# Supplementary material for: Characterizing Membrane Association and Periplasmic Transfer of Bacterial Lipoproteins through Molecular Dynamics Simulations
Source: Structure. 2020 Apr 7;28(4):475–487.e3. doi: 10.1016/j.str.2020.01.012 (PMC7139219; doi:10.1016/j.str.2020.01.012)
Supplement: Data S2. Final Coordinates from Simulations (A–L), Related to Figure 3 [file mmc4.zip › A-L/LPOA-4-atomistic.pdb]

TITLE     Protein
REMARK    THIS IS A SIMULATION BOX
CRYST1  129.370  129.370  155.220  90.00  90.00  90.00 P 1           1
MODEL        1
ATOM      1  N   CYSTA   1      70.460  68.950  62.560  1.00  0.00           N
ATOM      3  CA  CYSTA   1      70.280  67.510  62.430  1.00  0.00           C
ATOM      5  C   CYSTA   1      71.510  66.680  62.760  1.00  0.00           C
ATOM      6  O   CYSTA   1      71.710  65.600  62.210  1.00  0.00           O
ATOM      7  CB  CYSTA   1      69.750  67.130  61.040  1.00  0.00           C
ATOM     10  SG  CYSTA   1      68.040  67.600  60.820  1.00  0.00           S
ATOM     11  C1  CYSTA   1      68.120  67.420  59.020  1.00  0.00           C
ATOM     14  CA1 CYSTA   1      70.540  69.590  63.730  1.00  0.00           C
ATOM     15  OA1 CYSTA   1      70.140  69.030  64.750  1.00  0.00           O
ATOM     16  CA2 CYSTA   1      71.210  70.930  63.850  1.00  0.00           C
ATOM     19  C11 CYSTA   1      66.790  67.710  58.300  1.00  0.00           C
ATOM     21  O11 CYSTA   1      66.310  68.980  58.750  1.00  0.00           O
ATOM     22  CX1 CYSTA   1      65.850  69.970  57.970  1.00  0.00           C
ATOM     23  OX1 CYSTA   1      65.650  71.100  58.380  1.00  0.00           O
ATOM     24  CX2 CYSTA   1      65.400  69.490  56.590  1.00  0.00           C
ATOM     27  C12 CYSTA   1      65.760  66.560  58.530  1.00  0.00           C
ATOM     30  O12 CYSTA   1      65.130  66.560  59.830  1.00  0.00           O
ATOM     31  CD1 CYSTA   1      63.790  66.400  59.870  1.00  0.00           C
ATOM     32  OD1 CYSTA   1      63.220  65.570  60.560  1.00  0.00           O
ATOM     33  CD2 CYSTA   1      63.070  67.480  59.040  1.00  0.00           C
ATOM     36  CA3 CYSTA   1      71.860  71.430  62.530  1.00  0.00           C
ATOM     39  CA4 CYSTA   1      73.060  70.620  62.000  1.00  0.00           C
ATOM     42  CA5 CYSTA   1      73.820  71.390  60.900  1.00  0.00           C
ATOM     45  CA6 CYSTA   1      72.970  71.710  59.660  1.00  0.00           C
ATOM     48  CA7 CYSTA   1      72.730  70.550  58.690  1.00  0.00           C
ATOM     51  CA8 CYSTA   1      73.850  70.370  57.650  1.00  0.00           C
ATOM     54  CA9 CYSTA   1      73.530  69.330  56.550  1.00  0.00           C
ATOM     57 0CA1 CYSTA   1      72.170  69.490  55.840  1.00  0.00           C
ATOM     60 1CA1 CYSTA   1      71.910  70.840  55.160  1.00  0.00           C
ATOM     63 2CA1 CYSTA   1      70.500  70.900  54.540  1.00  0.00           C
ATOM     66 3CA1 CYSTA   1      70.140  72.260  53.920  1.00  0.00           C
ATOM     69 4CA1 CYSTA   1      70.260  72.320  52.390  1.00  0.00           C
ATOM     72 5CA1 CYSTA   1      71.690  72.360  51.850  1.00  0.00           C
ATOM     75 6CA1 CYSTA   1      71.740  72.450  50.320  1.00  0.00           C
ATOM     79  CD3 CYSTA   1      62.040  66.910  58.040  1.00  0.00           C
ATOM     82  CD4 CYSTA   1      62.670  66.300  56.780  1.00  0.00           C
ATOM     85  CD5 CYSTA   1      61.620  65.850  55.760  1.00  0.00           C
ATOM     88  CD6 CYSTA   1      61.050  66.960  54.870  1.00  0.00           C
ATOM     91  CD7 CYSTA   1      62.040  67.510  53.830  1.00  0.00           C
ATOM     94  CD8 CYSTA   1      61.350  68.550  52.930  1.00  0.00           C
ATOM     97  CD9 CYSTA   1      62.310  69.320  52.020  1.00  0.00           C
ATOM    100 0CD1 CYSTA   1      63.060  68.440  51.010  1.00  0.00           C
ATOM    103 1CD1 CYSTA   1      62.180  67.950  49.850  1.00  0.00           C
ATOM    106 2CD1 CYSTA   1      62.930  66.980  48.940  1.00  0.00           C
ATOM    109 3CD1 CYSTA   1      62.180  66.620  47.650  1.00  0.00           C
ATOM    112 4CD1 CYSTA   1      62.100  67.790  46.660  1.00  0.00           C
ATOM    115 5CD1 CYSTA   1      61.610  67.370  45.280  1.00  0.00           C
ATOM    118 6CD1 CYSTA   1      61.640  68.520  44.270  1.00  0.00           C
ATOM    122  CX3 CYSTA   1      64.330  70.450  56.000  1.00  0.00           C
ATOM    125  CX4 CYSTA   1      64.900  71.630  55.200  1.00  0.00           C
ATOM    128  CX5 CYSTA   1      65.620  71.130  53.950  1.00  0.00           C
ATOM    131  CX6 CYSTA   1      65.910  72.170  52.870  1.00  0.00           C
ATOM    134  CX7 CYSTA   1      66.690  71.530  51.720  1.00  0.00           C
ATOM    137  CX8 CYSTA   1      67.090  72.540  50.630  1.00  0.00           C
ATOM    140  CX9 CYSTA   1      65.950  72.840  49.690  1.00  0.00           C
ATOM    142 0CX1 CYSTA   1      65.780  72.290  48.470  1.00  0.00           C
ATOM    144 1CX1 CYSTA   1      66.700  71.300  47.810  1.00  0.00           C
ATOM    147 2CX1 CYSTA   1      66.990  71.610  46.330  1.00  0.00           C
ATOM    150 3CX1 CYSTA   1      65.860  71.150  45.390  1.00  0.00           C
ATOM    153 4CX1 CYSTA   1      66.350  71.010  43.940  1.00  0.00           C
ATOM    156 5CX1 CYSTA   1      65.440  70.120  43.080  1.00  0.00           C
ATOM    159 6CX1 CYSTA   1      66.120  69.700  41.770  1.00  0.00           C
ATOM    162 7CX1 CYSTA   1      65.290  68.690  40.970  1.00  0.00           C
ATOM    165 8CX1 CYSTA   1      66.070  68.060  39.820  1.00  0.00           C
ATOM    169  N   GLY A   2      72.320  67.140  63.730  1.00  0.00           N
ATOM    171  CA  GLY A   2      72.420  66.350  64.940  1.00  0.00           C
ATOM    174  C   GLY A   2      73.770  66.270  65.570  1.00  0.00           C
ATOM    175  O   GLY A   2      74.780  66.600  64.970  1.00  0.00           O
ATOM    176  N   THR A   3      73.830  65.840  66.840  1.00  0.00           N
ATOM    178  CA  THR A   3      72.660  65.490  67.670  1.00  0.00           C
ATOM    180  CB  THR A   3      72.700  64.100  68.250  1.00  0.00           C
ATOM    182  OG1 THR A   3      73.950  63.810  68.860  1.00  0.00           O
ATOM    184  CG2 THR A   3      72.510  63.170  67.040  1.00  0.00           C
ATOM    188  C   THR A   3      72.330  66.540  68.700  1.00  0.00           C
ATOM    189  O   THR A   3      71.510  66.330  69.590  1.00  0.00           O
ATOM    190  N   HIS A   4      72.900  67.750  68.500  1.00  0.00           N
ATOM    192  CA  HIS A   4      72.490  69.030  69.070  1.00  0.00           C
ATOM    194  CB  HIS A   4      70.950  69.320  68.980  1.00  0.00           C
ATOM    197  ND1 HIS A   4      71.110  71.720  68.570  1.00  0.00           N
ATOM    198  CG  HIS A   4      70.560  70.510  68.200  1.00  0.00           C
ATOM    199  CE1 HIS A   4      70.560  72.600  67.740  1.00  0.00           C
ATOM    201  NE2 HIS A   4      69.630  72.020  66.940  1.00  0.00           N
ATOM    203  CD2 HIS A   4      69.630  70.680  67.230  1.00  0.00           C
ATOM    205  C   HIS A   4      72.970  69.240  70.510  1.00  0.00           C
ATOM    206  O   HIS A   4      72.330  68.820  71.460  1.00  0.00           O
ATOM    207  N   THR A   5      74.060  69.990  70.750  1.00  0.00           N
ATOM    209  CA  THR A   5      74.220  70.610  72.070  1.00  0.00           C
ATOM    211  CB  THR A   5      74.720  69.620  73.150  1.00  0.00           C
ATOM    213  OG1 THR A   5      73.990  69.800  74.360  1.00  0.00           O
ATOM    215  CG2 THR A   5      76.220  69.650  73.510  1.00  0.00           C
ATOM    219  C   THR A   5      75.000  71.920  71.940  1.00  0.00           C
ATOM    220  O   THR A   5      76.230  71.920  71.830  1.00  0.00           O
ATOM    221  N   PRO A   6      74.310  73.090  71.910  1.00  0.00           N
ATOM    222  CD  PRO A   6      73.180  73.170  70.970  1.00  0.00           C
ATOM    225  CA  PRO A   6      75.090  74.310  71.710  1.00  0.00           C
ATOM    227  CB  PRO A   6      75.140  74.360  70.170  1.00  0.00           C
ATOM    230  CG  PRO A   6      73.800  73.760  69.690  1.00  0.00           C
ATOM    233  C   PRO A   6      74.380  75.550  72.260  1.00  0.00           C
ATOM    234  O   PRO A   6      73.830  76.330  71.480  1.00  0.00           O
ATOM    235  N   ASP A   7      74.360  75.830  73.580  1.00  0.00           N
ATOM    237  CA  ASP A   7      74.730  74.980  74.710  1.00  0.00           C
ATOM    239  CB  ASP A   7      76.270  75.060  74.960  1.00  0.00           C
ATOM    242  CG  ASP A   7      76.840  74.250  76.110  1.00  0.00           C
ATOM    243  OD1 ASP A   7      78.090  74.110  76.150  1.00  0.00           O
ATOM    244  OD2 ASP A   7      76.120  73.890  77.070  1.00  0.00           O
ATOM    245  C   ASP A   7      73.860  75.380  75.930  1.00  0.00           C
ATOM    246  O   ASP A   7      74.320  75.950  76.930  1.00  0.00           O
ATOM    247  N   GLN A   8      72.530  75.150  75.900  1.00  0.00           N
ATOM    249  CA  GLN A   8      71.760  74.630  74.780  1.00  0.00           C
ATOM    251  CB  GLN A   8      70.450  75.450  74.580  1.00  0.00           C
ATOM    254  CG  GLN A   8      70.080  75.610  73.080  1.00  0.00           C
ATOM    257  CD  GLN A   8      68.580  75.730  72.790  1.00  0.00           C
ATOM    258  OE1 GLN A   8      68.180  75.540  71.640  1.00  0.00           O
ATOM    259  NE2 GLN A   8      67.720  75.990  73.780  1.00  0.00           N
ATOM    262  C   GLN A   8      71.470  73.140  74.890  1.00  0.00           C
ATOM    263  O   GLN A   8      71.660  72.450  73.900  1.00  0.00           O
ATOM    264  N   SER A   9      71.070  72.560  76.040  1.00  0.00           N
ATOM    266  CA  SER A   9      70.080  73.130  76.960  1.00  0.00           C
ATOM    268  CB  SER A   9      68.680  72.530  76.690  1.00  0.00           C
ATOM    271  OG  SER A   9      67.630  73.340  77.220  1.00  0.00           O
ATOM    273  C   SER A   9      70.500  72.970  78.390  1.00  0.00           C
ATOM    274  O   SER A   9      69.710  73.060  79.330  1.00  0.00           O
ATOM    275  N   THR A  10      71.820  72.880  78.570  1.00  0.00           N
ATOM    277  CA  THR A  10      72.570  73.000  79.810  1.00  0.00           C
ATOM    279  CB  THR A  10      74.050  73.050  79.450  1.00  0.00           C
ATOM    281  OG1 THR A  10      74.470  71.790  78.940  1.00  0.00           O
ATOM    283  CG2 THR A  10      74.920  73.370  80.650  1.00  0.00           C
ATOM    287  C   THR A  10      72.270  74.230  80.640  1.00  0.00           C
ATOM    288  O   THR A  10      72.480  74.300  81.850  1.00  0.00           O
ATOM    289  N   ALA A  11      71.790  75.320  80.020  1.00  0.00           N
ATOM    291  CA  ALA A  11      71.530  76.540  80.750  1.00  0.00           C
ATOM    293  CB  ALA A  11      72.030  77.750  79.950  1.00  0.00           C
ATOM    297  C   ALA A  11      70.070  76.710  81.090  1.00  0.00           C
ATOM    298  O   ALA A  11      69.690  77.770  81.560  1.00  0.00           O
ATOM    299  N   TYR A  12      69.190  75.710  80.900  1.00  0.00           N
ATOM    301  CA  TYR A  12      67.750  75.910  81.110  1.00  0.00           C
ATOM    303  CB  TYR A  12      66.930  75.390  79.900  1.00  0.00           C
ATOM    306  CG  TYR A  12      66.940  76.390  78.750  1.00  0.00           C
ATOM    307  CD1 TYR A  12      65.730  76.970  78.330  1.00  0.00           C
ATOM    309  CE1 TYR A  12      65.690  77.830  77.220  1.00  0.00           C
ATOM    311  CZ  TYR A  12      66.870  78.140  76.540  1.00  0.00           C
ATOM    312  OH  TYR A  12      66.820  78.970  75.410  1.00  0.00           O
ATOM    314  CD2 TYR A  12      68.120  76.730  78.060  1.00  0.00           C
ATOM    316  CE2 TYR A  12      68.090  77.620  76.980  1.00  0.00           C
ATOM    318  C   TYR A  12      67.310  75.290  82.430  1.00  0.00           C
ATOM    319  O   TYR A  12      66.140  74.990  82.670  1.00  0.00           O
ATOM    320  N   MET A  13      68.320  75.090  83.300  1.00  0.00           N
ATOM    322  CA  MET A  13      68.580  73.930  84.130  1.00  0.00           C
ATOM    324  CB  MET A  13      67.830  72.660  83.650  1.00  0.00           C
ATOM    327  CG  MET A  13      68.060  71.390  84.480  1.00  0.00           C
ATOM    330  SD  MET A  13      66.890  70.060  84.090  1.00  0.00           S
ATOM    331  CE  MET A  13      67.260  69.920  82.320  1.00  0.00           C
ATOM    335  C   MET A  13      70.080  73.820  83.900  1.00  0.00           C
ATOM    336  O   MET A  13      70.540  72.870  83.270  1.00  0.00           O
ATOM    337  N   GLN A  14      70.830  74.920  84.160  1.00  0.00           N
ATOM    339  CA  GLN A  14      71.130  75.470  85.480  1.00  0.00           C
ATOM    341  CB  GLN A  14      72.490  76.240  85.550  1.00  0.00           C
ATOM    344  CG  GLN A  14      73.030  76.430  87.000  1.00  0.00           C
ATOM    347  CD  GLN A  14      74.540  76.420  87.180  1.00  0.00           C
ATOM    348  OE1 GLN A  14      75.110  77.250  87.890  1.00  0.00           O
ATOM    349  NE2 GLN A  14      75.210  75.400  86.600  1.00  0.00           N
ATOM    352  C   GLN A  14      70.100  76.060  86.410  1.00  0.00           C
ATOM    353  O   GLN A  14      70.370  76.210  87.590  1.00  0.00           O
ATOM    354  N   GLY A  15      68.880  76.440  86.010  1.00  0.00           N
ATOM    356  CA  GLY A  15      68.010  77.040  87.020  1.00  0.00           C
ATOM    359  C   GLY A  15      68.560  78.360  87.450  1.00  0.00           C
ATOM    360  O   GLY A  15      68.440  78.840  88.570  1.00  0.00           O
ATOM    361  N   THR A  16      69.050  79.010  86.410  1.00  0.00           N
ATOM    363  CA  THR A  16      68.850  80.380  86.100  1.00  0.00           C
ATOM    365  CB  THR A  16      69.800  80.640  84.890  1.00  0.00           C
ATOM    367  OG1 THR A  16      69.700  79.600  83.910  1.00  0.00           O
ATOM    369  CG2 THR A  16      71.280  80.530  85.370  1.00  0.00           C
ATOM    373  C   THR A  16      67.280  80.660  86.070  1.00  0.00           C
ATOM    374  O   THR A  16      66.770  81.010  85.000  1.00  0.00           O
ATOM    375  N   ALA A  17      66.520  80.390  87.270  1.00  0.00           N
ATOM    377  CA  ALA A  17      65.050  80.010  87.590  1.00  0.00           C
ATOM    379  CB  ALA A  17      64.700  79.220  86.270  1.00  0.00           C
ATOM    383  C   ALA A  17      64.440  79.170  88.990  1.00  0.00           C
ATOM    384  O   ALA A  17      64.510  77.940  88.880  1.00  0.00           O
ATOM    385  N   GLN A  18      63.750  79.670  90.230  1.00  0.00           N
ATOM    387  CA  GLN A  18      62.440  79.250  91.170  1.00  0.00           C
ATOM    389  CB  GLN A  18      61.510  78.720  89.920  1.00  0.00           C
ATOM    392  CG  GLN A  18      61.500  79.210  88.320  1.00  0.00           C
ATOM    395  CD  GLN A  18      61.350  80.610  87.560  1.00  0.00           C
ATOM    396  OE1 GLN A  18      60.480  81.450  87.780  1.00  0.00           O
ATOM    397  NE2 GLN A  18      62.110  80.780  86.440  1.00  0.00           N
ATOM    400  C   GLN A  18      62.240  78.890  93.110  1.00  0.00           C
ATOM    401  O   GLN A  18      63.340  79.120  93.610  1.00  0.00           O
ATOM    402  N   ALA A  19      61.160  78.430  94.300  1.00  0.00           N
ATOM    404  CA  ALA A  19      60.580  78.540  96.060  1.00  0.00           C
ATOM    406  CB  ALA A  19      59.210  78.520  95.280  1.00  0.00           C
ATOM    410  C   ALA A  19      59.750  77.870  97.880  1.00  0.00           C
ATOM    411  O   ALA A  19      58.900  77.050  97.570  1.00  0.00           O
ATOM    412  N   ASP A  20      59.780  78.110  99.630  1.00  0.00           N
ATOM    414  CA  ASP A  20      58.910  77.950 101.330  1.00  0.00           C
ATOM    416  CB  ASP A  20      57.810  77.070 100.620  1.00  0.00           C
ATOM    419  CG  ASP A  20      58.250  75.730 100.020  1.00  0.00           C
ATOM    420  OD1 ASP A  20      57.320  75.030  99.520  1.00  0.00           O
ATOM    421  OD2 ASP A  20      59.440  75.360 100.090  1.00  0.00           O
ATOM    422  C   ASP A  20      58.670  77.390 103.450  1.00  0.00           C
ATOM    423  O   ASP A  20      58.490  76.190 103.400  1.00  0.00           O
ATOM    424  N   SER A  21      58.510  77.830 105.220  1.00  0.00           N
ATOM    426  CA  SER A  21      58.140  77.220 107.110  1.00  0.00           C
ATOM    428  CB  SER A  21      56.880  76.340 106.830  1.00  0.00           C
ATOM    431  OG  SER A  21      57.150  75.210 106.000  1.00  0.00           O
ATOM    433  C   SER A  21      57.640  77.630 109.290  1.00  0.00           C
ATOM    434  O   SER A  21      56.960  78.650 109.270  1.00  0.00           O
ATOM    435  N   ALA A  22      57.740  77.160 111.080  1.00  0.00           N
ATOM    437  CA  ALA A  22      57.070  77.330 113.010  1.00  0.00           C
ATOM    439  CB  ALA A  22      55.970  78.390 112.820  1.00  0.00           C
ATOM    443  C   ALA A  22      56.850  76.780 115.220  1.00  0.00           C
ATOM    444  O   ALA A  22      57.070  75.590 115.260  1.00  0.00           O
ATOM    445  N   SER A  23      56.450  77.200 116.980  1.00  0.00           N
ATOM    447  CA  SER A  23      56.370  76.910 119.030  1.00  0.00           C
ATOM    449  CB  SER A  23      56.280  78.440 119.360  1.00  0.00           C
ATOM    452  OG  SER A  23      57.350  78.910 120.200  1.00  0.00           O
ATOM    454  C   SER A  23      55.690  76.740 121.210  1.00  0.00           C
ATOM    455  O   SER A  23      54.540  77.170 121.310  1.00  0.00           O
ATOM    456  N   THR A  24      56.120  76.190 122.910  1.00  0.00           N
ATOM    458  CA  THR A  24      56.080  75.960 124.890  1.00  0.00           C
ATOM    460  CB  THR A  24      55.910  77.300 125.710  1.00  0.00           C
ATOM    462  OG1 THR A  24      56.540  78.420 125.130  1.00  0.00           O
ATOM    464  CG2 THR A  24      56.540  77.360 127.130  1.00  0.00           C
ATOM    468  C   THR A  24      56.230  74.680 126.550  1.00  0.00           C
ATOM    469  O   THR A  24      56.460  73.570 126.120  1.00  0.00           O
ATOM    470  N   ASN A  25      56.200  74.650 128.300  1.00  0.00           N
ATOM    472  CA  ASN A  25      56.080  73.700 129.920  1.00  0.00           C
ATOM    474  CB  ASN A  25      56.640  72.200 129.840  1.00  0.00           C
ATOM    477  CG  ASN A  25      56.860  71.190 131.040  1.00  0.00           C
ATOM    478  OD1 ASN A  25      57.970  70.910 131.490  1.00  0.00           O
ATOM    479  ND2 ASN A  25      55.800  70.620 131.620  1.00  0.00           N
ATOM    482  C   ASN A  25      56.410  73.820 131.830  1.00  0.00           C
ATOM    483  O   ASN A  25      57.250  74.660 132.170  1.00  0.00           O
ATOM    484  N   LYS A  26      55.850  73.010 133.100  1.00  0.00           N
ATOM    486  CA  LYS A  26      56.180  72.200 134.630  1.00  0.00           C
ATOM    488  CB  LYS A  26      56.640  72.830 136.170  1.00  0.00           C
ATOM    491  CG  LYS A  26      56.500  72.020 137.610  1.00  0.00           C
ATOM    494  CD  LYS A  26      57.210  72.170 139.050  1.00  0.00           C
ATOM    497  CE  LYS A  26      56.410  72.360 140.410  1.00  0.00           C
ATOM    500  NZ  LYS A  26      56.930  71.630 141.650  1.00  0.00           N
ATOM    504  C   LYS A  26      55.120  71.000 135.190  1.00  0.00           C
ATOM    505  O   LYS A  26      53.970  71.100 134.810  1.00  0.00           O
ATOM    506  N   ILE A  27      55.430  69.920 136.130  1.00  0.00           N
ATOM    508  CA  ILE A  27      54.630  68.760 136.800  1.00  0.00           C
ATOM    510  CB  ILE A  27      54.860  68.040 138.260  1.00  0.00           C
ATOM    512  CG2 ILE A  27      56.270  67.520 138.630  1.00  0.00           C
ATOM    516  CG1 ILE A  27      54.090  68.440 139.580  1.00  0.00           C
ATOM    519  CD  ILE A  27      53.770  67.230 140.520  1.00  0.00           C
ATOM    523  C   ILE A  27      53.100  68.790 136.710  1.00  0.00           C
ATOM    524  O   ILE A  27      52.470  69.720 137.180  1.00  0.00           O
ATOM    525  N   ALA A  28      52.410  67.750 136.170  1.00  0.00           N
ATOM    527  CA  ALA A  28      52.650  66.310 135.920  1.00  0.00           C
ATOM    529  CB  ALA A  28      54.080  65.690 135.850  1.00  0.00           C
ATOM    533  C   ALA A  28      51.800  65.420 136.830  1.00  0.00           C
ATOM    534  O   ALA A  28      51.920  65.440 138.050  1.00  0.00           O
ATOM    535  N   LEU A  29      50.870  64.590 136.310  1.00  0.00           N
ATOM    537  CA  LEU A  29      50.800  64.110 134.950  1.00  0.00           C
ATOM    539  CB  LEU A  29      50.000  62.780 134.820  1.00  0.00           C
ATOM    542  CG  LEU A  29      50.290  61.590 135.760  1.00  0.00           C
ATOM    544  CD1 LEU A  29      50.230  60.280 134.950  1.00  0.00           C
ATOM    548  CD2 LEU A  29      51.600  61.600 136.570  1.00  0.00           C
ATOM    552  C   LEU A  29      50.130  65.150 134.060  1.00  0.00           C
ATOM    553  O   LEU A  29      49.810  66.240 134.500  1.00  0.00           O
ATOM    554  N   LEU A  30      49.930  64.790 132.780  1.00  0.00           N
ATOM    556  CA  LEU A  30      48.660  64.970 132.080  1.00  0.00           C
ATOM    558  CB  LEU A  30      47.850  66.280 132.310  1.00  0.00           C
ATOM    561  CG  LEU A  30      47.020  66.570 133.580  1.00  0.00           C
ATOM    563  CD1 LEU A  30      45.890  67.520 133.170  1.00  0.00           C
ATOM    567  CD2 LEU A  30      46.470  65.330 134.300  1.00  0.00           C
ATOM    571  C   LEU A  30      48.900  64.680 130.590  1.00  0.00           C
ATOM    572  O   LEU A  30      49.380  63.600 130.250  1.00  0.00           O
ATOM    573  N   LEU A  31      48.500  65.570 129.660  1.00  0.00           N
ATOM    575  CA  LEU A  31      48.090  65.250 128.300  1.00  0.00           C
ATOM    577  CB  LEU A  31      46.520  65.120 128.290  1.00  0.00           C
ATOM    580  CG  LEU A  31      45.620  66.180 127.580  1.00  0.00           C
ATOM    582  CD1 LEU A  31      44.180  65.660 127.550  1.00  0.00           C
ATOM    586  CD2 LEU A  31      45.590  67.580 128.230  1.00  0.00           C
ATOM    590  C   LEU A  31      48.500  66.350 127.340  1.00  0.00           C
ATOM    591  O   LEU A  31      48.440  67.510 127.730  1.00  0.00           O
ATOM    592  N   PRO A  32      48.840  66.190 126.080  1.00  0.00           N
ATOM    593  CD  PRO A  32      48.580  67.300 125.170  1.00  0.00           C
ATOM    596  CA  PRO A  32      49.530  65.070 125.430  1.00  0.00           C
ATOM    598  CB  PRO A  32      49.770  65.590 123.990  1.00  0.00           C
ATOM    601  CG  PRO A  32      48.730  66.690 123.780  1.00  0.00           C
ATOM    604  C   PRO A  32      50.870  64.630 126.000  1.00  0.00           C
ATOM    605  O   PRO A  32      51.730  65.480 126.180  1.00  0.00           O
ATOM    606  N   LEU A  33      51.100  63.290 126.090  1.00  0.00           N
ATOM    608  CA  LEU A  33      52.380  62.670 125.710  1.00  0.00           C
ATOM    610  CB  LEU A  33      52.780  63.060 124.250  1.00  0.00           C
ATOM    613  CG  LEU A  33      53.640  62.040 123.470  1.00  0.00           C
ATOM    615  CD1 LEU A  33      53.840  62.550 122.040  1.00  0.00           C
ATOM    619  CD2 LEU A  33      54.990  61.660 124.090  1.00  0.00           C
ATOM    623  C   LEU A  33      53.590  62.930 126.600  1.00  0.00           C
ATOM    624  O   LEU A  33      54.250  63.950 126.530  1.00  0.00           O
ATOM    625  N   ASN A  34      54.070  61.960 127.400  1.00  0.00           N
ATOM    627  CA  ASN A  34      53.390  60.860 128.040  1.00  0.00           C
ATOM    629  CB  ASN A  34      54.410  59.710 128.320  1.00  0.00           C
ATOM    632  CG  ASN A  34      54.630  58.750 127.150  1.00  0.00           C
ATOM    633  OD1 ASN A  34      55.620  58.010 127.110  1.00  0.00           O
ATOM    634  ND2 ASN A  34      53.670  58.650 126.210  1.00  0.00           N
ATOM    637  C   ASN A  34      52.850  61.380 129.350  1.00  0.00           C
ATOM    638  O   ASN A  34      52.810  62.580 129.610  1.00  0.00           O
ATOM    639  N   GLY A  35      52.370  60.510 130.260  1.00  0.00           N
ATOM    641  CA  GLY A  35      51.900  60.940 131.570  1.00  0.00           C
ATOM    644  C   GLY A  35      53.000  61.480 132.450  1.00  0.00           C
ATOM    645  O   GLY A  35      52.750  62.110 133.470  1.00  0.00           O
ATOM    646  N   GLN A  36      54.270  61.280 132.060  1.00  0.00           N
ATOM    648  CA  GLN A  36      55.390  61.950 132.680  1.00  0.00           C
ATOM    650  CB  GLN A  36      56.140  61.020 133.690  1.00  0.00           C
ATOM    653  CG  GLN A  36      57.440  60.290 133.260  1.00  0.00           C
ATOM    656  CD  GLN A  36      57.320  59.220 132.160  1.00  0.00           C
ATOM    657  OE1 GLN A  36      58.300  58.830 131.520  1.00  0.00           O
ATOM    658  NE2 GLN A  36      56.080  58.720 131.990  1.00  0.00           N
ATOM    661  C   GLN A  36      56.280  62.400 131.520  1.00  0.00           C
ATOM    662  O   GLN A  36      56.330  61.750 130.490  1.00  0.00           O
ATOM    663  N   ALA A  37      56.960  63.560 131.590  1.00  0.00           N
ATOM    665  CA  ALA A  37      56.900  64.530 132.650  1.00  0.00           C
ATOM    667  CB  ALA A  37      58.240  65.290 132.710  1.00  0.00           C
ATOM    671  C   ALA A  37      55.800  65.560 132.450  1.00  0.00           C
ATOM    672  O   ALA A  37      55.790  66.580 133.110  1.00  0.00           O
ATOM    673  N   ALA A  38      54.880  65.290 131.500  1.00  0.00           N
ATOM    675  CA  ALA A  38      54.310  66.340 130.670  1.00  0.00           C
ATOM    677  CB  ALA A  38      53.490  65.690 129.540  1.00  0.00           C
ATOM    681  C   ALA A  38      53.640  67.530 131.360  1.00  0.00           C
ATOM    682  O   ALA A  38      54.270  68.550 131.490  1.00  0.00           O
ATOM    683  N   VAL A  39      52.370  67.540 131.800  1.00  0.00           N
ATOM    685  CA  VAL A  39      51.520  68.700 131.430  1.00  0.00           C
ATOM    687  CB  VAL A  39      50.400  68.050 130.590  1.00  0.00           C
ATOM    689  CG1 VAL A  39      49.000  68.690 130.500  1.00  0.00           C
ATOM    693  CG2 VAL A  39      51.000  67.800 129.180  1.00  0.00           C
ATOM    697  C   VAL A  39      51.230  69.890 132.430  1.00  0.00           C
ATOM    698  O   VAL A  39      50.630  69.640 133.470  1.00  0.00           O
ATOM    699  N   PHE A  40      51.640  71.190 132.050  1.00  0.00           N
ATOM    701  CA  PHE A  40      51.230  72.650 132.250  1.00  0.00           C
ATOM    703  CB  PHE A  40      50.650  72.760 133.760  1.00  0.00           C
ATOM    706  CG  PHE A  40      49.100  72.540 133.880  1.00  0.00           C
ATOM    707  CD1 PHE A  40      48.290  73.370 134.690  1.00  0.00           C
ATOM    709  CE1 PHE A  40      46.880  73.340 134.610  1.00  0.00           C
ATOM    711  CZ  PHE A  40      46.250  72.410 133.770  1.00  0.00           C
ATOM    713  CD2 PHE A  40      48.410  71.580 133.120  1.00  0.00           C
ATOM    715  CE2 PHE A  40      47.020  71.490 133.050  1.00  0.00           C
ATOM    717  C   PHE A  40      52.190  73.970 131.550  1.00  0.00           C
ATOM    718  O   PHE A  40      52.960  74.420 132.390  1.00  0.00           O
ATOM    719  N   GLY A  41      52.410  74.760 130.220  1.00  0.00           N
ATOM    721  CA  GLY A  41      52.030  75.150 128.600  1.00  0.00           C
ATOM    724  C   GLY A  41      52.750  75.370 126.910  1.00  0.00           C
ATOM    725  O   GLY A  41      53.830  75.880 127.120  1.00  0.00           O
ATOM    726  N   ARG A  42      52.560  75.270 125.290  1.00  0.00           N
ATOM    728  CA  ARG A  42      51.620  75.330 123.780  1.00  0.00           C
ATOM    730  CB  ARG A  42      50.530  76.230 124.890  1.00  0.00           C
ATOM    733  CG  ARG A  42      49.840  75.810 126.430  1.00  0.00           C
ATOM    736  CD  ARG A  42      49.630  76.680 127.890  1.00  0.00           C
ATOM    739  NE  ARG A  42      49.070  75.950 129.190  1.00  0.00           N
ATOM    741  CZ  ARG A  42      49.230  76.090 130.550  1.00  0.00           C
ATOM    742  NH1 ARG A  42      48.380  75.520 131.420  1.00  0.00           N
ATOM    745  NH2 ARG A  42      50.220  76.640 131.240  1.00  0.00           N
ATOM    748  C   ARG A  42      51.870  75.700 121.530  1.00  0.00           C
ATOM    749  O   ARG A  42      51.760  76.920 121.530  1.00  0.00           O
ATOM    750  N   THR A  43      52.150  75.150 119.710  1.00  0.00           N
ATOM    752  CA  THR A  43      52.130  75.530 117.610  1.00  0.00           C
ATOM    754  CB  THR A  43      52.200  77.060 117.890  1.00  0.00           C
ATOM    756  OG1 THR A  43      53.410  77.350 118.580  1.00  0.00           O
ATOM    758  CG2 THR A  43      51.100  77.660 118.810  1.00  0.00           C
ATOM    762  C   THR A  43      52.470  75.530 115.120  1.00  0.00           C
ATOM    763  O   THR A  43      52.380  76.730 114.930  1.00  0.00           O
ATOM    764  N   ILE A  44      52.770  74.920 113.230  1.00  0.00           N
ATOM    766  CA  ILE A  44      52.650  75.090 110.980  1.00  0.00           C
ATOM    768  CB  ILE A  44      51.260  75.840 111.120  1.00  0.00           C
ATOM    770  CG2 ILE A  44      51.550  77.300 111.600  1.00  0.00           C
ATOM    774  CG1 ILE A  44      50.240  75.160 112.140  1.00  0.00           C
ATOM    777  CD  ILE A  44      49.730  75.920 113.400  1.00  0.00           C
ATOM    781  C   ILE A  44      53.300  75.020 108.400  1.00  0.00           C
ATOM    782  O   ILE A  44      54.120  75.930 108.360  1.00  0.00           O
ATOM    783  N   ALA A  45      53.280  74.410 106.370  1.00  0.00           N
ATOM    785  CA  ALA A  45      53.740  74.420 104.070  1.00  0.00           C
ATOM    787  CB  ALA A  45      52.350  75.010 103.800  1.00  0.00           C
ATOM    791  C   ALA A  45      53.770  73.930 101.420  1.00  0.00           C
ATOM    792  O   ALA A  45      52.610  73.570 101.240  1.00  0.00           O
ATOM    793  N   PHE A  46      54.510  73.810  99.420  1.00  0.00           N
ATOM    795  CA  PHE A  46      54.580  73.670  97.070  1.00  0.00           C
ATOM    797  CB  PHE A  46      55.010  75.150  96.490  1.00  0.00           C
ATOM    800  CG  PHE A  46      55.300  75.470  94.940  1.00  0.00           C
ATOM    801  CD1 PHE A  46      54.270  75.780  94.000  1.00  0.00           C
ATOM    803  CE1 PHE A  46      54.490  75.860  92.610  1.00  0.00           C
ATOM    805  CZ  PHE A  46      55.780  75.710  92.110  1.00  0.00           C
ATOM    807  CD2 PHE A  46      56.610  75.400  94.380  1.00  0.00           C
ATOM    809  CE2 PHE A  46      56.850  75.510  92.990  1.00  0.00           C
ATOM    811  C   PHE A  46      55.140  72.710  94.770  1.00  0.00           C
ATOM    812  O   PHE A  46      55.600  71.600  95.010  1.00  0.00           O
ATOM    813  N   TYR A  47      55.330  72.550  92.750  1.00  0.00           N
ATOM    815  CA  TYR A  47      55.580  72.690  90.560  1.00  0.00           C
ATOM    817  CB  TYR A  47      57.060  73.450  89.940  1.00  0.00           C
ATOM    820  CG  TYR A  47      57.820  73.680  88.460  1.00  0.00           C
ATOM    821  CD1 TYR A  47      57.190  74.120  87.250  1.00  0.00           C
ATOM    823  CE1 TYR A  47      57.790  74.030  85.960  1.00  0.00           C
ATOM    825  CZ  TYR A  47      59.130  73.750  85.820  1.00  0.00           C
ATOM    826  OH  TYR A  47      59.730  73.640  84.540  1.00  0.00           O
ATOM    828  CD2 TYR A  47      59.230  73.500  88.250  1.00  0.00           C
ATOM    830  CE2 TYR A  47      59.870  73.590  86.990  1.00  0.00           C
ATOM    832  C   TYR A  47      55.250  71.910  88.380  1.00  0.00           C
ATOM    833  O   TYR A  47      54.200  71.300  88.370  1.00  0.00           O
ATOM    834  N   LEU A  48      55.880  71.830  86.610  1.00  0.00           N
ATOM    836  CA  LEU A  48      56.000  71.360  84.620  1.00  0.00           C
ATOM    838  CB  LEU A  48      54.940  70.220  83.770  1.00  0.00           C
ATOM    841  CG  LEU A  48      55.000  68.910  82.640  1.00  0.00           C
ATOM    843  CD1 LEU A  48      53.770  68.530  81.770  1.00  0.00           C
ATOM    847  CD2 LEU A  48      56.010  68.700  81.420  1.00  0.00           C
ATOM    851  C   LEU A  48      56.720  72.090  82.790  1.00  0.00           C
ATOM    852  O   LEU A  48      57.160  73.230  82.800  1.00  0.00           O
ATOM    853  N   GLN A  49      56.850  71.450  81.230  1.00  0.00           N
ATOM    855  CA  GLN A  49      57.250  71.470  79.440  1.00  0.00           C
ATOM    857  CB  GLN A  49      56.460  72.410  78.300  1.00  0.00           C
ATOM    860  CG  GLN A  49      56.700  72.210  76.670  1.00  0.00           C
ATOM    863  CD  GLN A  49      56.080  72.950  75.430  1.00  0.00           C
ATOM    864  OE1 GLN A  49      55.520  74.030  75.520  1.00  0.00           O
ATOM    865  NE2 GLN A  49      56.360  72.480  74.180  1.00  0.00           N
ATOM    868  C   GLN A  49      58.190  70.460  78.220  1.00  0.00           C
ATOM    869  O   GLN A  49      57.940  69.260  78.280  1.00  0.00           O
ATOM    870  N   GLN A  50      59.120  70.780  77.050  1.00  0.00           N
ATOM    872  CA  GLN A  50      59.290  70.440  75.430  1.00  0.00           C
ATOM    874  CB  GLN A  50      60.450  71.270  74.610  1.00  0.00           C
ATOM    877  CG  GLN A  50      60.120  72.410  73.520  1.00  0.00           C
ATOM    880  CD  GLN A  50      60.340  72.190  71.970  1.00  0.00           C
ATOM    881  OE1 GLN A  50      61.110  71.360  71.490  1.00  0.00           O
ATOM    882  NE2 GLN A  50      59.740  73.090  71.140  1.00  0.00           N
ATOM    885  C   GLN A  50      59.330  69.170  74.370  1.00  0.00           C
ATOM    886  O   GLN A  50      58.900  69.410  73.250  1.00  0.00           O
ATOM    887  N   MET A  51      59.900  67.920  74.510  1.00  0.00           N
ATOM    889  CA  MET A  51      60.680  67.030  73.530  1.00  0.00           C
ATOM    891  CB  MET A  51      60.770  65.610  74.180  1.00  0.00           C
ATOM    894  CG  MET A  51      61.380  64.400  73.410  1.00  0.00           C
ATOM    897  SD  MET A  51      60.300  63.390  72.340  1.00  0.00           S
ATOM    898  CE  MET A  51      58.980  62.870  73.470  1.00  0.00           C
ATOM    902  C   MET A  51      60.810  66.900  71.940  1.00  0.00           C
ATOM    903  O   MET A  51      61.940  66.940  71.450  1.00  0.00           O
ATOM    904  N   GLN A  52      59.790  66.640  71.080  1.00  0.00           N
ATOM    906  CA  GLN A  52      59.890  65.740  69.890  1.00  0.00           C
ATOM    908  CB  GLN A  52      58.490  65.350  69.350  1.00  0.00           C
ATOM    911  CG  GLN A  52      57.620  64.600  70.370  1.00  0.00           C
ATOM    914  CD  GLN A  52      56.140  64.660  70.010  1.00  0.00           C
ATOM    915  OE1 GLN A  52      55.710  65.240  69.010  1.00  0.00           O
ATOM    916  NE2 GLN A  52      55.320  64.040  70.900  1.00  0.00           N
ATOM    919  C   GLN A  52      60.690  66.150  68.660  1.00  0.00           C
ATOM    920  O   GLN A  52      60.980  65.330  67.790  1.00  0.00           O
ATOM    921  N   GLN A  53      61.040  67.420  68.500  1.00  0.00           N
ATOM    923  CA  GLN A  53      61.480  67.970  67.230  1.00  0.00           C
ATOM    925  CB  GLN A  53      60.950  69.410  67.080  1.00  0.00           C
ATOM    928  CG  GLN A  53      59.450  69.530  67.450  1.00  0.00           C
ATOM    931  CD  GLN A  53      58.960  70.920  67.070  1.00  0.00           C
ATOM    932  OE1 GLN A  53      58.180  71.110  66.150  1.00  0.00           O
ATOM    933  NE2 GLN A  53      59.460  71.940  67.810  1.00  0.00           N
ATOM    936  C   GLN A  53      62.990  68.050  67.170  1.00  0.00           C
ATOM    937  O   GLN A  53      63.580  68.740  66.340  1.00  0.00           O
ATOM    938  N   SER A  54      63.640  67.360  68.120  1.00  0.00           N
ATOM    940  CA  SER A  54      65.060  67.470  68.360  1.00  0.00           C
ATOM    942  CB  SER A  54      65.350  67.880  69.830  1.00  0.00           C
ATOM    945  OG  SER A  54      65.140  66.820  70.770  1.00  0.00           O
ATOM    947  C   SER A  54      65.660  66.120  68.000  1.00  0.00           C
ATOM    948  O   SER A  54      64.970  65.240  67.480  1.00  0.00           O
ATOM    949  N   SER A  55      66.960  65.930  68.210  1.00  0.00           N
ATOM    951  CA  SER A  55      67.720  64.830  67.640  1.00  0.00           C
ATOM    953  CB  SER A  55      68.710  65.310  66.550  1.00  0.00           C
ATOM    956  OG  SER A  55      69.380  66.520  66.930  1.00  0.00           O
ATOM    958  C   SER A  55      68.420  64.140  68.780  1.00  0.00           C
ATOM    959  O   SER A  55      68.440  64.680  69.880  1.00  0.00           O
ATOM    960  N   ASP A  56      68.930  62.900  68.590  1.00  0.00           N
ATOM    962  CA  ASP A  56      69.300  61.880  69.580  1.00  0.00           C
ATOM    964  CB  ASP A  56      70.500  61.080  68.970  1.00  0.00           C
ATOM    967  CG  ASP A  56      70.530  59.580  69.220  1.00  0.00           C
ATOM    968  OD1 ASP A  56      70.050  59.080  70.270  1.00  0.00           O
ATOM    969  OD2 ASP A  56      71.130  58.880  68.350  1.00  0.00           O
ATOM    970  C   ASP A  56      69.500  62.320  71.060  1.00  0.00           C
ATOM    971  O   ASP A  56      68.600  62.200  71.890  1.00  0.00           O
ATOM    972  N   ASP A  57      70.640  62.910  71.460  1.00  0.00           N
ATOM    974  CA  ASP A  57      70.910  63.350  72.830  1.00  0.00           C
ATOM    976  CB  ASP A  57      72.400  63.730  72.990  1.00  0.00           C
ATOM    979  CG  ASP A  57      73.170  62.490  72.620  1.00  0.00           C
ATOM    980  OD1 ASP A  57      73.280  61.570  73.470  1.00  0.00           O
ATOM    981  OD2 ASP A  57      73.470  62.350  71.410  1.00  0.00           O
ATOM    982  C   ASP A  57      70.040  64.510  73.300  1.00  0.00           C
ATOM    983  O   ASP A  57      69.810  64.740  74.480  1.00  0.00           O
ATOM    984  N   THR A  58      69.450  65.240  72.360  1.00  0.00           N
ATOM    986  CA  THR A  58      68.530  66.330  72.660  1.00  0.00           C
ATOM    988  CB  THR A  58      68.530  67.350  71.550  1.00  0.00           C
ATOM    990  OG1 THR A  58      69.860  67.660  71.210  1.00  0.00           O
ATOM    992  CG2 THR A  58      67.970  68.700  72.010  1.00  0.00           C
ATOM    996  C   THR A  58      67.110  65.840  72.880  1.00  0.00           C
ATOM    997  O   THR A  58      66.320  66.540  73.510  1.00  0.00           O
ATOM    998  N   ARG A  59      66.730  64.610  72.420  1.00  0.00           N
ATOM   1000  CA  ARG A  59      65.450  64.000  72.770  1.00  0.00           C
ATOM   1002  CB  ARG A  59      65.250  62.580  72.170  1.00  0.00           C
ATOM   1005  CG  ARG A  59      65.570  62.440  70.680  1.00  0.00           C
ATOM   1008  CD  ARG A  59      64.730  63.280  69.730  1.00  0.00           C
ATOM   1011  NE  ARG A  59      63.340  62.710  69.650  1.00  0.00           N
ATOM   1013  CZ  ARG A  59      62.700  62.610  68.490  1.00  0.00           C
ATOM   1014  NH1 ARG A  59      63.200  63.110  67.390  1.00  0.00           N
ATOM   1017  NH2 ARG A  59      61.570  61.960  68.380  1.00  0.00           N
ATOM   1020  C   ARG A  59      65.380  63.790  74.260  1.00  0.00           C
ATOM   1021  O   ARG A  59      64.480  64.250  74.960  1.00  0.00           O
ATOM   1022  N   ILE A  60      66.450  63.160  74.800  1.00  0.00           N
ATOM   1024  CA  ILE A  60      66.710  63.020  76.210  1.00  0.00           C
ATOM   1026  CB  ILE A  60      67.690  61.880  76.530  1.00  0.00           C
ATOM   1028  CG2 ILE A  60      68.800  61.740  75.470  1.00  0.00           C
ATOM   1032  CG1 ILE A  60      68.250  61.870  77.980  1.00  0.00           C
ATOM   1035  CD  ILE A  60      69.570  62.650  78.180  1.00  0.00           C
ATOM   1039  C   ILE A  60      66.940  64.330  76.940  1.00  0.00           C
ATOM   1040  O   ILE A  60      66.330  64.550  77.980  1.00  0.00           O
ATOM   1041  N   ASN A  61      67.740  65.280  76.420  1.00  0.00           N
ATOM   1043  CA  ASN A  61      67.970  66.560  77.070  1.00  0.00           C
ATOM   1045  CB  ASN A  61      69.110  67.360  76.370  1.00  0.00           C
ATOM   1048  CG  ASN A  61      70.080  68.000  77.370  1.00  0.00           C
ATOM   1049  OD1 ASN A  61      71.260  67.640  77.370  1.00  0.00           O
ATOM   1050  ND2 ASN A  61      69.600  68.940  78.210  1.00  0.00           N
ATOM   1053  C   ASN A  61      66.730  67.450  77.240  1.00  0.00           C
ATOM   1054  O   ASN A  61      66.580  68.110  78.260  1.00  0.00           O
ATOM   1055  N   TRP A  62      65.800  67.480  76.260  1.00  0.00           N
ATOM   1057  CA  TRP A  62      64.470  68.000  76.510  1.00  0.00           C
ATOM   1059  CB  TRP A  62      63.640  68.230  75.220  1.00  0.00           C
ATOM   1062  CG  TRP A  62      64.010  69.480  74.490  1.00  0.00           C
ATOM   1063  CD1 TRP A  62      64.480  69.570  73.210  1.00  0.00           C
ATOM   1065  NE1 TRP A  62      64.710  70.890  72.900  1.00  0.00           N
ATOM   1067  CE2 TRP A  62      64.380  71.670  73.970  1.00  0.00           C
ATOM   1068  CD2 TRP A  62      63.940  70.820  75.000  1.00  0.00           C
ATOM   1069  CE3 TRP A  62      63.540  71.370  76.220  1.00  0.00           C
ATOM   1071  CZ3 TRP A  62      63.570  72.760  76.370  1.00  0.00           C
ATOM   1073  CZ2 TRP A  62      64.470  73.050  74.140  1.00  0.00           C
ATOM   1075  CH2 TRP A  62      64.040  73.580  75.350  1.00  0.00           C
ATOM   1077  C   TRP A  62      63.660  67.190  77.510  1.00  0.00           C
ATOM   1078  O   TRP A  62      62.920  67.740  78.320  1.00  0.00           O
ATOM   1079  N   GLN A  63      63.800  65.850  77.520  1.00  0.00           N
ATOM   1081  CA  GLN A  63      63.190  64.990  78.520  1.00  0.00           C
ATOM   1083  CB  GLN A  63      63.210  63.510  78.110  1.00  0.00           C
ATOM   1086  CG  GLN A  63      62.280  63.260  76.910  1.00  0.00           C
ATOM   1089  CD  GLN A  63      62.430  61.900  76.220  1.00  0.00           C
ATOM   1090  OE1 GLN A  63      61.560  61.540  75.420  1.00  0.00           O
ATOM   1091  NE2 GLN A  63      63.510  61.150  76.490  1.00  0.00           N
ATOM   1094  C   GLN A  63      63.660  65.160  79.940  1.00  0.00           C
ATOM   1095  O   GLN A  63      62.870  64.990  80.870  1.00  0.00           O
ATOM   1096  N   LEU A  64      64.920  65.610  80.160  1.00  0.00           N
ATOM   1098  CA  LEU A  64      65.420  66.100  81.450  1.00  0.00           C
ATOM   1100  CB  LEU A  64      66.840  66.700  81.360  1.00  0.00           C
ATOM   1103  CG  LEU A  64      68.040  65.730  81.390  1.00  0.00           C
ATOM   1105  CD1 LEU A  64      67.910  64.410  80.630  1.00  0.00           C
ATOM   1109  CD2 LEU A  64      69.300  66.470  80.910  1.00  0.00           C
ATOM   1113  C   LEU A  64      64.500  67.150  82.070  1.00  0.00           C
ATOM   1114  O   LEU A  64      64.360  67.280  83.280  1.00  0.00           O
ATOM   1115  N   LEU A  65      63.810  67.900  81.200  1.00  0.00           N
ATOM   1117  CA  LEU A  65      62.910  68.940  81.590  1.00  0.00           C
ATOM   1119  CB  LEU A  65      63.230  70.130  80.670  1.00  0.00           C
ATOM   1122  CG  LEU A  65      63.230  71.530  81.300  1.00  0.00           C
ATOM   1124  CD1 LEU A  65      63.960  71.580  82.640  1.00  0.00           C
ATOM   1128  CD2 LEU A  65      63.930  72.470  80.330  1.00  0.00           C
ATOM   1132  C   LEU A  65      61.470  68.480  81.460  1.00  0.00           C
ATOM   1133  O   LEU A  65      60.660  68.740  82.330  1.00  0.00           O
ATOM   1134  N   ALA A  66      61.110  67.770  80.380  1.00  0.00           N
ATOM   1136  CA  ALA A  66      59.780  67.190  80.150  1.00  0.00           C
ATOM   1138  CB  ALA A  66      59.670  66.620  78.720  1.00  0.00           C
ATOM   1142  C   ALA A  66      59.310  66.140  81.150  1.00  0.00           C
ATOM   1143  O   ALA A  66      58.140  66.120  81.530  1.00  0.00           O
ATOM   1144  N   ILE A  67      60.160  65.210  81.610  1.00  0.00           N
ATOM   1146  CA  ILE A  67      59.680  64.130  82.470  1.00  0.00           C
ATOM   1148  CB  ILE A  67      60.470  62.860  82.320  1.00  0.00           C
ATOM   1150  CG2 ILE A  67      59.810  61.720  83.130  1.00  0.00           C
ATOM   1154  CG1 ILE A  67      60.600  62.480  80.840  1.00  0.00           C
ATOM   1157  CD  ILE A  67      61.220  61.100  80.670  1.00  0.00           C
ATOM   1161  C   ILE A  67      59.700  64.530  83.920  1.00  0.00           C
ATOM   1162  O   ILE A  67      58.790  64.180  84.670  1.00  0.00           O
ATOM   1163  N   ARG A  68      60.690  65.350  84.330  1.00  0.00           N
ATOM   1165  CA  ARG A  68      60.860  65.870  85.690  1.00  0.00           C
ATOM   1167  CB  ARG A  68      62.080  66.860  85.660  1.00  0.00           C
ATOM   1170  CG  ARG A  68      62.100  68.120  86.570  1.00  0.00           C
ATOM   1173  CD  ARG A  68      61.470  69.390  85.970  1.00  0.00           C
ATOM   1176  NE  ARG A  68      61.720  70.530  86.900  1.00  0.00           N
ATOM   1178  CZ  ARG A  68      62.730  71.380  86.810  1.00  0.00           C
ATOM   1179  NH1 ARG A  68      63.600  71.350  85.840  1.00  0.00           N
ATOM   1182  NH2 ARG A  68      62.870  72.340  87.700  1.00  0.00           N
ATOM   1185  C   ARG A  68      59.600  66.550  86.150  1.00  0.00           C
ATOM   1186  O   ARG A  68      59.040  66.380  87.220  1.00  0.00           O
ATOM   1187  N   ALA A  69      59.090  67.310  85.200  1.00  0.00           N
ATOM   1189  CA  ALA A  69      57.870  67.990  85.130  1.00  0.00           C
ATOM   1191  CB  ALA A  69      58.160  68.690  83.830  1.00  0.00           C
ATOM   1195  C   ALA A  69      56.560  67.180  85.120  1.00  0.00           C
ATOM   1196  O   ALA A  69      55.600  67.580  85.770  1.00  0.00           O
ATOM   1197  N   LEU A  70      56.430  66.050  84.380  1.00  0.00           N
ATOM   1199  CA  LEU A  70      55.130  65.440  84.060  1.00  0.00           C
ATOM   1201  CB  LEU A  70      55.300  64.340  82.970  1.00  0.00           C
ATOM   1204  CG  LEU A  70      54.730  64.760  81.600  1.00  0.00           C
ATOM   1206  CD1 LEU A  70      55.190  63.840  80.470  1.00  0.00           C
ATOM   1210  CD2 LEU A  70      53.200  64.810  81.650  1.00  0.00           C
ATOM   1214  C   LEU A  70      54.420  64.870  85.280  1.00  0.00           C
ATOM   1215  O   LEU A  70      53.210  64.660  85.310  1.00  0.00           O
ATOM   1216  N   VAL A  71      55.200  64.640  86.320  1.00  0.00           N
ATOM   1218  CA  VAL A  71      54.820  64.070  87.590  1.00  0.00           C
ATOM   1220  CB  VAL A  71      55.790  62.960  87.900  1.00  0.00           C
ATOM   1222  CG1 VAL A  71      55.270  61.740  87.140  1.00  0.00           C
ATOM   1226  CG2 VAL A  71      57.210  63.330  87.410  1.00  0.00           C
ATOM   1230  C   VAL A  71      54.770  65.100  88.690  1.00  0.00           C
ATOM   1231  O   VAL A  71      54.200  64.860  89.750  1.00  0.00           O
ATOM   1232  N   LYS A  72      55.250  66.330  88.430  1.00  0.00           N
ATOM   1234  CA  LYS A  72      54.830  67.520  89.150  1.00  0.00           C
ATOM   1236  CB  LYS A  72      55.660  68.760  88.730  1.00  0.00           C
ATOM   1239  CG  LYS A  72      57.170  68.580  88.570  1.00  0.00           C
ATOM   1242  CD  LYS A  72      57.930  68.130  89.830  1.00  0.00           C
ATOM   1245  CE  LYS A  72      58.170  69.240  90.850  1.00  0.00           C
ATOM   1248  NZ  LYS A  72      58.980  68.720  91.960  1.00  0.00           N
ATOM   1252  C   LYS A  72      53.350  67.810  88.880  1.00  0.00           C
ATOM   1253  O   LYS A  72      52.570  68.080  89.800  1.00  0.00           O
ATOM   1254  N   GLU A  73      52.950  67.670  87.600  1.00  0.00           N
ATOM   1256  CA  GLU A  73      51.600  67.790  87.080  1.00  0.00           C
ATOM   1258  CB  GLU A  73      51.690  67.890  85.540  1.00  0.00           C
ATOM   1261  CG  GLU A  73      52.200  69.260  85.070  1.00  0.00           C
ATOM   1264  CD  GLU A  73      51.120  70.340  85.170  1.00  0.00           C
ATOM   1265  OE1 GLU A  73      50.330  70.450  84.190  1.00  0.00           O
ATOM   1266  OE2 GLU A  73      51.030  70.990  86.240  1.00  0.00           O
ATOM   1267  C   GLU A  73      50.690  66.620  87.410  1.00  0.00           C
ATOM   1268  O   GLU A  73      49.470  66.750  87.300  1.00  0.00           O
ATOM   1269  N   GLY A  74      51.300  65.470  87.810  1.00  0.00           N
ATOM   1271  CA  GLY A  74      50.620  64.280  88.340  1.00  0.00           C
ATOM   1274  C   GLY A  74      50.340  63.180  87.340  1.00  0.00           C
ATOM   1275  O   GLY A  74      49.640  62.210  87.620  1.00  0.00           O
ATOM   1276  N   LYS A  75      50.870  63.290  86.120  1.00  0.00           N
ATOM   1278  CA  LYS A  75      50.630  62.350  85.050  1.00  0.00           C
ATOM   1280  CB  LYS A  75      50.350  63.070  83.700  1.00  0.00           C
ATOM   1283  CG  LYS A  75      49.050  63.910  83.650  1.00  0.00           C
ATOM   1286  CD  LYS A  75      49.140  65.290  84.330  1.00  0.00           C
ATOM   1289  CE  LYS A  75      47.890  66.180  84.130  1.00  0.00           C
ATOM   1292  NZ  LYS A  75      48.120  67.540  84.650  1.00  0.00           N
ATOM   1296  C   LYS A  75      51.750  61.320  84.920  1.00  0.00           C
ATOM   1297  O   LYS A  75      52.680  61.410  84.120  1.00  0.00           O
ATOM   1298  N   THR A  76      51.660  60.260  85.740  1.00  0.00           N
ATOM   1300  CA  THR A  76      52.760  59.330  85.960  1.00  0.00           C
ATOM   1302  CB  THR A  76      52.580  58.550  87.250  1.00  0.00           C
ATOM   1304  OG1 THR A  76      51.900  59.350  88.210  1.00  0.00           O
ATOM   1306  CG2 THR A  76      53.960  58.190  87.810  1.00  0.00           C
ATOM   1310  C   THR A  76      53.060  58.380  84.820  1.00  0.00           C
ATOM   1311  O   THR A  76      54.220  58.100  84.540  1.00  0.00           O
ATOM   1312  N   GLY A  77      52.050  57.830  84.100  1.00  0.00           N
ATOM   1314  CA  GLY A  77      52.340  56.890  83.020  1.00  0.00           C
ATOM   1317  C   GLY A  77      52.840  57.590  81.800  1.00  0.00           C
ATOM   1318  O   GLY A  77      53.670  57.070  81.060  1.00  0.00           O
ATOM   1319  N   GLN A  78      52.380  58.840  81.620  1.00  0.00           N
ATOM   1321  CA  GLN A  78      52.900  59.790  80.660  1.00  0.00           C
ATOM   1323  CB  GLN A  78      52.120  61.120  80.840  1.00  0.00           C
ATOM   1326  CG  GLN A  78      50.860  61.180  79.940  1.00  0.00           C
ATOM   1329  CD  GLN A  78      51.170  61.760  78.560  1.00  0.00           C
ATOM   1330  OE1 GLN A  78      50.320  62.450  77.990  1.00  0.00           O
ATOM   1331  NE2 GLN A  78      52.390  61.520  78.030  1.00  0.00           N
ATOM   1334  C   GLN A  78      54.380  60.090  80.800  1.00  0.00           C
ATOM   1335  O   GLN A  78      55.140  60.060  79.840  1.00  0.00           O
ATOM   1336  N   ALA A  79      54.810  60.350  82.050  1.00  0.00           N
ATOM   1338  CA  ALA A  79      56.190  60.490  82.430  1.00  0.00           C
ATOM   1340  CB  ALA A  79      56.280  60.860  83.920  1.00  0.00           C
ATOM   1344  C   ALA A  79      57.000  59.220  82.160  1.00  0.00           C
ATOM   1345  O   ALA A  79      58.100  59.270  81.620  1.00  0.00           O
ATOM   1346  N   VAL A  80      56.430  58.050  82.510  1.00  0.00           N
ATOM   1348  CA  VAL A  80      57.040  56.760  82.220  1.00  0.00           C
ATOM   1350  CB  VAL A  80      56.350  55.610  82.950  1.00  0.00           C
ATOM   1352  CG1 VAL A  80      56.880  54.230  82.510  1.00  0.00           C
ATOM   1356  CG2 VAL A  80      56.600  55.760  84.460  1.00  0.00           C
ATOM   1360  C   VAL A  80      57.200  56.460  80.730  1.00  0.00           C
ATOM   1361  O   VAL A  80      58.260  55.990  80.320  1.00  0.00           O
ATOM   1362  N   GLU A  81      56.190  56.730  79.870  1.00  0.00           N
ATOM   1364  CA  GLU A  81      56.280  56.420  78.440  1.00  0.00           C
ATOM   1366  CB  GLU A  81      54.950  56.550  77.660  1.00  0.00           C
ATOM   1369  CG  GLU A  81      54.330  57.960  77.570  1.00  0.00           C
ATOM   1372  CD  GLU A  81      53.070  57.950  76.720  1.00  0.00           C
ATOM   1373  OE1 GLU A  81      53.170  57.760  75.480  1.00  0.00           O
ATOM   1374  OE2 GLU A  81      51.960  58.090  77.310  1.00  0.00           O
ATOM   1375  C   GLU A  81      57.400  57.120  77.690  1.00  0.00           C
ATOM   1376  O   GLU A  81      58.050  56.500  76.860  1.00  0.00           O
ATOM   1377  N   LEU A  82      57.730  58.390  78.010  1.00  0.00           N
ATOM   1379  CA  LEU A  82      58.910  59.010  77.430  1.00  0.00           C
ATOM   1381  CB  LEU A  82      58.640  60.450  76.910  1.00  0.00           C
ATOM   1384  CG  LEU A  82      58.680  61.620  77.910  1.00  0.00           C
ATOM   1386  CD1 LEU A  82      58.530  62.970  77.210  1.00  0.00           C
ATOM   1390  CD2 LEU A  82      57.580  61.510  78.970  1.00  0.00           C
ATOM   1394  C   LEU A  82      60.140  58.860  78.340  1.00  0.00           C
ATOM   1395  O   LEU A  82      61.270  59.220  77.990  1.00  0.00           O
ATOM   1396  N   PHE A  83      60.000  58.180  79.490  1.00  0.00           N
ATOM   1398  CA  PHE A  83      61.130  57.670  80.270  1.00  0.00           C
ATOM   1400  CB  PHE A  83      60.720  57.410  81.760  1.00  0.00           C
ATOM   1403  CG  PHE A  83      61.910  57.160  82.640  1.00  0.00           C
ATOM   1404  CD1 PHE A  83      62.570  58.230  83.240  1.00  0.00           C
ATOM   1406  CE1 PHE A  83      63.730  58.020  83.980  1.00  0.00           C
ATOM   1408  CZ  PHE A  83      64.230  56.720  84.140  1.00  0.00           C
ATOM   1410  CD2 PHE A  83      62.380  55.850  82.860  1.00  0.00           C
ATOM   1412  CE2 PHE A  83      63.540  55.630  83.600  1.00  0.00           C
ATOM   1414  C   PHE A  83      61.680  56.400  79.630  1.00  0.00           C
ATOM   1415  O   PHE A  83      62.850  56.050  79.770  1.00  0.00           O
ATOM   1416  N   ASN A  84      60.840  55.730  78.820  1.00  0.00           N
ATOM   1418  CA  ASN A  84      61.270  54.650  77.960  1.00  0.00           C
ATOM   1420  CB  ASN A  84      60.030  53.850  77.440  1.00  0.00           C
ATOM   1423  CG  ASN A  84      60.420  52.540  76.760  1.00  0.00           C
ATOM   1424  OD1 ASN A  84      61.270  51.800  77.250  1.00  0.00           O
ATOM   1425  ND2 ASN A  84      59.760  52.190  75.630  1.00  0.00           N
ATOM   1428  C   ASN A  84      62.090  55.170  76.790  1.00  0.00           C
ATOM   1429  O   ASN A  84      62.860  54.440  76.200  1.00  0.00           O
ATOM   1430  N   GLN A  85      61.940  56.460  76.450  1.00  0.00           N
ATOM   1432  CA  GLN A  85      62.550  57.070  75.290  1.00  0.00           C
ATOM   1434  CB  GLN A  85      61.650  58.230  74.780  1.00  0.00           C
ATOM   1437  CG  GLN A  85      60.280  57.820  74.190  1.00  0.00           C
ATOM   1440  CD  GLN A  85      60.380  57.080  72.860  1.00  0.00           C
ATOM   1441  OE1 GLN A  85      60.100  57.650  71.800  1.00  0.00           O
ATOM   1442  NE2 GLN A  85      60.690  55.760  72.920  1.00  0.00           N
ATOM   1445  C   GLN A  85      63.940  57.610  75.570  1.00  0.00           C
ATOM   1446  O   GLN A  85      64.740  57.820  74.660  1.00  0.00           O
ATOM   1447  N   LEU A  86      64.270  57.870  76.860  1.00  0.00           N
ATOM   1449  CA  LEU A  86      65.610  58.260  77.230  1.00  0.00           C
ATOM   1451  CB  LEU A  86      65.710  59.350  78.340  1.00  0.00           C
ATOM   1454  CG  LEU A  86      64.650  59.320  79.450  1.00  0.00           C
ATOM   1456  CD1 LEU A  86      64.970  58.270  80.500  1.00  0.00           C
ATOM   1460  CD2 LEU A  86      64.620  60.690  80.140  1.00  0.00           C
ATOM   1464  C   LEU A  86      66.470  57.040  77.550  1.00  0.00           C
ATOM   1465  O   LEU A  86      65.960  56.040  78.070  1.00  0.00           O
ATOM   1466  N   PRO A  87      67.760  57.060  77.220  1.00  0.00           N
ATOM   1467  CD  PRO A  87      68.430  58.140  76.500  1.00  0.00           C
ATOM   1470  CA  PRO A  87      68.690  55.980  77.530  1.00  0.00           C
ATOM   1472  CB  PRO A  87      70.030  56.480  77.000  1.00  0.00           C
ATOM   1475  CG  PRO A  87      69.660  57.480  75.910  1.00  0.00           C
ATOM   1478  C   PRO A  87      68.770  55.570  78.990  1.00  0.00           C
ATOM   1479  O   PRO A  87      68.590  56.390  79.890  1.00  0.00           O
ATOM   1480  N   GLN A  88      69.060  54.300  79.280  1.00  0.00           N
ATOM   1482  CA  GLN A  88      69.420  53.890  80.630  1.00  0.00           C
ATOM   1484  CB  GLN A  88      69.460  52.350  80.720  1.00  0.00           C
ATOM   1487  CG  GLN A  88      70.180  51.700  81.940  1.00  0.00           C
ATOM   1490  CD  GLN A  88      69.710  52.230  83.300  1.00  0.00           C
ATOM   1491  OE1 GLN A  88      70.430  52.800  84.120  1.00  0.00           O
ATOM   1492  NE2 GLN A  88      68.390  52.070  83.540  1.00  0.00           N
ATOM   1495  C   GLN A  88      70.720  54.500  81.140  1.00  0.00           C
ATOM   1496  O   GLN A  88      70.810  55.050  82.250  1.00  0.00           O
ATOM   1497  N   GLU A  89      71.720  54.420  80.250  1.00  0.00           N
ATOM   1499  CA  GLU A  89      73.130  54.600  80.430  1.00  0.00           C
ATOM   1501  CB  GLU A  89      73.860  53.280  80.000  1.00  0.00           C
ATOM   1504  CG  GLU A  89      73.420  52.690  78.620  1.00  0.00           C
ATOM   1507  CD  GLU A  89      74.150  51.390  78.240  1.00  0.00           C
ATOM   1508  OE1 GLU A  89      73.570  50.300  78.560  1.00  0.00           O
ATOM   1509  OE2 GLU A  89      75.230  51.450  77.600  1.00  0.00           O
ATOM   1510  C   GLU A  89      73.490  55.820  79.590  1.00  0.00           C
ATOM   1511  O   GLU A  89      73.010  55.950  78.460  1.00  0.00           O
ATOM   1512  N   LEU A  90      74.250  56.790  80.140  1.00  0.00           N
ATOM   1514  CA  LEU A  90      74.580  58.060  79.510  1.00  0.00           C
ATOM   1516  CB  LEU A  90      73.720  59.280  80.010  1.00  0.00           C
ATOM   1519  CG  LEU A  90      72.200  59.380  79.720  1.00  0.00           C
ATOM   1521  CD1 LEU A  90      71.890  59.580  78.230  1.00  0.00           C
ATOM   1525  CD2 LEU A  90      71.360  58.240  80.310  1.00  0.00           C
ATOM   1529  C   LEU A  90      76.030  58.330  79.920  1.00  0.00           C
ATOM   1530  O   LEU A  90      76.640  57.500  80.600  1.00  0.00           O
ATOM   1531  N   ASN A  91      76.610  59.520  79.610  1.00  0.00           N
ATOM   1533  CA  ASN A  91      77.700  60.110  80.400  1.00  0.00           C
ATOM   1535  CB  ASN A  91      78.040  61.540  79.900  1.00  0.00           C
ATOM   1538  CG  ASN A  91      78.550  61.520  78.460  1.00  0.00           C
ATOM   1539  OD1 ASN A  91      78.020  62.170  77.560  1.00  0.00           O
ATOM   1540  ND2 ASN A  91      79.630  60.750  78.220  1.00  0.00           N
ATOM   1543  C   ASN A  91      77.410  60.160  81.910  1.00  0.00           C
ATOM   1544  O   ASN A  91      76.250  60.140  82.320  1.00  0.00           O
ATOM   1545  N   ASP A  92      78.450  60.190  82.790  1.00  0.00           N
ATOM   1547  CA  ASP A  92      78.260  60.030  84.230  1.00  0.00           C
ATOM   1549  CB  ASP A  92      79.610  60.110  84.970  1.00  0.00           C
ATOM   1552  CG  ASP A  92      80.390  58.850  84.710  1.00  0.00           C
ATOM   1553  OD1 ASP A  92      81.330  58.930  83.890  1.00  0.00           O
ATOM   1554  OD2 ASP A  92      80.050  57.800  85.310  1.00  0.00           O
ATOM   1555  C   ASP A  92      77.360  61.070  84.870  1.00  0.00           C
ATOM   1556  O   ASP A  92      76.420  60.730  85.570  1.00  0.00           O
ATOM   1557  N   ALA A  93      77.610  62.360  84.580  1.00  0.00           N
ATOM   1559  CA  ALA A  93      76.760  63.470  84.920  1.00  0.00           C
ATOM   1561  CB  ALA A  93      77.540  64.760  84.590  1.00  0.00           C
ATOM   1565  C   ALA A  93      75.390  63.390  84.250  1.00  0.00           C
ATOM   1566  O   ALA A  93      74.350  63.540  84.880  1.00  0.00           O
ATOM   1567  N   GLN A  94      75.330  63.060  82.950  1.00  0.00           N
ATOM   1569  CA  GLN A  94      74.100  63.100  82.160  1.00  0.00           C
ATOM   1571  CB  GLN A  94      74.480  63.040  80.650  1.00  0.00           C
ATOM   1574  CG  GLN A  94      73.320  63.130  79.610  1.00  0.00           C
ATOM   1577  CD  GLN A  94      72.790  64.550  79.400  1.00  0.00           C
ATOM   1578  OE1 GLN A  94      72.860  65.420  80.270  1.00  0.00           O
ATOM   1579  NE2 GLN A  94      72.210  64.790  78.200  1.00  0.00           N
ATOM   1582  C   GLN A  94      73.140  61.980  82.530  1.00  0.00           C
ATOM   1583  O   GLN A  94      71.920  62.100  82.400  1.00  0.00           O
ATOM   1584  N   ARG A  95      73.660  60.880  83.120  1.00  0.00           N
ATOM   1586  CA  ARG A  95      72.870  59.870  83.820  1.00  0.00           C
ATOM   1588  CB  ARG A  95      73.760  58.740  84.430  1.00  0.00           C
ATOM   1591  CG  ARG A  95      74.290  57.690  83.440  1.00  0.00           C
ATOM   1594  CD  ARG A  95      75.320  56.730  84.050  1.00  0.00           C
ATOM   1597  NE  ARG A  95      74.620  56.020  85.180  1.00  0.00           N
ATOM   1599  CZ  ARG A  95      75.220  55.590  86.280  1.00  0.00           C
ATOM   1600  NH1 ARG A  95      76.520  55.670  86.480  1.00  0.00           N
ATOM   1603  NH2 ARG A  95      74.490  55.050  87.230  1.00  0.00           N
ATOM   1606  C   ARG A  95      72.080  60.430  84.970  1.00  0.00           C
ATOM   1607  O   ARG A  95      70.930  60.050  85.190  1.00  0.00           O
ATOM   1608  N   ARG A  96      72.700  61.320  85.750  1.00  0.00           N
ATOM   1610  CA  ARG A  96      72.130  61.960  86.920  1.00  0.00           C
ATOM   1612  CB  ARG A  96      73.160  62.860  87.650  1.00  0.00           C
ATOM   1615  CG  ARG A  96      74.500  62.130  87.850  1.00  0.00           C
ATOM   1618  CD  ARG A  96      75.620  62.930  88.540  1.00  0.00           C
ATOM   1621  NE  ARG A  96      76.910  62.180  88.400  1.00  0.00           N
ATOM   1623  CZ  ARG A  96      77.180  60.970  88.890  1.00  0.00           C
ATOM   1624  NH1 ARG A  96      76.250  60.240  89.460  1.00  0.00           N
ATOM   1627  NH2 ARG A  96      78.400  60.480  88.820  1.00  0.00           N
ATOM   1630  C   ARG A  96      70.950  62.790  86.540  1.00  0.00           C
ATOM   1631  O   ARG A  96      69.870  62.660  87.120  1.00  0.00           O
ATOM   1632  N   GLU A  97      71.130  63.570  85.460  1.00  0.00           N
ATOM   1634  CA  GLU A  97      70.150  64.480  84.910  1.00  0.00           C
ATOM   1636  CB  GLU A  97      70.710  65.210  83.670  1.00  0.00           C
ATOM   1639  CG  GLU A  97      72.030  65.970  83.880  1.00  0.00           C
ATOM   1642  CD  GLU A  97      71.870  67.130  84.850  1.00  0.00           C
ATOM   1643  OE1 GLU A  97      71.170  68.100  84.490  1.00  0.00           O
ATOM   1644  OE2 GLU A  97      72.490  67.070  85.940  1.00  0.00           O
ATOM   1645  C   GLU A  97      68.870  63.790  84.490  1.00  0.00           C
ATOM   1646  O   GLU A  97      67.800  64.310  84.750  1.00  0.00           O
ATOM   1647  N   LYS A  98      68.930  62.590  83.850  1.00  0.00           N
ATOM   1649  CA  LYS A  98      67.720  61.830  83.540  1.00  0.00           C
ATOM   1651  CB  LYS A  98      67.820  60.970  82.240  1.00  0.00           C
ATOM   1654  CG  LYS A  98      68.970  59.960  82.100  1.00  0.00           C
ATOM   1657  CD  LYS A  98      68.940  58.650  82.940  1.00  0.00           C
ATOM   1660  CE  LYS A  98      67.680  57.790  82.750  1.00  0.00           C
ATOM   1663  NZ  LYS A  98      67.800  56.470  83.400  1.00  0.00           N
ATOM   1667  C   LYS A  98      67.240  60.920  84.650  1.00  0.00           C
ATOM   1668  O   LYS A  98      66.110  60.420  84.640  1.00  0.00           O
ATOM   1669  N   THR A  99      68.090  60.630  85.650  1.00  0.00           N
ATOM   1671  CA  THR A  99      67.730  59.730  86.740  1.00  0.00           C
ATOM   1673  CB  THR A  99      68.930  59.090  87.420  1.00  0.00           C
ATOM   1675  OG1 THR A  99      69.580  58.220  86.500  1.00  0.00           O
ATOM   1677  CG2 THR A  99      68.530  58.230  88.620  1.00  0.00           C
ATOM   1681  C   THR A  99      66.870  60.440  87.740  1.00  0.00           C
ATOM   1682  O   THR A  99      66.050  59.830  88.410  1.00  0.00           O
ATOM   1683  N   LEU A 100      66.990  61.770  87.790  1.00  0.00           N
ATOM   1685  CA  LEU A 100      66.200  62.710  88.560  1.00  0.00           C
ATOM   1687  CB  LEU A 100      66.750  64.080  88.090  1.00  0.00           C
ATOM   1690  CG  LEU A 100      66.310  65.380  88.800  1.00  0.00           C
ATOM   1692  CD1 LEU A 100      65.320  65.200  89.960  1.00  0.00           C
ATOM   1696  CD2 LEU A 100      67.580  66.130  89.250  1.00  0.00           C
ATOM   1700  C   LEU A 100      64.710  62.550  88.270  1.00  0.00           C
ATOM   1701  O   LEU A 100      63.870  62.390  89.160  1.00  0.00           O
ATOM   1702  N   LEU A 101      64.370  62.450  86.980  1.00  0.00           N
ATOM   1704  CA  LEU A 101      63.040  62.290  86.440  1.00  0.00           C
ATOM   1706  CB  LEU A 101      63.080  62.240  84.890  1.00  0.00           C
ATOM   1709  CG  LEU A 101      63.720  63.390  84.070  1.00  0.00           C
ATOM   1711  CD1 LEU A 101      64.820  64.210  84.750  1.00  0.00           C
ATOM   1715  CD2 LEU A 101      64.240  62.770  82.760  1.00  0.00           C
ATOM   1719  C   LEU A 101      62.430  60.990  86.910  1.00  0.00           C
ATOM   1720  O   LEU A 101      61.250  60.870  87.220  1.00  0.00           O
ATOM   1721  N   ALA A 102      63.290  59.940  86.970  1.00  0.00           N
ATOM   1723  CA  ALA A 102      62.950  58.620  87.420  1.00  0.00           C
ATOM   1725  CB  ALA A 102      64.190  57.690  87.330  1.00  0.00           C
ATOM   1729  C   ALA A 102      62.450  58.640  88.850  1.00  0.00           C
ATOM   1730  O   ALA A 102      61.490  57.970  89.210  1.00  0.00           O
ATOM   1731  N   VAL A 103      63.090  59.470  89.700  1.00  0.00           N
ATOM   1733  CA  VAL A 103      62.660  59.690  91.050  1.00  0.00           C
ATOM   1735  CB  VAL A 103      63.540  60.690  91.780  1.00  0.00           C
ATOM   1737  CG1 VAL A 103      63.180  60.640  93.270  1.00  0.00           C
ATOM   1741  CG2 VAL A 103      65.010  60.370  91.510  1.00  0.00           C
ATOM   1745  C   VAL A 103      61.260  60.240  91.110  1.00  0.00           C
ATOM   1746  O   VAL A 103      60.410  59.660  91.760  1.00  0.00           O
ATOM   1747  N   GLU A 104      60.990  61.330  90.360  1.00  0.00           N
ATOM   1749  CA  GLU A 104      59.730  62.050  90.430  1.00  0.00           C
ATOM   1751  CB  GLU A 104      59.880  63.480  89.840  1.00  0.00           C
ATOM   1754  CG  GLU A 104      60.900  64.310  90.660  1.00  0.00           C
ATOM   1757  CD  GLU A 104      60.880  65.800  90.360  1.00  0.00           C
ATOM   1758  OE1 GLU A 104      60.280  66.550  91.180  1.00  0.00           O
ATOM   1759  OE2 GLU A 104      61.500  66.240  89.360  1.00  0.00           O
ATOM   1760  C   GLU A 104      58.580  61.260  89.850  1.00  0.00           C
ATOM   1761  O   GLU A 104      57.450  61.320  90.350  1.00  0.00           O
ATOM   1762  N   ILE A 105      58.860  60.390  88.860  1.00  0.00           N
ATOM   1764  CA  ILE A 105      57.970  59.290  88.500  1.00  0.00           C
ATOM   1766  CB  ILE A 105      58.600  58.440  87.390  1.00  0.00           C
ATOM   1768  CG2 ILE A 105      57.910  57.070  87.250  1.00  0.00           C
ATOM   1772  CG1 ILE A 105      58.570  59.210  86.050  1.00  0.00           C
ATOM   1775  CD  ILE A 105      59.470  58.600  84.980  1.00  0.00           C
ATOM   1779  C   ILE A 105      57.580  58.420  89.670  1.00  0.00           C
ATOM   1780  O   ILE A 105      56.400  58.220  89.940  1.00  0.00           O
ATOM   1781  N   LYS A 106      58.560  57.920  90.430  1.00  0.00           N
ATOM   1783  CA  LYS A 106      58.320  56.940  91.460  1.00  0.00           C
ATOM   1785  CB  LYS A 106      59.600  56.180  91.770  1.00  0.00           C
ATOM   1788  CG  LYS A 106      60.020  55.330  90.570  1.00  0.00           C
ATOM   1791  CD  LYS A 106      60.660  54.010  91.010  1.00  0.00           C
ATOM   1794  CE  LYS A 106      60.810  53.010  89.880  1.00  0.00           C
ATOM   1797  NZ  LYS A 106      61.720  53.500  88.820  1.00  0.00           N
ATOM   1801  C   LYS A 106      57.670  57.490  92.700  1.00  0.00           C
ATOM   1802  O   LYS A 106      56.870  56.800  93.330  1.00  0.00           O
ATOM   1803  N   LEU A 107      57.880  58.790  92.970  1.00  0.00           N
ATOM   1805  CA  LEU A 107      57.080  59.560  93.900  1.00  0.00           C
ATOM   1807  CB  LEU A 107      57.470  61.060  93.830  1.00  0.00           C
ATOM   1810  CG  LEU A 107      58.930  61.370  94.180  1.00  0.00           C
ATOM   1812  CD1 LEU A 107      59.220  62.860  94.080  1.00  0.00           C
ATOM   1816  CD2 LEU A 107      59.290  60.840  95.560  1.00  0.00           C
ATOM   1820  C   LEU A 107      55.600  59.530  93.570  1.00  0.00           C
ATOM   1821  O   LEU A 107      54.750  59.330  94.420  1.00  0.00           O
ATOM   1822  N   ALA A 108      55.270  59.690  92.280  1.00  0.00           N
ATOM   1824  CA  ALA A 108      53.910  59.710  91.820  1.00  0.00           C
ATOM   1826  CB  ALA A 108      53.850  60.660  90.610  1.00  0.00           C
ATOM   1830  C   ALA A 108      53.410  58.310  91.470  1.00  0.00           C
ATOM   1831  O   ALA A 108      52.230  58.140  91.160  1.00  0.00           O
ATOM   1832  N   GLN A 109      54.250  57.260  91.600  1.00  0.00           N
ATOM   1834  CA  GLN A 109      53.820  55.880  91.520  1.00  0.00           C
ATOM   1836  CB  GLN A 109      54.870  54.960  90.820  1.00  0.00           C
ATOM   1839  CG  GLN A 109      55.020  55.250  89.320  1.00  0.00           C
ATOM   1842  CD  GLN A 109      56.020  54.310  88.640  1.00  0.00           C
ATOM   1843  OE1 GLN A 109      57.160  54.130  89.070  1.00  0.00           O
ATOM   1844  NE2 GLN A 109      55.610  53.750  87.490  1.00  0.00           N
ATOM   1847  C   GLN A 109      53.560  55.260  92.880  1.00  0.00           C
ATOM   1848  O   GLN A 109      53.130  54.120  92.970  1.00  0.00           O
ATOM   1849  N   LYS A 110      53.840  55.990  93.980  1.00  0.00           N
ATOM   1851  CA  LYS A 110      53.780  55.470  95.330  1.00  0.00           C
ATOM   1853  CB  LYS A 110      52.340  55.140  95.840  1.00  0.00           C
ATOM   1856  CG  LYS A 110      51.390  56.320  96.190  1.00  0.00           C
ATOM   1859  CD  LYS A 110      50.860  57.180  95.010  1.00  0.00           C
ATOM   1862  CE  LYS A 110      51.620  58.500  94.700  1.00  0.00           C
ATOM   1865  NZ  LYS A 110      51.420  59.590  95.690  1.00  0.00           N
ATOM   1869  C   LYS A 110      54.820  54.360  95.580  1.00  0.00           C
ATOM   1870  O   LYS A 110      54.650  53.500  96.440  1.00  0.00           O
ATOM   1871  N   ASP A 111      55.940  54.400  94.810  1.00  0.00           N
ATOM   1873  CA  ASP A 111      57.080  53.500  94.870  1.00  0.00           C
ATOM   1875  CB  ASP A 111      57.410  52.960  93.430  1.00  0.00           C
ATOM   1878  CG  ASP A 111      58.510  51.890  93.330  1.00  0.00           C
ATOM   1879  OD1 ASP A 111      59.000  51.380  94.370  1.00  0.00           O
ATOM   1880  OD2 ASP A 111      58.830  51.490  92.180  1.00  0.00           O
ATOM   1881  C   ASP A 111      58.210  54.330  95.480  1.00  0.00           C
ATOM   1882  O   ASP A 111      59.260  54.580  94.890  1.00  0.00           O
ATOM   1883  N   PHE A 112      57.980  54.870  96.680  1.00  0.00           N
ATOM   1885  CA  PHE A 112      58.850  55.850  97.320  1.00  0.00           C
ATOM   1887  CB  PHE A 112      58.160  56.500  98.550  1.00  0.00           C
ATOM   1890  CG  PHE A 112      56.940  57.300  98.140  1.00  0.00           C
ATOM   1891  CD1 PHE A 112      57.100  58.580  97.580  1.00  0.00           C
ATOM   1893  CE1 PHE A 112      56.000  59.420  97.350  1.00  0.00           C
ATOM   1895  CZ  PHE A 112      54.710  58.960  97.630  1.00  0.00           C
ATOM   1897  CD2 PHE A 112      55.630  56.850  98.410  1.00  0.00           C
ATOM   1899  CE2 PHE A 112      54.530  57.670  98.150  1.00  0.00           C
ATOM   1901  C   PHE A 112      60.260  55.320  97.640  1.00  0.00           C
ATOM   1902  O   PHE A 112      61.250  56.020  97.480  1.00  0.00           O
ATOM   1903  N   ALA A 113      60.370  54.040  98.050  1.00  0.00           N
ATOM   1905  CA  ALA A 113      61.580  53.240  98.150  1.00  0.00           C
ATOM   1907  CB  ALA A 113      61.160  51.840  98.640  1.00  0.00           C
ATOM   1911  C   ALA A 113      62.330  53.070  96.850  1.00  0.00           C
ATOM   1912  O   ALA A 113      63.560  53.170  96.780  1.00  0.00           O
ATOM   1913  N   GLY A 114      61.590  52.820  95.750  1.00  0.00           N
ATOM   1915  CA  GLY A 114      62.120  52.830  94.390  1.00  0.00           C
ATOM   1918  C   GLY A 114      62.640  54.170  93.970  1.00  0.00           C
ATOM   1919  O   GLY A 114      63.670  54.260  93.300  1.00  0.00           O
ATOM   1920  N   ALA A 115      61.970  55.270  94.370  1.00  0.00           N
ATOM   1922  CA  ALA A 115      62.420  56.620  94.130  1.00  0.00           C
ATOM   1924  CB  ALA A 115      61.360  57.610  94.680  1.00  0.00           C
ATOM   1928  C   ALA A 115      63.790  56.920  94.720  1.00  0.00           C
ATOM   1929  O   ALA A 115      64.680  57.440  94.050  1.00  0.00           O
ATOM   1930  N   GLN A 116      64.040  56.520  95.990  1.00  0.00           N
ATOM   1932  CA  GLN A 116      65.310  56.750  96.680  1.00  0.00           C
ATOM   1934  CB  GLN A 116      65.230  56.450  98.180  1.00  0.00           C
ATOM   1937  CG  GLN A 116      63.960  57.040  98.810  1.00  0.00           C
ATOM   1940  CD  GLN A 116      64.110  57.290 100.300  1.00  0.00           C
ATOM   1941  OE1 GLN A 116      63.860  56.410 101.110  1.00  0.00           O
ATOM   1942  NE2 GLN A 116      64.520  58.520 100.670  1.00  0.00           N
ATOM   1945  C   GLN A 116      66.450  55.930  96.140  1.00  0.00           C
ATOM   1946  O   GLN A 116      67.610  56.330  96.210  1.00  0.00           O
ATOM   1947  N   ASN A 117      66.150  54.760  95.580  1.00  0.00           N
ATOM   1949  CA  ASN A 117      67.120  53.900  94.960  1.00  0.00           C
ATOM   1951  CB  ASN A 117      66.340  52.630  94.550  1.00  0.00           C
ATOM   1954  CG  ASN A 117      67.210  51.530  93.990  1.00  0.00           C
ATOM   1955  OD1 ASN A 117      66.830  50.890  93.010  1.00  0.00           O
ATOM   1956  ND2 ASN A 117      68.370  51.270  94.630  1.00  0.00           N
ATOM   1959  C   ASN A 117      67.800  54.560  93.770  1.00  0.00           C
ATOM   1960  O   ASN A 117      69.020  54.580  93.610  1.00  0.00           O
ATOM   1961  N   LEU A 118      66.990  55.230  92.940  1.00  0.00           N
ATOM   1963  CA  LEU A 118      67.430  56.070  91.850  1.00  0.00           C
ATOM   1965  CB  LEU A 118      66.190  56.500  91.020  1.00  0.00           C
ATOM   1968  CG  LEU A 118      65.320  55.310  90.520  1.00  0.00           C
ATOM   1970  CD1 LEU A 118      63.860  55.750  90.450  1.00  0.00           C
ATOM   1974  CD2 LEU A 118      65.780  54.730  89.180  1.00  0.00           C
ATOM   1978  C   LEU A 118      68.230  57.270  92.360  1.00  0.00           C
ATOM   1979  O   LEU A 118      69.280  57.620  91.810  1.00  0.00           O
ATOM   1980  N   LEU A 119      67.800  57.890  93.470  1.00  0.00           N
ATOM   1982  CA  LEU A 119      68.490  59.000  94.100  1.00  0.00           C
ATOM   1984  CB  LEU A 119      67.620  59.590  95.240  1.00  0.00           C
ATOM   1987  CG  LEU A 119      66.290  60.250  94.780  1.00  0.00           C
ATOM   1989  CD1 LEU A 119      65.170  60.240  95.840  1.00  0.00           C
ATOM   1993  CD2 LEU A 119      66.560  61.660  94.260  1.00  0.00           C
ATOM   1997  C   LEU A 119      69.870  58.640  94.640  1.00  0.00           C
ATOM   1998  O   LEU A 119      70.790  59.450  94.710  1.00  0.00           O
ATOM   1999  N   ALA A 120      70.080  57.360  95.010  1.00  0.00           N
ATOM   2001  CA  ALA A 120      71.390  56.820  95.320  1.00  0.00           C
ATOM   2003  CB  ALA A 120      71.210  55.470  96.020  1.00  0.00           C
ATOM   2007  C   ALA A 120      72.320  56.700  94.110  1.00  0.00           C
ATOM   2008  O   ALA A 120      73.540  56.730  94.260  1.00  0.00           O
ATOM   2009  N   LYS A 121      71.800  56.610  92.870  1.00  0.00           N
ATOM   2011  CA  LYS A 121      72.600  56.510  91.650  1.00  0.00           C
ATOM   2013  CB  LYS A 121      71.820  55.760  90.530  1.00  0.00           C
ATOM   2016  CG  LYS A 121      71.180  54.410  90.920  1.00  0.00           C
ATOM   2019  CD  LYS A 121      72.140  53.370  91.560  1.00  0.00           C
ATOM   2022  CE  LYS A 121      71.660  52.920  92.950  1.00  0.00           C
ATOM   2025  NZ  LYS A 121      72.550  51.890  93.550  1.00  0.00           N
ATOM   2029  C   LYS A 121      72.980  57.890  91.120  1.00  0.00           C
ATOM   2030  O   LYS A 121      73.770  58.040  90.180  1.00  0.00           O
ATOM   2031  N   ILE A 122      72.440  58.950  91.740  1.00  0.00           N
ATOM   2033  CA  ILE A 122      72.720  60.330  91.450  1.00  0.00           C
ATOM   2035  CB  ILE A 122      71.450  61.160  91.500  1.00  0.00           C
ATOM   2037  CG2 ILE A 122      71.760  62.670  91.470  1.00  0.00           C
ATOM   2041  CG1 ILE A 122      70.450  60.760  90.390  1.00  0.00           C
ATOM   2044  CD  ILE A 122      69.060  61.360  90.600  1.00  0.00           C
ATOM   2048  C   ILE A 122      73.700  60.870  92.480  1.00  0.00           C
ATOM   2049  O   ILE A 122      73.540  60.680  93.680  1.00  0.00           O
ATOM   2050  N   THR A 123      74.750  61.580  92.020  1.00  0.00           N
ATOM   2052  CA  THR A 123      75.710  62.200  92.910  1.00  0.00           C
ATOM   2054  CB  THR A 123      77.150  61.910  92.540  1.00  0.00           C
ATOM   2056  OG1 THR A 123      77.450  60.540  92.760  1.00  0.00           O
ATOM   2058  CG2 THR A 123      78.130  62.710  93.410  1.00  0.00           C
ATOM   2062  C   THR A 123      75.470  63.700  92.870  1.00  0.00           C
ATOM   2063  O   THR A 123      75.770  64.320  91.850  1.00  0.00           O
ATOM   2064  N   PRO A 124      74.960  64.360  93.920  1.00  0.00           N
ATOM   2065  CD  PRO A 124      74.500  63.720  95.140  1.00  0.00           C
ATOM   2068  CA  PRO A 124      74.510  65.750  93.850  1.00  0.00           C
ATOM   2070  CB  PRO A 124      73.740  65.990  95.160  1.00  0.00           C
ATOM   2073  CG  PRO A 124      74.220  64.880  96.090  1.00  0.00           C
ATOM   2076  C   PRO A 124      75.670  66.720  93.690  1.00  0.00           C
ATOM   2077  O   PRO A 124      75.450  67.830  93.260  1.00  0.00           O
ATOM   2078  N   ALA A 125      76.890  66.310  94.040  1.00  0.00           N
ATOM   2080  CA  ALA A 125      78.080  67.110  93.850  1.00  0.00           C
ATOM   2082  CB  ALA A 125      79.130  66.630  94.890  1.00  0.00           C
ATOM   2086  C   ALA A 125      78.680  66.980  92.440  1.00  0.00           C
ATOM   2087  O   ALA A 125      79.630  67.680  92.090  1.00  0.00           O
ATOM   2088  N   ASP A 126      78.170  66.060  91.610  1.00  0.00           N
ATOM   2090  CA  ASP A 126      78.680  65.790  90.270  1.00  0.00           C
ATOM   2092  CB  ASP A 126      79.020  64.280  90.270  1.00  0.00           C
ATOM   2095  CG  ASP A 126      79.540  63.620  88.990  1.00  0.00           C
ATOM   2096  OD1 ASP A 126      80.110  62.510  89.130  1.00  0.00           O
ATOM   2097  OD2 ASP A 126      79.150  64.050  87.890  1.00  0.00           O
ATOM   2098  C   ASP A 126      77.640  66.220  89.240  1.00  0.00           C
ATOM   2099  O   ASP A 126      77.960  66.610  88.120  1.00  0.00           O
ATOM   2100  N   LEU A 127      76.350  66.300  89.650  1.00  0.00           N
ATOM   2102  CA  LEU A 127      75.410  67.160  88.950  1.00  0.00           C
ATOM   2104  CB  LEU A 127      73.920  66.670  88.900  1.00  0.00           C
ATOM   2107  CG  LEU A 127      73.150  66.340  90.210  1.00  0.00           C
ATOM   2109  CD1 LEU A 127      72.930  67.580  91.080  1.00  0.00           C
ATOM   2113  CD2 LEU A 127      71.750  65.770  89.900  1.00  0.00           C
ATOM   2117  C   LEU A 127      75.580  68.590  89.430  1.00  0.00           C
ATOM   2118  O   LEU A 127      76.220  68.890  90.430  1.00  0.00           O
ATOM   2119  N   GLU A 128      75.020  69.510  88.660  1.00  0.00           N
ATOM   2121  CA  GLU A 128      74.860  70.910  88.960  1.00  0.00           C
ATOM   2123  CB  GLU A 128      74.150  71.440  87.720  1.00  0.00           C
ATOM   2126  CG  GLU A 128      73.180  72.600  87.920  1.00  0.00           C
ATOM   2129  CD  GLU A 128      72.440  72.760  86.630  1.00  0.00           C
ATOM   2130  OE1 GLU A 128      71.200  72.520  86.620  1.00  0.00           O
ATOM   2131  OE2 GLU A 128      73.100  73.230  85.670  1.00  0.00           O
ATOM   2132  C   GLU A 128      74.100  71.300  90.230  1.00  0.00           C
ATOM   2133  O   GLU A 128      73.160  70.630  90.650  1.00  0.00           O
ATOM   2134  N   GLN A 129      74.420  72.460  90.860  1.00  0.00           N
ATOM   2136  CA  GLN A 129      73.620  73.040  91.950  1.00  0.00           C
ATOM   2138  CB  GLN A 129      74.060  74.470  92.400  1.00  0.00           C
ATOM   2141  CG  GLN A 129      75.210  74.550  93.430  1.00  0.00           C
ATOM   2144  CD  GLN A 129      76.440  73.770  93.020  1.00  0.00           C
ATOM   2145  OE1 GLN A 129      77.360  74.320  92.410  1.00  0.00           O
ATOM   2146  NE2 GLN A 129      76.520  72.470  93.350  1.00  0.00           N
ATOM   2149  C   GLN A 129      72.100  73.050  91.840  1.00  0.00           C
ATOM   2150  O   GLN A 129      71.420  72.520  92.700  1.00  0.00           O
ATOM   2151  N   ASN A 130      71.470  73.670  90.830  1.00  0.00           N
ATOM   2153  CA  ASN A 130      70.010  73.730  90.820  1.00  0.00           C
ATOM   2155  CB  ASN A 130      69.510  74.740  89.790  1.00  0.00           C
ATOM   2158  CG  ASN A 130      68.090  75.200  90.120  1.00  0.00           C
ATOM   2159  OD1 ASN A 130      67.070  74.780  89.560  1.00  0.00           O
ATOM   2160  ND2 ASN A 130      68.040  76.170  91.050  1.00  0.00           N
ATOM   2163  C   ASN A 130      69.340  72.390  90.580  1.00  0.00           C
ATOM   2164  O   ASN A 130      68.320  72.090  91.180  1.00  0.00           O
ATOM   2165  N   GLN A 131      69.970  71.530  89.760  1.00  0.00           N
ATOM   2167  CA  GLN A 131      69.670  70.130  89.720  1.00  0.00           C
ATOM   2169  CB  GLN A 131      70.440  69.450  88.580  1.00  0.00           C
ATOM   2172  CG  GLN A 131      69.810  69.730  87.190  1.00  0.00           C
ATOM   2175  CD  GLN A 131      68.590  68.850  86.920  1.00  0.00           C
ATOM   2176  OE1 GLN A 131      67.480  69.100  87.410  1.00  0.00           O
ATOM   2177  NE2 GLN A 131      68.790  67.810  86.080  1.00  0.00           N
ATOM   2180  C   GLN A 131      69.780  69.400  91.060  1.00  0.00           C
ATOM   2181  O   GLN A 131      68.970  68.530  91.340  1.00  0.00           O
ATOM   2182  N   GLN A 132      70.710  69.790  91.970  1.00  0.00           N
ATOM   2184  CA  GLN A 132      70.650  69.330  93.360  1.00  0.00           C
ATOM   2186  CB  GLN A 132      71.720  69.930  94.330  1.00  0.00           C
ATOM   2189  CG  GLN A 132      73.210  69.670  94.040  1.00  0.00           C
ATOM   2192  CD  GLN A 132      74.160  70.220  95.130  1.00  0.00           C
ATOM   2193  OE1 GLN A 132      75.320  70.580  94.910  1.00  0.00           O
ATOM   2194  NE2 GLN A 132      73.650  70.330  96.380  1.00  0.00           N
ATOM   2197  C   GLN A 132      69.330  69.670  94.030  1.00  0.00           C
ATOM   2198  O   GLN A 132      68.700  68.830  94.660  1.00  0.00           O
ATOM   2199  N   ALA A 133      68.850  70.920  93.900  1.00  0.00           N
ATOM   2201  CA  ALA A 133      67.570  71.300  94.460  1.00  0.00           C
ATOM   2203  CB  ALA A 133      67.310  72.810  94.300  1.00  0.00           C
ATOM   2207  C   ALA A 133      66.400  70.500  93.910  1.00  0.00           C
ATOM   2208  O   ALA A 133      65.560  70.030  94.660  1.00  0.00           O
ATOM   2209  N   ARG A 134      66.330  70.250  92.590  1.00  0.00           N
ATOM   2211  CA  ARG A 134      65.310  69.390  92.010  1.00  0.00           C
ATOM   2213  CB  ARG A 134      65.400  69.460  90.460  1.00  0.00           C
ATOM   2216  CG  ARG A 134      65.420  70.900  89.900  1.00  0.00           C
ATOM   2219  CD  ARG A 134      64.380  71.830  90.540  1.00  0.00           C
ATOM   2222  NE  ARG A 134      64.660  73.220  90.050  1.00  0.00           N
ATOM   2224  CZ  ARG A 134      63.870  74.270  90.290  1.00  0.00           C
ATOM   2225  NH1 ARG A 134      62.690  74.160  90.860  1.00  0.00           N
ATOM   2228  NH2 ARG A 134      64.290  75.440  89.870  1.00  0.00           N
ATOM   2231  C   ARG A 134      65.370  67.950  92.520  1.00  0.00           C
ATOM   2232  O   ARG A 134      64.360  67.370  92.920  1.00  0.00           O
ATOM   2233  N   TYR A 135      66.590  67.400  92.590  1.00  0.00           N
ATOM   2235  CA  TYR A 135      66.940  66.110  93.170  1.00  0.00           C
ATOM   2237  CB  TYR A 135      68.480  65.960  92.950  1.00  0.00           C
ATOM   2240  CG  TYR A 135      69.160  64.900  93.750  1.00  0.00           C
ATOM   2241  CD1 TYR A 135      69.950  65.210  94.870  1.00  0.00           C
ATOM   2243  CE1 TYR A 135      70.600  64.180  95.570  1.00  0.00           C
ATOM   2245  CZ  TYR A 135      70.460  62.850  95.180  1.00  0.00           C
ATOM   2246  OH  TYR A 135      71.140  61.800  95.850  1.00  0.00           O
ATOM   2248  CD2 TYR A 135      69.020  63.570  93.360  1.00  0.00           C
ATOM   2250  CE2 TYR A 135      69.650  62.550  94.090  1.00  0.00           C
ATOM   2252  C   TYR A 135      66.550  65.930  94.630  1.00  0.00           C
ATOM   2253  O   TYR A 135      65.950  64.930  95.040  1.00  0.00           O
ATOM   2254  N   TRP A 136      66.870  66.930  95.470  1.00  0.00           N
ATOM   2256  CA  TRP A 136      66.500  66.940  96.860  1.00  0.00           C
ATOM   2258  CB  TRP A 136      67.340  67.950  97.660  1.00  0.00           C
ATOM   2261  CG  TRP A 136      68.820  67.700  97.640  1.00  0.00           C
ATOM   2262  CD1 TRP A 136      69.750  68.630  97.250  1.00  0.00           C
ATOM   2264  NE1 TRP A 136      71.010  68.130  97.420  1.00  0.00           N
ATOM   2266  CE2 TRP A 136      70.940  66.880  97.910  1.00  0.00           C
ATOM   2267  CD2 TRP A 136      69.570  66.540  98.060  1.00  0.00           C
ATOM   2268  CE3 TRP A 136      69.240  65.290  98.560  1.00  0.00           C
ATOM   2270  CZ3 TRP A 136      70.250  64.480  99.070  1.00  0.00           C
ATOM   2272  CZ2 TRP A 136      71.950  66.040  98.350  1.00  0.00           C
ATOM   2274  CH2 TRP A 136      71.590  64.840  98.980  1.00  0.00           C
ATOM   2276  C   TRP A 136      65.020  67.120  97.120  1.00  0.00           C
ATOM   2277  O   TRP A 136      64.490  66.470  98.010  1.00  0.00           O
ATOM   2278  N   GLN A 137      64.280  67.910  96.310  1.00  0.00           N
ATOM   2280  CA  GLN A 137      62.830  68.050  96.430  1.00  0.00           C
ATOM   2282  CB  GLN A 137      62.300  69.010  95.320  1.00  0.00           C
ATOM   2285  CG  GLN A 137      62.700  70.470  95.610  1.00  0.00           C
ATOM   2288  CD  GLN A 137      62.640  71.430  94.420  1.00  0.00           C
ATOM   2289  OE1 GLN A 137      62.080  71.210  93.340  1.00  0.00           O
ATOM   2290  NE2 GLN A 137      63.230  72.630  94.650  1.00  0.00           N
ATOM   2293  C   GLN A 137      62.110  66.710  96.330  1.00  0.00           C
ATOM   2294  O   GLN A 137      61.240  66.350  97.120  1.00  0.00           O
ATOM   2295  N   ALA A 138      62.590  65.910  95.360  1.00  0.00           N
ATOM   2297  CA  ALA A 138      62.270  64.530  95.170  1.00  0.00           C
ATOM   2299  CB  ALA A 138      62.870  64.110  93.810  1.00  0.00           C
ATOM   2303  C   ALA A 138      62.690  63.590  96.310  1.00  0.00           C
ATOM   2304  O   ALA A 138      61.940  62.710  96.740  1.00  0.00           O
ATOM   2305  N   LYS A 139      63.890  63.780  96.900  1.00  0.00           N
ATOM   2307  CA  LYS A 139      64.280  63.160  98.160  1.00  0.00           C
ATOM   2309  CB  LYS A 139      65.750  63.430  98.540  1.00  0.00           C
ATOM   2312  CG  LYS A 139      66.770  62.620  97.750  1.00  0.00           C
ATOM   2315  CD  LYS A 139      67.140  61.310  98.450  1.00  0.00           C
ATOM   2318  CE  LYS A 139      68.380  61.400  99.330  1.00  0.00           C
ATOM   2321  NZ  LYS A 139      68.780  60.050  99.740  1.00  0.00           N
ATOM   2325  C   LYS A 139      63.420  63.470  99.370  1.00  0.00           C
ATOM   2326  O   LYS A 139      63.170  62.580 100.180  1.00  0.00           O
ATOM   2327  N   ILE A 140      62.940  64.720  99.560  1.00  0.00           N
ATOM   2329  CA  ILE A 140      61.990  65.020 100.620  1.00  0.00           C
ATOM   2331  CB  ILE A 140      61.720  66.520 100.830  1.00  0.00           C
ATOM   2333  CG2 ILE A 140      60.480  66.740 101.740  1.00  0.00           C
ATOM   2337  CG1 ILE A 140      62.920  67.240 101.490  1.00  0.00           C
ATOM   2340  CD  ILE A 140      63.890  67.920 100.540  1.00  0.00           C
ATOM   2344  C   ILE A 140      60.690  64.260 100.460  1.00  0.00           C
ATOM   2345  O   ILE A 140      60.250  63.610 101.400  1.00  0.00           O
ATOM   2346  N   ASP A 141      60.100  64.270  99.240  1.00  0.00           N
ATOM   2348  CA  ASP A 141      58.860  63.580  98.920  1.00  0.00           C
ATOM   2350  CB  ASP A 141      58.370  64.030  97.510  1.00  0.00           C
ATOM   2353  CG  ASP A 141      56.910  63.660  97.300  1.00  0.00           C
ATOM   2354  OD1 ASP A 141      56.130  63.820  98.270  1.00  0.00           O
ATOM   2355  OD2 ASP A 141      56.520  63.260  96.170  1.00  0.00           O
ATOM   2356  C   ASP A 141      58.990  62.060  99.020  1.00  0.00           C
ATOM   2357  O   ASP A 141      58.110  61.340  99.490  1.00  0.00           O
ATOM   2358  N   ALA A 142      60.150  61.490  98.630  1.00  0.00           N
ATOM   2360  CA  ALA A 142      60.410  60.070  98.810  1.00  0.00           C
ATOM   2362  CB  ALA A 142      61.640  59.660  97.980  1.00  0.00           C
ATOM   2366  C   ALA A 142      60.630  59.680 100.260  1.00  0.00           C
ATOM   2367  O   ALA A 142      60.410  58.550 100.700  1.00  0.00           O
ATOM   2368  N   SER A 143      61.050  60.660 101.060  1.00  0.00           N
ATOM   2370  CA  SER A 143      61.230  60.510 102.480  1.00  0.00           C
ATOM   2372  CB  SER A 143      62.500  61.210 102.980  1.00  0.00           C
ATOM   2375  OG  SER A 143      63.670  60.560 102.490  1.00  0.00           O
ATOM   2377  C   SER A 143      60.060  61.050 103.260  1.00  0.00           C
ATOM   2378  O   SER A 143      60.200  61.310 104.450  1.00  0.00           O
ATOM   2379  N   GLN A 144      58.900  61.210 102.610  1.00  0.00           N
ATOM   2381  CA  GLN A 144      57.600  61.710 103.050  1.00  0.00           C
ATOM   2383  CB  GLN A 144      56.500  61.180 102.090  1.00  0.00           C
ATOM   2386  CG  GLN A 144      56.670  59.660 101.790  1.00  0.00           C
ATOM   2389  CD  GLN A 144      55.400  58.900 101.370  1.00  0.00           C
ATOM   2390  OE1 GLN A 144      55.360  57.680 101.530  1.00  0.00           O
ATOM   2391  NE2 GLN A 144      54.360  59.610 100.870  1.00  0.00           N
ATOM   2394  C   GLN A 144      57.130  61.490 104.490  1.00  0.00           C
ATOM   2395  O   GLN A 144      56.160  60.780 104.730  1.00  0.00           O
ATOM   2396  N   GLY A 145      57.800  62.120 105.480  1.00  0.00           N
ATOM   2398  CA  GLY A 145      57.580  61.910 106.910  1.00  0.00           C
ATOM   2401  C   GLY A 145      58.080  60.570 107.360  1.00  0.00           C
ATOM   2402  O   GLY A 145      57.560  59.980 108.290  1.00  0.00           O
ATOM   2403  N   ARG A 146      59.120  60.070 106.680  1.00  0.00           N
ATOM   2405  CA  ARG A 146      59.700  58.760 106.850  1.00  0.00           C
ATOM   2407  CB  ARG A 146      60.160  58.200 105.480  1.00  0.00           C
ATOM   2410  CG  ARG A 146      59.000  58.000 104.480  1.00  0.00           C
ATOM   2413  CD  ARG A 146      58.070  56.860 104.900  1.00  0.00           C
ATOM   2416  NE  ARG A 146      57.200  56.510 103.730  1.00  0.00           N
ATOM   2418  CZ  ARG A 146      56.450  55.420 103.760  1.00  0.00           C
ATOM   2419  NH1 ARG A 146      56.490  54.550 104.740  1.00  0.00           N
ATOM   2422  NH2 ARG A 146      55.650  55.210 102.750  1.00  0.00           N
ATOM   2425  C   ARG A 146      60.920  58.860 107.770  1.00  0.00           C
ATOM   2426  O   ARG A 146      61.960  59.350 107.310  1.00  0.00           O
ATOM   2427  N   PRO A 147      60.890  58.480 109.030  1.00  0.00           N
ATOM   2428  CD  PRO A 147      59.670  58.090 109.750  1.00  0.00           C
ATOM   2431  CA  PRO A 147      62.030  58.630 109.930  1.00  0.00           C
ATOM   2433  CB  PRO A 147      61.450  58.290 111.300  1.00  0.00           C
ATOM   2436  CG  PRO A 147      60.190  57.470 111.040  1.00  0.00           C
ATOM   2439  C   PRO A 147      63.290  57.810 109.620  1.00  0.00           C
ATOM   2440  O   PRO A 147      63.470  56.730 110.190  1.00  0.00           O
ATOM   2441  N   SER A 148      64.170  58.360 108.770  1.00  0.00           N
ATOM   2443  CA  SER A 148      65.420  57.770 108.300  1.00  0.00           C
ATOM   2445  CB  SER A 148      65.230  56.740 107.140  1.00  0.00           C
ATOM   2448  OG  SER A 148      64.590  55.560 107.630  1.00  0.00           O
ATOM   2450  C   SER A 148      66.290  58.910 107.800  1.00  0.00           C
ATOM   2451  O   SER A 148      65.810  60.020 107.570  1.00  0.00           O
ATOM   2452  N   ILE A 149      67.620  58.690 107.630  1.00  0.00           N
ATOM   2454  CA  ILE A 149      68.540  59.770 107.260  1.00  0.00           C
ATOM   2456  CB  ILE A 149      70.040  59.470 107.300  1.00  0.00           C
ATOM   2458  CG2 ILE A 149      70.440  58.390 106.270  1.00  0.00           C
ATOM   2462  CG1 ILE A 149      70.880  60.760 107.150  1.00  0.00           C
ATOM   2465  CD  ILE A 149      72.100  60.880 108.040  1.00  0.00           C
ATOM   2469  C   ILE A 149      68.230  60.410 105.930  1.00  0.00           C
ATOM   2470  O   ILE A 149      68.460  61.590 105.710  1.00  0.00           O
ATOM   2471  N   ASP A 150      67.660  59.670 104.970  1.00  0.00           N
ATOM   2473  CA  ASP A 150      67.400  60.200 103.660  1.00  0.00           C
ATOM   2475  CB  ASP A 150      67.250  59.020 102.690  1.00  0.00           C
ATOM   2478  CG  ASP A 150      68.640  58.420 102.550  1.00  0.00           C
ATOM   2479  OD1 ASP A 150      69.530  59.160 102.050  1.00  0.00           O
ATOM   2480  OD2 ASP A 150      68.850  57.240 102.930  1.00  0.00           O
ATOM   2481  C   ASP A 150      66.320  61.280 103.600  1.00  0.00           C
ATOM   2482  O   ASP A 150      66.160  61.920 102.560  1.00  0.00           O
ATOM   2483  N   LEU A 151      65.600  61.570 104.710  1.00  0.00           N
ATOM   2485  CA  LEU A 151      64.880  62.810 104.880  1.00  0.00           C
ATOM   2487  CB  LEU A 151      63.810  62.670 106.000  1.00  0.00           C
ATOM   2490  CG  LEU A 151      62.810  63.850 106.140  1.00  0.00           C
ATOM   2492  CD1 LEU A 151      62.250  64.400 104.820  1.00  0.00           C
ATOM   2496  CD2 LEU A 151      61.610  63.420 107.000  1.00  0.00           C
ATOM   2500  C   LEU A 151      65.830  63.960 105.200  1.00  0.00           C
ATOM   2501  O   LEU A 151      65.990  64.890 104.400  1.00  0.00           O
ATOM   2502  N   LEU A 152      66.570  63.920 106.330  1.00  0.00           N
ATOM   2504  CA  LEU A 152      67.510  64.960 106.700  1.00  0.00           C
ATOM   2506  CB  LEU A 152      67.990  64.880 108.170  1.00  0.00           C
ATOM   2509  CG  LEU A 152      68.640  63.560 108.580  1.00  0.00           C
ATOM   2511  CD1 LEU A 152      69.900  63.810 109.420  1.00  0.00           C
ATOM   2515  CD2 LEU A 152      67.660  62.650 109.330  1.00  0.00           C
ATOM   2519  C   LEU A 152      68.670  65.190 105.730  1.00  0.00           C
ATOM   2520  O   LEU A 152      69.000  66.330 105.440  1.00  0.00           O
ATOM   2521  N   ARG A 153      69.250  64.130 105.100  1.00  0.00           N
ATOM   2523  CA  ARG A 153      70.140  64.210 103.940  1.00  0.00           C
ATOM   2525  CB  ARG A 153      70.410  62.810 103.290  1.00  0.00           C
ATOM   2528  CG  ARG A 153      71.750  62.150 103.680  1.00  0.00           C
ATOM   2531  CD  ARG A 153      71.760  60.600 103.680  1.00  0.00           C
ATOM   2534  NE  ARG A 153      72.150  60.010 102.360  1.00  0.00           N
ATOM   2536  CZ  ARG A 153      73.330  59.460 102.070  1.00  0.00           C
ATOM   2537  NH1 ARG A 153      74.300  59.400 102.950  1.00  0.00           N
ATOM   2540  NH2 ARG A 153      73.540  58.900 100.890  1.00  0.00           N
ATOM   2543  C   ARG A 153      69.670  65.140 102.830  1.00  0.00           C
ATOM   2544  O   ARG A 153      70.470  65.720 102.110  1.00  0.00           O
ATOM   2545  N   ALA A 154      68.340  65.290 102.680  1.00  0.00           N
ATOM   2547  CA  ALA A 154      67.740  65.920 101.550  1.00  0.00           C
ATOM   2549  CB  ALA A 154      66.420  65.210 101.250  1.00  0.00           C
ATOM   2553  C   ALA A 154      67.510  67.390 101.720  1.00  0.00           C
ATOM   2554  O   ALA A 154      68.130  68.200 101.060  1.00  0.00           O
ATOM   2555  N   LEU A 155      66.630  67.800 102.650  1.00  0.00           N
ATOM   2557  CA  LEU A 155      66.370  69.200 102.920  1.00  0.00           C
ATOM   2559  CB  LEU A 155      65.100  69.500 103.750  1.00  0.00           C
ATOM   2562  CG  LEU A 155      64.860  68.660 105.010  1.00  0.00           C
ATOM   2564  CD1 LEU A 155      64.000  67.420 104.730  1.00  0.00           C
ATOM   2568  CD2 LEU A 155      66.140  68.260 105.730  1.00  0.00           C
ATOM   2572  C   LEU A 155      67.580  70.000 103.370  1.00  0.00           C
ATOM   2573  O   LEU A 155      67.730  71.170 103.010  1.00  0.00           O
ATOM   2574  N   ILE A 156      68.530  69.390 104.110  1.00  0.00           N
ATOM   2576  CA  ILE A 156      69.830  69.970 104.370  1.00  0.00           C
ATOM   2578  CB  ILE A 156      70.680  69.060 105.250  1.00  0.00           C
ATOM   2580  CG2 ILE A 156      72.140  69.550 105.290  1.00  0.00           C
ATOM   2584  CG1 ILE A 156      70.070  68.940 106.660  1.00  0.00           C
ATOM   2587  CD  ILE A 156      70.720  67.820 107.480  1.00  0.00           C
ATOM   2591  C   ILE A 156      70.610  70.270 103.110  1.00  0.00           C
ATOM   2592  O   ILE A 156      71.270  71.290 102.980  1.00  0.00           O
ATOM   2593  N   ALA A 157      70.580  69.380 102.120  1.00  0.00           N
ATOM   2595  CA  ALA A 157      71.480  69.530 101.010  1.00  0.00           C
ATOM   2597  CB  ALA A 157      72.020  68.130 100.690  1.00  0.00           C
ATOM   2601  C   ALA A 157      70.800  70.220  99.840  1.00  0.00           C
ATOM   2602  O   ALA A 157      71.460  70.640  98.890  1.00  0.00           O
ATOM   2603  N   GLN A 158      69.470  70.480  99.930  1.00  0.00           N
ATOM   2605  CA  GLN A 158      68.890  71.600  99.210  1.00  0.00           C
ATOM   2607  CB  GLN A 158      67.400  71.510  98.790  1.00  0.00           C
ATOM   2610  CG  GLN A 158      66.480  71.000  99.900  1.00  0.00           C
ATOM   2613  CD  GLN A 158      65.040  70.860  99.410  1.00  0.00           C
ATOM   2614  OE1 GLN A 158      64.800  70.210  98.400  1.00  0.00           O
ATOM   2615  NE2 GLN A 158      64.080  71.410 100.180  1.00  0.00           N
ATOM   2618  C   GLN A 158      69.180  72.940  99.820  1.00  0.00           C
ATOM   2619  O   GLN A 158      69.150  73.940  99.110  1.00  0.00           O
ATOM   2620  N   GLU A 159      69.550  73.010 101.120  1.00  0.00           N
ATOM   2622  CA  GLU A 159      69.720  74.250 101.860  1.00  0.00           C
ATOM   2624  CB  GLU A 159      70.050  74.050 103.350  1.00  0.00           C
ATOM   2627  CG  GLU A 159      70.200  75.360 104.140  1.00  0.00           C
ATOM   2630  CD  GLU A 159      71.620  75.930 104.200  1.00  0.00           C
ATOM   2631  OE1 GLU A 159      72.630  75.220 104.380  1.00  0.00           O
ATOM   2632  OE2 GLU A 159      71.710  77.170 104.080  1.00  0.00           O
ATOM   2633  C   GLU A 159      70.600  75.330 101.220  1.00  0.00           C
ATOM   2634  O   GLU A 159      70.160  76.480 101.190  1.00  0.00           O
ATOM   2635  N   PRO A 160      71.760  75.070 100.620  1.00  0.00           N
ATOM   2636  CD  PRO A 160      72.530  73.830 100.810  1.00  0.00           C
ATOM   2639  CA  PRO A 160      72.550  76.110  99.990  1.00  0.00           C
ATOM   2641  CB  PRO A 160      73.890  75.440  99.650  1.00  0.00           C
ATOM   2644  CG  PRO A 160      73.980  74.230 100.570  1.00  0.00           C
ATOM   2647  C   PRO A 160      71.860  76.660  98.750  1.00  0.00           C
ATOM   2648  O   PRO A 160      72.040  77.830  98.420  1.00  0.00           O
ATOM   2649  N   LEU A 161      71.090  75.840  98.020  1.00  0.00           N
ATOM   2651  CA  LEU A 161      70.400  76.240  96.800  1.00  0.00           C
ATOM   2653  CB  LEU A 161      69.900  75.030  95.990  1.00  0.00           C
ATOM   2656  CG  LEU A 161      70.950  73.950  95.640  1.00  0.00           C
ATOM   2658  CD1 LEU A 161      72.410  74.420  95.580  1.00  0.00           C
ATOM   2662  CD2 LEU A 161      70.830  72.740  96.560  1.00  0.00           C
ATOM   2666  C   LEU A 161      69.190  77.120  97.080  1.00  0.00           C
ATOM   2667  O   LEU A 161      68.720  77.890  96.230  1.00  0.00           O
ATOM   2668  N   LEU A 162      68.640  76.990  98.290  1.00  0.00           N
ATOM   2670  CA  LEU A 162      67.420  77.640  98.690  1.00  0.00           C
ATOM   2672  CB  LEU A 162      66.400  76.620  99.250  1.00  0.00           C
ATOM   2675  CG  LEU A 162      66.780  75.780 100.490  1.00  0.00           C
ATOM   2677  CD1 LEU A 162      66.930  76.530 101.820  1.00  0.00           C
ATOM   2681  CD2 LEU A 162      65.790  74.620 100.690  1.00  0.00           C
ATOM   2685  C   LEU A 162      67.730  78.820  99.610  1.00  0.00           C
ATOM   2686  O   LEU A 162      68.830  79.000 100.120  1.00  0.00           O
ATOM   2687  N   GLY A 163      66.750  79.730  99.770  1.00  0.00           N
ATOM   2689  CA  GLY A 163      66.880  80.970 100.520  1.00  0.00           C
ATOM   2692  C   GLY A 163      66.570  80.820 101.990  1.00  0.00           C
ATOM   2693  O   GLY A 163      66.300  79.760 102.520  1.00  0.00           O
ATOM   2694  N   ALA A 164      66.600  81.940 102.720  1.00  0.00           N
ATOM   2696  CA  ALA A 164      66.290  81.980 104.140  1.00  0.00           C
ATOM   2698  CB  ALA A 164      66.620  83.360 104.720  1.00  0.00           C
ATOM   2702  C   ALA A 164      64.850  81.610 104.470  1.00  0.00           C
ATOM   2703  O   ALA A 164      64.580  80.930 105.450  1.00  0.00           O
ATOM   2704  N   LYS A 165      63.900  82.040 103.620  1.00  0.00           N
ATOM   2706  CA  LYS A 165      62.490  81.760 103.770  1.00  0.00           C
ATOM   2708  CB  LYS A 165      61.700  82.740 102.850  1.00  0.00           C
ATOM   2711  CG  LYS A 165      62.070  82.690 101.360  1.00  0.00           C
ATOM   2714  CD  LYS A 165      60.880  82.680 100.390  1.00  0.00           C
ATOM   2717  CE  LYS A 165      59.830  81.600 100.690  1.00  0.00           C
ATOM   2720  NZ  LYS A 165      59.200  81.170  99.440  1.00  0.00           N
ATOM   2724  C   LYS A 165      62.120  80.320 103.430  1.00  0.00           C
ATOM   2725  O   LYS A 165      61.120  79.770 103.890  1.00  0.00           O
ATOM   2726  N   GLU A 166      62.970  79.680 102.620  1.00  0.00           N
ATOM   2728  CA  GLU A 166      62.880  78.310 102.170  1.00  0.00           C
ATOM   2730  CB  GLU A 166      63.780  78.160 100.920  1.00  0.00           C
ATOM   2733  CG  GLU A 166      63.690  79.240  99.830  1.00  0.00           C
ATOM   2736  CD  GLU A 166      62.490  79.050  98.990  1.00  0.00           C
ATOM   2737  OE1 GLU A 166      62.480  78.030  98.250  1.00  0.00           O
ATOM   2738  OE2 GLU A 166      61.580  79.920  98.980  1.00  0.00           O
ATOM   2739  C   GLU A 166      63.510  77.390 103.200  1.00  0.00           C
ATOM   2740  O   GLU A 166      63.100  76.250 103.420  1.00  0.00           O
ATOM   2741  N   LYS A 167      64.530  77.940 103.910  1.00  0.00           N
ATOM   2743  CA  LYS A 167      65.270  77.330 104.980  1.00  0.00           C
ATOM   2745  CB  LYS A 167      66.420  78.220 105.540  1.00  0.00           C
ATOM   2748  CG  LYS A 167      67.780  77.580 105.270  1.00  0.00           C
ATOM   2751  CD  LYS A 167      69.010  78.500 105.410  1.00  0.00           C
ATOM   2754  CE  LYS A 167      69.420  79.140 104.070  1.00  0.00           C
ATOM   2757  NZ  LYS A 167      70.830  79.600 104.110  1.00  0.00           N
ATOM   2761  C   LYS A 167      64.340  76.950 106.060  1.00  0.00           C
ATOM   2762  O   LYS A 167      64.420  75.860 106.600  1.00  0.00           O
ATOM   2763  N   GLN A 168      63.350  77.790 106.340  1.00  0.00           N
ATOM   2765  CA  GLN A 168      62.350  77.500 107.330  1.00  0.00           C
ATOM   2767  CB  GLN A 168      61.450  78.730 107.460  1.00  0.00           C
ATOM   2770  CG  GLN A 168      60.780  78.820 108.840  1.00  0.00           C
ATOM   2773  CD  GLN A 168      59.960  80.100 108.880  1.00  0.00           C
ATOM   2774  OE1 GLN A 168      59.320  80.470 107.900  1.00  0.00           O
ATOM   2775  NE2 GLN A 168      60.000  80.810 110.030  1.00  0.00           N
ATOM   2778  C   GLN A 168      61.550  76.200 107.050  1.00  0.00           C
ATOM   2779  O   GLN A 168      61.260  75.460 107.990  1.00  0.00           O
ATOM   2780  N   GLN A 169      61.230  75.850 105.780  1.00  0.00           N
ATOM   2782  CA  GLN A 169      60.820  74.490 105.430  1.00  0.00           C
ATOM   2784  CB  GLN A 169      60.470  74.290 103.920  1.00  0.00           C
ATOM   2787  CG  GLN A 169      60.900  73.000 103.170  1.00  0.00           C
ATOM   2790  CD  GLN A 169      60.690  73.150 101.670  1.00  0.00           C
ATOM   2791  OE1 GLN A 169      59.710  72.610 101.150  1.00  0.00           O
ATOM   2792  NE2 GLN A 169      61.580  73.870 100.970  1.00  0.00           N
ATOM   2795  C   GLN A 169      61.830  73.430 105.700  1.00  0.00           C
ATOM   2796  O   GLN A 169      61.520  72.360 106.210  1.00  0.00           O
ATOM   2797  N   ASN A 170      63.090  73.700 105.310  1.00  0.00           N
ATOM   2799  CA  ASN A 170      64.180  72.770 105.460  1.00  0.00           C
ATOM   2801  CB  ASN A 170      65.440  73.290 104.680  1.00  0.00           C
ATOM   2804  CG  ASN A 170      66.790  73.270 105.410  1.00  0.00           C
ATOM   2805  OD1 ASN A 170      67.420  74.310 105.560  1.00  0.00           O
ATOM   2806  ND2 ASN A 170      67.200  72.090 105.940  1.00  0.00           N
ATOM   2809  C   ASN A 170      64.380  72.440 106.930  1.00  0.00           C
ATOM   2810  O   ASN A 170      64.420  71.280 107.300  1.00  0.00           O
ATOM   2811  N   ILE A 171      64.390  73.480 107.770  1.00  0.00           N
ATOM   2813  CA  ILE A 171      64.450  73.470 109.210  1.00  0.00           C
ATOM   2815  CB  ILE A 171      64.300  74.930 109.720  1.00  0.00           C
ATOM   2817  CG2 ILE A 171      64.240  74.950 111.230  1.00  0.00           C
ATOM   2821  CG1 ILE A 171      65.390  75.970 109.360  1.00  0.00           C
ATOM   2824  CD  ILE A 171      66.670  75.430 108.740  1.00  0.00           C
ATOM   2828  C   ILE A 171      63.390  72.520 109.790  1.00  0.00           C
ATOM   2829  O   ILE A 171      63.700  71.540 110.470  1.00  0.00           O
ATOM   2830  N   ASP A 172      62.090  72.770 109.500  1.00  0.00           N
ATOM   2832  CA  ASP A 172      61.000  71.920 109.940  1.00  0.00           C
ATOM   2834  CB  ASP A 172      59.670  72.660 109.690  1.00  0.00           C
ATOM   2837  CG  ASP A 172      58.510  72.050 110.460  1.00  0.00           C
ATOM   2838  OD1 ASP A 172      58.720  71.230 111.400  1.00  0.00           O
ATOM   2839  OD2 ASP A 172      57.360  72.470 110.150  1.00  0.00           O
ATOM   2840  C   ASP A 172      61.010  70.500 109.340  1.00  0.00           C
ATOM   2841  O   ASP A 172      60.800  69.510 110.030  1.00  0.00           O
ATOM   2842  N   ALA A 173      61.280  70.360 108.030  1.00  0.00           N
ATOM   2844  CA  ALA A 173      61.280  69.090 107.350  1.00  0.00           C
ATOM   2846  CB  ALA A 173      61.180  69.290 105.820  1.00  0.00           C
ATOM   2850  C   ALA A 173      62.460  68.210 107.740  1.00  0.00           C
ATOM   2851  O   ALA A 173      62.320  66.990 107.780  1.00  0.00           O
ATOM   2852  N   THR A 174      63.630  68.790 108.140  1.00  0.00           N
ATOM   2854  CA  THR A 174      64.710  68.050 108.820  1.00  0.00           C
ATOM   2856  CB  THR A 174      65.970  68.840 109.290  1.00  0.00           C
ATOM   2858  OG1 THR A 174      66.420  69.880 108.460  1.00  0.00           O
ATOM   2860  CG2 THR A 174      67.140  67.870 109.320  1.00  0.00           C
ATOM   2864  C   THR A 174      64.160  67.450 110.070  1.00  0.00           C
ATOM   2865  O   THR A 174      64.370  66.280 110.400  1.00  0.00           O
ATOM   2866  N   TRP A 175      63.380  68.250 110.790  1.00  0.00           N
ATOM   2868  CA  TRP A 175      62.930  67.910 112.100  1.00  0.00           C
ATOM   2870  CB  TRP A 175      62.730  69.220 112.860  1.00  0.00           C
ATOM   2873  CG  TRP A 175      62.810  68.910 114.310  1.00  0.00           C
ATOM   2874  CD1 TRP A 175      61.760  68.510 115.050  1.00  0.00           C
ATOM   2876  NE1 TRP A 175      62.220  67.840 116.150  1.00  0.00           N
ATOM   2878  CE2 TRP A 175      63.560  67.840 116.160  1.00  0.00           C
ATOM   2879  CD2 TRP A 175      63.990  68.490 114.990  1.00  0.00           C
ATOM   2880  CE3 TRP A 175      65.350  68.550 114.700  1.00  0.00           C
ATOM   2882  CZ3 TRP A 175      66.250  68.070 115.650  1.00  0.00           C
ATOM   2884  CZ2 TRP A 175      64.440  67.360 117.110  1.00  0.00           C
ATOM   2886  CH2 TRP A 175      65.790  67.550 116.860  1.00  0.00           C
ATOM   2888  C   TRP A 175      61.680  67.020 112.070  1.00  0.00           C
ATOM   2889  O   TRP A 175      61.250  66.440 113.060  1.00  0.00           O
ATOM   2890  N   GLN A 176      61.130  66.790 110.870  1.00  0.00           N
ATOM   2892  CA  GLN A 176      60.130  65.800 110.600  1.00  0.00           C
ATOM   2894  CB  GLN A 176      59.240  66.300 109.430  1.00  0.00           C
ATOM   2897  CG  GLN A 176      58.300  67.450 109.840  1.00  0.00           C
ATOM   2900  CD  GLN A 176      56.940  66.890 110.270  1.00  0.00           C
ATOM   2901  OE1 GLN A 176      56.040  66.710 109.450  1.00  0.00           O
ATOM   2902  NE2 GLN A 176      56.760  66.610 111.570  1.00  0.00           N
ATOM   2905  C   GLN A 176      60.750  64.460 110.260  1.00  0.00           C
ATOM   2906  O   GLN A 176      60.030  63.480 110.080  1.00  0.00           O
ATOM   2907  N   ALA A 177      62.100  64.390 110.270  1.00  0.00           N
ATOM   2909  CA  ALA A 177      62.860  63.180 110.470  1.00  0.00           C
ATOM   2911  CB  ALA A 177      64.160  63.240 109.640  1.00  0.00           C
ATOM   2915  C   ALA A 177      63.230  63.030 111.930  1.00  0.00           C
ATOM   2916  O   ALA A 177      62.940  62.030 112.570  1.00  0.00           O
ATOM   2917  N   LEU A 178      63.890  64.060 112.500  1.00  0.00           N
ATOM   2919  CA  LEU A 178      64.450  64.020 113.830  1.00  0.00           C
ATOM   2921  CB  LEU A 178      65.250  65.310 114.140  1.00  0.00           C
ATOM   2924  CG  LEU A 178      66.650  65.470 113.480  1.00  0.00           C
ATOM   2926  CD1 LEU A 178      67.150  64.230 112.740  1.00  0.00           C
ATOM   2930  CD2 LEU A 178      66.750  66.680 112.550  1.00  0.00           C
ATOM   2934  C   LEU A 178      63.450  63.750 114.950  1.00  0.00           C
ATOM   2935  O   LEU A 178      63.750  63.000 115.870  1.00  0.00           O
ATOM   2936  N   SER A 179      62.240  64.350 114.890  1.00  0.00           N
ATOM   2938  CA  SER A 179      61.220  64.090 115.890  1.00  0.00           C
ATOM   2940  CB  SER A 179      60.090  65.160 115.830  1.00  0.00           C
ATOM   2943  OG  SER A 179      59.240  65.030 114.690  1.00  0.00           O
ATOM   2945  C   SER A 179      60.540  62.730 115.760  1.00  0.00           C
ATOM   2946  O   SER A 179      59.990  62.220 116.730  1.00  0.00           O
ATOM   2947  N   SER A 180      60.510  62.140 114.570  1.00  0.00           N
ATOM   2949  CA  SER A 180      59.790  60.880 114.360  1.00  0.00           C
ATOM   2951  CB  SER A 180      59.040  60.900 113.010  1.00  0.00           C
ATOM   2954  OG  SER A 180      59.880  61.370 111.950  1.00  0.00           O
ATOM   2956  C   SER A 180      60.720  59.690 114.380  1.00  0.00           C
ATOM   2957  O   SER A 180      60.290  58.550 114.530  1.00  0.00           O
ATOM   2958  N   MET A 181      62.040  59.920 114.240  1.00  0.00           N
ATOM   2960  CA  MET A 181      63.030  58.870 114.300  1.00  0.00           C
ATOM   2962  CB  MET A 181      64.220  59.170 113.340  1.00  0.00           C
ATOM   2965  CG  MET A 181      65.320  60.100 113.880  1.00  0.00           C
ATOM   2968  SD  MET A 181      66.470  60.820 112.660  1.00  0.00           S
ATOM   2969  CE  MET A 181      66.380  59.620 111.320  1.00  0.00           C
ATOM   2973  C   MET A 181      63.450  58.680 115.740  1.00  0.00           C
ATOM   2974  O   MET A 181      63.000  59.360 116.640  1.00  0.00           O
ATOM   2975  N   THR A 182      64.270  57.660 116.010  1.00  0.00           N
ATOM   2977  CA  THR A 182      64.590  57.250 117.370  1.00  0.00           C
ATOM   2979  CB  THR A 182      64.380  55.740 117.550  1.00  0.00           C
ATOM   2981  OG1 THR A 182      65.490  54.950 117.160  1.00  0.00           O
ATOM   2983  CG2 THR A 182      63.200  55.250 116.700  1.00  0.00           C
ATOM   2987  C   THR A 182      66.010  57.710 117.660  1.00  0.00           C
ATOM   2988  O   THR A 182      66.720  58.140 116.750  1.00  0.00           O
ATOM   2989  N   GLN A 183      66.490  57.660 118.920  1.00  0.00           N
ATOM   2991  CA  GLN A 183      67.900  57.930 119.200  1.00  0.00           C
ATOM   2993  CB  GLN A 183      68.280  57.980 120.720  1.00  0.00           C
ATOM   2996  CG  GLN A 183      67.120  58.230 121.720  1.00  0.00           C
ATOM   2999  CD  GLN A 183      67.460  59.000 123.010  1.00  0.00           C
ATOM   3000  OE1 GLN A 183      66.970  58.640 124.090  1.00  0.00           O
ATOM   3001  NE2 GLN A 183      68.320  60.040 122.940  1.00  0.00           N
ATOM   3004  C   GLN A 183      68.790  56.890 118.520  1.00  0.00           C
ATOM   3005  O   GLN A 183      69.850  57.200 117.980  1.00  0.00           O
ATOM   3006  N   GLU A 184      68.360  55.620 118.560  1.00  0.00           N
ATOM   3008  CA  GLU A 184      69.000  54.480 117.920  1.00  0.00           C
ATOM   3010  CB  GLU A 184      68.300  53.170 118.360  1.00  0.00           C
ATOM   3013  CG  GLU A 184      68.170  53.010 119.900  1.00  0.00           C
ATOM   3016  CD  GLU A 184      67.360  51.770 120.260  1.00  0.00           C
ATOM   3017  OE1 GLU A 184      66.120  51.810 120.000  1.00  0.00           O
ATOM   3018  OE2 GLU A 184      67.900  50.760 120.780  1.00  0.00           O
ATOM   3019  C   GLU A 184      69.020  54.570 116.400  1.00  0.00           C
ATOM   3020  O   GLU A 184      70.060  54.340 115.790  1.00  0.00           O
ATOM   3021  N   GLN A 185      67.910  54.970 115.750  1.00  0.00           N
ATOM   3023  CA  GLN A 185      67.830  55.190 114.310  1.00  0.00           C
ATOM   3025  CB  GLN A 185      66.390  55.590 113.860  1.00  0.00           C
ATOM   3028  CG  GLN A 185      66.160  55.810 112.330  1.00  0.00           C
ATOM   3031  CD  GLN A 185      66.320  54.560 111.450  1.00  0.00           C
ATOM   3032  OE1 GLN A 185      66.990  53.590 111.820  1.00  0.00           O
ATOM   3033  NE2 GLN A 185      65.730  54.590 110.240  1.00  0.00           N
ATOM   3036  C   GLN A 185      68.820  56.250 113.870  1.00  0.00           C
ATOM   3037  O   GLN A 185      69.570  56.080 112.920  1.00  0.00           O
ATOM   3038  N   ALA A 186      68.940  57.340 114.650  1.00  0.00           N
ATOM   3040  CA  ALA A 186      69.950  58.360 114.520  1.00  0.00           C
ATOM   3042  CB  ALA A 186      69.650  59.490 115.510  1.00  0.00           C
ATOM   3046  C   ALA A 186      71.390  57.870 114.670  1.00  0.00           C
ATOM   3047  O   ALA A 186      72.310  58.360 114.020  1.00  0.00           O
ATOM   3048  N   ASN A 187      71.660  56.860 115.500  1.00  0.00           N
ATOM   3050  CA  ASN A 187      73.020  56.330 115.660  1.00  0.00           C
ATOM   3052  CB  ASN A 187      73.260  55.830 117.090  1.00  0.00           C
ATOM   3055  CG  ASN A 187      73.460  57.030 117.990  1.00  0.00           C
ATOM   3056  OD1 ASN A 187      74.450  57.760 117.880  1.00  0.00           O
ATOM   3057  ND2 ASN A 187      72.480  57.300 118.880  1.00  0.00           N
ATOM   3060  C   ASN A 187      73.320  55.180 114.720  1.00  0.00           C
ATOM   3061  O   ASN A 187      74.330  54.500 114.870  1.00  0.00           O
ATOM   3062  N   THR A 188      72.460  54.900 113.740  1.00  0.00           N
ATOM   3064  CA  THR A 188      72.760  53.910 112.710  1.00  0.00           C
ATOM   3066  CB  THR A 188      71.870  52.690 112.900  1.00  0.00           C
ATOM   3068  OG1 THR A 188      72.330  51.520 112.250  1.00  0.00           O
ATOM   3070  CG2 THR A 188      70.420  52.950 112.490  1.00  0.00           C
ATOM   3074  C   THR A 188      72.680  54.540 111.320  1.00  0.00           C
ATOM   3075  O   THR A 188      72.780  53.880 110.290  1.00  0.00           O
ATOM   3076  N   LEU A 189      72.520  55.880 111.260  1.00  0.00           N
ATOM   3078  CA  LEU A 189      72.480  56.660 110.040  1.00  0.00           C
ATOM   3080  CB  LEU A 189      71.990  58.110 110.290  1.00  0.00           C
ATOM   3083  CG  LEU A 189      70.590  58.240 110.910  1.00  0.00           C
ATOM   3085  CD1 LEU A 189      70.130  59.700 111.010  1.00  0.00           C
ATOM   3089  CD2 LEU A 189      69.500  57.360 110.260  1.00  0.00           C
ATOM   3093  C   LEU A 189      73.760  56.720 109.220  1.00  0.00           C
ATOM   3094  O   LEU A 189      74.870  56.640 109.720  1.00  0.00           O
ATOM   3095  N   VAL A 190      73.600  56.900 107.900  1.00  0.00           N
ATOM   3097  CA  VAL A 190      74.700  57.060 106.970  1.00  0.00           C
ATOM   3099  CB  VAL A 190      74.540  56.170 105.750  1.00  0.00           C
ATOM   3101  CG1 VAL A 190      75.740  56.310 104.800  1.00  0.00           C
ATOM   3105  CG2 VAL A 190      74.450  54.720 106.260  1.00  0.00           C
ATOM   3109  C   VAL A 190      74.800  58.510 106.530  1.00  0.00           C
ATOM   3110  O   VAL A 190      73.910  59.080 105.900  1.00  0.00           O
ATOM   3111  N   ILE A 191      75.910  59.160 106.880  1.00  0.00           N
ATOM   3113  CA  ILE A 191      76.150  60.560 106.590  1.00  0.00           C
ATOM   3115  CB  ILE A 191      77.090  61.180 107.640  1.00  0.00           C
ATOM   3117  CG2 ILE A 191      77.150  62.710 107.490  1.00  0.00           C
ATOM   3121  CG1 ILE A 191      76.650  60.820 109.090  1.00  0.00           C
ATOM   3124  CD  ILE A 191      75.290  61.390 109.500  1.00  0.00           C
ATOM   3128  C   ILE A 191      76.600  60.760 105.130  1.00  0.00           C
ATOM   3129  O   ILE A 191      77.020  59.840 104.420  1.00  0.00           O
ATOM   3130  N   ASN A 192      76.440  61.980 104.590  1.00  0.00           N
ATOM   3132  CA  ASN A 192      77.120  62.510 103.420  1.00  0.00           C
ATOM   3134  CB  ASN A 192      76.590  63.930 103.120  1.00  0.00           C
ATOM   3137  CG  ASN A 192      75.250  63.920 102.420  1.00  0.00           C
ATOM   3138  OD1 ASN A 192      74.800  62.880 101.920  1.00  0.00           O
ATOM   3139  ND2 ASN A 192      74.640  65.120 102.300  1.00  0.00           N
ATOM   3142  C   ASN A 192      78.650  62.550 103.510  1.00  0.00           C
ATOM   3143  O   ASN A 192      79.270  62.160 104.490  1.00  0.00           O
ATOM   3144  N   ALA A 193      79.310  63.060 102.440  1.00  0.00           N
ATOM   3146  CA  ALA A 193      80.660  63.600 102.510  1.00  0.00           C
ATOM   3148  CB  ALA A 193      81.190  63.900 101.090  1.00  0.00           C
ATOM   3152  C   ALA A 193      80.800  64.850 103.370  1.00  0.00           C
ATOM   3153  O   ALA A 193      81.760  64.980 104.130  1.00  0.00           O
ATOM   3154  N   ASP A 194      79.820  65.780 103.310  1.00  0.00           N
ATOM   3156  CA  ASP A 194      79.650  66.770 104.350  1.00  0.00           C
ATOM   3158  CB  ASP A 194      78.750  67.970 103.930  1.00  0.00           C
ATOM   3161  CG  ASP A 194      77.260  67.690 103.940  1.00  0.00           C
ATOM   3162  OD1 ASP A 194      76.520  68.350 104.720  1.00  0.00           O
ATOM   3163  OD2 ASP A 194      76.800  66.830 103.140  1.00  0.00           O
ATOM   3164  C   ASP A 194      79.180  66.100 105.640  1.00  0.00           C
ATOM   3165  O   ASP A 194      78.080  65.560 105.790  1.00  0.00           O
ATOM   3166  N   GLU A 195      80.030  66.150 106.670  1.00  0.00           N
ATOM   3168  CA  GLU A 195      79.720  65.590 107.950  1.00  0.00           C
ATOM   3170  CB  GLU A 195      80.710  64.450 108.340  1.00  0.00           C
ATOM   3173  CG  GLU A 195      80.760  63.280 107.300  1.00  0.00           C
ATOM   3176  CD  GLU A 195      81.460  61.990 107.760  1.00  0.00           C
ATOM   3177  OE1 GLU A 195      80.780  61.010 108.180  1.00  0.00           O
ATOM   3178  OE2 GLU A 195      82.720  61.960 107.670  1.00  0.00           O
ATOM   3179  C   GLU A 195      79.650  66.790 108.880  1.00  0.00           C
ATOM   3180  O   GLU A 195      80.200  66.830 109.980  1.00  0.00           O
ATOM   3181  N   ASN A 196      78.910  67.830 108.430  1.00  0.00           N
ATOM   3183  CA  ASN A 196      78.760  69.080 109.140  1.00  0.00           C
ATOM   3185  CB  ASN A 196      78.870  70.250 108.130  1.00  0.00           C
ATOM   3188  CG  ASN A 196      80.310  70.580 107.800  1.00  0.00           C
ATOM   3189  OD1 ASN A 196      81.260  70.000 108.330  1.00  0.00           O
ATOM   3190  ND2 ASN A 196      80.480  71.540 106.880  1.00  0.00           N
ATOM   3193  C   ASN A 196      77.380  69.210 109.760  1.00  0.00           C
ATOM   3194  O   ASN A 196      77.210  69.670 110.880  1.00  0.00           O
ATOM   3195  N   ILE A 197      76.350  68.850 108.990  1.00  0.00           N
ATOM   3197  CA  ILE A 197      75.010  69.310 109.280  1.00  0.00           C
ATOM   3199  CB  ILE A 197      74.390  69.910 108.010  1.00  0.00           C
ATOM   3201  CG2 ILE A 197      73.100  70.640 108.390  1.00  0.00           C
ATOM   3205  CG1 ILE A 197      75.310  70.830 107.170  1.00  0.00           C
ATOM   3208  CD  ILE A 197      75.380  72.270 107.670  1.00  0.00           C
ATOM   3212  C   ILE A 197      74.170  68.130 109.750  1.00  0.00           C
ATOM   3213  O   ILE A 197      73.470  68.200 110.760  1.00  0.00           O
ATOM   3214  N   LEU A 198      74.240  67.010 109.010  1.00  0.00           N
ATOM   3216  CA  LEU A 198      73.390  65.840 109.130  1.00  0.00           C
ATOM   3218  CB  LEU A 198      73.800  64.790 108.070  1.00  0.00           C
ATOM   3221  CG  LEU A 198      73.390  65.060 106.600  1.00  0.00           C
ATOM   3223  CD1 LEU A 198      73.870  66.400 106.020  1.00  0.00           C
ATOM   3227  CD2 LEU A 198      73.960  63.960 105.710  1.00  0.00           C
ATOM   3231  C   LEU A 198      73.450  65.170 110.490  1.00  0.00           C
ATOM   3232  O   LEU A 198      72.420  65.020 111.150  1.00  0.00           O
ATOM   3233  N   GLN A 199      74.670  64.820 110.960  1.00  0.00           N
ATOM   3235  CA  GLN A 199      74.890  64.230 112.270  1.00  0.00           C
ATOM   3237  CB  GLN A 199      76.220  63.430 112.400  1.00  0.00           C
ATOM   3240  CG  GLN A 199      77.500  64.010 111.760  1.00  0.00           C
ATOM   3243  CD  GLN A 199      77.730  65.470 112.160  1.00  0.00           C
ATOM   3244  OE1 GLN A 199      78.080  65.790 113.290  1.00  0.00           O
ATOM   3245  NE2 GLN A 199      77.510  66.390 111.200  1.00  0.00           N
ATOM   3248  C   GLN A 199      74.730  65.220 113.400  1.00  0.00           C
ATOM   3249  O   GLN A 199      74.380  64.860 114.520  1.00  0.00           O
ATOM   3250  N   GLY A 200      74.940  66.520 113.090  1.00  0.00           N
ATOM   3252  CA  GLY A 200      74.790  67.610 114.030  1.00  0.00           C
ATOM   3255  C   GLY A 200      73.360  67.770 114.430  1.00  0.00           C
ATOM   3256  O   GLY A 200      73.050  67.800 115.610  1.00  0.00           O
ATOM   3257  N   TRP A 201      72.430  67.760 113.470  1.00  0.00           N
ATOM   3259  CA  TRP A 201      71.000  67.760 113.710  1.00  0.00           C
ATOM   3261  CB  TRP A 201      70.260  67.650 112.360  1.00  0.00           C
ATOM   3264  CG  TRP A 201      69.930  68.930 111.670  1.00  0.00           C
ATOM   3265  CD1 TRP A 201      70.360  69.300 110.430  1.00  0.00           C
ATOM   3267  NE1 TRP A 201      69.660  70.410 110.000  1.00  0.00           N
ATOM   3269  CE2 TRP A 201      68.790  70.790 110.980  1.00  0.00           C
ATOM   3270  CD2 TRP A 201      68.960  69.910 112.080  1.00  0.00           C
ATOM   3271  CE3 TRP A 201      68.240  70.120 113.250  1.00  0.00           C
ATOM   3273  CZ3 TRP A 201      67.330  71.180 113.280  1.00  0.00           C
ATOM   3275  CZ2 TRP A 201      67.840  71.780 110.990  1.00  0.00           C
ATOM   3277  CH2 TRP A 201      67.110  71.970 112.160  1.00  0.00           C
ATOM   3279  C   TRP A 201      70.510  66.630 114.620  1.00  0.00           C
ATOM   3280  O   TRP A 201      69.580  66.790 115.410  1.00  0.00           O
ATOM   3281  N   LEU A 202      71.160  65.460 114.520  1.00  0.00           N
ATOM   3283  CA  LEU A 202      70.940  64.340 115.410  1.00  0.00           C
ATOM   3285  CB  LEU A 202      71.740  63.080 115.030  1.00  0.00           C
ATOM   3288  CG  LEU A 202      71.730  62.750 113.540  1.00  0.00           C
ATOM   3290  CD1 LEU A 202      72.550  61.490 113.270  1.00  0.00           C
ATOM   3294  CD2 LEU A 202      70.310  62.620 112.980  1.00  0.00           C
ATOM   3298  C   LEU A 202      71.250  64.640 116.860  1.00  0.00           C
ATOM   3299  O   LEU A 202      70.520  64.210 117.740  1.00  0.00           O
ATOM   3300  N   ASP A 203      72.340  65.380 117.150  1.00  0.00           N
ATOM   3302  CA  ASP A 203      72.780  65.720 118.500  1.00  0.00           C
ATOM   3304  CB  ASP A 203      74.200  66.380 118.470  1.00  0.00           C
ATOM   3307  CG  ASP A 203      74.860  66.460 119.840  1.00  0.00           C
ATOM   3308  OD1 ASP A 203      74.180  66.780 120.840  1.00  0.00           O
ATOM   3309  OD2 ASP A 203      76.110  66.320 119.890  1.00  0.00           O
ATOM   3310  C   ASP A 203      71.700  66.500 119.250  1.00  0.00           C
ATOM   3311  O   ASP A 203      71.330  66.170 120.370  1.00  0.00           O
ATOM   3312  N   LEU A 204      71.020  67.440 118.550  1.00  0.00           N
ATOM   3314  CA  LEU A 204      69.830  68.110 119.060  1.00  0.00           C
ATOM   3316  CB  LEU A 204      69.280  69.040 117.950  1.00  0.00           C
ATOM   3319  CG  LEU A 204      68.720  70.390 118.420  1.00  0.00           C
ATOM   3321  CD1 LEU A 204      68.140  71.100 117.200  1.00  0.00           C
ATOM   3325  CD2 LEU A 204      67.730  70.280 119.600  1.00  0.00           C
ATOM   3329  C   LEU A 204      68.710  67.150 119.470  1.00  0.00           C
ATOM   3330  O   LEU A 204      68.040  67.320 120.490  1.00  0.00           O
ATOM   3331  N   GLN A 205      68.450  66.090 118.670  1.00  0.00           N
ATOM   3333  CA  GLN A 205      67.410  65.130 119.020  1.00  0.00           C
ATOM   3335  CB  GLN A 205      66.660  64.390 117.870  1.00  0.00           C
ATOM   3338  CG  GLN A 205      67.520  63.950 116.670  1.00  0.00           C
ATOM   3341  CD  GLN A 205      67.840  62.460 116.650  1.00  0.00           C
ATOM   3342  OE1 GLN A 205      68.880  61.960 117.090  1.00  0.00           O
ATOM   3343  NE2 GLN A 205      66.890  61.680 116.080  1.00  0.00           N
ATOM   3346  C   GLN A 205      67.790  64.200 120.120  1.00  0.00           C
ATOM   3347  O   GLN A 205      66.920  63.750 120.860  1.00  0.00           O
ATOM   3348  N   ARG A 206      69.090  63.960 120.350  1.00  0.00           N
ATOM   3350  CA  ARG A 206      69.550  63.240 121.520  1.00  0.00           C
ATOM   3352  CB  ARG A 206      71.090  63.050 121.520  1.00  0.00           C
ATOM   3355  CG  ARG A 206      71.680  62.460 120.230  1.00  0.00           C
ATOM   3358  CD  ARG A 206      70.950  61.220 119.690  1.00  0.00           C
ATOM   3361  NE  ARG A 206      71.430  60.960 118.300  1.00  0.00           N
ATOM   3363  CZ  ARG A 206      72.620  60.490 118.000  1.00  0.00           C
ATOM   3364  NH1 ARG A 206      73.550  60.270 118.920  1.00  0.00           N
ATOM   3367  NH2 ARG A 206      72.950  60.210 116.750  1.00  0.00           N
ATOM   3370  C   ARG A 206      69.160  63.930 122.810  1.00  0.00           C
ATOM   3371  O   ARG A 206      68.620  63.270 123.710  1.00  0.00           O
ATOM   3372  N   VAL A 207      69.330  65.270 122.890  1.00  0.00           N
ATOM   3374  CA  VAL A 207      68.700  66.080 123.920  1.00  0.00           C
ATOM   3376  CB  VAL A 207      69.230  67.530 123.990  1.00  0.00           C
ATOM   3378  CG1 VAL A 207      70.340  67.780 122.960  1.00  0.00           C
ATOM   3382  CG2 VAL A 207      68.170  68.640 123.830  1.00  0.00           C
ATOM   3386  C   VAL A 207      67.180  65.990 123.870  1.00  0.00           C
ATOM   3387  O   VAL A 207      66.550  65.690 124.880  1.00  0.00           O
ATOM   3388  N   TRP A 208      66.520  66.140 122.690  1.00  0.00           N
ATOM   3390  CA  TRP A 208      65.070  66.180 122.550  1.00  0.00           C
ATOM   3392  CB  TRP A 208      64.660  66.500 121.090  1.00  0.00           C
ATOM   3395  CG  TRP A 208      63.200  66.610 120.840  1.00  0.00           C
ATOM   3396  CD1 TRP A 208      62.400  67.660 121.190  1.00  0.00           C
ATOM   3398  NE1 TRP A 208      61.110  67.390 120.830  1.00  0.00           N
ATOM   3400  CE2 TRP A 208      61.030  66.130 120.320  1.00  0.00           C
ATOM   3401  CD2 TRP A 208      62.330  65.600 120.310  1.00  0.00           C
ATOM   3402  CE3 TRP A 208      62.530  64.310 119.820  1.00  0.00           C
ATOM   3404  CZ3 TRP A 208      61.420  63.570 119.420  1.00  0.00           C
ATOM   3406  CZ2 TRP A 208      59.930  65.410 119.890  1.00  0.00           C
ATOM   3408  CH2 TRP A 208      60.140  64.110 119.460  1.00  0.00           C
ATOM   3410  C   TRP A 208      64.310  64.950 123.030  1.00  0.00           C
ATOM   3411  O   TRP A 208      63.230  65.040 123.620  1.00  0.00           O
ATOM   3412  N   PHE A 209      64.840  63.740 122.790  1.00  0.00           N
ATOM   3414  CA  PHE A 209      64.220  62.500 123.220  1.00  0.00           C
ATOM   3416  CB  PHE A 209      65.010  61.280 122.740  1.00  0.00           C
ATOM   3419  CG  PHE A 209      64.950  61.160 121.250  1.00  0.00           C
ATOM   3420  CD1 PHE A 209      63.720  61.020 120.580  1.00  0.00           C
ATOM   3422  CE1 PHE A 209      63.680  60.860 119.190  1.00  0.00           C
ATOM   3424  CZ  PHE A 209      64.870  60.840 118.460  1.00  0.00           C
ATOM   3426  CD2 PHE A 209      66.130  61.100 120.500  1.00  0.00           C
ATOM   3428  CE2 PHE A 209      66.100  60.930 119.120  1.00  0.00           C
ATOM   3430  C   PHE A 209      64.020  62.370 124.720  1.00  0.00           C
ATOM   3431  O   PHE A 209      63.010  61.840 125.180  1.00  0.00           O
ATOM   3432  N   ASP A 210      64.980  62.870 125.510  1.00  0.00           N
ATOM   3434  CA  ASP A 210      64.840  62.970 126.950  1.00  0.00           C
ATOM   3436  CB  ASP A 210      66.260  62.890 127.560  1.00  0.00           C
ATOM   3439  CG  ASP A 210      66.280  62.950 129.090  1.00  0.00           C
ATOM   3440  OD1 ASP A 210      65.280  62.540 129.730  1.00  0.00           O
ATOM   3441  OD2 ASP A 210      67.380  63.250 129.630  1.00  0.00           O
ATOM   3442  C   ASP A 210      64.140  64.290 127.270  1.00  0.00           C
ATOM   3443  O   ASP A 210      63.080  64.340 127.900  1.00  0.00           O
ATOM   3444  N   ASN A 211      64.690  65.400 126.750  1.00  0.00           N
ATOM   3446  CA  ASN A 211      64.510  66.730 127.270  1.00  0.00           C
ATOM   3448  CB  ASN A 211      65.700  67.700 126.940  1.00  0.00           C
ATOM   3451  CG  ASN A 211      67.060  67.310 127.500  1.00  0.00           C
ATOM   3452  OD1 ASN A 211      68.020  68.080 127.390  1.00  0.00           O
ATOM   3453  ND2 ASN A 211      67.200  66.120 128.130  1.00  0.00           N
ATOM   3456  C   ASN A 211      63.300  67.400 126.690  1.00  0.00           C
ATOM   3457  O   ASN A 211      62.960  68.470 127.170  1.00  0.00           O
ATOM   3458  N   ARG A 212      62.570  66.830 125.690  1.00  0.00           N
ATOM   3460  CA  ARG A 212      61.350  67.480 125.230  1.00  0.00           C
ATOM   3462  CB  ARG A 212      60.530  66.720 124.160  1.00  0.00           C
ATOM   3465  CG  ARG A 212      59.250  67.500 123.780  1.00  0.00           C
ATOM   3468  CD  ARG A 212      58.390  66.990 122.640  1.00  0.00           C
ATOM   3471  NE  ARG A 212      58.240  65.510 122.760  1.00  0.00           N
ATOM   3473  CZ  ARG A 212      57.180  64.830 122.340  1.00  0.00           C
ATOM   3474  NH1 ARG A 212      56.090  65.410 121.910  1.00  0.00           N
ATOM   3477  NH2 ARG A 212      57.230  63.510 122.390  1.00  0.00           N
ATOM   3480  C   ARG A 212      60.410  67.760 126.360  1.00  0.00           C
ATOM   3481  O   ARG A 212      59.810  68.820 126.400  1.00  0.00           O
ATOM   3482  N   ASN A 213      60.320  66.850 127.340  1.00  0.00           N
ATOM   3484  CA  ASN A 213      59.450  67.010 128.480  1.00  0.00           C
ATOM   3486  CB  ASN A 213      58.820  65.640 128.870  1.00  0.00           C
ATOM   3489  CG  ASN A 213      57.530  65.390 128.090  1.00  0.00           C
ATOM   3490  OD1 ASN A 213      57.220  66.030 127.090  1.00  0.00           O
ATOM   3491  ND2 ASN A 213      56.740  64.360 128.500  1.00  0.00           N
ATOM   3494  C   ASN A 213      60.110  67.730 129.670  1.00  0.00           C
ATOM   3495  O   ASN A 213      59.540  67.790 130.760  1.00  0.00           O
ATOM   3496  N   ASP A 214      61.290  68.370 129.510  1.00  0.00           N
ATOM   3498  CA  ASP A 214      61.980  69.030 130.600  1.00  0.00           C
ATOM   3500  CB  ASP A 214      63.160  68.130 131.100  1.00  0.00           C
ATOM   3503  CG  ASP A 214      62.700  66.860 131.820  1.00  0.00           C
ATOM   3504  OD1 ASP A 214      62.080  65.940 131.220  1.00  0.00           O
ATOM   3505  OD2 ASP A 214      62.980  66.780 133.040  1.00  0.00           O
ATOM   3506  C   ASP A 214      62.470  70.420 130.120  1.00  0.00           C
ATOM   3507  O   ASP A 214      63.400  70.480 129.320  1.00  0.00           O
ATOM   3508  N   PRO A 215      61.950  71.600 130.550  1.00  0.00           N
ATOM   3509  CD  PRO A 215      61.000  71.750 131.640  1.00  0.00           C
ATOM   3512  CA  PRO A 215      62.050  72.810 129.740  1.00  0.00           C
ATOM   3514  CB  PRO A 215      61.100  73.850 130.390  1.00  0.00           C
ATOM   3517  CG  PRO A 215      60.210  73.030 131.320  1.00  0.00           C
ATOM   3520  C   PRO A 215      63.430  73.400 129.750  1.00  0.00           C
ATOM   3521  O   PRO A 215      63.970  73.740 128.710  1.00  0.00           O
ATOM   3522  N   ASP A 216      63.980  73.540 130.960  1.00  0.00           N
ATOM   3524  CA  ASP A 216      65.140  74.320 131.280  1.00  0.00           C
ATOM   3526  CB  ASP A 216      65.290  74.390 132.830  1.00  0.00           C
ATOM   3529  CG  ASP A 216      66.140  75.550 133.290  1.00  0.00           C
ATOM   3530  OD1 ASP A 216      65.900  76.710 132.850  1.00  0.00           O
ATOM   3531  OD2 ASP A 216      67.000  75.350 134.200  1.00  0.00           O
ATOM   3532  C   ASP A 216      66.350  73.790 130.520  1.00  0.00           C
ATOM   3533  O   ASP A 216      67.170  74.540 130.020  1.00  0.00           O
ATOM   3534  N   MET A 217      66.450  72.450 130.380  1.00  0.00           N
ATOM   3536  CA  MET A 217      67.470  71.810 129.580  1.00  0.00           C
ATOM   3538  CB  MET A 217      67.820  70.400 130.130  1.00  0.00           C
ATOM   3541  CG  MET A 217      66.610  69.460 130.300  1.00  0.00           C
ATOM   3544  SD  MET A 217      66.910  67.900 131.200  1.00  0.00           S
ATOM   3545  CE  MET A 217      68.650  67.540 130.860  1.00  0.00           C
ATOM   3549  C   MET A 217      67.150  71.740 128.100  1.00  0.00           C
ATOM   3550  O   MET A 217      68.060  71.690 127.280  1.00  0.00           O
ATOM   3551  N   MET A 218      65.880  71.810 127.670  1.00  0.00           N
ATOM   3553  CA  MET A 218      65.550  71.700 126.270  1.00  0.00           C
ATOM   3555  CB  MET A 218      64.060  71.350 126.110  1.00  0.00           C
ATOM   3558  CG  MET A 218      63.620  70.970 124.680  1.00  0.00           C
ATOM   3561  SD  MET A 218      64.350  69.450 124.040  1.00  0.00           S
ATOM   3562  CE  MET A 218      65.290  70.180 122.670  1.00  0.00           C
ATOM   3566  C   MET A 218      65.790  72.990 125.520  1.00  0.00           C
ATOM   3567  O   MET A 218      66.340  72.990 124.420  1.00  0.00           O
ATOM   3568  N   LYS A 219      65.420  74.140 126.110  1.00  0.00           N
ATOM   3570  CA  LYS A 219      65.600  75.440 125.470  1.00  0.00           C
ATOM   3572  CB  LYS A 219      64.650  76.490 126.110  1.00  0.00           C
ATOM   3575  CG  LYS A 219      64.770  76.640 127.640  1.00  0.00           C
ATOM   3578  CD  LYS A 219      65.700  77.760 128.130  1.00  0.00           C
ATOM   3581  CE  LYS A 219      65.080  79.150 127.950  1.00  0.00           C
ATOM   3584  NZ  LYS A 219      66.070  80.180 128.270  1.00  0.00           N
ATOM   3588  C   LYS A 219      67.040  75.900 125.550  1.00  0.00           C
ATOM   3589  O   LYS A 219      67.540  76.690 124.740  1.00  0.00           O
ATOM   3590  N   ALA A 220      67.730  75.370 126.570  1.00  0.00           N
ATOM   3592  CA  ALA A 220      69.140  75.540 126.760  1.00  0.00           C
ATOM   3594  CB  ALA A 220      69.470  75.350 128.240  1.00  0.00           C
ATOM   3598  C   ALA A 220      69.950  74.580 125.930  1.00  0.00           C
ATOM   3599  O   ALA A 220      71.020  74.940 125.480  1.00  0.00           O
ATOM   3600  N   GLY A 221      69.440  73.350 125.680  1.00  0.00           N
ATOM   3602  CA  GLY A 221      70.020  72.320 124.830  1.00  0.00           C
ATOM   3605  C   GLY A 221      69.840  72.610 123.370  1.00  0.00           C
ATOM   3606  O   GLY A 221      70.720  72.370 122.550  1.00  0.00           O
ATOM   3607  N   ILE A 222      68.700  73.230 123.010  1.00  0.00           N
ATOM   3609  CA  ILE A 222      68.490  73.920 121.750  1.00  0.00           C
ATOM   3611  CB  ILE A 222      67.100  74.560 121.760  1.00  0.00           C
ATOM   3613  CG2 ILE A 222      67.000  75.910 121.020  1.00  0.00           C
ATOM   3617  CG1 ILE A 222      66.060  73.550 121.260  1.00  0.00           C
ATOM   3620  CD  ILE A 222      64.630  73.940 121.660  1.00  0.00           C
ATOM   3624  C   ILE A 222      69.560  74.970 121.530  1.00  0.00           C
ATOM   3625  O   ILE A 222      70.180  75.050 120.470  1.00  0.00           O
ATOM   3626  N   ALA A 223      69.820  75.790 122.560  1.00  0.00           N
ATOM   3628  CA  ALA A 223      70.910  76.710 122.560  1.00  0.00           C
ATOM   3630  CB  ALA A 223      70.740  77.680 123.730  1.00  0.00           C
ATOM   3634  C   ALA A 223      72.320  76.110 122.550  1.00  0.00           C
ATOM   3635  O   ALA A 223      73.180  76.630 121.850  1.00  0.00           O
ATOM   3636  N   ASP A 224      72.610  75.050 123.330  1.00  0.00           N
ATOM   3638  CA  ASP A 224      73.880  74.350 123.410  1.00  0.00           C
ATOM   3640  CB  ASP A 224      73.790  73.300 124.570  1.00  0.00           C
ATOM   3643  CG  ASP A 224      75.110  72.710 125.050  1.00  0.00           C
ATOM   3644  OD1 ASP A 224      76.070  72.640 124.240  1.00  0.00           O
ATOM   3645  OD2 ASP A 224      75.210  72.240 126.210  1.00  0.00           O
ATOM   3646  C   ASP A 224      74.250  73.730 122.060  1.00  0.00           C
ATOM   3647  O   ASP A 224      75.320  73.970 121.500  1.00  0.00           O
ATOM   3648  N   TRP A 225      73.280  73.050 121.430  1.00  0.00           N
ATOM   3650  CA  TRP A 225      73.390  72.550 120.080  1.00  0.00           C
ATOM   3652  CB  TRP A 225      72.140  71.710 119.770  1.00  0.00           C
ATOM   3655  CG  TRP A 225      72.070  71.290 118.350  1.00  0.00           C
ATOM   3656  CD1 TRP A 225      72.680  70.200 117.810  1.00  0.00           C
ATOM   3658  NE1 TRP A 225      72.450  70.190 116.470  1.00  0.00           N
ATOM   3660  CE2 TRP A 225      71.710  71.260 116.110  1.00  0.00           C
ATOM   3661  CD2 TRP A 225      71.460  72.010 117.270  1.00  0.00           C
ATOM   3662  CE3 TRP A 225      70.720  73.190 117.190  1.00  0.00           C
ATOM   3664  CZ3 TRP A 225      70.200  73.560 115.950  1.00  0.00           C
ATOM   3666  CZ2 TRP A 225      71.180  71.610 114.890  1.00  0.00           C
ATOM   3668  CH2 TRP A 225      70.420  72.780 114.820  1.00  0.00           C
ATOM   3670  C   TRP A 225      73.630  73.630 119.030  1.00  0.00           C
ATOM   3671  O   TRP A 225      74.490  73.510 118.150  1.00  0.00           O
ATOM   3672  N   GLN A 226      72.920  74.760 119.150  1.00  0.00           N
ATOM   3674  CA  GLN A 226      73.170  75.960 118.380  1.00  0.00           C
ATOM   3676  CB  GLN A 226      72.060  77.010 118.660  1.00  0.00           C
ATOM   3679  CG  GLN A 226      72.420  78.510 118.550  1.00  0.00           C
ATOM   3682  CD  GLN A 226      71.240  79.390 119.000  1.00  0.00           C
ATOM   3683  OE1 GLN A 226      70.340  79.760 118.240  1.00  0.00           O
ATOM   3684  NE2 GLN A 226      71.260  79.810 120.290  1.00  0.00           N
ATOM   3687  C   GLN A 226      74.620  76.470 118.470  1.00  0.00           C
ATOM   3688  O   GLN A 226      75.180  76.910 117.480  1.00  0.00           O
ATOM   3689  N   LYS A 227      75.280  76.370 119.640  1.00  0.00           N
ATOM   3691  CA  LYS A 227      76.710  76.660 119.750  1.00  0.00           C
ATOM   3693  CB  LYS A 227      77.150  76.930 121.230  1.00  0.00           C
ATOM   3696  CG  LYS A 227      76.250  77.860 122.050  1.00  0.00           C
ATOM   3699  CD  LYS A 227      75.880  79.170 121.340  1.00  0.00           C
ATOM   3702  CE  LYS A 227      74.730  79.990 121.960  1.00  0.00           C
ATOM   3705  NZ  LYS A 227      75.020  80.450 123.330  1.00  0.00           N
ATOM   3709  C   LYS A 227      77.630  75.550 119.250  1.00  0.00           C
ATOM   3710  O   LYS A 227      78.770  75.790 118.840  1.00  0.00           O
ATOM   3711  N   ARG A 228      77.200  74.280 119.290  1.00  0.00           N
ATOM   3713  CA  ARG A 228      77.930  73.120 118.790  1.00  0.00           C
ATOM   3715  CB  ARG A 228      77.230  71.840 119.260  1.00  0.00           C
ATOM   3718  CG  ARG A 228      77.190  71.720 120.790  1.00  0.00           C
ATOM   3721  CD  ARG A 228      78.180  70.710 121.360  1.00  0.00           C
ATOM   3724  NE  ARG A 228      77.760  70.570 122.780  1.00  0.00           N
ATOM   3726  CZ  ARG A 228      78.540  70.550 123.850  1.00  0.00           C
ATOM   3727  NH1 ARG A 228      79.850  70.520 123.820  1.00  0.00           N
ATOM   3730  NH2 ARG A 228      77.920  70.670 125.000  1.00  0.00           N
ATOM   3733  C   ARG A 228      78.060  73.060 117.290  1.00  0.00           C
ATOM   3734  O   ARG A 228      79.110  72.720 116.730  1.00  0.00           O
ATOM   3735  N   TYR A 229      76.980  73.430 116.590  1.00  0.00           N
ATOM   3737  CA  TYR A 229      76.890  73.360 115.160  1.00  0.00           C
ATOM   3739  CB  TYR A 229      76.040  72.140 114.680  1.00  0.00           C
ATOM   3742  CG  TYR A 229      76.620  70.820 115.140  1.00  0.00           C
ATOM   3743  CD1 TYR A 229      76.140  70.210 116.310  1.00  0.00           C
ATOM   3745  CE1 TYR A 229      76.650  68.960 116.720  1.00  0.00           C
ATOM   3747  CZ  TYR A 229      77.610  68.300 115.940  1.00  0.00           C
ATOM   3748  OH  TYR A 229      78.050  67.000 116.280  1.00  0.00           O
ATOM   3750  CD2 TYR A 229      77.580  70.150 114.370  1.00  0.00           C
ATOM   3752  CE2 TYR A 229      78.070  68.890 114.760  1.00  0.00           C
ATOM   3754  C   TYR A 229      76.260  74.640 114.650  1.00  0.00           C
ATOM   3755  O   TYR A 229      75.160  74.580 114.100  1.00  0.00           O
ATOM   3756  N   PRO A 230      76.840  75.840 114.760  1.00  0.00           N
ATOM   3757  CD  PRO A 230      78.200  76.050 115.280  1.00  0.00           C
ATOM   3760  CA  PRO A 230      76.190  77.100 114.400  1.00  0.00           C
ATOM   3762  CB  PRO A 230      77.110  78.160 115.020  1.00  0.00           C
ATOM   3765  CG  PRO A 230      78.500  77.510 114.950  1.00  0.00           C
ATOM   3768  C   PRO A 230      76.140  77.260 112.890  1.00  0.00           C
ATOM   3769  O   PRO A 230      75.520  78.180 112.380  1.00  0.00           O
ATOM   3770  N   ASN A 231      76.880  76.360 112.210  1.00  0.00           N
ATOM   3772  CA  ASN A 231      76.960  76.010 110.810  1.00  0.00           C
ATOM   3774  CB  ASN A 231      78.150  74.990 110.670  1.00  0.00           C
ATOM   3777  CG  ASN A 231      77.870  73.640 109.990  1.00  0.00           C
ATOM   3778  OD1 ASN A 231      78.020  73.450 108.800  1.00  0.00           O
ATOM   3779  ND2 ASN A 231      77.490  72.630 110.820  1.00  0.00           N
ATOM   3782  C   ASN A 231      75.610  75.490 110.320  1.00  0.00           C
ATOM   3783  O   ASN A 231      75.210  75.670 109.170  1.00  0.00           O
ATOM   3784  N   ASN A 232      74.880  74.810 111.220  1.00  0.00           N
ATOM   3786  CA  ASN A 232      73.640  74.150 110.920  1.00  0.00           C
ATOM   3788  CB  ASN A 232      73.240  73.300 112.150  1.00  0.00           C
ATOM   3791  CG  ASN A 232      72.190  72.270 111.790  1.00  0.00           C
ATOM   3792  OD1 ASN A 232      71.030  72.610 111.560  1.00  0.00           O
ATOM   3793  ND2 ASN A 232      72.580  70.980 111.770  1.00  0.00           N
ATOM   3796  C   ASN A 232      72.540  75.150 110.520  1.00  0.00           C
ATOM   3797  O   ASN A 232      72.450  76.220 111.130  1.00  0.00           O
ATOM   3798  N   PRO A 233      71.650  74.860 109.580  1.00  0.00           N
ATOM   3799  CD  PRO A 233      71.840  73.820 108.580  1.00  0.00           C
ATOM   3802  CA  PRO A 233      70.570  75.770 109.200  1.00  0.00           C
ATOM   3804  CB  PRO A 233      69.920  75.060 108.000  1.00  0.00           C
ATOM   3807  CG  PRO A 233      71.070  74.290 107.360  1.00  0.00           C
ATOM   3810  C   PRO A 233      69.570  75.970 110.320  1.00  0.00           C
ATOM   3811  O   PRO A 233      68.860  76.970 110.350  1.00  0.00           O
ATOM   3812  N   GLY A 234      69.500  74.990 111.240  1.00  0.00           N
ATOM   3814  CA  GLY A 234      68.620  75.030 112.390  1.00  0.00           C
ATOM   3817  C   GLY A 234      69.150  75.840 113.540  1.00  0.00           C
ATOM   3818  O   GLY A 234      68.410  76.170 114.450  1.00  0.00           O
ATOM   3819  N   ALA A 235      70.460  76.160 113.570  1.00  0.00           N
ATOM   3821  CA  ALA A 235      71.070  76.910 114.650  1.00  0.00           C
ATOM   3823  CB  ALA A 235      72.570  76.580 114.670  1.00  0.00           C
ATOM   3827  C   ALA A 235      70.900  78.420 114.510  1.00  0.00           C
ATOM   3828  O   ALA A 235      71.040  79.180 115.470  1.00  0.00           O
ATOM   3829  N   LYS A 236      70.580  78.860 113.280  1.00  0.00           N
ATOM   3831  CA  LYS A 236      70.260  80.220 112.920  1.00  0.00           C
ATOM   3833  CB  LYS A 236      71.000  80.610 111.610  1.00  0.00           C
ATOM   3836  CG  LYS A 236      70.880  79.580 110.470  1.00  0.00           C
ATOM   3839  CD  LYS A 236      70.250  80.040 109.140  1.00  0.00           C
ATOM   3842  CE  LYS A 236      68.850  80.670 109.230  1.00  0.00           C
ATOM   3845  NZ  LYS A 236      68.950  82.130 109.490  1.00  0.00           N
ATOM   3849  C   LYS A 236      68.770  80.450 112.690  1.00  0.00           C
ATOM   3850  O   LYS A 236      68.300  81.580 112.540  1.00  0.00           O
ATOM   3851  N   MET A 237      67.960  79.390 112.650  1.00  0.00           N
ATOM   3853  CA  MET A 237      66.570  79.530 113.070  1.00  0.00           C
ATOM   3855  CB  MET A 237      65.620  80.160 112.010  1.00  0.00           C
ATOM   3858  CG  MET A 237      65.170  79.260 110.830  1.00  0.00           C
ATOM   3861  SD  MET A 237      64.120  80.080 109.610  1.00  0.00           S
ATOM   3862  CE  MET A 237      65.410  80.990 108.730  1.00  0.00           C
ATOM   3866  C   MET A 237      66.110  78.140 113.410  1.00  0.00           C
ATOM   3867  O   MET A 237      66.270  77.200 112.640  1.00  0.00           O
ATOM   3868  N   LEU A 238      65.520  77.950 114.600  1.00  0.00           N
ATOM   3870  CA  LEU A 238      65.150  76.630 115.060  1.00  0.00           C
ATOM   3872  CB  LEU A 238      65.240  76.580 116.600  1.00  0.00           C
ATOM   3875  CG  LEU A 238      66.690  76.730 117.100  1.00  0.00           C
ATOM   3877  CD1 LEU A 238      66.840  77.760 118.230  1.00  0.00           C
ATOM   3881  CD2 LEU A 238      67.290  75.350 117.460  1.00  0.00           C
ATOM   3885  C   LEU A 238      63.790  76.130 114.520  1.00  0.00           C
ATOM   3886  O   LEU A 238      62.960  76.980 114.170  1.00  0.00           O
ATOM   3887  N   PRO A 239      63.540  74.810 114.390  1.00  0.00           N
ATOM   3888  CD  PRO A 239      64.630  73.830 114.390  1.00  0.00           C
ATOM   3891  CA  PRO A 239      62.290  74.200 113.890  1.00  0.00           C
ATOM   3893  CB  PRO A 239      62.570  72.690 114.000  1.00  0.00           C
ATOM   3896  CG  PRO A 239      64.060  72.590 113.710  1.00  0.00           C
ATOM   3899  C   PRO A 239      60.990  74.480 114.550  1.00  0.00           C
ATOM   3900  O   PRO A 239      60.840  75.480 115.230  1.00  0.00           O
ATOM   3901  N   THR A 240      60.050  73.530 114.370  1.00  0.00           N
ATOM   3903  CA  THR A 240      58.910  73.340 115.240  1.00  0.00           C
ATOM   3905  CB  THR A 240      57.690  72.830 114.470  1.00  0.00           C
ATOM   3907  OG1 THR A 240      57.300  73.740 113.460  1.00  0.00           O
ATOM   3909  CG2 THR A 240      56.450  72.580 115.360  1.00  0.00           C
ATOM   3913  C   THR A 240      59.210  72.350 116.330  1.00  0.00           C
ATOM   3914  O   THR A 240      59.080  72.620 117.520  1.00  0.00           O
ATOM   3915  N   GLN A 241      59.610  71.100 116.020  1.00  0.00           N
ATOM   3917  CA  GLN A 241      59.350  70.080 117.010  1.00  0.00           C
ATOM   3919  CB  GLN A 241      58.640  68.810 116.470  1.00  0.00           C
ATOM   3922  CG  GLN A 241      57.610  69.020 115.320  1.00  0.00           C
ATOM   3925  CD  GLN A 241      57.760  67.860 114.350  1.00  0.00           C
ATOM   3926  OE1 GLN A 241      57.230  66.760 114.570  1.00  0.00           O
ATOM   3927  NE2 GLN A 241      58.650  68.040 113.350  1.00  0.00           N
ATOM   3930  C   GLN A 241      60.570  69.660 117.800  1.00  0.00           C
ATOM   3931  O   GLN A 241      60.410  68.760 118.620  1.00  0.00           O
ATOM   3932  N   LEU A 242      61.800  70.250 117.710  1.00  0.00           N
ATOM   3934  CA  LEU A 242      62.640  70.270 118.910  1.00  0.00           C
ATOM   3936  CB  LEU A 242      64.180  70.440 118.850  1.00  0.00           C
ATOM   3939  CG  LEU A 242      64.830  71.550 117.990  1.00  0.00           C
ATOM   3941  CD1 LEU A 242      64.850  71.100 116.560  1.00  0.00           C
ATOM   3945  CD2 LEU A 242      64.410  73.010 118.010  1.00  0.00           C
ATOM   3949  C   LEU A 242      62.250  71.420 119.700  1.00  0.00           C
ATOM   3950  O   LEU A 242      62.420  71.460 120.920  1.00  0.00           O
ATOM   3951  N   VAL A 243      61.680  72.400 118.960  1.00  0.00           N
ATOM   3953  CA  VAL A 243      61.570  73.770 119.350  1.00  0.00           C
ATOM   3955  CB  VAL A 243      61.370  74.760 118.200  1.00  0.00           C
ATOM   3957  CG1 VAL A 243      60.020  75.470 118.120  1.00  0.00           C
ATOM   3961  CG2 VAL A 243      62.400  75.890 118.370  1.00  0.00           C
ATOM   3965  C   VAL A 243      60.680  73.720 120.500  1.00  0.00           C
ATOM   3966  O   VAL A 243      61.040  74.380 121.450  1.00  0.00           O
ATOM   3967  N   ASN A 244      59.680  72.770 120.500  1.00  0.00           N
ATOM   3969  CA  ASN A 244      59.230  71.840 121.560  1.00  0.00           C
ATOM   3971  CB  ASN A 244      58.990  70.390 121.020  1.00  0.00           C
ATOM   3974  CG  ASN A 244      57.520  69.970 120.800  1.00  0.00           C
ATOM   3975  OD1 ASN A 244      56.870  69.440 121.700  1.00  0.00           O
ATOM   3976  ND2 ASN A 244      56.980  70.110 119.580  1.00  0.00           N
ATOM   3979  C   ASN A 244      59.810  71.950 122.990  1.00  0.00           C
ATOM   3980  O   ASN A 244      60.180  70.980 123.630  1.00  0.00           O
ATOM   3981  N   VAL A 245      59.780  73.200 123.480  1.00  0.00           N
ATOM   3983  CA  VAL A 245      59.880  73.820 124.800  1.00  0.00           C
ATOM   3985  CB  VAL A 245      61.260  73.610 125.380  1.00  0.00           C
ATOM   3987  CG1 VAL A 245      62.350  74.020 124.370  1.00  0.00           C
ATOM   3991  CG2 VAL A 245      61.430  74.370 126.700  1.00  0.00           C
ATOM   3995  C   VAL A 245      59.680  75.310 124.560  1.00  0.00           C
ATOM   3996  O   VAL A 245      59.350  76.140 125.400  1.00  0.00           O
ATOM   3997  N   LYS A 246      59.770  75.620 123.280  1.00  0.00           N
ATOM   3999  CA  LYS A 246      59.030  76.470 122.450  1.00  0.00           C
ATOM   4001  CB  LYS A 246      59.970  77.520 121.800  1.00  0.00           C
ATOM   4004  CG  LYS A 246      60.720  78.420 122.800  1.00  0.00           C
ATOM   4007  CD  LYS A 246      62.000  77.760 123.340  1.00  0.00           C
ATOM   4010  CE  LYS A 246      63.270  78.590 123.130  1.00  0.00           C
ATOM   4013  NZ  LYS A 246      63.320  79.790 124.000  1.00  0.00           N
ATOM   4017  C   LYS A 246      58.370  75.610 121.330  1.00  0.00           C
ATOM   4018  O   LYS A 246      58.420  76.040 120.220  1.00  0.00           O
ATOM   4019  N   ALA A 247      57.660  74.450 121.550  1.00  0.00           N
ATOM   4021  CA  ALA A 247      56.510  73.880 120.750  1.00  0.00           C
ATOM   4023  CB  ALA A 247      56.770  73.460 119.300  1.00  0.00           C
ATOM   4027  C   ALA A 247      55.800  72.770 121.480  1.00  0.00           C
ATOM   4028  O   ALA A 247      54.960  72.050 120.940  1.00  0.00           O
ATOM   4029  N   PHE A 248      56.150  72.640 122.770  1.00  0.00           N
ATOM   4031  CA  PHE A 248      55.810  71.560 123.640  1.00  0.00           C
ATOM   4033  CB  PHE A 248      57.090  71.170 124.500  1.00  0.00           C
ATOM   4036  CG  PHE A 248      57.150  70.620 125.920  1.00  0.00           C
ATOM   4037  CD1 PHE A 248      58.160  71.100 126.780  1.00  0.00           C
ATOM   4039  CE1 PHE A 248      58.370  70.560 128.040  1.00  0.00           C
ATOM   4041  CZ  PHE A 248      57.490  69.600 128.530  1.00  0.00           C
ATOM   4043  CD2 PHE A 248      56.390  69.540 126.380  1.00  0.00           C
ATOM   4045  CE2 PHE A 248      56.500  69.080 127.700  1.00  0.00           C
ATOM   4047  C   PHE A 248      54.540  71.960 124.280  1.00  0.00           C
ATOM   4048  O   PHE A 248      53.690  72.660 123.720  1.00  0.00           O
ATOM   4049  N   LYS A 249      54.290  71.420 125.420  1.00  0.00           N
ATOM   4051  CA  LYS A 249      52.990  71.090 125.830  1.00  0.00           C
ATOM   4053  CB  LYS A 249      52.950  69.600 126.220  1.00  0.00           C
ATOM   4056  CG  LYS A 249      53.150  68.740 125.000  1.00  0.00           C
ATOM   4059  CD  LYS A 249      51.950  68.640 124.050  1.00  0.00           C
ATOM   4062  CE  LYS A 249      51.280  69.960 123.610  1.00  0.00           C
ATOM   4065  NZ  LYS A 249      50.360  69.800 122.470  1.00  0.00           N
ATOM   4069  C   LYS A 249      52.860  71.950 126.930  1.00  0.00           C
ATOM   4070  O   LYS A 249      53.740  72.770 127.190  1.00  0.00           O
ATOM   4071  N   PRO A 250      51.800  71.830 127.630  1.00  0.00           N
ATOM   4072  CD  PRO A 250      50.450  71.270 127.360  1.00  0.00           C
ATOM   4075  CA  PRO A 250      51.990  72.160 128.970  1.00  0.00           C
ATOM   4077  CB  PRO A 250      50.500  72.460 129.240  1.00  0.00           C
ATOM   4080  CG  PRO A 250      49.840  71.260 128.750  1.00  0.00           C
ATOM   4083  C   PRO A 250      53.010  71.250 129.640  1.00  0.00           C
ATOM   4084  OT1 PRO A 250      53.260  70.120 129.160  1.00  0.00           O
ATOM   4085  OT2 PRO A 250      53.680  71.750 130.580  1.00  0.00           O
ATOM   4086  NH3 POPEB 251      64.660  78.590  62.450  1.00  0.00           N
ATOM   4090  C12 POPEB 251      63.990  79.360  63.560  1.00  0.00           C
ATOM   4093  C11 POPEB 251      64.990  80.030  64.530  1.00  0.00           C
ATOM   4096  P   POPEB 251      67.030  78.390  64.730  1.00  0.00           P
ATOM   4097  O13 POPEB 251      68.070  78.210  65.780  1.00  0.00           O
ATOM   4098  O14 POPEB 251      66.580  77.240  63.930  1.00  0.00           O
ATOM   4099  O11 POPEB 251      67.560  79.430  63.680  1.00  0.00           O
ATOM   4100  O12 POPEB 251      65.730  79.080  65.310  1.00  0.00           O
ATOM   4101  C1  POPEB 251      68.820  79.260  63.030  1.00  0.00           C
ATOM   4104  C2  POPEB 251      68.640  79.230  61.500  1.00  0.00           C
ATOM   4106  O21 POPEB 251      69.940  79.370  60.900  1.00  0.00           O
ATOM   4107  C21 POPEB 251      70.060  78.850  59.680  1.00  0.00           C
ATOM   4108  O22 POPEB 251      69.240  78.140  59.130  1.00  0.00           O
ATOM   4109  C22 POPEB 251      71.370  79.330  59.050  1.00  0.00           C
ATOM   4112  C3  POPEB 251      67.700  80.400  61.070  1.00  0.00           C
ATOM   4115  O31 POPEB 251      67.280  80.300  59.700  1.00  0.00           O
ATOM   4116  C31 POPEB 251      67.910  81.130  58.870  1.00  0.00           C
ATOM   4117  O32 POPEB 251      68.720  81.980  59.200  1.00  0.00           O
ATOM   4118  C32 POPEB 251      67.470  80.870  57.440  1.00  0.00           C
ATOM   4121  C23 POPEB 251      71.550  78.980  57.560  1.00  0.00           C
ATOM   4124  C24 POPEB 251      72.740  79.750  56.960  1.00  0.00           C
ATOM   4127  C25 POPEB 251      73.350  79.080  55.720  1.00  0.00           C
ATOM   4130  C26 POPEB 251      72.410  79.020  54.520  1.00  0.00           C
ATOM   4133  C27 POPEB 251      72.730  77.850  53.580  1.00  0.00           C
ATOM   4136  C28 POPEB 251      71.940  77.930  52.260  1.00  0.00           C
ATOM   4139  C29 POPEB 251      71.910  76.620  51.520  1.00  0.00           C
ATOM   4141 0C21 POPEB 251      72.790  76.210  50.590  1.00  0.00           C
ATOM   4143 1C21 POPEB 251      74.000  76.960  50.090  1.00  0.00           C
ATOM   4146 2C21 POPEB 251      73.870  77.400  48.620  1.00  0.00           C
ATOM   4149 3C21 POPEB 251      74.050  76.250  47.630  1.00  0.00           C
ATOM   4152 4C21 POPEB 251      73.890  76.690  46.170  1.00  0.00           C
ATOM   4155 5C21 POPEB 251      74.760  75.870  45.210  1.00  0.00           C
ATOM   4158 6C21 POPEB 251      76.200  76.370  45.220  1.00  0.00           C
ATOM   4161 7C21 POPEB 251      77.160  75.490  44.420  1.00  0.00           C
ATOM   4164 8C21 POPEB 251      78.530  76.150  44.340  1.00  0.00           C
ATOM   4168  C33 POPEB 251      68.380  81.580  56.400  1.00  0.00           C
ATOM   4171  C34 POPEB 251      68.040  81.100  54.990  1.00  0.00           C
ATOM   4174  C35 POPEB 251      68.810  81.750  53.850  1.00  0.00           C
ATOM   4177  C36 POPEB 251      68.110  81.610  52.480  1.00  0.00           C
ATOM   4180  C37 POPEB 251      68.970  82.120  51.310  1.00  0.00           C
ATOM   4183  C38 POPEB 251      68.200  82.310  49.990  1.00  0.00           C
ATOM   4186  C39 POPEB 251      67.720  81.000  49.340  1.00  0.00           C
ATOM   4189 0C31 POPEB 251      67.250  81.210  47.890  1.00  0.00           C
ATOM   4192 1C31 POPEB 251      66.930  79.900  47.160  1.00  0.00           C
ATOM   4195 2C31 POPEB 251      66.490  80.060  45.700  1.00  0.00           C
ATOM   4198 3C31 POPEB 251      67.530  80.720  44.770  1.00  0.00           C
ATOM   4201 4C31 POPEB 251      67.240  82.200  44.470  1.00  0.00           C
ATOM   4204 5C31 POPEB 251      68.160  82.770  43.380  1.00  0.00           C
ATOM   4207 6C31 POPEB 251      67.810  84.210  43.000  1.00  0.00           C
ATOM   4211  NH3 POPEC 252     110.330  82.450  20.780  1.00  0.00           N
ATOM   4215  C12 POPEC 252     109.460  81.240  20.600  1.00  0.00           C
ATOM   4218  C11 POPEC 252     110.280  79.950  20.640  1.00  0.00           C
ATOM   4221  P   POPEC 252     112.340  78.990  21.880  1.00  0.00           P
ATOM   4222  O13 POPEC 252     111.910  77.570  21.770  1.00  0.00           O
ATOM   4223  O14 POPEC 252     113.350  79.480  20.930  1.00  0.00           O
ATOM   4224  O11 POPEC 252     112.880  79.300  23.320  1.00  0.00           O
ATOM   4225  O12 POPEC 252     111.060  79.920  21.830  1.00  0.00           O
ATOM   4226  C1  POPEC 252     113.850  78.500  23.990  1.00  0.00           C
ATOM   4229  C2  POPEC 252     113.280  78.090  25.370  1.00  0.00           C
ATOM   4231  O21 POPEC 252     114.100  78.700  26.390  1.00  0.00           O
ATOM   4232  C21 POPEC 252     113.480  79.000  27.530  1.00  0.00           C
ATOM   4233  O22 POPEC 252     112.280  78.900  27.730  1.00  0.00           O
ATOM   4234  C22 POPEC 252     114.490  79.430  28.590  1.00  0.00           C
ATOM   4237  C3  POPEC 252     113.240  76.550  25.460  1.00  0.00           C
ATOM   4240  O31 POPEC 252     112.260  76.100  26.410  1.00  0.00           O
ATOM   4241  C31 POPEC 252     112.710  75.910  27.640  1.00  0.00           C
ATOM   4242  O32 POPEC 252     113.860  76.040  28.020  1.00  0.00           O
ATOM   4243  C32 POPEC 252     111.530  75.530  28.510  1.00  0.00           C
ATOM   4246  C23 POPEC 252     113.980  79.050  29.990  1.00  0.00           C
ATOM   4249  C24 POPEC 252     115.080  78.830  31.030  1.00  0.00           C
ATOM   4252  C25 POPEC 252     115.340  80.030  31.960  1.00  0.00           C
ATOM   4255  C26 POPEC 252     114.810  79.770  33.370  1.00  0.00           C
ATOM   4258  C27 POPEC 252     115.150  80.900  34.350  1.00  0.00           C
ATOM   4261  C28 POPEC 252     114.900  80.460  35.810  1.00  0.00           C
ATOM   4264  C29 POPEC 252     115.180  81.570  36.790  1.00  0.00           C
ATOM   4266 0C21 POPEC 252     114.330  82.070  37.700  1.00  0.00           C
ATOM   4268 1C21 POPEC 252     112.920  81.610  37.970  1.00  0.00           C
ATOM   4271 2C21 POPEC 252     112.570  81.520  39.470  1.00  0.00           C
ATOM   4274 3C21 POPEC 252     112.420  82.880  40.170  1.00  0.00           C
ATOM   4277 4C21 POPEC 252     112.170  82.720  41.680  1.00  0.00           C
ATOM   4280 5C21 POPEC 252     112.100  84.060  42.410  1.00  0.00           C
ATOM   4283 6C21 POPEC 252     112.110  83.950  43.940  1.00  0.00           C
ATOM   4286 7C21 POPEC 252     112.030  85.310  44.650  1.00  0.00           C
ATOM   4289 8C21 POPEC 252     112.160  85.230  46.170  1.00  0.00           C
ATOM   4293  C33 POPEC 252     112.010  75.000  29.880  1.00  0.00           C
ATOM   4296  C34 POPEC 252     110.890  74.240  30.580  1.00  0.00           C
ATOM   4299  C35 POPEC 252     110.760  72.800  30.060  1.00  0.00           C
ATOM   4302  C36 POPEC 252     111.670  71.840  30.820  1.00  0.00           C
ATOM   4305  C37 POPEC 252     111.980  70.550  30.050  1.00  0.00           C
ATOM   4308  C38 POPEC 252     112.870  69.650  30.900  1.00  0.00           C
ATOM   4311  C39 POPEC 252     113.400  68.400  30.190  1.00  0.00           C
ATOM   4314 0C31 POPEC 252     113.970  67.430  31.230  1.00  0.00           C
ATOM   4317 1C31 POPEC 252     114.360  66.070  30.650  1.00  0.00           C
ATOM   4320 2C31 POPEC 252     114.850  65.090  31.730  1.00  0.00           C
ATOM   4323 3C31 POPEC 252     113.710  64.490  32.560  1.00  0.00           C
ATOM   4326 4C31 POPEC 252     114.210  63.650  33.740  1.00  0.00           C
ATOM   4329 5C31 POPEC 252     113.160  62.660  34.250  1.00  0.00           C
ATOM   4332 6C31 POPEC 252     113.580  61.930  35.520  1.00  0.00           C
ATOM   4336  NH3 POPED 253      91.610   2.270  23.110  1.00  0.00           N
ATOM   4340  C12 POPED 253      91.170   3.690  22.840  1.00  0.00           C
ATOM   4343  C11 POPED 253      92.410   4.610  22.800  1.00  0.00           C
ATOM   4346  P   POPED 253      91.660   6.680  24.230  1.00  0.00           P
ATOM   4347  O13 POPED 253      92.750   7.550  24.730  1.00  0.00           O
ATOM   4348  O14 POPED 253      90.340   7.290  24.000  1.00  0.00           O
ATOM   4349  O11 POPED 253      91.520   5.470  25.230  1.00  0.00           O
ATOM   4350  O12 POPED 253      92.110   5.980  22.910  1.00  0.00           O
ATOM   4351  C1  POPED 253      91.450   5.610  26.650  1.00  0.00           C
ATOM   4354  C2  POPED 253      90.150   4.950  27.200  1.00  0.00           C
ATOM   4356  O21 POPED 253      89.940   5.230  28.600  1.00  0.00           O
ATOM   4357  C21 POPED 253      90.800   4.770  29.490  1.00  0.00           C
ATOM   4358  O22 POPED 253      91.850   4.200  29.250  1.00  0.00           O
ATOM   4359  C22 POPED 253      90.310   5.170  30.890  1.00  0.00           C
ATOM   4362  C3  POPED 253      90.020   3.430  26.870  1.00  0.00           C
ATOM   4365  O31 POPED 253      88.660   2.970  27.050  1.00  0.00           O
ATOM   4366  C31 POPED 253      88.390   2.440  28.240  1.00  0.00           C
ATOM   4367  O32 POPED 253      89.190   2.320  29.150  1.00  0.00           O
ATOM   4368  C32 POPED 253      86.910   2.070  28.340  1.00  0.00           C
ATOM   4371  C23 POPED 253      89.440   4.090  31.570  1.00  0.00           C
ATOM   4374  C24 POPED 253      89.000   4.470  32.990  1.00  0.00           C
ATOM   4377  C25 POPED 253      88.110   3.400  33.630  1.00  0.00           C
ATOM   4380  C26 POPED 253      87.580   3.800  35.010  1.00  0.00           C
ATOM   4383  C27 POPED 253      86.810   2.670  35.700  1.00  0.00           C
ATOM   4386  C28 POPED 253      86.190   3.110  37.040  1.00  0.00           C
ATOM   4389  C29 POPED 253      85.340   2.020  37.640  1.00  0.00           C
ATOM   4391 0C21 POPED 253      85.510   1.420  38.830  1.00  0.00           C
ATOM   4393 1C21 POPED 253      86.580   1.720  39.860  1.00  0.00           C
ATOM   4396 2C21 POPED 253      86.110   1.380  41.300  1.00  0.00           C
ATOM   4399 3C21 POPED 253      85.880  -0.120  41.570  1.00  0.00           C
ATOM   4402 4C21 POPED 253      87.130  -1.020  41.490  1.00  0.00           C
ATOM   4405 5C21 POPED 253      88.150  -0.760  42.610  1.00  0.00           C
ATOM   4408 6C21 POPED 253      87.620  -1.100  44.010  1.00  0.00           C
ATOM   4411 7C21 POPED 253      88.660  -0.920  45.130  1.00  0.00           C
ATOM   4414 8C21 POPED 253      88.260  -1.560  46.460  1.00  0.00           C
ATOM   4418  C33 POPED 253      86.670   0.660  28.940  1.00  0.00           C
ATOM   4421  C34 POPED 253      85.620   0.640  30.070  1.00  0.00           C
ATOM   4424  C35 POPED 253      86.200   0.760  31.490  1.00  0.00           C
ATOM   4427  C36 POPED 253      87.100  -0.430  31.870  1.00  0.00           C
ATOM   4430  C37 POPED 253      87.160  -0.710  33.390  1.00  0.00           C
ATOM   4433  C38 POPED 253      88.070  -1.900  33.710  1.00  0.00           C
ATOM   4436  C39 POPED 253      87.730  -2.630  35.030  1.00  0.00           C
ATOM   4439 0C31 POPED 253      88.420  -2.070  36.280  1.00  0.00           C
ATOM   4442 1C31 POPED 253      88.070  -2.920  37.520  1.00  0.00           C
ATOM   4445 2C31 POPED 253      89.230  -3.100  38.520  1.00  0.00           C
ATOM   4448 3C31 POPED 253      88.900  -4.190  39.560  1.00  0.00           C
ATOM   4451 4C31 POPED 253      90.120  -4.670  40.360  1.00  0.00           C
ATOM   4454 5C31 POPED 253      89.770  -5.870  41.260  1.00  0.00           C
ATOM   4457 6C31 POPED 253      90.980  -6.470  41.990  1.00  0.00           C
ATOM   4461  NH3 POPEE 254     104.340  -1.380  22.080  1.00  0.00           N
ATOM   4465  C12 POPEE 254     104.510  -0.280  23.070  1.00  0.00           C
ATOM   4468  C11 POPEE 254     105.300   0.860  22.400  1.00  0.00           C
ATOM   4471  P   POPEE 254     104.050   2.900  23.410  1.00  0.00           P
ATOM   4472  O13 POPEE 254     103.060   2.490  22.380  1.00  0.00           O
ATOM   4473  O14 POPEE 254     104.380   4.330  23.450  1.00  0.00           O
ATOM   4474  O11 POPEE 254     103.600   2.470  24.880  1.00  0.00           O
ATOM   4475  O12 POPEE 254     105.360   2.040  23.200  1.00  0.00           O
ATOM   4476  C1  POPEE 254     104.620   2.320  25.900  1.00  0.00           C
ATOM   4479  C2  POPEE 254     105.160   3.690  26.430  1.00  0.00           C
ATOM   4481  O21 POPEE 254     106.080   3.670  27.540  1.00  0.00           O
ATOM   4482  C21 POPEE 254     106.810   2.670  27.950  1.00  0.00           C
ATOM   4483  O22 POPEE 254     106.740   1.500  27.630  1.00  0.00           O
ATOM   4484  C22 POPEE 254     107.780   3.230  29.010  1.00  0.00           C
ATOM   4487  C3  POPEE 254     103.970   4.620  26.780  1.00  0.00           C
ATOM   4490  O31 POPEE 254     104.420   5.850  27.400  1.00  0.00           O
ATOM   4491  C31 POPEE 254     104.020   6.060  28.650  1.00  0.00           C
ATOM   4492  O32 POPEE 254     103.170   5.420  29.230  1.00  0.00           O
ATOM   4493  C32 POPEE 254     104.840   7.190  29.270  1.00  0.00           C
ATOM   4496  C23 POPEE 254     108.700   2.170  29.650  1.00  0.00           C
ATOM   4499  C24 POPEE 254     109.670   2.810  30.650  1.00  0.00           C
ATOM   4502  C25 POPEE 254     110.580   1.800  31.360  1.00  0.00           C
ATOM   4505  C26 POPEE 254     109.840   0.940  32.400  1.00  0.00           C
ATOM   4508  C27 POPEE 254     110.790   0.270  33.400  1.00  0.00           C
ATOM   4511  C28 POPEE 254     110.190   0.180  34.820  1.00  0.00           C
ATOM   4514  C29 POPEE 254     111.190  -0.310  35.850  1.00  0.00           C
ATOM   4516 0C21 POPEE 254     110.960  -1.180  36.840  1.00  0.00           C
ATOM   4518 1C21 POPEE 254     109.650  -1.830  37.200  1.00  0.00           C
ATOM   4521 2C21 POPEE 254     109.420  -1.790  38.720  1.00  0.00           C
ATOM   4524 3C21 POPEE 254     109.330  -0.370  39.300  1.00  0.00           C
ATOM   4527 4C21 POPEE 254     107.960   0.300  39.080  1.00  0.00           C
ATOM   4530 5C21 POPEE 254     106.900  -0.190  40.070  1.00  0.00           C
ATOM   4533 6C21 POPEE 254     107.030   0.460  41.450  1.00  0.00           C
ATOM   4536 7C21 POPEE 254     105.990  -0.070  42.440  1.00  0.00           C
ATOM   4539 8C21 POPEE 254     106.030   0.660  43.790  1.00  0.00           C
ATOM   4543  C33 POPEE 254     105.740   6.670  30.420  1.00  0.00           C
ATOM   4546  C34 POPEE 254     106.060   7.730  31.480  1.00  0.00           C
ATOM   4549  C35 POPEE 254     107.030   7.180  32.530  1.00  0.00           C
ATOM   4552  C36 POPEE 254     107.080   8.000  33.830  1.00  0.00           C
ATOM   4555  C37 POPEE 254     108.400   7.780  34.580  1.00  0.00           C
ATOM   4558  C38 POPEE 254     108.300   8.020  36.090  1.00  0.00           C
ATOM   4561  C39 POPEE 254     109.690   8.010  36.730  1.00  0.00           C
ATOM   4564 0C31 POPEE 254     109.670   8.110  38.260  1.00  0.00           C
ATOM   4567 1C31 POPEE 254     111.100   8.170  38.820  1.00  0.00           C
ATOM   4570 2C31 POPEE 254     111.200   8.260  40.350  1.00  0.00           C
ATOM   4573 3C31 POPEE 254     110.580   7.070  41.090  1.00  0.00           C
ATOM   4576 4C31 POPEE 254     111.280   6.790  42.430  1.00  0.00           C
ATOM   4579 5C31 POPEE 254     110.390   6.140  43.500  1.00  0.00           C
ATOM   4582 6C31 POPEE 254     111.200   5.650  44.700  1.00  0.00           C
ATOM   4586  NH3 POPEF 255      21.540  85.590  23.130  1.00  0.00           N
ATOM   4590  C12 POPEF 255      22.580  86.610  23.530  1.00  0.00           C
ATOM   4593  C11 POPEF 255      23.990  86.180  23.130  1.00  0.00           C
ATOM   4596  P   POPEF 255      26.290  87.470  23.270  1.00  0.00           P
ATOM   4597  O13 POPEF 255      26.860  86.130  23.490  1.00  0.00           O
ATOM   4598  O14 POPEF 255      26.970  88.240  22.210  1.00  0.00           O
ATOM   4599  O11 POPEF 255      26.260  88.290  24.630  1.00  0.00           O
ATOM   4600  O12 POPEF 255      24.770  87.340  22.900  1.00  0.00           O
ATOM   4601  C1  POPEF 255      25.680  89.610  24.590  1.00  0.00           C
ATOM   4604  C2  POPEF 255      25.400  90.180  26.020  1.00  0.00           C
ATOM   4606  O21 POPEF 255      24.090  90.770  25.970  1.00  0.00           O
ATOM   4607  C21 POPEF 255      23.410  91.060  27.080  1.00  0.00           C
ATOM   4608  O22 POPEF 255      22.650  91.990  27.180  1.00  0.00           O
ATOM   4609  C22 POPEF 255      23.530  89.970  28.170  1.00  0.00           C
ATOM   4612  C3  POPEF 255      26.480  91.210  26.500  1.00  0.00           C
ATOM   4615  O31 POPEF 255      26.070  92.010  27.630  1.00  0.00           O
ATOM   4616  C31 POPEF 255      26.430  91.830  28.910  1.00  0.00           C
ATOM   4617  O32 POPEF 255      26.210  92.640  29.790  1.00  0.00           O
ATOM   4618  C32 POPEF 255      27.100  90.480  29.200  1.00  0.00           C
ATOM   4621  C23 POPEF 255      22.590  90.190  29.390  1.00  0.00           C
ATOM   4624  C24 POPEF 255      21.150  89.690  29.180  1.00  0.00           C
ATOM   4627  C25 POPEF 255      20.160  90.680  28.550  1.00  0.00           C
ATOM   4630  C26 POPEF 255      19.920  91.940  29.400  1.00  0.00           C
ATOM   4633  C27 POPEF 255      18.790  92.820  28.840  1.00  0.00           C
ATOM   4636  C28 POPEF 255      18.530  94.060  29.720  1.00  0.00           C
ATOM   4639  C29 POPEF 255      17.500  94.980  29.110  1.00  0.00           C
ATOM   4641 0C21 POPEF 255      17.330  96.280  29.420  1.00  0.00           C
ATOM   4643 1C21 POPEF 255      18.110  97.080  30.430  1.00  0.00           C
ATOM   4646 2C21 POPEF 255      18.150  98.580  30.060  1.00  0.00           C
ATOM   4649 3C21 POPEF 255      18.790  99.450  31.150  1.00  0.00           C
ATOM   4652 4C21 POPEF 255      18.510 100.950  30.960  1.00  0.00           C
ATOM   4655 5C21 POPEF 255      18.990 101.550  29.630  1.00  0.00           C
ATOM   4658 6C21 POPEF 255      20.510 101.540  29.450  1.00  0.00           C
ATOM   4661 7C21 POPEF 255      20.960 102.370  28.230  1.00  0.00           C
ATOM   4664 8C21 POPEF 255      22.480 102.450  28.060  1.00  0.00           C
ATOM   4668  C33 POPEF 255      26.670  89.930  30.580  1.00  0.00           C
ATOM   4671  C34 POPEF 255      26.750  88.390  30.670  1.00  0.00           C
ATOM   4674  C35 POPEF 255      26.020  87.810  31.900  1.00  0.00           C
ATOM   4677  C36 POPEF 255      26.510  88.380  33.240  1.00  0.00           C
ATOM   4680  C37 POPEF 255      25.880  87.680  34.450  1.00  0.00           C
ATOM   4683  C38 POPEF 255      26.410  88.210  35.790  1.00  0.00           C
ATOM   4686  C39 POPEF 255      25.780  87.510  37.000  1.00  0.00           C
ATOM   4689 0C31 POPEF 255      26.390  87.940  38.340  1.00  0.00           C
ATOM   4692 1C31 POPEF 255      25.820  87.130  39.510  1.00  0.00           C
ATOM   4695 2C31 POPEF 255      26.570  87.300  40.840  1.00  0.00           C
ATOM   4698 3C31 POPEF 255      26.440  88.690  41.480  1.00  0.00           C
ATOM   4701 4C31 POPEF 255      25.000  89.030  41.900  1.00  0.00           C
ATOM   4704 5C31 POPEF 255      24.950  90.310  42.750  1.00  0.00           C
ATOM   4707 6C31 POPEF 255      23.550  90.640  43.290  1.00  0.00           C
ATOM   4711  NH3 POPEG 256     109.860  47.050  21.170  1.00  0.00           N
ATOM   4715  C12 POPEG 256     110.330  45.800  20.490  1.00  0.00           C
ATOM   4718  C11 POPEG 256     109.190  45.140  19.660  1.00  0.00           C
ATOM   4721  P   POPEG 256     110.140  42.700  19.130  1.00  0.00           P
ATOM   4722  O13 POPEG 256     108.960  41.820  19.240  1.00  0.00           O
ATOM   4723  O14 POPEG 256     111.260  42.270  18.250  1.00  0.00           O
ATOM   4724  O11 POPEG 256     110.710  42.910  20.590  1.00  0.00           O
ATOM   4725  O12 POPEG 256     109.680  44.170  18.730  1.00  0.00           O
ATOM   4726  C1  POPEG 256     110.730  41.820  21.520  1.00  0.00           C
ATOM   4729  C2  POPEG 256     110.250  42.320  22.910  1.00  0.00           C
ATOM   4731  O21 POPEG 256     110.320  41.280  23.920  1.00  0.00           O
ATOM   4732  C21 POPEG 256     111.550  41.050  24.340  1.00  0.00           C
ATOM   4733  O22 POPEG 256     112.570  41.510  23.830  1.00  0.00           O
ATOM   4734  C22 POPEG 256     111.550  40.250  25.650  1.00  0.00           C
ATOM   4737  C3  POPEG 256     108.790  42.850  22.800  1.00  0.00           C
ATOM   4740  O31 POPEG 256     108.260  43.410  24.020  1.00  0.00           O
ATOM   4741  C31 POPEG 256     108.770  44.600  24.360  1.00  0.00           C
ATOM   4742  O32 POPEG 256     109.620  45.220  23.750  1.00  0.00           O
ATOM   4743  C32 POPEG 256     108.050  45.100  25.610  1.00  0.00           C
ATOM   4746  C23 POPEG 256     112.730  40.690  26.560  1.00  0.00           C
ATOM   4749  C24 POPEG 256     112.660  40.220  28.020  1.00  0.00           C
ATOM   4752  C25 POPEG 256     111.840  41.140  28.950  1.00  0.00           C
ATOM   4755  C26 POPEG 256     112.540  41.370  30.300  1.00  0.00           C
ATOM   4758  C27 POPEG 256     111.670  42.060  31.360  1.00  0.00           C
ATOM   4761  C28 POPEG 256     112.330  42.150  32.750  1.00  0.00           C
ATOM   4764  C29 POPEG 256     113.530  43.070  32.780  1.00  0.00           C
ATOM   4766 0C21 POPEG 256     114.140  43.510  33.900  1.00  0.00           C
ATOM   4768 1C21 POPEG 256     113.760  43.150  35.310  1.00  0.00           C
ATOM   4771 2C21 POPEG 256     113.070  44.320  36.030  1.00  0.00           C
ATOM   4774 3C21 POPEG 256     112.630  43.950  37.460  1.00  0.00           C
ATOM   4777 4C21 POPEG 256     111.610  44.920  38.060  1.00  0.00           C
ATOM   4780 5C21 POPEG 256     112.100  46.370  38.220  1.00  0.00           C
ATOM   4783 6C21 POPEG 256     113.360  46.520  39.090  1.00  0.00           C
ATOM   4786 7C21 POPEG 256     113.680  47.980  39.420  1.00  0.00           C
ATOM   4789 8C21 POPEG 256     114.970  48.160  40.210  1.00  0.00           C
ATOM   4793  C33 POPEG 256     108.970  45.880  26.580  1.00  0.00           C
ATOM   4796  C34 POPEG 256     109.860  44.990  27.460  1.00  0.00           C
ATOM   4799  C35 POPEG 256     110.850  45.780  28.330  1.00  0.00           C
ATOM   4802  C36 POPEG 256     110.180  46.680  29.380  1.00  0.00           C
ATOM   4805  C37 POPEG 256     109.640  45.920  30.600  1.00  0.00           C
ATOM   4808  C38 POPEG 256     109.030  46.870  31.640  1.00  0.00           C
ATOM   4811  C39 POPEG 256     108.980  46.270  33.060  1.00  0.00           C
ATOM   4814 0C31 POPEG 256     107.800  45.340  33.320  1.00  0.00           C
ATOM   4817 1C31 POPEG 256     107.780  44.860  34.780  1.00  0.00           C
ATOM   4820 2C31 POPEG 256     106.790  43.720  35.060  1.00  0.00           C
ATOM   4823 3C31 POPEG 256     105.330  44.180  35.240  1.00  0.00           C
ATOM   4826 4C31 POPEG 256     104.380  42.980  35.360  1.00  0.00           C
ATOM   4829 5C31 POPEG 256     102.900  43.320  35.530  1.00  0.00           C
ATOM   4832 6C31 POPEG 256     102.010  42.070  35.530  1.00  0.00           C
ATOM   4836  NH3 POPEH 257      75.860  75.590  21.740  1.00  0.00           N
ATOM   4840  C12 POPEH 257      75.420  74.150  21.870  1.00  0.00           C
ATOM   4843  C11 POPEH 257      76.300  73.170  21.110  1.00  0.00           C
ATOM   4846  P   POPEH 257      76.350  70.600  20.590  1.00  0.00           P
ATOM   4847  O13 POPEH 257      75.460  70.290  19.460  1.00  0.00           O
ATOM   4848  O14 POPEH 257      77.780  70.860  20.320  1.00  0.00           O
ATOM   4849  O11 POPEH 257      76.110  69.590  21.790  1.00  0.00           O
ATOM   4850  O12 POPEH 257      75.710  71.880  21.250  1.00  0.00           O
ATOM   4851  C1  POPEH 257      76.550  70.050  23.080  1.00  0.00           C
ATOM   4854  C2  POPEH 257      77.040  68.870  23.930  1.00  0.00           C
ATOM   4856  O21 POPEH 257      76.670  69.110  25.320  1.00  0.00           O
ATOM   4857  C21 POPEH 257      75.560  68.450  25.680  1.00  0.00           C
ATOM   4858  O22 POPEH 257      74.820  67.840  24.920  1.00  0.00           O
ATOM   4859  C22 POPEH 257      75.380  68.570  27.190  1.00  0.00           C
ATOM   4862  C3  POPEH 257      78.560  68.680  23.820  1.00  0.00           C
ATOM   4865  O31 POPEH 257      78.880  67.560  24.650  1.00  0.00           O
ATOM   4866  C31 POPEH 257      79.490  67.760  25.780  1.00  0.00           C
ATOM   4867  O32 POPEH 257      80.220  68.700  26.060  1.00  0.00           O
ATOM   4868  C32 POPEH 257      79.050  66.650  26.730  1.00  0.00           C
ATOM   4871  C23 POPEH 257      74.970  67.230  27.840  1.00  0.00           C
ATOM   4874  C24 POPEH 257      74.810  67.280  29.370  1.00  0.00           C
ATOM   4877  C25 POPEH 257      73.850  66.180  29.860  1.00  0.00           C
ATOM   4880  C26 POPEH 257      73.650  66.090  31.390  1.00  0.00           C
ATOM   4883  C27 POPEH 257      72.310  65.430  31.760  1.00  0.00           C
ATOM   4886  C28 POPEH 257      72.110  65.290  33.280  1.00  0.00           C
ATOM   4889  C29 POPEH 257      70.670  64.960  33.620  1.00  0.00           C
ATOM   4891 0C21 POPEH 257      69.750  65.810  34.130  1.00  0.00           C
ATOM   4893 1C21 POPEH 257      69.950  67.270  34.470  1.00  0.00           C
ATOM   4896 2C21 POPEH 257      69.790  67.520  35.980  1.00  0.00           C
ATOM   4899 3C21 POPEH 257      70.010  69.000  36.370  1.00  0.00           C
ATOM   4902 4C21 POPEH 257      70.310  69.170  37.860  1.00  0.00           C
ATOM   4905 5C21 POPEH 257      70.500  70.640  38.280  1.00  0.00           C
ATOM   4908 6C21 POPEH 257      69.180  71.300  38.690  1.00  0.00           C
ATOM   4911 7C21 POPEH 257      69.390  72.700  39.280  1.00  0.00           C
ATOM   4914 8C21 POPEH 257      68.080  73.300  39.790  1.00  0.00           C
ATOM   4918  C33 POPEH 257      80.030  66.400  27.890  1.00  0.00           C
ATOM   4921  C34 POPEH 257      79.370  65.570  28.990  1.00  0.00           C
ATOM   4924  C35 POPEH 257      80.310  65.240  30.150  1.00  0.00           C
ATOM   4927  C36 POPEH 257      80.670  66.450  31.020  1.00  0.00           C
ATOM   4930  C37 POPEH 257      82.000  66.250  31.750  1.00  0.00           C
ATOM   4933  C38 POPEH 257      82.420  67.480  32.560  1.00  0.00           C
ATOM   4936  C39 POPEH 257      83.930  67.490  32.820  1.00  0.00           C
ATOM   4939 0C31 POPEH 257      84.390  68.620  33.750  1.00  0.00           C
ATOM   4942 1C31 POPEH 257      85.910  68.600  33.920  1.00  0.00           C
ATOM   4945 2C31 POPEH 257      86.420  69.510  35.040  1.00  0.00           C
ATOM   4948 3C31 POPEH 257      87.950  69.480  35.180  1.00  0.00           C
ATOM   4951 4C31 POPEH 257      88.510  68.130  35.660  1.00  0.00           C
ATOM   4954 5C31 POPEH 257      90.040  68.080  35.640  1.00  0.00           C
ATOM   4957 6C31 POPEH 257      90.600  66.730  36.090  1.00  0.00           C
ATOM   4961  NH3 POPEI 258      94.190  10.540  24.380  1.00  0.00           N
ATOM   4965  C12 POPEI 258      95.280  10.420  23.350  1.00  0.00           C
ATOM   4968  C11 POPEI 258      95.240  11.530  22.280  1.00  0.00           C
ATOM   4971  P   POPEI 258      95.670  14.100  21.960  1.00  0.00           P
ATOM   4972  O13 POPEI 258      97.030  14.230  21.400  1.00  0.00           O
ATOM   4973  O14 POPEI 258      94.500  14.160  21.040  1.00  0.00           O
ATOM   4974  O11 POPEI 258      95.440  15.260  23.010  1.00  0.00           O
ATOM   4975  O12 POPEI 258      95.550  12.800  22.870  1.00  0.00           O
ATOM   4976  C1  POPEI 258      96.490  15.580  23.930  1.00  0.00           C
ATOM   4979  C2  POPEI 258      96.040  15.270  25.380  1.00  0.00           C
ATOM   4981  O21 POPEI 258      96.570  16.260  26.290  1.00  0.00           O
ATOM   4982  C21 POPEI 258      95.810  17.360  26.340  1.00  0.00           C
ATOM   4983  O22 POPEI 258      94.860  17.600  25.620  1.00  0.00           O
ATOM   4984  C22 POPEI 258      96.290  18.270  27.470  1.00  0.00           C
ATOM   4987  C3  POPEI 258      96.430  13.820  25.810  1.00  0.00           C
ATOM   4990  O31 POPEI 258      96.190  13.510  27.210  1.00  0.00           O
ATOM   4991  C31 POPEI 258      95.620  12.310  27.420  1.00  0.00           C
ATOM   4992  O32 POPEI 258      95.380  11.480  26.570  1.00  0.00           O
ATOM   4993  C32 POPEI 258      95.320  12.050  28.900  1.00  0.00           C
ATOM   4996  C23 POPEI 258      95.350  18.210  28.700  1.00  0.00           C
ATOM   4999  C24 POPEI 258      95.970  17.450  29.880  1.00  0.00           C
ATOM   5002  C25 POPEI 258      96.830  18.350  30.780  1.00  0.00           C
ATOM   5005  C26 POPEI 258      96.000  19.180  31.770  1.00  0.00           C
ATOM   5008  C27 POPEI 258      96.860  19.820  32.880  1.00  0.00           C
ATOM   5011  C28 POPEI 258      96.040  20.620  33.920  1.00  0.00           C
ATOM   5014  C29 POPEI 258      95.670  22.000  33.440  1.00  0.00           C
ATOM   5016 0C21 POPEI 258      95.490  23.080  34.230  1.00  0.00           C
ATOM   5018 1C21 POPEI 258      95.530  23.110  35.730  1.00  0.00           C
ATOM   5021 2C21 POPEI 258      94.560  24.160  36.300  1.00  0.00           C
ATOM   5024 3C21 POPEI 258      94.520  24.120  37.830  1.00  0.00           C
ATOM   5027 4C21 POPEI 258      93.780  25.300  38.490  1.00  0.00           C
ATOM   5030 5C21 POPEI 258      92.280  25.390  38.160  1.00  0.00           C
ATOM   5033 6C21 POPEI 258      91.960  26.380  37.030  1.00  0.00           C
ATOM   5036 7C21 POPEI 258      90.450  26.620  36.860  1.00  0.00           C
ATOM   5039 8C21 POPEI 258      90.130  27.700  35.820  1.00  0.00           C
ATOM   5043  C33 POPEI 258      94.130  12.850  29.480  1.00  0.00           C
ATOM   5046  C34 POPEI 258      94.570  14.070  30.300  1.00  0.00           C
ATOM   5049  C35 POPEI 258      95.010  13.660  31.710  1.00  0.00           C
ATOM   5052  C36 POPEI 258      95.340  14.820  32.660  1.00  0.00           C
ATOM   5055  C37 POPEI 258      95.720  14.290  34.060  1.00  0.00           C
ATOM   5058  C38 POPEI 258      96.340  15.350  34.980  1.00  0.00           C
ATOM   5061  C39 POPEI 258      95.310  16.250  35.680  1.00  0.00           C
ATOM   5064 0C31 POPEI 258      96.000  17.320  36.540  1.00  0.00           C
ATOM   5067 1C31 POPEI 258      95.030  18.100  37.450  1.00  0.00           C
ATOM   5070 2C31 POPEI 258      95.770  19.130  38.310  1.00  0.00           C
ATOM   5073 3C31 POPEI 258      94.860  19.970  39.200  1.00  0.00           C
ATOM   5076 4C31 POPEI 258      95.650  21.020  39.990  1.00  0.00           C
ATOM   5079 5C31 POPEI 258      94.770  22.000  40.770  1.00  0.00           C
ATOM   5082 6C31 POPEI 258      95.560  23.200  41.300  1.00  0.00           C
ATOM   5086  NH3 POPEJ 259      93.080  37.020  64.870  1.00  0.00           N
ATOM   5090  C12 POPEJ 259      91.850  37.850  64.580  1.00  0.00           C
ATOM   5093  C11 POPEJ 259      90.560  37.020  64.520  1.00  0.00           C
ATOM   5096  P   POPEJ 259      88.350  38.280  65.240  1.00  0.00           P
ATOM   5097  O13 POPEJ 259      87.510  37.100  65.500  1.00  0.00           O
ATOM   5098  O14 POPEJ 259      89.000  38.920  66.420  1.00  0.00           O
ATOM   5099  O11 POPEJ 259      87.550  39.450  64.510  1.00  0.00           O
ATOM   5100  O12 POPEJ 259      89.480  37.910  64.210  1.00  0.00           O
ATOM   5101  C1  POPEJ 259      86.650  39.220  63.420  1.00  0.00           C
ATOM   5104  C2  POPEJ 259      85.970  40.570  62.980  1.00  0.00           C
ATOM   5106  O21 POPEJ 259      84.850  40.390  62.080  1.00  0.00           O
ATOM   5107  C21 POPEJ 259      85.130  39.940  60.860  1.00  0.00           C
ATOM   5108  O22 POPEJ 259      86.210  39.550  60.470  1.00  0.00           O
ATOM   5109  C22 POPEJ 259      83.890  39.990  59.950  1.00  0.00           C
ATOM   5112  C3  POPEJ 259      87.000  41.650  62.470  1.00  0.00           C
ATOM   5115  O31 POPEJ 259      86.800  42.950  63.090  1.00  0.00           O
ATOM   5116  C31 POPEJ 259      87.070  44.140  62.510  1.00  0.00           C
ATOM   5117  O32 POPEJ 259      87.120  45.190  63.140  1.00  0.00           O
ATOM   5118  C32 POPEJ 259      87.160  44.120  60.990  1.00  0.00           C
ATOM   5121  C23 POPEJ 259      84.070  41.070  58.870  1.00  0.00           C
ATOM   5124  C24 POPEJ 259      83.150  40.960  57.640  1.00  0.00           C
ATOM   5127  C25 POPEJ 259      83.500  39.760  56.740  1.00  0.00           C
ATOM   5130  C26 POPEJ 259      82.900  39.920  55.330  1.00  0.00           C
ATOM   5133  C27 POPEJ 259      83.720  39.220  54.230  1.00  0.00           C
ATOM   5136  C28 POPEJ 259      83.280  39.590  52.800  1.00  0.00           C
ATOM   5139  C29 POPEJ 259      83.480  41.060  52.500  1.00  0.00           C
ATOM   5141 0C21 POPEJ 259      83.510  41.660  51.300  1.00  0.00           C
ATOM   5143 1C21 POPEJ 259      83.390  41.010  49.950  1.00  0.00           C
ATOM   5146 2C21 POPEJ 259      84.520  41.580  49.080  1.00  0.00           C
ATOM   5149 3C21 POPEJ 259      84.600  40.900  47.710  1.00  0.00           C
ATOM   5152 4C21 POPEJ 259      85.790  41.420  46.900  1.00  0.00           C
ATOM   5155 5C21 POPEJ 259      85.940  40.710  45.550  1.00  0.00           C
ATOM   5158 6C21 POPEJ 259      86.510  39.300  45.700  1.00  0.00           C
ATOM   5161 7C21 POPEJ 259      86.650  38.560  44.380  1.00  0.00           C
ATOM   5164 8C21 POPEJ 259      86.980  37.080  44.600  1.00  0.00           C
ATOM   5168  C33 POPEJ 259      87.380  45.520  60.330  1.00  0.00           C
ATOM   5171  C34 POPEJ 259      87.180  45.510  58.800  1.00  0.00           C
ATOM   5174  C35 POPEJ 259      87.220  46.910  58.170  1.00  0.00           C
ATOM   5177  C36 POPEJ 259      86.790  46.970  56.690  1.00  0.00           C
ATOM   5180  C37 POPEJ 259      86.510  48.420  56.260  1.00  0.00           C
ATOM   5183  C38 POPEJ 259      85.730  48.560  54.950  1.00  0.00           C
ATOM   5186  C39 POPEJ 259      85.150  49.980  54.740  1.00  0.00           C
ATOM   5189 0C31 POPEJ 259      86.190  51.100  54.570  1.00  0.00           C
ATOM   5192 1C31 POPEJ 259      85.510  52.480  54.580  1.00  0.00           C
ATOM   5195 2C31 POPEJ 259      86.420  53.670  54.240  1.00  0.00           C
ATOM   5198 3C31 POPEJ 259      87.490  53.990  55.300  1.00  0.00           C
ATOM   5201 4C31 POPEJ 259      88.200  55.320  55.010  1.00  0.00           C
ATOM   5204 5C31 POPEJ 259      89.120  55.780  56.150  1.00  0.00           C
ATOM   5207 6C31 POPEJ 259      89.710  57.180  55.920  1.00  0.00           C
ATOM   5211  NH3 POPEK 260      19.020  67.230  16.640  1.00  0.00           N
ATOM   5215  C12 POPEK 260      17.850  67.030  15.710  1.00  0.00           C
ATOM   5218  C11 POPEK 260      16.620  66.540  16.500  1.00  0.00           C
ATOM   5221  P   POPEK 260      16.350  67.610  18.840  1.00  0.00           P
ATOM   5222  O13 POPEK 260      15.830  66.390  19.480  1.00  0.00           O
ATOM   5223  O14 POPEK 260      17.790  67.900  18.910  1.00  0.00           O
ATOM   5224  O11 POPEK 260      15.600  68.910  19.350  1.00  0.00           O
ATOM   5225  O12 POPEK 260      16.020  67.580  17.290  1.00  0.00           O
ATOM   5226  C1  POPEK 260      15.070  68.900  20.680  1.00  0.00           C
ATOM   5229  C2  POPEK 260      14.220  70.180  20.900  1.00  0.00           C
ATOM   5231  O21 POPEK 260      14.910  71.040  21.830  1.00  0.00           O
ATOM   5232  C21 POPEK 260      14.830  72.340  21.610  1.00  0.00           C
ATOM   5233  O22 POPEK 260      14.440  72.850  20.560  1.00  0.00           O
ATOM   5234  C22 POPEK 260      15.360  73.030  22.890  1.00  0.00           C
ATOM   5237  C3  POPEK 260      12.770  69.850  21.390  1.00  0.00           C
ATOM   5240  O31 POPEK 260      12.480  70.370  22.710  1.00  0.00           O
ATOM   5241  C31 POPEK 260      12.830  69.580  23.720  1.00  0.00           C
ATOM   5242  O32 POPEK 260      13.300  68.460  23.620  1.00  0.00           O
ATOM   5243  C32 POPEK 260      12.620  70.360  25.020  1.00  0.00           C
ATOM   5246  C23 POPEK 260      15.610  74.560  22.890  1.00  0.00           C
ATOM   5249  C24 POPEK 260      16.370  75.000  24.160  1.00  0.00           C
ATOM   5252  C25 POPEK 260      16.350  76.520  24.410  1.00  0.00           C
ATOM   5255  C26 POPEK 260      15.010  77.020  25.000  1.00  0.00           C
ATOM   5258  C27 POPEK 260      14.960  78.530  25.300  1.00  0.00           C
ATOM   5261  C28 POPEK 260      15.040  78.910  26.800  1.00  0.00           C
ATOM   5264  C29 POPEK 260      16.430  78.950  27.370  1.00  0.00           C
ATOM   5266 0C21 POPEK 260      16.780  78.750  28.660  1.00  0.00           C
ATOM   5268 1C21 POPEK 260      15.880  78.370  29.800  1.00  0.00           C
ATOM   5271 2C21 POPEK 260      15.930  79.240  31.070  1.00  0.00           C
ATOM   5274 3C21 POPEK 260      14.940  80.410  31.050  1.00  0.00           C
ATOM   5277 4C21 POPEK 260      15.570  81.750  31.470  1.00  0.00           C
ATOM   5280 5C21 POPEK 260      16.090  81.820  32.910  1.00  0.00           C
ATOM   5283 6C21 POPEK 260      16.360  83.280  33.330  1.00  0.00           C
ATOM   5286 7C21 POPEK 260      16.800  83.410  34.800  1.00  0.00           C
ATOM   5289 8C21 POPEK 260      17.080  84.850  35.230  1.00  0.00           C
ATOM   5293  C33 POPEK 260      13.220  69.710  26.280  1.00  0.00           C
ATOM   5296  C34 POPEK 260      12.750  70.490  27.520  1.00  0.00           C
ATOM   5299  C35 POPEK 260      13.140  69.860  28.860  1.00  0.00           C
ATOM   5302  C36 POPEK 260      14.620  70.010  29.230  1.00  0.00           C
ATOM   5305  C37 POPEK 260      14.810  70.300  30.720  1.00  0.00           C
ATOM   5308  C38 POPEK 260      16.290  70.280  31.140  1.00  0.00           C
ATOM   5311  C39 POPEK 260      16.550  70.770  32.570  1.00  0.00           C
ATOM   5314 0C31 POPEK 260      16.120  69.790  33.680  1.00  0.00           C
ATOM   5317 1C31 POPEK 260      14.820  70.180  34.380  1.00  0.00           C
ATOM   5320 2C31 POPEK 260      14.450  69.240  35.540  1.00  0.00           C
ATOM   5323 3C31 POPEK 260      13.250  69.730  36.360  1.00  0.00           C
ATOM   5326 4C31 POPEK 260      13.610  70.790  37.410  1.00  0.00           C
ATOM   5329 5C31 POPEK 260      12.370  71.270  38.180  1.00  0.00           C
ATOM   5332 6C31 POPEK 260      12.700  72.130  39.400  1.00  0.00           C
ATOM   5336  NH3 POPEL 261      92.590  15.930  21.720  1.00  0.00           N
ATOM   5340  C12 POPEL 261      92.080  15.290  22.970  1.00  0.00           C
ATOM   5343  C11 POPEL 261      91.500  13.900  22.710  1.00  0.00           C
ATOM   5346  P   POPEL 261      91.570  12.740  25.070  1.00  0.00           P
ATOM   5347  O13 POPEL 261      91.020  11.370  25.110  1.00  0.00           O
ATOM   5348  O14 POPEL 261      93.020  12.880  24.900  1.00  0.00           O
ATOM   5349  O11 POPEL 261      91.150  13.580  26.340  1.00  0.00           O
ATOM   5350  O12 POPEL 261      90.830  13.470  23.890  1.00  0.00           O
ATOM   5351  C1  POPEL 261      90.210  14.650  26.390  1.00  0.00           C
ATOM   5354  C2  POPEL 261      90.780  15.860  27.160  1.00  0.00           C
ATOM   5356  O21 POPEL 261      89.750  16.360  28.040  1.00  0.00           O
ATOM   5357  C21 POPEL 261      89.880  15.930  29.290  1.00  0.00           C
ATOM   5358  O22 POPEL 261      90.900  15.510  29.800  1.00  0.00           O
ATOM   5359  C22 POPEL 261      88.520  15.950  29.980  1.00  0.00           C
ATOM   5362  C3  POPEL 261      91.320  16.980  26.220  1.00  0.00           C
ATOM   5365  O31 POPEL 261      92.140  17.940  26.940  1.00  0.00           O
ATOM   5366  C31 POPEL 261      92.260  19.090  26.260  1.00  0.00           C
ATOM   5367  O32 POPEL 261      91.740  19.330  25.190  1.00  0.00           O
ATOM   5368  C32 POPEL 261      93.120  20.080  27.030  1.00  0.00           C
ATOM   5371  C23 POPEL 261      88.630  16.160  31.510  1.00  0.00           C
ATOM   5374  C24 POPEL 261      87.420  15.610  32.280  1.00  0.00           C
ATOM   5377  C25 POPEL 261      87.510  15.900  33.790  1.00  0.00           C
ATOM   5380  C26 POPEL 261      88.730  15.280  34.470  1.00  0.00           C
ATOM   5383  C27 POPEL 261      88.730  15.430  36.000  1.00  0.00           C
ATOM   5386  C28 POPEL 261      89.620  14.390  36.700  1.00  0.00           C
ATOM   5389  C29 POPEL 261      91.060  14.490  36.280  1.00  0.00           C
ATOM   5391 0C21 POPEL 261      92.120  14.060  36.980  1.00  0.00           C
ATOM   5393 1C21 POPEL 261      92.070  13.410  38.340  1.00  0.00           C
ATOM   5396 2C21 POPEL 261      92.570  14.420  39.400  1.00  0.00           C
ATOM   5399 3C21 POPEL 261      92.600  13.820  40.810  1.00  0.00           C
ATOM   5402 4C21 POPEL 261      92.590  14.890  41.920  1.00  0.00           C
ATOM   5405 5C21 POPEL 261      93.930  15.620  42.100  1.00  0.00           C
ATOM   5408 6C21 POPEL 261      95.040  14.700  42.620  1.00  0.00           C
ATOM   5411 7C21 POPEL 261      96.260  15.430  43.180  1.00  0.00           C
ATOM   5414 8C21 POPEL 261      97.270  14.470  43.800  1.00  0.00           C
ATOM   5418  C33 POPEL 261      92.970  21.520  26.520  1.00  0.00           C
ATOM   5421  C34 POPEL 261      93.750  22.510  27.390  1.00  0.00           C
ATOM   5424  C35 POPEL 261      93.150  22.720  28.780  1.00  0.00           C
ATOM   5427  C36 POPEL 261      93.990  23.710  29.580  1.00  0.00           C
ATOM   5430  C37 POPEL 261      93.280  24.230  30.830  1.00  0.00           C
ATOM   5433  C38 POPEL 261      94.090  25.360  31.470  1.00  0.00           C
ATOM   5436  C39 POPEL 261      93.330  26.100  32.570  1.00  0.00           C
ATOM   5439 0C31 POPEL 261      94.090  27.360  33.020  1.00  0.00           C
ATOM   5442 1C31 POPEL 261      93.170  28.360  33.730  1.00  0.00           C
ATOM   5445 2C31 POPEL 261      93.790  29.750  33.900  1.00  0.00           C
ATOM   5448 3C31 POPEL 261      94.770  29.850  35.080  1.00  0.00           C
ATOM   5451 4C31 POPEL 261      94.060  29.870  36.440  1.00  0.00           C
ATOM   5454 5C31 POPEL 261      94.980  29.500  37.600  1.00  0.00           C
ATOM   5457 6C31 POPEL 261      94.250  29.390  38.950  1.00  0.00           C
ATOM   5461  NH3 POPEM 262      49.800  12.790  26.280  1.00  0.00           N
ATOM   5465  C12 POPEM 262      48.890  12.580  25.090  1.00  0.00           C
ATOM   5468  C11 POPEM 262      48.430  13.920  24.490  1.00  0.00           C
ATOM   5471  P   POPEM 262      46.320  14.170  22.880  1.00  0.00           P
ATOM   5472  O13 POPEM 262      46.130  15.630  23.060  1.00  0.00           O
ATOM   5473  O14 POPEM 262      45.960  13.520  21.590  1.00  0.00           O
ATOM   5474  O11 POPEM 262      45.530  13.400  23.990  1.00  0.00           O
ATOM   5475  O12 POPEM 262      47.780  13.710  23.250  1.00  0.00           O
ATOM   5476  C1  POPEM 262      44.100  13.310  23.980  1.00  0.00           C
ATOM   5479  C2  POPEM 262      43.690  13.220  25.460  1.00  0.00           C
ATOM   5481  O21 POPEM 262      42.280  13.330  25.700  1.00  0.00           O
ATOM   5482  C21 POPEM 262      41.710  14.520  25.570  1.00  0.00           C
ATOM   5483  O22 POPEM 262      42.040  15.400  24.790  1.00  0.00           O
ATOM   5484  C22 POPEM 262      40.580  14.590  26.590  1.00  0.00           C
ATOM   5487  C3  POPEM 262      44.510  14.230  26.310  1.00  0.00           C
ATOM   5490  O31 POPEM 262      44.160  14.260  27.710  1.00  0.00           O
ATOM   5491  C31 POPEM 262      44.630  13.230  28.410  1.00  0.00           C
ATOM   5492  O32 POPEM 262      45.080  12.200  27.930  1.00  0.00           O
ATOM   5493  C32 POPEM 262      44.650  13.620  29.880  1.00  0.00           C
ATOM   5496  C23 POPEM 262      40.300  16.040  27.020  1.00  0.00           C
ATOM   5499  C24 POPEM 262      39.440  16.120  28.280  1.00  0.00           C
ATOM   5502  C25 POPEM 262      40.250  16.150  29.590  1.00  0.00           C
ATOM   5505  C26 POPEM 262      39.320  16.430  30.770  1.00  0.00           C
ATOM   5508  C27 POPEM 262      40.030  16.820  32.070  1.00  0.00           C
ATOM   5511  C28 POPEM 262      39.160  17.700  32.980  1.00  0.00           C
ATOM   5514  C29 POPEM 262      37.860  17.030  33.370  1.00  0.00           C
ATOM   5516 0C21 POPEM 262      37.400  16.790  34.610  1.00  0.00           C
ATOM   5518 1C21 POPEM 262      38.030  17.170  35.920  1.00  0.00           C
ATOM   5521 2C21 POPEM 262      36.970  17.410  37.020  1.00  0.00           C
ATOM   5524 3C21 POPEM 262      36.370  16.100  37.560  1.00  0.00           C
ATOM   5527 4C21 POPEM 262      35.160  16.310  38.490  1.00  0.00           C
ATOM   5530 5C21 POPEM 262      34.750  15.000  39.170  1.00  0.00           C
ATOM   5533 6C21 POPEM 262      33.460  15.100  39.990  1.00  0.00           C
ATOM   5536 7C21 POPEM 262      33.130  13.780  40.710  1.00  0.00           C
ATOM   5539 8C21 POPEM 262      31.840  13.830  41.530  1.00  0.00           C
ATOM   5543  C33 POPEM 262      44.040  12.570  30.840  1.00  0.00           C
ATOM   5546  C34 POPEM 262      44.580  12.840  32.240  1.00  0.00           C
ATOM   5549  C35 POPEM 262      43.820  12.150  33.380  1.00  0.00           C
ATOM   5552  C36 POPEM 262      44.570  12.300  34.710  1.00  0.00           C
ATOM   5555  C37 POPEM 262      43.670  12.080  35.930  1.00  0.00           C
ATOM   5558  C38 POPEM 262      44.450  12.090  37.250  1.00  0.00           C
ATOM   5561  C39 POPEM 262      43.600  11.530  38.400  1.00  0.00           C
ATOM   5564 0C31 POPEM 262      44.420  11.210  39.660  1.00  0.00           C
ATOM   5567 1C31 POPEM 262      43.710  10.180  40.540  1.00  0.00           C
ATOM   5570 2C31 POPEM 262      44.510   9.770  41.780  1.00  0.00           C
ATOM   5573 3C31 POPEM 262      44.630  10.850  42.870  1.00  0.00           C
ATOM   5576 4C31 POPEM 262      43.310  11.120  43.600  1.00  0.00           C
ATOM   5579 5C31 POPEM 262      43.420  12.230  44.660  1.00  0.00           C
ATOM   5582 6C31 POPEM 262      42.160  12.340  45.530  1.00  0.00           C
ATOM   5586  NH3 POPEN 263      29.410 129.910  66.630  1.00  0.00           N
ATOM   5590  C12 POPEN 263      28.350 128.850  66.640  1.00  0.00           C
ATOM   5593  C11 POPEN 263      27.830 128.460  65.250  1.00  0.00           C
ATOM   5596  P   POPEN 263      27.550 125.890  65.210  1.00  0.00           P
ATOM   5597  O13 POPEN 263      28.840 125.730  65.920  1.00  0.00           O
ATOM   5598  O14 POPEN 263      26.510 124.880  65.490  1.00  0.00           O
ATOM   5599  O11 POPEN 263      27.850 125.830  63.640  1.00  0.00           O
ATOM   5600  O12 POPEN 263      26.960 127.340  65.390  1.00  0.00           O
ATOM   5601  C1  POPEN 263      26.790 126.230  62.750  1.00  0.00           C
ATOM   5604  C2  POPEN 263      27.000 125.580  61.360  1.00  0.00           C
ATOM   5606  O21 POPEN 263      25.780 125.600  60.590  1.00  0.00           O
ATOM   5607  C21 POPEN 263      25.310 126.800  60.300  1.00  0.00           C
ATOM   5608  O22 POPEN 263      24.370 127.310  60.870  1.00  0.00           O
ATOM   5609  C22 POPEN 263      26.090 127.390  59.110  1.00  0.00           C
ATOM   5612  C3  POPEN 263      27.460 124.110  61.490  1.00  0.00           C
ATOM   5615  O31 POPEN 263      27.400 123.380  60.240  1.00  0.00           O
ATOM   5616  C31 POPEN 263      28.260 123.750  59.310  1.00  0.00           C
ATOM   5617  O32 POPEN 263      29.120 124.610  59.420  1.00  0.00           O
ATOM   5618  C32 POPEN 263      28.040 122.870  58.090  1.00  0.00           C
ATOM   5621  C23 POPEN 263      25.190 127.610  57.880  1.00  0.00           C
ATOM   5624  C24 POPEN 263      25.930 128.050  56.610  1.00  0.00           C
ATOM   5627  C25 POPEN 263      25.090 127.960  55.320  1.00  0.00           C
ATOM   5630  C26 POPEN 263      24.230 129.170  54.940  1.00  0.00           C
ATOM   5633  C27 POPEN 263      23.700 129.020  53.500  1.00  0.00           C
ATOM   5636  C28 POPEN 263      23.210 130.340  52.890  1.00  0.00           C
ATOM   5639  C29 POPEN 263      22.860 130.200  51.430  1.00  0.00           C
ATOM   5641 0C21 POPEN 263      23.570 130.700  50.390  1.00  0.00           C
ATOM   5643 1C21 POPEN 263      24.860 131.460  50.520  1.00  0.00           C
ATOM   5646 2C21 POPEN 263      25.630 131.670  49.200  1.00  0.00           C
ATOM   5649 3C21 POPEN 263      26.170 130.370  48.570  1.00  0.00           C
ATOM   5652 4C21 POPEN 263      27.340 130.650  47.600  1.00  0.00           C
ATOM   5655 5C21 POPEN 263      27.920 129.400  46.930  1.00  0.00           C
ATOM   5658 6C21 POPEN 263      26.980 128.740  45.920  1.00  0.00           C
ATOM   5661 7C21 POPEN 263      27.640 127.600  45.140  1.00  0.00           C
ATOM   5664 8C21 POPEN 263      26.720 126.950  44.110  1.00  0.00           C
ATOM   5668  C33 POPEN 263      28.310 123.470  56.690  1.00  0.00           C
ATOM   5671  C34 POPEN 263      27.580 122.620  55.640  1.00  0.00           C
ATOM   5674  C35 POPEN 263      26.080 122.940  55.550  1.00  0.00           C
ATOM   5677  C36 POPEN 263      25.100 121.760  55.640  1.00  0.00           C
ATOM   5680  C37 POPEN 263      23.670 122.250  55.330  1.00  0.00           C
ATOM   5683  C38 POPEN 263      22.710 121.170  54.810  1.00  0.00           C
ATOM   5686  C39 POPEN 263      21.550 121.820  54.040  1.00  0.00           C
ATOM   5689 0C31 POPEN 263      20.580 120.830  53.370  1.00  0.00           C
ATOM   5692 1C31 POPEN 263      19.580 121.590  52.500  1.00  0.00           C
ATOM   5695 2C31 POPEN 263      18.610 120.710  51.700  1.00  0.00           C
ATOM   5698 3C31 POPEN 263      17.650 121.580  50.870  1.00  0.00           C
ATOM   5701 4C31 POPEN 263      17.100 120.880  49.620  1.00  0.00           C
ATOM   5704 5C31 POPEN 263      16.150 119.730  49.920  1.00  0.00           C
ATOM   5707 6C31 POPEN 263      15.700 119.000  48.650  1.00  0.00           C
ATOM   5711  NH3 POPEO 264      72.580  15.020  66.790  1.00  0.00           N
ATOM   5715  C12 POPEO 264      73.180  15.210  68.160  1.00  0.00           C
ATOM   5718  C11 POPEO 264      72.310  16.110  69.050  1.00  0.00           C
ATOM   5721  P   POPEO 264      71.310  18.320  68.120  1.00  0.00           P
ATOM   5722  O13 POPEO 264      70.070  18.060  68.870  1.00  0.00           O
ATOM   5723  O14 POPEO 264      71.700  19.740  67.880  1.00  0.00           O
ATOM   5724  O11 POPEO 264      71.190  17.560  66.740  1.00  0.00           O
ATOM   5725  O12 POPEO 264      72.520  17.520  68.780  1.00  0.00           O
ATOM   5726  C1  POPEO 264      71.910  17.980  65.580  1.00  0.00           C
ATOM   5729  C2  POPEO 264      70.950  18.440  64.460  1.00  0.00           C
ATOM   5731  O21 POPEO 264      71.640  18.300  63.210  1.00  0.00           O
ATOM   5732  C21 POPEO 264      70.910  18.140  62.120  1.00  0.00           C
ATOM   5733  O22 POPEO 264      69.700  18.020  62.090  1.00  0.00           O
ATOM   5734  C22 POPEO 264      71.890  17.960  60.960  1.00  0.00           C
ATOM   5737  C3  POPEO 264      70.520  19.910  64.710  1.00  0.00           C
ATOM   5740  O31 POPEO 264      69.720  20.440  63.640  1.00  0.00           O
ATOM   5741  C31 POPEO 264      69.900  21.730  63.370  1.00  0.00           C
ATOM   5742  O32 POPEO 264      70.730  22.440  63.920  1.00  0.00           O
ATOM   5743  C32 POPEO 264      68.940  22.170  62.250  1.00  0.00           C
ATOM   5746  C23 POPEO 264      71.680  18.870  59.720  1.00  0.00           C
ATOM   5749  C24 POPEO 264      72.030  18.090  58.450  1.00  0.00           C
ATOM   5752  C25 POPEO 264      71.780  18.850  57.130  1.00  0.00           C
ATOM   5755  C26 POPEO 264      71.940  17.940  55.890  1.00  0.00           C
ATOM   5758  C27 POPEO 264      73.220  17.080  55.920  1.00  0.00           C
ATOM   5761  C28 POPEO 264      73.310  16.050  54.780  1.00  0.00           C
ATOM   5764  C29 POPEO 264      74.420  15.060  55.060  1.00  0.00           C
ATOM   5766 0C21 POPEO 264      75.180  14.430  54.160  1.00  0.00           C
ATOM   5768 1C21 POPEO 264      75.050  14.560  52.660  1.00  0.00           C
ATOM   5771 2C21 POPEO 264      75.930  15.700  52.140  1.00  0.00           C
ATOM   5774 3C21 POPEO 264      75.770  15.910  50.630  1.00  0.00           C
ATOM   5777 4C21 POPEO 264      76.470  17.190  50.150  1.00  0.00           C
ATOM   5780 5C21 POPEO 264      76.190  17.500  48.680  1.00  0.00           C
ATOM   5783 6C21 POPEO 264      76.770  18.860  48.260  1.00  0.00           C
ATOM   5786 7C21 POPEO 264      76.460  19.200  46.790  1.00  0.00           C
ATOM   5789 8C21 POPEO 264      77.040  20.550  46.360  1.00  0.00           C
ATOM   5793  C33 POPEO 264      68.760  21.090  61.150  1.00  0.00           C
ATOM   5796  C34 POPEO 264      68.110  21.590  59.850  1.00  0.00           C
ATOM   5799  C35 POPEO 264      68.980  22.640  59.130  1.00  0.00           C
ATOM   5802  C36 POPEO 264      68.590  22.850  57.660  1.00  0.00           C
ATOM   5805  C37 POPEO 264      69.450  23.960  57.020  1.00  0.00           C
ATOM   5808  C38 POPEO 264      69.210  24.250  55.530  1.00  0.00           C
ATOM   5811  C39 POPEO 264      69.890  23.260  54.580  1.00  0.00           C
ATOM   5814 0C31 POPEO 264      69.020  22.050  54.190  1.00  0.00           C
ATOM   5817 1C31 POPEO 264      69.860  20.930  53.570  1.00  0.00           C
ATOM   5820 2C31 POPEO 264      69.050  19.710  53.110  1.00  0.00           C
ATOM   5823 3C31 POPEO 264      68.170  20.000  51.880  1.00  0.00           C
ATOM   5826 4C31 POPEO 264      67.440  18.770  51.340  1.00  0.00           C
ATOM   5829 5C31 POPEO 264      66.590  19.110  50.120  1.00  0.00           C
ATOM   5832 6C31 POPEO 264      65.830  17.930  49.520  1.00  0.00           C
ATOM   5836  NH3 POPEP 265      70.060  95.810  19.170  1.00  0.00           N
ATOM   5840  C12 POPEP 265      71.330  95.930  19.950  1.00  0.00           C
ATOM   5843  C11 POPEP 265      71.310  94.940  21.120  1.00  0.00           C
ATOM   5846  P   POPEP 265      70.490  92.450  21.380  1.00  0.00           P
ATOM   5847  O13 POPEP 265      69.140  92.910  21.750  1.00  0.00           O
ATOM   5848  O14 POPEP 265      70.520  91.280  20.480  1.00  0.00           O
ATOM   5849  O11 POPEP 265      71.410  92.130  22.630  1.00  0.00           O
ATOM   5850  O12 POPEP 265      71.250  93.610  20.620  1.00  0.00           O
ATOM   5851  C1  POPEP 265      72.800  91.890  22.430  1.00  0.00           C
ATOM   5854  C2  POPEP 265      73.450  91.170  23.650  1.00  0.00           C
ATOM   5856  O21 POPEP 265      73.420  92.040  24.800  1.00  0.00           O
ATOM   5857  C21 POPEP 265      73.360  91.400  25.970  1.00  0.00           C
ATOM   5858  O22 POPEP 265      73.080  90.220  26.110  1.00  0.00           O
ATOM   5859  C22 POPEP 265      73.780  92.350  27.100  1.00  0.00           C
ATOM   5862  C3  POPEP 265      74.920  90.800  23.310  1.00  0.00           C
ATOM   5865  O31 POPEP 265      75.600  90.200  24.430  1.00  0.00           O
ATOM   5866  C31 POPEP 265      76.900  90.030  24.240  1.00  0.00           C
ATOM   5867  O32 POPEP 265      77.550  90.420  23.290  1.00  0.00           O
ATOM   5868  C32 POPEP 265      77.490  89.370  25.490  1.00  0.00           C
ATOM   5871  C23 POPEP 265      72.730  92.350  28.220  1.00  0.00           C
ATOM   5874  C24 POPEP 265      73.120  93.060  29.520  1.00  0.00           C
ATOM   5877  C25 POPEP 265      72.120  92.840  30.660  1.00  0.00           C
ATOM   5880  C26 POPEP 265      72.800  92.830  32.040  1.00  0.00           C
ATOM   5883  C27 POPEP 265      71.810  92.450  33.150  1.00  0.00           C
ATOM   5886  C28 POPEP 265      72.460  92.320  34.540  1.00  0.00           C
ATOM   5889  C29 POPEP 265      73.440  91.170  34.640  1.00  0.00           C
ATOM   5891 0C21 POPEP 265      73.540  90.300  35.660  1.00  0.00           C
ATOM   5893 1C21 POPEP 265      72.730  90.270  36.920  1.00  0.00           C
ATOM   5896 2C21 POPEP 265      73.530  90.890  38.080  1.00  0.00           C
ATOM   5899 3C21 POPEP 265      74.670  90.000  38.570  1.00  0.00           C
ATOM   5902 4C21 POPEP 265      75.570  90.710  39.600  1.00  0.00           C
ATOM   5905 5C21 POPEP 265      75.920  89.840  40.810  1.00  0.00           C
ATOM   5908 6C21 POPEP 265      74.750  89.680  41.790  1.00  0.00           C
ATOM   5911 7C21 POPEP 265      75.120  88.840  43.020  1.00  0.00           C
ATOM   5914 8C21 POPEP 265      73.980  88.710  44.020  1.00  0.00           C
ATOM   5918  C33 POPEP 265      77.470  90.380  26.650  1.00  0.00           C
ATOM   5921  C34 POPEP 265      78.150  89.900  27.930  1.00  0.00           C
ATOM   5924  C35 POPEP 265      77.920  90.910  29.050  1.00  0.00           C
ATOM   5927  C36 POPEP 265      78.740  90.680  30.330  1.00  0.00           C
ATOM   5930  C37 POPEP 265      78.090  89.700  31.310  1.00  0.00           C
ATOM   5933  C38 POPEP 265      78.690  89.850  32.710  1.00  0.00           C
ATOM   5936  C39 POPEP 265      78.060  88.890  33.720  1.00  0.00           C
ATOM   5939 0C31 POPEP 265      78.700  89.060  35.100  1.00  0.00           C
ATOM   5942 1C31 POPEP 265      78.150  88.070  36.130  1.00  0.00           C
ATOM   5945 2C31 POPEP 265      78.770  88.310  37.510  1.00  0.00           C
ATOM   5948 3C31 POPEP 265      78.280  87.300  38.560  1.00  0.00           C
ATOM   5951 4C31 POPEP 265      78.790  87.640  39.960  1.00  0.00           C
ATOM   5954 5C31 POPEP 265      78.260  86.680  41.030  1.00  0.00           C
ATOM   5957 6C31 POPEP 265      78.610  87.070  42.470  1.00  0.00           C
ATOM   5961  NH3 POPEQ 266     118.650  82.280  59.290  1.00  0.00           N
ATOM   5965  C12 POPEQ 266     119.790  81.340  59.570  1.00  0.00           C
ATOM   5968  C11 POPEQ 266     119.880  81.060  61.070  1.00  0.00           C
ATOM   5971  P   POPEQ 266     118.210  79.130  61.650  1.00  0.00           P
ATOM   5972  O13 POPEQ 266     118.750  78.570  62.910  1.00  0.00           O
ATOM   5973  O14 POPEQ 266     116.740  79.040  61.500  1.00  0.00           O
ATOM   5974  O11 POPEQ 266     118.880  78.500  60.380  1.00  0.00           O
ATOM   5975  O12 POPEQ 266     118.610  80.640  61.560  1.00  0.00           O
ATOM   5976  C1  POPEQ 266     118.680  77.130  60.000  1.00  0.00           C
ATOM   5979  C2  POPEQ 266     117.940  76.970  58.640  1.00  0.00           C
ATOM   5981  O21 POPEQ 266     118.730  77.540  57.560  1.00  0.00           O
ATOM   5982  C21 POPEQ 266     118.670  76.840  56.430  1.00  0.00           C
ATOM   5983  O22 POPEQ 266     118.050  75.810  56.260  1.00  0.00           O
ATOM   5984  C22 POPEQ 266     119.460  77.530  55.310  1.00  0.00           C
ATOM   5987  C3  POPEQ 266     116.520  77.610  58.650  1.00  0.00           C
ATOM   5990  O31 POPEQ 266     115.890  77.560  57.350  1.00  0.00           O
ATOM   5991  C31 POPEQ 266     115.130  76.490  57.120  1.00  0.00           C
ATOM   5992  O32 POPEQ 266     114.980  75.550  57.880  1.00  0.00           O
ATOM   5993  C32 POPEQ 266     114.450  76.710  55.760  1.00  0.00           C
ATOM   5996  C23 POPEQ 266     119.290  76.780  53.960  1.00  0.00           C
ATOM   5999  C24 POPEQ 266     119.810  77.560  52.740  1.00  0.00           C
ATOM   6002  C25 POPEQ 266     119.340  77.020  51.370  1.00  0.00           C
ATOM   6005  C26 POPEQ 266     120.130  75.830  50.800  1.00  0.00           C
ATOM   6008  C27 POPEQ 266     119.530  75.360  49.470  1.00  0.00           C
ATOM   6011  C28 POPEQ 266     120.340  74.250  48.750  1.00  0.00           C
ATOM   6014  C29 POPEQ 266     119.620  73.720  47.540  1.00  0.00           C
ATOM   6016 0C21 POPEQ 266     119.510  74.340  46.350  1.00  0.00           C
ATOM   6018 1C21 POPEQ 266     120.110  75.670  45.990  1.00  0.00           C
ATOM   6021 2C21 POPEQ 266     120.740  75.660  44.590  1.00  0.00           C
ATOM   6024 3C21 POPEQ 266     121.510  76.960  44.310  1.00  0.00           C
ATOM   6027 4C21 POPEQ 266     121.930  77.080  42.840  1.00  0.00           C
ATOM   6030 5C21 POPEQ 266     122.700  78.370  42.520  1.00  0.00           C
ATOM   6033 6C21 POPEQ 266     122.570  78.780  41.040  1.00  0.00           C
ATOM   6036 7C21 POPEQ 266     122.960  80.250  40.800  1.00  0.00           C
ATOM   6039 8C21 POPEQ 266     122.770  80.670  39.340  1.00  0.00           C
ATOM   6043  C33 POPEQ 266     113.830  75.480  55.050  1.00  0.00           C
ATOM   6046  C34 POPEQ 266     112.660  75.920  54.140  1.00  0.00           C
ATOM   6049  C35 POPEQ 266     112.240  74.880  53.090  1.00  0.00           C
ATOM   6052  C36 POPEQ 266     112.990  75.050  51.760  1.00  0.00           C
ATOM   6055  C37 POPEQ 266     112.620  74.010  50.700  1.00  0.00           C
ATOM   6058  C38 POPEQ 266     113.090  74.360  49.280  1.00  0.00           C
ATOM   6061  C39 POPEQ 266     112.060  75.200  48.510  1.00  0.00           C
ATOM   6064 0C31 POPEQ 266     112.520  75.600  47.100  1.00  0.00           C
ATOM   6067 1C31 POPEQ 266     111.340  76.060  46.230  1.00  0.00           C
ATOM   6070 2C31 POPEQ 266     111.760  76.510  44.820  1.00  0.00           C
ATOM   6073 3C31 POPEQ 266     110.550  76.930  43.980  1.00  0.00           C
ATOM   6076 4C31 POPEQ 266     110.930  77.390  42.560  1.00  0.00           C
ATOM   6079 5C31 POPEQ 266     109.730  77.990  41.820  1.00  0.00           C
ATOM   6082 6C31 POPEQ 266     110.080  78.530  40.440  1.00  0.00           C
ATOM   6086  NH3 POPER 267      50.000  -5.220  63.850  1.00  0.00           N
ATOM   6090  C12 POPER 267      51.230  -4.400  63.580  1.00  0.00           C
ATOM   6093  C11 POPER 267      51.100  -3.580  62.280  1.00  0.00           C
ATOM   6096  P   POPER 267      48.690  -3.270  61.370  1.00  0.00           P
ATOM   6097  O13 POPER 267      49.080  -3.170  59.960  1.00  0.00           O
ATOM   6098  O14 POPER 267      48.280  -4.600  61.870  1.00  0.00           O
ATOM   6099  O11 POPER 267      47.560  -2.220  61.650  1.00  0.00           O
ATOM   6100  O12 POPER 267      49.900  -2.800  62.270  1.00  0.00           O
ATOM   6101  C1  POPER 267      47.650  -0.940  61.000  1.00  0.00           C
ATOM   6104  C2  POPER 267      46.270  -0.250  61.010  1.00  0.00           C
ATOM   6106  O21 POPER 267      46.420   1.180  60.800  1.00  0.00           O
ATOM   6107  C21 POPER 267      46.500   1.530  59.530  1.00  0.00           C
ATOM   6108  O22 POPER 267      46.520   0.780  58.570  1.00  0.00           O
ATOM   6109  C22 POPER 267      46.590   3.050  59.430  1.00  0.00           C
ATOM   6112  C3  POPER 267      45.550  -0.540  62.360  1.00  0.00           C
ATOM   6115  O31 POPER 267      44.310   0.170  62.570  1.00  0.00           O
ATOM   6116  C31 POPER 267      43.120  -0.290  62.150  1.00  0.00           C
ATOM   6117  O32 POPER 267      42.070   0.110  62.650  1.00  0.00           O
ATOM   6118  C32 POPER 267      43.110  -1.260  60.970  1.00  0.00           C
ATOM   6121  C23 POPER 267      45.840   3.660  58.220  1.00  0.00           C
ATOM   6124  C24 POPER 267      46.130   5.170  58.080  1.00  0.00           C
ATOM   6127  C25 POPER 267      45.340   5.840  56.950  1.00  0.00           C
ATOM   6130  C26 POPER 267      45.670   7.330  56.800  1.00  0.00           C
ATOM   6133  C27 POPER 267      45.040   7.930  55.530  1.00  0.00           C
ATOM   6136  C28 POPER 267      45.150   9.460  55.460  1.00  0.00           C
ATOM   6139  C29 POPER 267      44.820   9.940  54.070  1.00  0.00           C
ATOM   6141 0C21 POPER 267      43.750  10.660  53.680  1.00  0.00           C
ATOM   6143 1C21 POPER 267      42.650  11.210  54.560  1.00  0.00           C
ATOM   6146 2C21 POPER 267      42.360  12.690  54.240  1.00  0.00           C
ATOM   6149 3C21 POPER 267      43.570  13.610  54.420  1.00  0.00           C
ATOM   6152 4C21 POPER 267      43.180  15.090  54.340  1.00  0.00           C
ATOM   6155 5C21 POPER 267      44.380  16.020  54.540  1.00  0.00           C
ATOM   6158 6C21 POPER 267      44.020  17.500  54.310  1.00  0.00           C
ATOM   6161 7C21 POPER 267      45.250  18.410  54.440  1.00  0.00           C
ATOM   6164 8C21 POPER 267      44.900  19.890  54.610  1.00  0.00           C
ATOM   6168  C33 POPER 267      42.730  -0.490  59.680  1.00  0.00           C
ATOM   6171  C34 POPER 267      42.410  -1.390  58.480  1.00  0.00           C
ATOM   6174  C35 POPER 267      41.810  -0.570  57.340  1.00  0.00           C
ATOM   6177  C36 POPER 267      41.250  -1.390  56.170  1.00  0.00           C
ATOM   6180  C37 POPER 267      40.320  -0.530  55.300  1.00  0.00           C
ATOM   6183  C38 POPER 267      39.620  -1.320  54.190  1.00  0.00           C
ATOM   6186  C39 POPER 267      38.830  -0.440  53.210  1.00  0.00           C
ATOM   6189 0C31 POPER 267      37.610   0.280  53.820  1.00  0.00           C
ATOM   6192 1C31 POPER 267      37.260   1.550  53.030  1.00  0.00           C
ATOM   6195 2C31 POPER 267      35.970   2.220  53.520  1.00  0.00           C
ATOM   6198 3C31 POPER 267      35.840   3.690  53.080  1.00  0.00           C
ATOM   6201 4C31 POPER 267      34.440   4.250  53.320  1.00  0.00           C
ATOM   6204 5C31 POPER 267      34.350   5.770  53.130  1.00  0.00           C
ATOM   6207 6C31 POPER 267      32.910   6.290  53.220  1.00  0.00           C
ATOM   6211  NH3 POPES 268      73.380  48.860  24.090  1.00  0.00           N
ATOM   6215  C12 POPES 268      73.320  48.480  22.650  1.00  0.00           C
ATOM   6218  C11 POPES 268      72.910  47.010  22.490  1.00  0.00           C
ATOM   6221  P   POPES 268      73.430  45.300  20.550  1.00  0.00           P
ATOM   6222  O13 POPES 268      73.010  45.220  19.140  1.00  0.00           O
ATOM   6223  O14 POPES 268      74.860  45.060  20.820  1.00  0.00           O
ATOM   6224  O11 POPES 268      72.530  44.340  21.420  1.00  0.00           O
ATOM   6225  O12 POPES 268      72.920  46.690  21.110  1.00  0.00           O
ATOM   6226  C1  POPES 268      73.040  43.180  22.060  1.00  0.00           C
ATOM   6229  C2  POPES 268      72.060  42.750  23.190  1.00  0.00           C
ATOM   6231  O21 POPES 268      71.800  43.800  24.140  1.00  0.00           O
ATOM   6232  C21 POPES 268      72.800  44.250  24.860  1.00  0.00           C
ATOM   6233  O22 POPES 268      73.960  43.890  24.830  1.00  0.00           O
ATOM   6234  C22 POPES 268      72.230  45.290  25.830  1.00  0.00           C
ATOM   6237  C3  POPES 268      72.430  41.420  23.890  1.00  0.00           C
ATOM   6240  O31 POPES 268      71.450  41.130  24.920  1.00  0.00           O
ATOM   6241  C31 POPES 268      71.920  40.910  26.140  1.00  0.00           C
ATOM   6242  O32 POPES 268      73.110  40.880  26.440  1.00  0.00           O
ATOM   6243  C32 POPES 268      70.780  40.840  27.160  1.00  0.00           C
ATOM   6246  C23 POPES 268      73.320  46.120  26.540  1.00  0.00           C
ATOM   6249  C24 POPES 268      73.530  45.770  28.020  1.00  0.00           C
ATOM   6252  C25 POPES 268      74.150  44.390  28.300  1.00  0.00           C
ATOM   6255  C26 POPES 268      74.580  44.260  29.770  1.00  0.00           C
ATOM   6258  C27 POPES 268      74.210  42.910  30.400  1.00  0.00           C
ATOM   6261  C28 POPES 268      74.410  42.870  31.930  1.00  0.00           C
ATOM   6264  C29 POPES 268      73.420  43.740  32.660  1.00  0.00           C
ATOM   6266 0C21 POPES 268      73.610  44.370  33.840  1.00  0.00           C
ATOM   6268 1C21 POPES 268      74.830  44.280  34.720  1.00  0.00           C
ATOM   6271 2C21 POPES 268      74.460  43.670  36.080  1.00  0.00           C
ATOM   6274 3C21 POPES 268      75.650  43.610  37.040  1.00  0.00           C
ATOM   6277 4C21 POPES 268      75.270  43.260  38.490  1.00  0.00           C
ATOM   6280 5C21 POPES 268      74.610  44.430  39.230  1.00  0.00           C
ATOM   6283 6C21 POPES 268      74.370  44.130  40.720  1.00  0.00           C
ATOM   6286 7C21 POPES 268      74.180  45.400  41.550  1.00  0.00           C
ATOM   6289 8C21 POPES 268      74.240  45.180  43.070  1.00  0.00           C
ATOM   6293  C33 POPES 268      71.120  39.900  28.340  1.00  0.00           C
ATOM   6296  C34 POPES 268      70.740  40.430  29.730  1.00  0.00           C
ATOM   6299  C35 POPES 268      71.280  39.470  30.800  1.00  0.00           C
ATOM   6302  C36 POPES 268      70.800  39.760  32.230  1.00  0.00           C
ATOM   6305  C37 POPES 268      71.260  38.640  33.170  1.00  0.00           C
ATOM   6308  C38 POPES 268      70.640  38.660  34.580  1.00  0.00           C
ATOM   6311  C39 POPES 268      71.170  39.760  35.500  1.00  0.00           C
ATOM   6314 0C31 POPES 268      70.790  39.450  36.960  1.00  0.00           C
ATOM   6317 1C31 POPES 268      71.220  40.510  37.990  1.00  0.00           C
ATOM   6320 2C31 POPES 268      70.670  40.140  39.380  1.00  0.00           C
ATOM   6323 3C31 POPES 268      71.140  41.050  40.520  1.00  0.00           C
ATOM   6326 4C31 POPES 268      70.700  42.510  40.350  1.00  0.00           C
ATOM   6329 5C31 POPES 268      70.820  43.330  41.640  1.00  0.00           C
ATOM   6332 6C31 POPES 268      70.560  44.810  41.420  1.00  0.00           C
ATOM   6336  NH3 POPET 269      63.450 121.160  64.430  1.00  0.00           N
ATOM   6340  C12 POPET 269      64.650 121.720  65.140  1.00  0.00           C
ATOM   6343  C11 POPET 269      64.300 123.020  65.870  1.00  0.00           C
ATOM   6346  P   POPET 269      65.940 125.020  66.290  1.00  0.00           P
ATOM   6347  O13 POPET 269      64.750 125.900  66.180  1.00  0.00           O
ATOM   6348  O14 POPET 269      66.990 125.330  67.300  1.00  0.00           O
ATOM   6349  O11 POPET 269      66.600 124.870  64.860  1.00  0.00           O
ATOM   6350  O12 POPET 269      65.470 123.540  66.510  1.00  0.00           O
ATOM   6351  C1  POPET 269      67.680 125.760  64.510  1.00  0.00           C
ATOM   6354  C2  POPET 269      68.210 125.400  63.100  1.00  0.00           C
ATOM   6356  O21 POPET 269      69.420 126.130  62.780  1.00  0.00           O
ATOM   6357  C21 POPET 269      69.340 127.380  62.360  1.00  0.00           C
ATOM   6358  O22 POPET 269      68.330 128.080  62.310  1.00  0.00           O
ATOM   6359  C22 POPET 269      70.710 127.770  61.780  1.00  0.00           C
ATOM   6362  C3  POPET 269      67.100 125.490  62.020  1.00  0.00           C
ATOM   6365  O31 POPET 269      67.680 125.370  60.700  1.00  0.00           O
ATOM   6366  C31 POPET 269      66.840 125.640  59.710  1.00  0.00           C
ATOM   6367  O32 POPET 269      65.670 125.960  59.860  1.00  0.00           O
ATOM   6368  C32 POPET 269      67.570 125.530  58.360  1.00  0.00           C
ATOM   6371  C23 POPET 269      70.800 127.570  60.250  1.00  0.00           C
ATOM   6374  C24 POPET 269      72.210 127.840  59.670  1.00  0.00           C
ATOM   6377  C25 POPET 269      72.390 127.430  58.200  1.00  0.00           C
ATOM   6380  C26 POPET 269      71.310 127.970  57.250  1.00  0.00           C
ATOM   6383  C27 POPET 269      71.580 127.680  55.770  1.00  0.00           C
ATOM   6386  C28 POPET 269      70.340 127.880  54.870  1.00  0.00           C
ATOM   6389  C29 POPET 269      69.740 129.250  55.030  1.00  0.00           C
ATOM   6391 0C21 POPET 269      69.630 130.200  54.090  1.00  0.00           C
ATOM   6393 1C21 POPET 269      70.040 130.100  52.640  1.00  0.00           C
ATOM   6396 2C21 POPET 269      69.080 130.920  51.770  1.00  0.00           C
ATOM   6399 3C21 POPET 269      69.450 130.910  50.280  1.00  0.00           C
ATOM   6402 4C21 POPET 269      68.350 131.520  49.390  1.00  0.00           C
ATOM   6405 5C21 POPET 269      67.970 132.930  49.850  1.00  0.00           C
ATOM   6408 6C21 POPET 269      66.950 133.620  48.930  1.00  0.00           C
ATOM   6411 7C21 POPET 269      66.540 134.960  49.540  1.00  0.00           C
ATOM   6414 8C21 POPET 269      65.540 135.730  48.680  1.00  0.00           C
ATOM   6418  C33 POPET 269      66.680 124.940  57.240  1.00  0.00           C
ATOM   6421  C34 POPET 269      67.350 124.900  55.850  1.00  0.00           C
ATOM   6424  C35 POPET 269      66.310 124.800  54.720  1.00  0.00           C
ATOM   6427  C36 POPET 269      66.870 124.220  53.410  1.00  0.00           C
ATOM   6430  C37 POPET 269      65.770 123.840  52.400  1.00  0.00           C
ATOM   6433  C38 POPET 269      66.310 123.230  51.090  1.00  0.00           C
ATOM   6436  C39 POPET 269      66.880 121.810  51.260  1.00  0.00           C
ATOM   6439 0C31 POPET 269      67.660 121.310  50.040  1.00  0.00           C
ATOM   6442 1C31 POPET 269      68.250 119.910  50.260  1.00  0.00           C
ATOM   6445 2C31 POPET 269      69.370 119.540  49.260  1.00  0.00           C
ATOM   6448 3C31 POPET 269      68.940 118.610  48.110  1.00  0.00           C
ATOM   6451 4C31 POPET 269      68.520 117.210  48.570  1.00  0.00           C
ATOM   6454 5C31 POPET 269      68.290 116.240  47.410  1.00  0.00           C
ATOM   6457 6C31 POPET 269      67.810 114.860  47.860  1.00  0.00           C
ATOM   6461  NH3 POPEU 270      99.190  36.030  23.940  1.00  0.00           N
ATOM   6465  C12 POPEU 270      97.980  35.270  23.460  1.00  0.00           C
ATOM   6468  C11 POPEU 270      96.740  35.500  24.340  1.00  0.00           C
ATOM   6471  P   POPEU 270      94.270  34.590  24.470  1.00  0.00           P
ATOM   6472  O13 POPEU 270      93.210  35.340  23.760  1.00  0.00           O
ATOM   6473  O14 POPEU 270      94.080  33.150  24.740  1.00  0.00           O
ATOM   6474  O11 POPEU 270      94.480  35.310  25.860  1.00  0.00           O
ATOM   6475  O12 POPEU 270      95.630  34.860  23.720  1.00  0.00           O
ATOM   6476  C1  POPEU 270      93.940  36.620  26.000  1.00  0.00           C
ATOM   6479  C2  POPEU 270      94.340  37.160  27.380  1.00  0.00           C
ATOM   6481  O21 POPEU 270      93.470  38.190  27.860  1.00  0.00           O
ATOM   6482  C21 POPEU 270      93.260  39.260  27.120  1.00  0.00           C
ATOM   6483  O22 POPEU 270      93.450  39.370  25.910  1.00  0.00           O
ATOM   6484  C22 POPEU 270      92.790  40.350  28.080  1.00  0.00           C
ATOM   6487  C3  POPEU 270      95.830  37.580  27.430  1.00  0.00           C
ATOM   6490  O31 POPEU 270      96.420  37.120  28.650  1.00  0.00           O
ATOM   6491  C31 POPEU 270      96.420  37.960  29.670  1.00  0.00           C
ATOM   6492  O32 POPEU 270      95.930  39.070  29.700  1.00  0.00           O
ATOM   6493  C32 POPEU 270      97.140  37.260  30.820  1.00  0.00           C
ATOM   6496  C23 POPEU 270      93.520  41.690  27.870  1.00  0.00           C
ATOM   6499  C24 POPEU 270      93.820  42.380  29.200  1.00  0.00           C
ATOM   6502  C25 POPEU 270      94.260  43.840  29.020  1.00  0.00           C
ATOM   6505  C26 POPEU 270      94.240  44.590  30.360  1.00  0.00           C
ATOM   6508  C27 POPEU 270      94.270  46.110  30.180  1.00  0.00           C
ATOM   6511  C28 POPEU 270      93.860  46.850  31.470  1.00  0.00           C
ATOM   6514  C29 POPEU 270      94.780  46.550  32.630  1.00  0.00           C
ATOM   6516 0C21 POPEU 270      94.430  46.440  33.920  1.00  0.00           C
ATOM   6518 1C21 POPEU 270      93.060  46.690  34.490  1.00  0.00           C
ATOM   6521 2C21 POPEU 270      93.130  47.100  35.980  1.00  0.00           C
ATOM   6524 3C21 POPEU 270      93.480  45.920  36.910  1.00  0.00           C
ATOM   6527 4C21 POPEU 270      94.350  46.320  38.110  1.00  0.00           C
ATOM   6530 5C21 POPEU 270      93.590  47.100  39.180  1.00  0.00           C
ATOM   6533 6C21 POPEU 270      94.480  48.100  39.930  1.00  0.00           C
ATOM   6536 7C21 POPEU 270      93.810  48.660  41.180  1.00  0.00           C
ATOM   6539 8C21 POPEU 270      94.520  49.880  41.750  1.00  0.00           C
ATOM   6543  C33 POPEU 270      97.410  38.170  32.040  1.00  0.00           C
ATOM   6546  C34 POPEU 270      96.200  38.340  32.960  1.00  0.00           C
ATOM   6549  C35 POPEU 270      96.590  38.920  34.320  1.00  0.00           C
ATOM   6552  C36 POPEU 270      97.360  37.920  35.190  1.00  0.00           C
ATOM   6555  C37 POPEU 270      97.630  38.450  36.600  1.00  0.00           C
ATOM   6558  C38 POPEU 270      98.260  37.380  37.490  1.00  0.00           C
ATOM   6561  C39 POPEU 270      98.480  37.870  38.920  1.00  0.00           C
ATOM   6564 0C31 POPEU 270      98.930  36.740  39.850  1.00  0.00           C
ATOM   6567 1C31 POPEU 270      99.130  37.220  41.290  1.00  0.00           C
ATOM   6570 2C31 POPEU 270      99.480  36.100  42.280  1.00  0.00           C
ATOM   6573 3C31 POPEU 270     100.810  35.390  41.960  1.00  0.00           C
ATOM   6576 4C31 POPEU 270     101.110  34.250  42.930  1.00  0.00           C
ATOM   6579 5C31 POPEU 270     102.340  33.440  42.510  1.00  0.00           C
ATOM   6582 6C31 POPEU 270     102.660  32.300  43.470  1.00  0.00           C
ATOM   6586  NH3 POPEV 271     124.100   9.630  65.550  1.00  0.00           N
ATOM   6590  C12 POPEV 271     124.640  10.020  66.890  1.00  0.00           C
ATOM   6593  C11 POPEV 271     125.870  10.920  66.740  1.00  0.00           C
ATOM   6596  P   POPEV 271     128.210  10.780  65.590  1.00  0.00           P
ATOM   6597  O13 POPEV 271     128.730  11.890  66.410  1.00  0.00           O
ATOM   6598  O14 POPEV 271     129.160   9.690  65.250  1.00  0.00           O
ATOM   6599  O11 POPEV 271     127.650  11.370  64.250  1.00  0.00           O
ATOM   6600  O12 POPEV 271     126.930  10.130  66.230  1.00  0.00           O
ATOM   6601  C1  POPEV 271     127.950  12.690  63.800  1.00  0.00           C
ATOM   6604  C2  POPEV 271     127.640  12.780  62.290  1.00  0.00           C
ATOM   6606  O21 POPEV 271     128.870  12.990  61.590  1.00  0.00           O
ATOM   6607  C21 POPEV 271     128.970  12.300  60.460  1.00  0.00           C
ATOM   6608  O22 POPEV 271     128.090  11.640  59.960  1.00  0.00           O
ATOM   6609  C22 POPEV 271     130.370  12.490  59.880  1.00  0.00           C
ATOM   6612  C3  POPEV 271     126.570  13.850  61.920  1.00  0.00           C
ATOM   6615  O31 POPEV 271     126.190  13.660  60.550  1.00  0.00           O
ATOM   6616  C31 POPEV 271     125.390  14.540  60.010  1.00  0.00           C
ATOM   6617  O32 POPEV 271     124.850  15.470  60.590  1.00  0.00           O
ATOM   6618  C32 POPEV 271     125.310  14.300  58.520  1.00  0.00           C
ATOM   6621  C23 POPEV 271     130.800  11.250  59.060  1.00  0.00           C
ATOM   6624  C24 POPEV 271     131.860  11.570  58.000  1.00  0.00           C
ATOM   6627  C25 POPEV 271     132.200  10.310  57.180  1.00  0.00           C
ATOM   6630  C26 POPEV 271     133.220  10.570  56.060  1.00  0.00           C
ATOM   6633  C27 POPEV 271     132.560  10.560  54.670  1.00  0.00           C
ATOM   6636  C28 POPEV 271     133.580  10.760  53.540  1.00  0.00           C
ATOM   6639  C29 POPEV 271     132.910  10.720  52.190  1.00  0.00           C
ATOM   6641 0C21 POPEV 271     133.190   9.920  51.140  1.00  0.00           C
ATOM   6643 1C21 POPEV 271     134.250   8.850  51.040  1.00  0.00           C
ATOM   6646 2C21 POPEV 271     133.610   7.470  50.760  1.00  0.00           C
ATOM   6649 3C21 POPEV 271     134.620   6.370  50.390  1.00  0.00           C
ATOM   6652 4C21 POPEV 271     133.930   5.170  49.720  1.00  0.00           C
ATOM   6655 5C21 POPEV 271     134.890   4.140  49.120  1.00  0.00           C
ATOM   6658 6C21 POPEV 271     134.190   3.190  48.140  1.00  0.00           C
ATOM   6661 7C21 POPEV 271     135.180   2.340  47.330  1.00  0.00           C
ATOM   6664 8C21 POPEV 271     134.510   1.540  46.220  1.00  0.00           C
ATOM   6668  C33 POPEV 271     126.630  14.730  57.840  1.00  0.00           C
ATOM   6671  C34 POPEV 271     126.740  14.230  56.400  1.00  0.00           C
ATOM   6674  C35 POPEV 271     126.840  12.710  56.300  1.00  0.00           C
ATOM   6677  C36 POPEV 271     127.350  12.280  54.920  1.00  0.00           C
ATOM   6680  C37 POPEV 271     127.640  10.780  54.790  1.00  0.00           C
ATOM   6683  C38 POPEV 271     128.440  10.480  53.510  1.00  0.00           C
ATOM   6686  C39 POPEV 271     127.950   9.260  52.730  1.00  0.00           C
ATOM   6689 0C31 POPEV 271     126.560   9.450  52.110  1.00  0.00           C
ATOM   6692 1C31 POPEV 271     126.280   8.430  51.000  1.00  0.00           C
ATOM   6695 2C31 POPEV 271     124.900   8.630  50.360  1.00  0.00           C
ATOM   6698 3C31 POPEV 271     124.760   7.930  49.000  1.00  0.00           C
ATOM   6701 4C31 POPEV 271     124.760   6.400  49.070  1.00  0.00           C
ATOM   6704 5C31 POPEV 271     124.390   5.790  47.710  1.00  0.00           C
ATOM   6707 6C31 POPEV 271     124.410   4.260  47.670  1.00  0.00           C
ATOM   6711  NH3 POPEW 272      72.210 106.840  63.300  1.00  0.00           N
ATOM   6715  C12 POPEW 272      71.090 106.900  62.300  1.00  0.00           C
ATOM   6718  C11 POPEW 272      70.260 105.600  62.280  1.00  0.00           C
ATOM   6721  P   POPEW 272      67.830 106.080  61.370  1.00  0.00           P
ATOM   6722  O13 POPEW 272      67.350 105.590  62.680  1.00  0.00           O
ATOM   6723  O14 POPEW 272      67.700 107.530  61.120  1.00  0.00           O
ATOM   6724  O11 POPEW 272      67.070 105.330  60.200  1.00  0.00           O
ATOM   6725  O12 POPEW 272      69.340 105.660  61.190  1.00  0.00           O
ATOM   6726  C1  POPEW 272      67.390 105.710  58.850  1.00  0.00           C
ATOM   6729  C2  POPEW 272      66.160 106.250  58.060  1.00  0.00           C
ATOM   6731  O21 POPEW 272      66.680 106.600  56.790  1.00  0.00           O
ATOM   6732  C21 POPEW 272      66.050 106.180  55.700  1.00  0.00           C
ATOM   6733  O22 POPEW 272      64.960 106.570  55.320  1.00  0.00           O
ATOM   6734  C22 POPEW 272      66.800 104.960  55.170  1.00  0.00           C
ATOM   6737  C3  POPEW 272      65.560 107.510  58.740  1.00  0.00           C
ATOM   6740  O31 POPEW 272      64.370 107.960  58.070  1.00  0.00           O
ATOM   6741  C31 POPEW 272      64.020 109.210  58.300  1.00  0.00           C
ATOM   6742  O32 POPEW 272      64.540 109.950  59.130  1.00  0.00           O
ATOM   6743  C32 POPEW 272      62.930 109.620  57.280  1.00  0.00           C
ATOM   6746  C23 POPEW 272      66.580 104.660  53.660  1.00  0.00           C
ATOM   6749  C24 POPEW 272      65.400 103.710  53.370  1.00  0.00           C
ATOM   6752  C25 POPEW 272      64.360 104.310  52.420  1.00  0.00           C
ATOM   6755  C26 POPEW 272      64.830 104.500  50.970  1.00  0.00           C
ATOM   6758  C27 POPEW 272      63.880 105.450  50.220  1.00  0.00           C
ATOM   6761  C28 POPEW 272      64.270 105.770  48.770  1.00  0.00           C
ATOM   6764  C29 POPEW 272      63.730 104.760  47.790  1.00  0.00           C
ATOM   6766 0C21 POPEW 272      63.200 104.980  46.570  1.00  0.00           C
ATOM   6768 1C21 POPEW 272      63.050 106.290  45.840  1.00  0.00           C
ATOM   6771 2C21 POPEW 272      61.690 106.430  45.120  1.00  0.00           C
ATOM   6774 3C21 POPEW 272      61.460 105.430  43.970  1.00  0.00           C
ATOM   6777 4C21 POPEW 272      60.340 105.890  43.020  1.00  0.00           C
ATOM   6780 5C21 POPEW 272      60.170 105.000  41.780  1.00  0.00           C
ATOM   6783 6C21 POPEW 272      59.070 105.540  40.850  1.00  0.00           C
ATOM   6786 7C21 POPEW 272      59.060 104.900  39.450  1.00  0.00           C
ATOM   6789 8C21 POPEW 272      57.800 105.250  38.640  1.00  0.00           C
ATOM   6793  C33 POPEW 272      61.450 109.390  57.720  1.00  0.00           C
ATOM   6796  C34 POPEW 272      60.390 109.820  56.680  1.00  0.00           C
ATOM   6799  C35 POPEW 272      60.400 109.030  55.360  1.00  0.00           C
ATOM   6802  C36 POPEW 272      59.390 109.570  54.330  1.00  0.00           C
ATOM   6805  C37 POPEW 272      59.670 109.060  52.910  1.00  0.00           C
ATOM   6808  C38 POPEW 272      58.610 109.450  51.880  1.00  0.00           C
ATOM   6811  C39 POPEW 272      58.880 108.840  50.490  1.00  0.00           C
ATOM   6814 0C31 POPEW 272      57.840 109.200  49.420  1.00  0.00           C
ATOM   6817 1C31 POPEW 272      58.080 110.570  48.770  1.00  0.00           C
ATOM   6820 2C31 POPEW 272      56.880 111.080  47.960  1.00  0.00           C
ATOM   6823 3C31 POPEW 272      56.390 110.130  46.860  1.00  0.00           C
ATOM   6826 4C31 POPEW 272      57.410 109.910  45.730  1.00  0.00           C
ATOM   6829 5C31 POPEW 272      56.870 108.990  44.630  1.00  0.00           C
ATOM   6832 6C31 POPEW 272      57.800 108.870  43.420  1.00  0.00           C
ATOM   6836  NH3 POPEX 273      99.320   3.320  68.100  1.00  0.00           N
ATOM   6840  C12 POPEX 273     100.210   2.180  67.680  1.00  0.00           C
ATOM   6843  C11 POPEX 273      99.660   0.840  68.220  1.00  0.00           C
ATOM   6846  P   POPEX 273     101.060  -1.060  67.050  1.00  0.00           P
ATOM   6847  O13 POPEX 273     102.540  -1.210  66.990  1.00  0.00           O
ATOM   6848  O14 POPEX 273     100.220  -2.270  67.060  1.00  0.00           O
ATOM   6849  O11 POPEX 273     100.560  -0.170  65.840  1.00  0.00           O
ATOM   6850  O12 POPEX 273     100.670  -0.160  68.300  1.00  0.00           O
ATOM   6851  C1  POPEX 273      99.380  -0.460  65.090  1.00  0.00           C
ATOM   6854  C2  POPEX 273      99.750  -0.450  63.600  1.00  0.00           C
ATOM   6856  O21 POPEX 273      98.750   0.220  62.810  1.00  0.00           O
ATOM   6857  C21 POPEX 273      97.570  -0.350  62.670  1.00  0.00           C
ATOM   6858  O22 POPEX 273      97.250  -1.470  63.010  1.00  0.00           O
ATOM   6859  C22 POPEX 273      96.610   0.640  62.040  1.00  0.00           C
ATOM   6862  C3  POPEX 273     100.230  -1.830  63.060  1.00  0.00           C
ATOM   6865  O31 POPEX 273     101.020  -1.600  61.890  1.00  0.00           O
ATOM   6866  C31 POPEX 273     102.350  -1.670  62.050  1.00  0.00           C
ATOM   6867  O32 POPEX 273     102.930  -2.290  62.920  1.00  0.00           O
ATOM   6868  C32 POPEX 273     102.990  -0.720  61.030  1.00  0.00           C
ATOM   6871  C23 POPEX 273      96.170   0.240  60.620  1.00  0.00           C
ATOM   6874  C24 POPEX 273      95.220   1.260  59.990  1.00  0.00           C
ATOM   6877  C25 POPEX 273      95.040   1.020  58.490  1.00  0.00           C
ATOM   6880  C26 POPEX 273      93.950   1.910  57.870  1.00  0.00           C
ATOM   6883  C27 POPEX 273      93.960   1.820  56.340  1.00  0.00           C
ATOM   6886  C28 POPEX 273      94.810   2.920  55.670  1.00  0.00           C
ATOM   6889  C29 POPEX 273      95.160   2.540  54.250  1.00  0.00           C
ATOM   6891 0C21 POPEX 273      94.920   3.250  53.140  1.00  0.00           C
ATOM   6893 1C21 POPEX 273      94.240   4.600  53.090  1.00  0.00           C
ATOM   6896 2C21 POPEX 273      93.790   5.000  51.670  1.00  0.00           C
ATOM   6899 3C21 POPEX 273      92.710   4.090  51.070  1.00  0.00           C
ATOM   6902 4C21 POPEX 273      91.940   4.760  49.920  1.00  0.00           C
ATOM   6905 5C21 POPEX 273      92.750   4.880  48.630  1.00  0.00           C
ATOM   6908 6C21 POPEX 273      92.490   3.720  47.660  1.00  0.00           C
ATOM   6911 7C21 POPEX 273      93.390   3.790  46.410  1.00  0.00           C
ATOM   6914 8C21 POPEX 273      93.060   2.780  45.310  1.00  0.00           C
ATOM   6918  C33 POPEX 273     104.500  -0.910  60.820  1.00  0.00           C
ATOM   6921  C34 POPEX 273     104.850  -1.830  59.650  1.00  0.00           C
ATOM   6924  C35 POPEX 273     104.780  -1.090  58.310  1.00  0.00           C
ATOM   6927  C36 POPEX 273     104.960  -2.020  57.100  1.00  0.00           C
ATOM   6930  C37 POPEX 273     106.340  -2.670  57.030  1.00  0.00           C
ATOM   6933  C38 POPEX 273     106.400  -3.820  56.020  1.00  0.00           C
ATOM   6936  C39 POPEX 273     106.110  -3.410  54.580  1.00  0.00           C
ATOM   6939 0C31 POPEX 273     107.270  -2.640  53.960  1.00  0.00           C
ATOM   6942 1C31 POPEX 273     106.970  -2.290  52.510  1.00  0.00           C
ATOM   6945 2C31 POPEX 273     108.210  -1.840  51.740  1.00  0.00           C
ATOM   6948 3C31 POPEX 273     107.930  -1.690  50.240  1.00  0.00           C
ATOM   6951 4C31 POPEX 273     107.850  -3.050  49.540  1.00  0.00           C
ATOM   6954 5C31 POPEX 273     107.590  -2.930  48.030  1.00  0.00           C
ATOM   6957 6C31 POPEX 273     107.940  -4.210  47.270  1.00  0.00           C
ATOM   6961  NH3 POPEY 274      43.300  53.290  18.780  1.00  0.00           N
ATOM   6965  C12 POPEY 274      42.010  54.080  18.830  1.00  0.00           C
ATOM   6968  C11 POPEY 274      40.770  53.230  18.520  1.00  0.00           C
ATOM   6971  P   POPEY 274      40.820  50.610  18.640  1.00  0.00           P
ATOM   6972  O13 POPEY 274      42.270  50.350  18.610  1.00  0.00           O
ATOM   6973  O14 POPEY 274      40.090  50.690  17.350  1.00  0.00           O
ATOM   6974  O11 POPEY 274      40.080  49.660  19.680  1.00  0.00           O
ATOM   6975  O12 POPEY 274      40.730  52.040  19.320  1.00  0.00           O
ATOM   6976  C1  POPEY 274      40.550  48.330  19.950  1.00  0.00           C
ATOM   6979  C2  POPEY 274      40.800  48.150  21.470  1.00  0.00           C
ATOM   6981  O21 POPEY 274      41.880  49.020  21.850  1.00  0.00           O
ATOM   6982  C21 POPEY 274      41.880  49.540  23.070  1.00  0.00           C
ATOM   6983  O22 POPEY 274      42.870  49.710  23.750  1.00  0.00           O
ATOM   6984  C22 POPEY 274      40.500  50.070  23.470  1.00  0.00           C
ATOM   6987  C3  POPEY 274      41.170  46.690  21.900  1.00  0.00           C
ATOM   6990  O31 POPEY 274      41.260  46.530  23.330  1.00  0.00           O
ATOM   6991  C31 POPEY 274      40.140  46.150  23.950  1.00  0.00           C
ATOM   6992  O32 POPEY 274      39.060  46.010  23.420  1.00  0.00           O
ATOM   6993  C32 POPEY 274      40.420  45.950  25.430  1.00  0.00           C
ATOM   6996  C23 POPEY 274      40.610  51.180  24.540  1.00  0.00           C
ATOM   6999  C24 POPEY 274      39.340  52.030  24.610  1.00  0.00           C
ATOM   7002  C25 POPEY 274      39.380  53.030  25.760  1.00  0.00           C
ATOM   7005  C26 POPEY 274      38.960  52.400  27.100  1.00  0.00           C
ATOM   7008  C27 POPEY 274      39.200  53.370  28.260  1.00  0.00           C
ATOM   7011  C28 POPEY 274      38.380  53.050  29.520  1.00  0.00           C
ATOM   7014  C29 POPEY 274      38.750  54.030  30.600  1.00  0.00           C
ATOM   7016 0C21 POPEY 274      38.660  53.830  31.920  1.00  0.00           C
ATOM   7018 1C21 POPEY 274      38.120  52.600  32.610  1.00  0.00           C
ATOM   7021 2C21 POPEY 274      37.100  52.950  33.700  1.00  0.00           C
ATOM   7024 3C21 POPEY 274      37.730  53.730  34.850  1.00  0.00           C
ATOM   7027 4C21 POPEY 274      36.820  53.910  36.070  1.00  0.00           C
ATOM   7030 5C21 POPEY 274      37.570  54.500  37.280  1.00  0.00           C
ATOM   7033 6C21 POPEY 274      38.340  55.790  36.950  1.00  0.00           C
ATOM   7036 7C21 POPEY 274      39.210  56.290  38.120  1.00  0.00           C
ATOM   7039 8C21 POPEY 274      39.810  57.660  37.840  1.00  0.00           C
ATOM   7043  C33 POPEY 274      39.140  46.140  26.280  1.00  0.00           C
ATOM   7046  C34 POPEY 274      39.230  45.470  27.670  1.00  0.00           C
ATOM   7049  C35 POPEY 274      40.400  45.950  28.520  1.00  0.00           C
ATOM   7052  C36 POPEY 274      40.420  45.280  29.900  1.00  0.00           C
ATOM   7055  C37 POPEY 274      41.620  45.700  30.760  1.00  0.00           C
ATOM   7058  C38 POPEY 274      41.760  44.880  32.050  1.00  0.00           C
ATOM   7061  C39 POPEY 274      41.100  45.510  33.290  1.00  0.00           C
ATOM   7064 0C31 POPEY 274      39.600  45.740  33.130  1.00  0.00           C
ATOM   7067 1C31 POPEY 274      38.910  46.100  34.460  1.00  0.00           C
ATOM   7070 2C31 POPEY 274      37.390  46.220  34.300  1.00  0.00           C
ATOM   7073 3C31 POPEY 274      36.690  46.540  35.620  1.00  0.00           C
ATOM   7076 4C31 POPEY 274      36.850  48.010  36.060  1.00  0.00           C
ATOM   7079 5C31 POPEY 274      36.430  48.220  37.520  1.00  0.00           C
ATOM   7082 6C31 POPEY 274      36.530  49.670  38.000  1.00  0.00           C
ATOM   7086  NH3 POPEZ 275     128.320  73.220  20.580  1.00  0.00           N
ATOM   7090  C12 POPEZ 275     126.860  73.090  20.210  1.00  0.00           C
ATOM   7093  C11 POPEZ 275     126.160  74.370  19.740  1.00  0.00           C
ATOM   7096  P   POPEZ 275     123.540  73.900  19.790  1.00  0.00           P
ATOM   7097  O13 POPEZ 275     122.450  73.930  18.770  1.00  0.00           O
ATOM   7098  O14 POPEZ 275     123.480  72.840  20.810  1.00  0.00           O
ATOM   7099  O11 POPEZ 275     123.470  75.270  20.570  1.00  0.00           O
ATOM   7100  O12 POPEZ 275     124.950  73.980  19.080  1.00  0.00           O
ATOM   7101  C1  POPEZ 275     123.100  75.180  21.960  1.00  0.00           C
ATOM   7104  C2  POPEZ 275     122.910  76.590  22.550  1.00  0.00           C
ATOM   7106  O21 POPEZ 275     123.520  76.670  23.830  1.00  0.00           O
ATOM   7107  C21 POPEZ 275     123.040  75.980  24.820  1.00  0.00           C
ATOM   7108  O22 POPEZ 275     122.040  75.270  24.820  1.00  0.00           O
ATOM   7109  C22 POPEZ 275     124.030  76.180  25.960  1.00  0.00           C
ATOM   7112  C3  POPEZ 275     121.430  77.090  22.510  1.00  0.00           C
ATOM   7115  O31 POPEZ 275     121.270  78.310  23.280  1.00  0.00           O
ATOM   7116  C31 POPEZ 275     120.220  79.030  22.950  1.00  0.00           C
ATOM   7117  O32 POPEZ 275     119.380  78.740  22.110  1.00  0.00           O
ATOM   7118  C32 POPEZ 275     120.160  80.300  23.800  1.00  0.00           C
ATOM   7121  C23 POPEZ 275     123.500  75.880  27.370  1.00  0.00           C
ATOM   7124  C24 POPEZ 275     123.220  77.160  28.150  1.00  0.00           C
ATOM   7127  C25 POPEZ 275     122.750  76.930  29.590  1.00  0.00           C
ATOM   7130  C26 POPEZ 275     123.190  78.100  30.470  1.00  0.00           C
ATOM   7133  C27 POPEZ 275     122.600  78.190  31.880  1.00  0.00           C
ATOM   7136  C28 POPEZ 275     123.060  79.460  32.620  1.00  0.00           C
ATOM   7139  C29 POPEZ 275     124.500  79.390  33.080  1.00  0.00           C
ATOM   7141 0C21 POPEZ 275     124.980  79.900  34.230  1.00  0.00           C
ATOM   7143 1C21 POPEZ 275     124.220  80.690  35.270  1.00  0.00           C
ATOM   7146 2C21 POPEZ 275     124.850  82.060  35.560  1.00  0.00           C
ATOM   7149 3C21 POPEZ 275     123.930  82.930  36.440  1.00  0.00           C
ATOM   7152 4C21 POPEZ 275     124.400  84.380  36.630  1.00  0.00           C
ATOM   7155 5C21 POPEZ 275     125.830  84.480  37.180  1.00  0.00           C
ATOM   7158 6C21 POPEZ 275     126.130  85.860  37.780  1.00  0.00           C
ATOM   7161 7C21 POPEZ 275     127.540  85.950  38.380  1.00  0.00           C
ATOM   7164 8C21 POPEZ 275     127.930  87.360  38.810  1.00  0.00           C
ATOM   7168  C33 POPEZ 275     119.640  80.030  25.230  1.00  0.00           C
ATOM   7171  C34 POPEZ 275     119.490  81.310  26.080  1.00  0.00           C
ATOM   7174  C35 POPEZ 275     119.060  80.940  27.510  1.00  0.00           C
ATOM   7177  C36 POPEZ 275     118.820  82.120  28.460  1.00  0.00           C
ATOM   7180  C37 POPEZ 275     118.360  81.600  29.840  1.00  0.00           C
ATOM   7183  C38 POPEZ 275     118.320  82.650  30.960  1.00  0.00           C
ATOM   7186  C39 POPEZ 275     117.170  83.660  30.830  1.00  0.00           C
ATOM   7189 0C31 POPEZ 275     116.980  84.500  32.110  1.00  0.00           C
ATOM   7192 1C31 POPEZ 275     115.800  85.470  32.010  1.00  0.00           C
ATOM   7195 2C31 POPEZ 275     115.570  86.340  33.260  1.00  0.00           C
ATOM   7198 3C31 POPEZ 275     114.830  85.590  34.380  1.00  0.00           C
ATOM   7201 4C31 POPEZ 275     114.540  86.480  35.600  1.00  0.00           C
ATOM   7204 5C31 POPEZ 275     113.840  85.710  36.730  1.00  0.00           C
ATOM   7207 6C31 POPEZ 275     113.630  86.530  38.000  1.00  0.00           C
ATOM   7211  NH3 POPEa 276      66.260 103.600  63.960  1.00  0.00           N
ATOM   7215  C12 POPEa 276      64.940 103.330  63.290  1.00  0.00           C
ATOM   7218  C11 POPEa 276      63.750 103.380  64.270  1.00  0.00           C
ATOM   7221  P   POPEa 276      61.140 103.130  64.220  1.00  0.00           P
ATOM   7222  O13 POPEa 276      60.290 102.010  63.760  1.00  0.00           O
ATOM   7223  O14 POPEa 276      61.220 103.320  65.680  1.00  0.00           O
ATOM   7224  O11 POPEa 276      60.600 104.470  63.560  1.00  0.00           O
ATOM   7225  O12 POPEa 276      62.580 102.930  63.590  1.00  0.00           O
ATOM   7226  C1  POPEa 276      61.080 104.890  62.280  1.00  0.00           C
ATOM   7229  C2  POPEa 276      60.340 104.170  61.130  1.00  0.00           C
ATOM   7231  O21 POPEa 276      61.230 104.030  60.010  1.00  0.00           O
ATOM   7232  C21 POPEa 276      61.400 105.070  59.220  1.00  0.00           C
ATOM   7233  O22 POPEa 276      61.100 106.230  59.480  1.00  0.00           O
ATOM   7234  C22 POPEa 276      61.860 104.520  57.870  1.00  0.00           C
ATOM   7237  C3  POPEa 276      58.960 104.800  60.780  1.00  0.00           C
ATOM   7240  O31 POPEa 276      58.600 104.590  59.400  1.00  0.00           O
ATOM   7241  C31 POPEa 276      58.160 103.360  59.120  1.00  0.00           C
ATOM   7242  O32 POPEa 276      57.940 102.500  59.950  1.00  0.00           O
ATOM   7243  C32 POPEa 276      57.850 103.310  57.620  1.00  0.00           C
ATOM   7246  C23 POPEa 276      62.230 105.630  56.850  1.00  0.00           C
ATOM   7249  C24 POPEa 276      62.210 105.140  55.400  1.00  0.00           C
ATOM   7252  C25 POPEa 276      60.800 104.950  54.840  1.00  0.00           C
ATOM   7255  C26 POPEa 276      60.840 104.750  53.320  1.00  0.00           C
ATOM   7258  C27 POPEa 276      59.460 104.920  52.670  1.00  0.00           C
ATOM   7261  C28 POPEa 276      59.490 104.490  51.200  1.00  0.00           C
ATOM   7264  C29 POPEa 276      58.200 104.850  50.510  1.00  0.00           C
ATOM   7266 0C21 POPEa 276      58.060 105.160  49.210  1.00  0.00           C
ATOM   7268 1C21 POPEa 276      59.140 105.150  48.150  1.00  0.00           C
ATOM   7271 2C21 POPEa 276      58.720 104.310  46.920  1.00  0.00           C
ATOM   7274 3C21 POPEa 276      57.500 104.890  46.190  1.00  0.00           C
ATOM   7277 4C21 POPEa 276      57.120 104.110  44.930  1.00  0.00           C
ATOM   7280 5C21 POPEa 276      55.800 104.620  44.340  1.00  0.00           C
ATOM   7283 6C21 POPEa 276      55.580 104.050  42.940  1.00  0.00           C
ATOM   7286 7C21 POPEa 276      54.220 104.400  42.310  1.00  0.00           C
ATOM   7289 8C21 POPEa 276      54.080 103.840  40.890  1.00  0.00           C
ATOM   7293  C33 POPEa 276      58.060 101.970  56.880  1.00  0.00           C
ATOM   7296  C34 POPEa 276      57.680 102.180  55.400  1.00  0.00           C
ATOM   7299  C35 POPEa 276      57.940 100.990  54.460  1.00  0.00           C
ATOM   7302  C36 POPEa 276      57.830 101.410  52.990  1.00  0.00           C
ATOM   7305  C37 POPEa 276      58.060 100.270  51.980  1.00  0.00           C
ATOM   7308  C38 POPEa 276      58.320 100.740  50.540  1.00  0.00           C
ATOM   7311  C39 POPEa 276      57.160 101.470  49.860  1.00  0.00           C
ATOM   7314 0C31 POPEa 276      56.090 100.520  49.310  1.00  0.00           C
ATOM   7317 1C31 POPEa 276      54.960 101.290  48.600  1.00  0.00           C
ATOM   7320 2C31 POPEa 276      53.850 100.370  48.080  1.00  0.00           C
ATOM   7323 3C31 POPEa 276      54.060  99.880  46.640  1.00  0.00           C
ATOM   7326 4C31 POPEa 276      52.910  98.970  46.180  1.00  0.00           C
ATOM   7329 5C31 POPEa 276      53.040  98.440  44.750  1.00  0.00           C
ATOM   7332 6C31 POPEa 276      51.980  97.380  44.420  1.00  0.00           C
ATOM   7336  NH3 POPEb 277     104.450  53.320  63.670  1.00  0.00           N
ATOM   7340  C12 POPEb 277     103.020  53.630  63.310  1.00  0.00           C
ATOM   7343  C11 POPEb 277     102.090  52.400  63.430  1.00  0.00           C
ATOM   7346  P   POPEb 277     102.830  50.900  65.450  1.00  0.00           P
ATOM   7347  O13 POPEb 277     104.130  51.550  65.690  1.00  0.00           O
ATOM   7348  O14 POPEb 277     102.170  50.190  66.580  1.00  0.00           O
ATOM   7349  O11 POPEb 277     103.020  49.840  64.290  1.00  0.00           O
ATOM   7350  O12 POPEb 277     101.900  51.990  64.780  1.00  0.00           O
ATOM   7351  C1  POPEb 277     104.260  49.180  64.110  1.00  0.00           C
ATOM   7354  C2  POPEb 277     104.390  48.620  62.670  1.00  0.00           C
ATOM   7356  O21 POPEb 277     104.970  49.620  61.820  1.00  0.00           O
ATOM   7357  C21 POPEb 277     106.110  49.280  61.210  1.00  0.00           C
ATOM   7358  O22 POPEb 277     106.850  48.370  61.520  1.00  0.00           O
ATOM   7359  C22 POPEb 277     106.270  50.210  60.000  1.00  0.00           C
ATOM   7362  C3  POPEb 277     103.000  48.160  62.120  1.00  0.00           C
ATOM   7365  O31 POPEb 277     102.330  49.130  61.270  1.00  0.00           O
ATOM   7366  C31 POPEb 277     102.630  48.980  59.990  1.00  0.00           C
ATOM   7367  O32 POPEb 277     103.540  48.290  59.550  1.00  0.00           O
ATOM   7368  C32 POPEb 277     101.600  49.720  59.110  1.00  0.00           C
ATOM   7371  C23 POPEb 277     106.920  49.500  58.800  1.00  0.00           C
ATOM   7374  C24 POPEb 277     106.450  50.120  57.480  1.00  0.00           C
ATOM   7377  C25 POPEb 277     107.040  49.430  56.260  1.00  0.00           C
ATOM   7380  C26 POPEb 277     106.490  50.050  54.970  1.00  0.00           C
ATOM   7383  C27 POPEb 277     107.020  49.360  53.700  1.00  0.00           C
ATOM   7386  C28 POPEb 277     106.490  50.010  52.410  1.00  0.00           C
ATOM   7389  C29 POPEb 277     107.100  51.380  52.200  1.00  0.00           C
ATOM   7391 0C21 POPEb 277     106.570  52.400  51.510  1.00  0.00           C
ATOM   7393 1C21 POPEb 277     105.260  52.410  50.750  1.00  0.00           C
ATOM   7396 2C21 POPEb 277     104.240  53.400  51.360  1.00  0.00           C
ATOM   7399 3C21 POPEb 277     104.690  54.870  51.300  1.00  0.00           C
ATOM   7402 4C21 POPEb 277     103.920  55.820  52.240  1.00  0.00           C
ATOM   7405 5C21 POPEb 277     103.930  55.330  53.690  1.00  0.00           C
ATOM   7408 6C21 POPEb 277     103.930  56.440  54.740  1.00  0.00           C
ATOM   7411 7C21 POPEb 277     104.070  55.840  56.140  1.00  0.00           C
ATOM   7414 8C21 POPEb 277     104.160  56.880  57.240  1.00  0.00           C
ATOM   7418  C33 POPEb 277     101.890  49.580  57.590  1.00  0.00           C
ATOM   7421  C34 POPEb 277     100.770  50.100  56.670  1.00  0.00           C
ATOM   7424  C35 POPEb 277     101.190  50.460  55.220  1.00  0.00           C
ATOM   7427  C36 POPEb 277     101.970  49.390  54.420  1.00  0.00           C
ATOM   7430  C37 POPEb 277     102.170  49.740  52.930  1.00  0.00           C
ATOM   7433  C38 POPEb 277     102.770  48.590  52.090  1.00  0.00           C
ATOM   7436  C39 POPEb 277     102.720  48.860  50.570  1.00  0.00           C
ATOM   7439 0C31 POPEb 277     103.420  47.820  49.680  1.00  0.00           C
ATOM   7442 1C31 POPEb 277     102.790  47.780  48.270  1.00  0.00           C
ATOM   7445 2C31 POPEb 277     103.550  46.970  47.210  1.00  0.00           C
ATOM   7448 3C31 POPEb 277     102.790  46.960  45.870  1.00  0.00           C
ATOM   7451 4C31 POPEb 277     103.540  46.310  44.700  1.00  0.00           C
ATOM   7454 5C31 POPEb 277     102.770  46.460  43.380  1.00  0.00           C
ATOM   7457 6C31 POPEb 277     103.490  45.860  42.160  1.00  0.00           C
ATOM   7461  NH3 POPEc 278      84.990  46.740  20.300  1.00  0.00           N
ATOM   7465  C12 POPEc 278      84.290  48.030  20.640  1.00  0.00           C
ATOM   7468  C11 POPEc 278      85.000  49.190  19.930  1.00  0.00           C
ATOM   7471  P   POPEc 278      87.460  49.920  19.390  1.00  0.00           P
ATOM   7472  O13 POPEc 278      87.330  49.490  17.970  1.00  0.00           O
ATOM   7473  O14 POPEc 278      87.330  51.350  19.770  1.00  0.00           O
ATOM   7474  O11 POPEc 278      88.800  49.350  19.970  1.00  0.00           O
ATOM   7475  O12 POPEc 278      86.400  49.100  20.220  1.00  0.00           O
ATOM   7476  C1  POPEc 278      88.960  48.220  20.840  1.00  0.00           C
ATOM   7479  C2  POPEc 278      89.060  48.630  22.350  1.00  0.00           C
ATOM   7481  O21 POPEc 278      89.630  47.540  23.120  1.00  0.00           O
ATOM   7482  C21 POPEc 278      89.090  47.210  24.290  1.00  0.00           C
ATOM   7483  O22 POPEc 278      87.930  46.860  24.490  1.00  0.00           O
ATOM   7484  C22 POPEc 278      90.130  47.340  25.400  1.00  0.00           C
ATOM   7487  C3  POPEc 278      87.740  49.280  22.860  1.00  0.00           C
ATOM   7490  O31 POPEc 278      87.760  49.600  24.270  1.00  0.00           O
ATOM   7491  C31 POPEc 278      86.540  49.760  24.760  1.00  0.00           C
ATOM   7492  O32 POPEc 278      85.520  49.760  24.100  1.00  0.00           O
ATOM   7493  C32 POPEc 278      86.570  49.890  26.270  1.00  0.00           C
ATOM   7496  C23 POPEc 278      89.610  46.870  26.790  1.00  0.00           C
ATOM   7499  C24 POPEc 278      90.670  46.990  27.910  1.00  0.00           C
ATOM   7502  C25 POPEc 278      90.220  46.410  29.270  1.00  0.00           C
ATOM   7505  C26 POPEc 278      89.700  47.370  30.340  1.00  0.00           C
ATOM   7508  C27 POPEc 278      89.260  46.570  31.570  1.00  0.00           C
ATOM   7511  C28 POPEc 278      88.830  47.430  32.780  1.00  0.00           C
ATOM   7514  C29 POPEc 278      87.890  46.700  33.720  1.00  0.00           C
ATOM   7516 0C21 POPEc 278      88.220  46.060  34.860  1.00  0.00           C
ATOM   7518 1C21 POPEc 278      89.620  45.880  35.390  1.00  0.00           C
ATOM   7521 2C21 POPEc 278      89.880  44.520  36.060  1.00  0.00           C
ATOM   7524 3C21 POPEc 278      89.550  44.470  37.560  1.00  0.00           C
ATOM   7527 4C21 POPEc 278      90.240  43.300  38.270  1.00  0.00           C
ATOM   7530 5C21 POPEc 278      90.230  43.450  39.800  1.00  0.00           C
ATOM   7533 6C21 POPEc 278      90.980  42.310  40.510  1.00  0.00           C
ATOM   7536 7C21 POPEc 278      91.190  42.600  42.000  1.00  0.00           C
ATOM   7539 8C21 POPEc 278      91.810  41.430  42.760  1.00  0.00           C
ATOM   7543  C33 POPEc 278      86.410  51.350  26.730  1.00  0.00           C
ATOM   7546  C34 POPEc 278      85.680  51.460  28.070  1.00  0.00           C
ATOM   7549  C35 POPEc 278      86.450  50.820  29.230  1.00  0.00           C
ATOM   7552  C36 POPEc 278      85.720  50.990  30.570  1.00  0.00           C
ATOM   7555  C37 POPEc 278      86.360  50.160  31.690  1.00  0.00           C
ATOM   7558  C38 POPEc 278      85.610  50.250  33.030  1.00  0.00           C
ATOM   7561  C39 POPEc 278      84.230  49.570  33.030  1.00  0.00           C
ATOM   7564 0C31 POPEc 278      83.440  49.880  34.310  1.00  0.00           C
ATOM   7567 1C31 POPEc 278      81.990  49.380  34.250  1.00  0.00           C
ATOM   7570 2C31 POPEc 278      81.100  49.980  35.340  1.00  0.00           C
ATOM   7573 3C31 POPEc 278      81.270  49.330  36.720  1.00  0.00           C
ATOM   7576 4C31 POPEc 278      80.440  50.050  37.790  1.00  0.00           C
ATOM   7579 5C31 POPEc 278      80.340  49.250  39.100  1.00  0.00           C
ATOM   7582 6C31 POPEc 278      79.470  49.950  40.140  1.00  0.00           C
ATOM   7586  NH3 POPEd 279      58.910 130.000  24.370  1.00  0.00           N
ATOM   7590  C12 POPEd 279      58.690 129.120  23.180  1.00  0.00           C
ATOM   7593  C11 POPEd 279      59.570 127.870  23.280  1.00  0.00           C
ATOM   7596  P   POPEd 279      58.180 125.800  22.530  1.00  0.00           P
ATOM   7597  O13 POPEd 279      57.590 125.340  21.250  1.00  0.00           O
ATOM   7598  O14 POPEd 279      58.750 124.740  23.400  1.00  0.00           O
ATOM   7599  O11 POPEd 279      57.070 126.590  23.350  1.00  0.00           O
ATOM   7600  O12 POPEd 279      59.240 126.930  22.260  1.00  0.00           O
ATOM   7601  C1  POPEd 279      56.270 125.860  24.280  1.00  0.00           C
ATOM   7604  C2  POPEd 279      56.810 125.980  25.720  1.00  0.00           C
ATOM   7606  O21 POPEd 279      56.070 125.040  26.510  1.00  0.00           O
ATOM   7607  C21 POPEd 279      56.830 124.260  27.260  1.00  0.00           C
ATOM   7608  O22 POPEd 279      57.830 124.640  27.880  1.00  0.00           O
ATOM   7609  C22 POPEd 279      56.420 122.820  27.040  1.00  0.00           C
ATOM   7612  C3  POPEd 279      56.670 127.410  26.260  1.00  0.00           C
ATOM   7615  O31 POPEd 279      57.970 127.970  26.520  1.00  0.00           O
ATOM   7616  C31 POPEd 279      58.580 128.010  27.720  1.00  0.00           C
ATOM   7617  O32 POPEd 279      59.740 128.350  27.850  1.00  0.00           O
ATOM   7618  C32 POPEd 279      57.640 127.750  28.900  1.00  0.00           C
ATOM   7621  C23 POPEd 279      57.150 121.780  27.910  1.00  0.00           C
ATOM   7624  C24 POPEd 279      57.610 120.580  27.060  1.00  0.00           C
ATOM   7627  C25 POPEd 279      58.170 119.420  27.900  1.00  0.00           C
ATOM   7630  C26 POPEd 279      59.450 119.770  28.660  1.00  0.00           C
ATOM   7633  C27 POPEd 279      59.780 118.770  29.770  1.00  0.00           C
ATOM   7636  C28 POPEd 279      61.010 119.190  30.590  1.00  0.00           C
ATOM   7639  C29 POPEd 279      61.090 118.620  31.980  1.00  0.00           C
ATOM   7641 0C21 POPEd 279      61.030 117.320  32.330  1.00  0.00           C
ATOM   7643 1C21 POPEd 279      60.980 116.130  31.410  1.00  0.00           C
ATOM   7646 2C21 POPEd 279      61.340 114.800  32.090  1.00  0.00           C
ATOM   7649 3C21 POPEd 279      60.300 114.360  33.130  1.00  0.00           C
ATOM   7652 4C21 POPEd 279      60.610 112.990  33.730  1.00  0.00           C
ATOM   7655 5C21 POPEd 279      59.630 112.670  34.870  1.00  0.00           C
ATOM   7658 6C21 POPEd 279      59.920 111.340  35.580  1.00  0.00           C
ATOM   7661 7C21 POPEd 279      58.950 111.110  36.740  1.00  0.00           C
ATOM   7664 8C21 POPEd 279      59.180 109.790  37.460  1.00  0.00           C
ATOM   7668  C33 POPEd 279      58.440 127.800  30.210  1.00  0.00           C
ATOM   7671  C34 POPEd 279      57.640 127.300  31.400  1.00  0.00           C
ATOM   7674  C35 POPEd 279      58.530 127.230  32.640  1.00  0.00           C
ATOM   7677  C36 POPEd 279      57.830 126.730  33.890  1.00  0.00           C
ATOM   7680  C37 POPEd 279      58.830 126.580  35.040  1.00  0.00           C
ATOM   7683  C38 POPEd 279      58.230 125.950  36.290  1.00  0.00           C
ATOM   7686  C39 POPEd 279      59.320 125.670  37.330  1.00  0.00           C
ATOM   7689 0C31 POPEd 279      58.760 125.030  38.600  1.00  0.00           C
ATOM   7692 1C31 POPEd 279      59.850 124.780  39.650  1.00  0.00           C
ATOM   7695 2C31 POPEd 279      59.330 124.120  40.930  1.00  0.00           C
ATOM   7698 3C31 POPEd 279      58.210 124.930  41.600  1.00  0.00           C
ATOM   7701 4C31 POPEd 279      57.770 124.370  42.950  1.00  0.00           C
ATOM   7704 5C31 POPEd 279      56.640 125.200  43.560  1.00  0.00           C
ATOM   7707 6C31 POPEd 279      56.220 124.740  44.960  1.00  0.00           C
ATOM   7711  NH3 POPEe 280      83.360  89.070  21.900  1.00  0.00           N
ATOM   7715  C12 POPEe 280      82.240  88.570  21.040  1.00  0.00           C
ATOM   7718  C11 POPEe 280      82.380  87.070  20.790  1.00  0.00           C
ATOM   7721  P   POPEe 280      84.870  86.290  20.420  1.00  0.00           P
ATOM   7722  O13 POPEe 280      85.830  86.120  19.320  1.00  0.00           O
ATOM   7723  O14 POPEe 280      85.270  87.140  21.560  1.00  0.00           O
ATOM   7724  O11 POPEe 280      84.490  84.850  20.930  1.00  0.00           O
ATOM   7725  O12 POPEe 280      83.480  86.820  19.900  1.00  0.00           O
ATOM   7726  C1  POPEe 280      85.260  84.200  21.930  1.00  0.00           C
ATOM   7729  C2  POPEe 280      84.380  83.970  23.180  1.00  0.00           C
ATOM   7731  O21 POPEe 280      85.290  83.690  24.250  1.00  0.00           O
ATOM   7732  C21 POPEe 280      84.960  84.130  25.440  1.00  0.00           C
ATOM   7733  O22 POPEe 280      83.960  84.760  25.730  1.00  0.00           O
ATOM   7734  C22 POPEe 280      86.050  83.730  26.430  1.00  0.00           C
ATOM   7737  C3  POPEe 280      83.370  82.810  22.910  1.00  0.00           C
ATOM   7740  O31 POPEe 280      82.700  82.360  24.110  1.00  0.00           O
ATOM   7741  C31 POPEe 280      81.480  82.860  24.320  1.00  0.00           C
ATOM   7742  O32 POPEe 280      80.850  83.540  23.530  1.00  0.00           O
ATOM   7743  C32 POPEe 280      81.000  82.460  25.720  1.00  0.00           C
ATOM   7746  C23 POPEe 280      86.100  84.620  27.690  1.00  0.00           C
ATOM   7749  C24 POPEe 280      87.040  84.110  28.790  1.00  0.00           C
ATOM   7752  C25 POPEe 280      86.960  84.990  30.040  1.00  0.00           C
ATOM   7755  C26 POPEe 280      87.160  84.230  31.360  1.00  0.00           C
ATOM   7758  C27 POPEe 280      88.630  83.960  31.730  1.00  0.00           C
ATOM   7761  C28 POPEe 280      88.800  84.070  33.260  1.00  0.00           C
ATOM   7764  C29 POPEe 280      90.190  83.760  33.770  1.00  0.00           C
ATOM   7766 0C21 POPEe 280      90.430  83.300  35.010  1.00  0.00           C
ATOM   7768 1C21 POPEe 280      89.350  83.060  36.030  1.00  0.00           C
ATOM   7771 2C21 POPEe 280      89.880  82.520  37.370  1.00  0.00           C
ATOM   7774 3C21 POPEe 280      90.460  81.100  37.270  1.00  0.00           C
ATOM   7777 4C21 POPEe 280      90.980  80.580  38.620  1.00  0.00           C
ATOM   7780 5C21 POPEe 280      92.270  81.270  39.080  1.00  0.00           C
ATOM   7783 6C21 POPEe 280      93.550  80.530  38.640  1.00  0.00           C
ATOM   7786 7C21 POPEe 280      94.790  81.420  38.780  1.00  0.00           C
ATOM   7789 8C21 POPEe 280      96.110  80.690  38.590  1.00  0.00           C
ATOM   7793  C33 POPEe 280      82.150  82.090  26.690  1.00  0.00           C
ATOM   7796  C34 POPEe 280      81.700  81.840  28.140  1.00  0.00           C
ATOM   7799  C35 POPEe 280      82.880  81.760  29.110  1.00  0.00           C
ATOM   7802  C36 POPEe 280      82.490  82.060  30.560  1.00  0.00           C
ATOM   7805  C37 POPEe 280      83.670  81.880  31.520  1.00  0.00           C
ATOM   7808  C38 POPEe 280      83.360  82.290  32.970  1.00  0.00           C
ATOM   7811  C39 POPEe 280      84.540  81.990  33.900  1.00  0.00           C
ATOM   7814 0C31 POPEe 280      84.350  82.480  35.350  1.00  0.00           C
ATOM   7817 1C31 POPEe 280      85.420  81.830  36.240  1.00  0.00           C
ATOM   7820 2C31 POPEe 280      85.290  82.120  37.740  1.00  0.00           C
ATOM   7823 3C31 POPEe 280      85.920  83.440  38.210  1.00  0.00           C
ATOM   7826 4C31 POPEe 280      86.200  83.400  39.720  1.00  0.00           C
ATOM   7829 5C31 POPEe 280      87.060  84.560  40.220  1.00  0.00           C
ATOM   7832 6C31 POPEe 280      87.560  84.360  41.650  1.00  0.00           C
ATOM   7836  NH3 POPEf 281      20.050  20.270  21.990  1.00  0.00           N
ATOM   7840  C12 POPEf 281      18.590  20.120  22.380  1.00  0.00           C
ATOM   7843  C11 POPEf 281      17.650  20.260  21.160  1.00  0.00           C
ATOM   7846  P   POPEf 281      15.460  21.480  21.920  1.00  0.00           P
ATOM   7847  O13 POPEf 281      16.450  22.370  22.580  1.00  0.00           O
ATOM   7848  O14 POPEf 281      14.740  22.030  20.750  1.00  0.00           O
ATOM   7849  O11 POPEf 281      14.450  20.890  22.980  1.00  0.00           O
ATOM   7850  O12 POPEf 281      16.260  20.170  21.480  1.00  0.00           O
ATOM   7851  C1  POPEf 281      14.960  20.230  24.140  1.00  0.00           C
ATOM   7854  C2  POPEf 281      14.140  20.560  25.430  1.00  0.00           C
ATOM   7856  O21 POPEf 281      14.370  21.930  25.840  1.00  0.00           O
ATOM   7857  C21 POPEf 281      13.390  22.410  26.610  1.00  0.00           C
ATOM   7858  O22 POPEf 281      12.310  21.870  26.790  1.00  0.00           O
ATOM   7859  C22 POPEf 281      13.840  23.700  27.310  1.00  0.00           C
ATOM   7862  C3  POPEf 281      14.530  19.580  26.580  1.00  0.00           C
ATOM   7865  O31 POPEf 281      13.490  19.450  27.570  1.00  0.00           O
ATOM   7866  C31 POPEf 281      13.780  19.850  28.810  1.00  0.00           C
ATOM   7867  O32 POPEf 281      14.880  20.140  29.230  1.00  0.00           O
ATOM   7868  C32 POPEf 281      12.460  20.010  29.570  1.00  0.00           C
ATOM   7871  C23 POPEf 281      13.880  23.480  28.840  1.00  0.00           C
ATOM   7874  C24 POPEf 281      14.250  24.700  29.690  1.00  0.00           C
ATOM   7877  C25 POPEf 281      13.090  25.690  29.940  1.00  0.00           C
ATOM   7880  C26 POPEf 281      13.450  26.710  31.030  1.00  0.00           C
ATOM   7883  C27 POPEf 281      12.280  27.600  31.500  1.00  0.00           C
ATOM   7886  C28 POPEf 281      12.710  28.570  32.620  1.00  0.00           C
ATOM   7889  C29 POPEf 281      11.620  29.520  33.050  1.00  0.00           C
ATOM   7891 0C21 POPEf 281      11.050  29.630  34.260  1.00  0.00           C
ATOM   7893 1C21 POPEf 281      11.340  28.820  35.500  1.00  0.00           C
ATOM   7896 2C21 POPEf 281      12.200  29.640  36.490  1.00  0.00           C
ATOM   7899 3C21 POPEf 281      12.350  28.980  37.870  1.00  0.00           C
ATOM   7902 4C21 POPEf 281      13.290  29.790  38.780  1.00  0.00           C
ATOM   7905 5C21 POPEf 281      13.480  29.200  40.190  1.00  0.00           C
ATOM   7908 6C21 POPEf 281      12.280  29.420  41.120  1.00  0.00           C
ATOM   7911 7C21 POPEf 281      12.600  29.060  42.580  1.00  0.00           C
ATOM   7914 8C21 POPEf 281      11.430  29.260  43.550  1.00  0.00           C
ATOM   7918  C33 POPEf 281      12.580  20.770  30.910  1.00  0.00           C
ATOM   7921  C34 POPEf 281      11.270  21.500  31.240  1.00  0.00           C
ATOM   7924  C35 POPEf 281      11.160  22.020  32.680  1.00  0.00           C
ATOM   7927  C36 POPEf 281      12.140  23.140  33.050  1.00  0.00           C
ATOM   7930  C37 POPEf 281      11.860  23.680  34.460  1.00  0.00           C
ATOM   7933  C38 POPEf 281      12.550  25.010  34.780  1.00  0.00           C
ATOM   7936  C39 POPEf 281      14.040  24.880  35.140  1.00  0.00           C
ATOM   7939 0C31 POPEf 281      14.720  26.240  35.280  1.00  0.00           C
ATOM   7942 1C31 POPEf 281      16.160  26.150  35.830  1.00  0.00           C
ATOM   7945 2C31 POPEf 281      17.040  27.370  35.510  1.00  0.00           C
ATOM   7948 3C31 POPEf 281      16.430  28.730  35.890  1.00  0.00           C
ATOM   7951 4C31 POPEf 281      17.280  29.910  35.380  1.00  0.00           C
ATOM   7954 5C31 POPEf 281      16.700  31.280  35.720  1.00  0.00           C
ATOM   7957 6C31 POPEf 281      17.460  32.430  35.050  1.00  0.00           C
ATOM   7961  NH3 POPEg 282     119.540  63.830  60.340  1.00  0.00           N
ATOM   7965  C12 POPEg 282     120.190  63.880  61.700  1.00  0.00           C
ATOM   7968  C11 POPEg 282     121.090  65.120  61.900  1.00  0.00           C
ATOM   7971  P   POPEg 282     119.560  67.060  61.020  1.00  0.00           P
ATOM   7972  O13 POPEg 282     119.610  68.520  61.270  1.00  0.00           O
ATOM   7973  O14 POPEg 282     118.250  66.430  60.800  1.00  0.00           O
ATOM   7974  O11 POPEg 282     120.450  66.750  59.760  1.00  0.00           O
ATOM   7975  O12 POPEg 282     120.310  66.290  62.150  1.00  0.00           O
ATOM   7976  C1  POPEg 282     120.450  67.650  58.640  1.00  0.00           C
ATOM   7979  C2  POPEg 282     119.850  67.010  57.370  1.00  0.00           C
ATOM   7981  O21 POPEg 282     120.140  67.910  56.290  1.00  0.00           O
ATOM   7982  C21 POPEg 282     120.950  67.470  55.350  1.00  0.00           C
ATOM   7983  O22 POPEg 282     121.510  66.400  55.320  1.00  0.00           O
ATOM   7984  C22 POPEg 282     121.090  68.550  54.280  1.00  0.00           C
ATOM   7987  C3  POPEg 282     118.310  66.810  57.460  1.00  0.00           C
ATOM   7990  O31 POPEg 282     117.830  66.140  56.280  1.00  0.00           O
ATOM   7991  C31 POPEg 282     117.380  66.920  55.310  1.00  0.00           C
ATOM   7992  O32 POPEg 282     117.260  68.130  55.350  1.00  0.00           O
ATOM   7993  C32 POPEg 282     117.120  66.040  54.090  1.00  0.00           C
ATOM   7996  C23 POPEg 282     120.570  68.070  52.910  1.00  0.00           C
ATOM   7999  C24 POPEg 282     120.890  69.100  51.820  1.00  0.00           C
ATOM   8002  C25 POPEg 282     120.000  69.010  50.570  1.00  0.00           C
ATOM   8005  C26 POPEg 282     120.330  67.830  49.650  1.00  0.00           C
ATOM   8008  C27 POPEg 282     119.270  67.620  48.550  1.00  0.00           C
ATOM   8011  C28 POPEg 282     119.700  67.980  47.120  1.00  0.00           C
ATOM   8014  C29 POPEg 282     119.760  69.460  46.800  1.00  0.00           C
ATOM   8016 0C21 POPEg 282     119.890  69.970  45.560  1.00  0.00           C
ATOM   8018 1C21 POPEg 282     120.010  69.170  44.280  1.00  0.00           C
ATOM   8021 2C21 POPEg 282     118.960  69.520  43.200  1.00  0.00           C
ATOM   8024 3C21 POPEg 282     119.250  70.820  42.420  1.00  0.00           C
ATOM   8027 4C21 POPEg 282     118.270  71.010  41.250  1.00  0.00           C
ATOM   8030 5C21 POPEg 282     118.460  72.340  40.510  1.00  0.00           C
ATOM   8033 6C21 POPEg 282     117.400  72.550  39.410  1.00  0.00           C
ATOM   8036 7C21 POPEg 282     117.540  73.920  38.720  1.00  0.00           C
ATOM   8039 8C21 POPEg 282     116.460  74.160  37.660  1.00  0.00           C
ATOM   8043  C33 POPEg 282     116.730  66.840  52.820  1.00  0.00           C
ATOM   8046  C34 POPEg 282     116.890  66.030  51.520  1.00  0.00           C
ATOM   8049  C35 POPEg 282     115.910  64.850  51.430  1.00  0.00           C
ATOM   8052  C36 POPEg 282     115.090  64.780  50.140  1.00  0.00           C
ATOM   8055  C37 POPEg 282     114.010  63.680  50.250  1.00  0.00           C
ATOM   8058  C38 POPEg 282     113.020  63.680  49.080  1.00  0.00           C
ATOM   8061  C39 POPEg 282     112.060  62.480  49.150  1.00  0.00           C
ATOM   8064 0C31 POPEg 282     111.120  62.390  47.940  1.00  0.00           C
ATOM   8067 1C31 POPEg 282     110.320  61.070  47.930  1.00  0.00           C
ATOM   8070 2C31 POPEg 282     109.330  60.960  46.770  1.00  0.00           C
ATOM   8073 3C31 POPEg 282     108.090  61.850  46.950  1.00  0.00           C
ATOM   8076 4C31 POPEg 282     107.080  61.690  45.800  1.00  0.00           C
ATOM   8079 5C31 POPEg 282     105.820  62.540  46.000  1.00  0.00           C
ATOM   8082 6C31 POPEg 282     104.830  62.450  44.840  1.00  0.00           C
ATOM   8086  NH3 POPEh 283       2.970  62.080  62.670  1.00  0.00           N
ATOM   8090  C12 POPEh 283       4.230  61.570  62.020  1.00  0.00           C
ATOM   8093  C11 POPEh 283       4.180  60.040  61.900  1.00  0.00           C
ATOM   8096  P   POPEh 283       2.750  58.060  61.160  1.00  0.00           P
ATOM   8097  O13 POPEh 283       1.380  57.570  61.410  1.00  0.00           O
ATOM   8098  O14 POPEh 283       3.870  57.340  61.810  1.00  0.00           O
ATOM   8099  O11 POPEh 283       2.990  57.930  59.610  1.00  0.00           O
ATOM   8100  O12 POPEh 283       2.900  59.620  61.390  1.00  0.00           O
ATOM   8101  C1  POPEh 283       1.950  58.380  58.730  1.00  0.00           C
ATOM   8104  C2  POPEh 283       2.530  59.100  57.490  1.00  0.00           C
ATOM   8106  O21 POPEh 283       3.390  58.190  56.780  1.00  0.00           O
ATOM   8107  C21 POPEh 283       3.760  58.470  55.530  1.00  0.00           C
ATOM   8108  O22 POPEh 283       4.830  58.140  55.050  1.00  0.00           O
ATOM   8109  C22 POPEh 283       2.670  59.180  54.690  1.00  0.00           C
ATOM   8112  C3  POPEh 283       3.290  60.380  57.940  1.00  0.00           C
ATOM   8115  O31 POPEh 283       4.110  60.940  56.890  1.00  0.00           O
ATOM   8116  C31 POPEh 283       3.990  62.210  56.580  1.00  0.00           C
ATOM   8117  O32 POPEh 283       3.110  62.960  56.970  1.00  0.00           O
ATOM   8118  C32 POPEh 283       5.170  62.630  55.690  1.00  0.00           C
ATOM   8121  C23 POPEh 283       3.130  59.420  53.230  1.00  0.00           C
ATOM   8124  C24 POPEh 283       2.120  60.240  52.400  1.00  0.00           C
ATOM   8127  C25 POPEh 283       0.820  59.500  52.040  1.00  0.00           C
ATOM   8130  C26 POPEh 283       1.050  58.160  51.320  1.00  0.00           C
ATOM   8133  C27 POPEh 283      -0.110  57.760  50.390  1.00  0.00           C
ATOM   8136  C28 POPEh 283       0.040  56.340  49.810  1.00  0.00           C
ATOM   8139  C29 POPEh 283      -1.100  55.930  48.900  1.00  0.00           C
ATOM   8141 0C21 POPEh 283      -1.190  56.120  47.570  1.00  0.00           C
ATOM   8143 1C21 POPEh 283      -0.200  56.830  46.680  1.00  0.00           C
ATOM   8146 2C21 POPEh 283       0.540  55.880  45.720  1.00  0.00           C
ATOM   8149 3C21 POPEh 283       1.550  56.610  44.830  1.00  0.00           C
ATOM   8152 4C21 POPEh 283       2.090  55.760  43.660  1.00  0.00           C
ATOM   8155 5C21 POPEh 283       1.060  55.540  42.540  1.00  0.00           C
ATOM   8158 6C21 POPEh 283       1.650  54.810  41.320  1.00  0.00           C
ATOM   8161 7C21 POPEh 283       0.750  54.870  40.090  1.00  0.00           C
ATOM   8164 8C21 POPEh 283       1.310  54.090  38.890  1.00  0.00           C
ATOM   8168  C33 POPEh 283       6.310  61.580  55.680  1.00  0.00           C
ATOM   8171  C34 POPEh 283       7.560  62.040  54.940  1.00  0.00           C
ATOM   8174  C35 POPEh 283       8.380  60.840  54.460  1.00  0.00           C
ATOM   8177  C36 POPEh 283       7.790  60.250  53.170  1.00  0.00           C
ATOM   8180  C37 POPEh 283       8.680  59.190  52.540  1.00  0.00           C
ATOM   8183  C38 POPEh 283       8.290  58.920  51.080  1.00  0.00           C
ATOM   8186  C39 POPEh 283       9.380  58.150  50.330  1.00  0.00           C
ATOM   8189 0C31 POPEh 283       9.220  58.180  48.810  1.00  0.00           C
ATOM   8192 1C31 POPEh 283       8.300  57.080  48.250  1.00  0.00           C
ATOM   8195 2C31 POPEh 283       8.660  56.610  46.830  1.00  0.00           C
ATOM   8198 3C31 POPEh 283      10.000  55.860  46.780  1.00  0.00           C
ATOM   8201 4C31 POPEh 283      10.450  55.460  45.360  1.00  0.00           C
ATOM   8204 5C31 POPEh 283      11.980  55.450  45.240  1.00  0.00           C
ATOM   8207 6C31 POPEh 283      12.490  54.960  43.890  1.00  0.00           C
ATOM   8211  NH3 POPEi 284      40.060 118.010  23.960  1.00  0.00           N
ATOM   8215  C12 POPEi 284      40.230 116.520  23.830  1.00  0.00           C
ATOM   8218  C11 POPEi 284      40.350 115.930  25.230  1.00  0.00           C
ATOM   8221  P   POPEi 284      42.230 115.910  27.000  1.00  0.00           P
ATOM   8222  O13 POPEi 284      41.400 115.460  28.140  1.00  0.00           O
ATOM   8223  O14 POPEi 284      42.930 114.890  26.190  1.00  0.00           O
ATOM   8224  O11 POPEi 284      43.240 117.020  27.480  1.00  0.00           O
ATOM   8225  O12 POPEi 284      41.270 116.700  26.030  1.00  0.00           O
ATOM   8226  C1  POPEi 284      44.300 116.620  28.350  1.00  0.00           C
ATOM   8229  C2  POPEi 284      45.190 117.840  28.730  1.00  0.00           C
ATOM   8231  O21 POPEi 284      45.990 117.510  29.870  1.00  0.00           O
ATOM   8232  C21 POPEi 284      47.060 116.810  29.620  1.00  0.00           C
ATOM   8233  O22 POPEi 284      47.440 116.390  28.540  1.00  0.00           O
ATOM   8234  C22 POPEi 284      47.750 116.590  30.970  1.00  0.00           C
ATOM   8237  C3  POPEi 284      44.360 119.080  29.120  1.00  0.00           C
ATOM   8240  O31 POPEi 284      45.270 120.110  29.570  1.00  0.00           O
ATOM   8241  C31 POPEi 284      44.710 121.070  30.270  1.00  0.00           C
ATOM   8242  O32 POPEi 284      43.520 121.280  30.410  1.00  0.00           O
ATOM   8243  C32 POPEi 284      45.830 121.900  30.920  1.00  0.00           C
ATOM   8246  C23 POPEi 284      46.770 116.030  32.020  1.00  0.00           C
ATOM   8249  C24 POPEi 284      47.440 115.770  33.370  1.00  0.00           C
ATOM   8252  C25 POPEi 284      47.730 117.050  34.180  1.00  0.00           C
ATOM   8255  C26 POPEi 284      46.910 117.130  35.470  1.00  0.00           C
ATOM   8258  C27 POPEi 284      47.530 118.040  36.550  1.00  0.00           C
ATOM   8261  C28 POPEi 284      46.560 118.430  37.680  1.00  0.00           C
ATOM   8264  C29 POPEi 284      45.890 117.250  38.350  1.00  0.00           C
ATOM   8266 0C21 POPEi 284      45.130 117.300  39.460  1.00  0.00           C
ATOM   8268 1C21 POPEi 284      44.800 118.520  40.280  1.00  0.00           C
ATOM   8271 2C21 POPEi 284      43.350 119.010  40.080  1.00  0.00           C
ATOM   8274 3C21 POPEi 284      42.970 120.060  41.130  1.00  0.00           C
ATOM   8277 4C21 POPEi 284      41.600 120.730  40.920  1.00  0.00           C
ATOM   8280 5C21 POPEi 284      40.400 119.770  40.940  1.00  0.00           C
ATOM   8283 6C21 POPEi 284      39.090 120.580  41.010  1.00  0.00           C
ATOM   8286 7C21 POPEi 284      37.830 119.780  40.660  1.00  0.00           C
ATOM   8289 8C21 POPEi 284      36.720 120.680  40.120  1.00  0.00           C
ATOM   8293  C33 POPEi 284      45.420 122.450  32.300  1.00  0.00           C
ATOM   8296  C34 POPEi 284      46.570 123.170  33.010  1.00  0.00           C
ATOM   8299  C35 POPEi 284      47.580 122.180  33.620  1.00  0.00           C
ATOM   8302  C36 POPEi 284      48.540 122.850  34.600  1.00  0.00           C
ATOM   8305  C37 POPEi 284      49.480 121.820  35.240  1.00  0.00           C
ATOM   8308  C38 POPEi 284      50.370 122.420  36.330  1.00  0.00           C
ATOM   8311  C39 POPEi 284      51.390 121.380  36.820  1.00  0.00           C
ATOM   8314 0C31 POPEi 284      52.300 121.910  37.940  1.00  0.00           C
ATOM   8317 1C31 POPEi 284      53.530 121.010  38.130  1.00  0.00           C
ATOM   8320 2C31 POPEi 284      54.450 121.450  39.270  1.00  0.00           C
ATOM   8323 3C31 POPEi 284      55.830 120.790  39.210  1.00  0.00           C
ATOM   8326 4C31 POPEi 284      56.450 120.600  40.600  1.00  0.00           C
ATOM   8329 5C31 POPEi 284      57.910 120.140  40.530  1.00  0.00           C
ATOM   8332 6C31 POPEi 284      58.510 119.850  41.910  1.00  0.00           C
ATOM   8336  NH3 POPEj 285      54.610  64.760  21.220  1.00  0.00           N
ATOM   8340  C12 POPEj 285      54.740  63.860  20.020  1.00  0.00           C
ATOM   8343  C11 POPEj 285      53.740  62.690  20.060  1.00  0.00           C
ATOM   8346  P   POPEj 285      51.230  62.090  19.860  1.00  0.00           P
ATOM   8347  O13 POPEj 285      51.530  61.350  18.620  1.00  0.00           O
ATOM   8348  O14 POPEj 285      49.900  62.730  19.920  1.00  0.00           O
ATOM   8349  O11 POPEj 285      51.310  61.140  21.130  1.00  0.00           O
ATOM   8350  O12 POPEj 285      52.380  63.150  20.130  1.00  0.00           O
ATOM   8351  C1  POPEj 285      51.930  59.850  21.090  1.00  0.00           C
ATOM   8354  C2  POPEj 285      52.460  59.420  22.500  1.00  0.00           C
ATOM   8356  O21 POPEj 285      51.350  59.040  23.350  1.00  0.00           O
ATOM   8357  C21 POPEj 285      51.610  57.980  24.120  1.00  0.00           C
ATOM   8358  O22 POPEj 285      52.510  57.180  23.930  1.00  0.00           O
ATOM   8359  C22 POPEj 285      50.620  57.920  25.280  1.00  0.00           C
ATOM   8362  C3  POPEj 285      53.280  60.590  23.130  1.00  0.00           C
ATOM   8365  O31 POPEj 285      53.620  60.390  24.530  1.00  0.00           O
ATOM   8366  C31 POPEj 285      54.320  61.440  24.990  1.00  0.00           C
ATOM   8367  O32 POPEj 285      54.620  62.420  24.320  1.00  0.00           O
ATOM   8368  C32 POPEj 285      54.690  61.220  26.460  1.00  0.00           C
ATOM   8371  C23 POPEj 285      51.350  57.790  26.640  1.00  0.00           C
ATOM   8374  C24 POPEj 285      50.400  57.510  27.810  1.00  0.00           C
ATOM   8377  C25 POPEj 285      49.790  58.800  28.390  1.00  0.00           C
ATOM   8380  C26 POPEj 285      48.570  58.580  29.290  1.00  0.00           C
ATOM   8383  C27 POPEj 285      47.970  59.890  29.850  1.00  0.00           C
ATOM   8386  C28 POPEj 285      48.330  60.240  31.310  1.00  0.00           C
ATOM   8389  C29 POPEj 285      49.800  60.440  31.580  1.00  0.00           C
ATOM   8391 0C21 POPEj 285      50.420  60.230  32.750  1.00  0.00           C
ATOM   8393 1C21 POPEj 285      49.740  59.840  34.040  1.00  0.00           C
ATOM   8396 2C21 POPEj 285      50.580  60.220  35.280  1.00  0.00           C
ATOM   8399 3C21 POPEj 285      49.760  60.180  36.580  1.00  0.00           C
ATOM   8402 4C21 POPEj 285      50.630  60.250  37.840  1.00  0.00           C
ATOM   8405 5C21 POPEj 285      49.820  60.360  39.140  1.00  0.00           C
ATOM   8408 6C21 POPEj 285      49.370  61.790  39.480  1.00  0.00           C
ATOM   8411 7C21 POPEj 285      48.660  61.890  40.830  1.00  0.00           C
ATOM   8414 8C21 POPEj 285      47.280  61.210  40.890  1.00  0.00           C
ATOM   8418  C33 POPEj 285      55.800  62.180  26.960  1.00  0.00           C
ATOM   8421  C34 POPEj 285      56.230  61.870  28.410  1.00  0.00           C
ATOM   8424  C35 POPEj 285      57.690  62.240  28.710  1.00  0.00           C
ATOM   8427  C36 POPEj 285      57.960  63.650  29.240  1.00  0.00           C
ATOM   8430  C37 POPEj 285      57.650  64.790  28.260  1.00  0.00           C
ATOM   8433  C38 POPEj 285      58.480  66.030  28.580  1.00  0.00           C
ATOM   8436  C39 POPEj 285      59.810  66.070  27.810  1.00  0.00           C
ATOM   8439 0C31 POPEj 285      60.990  66.640  28.610  1.00  0.00           C
ATOM   8442 1C31 POPEj 285      62.170  67.000  27.700  1.00  0.00           C
ATOM   8445 2C31 POPEj 285      63.320  67.730  28.420  1.00  0.00           C
ATOM   8448 3C31 POPEj 285      64.380  68.270  27.450  1.00  0.00           C
ATOM   8451 4C31 POPEj 285      63.900  69.480  26.650  1.00  0.00           C
ATOM   8454 5C31 POPEj 285      64.940  69.980  25.640  1.00  0.00           C
ATOM   8457 6C31 POPEj 285      64.470  71.220  24.890  1.00  0.00           C
ATOM   8461  NH3 POPEk 286     131.070  49.720  62.430  1.00  0.00           N
ATOM   8465  C12 POPEk 286     130.080  48.630  62.770  1.00  0.00           C
ATOM   8468  C11 POPEk 286     129.350  48.050  61.530  1.00  0.00           C
ATOM   8471  P   POPEk 286     128.810  50.240  60.140  1.00  0.00           P
ATOM   8472  O13 POPEk 286     129.360  51.250  61.070  1.00  0.00           O
ATOM   8473  O14 POPEk 286     127.710  50.640  59.230  1.00  0.00           O
ATOM   8474  O11 POPEk 286     130.070  49.780  59.330  1.00  0.00           O
ATOM   8475  O12 POPEk 286     128.410  48.950  60.950  1.00  0.00           O
ATOM   8476  C1  POPEk 286     130.070  48.840  58.280  1.00  0.00           C
ATOM   8479  C2  POPEk 286     129.750  49.500  56.910  1.00  0.00           C
ATOM   8481  O21 POPEk 286     130.480  48.820  55.870  1.00  0.00           O
ATOM   8482  C21 POPEk 286     130.150  47.560  55.680  1.00  0.00           C
ATOM   8483  O22 POPEk 286     129.190  47.000  56.190  1.00  0.00           O
ATOM   8484  C22 POPEk 286     131.270  46.880  54.890  1.00  0.00           C
ATOM   8487  C3  POPEk 286     130.110  51.010  56.870  1.00  0.00           C
ATOM   8490  O31 POPEk 286     129.780  51.590  55.590  1.00  0.00           O
ATOM   8491  C31 POPEk 286     130.800  51.730  54.740  1.00  0.00           C
ATOM   8492  O32 POPEk 286     131.970  51.590  55.020  1.00  0.00           O
ATOM   8493  C32 POPEk 286     130.240  52.050  53.360  1.00  0.00           C
ATOM   8496  C23 POPEk 286     130.810  46.010  53.690  1.00  0.00           C
ATOM   8499  C24 POPEk 286     132.000  45.350  52.990  1.00  0.00           C
ATOM   8502  C25 POPEk 286     131.600  44.320  51.920  1.00  0.00           C
ATOM   8505  C26 POPEk 286     130.780  44.930  50.780  1.00  0.00           C
ATOM   8508  C27 POPEk 286     130.330  43.880  49.760  1.00  0.00           C
ATOM   8511  C28 POPEk 286     129.190  44.400  48.860  1.00  0.00           C
ATOM   8514  C29 POPEk 286     129.650  45.550  48.010  1.00  0.00           C
ATOM   8516 0C21 POPEk 286     130.130  45.460  46.760  1.00  0.00           C
ATOM   8518 1C21 POPEk 286     130.260  44.190  45.960  1.00  0.00           C
ATOM   8521 2C21 POPEk 286     130.100  44.430  44.450  1.00  0.00           C
ATOM   8524 3C21 POPEk 286     128.680  44.760  43.980  1.00  0.00           C
ATOM   8527 4C21 POPEk 286     128.630  44.920  42.450  1.00  0.00           C
ATOM   8530 5C21 POPEk 286     127.240  45.260  41.910  1.00  0.00           C
ATOM   8533 6C21 POPEk 286     127.270  45.820  40.480  1.00  0.00           C
ATOM   8536 7C21 POPEk 286     126.010  46.630  40.130  1.00  0.00           C
ATOM   8539 8C21 POPEk 286     126.090  47.410  38.820  1.00  0.00           C
ATOM   8543  C33 POPEk 286     131.320  52.010  52.250  1.00  0.00           C
ATOM   8546  C34 POPEk 286     130.910  52.810  51.010  1.00  0.00           C
ATOM   8549  C35 POPEk 286     129.800  52.180  50.140  1.00  0.00           C
ATOM   8552  C36 POPEk 286     128.350  52.500  50.550  1.00  0.00           C
ATOM   8555  C37 POPEk 286     127.400  52.380  49.350  1.00  0.00           C
ATOM   8558  C38 POPEk 286     125.960  52.840  49.640  1.00  0.00           C
ATOM   8561  C39 POPEk 286     125.270  53.480  48.430  1.00  0.00           C
ATOM   8564 0C31 POPEk 286     125.160  52.600  47.190  1.00  0.00           C
ATOM   8567 1C31 POPEk 286     124.580  53.370  46.000  1.00  0.00           C
ATOM   8570 2C31 POPEk 286     123.960  52.480  44.920  1.00  0.00           C
ATOM   8573 3C31 POPEk 286     124.890  51.390  44.350  1.00  0.00           C
ATOM   8576 4C31 POPEk 286     126.170  51.970  43.720  1.00  0.00           C
ATOM   8579 5C31 POPEk 286     126.960  50.930  42.910  1.00  0.00           C
ATOM   8582 6C31 POPEk 286     126.370  50.610  41.540  1.00  0.00           C
ATOM   8586  NH3 POPEl 287      23.940  66.290  19.380  1.00  0.00           N
ATOM   8590  C12 POPEl 287      23.750  64.870  19.810  1.00  0.00           C
ATOM   8593  C11 POPEl 287      22.290  64.430  19.600  1.00  0.00           C
ATOM   8596  P   POPEl 287      21.610  64.470  17.090  1.00  0.00           P
ATOM   8597  O13 POPEl 287      20.770  65.280  16.180  1.00  0.00           O
ATOM   8598  O14 POPEl 287      23.020  64.230  16.710  1.00  0.00           O
ATOM   8599  O11 POPEl 287      20.880  63.080  17.360  1.00  0.00           O
ATOM   8600  O12 POPEl 287      21.650  65.120  18.520  1.00  0.00           O
ATOM   8601  C1  POPEl 287      19.450  63.040  17.500  1.00  0.00           C
ATOM   8604  C2  POPEl 287      18.890  62.100  18.640  1.00  0.00           C
ATOM   8606  O21 POPEl 287      17.900  62.730  19.480  1.00  0.00           O
ATOM   8607  C21 POPEl 287      18.270  63.750  20.220  1.00  0.00           C
ATOM   8608  O22 POPEl 287      19.310  64.380  20.120  1.00  0.00           O
ATOM   8609  C22 POPEl 287      17.240  64.010  21.310  1.00  0.00           C
ATOM   8612  C3  POPEl 287      19.970  61.300  19.480  1.00  0.00           C
ATOM   8615  O31 POPEl 287      19.910  61.550  20.900  1.00  0.00           O
ATOM   8616  C31 POPEl 287      19.470  60.560  21.700  1.00  0.00           C
ATOM   8617  O32 POPEl 287      19.330  59.400  21.370  1.00  0.00           O
ATOM   8618  C32 POPEl 287      19.400  61.130  23.130  1.00  0.00           C
ATOM   8621  C23 POPEl 287      17.650  65.160  22.250  1.00  0.00           C
ATOM   8624  C24 POPEl 287      17.260  64.870  23.700  1.00  0.00           C
ATOM   8627  C25 POPEl 287      17.250  66.120  24.580  1.00  0.00           C
ATOM   8630  C26 POPEl 287      17.000  65.770  26.050  1.00  0.00           C
ATOM   8633  C27 POPEl 287      15.830  66.550  26.680  1.00  0.00           C
ATOM   8636  C28 POPEl 287      15.520  66.010  28.090  1.00  0.00           C
ATOM   8639  C29 POPEl 287      14.090  66.190  28.520  1.00  0.00           C
ATOM   8641 0C21 POPEl 287      13.680  66.360  29.780  1.00  0.00           C
ATOM   8643 1C21 POPEl 287      14.570  66.390  30.990  1.00  0.00           C
ATOM   8646 2C21 POPEl 287      14.020  65.550  32.150  1.00  0.00           C
ATOM   8649 3C21 POPEl 287      14.920  65.630  33.380  1.00  0.00           C
ATOM   8652 4C21 POPEl 287      14.310  64.940  34.590  1.00  0.00           C
ATOM   8655 5C21 POPEl 287      15.230  65.010  35.810  1.00  0.00           C
ATOM   8658 6C21 POPEl 287      14.640  64.260  37.010  1.00  0.00           C
ATOM   8661 7C21 POPEl 287      15.600  64.240  38.200  1.00  0.00           C
ATOM   8664 8C21 POPEl 287      15.130  63.360  39.360  1.00  0.00           C
ATOM   8668  C33 POPEl 287      18.090  60.830  23.900  1.00  0.00           C
ATOM   8671  C34 POPEl 287      18.190  61.270  25.370  1.00  0.00           C
ATOM   8674  C35 POPEl 287      16.830  61.290  26.090  1.00  0.00           C
ATOM   8677  C36 POPEl 287      16.920  61.690  27.570  1.00  0.00           C
ATOM   8680  C37 POPEl 287      15.530  61.970  28.160  1.00  0.00           C
ATOM   8683  C38 POPEl 287      15.520  62.500  29.610  1.00  0.00           C
ATOM   8686  C39 POPEl 287      15.150  61.430  30.640  1.00  0.00           C
ATOM   8689 0C31 POPEl 287      16.120  60.250  30.650  1.00  0.00           C
ATOM   8692 1C31 POPEl 287      15.960  59.350  31.890  1.00  0.00           C
ATOM   8695 2C31 POPEl 287      17.080  58.320  31.980  1.00  0.00           C
ATOM   8698 3C31 POPEl 287      17.010  57.430  33.240  1.00  0.00           C
ATOM   8701 4C31 POPEl 287      15.750  56.550  33.270  1.00  0.00           C
ATOM   8704 5C31 POPEl 287      15.920  55.310  34.160  1.00  0.00           C
ATOM   8707 6C31 POPEl 287      14.710  54.380  34.130  1.00  0.00           C
ATOM   8711  NH3 POPEm 288       7.110  87.630  64.570  1.00  0.00           N
ATOM   8715  C12 POPEm 288       7.440  88.910  63.840  1.00  0.00           C
ATOM   8718  C11 POPEm 288       6.240  89.430  63.010  1.00  0.00           C
ATOM   8721  P   POPEm 288       4.850  90.400  65.000  1.00  0.00           P
ATOM   8722  O13 POPEm 288       4.780  89.470  66.150  1.00  0.00           O
ATOM   8723  O14 POPEm 288       5.950  91.390  64.960  1.00  0.00           O
ATOM   8724  O11 POPEm 288       3.460  91.100  64.770  1.00  0.00           O
ATOM   8725  O12 POPEm 288       5.010  89.460  63.740  1.00  0.00           O
ATOM   8726  C1  POPEm 288       3.330  92.040  63.700  1.00  0.00           C
ATOM   8729  C2  POPEm 288       1.960  91.790  63.040  1.00  0.00           C
ATOM   8731  O21 POPEm 288       2.020  92.200  61.680  1.00  0.00           O
ATOM   8732  C21 POPEm 288       2.090  91.250  60.760  1.00  0.00           C
ATOM   8733  O22 POPEm 288       2.240  90.060  60.940  1.00  0.00           O
ATOM   8734  C22 POPEm 288       1.820  91.970  59.440  1.00  0.00           C
ATOM   8737  C3  POPEm 288       0.890  92.630  63.760  1.00  0.00           C
ATOM   8740  O31 POPEm 288      -0.430  92.130  63.520  1.00  0.00           O
ATOM   8741  C31 POPEm 288      -0.970  92.200  62.300  1.00  0.00           C
ATOM   8742  O32 POPEm 288      -1.610  91.270  61.820  1.00  0.00           O
ATOM   8743  C32 POPEm 288      -0.840  93.550  61.600  1.00  0.00           C
ATOM   8746  C23 POPEm 288       2.120  91.230  58.130  1.00  0.00           C
ATOM   8749  C24 POPEm 288       3.620  91.020  57.910  1.00  0.00           C
ATOM   8752  C25 POPEm 288       4.010  91.240  56.450  1.00  0.00           C
ATOM   8755  C26 POPEm 288       5.480  90.940  56.180  1.00  0.00           C
ATOM   8758  C27 POPEm 288       5.870  91.280  54.740  1.00  0.00           C
ATOM   8761  C28 POPEm 288       6.950  90.360  54.170  1.00  0.00           C
ATOM   8764  C29 POPEm 288       8.300  90.580  54.780  1.00  0.00           C
ATOM   8766 0C21 POPEm 288       9.460  90.220  54.200  1.00  0.00           C
ATOM   8768 1C21 POPEm 288       9.600  89.490  52.890  1.00  0.00           C
ATOM   8771 2C21 POPEm 288       9.950  90.440  51.730  1.00  0.00           C
ATOM   8774 3C21 POPEm 288      10.290  89.660  50.460  1.00  0.00           C
ATOM   8777 4C21 POPEm 288      10.840  90.530  49.320  1.00  0.00           C
ATOM   8780 5C21 POPEm 288      11.320  89.660  48.150  1.00  0.00           C
ATOM   8783 6C21 POPEm 288      11.960  90.450  47.010  1.00  0.00           C
ATOM   8786 7C21 POPEm 288      12.330  89.550  45.830  1.00  0.00           C
ATOM   8789 8C21 POPEm 288      13.060  90.280  44.700  1.00  0.00           C
ATOM   8793  C33 POPEm 288      -1.720  93.590  60.320  1.00  0.00           C
ATOM   8796  C34 POPEm 288      -1.750  94.970  59.660  1.00  0.00           C
ATOM   8799  C35 POPEm 288      -2.820  95.100  58.570  1.00  0.00           C
ATOM   8802  C36 POPEm 288      -2.560  94.290  57.290  1.00  0.00           C
ATOM   8805  C37 POPEm 288      -1.400  94.840  56.430  1.00  0.00           C
ATOM   8808  C38 POPEm 288      -1.270  94.110  55.080  1.00  0.00           C
ATOM   8811  C39 POPEm 288       0.000  94.490  54.290  1.00  0.00           C
ATOM   8814 0C31 POPEm 288       0.000  95.930  53.740  1.00  0.00           C
ATOM   8817 1C31 POPEm 288      -0.800  96.120  52.440  1.00  0.00           C
ATOM   8820 2C31 POPEm 288      -0.800  97.590  51.970  1.00  0.00           C
ATOM   8823 3C31 POPEm 288      -1.180  97.790  50.500  1.00  0.00           C
ATOM   8826 4C31 POPEm 288      -0.120  97.260  49.520  1.00  0.00           C
ATOM   8829 5C31 POPEm 288      -0.310  97.730  48.080  1.00  0.00           C
ATOM   8832 6C31 POPEm 288       0.800  97.250  47.140  1.00  0.00           C
ATOM   8836  NH3 POPEn 289     121.570 126.180  25.930  1.00  0.00           N
ATOM   8840  C12 POPEn 289     120.550 126.310  24.830  1.00  0.00           C
ATOM   8843  C11 POPEn 289     120.530 127.740  24.260  1.00  0.00           C
ATOM   8846  P   POPEn 289     118.380 129.060  23.470  1.00  0.00           P
ATOM   8847  O13 POPEn 289     118.940 130.160  24.270  1.00  0.00           O
ATOM   8848  O14 POPEn 289     117.920 129.450  22.100  1.00  0.00           O
ATOM   8849  O11 POPEn 289     117.230 128.360  24.300  1.00  0.00           O
ATOM   8850  O12 POPEn 289     119.490 127.930  23.300  1.00  0.00           O
ATOM   8851  C1  POPEn 289     116.850 128.770  25.630  1.00  0.00           C
ATOM   8854  C2  POPEn 289     117.420 127.820  26.730  1.00  0.00           C
ATOM   8856  O21 POPEn 289     116.380 127.110  27.450  1.00  0.00           O
ATOM   8857  C21 POPEn 289     115.690 127.720  28.390  1.00  0.00           C
ATOM   8858  O22 POPEn 289     115.780 128.900  28.700  1.00  0.00           O
ATOM   8859  C22 POPEn 289     114.800 126.690  29.110  1.00  0.00           C
ATOM   8862  C3  POPEn 289     118.480 128.540  27.620  1.00  0.00           C
ATOM   8865  O31 POPEn 289     119.500 127.610  28.050  1.00  0.00           O
ATOM   8866  C31 POPEn 289     120.060 127.700  29.270  1.00  0.00           C
ATOM   8867  O32 POPEn 289     121.260 127.580  29.450  1.00  0.00           O
ATOM   8868  C32 POPEn 289     119.040 128.000  30.380  1.00  0.00           C
ATOM   8871  C23 POPEn 289     113.420 127.240  29.550  1.00  0.00           C
ATOM   8874  C24 POPEn 289     113.380 128.020  30.870  1.00  0.00           C
ATOM   8877  C25 POPEn 289     113.570 127.160  32.130  1.00  0.00           C
ATOM   8880  C26 POPEn 289     112.400 126.230  32.480  1.00  0.00           C
ATOM   8883  C27 POPEn 289     112.890 124.840  32.940  1.00  0.00           C
ATOM   8886  C28 POPEn 289     111.740 123.910  33.390  1.00  0.00           C
ATOM   8889  C29 POPEn 289     110.840 123.620  32.220  1.00  0.00           C
ATOM   8891 0C21 POPEn 289     110.460 122.430  31.740  1.00  0.00           C
ATOM   8893 1C21 POPEn 289     110.820 121.070  32.260  1.00  0.00           C
ATOM   8896 2C21 POPEn 289     109.610 120.400  32.940  1.00  0.00           C
ATOM   8899 3C21 POPEn 289     109.960 119.010  33.500  1.00  0.00           C
ATOM   8902 4C21 POPEn 289     110.140 119.000  35.020  1.00  0.00           C
ATOM   8905 5C21 POPEn 289     110.590 117.630  35.570  1.00  0.00           C
ATOM   8908 6C21 POPEn 289     109.630 116.480  35.250  1.00  0.00           C
ATOM   8911 7C21 POPEn 289     110.030 115.190  35.970  1.00  0.00           C
ATOM   8914 8C21 POPEn 289     109.240 113.960  35.520  1.00  0.00           C
ATOM   8918  C33 POPEn 289     119.500 127.630  31.820  1.00  0.00           C
ATOM   8921  C34 POPEn 289     118.750 128.460  32.870  1.00  0.00           C
ATOM   8924  C35 POPEn 289     118.870 127.950  34.320  1.00  0.00           C
ATOM   8927  C36 POPEn 289     117.830 126.870  34.680  1.00  0.00           C
ATOM   8930  C37 POPEn 289     117.670 126.680  36.180  1.00  0.00           C
ATOM   8933  C38 POPEn 289     116.490 125.760  36.550  1.00  0.00           C
ATOM   8936  C39 POPEn 289     116.280 125.620  38.060  1.00  0.00           C
ATOM   8939 0C31 POPEn 289     115.910 126.910  38.820  1.00  0.00           C
ATOM   8942 1C31 POPEn 289     116.050 126.730  40.340  1.00  0.00           C
ATOM   8945 2C31 POPEn 289     115.630 127.960  41.150  1.00  0.00           C
ATOM   8948 3C31 POPEn 289     114.110 128.190  41.210  1.00  0.00           C
ATOM   8951 4C31 POPEn 289     113.370 127.120  42.030  1.00  0.00           C
ATOM   8954 5C31 POPEn 289     111.840 127.270  41.950  1.00  0.00           C
ATOM   8957 6C31 POPEn 289     111.100 126.080  42.540  1.00  0.00           C
ATOM   8961  NH3 POPEo 290      70.140 110.880  17.680  1.00  0.00           N
ATOM   8965  C12 POPEo 290      70.920 112.110  17.250  1.00  0.00           C
ATOM   8968  C11 POPEo 290      70.050 113.360  17.020  1.00  0.00           C
ATOM   8971  P   POPEo 290      71.650 115.400  17.670  1.00  0.00           P
ATOM   8972  O13 POPEo 290      73.090 115.180  17.420  1.00  0.00           O
ATOM   8973  O14 POPEo 290      71.120 116.780  17.540  1.00  0.00           O
ATOM   8974  O11 POPEo 290      71.230 114.800  19.100  1.00  0.00           O
ATOM   8975  O12 POPEo 290      70.840 114.490  16.650  1.00  0.00           O
ATOM   8976  C1  POPEo 290      70.480 115.680  19.960  1.00  0.00           C
ATOM   8979  C2  POPEo 290      69.750 114.920  21.130  1.00  0.00           C
ATOM   8981  O21 POPEo 290      70.670 114.400  22.090  1.00  0.00           O
ATOM   8982  C21 POPEo 290      71.220 115.320  22.860  1.00  0.00           C
ATOM   8983  O22 POPEo 290      70.990 116.520  22.810  1.00  0.00           O
ATOM   8984  C22 POPEo 290      72.180 114.670  23.820  1.00  0.00           C
ATOM   8987  C3  POPEo 290      68.910 113.760  20.530  1.00  0.00           C
ATOM   8990  O31 POPEo 290      68.130 113.050  21.510  1.00  0.00           O
ATOM   8991  C31 POPEo 290      67.320 112.160  20.940  1.00  0.00           C
ATOM   8992  O32 POPEo 290      67.200 112.000  19.730  1.00  0.00           O
ATOM   8993  C32 POPEo 290      66.610 111.330  22.000  1.00  0.00           C
ATOM   8996  C23 POPEo 290      72.170 115.400  25.170  1.00  0.00           C
ATOM   8999  C24 POPEo 290      73.440 115.090  25.970  1.00  0.00           C
ATOM   9002  C25 POPEo 290      74.630 115.920  25.480  1.00  0.00           C
ATOM   9005  C26 POPEo 290      75.860 115.630  26.320  1.00  0.00           C
ATOM   9008  C27 POPEo 290      76.780 116.850  26.460  1.00  0.00           C
ATOM   9011  C28 POPEo 290      77.930 116.590  27.450  1.00  0.00           C
ATOM   9014  C29 POPEo 290      77.420 116.380  28.860  1.00  0.00           C
ATOM   9016 0C21 POPEo 290      77.520 117.260  29.870  1.00  0.00           C
ATOM   9018 1C21 POPEo 290      78.100 118.640  29.800  1.00  0.00           C
ATOM   9021 2C21 POPEo 290      77.570 119.550  30.930  1.00  0.00           C
ATOM   9024 3C21 POPEo 290      76.100 119.980  30.750  1.00  0.00           C
ATOM   9027 4C21 POPEo 290      75.370 120.210  32.080  1.00  0.00           C
ATOM   9030 5C21 POPEo 290      76.100 121.110  33.080  1.00  0.00           C
ATOM   9033 6C21 POPEo 290      75.370 121.170  34.440  1.00  0.00           C
ATOM   9036 7C21 POPEo 290      76.080 122.070  35.450  1.00  0.00           C
ATOM   9039 8C21 POPEo 290      75.370 122.140  36.810  1.00  0.00           C
ATOM   9043  C33 POPEo 290      66.000 110.030  21.420  1.00  0.00           C
ATOM   9046  C34 POPEo 290      65.380 109.110  22.480  1.00  0.00           C
ATOM   9049  C35 POPEo 290      64.310 109.820  23.330  1.00  0.00           C
ATOM   9052  C36 POPEo 290      64.820 110.160  24.730  1.00  0.00           C
ATOM   9055  C37 POPEo 290      63.860 111.070  25.510  1.00  0.00           C
ATOM   9058  C38 POPEo 290      64.380 111.430  26.910  1.00  0.00           C
ATOM   9061  C39 POPEo 290      64.200 110.290  27.920  1.00  0.00           C
ATOM   9064 0C31 POPEo 290      64.740 110.650  29.310  1.00  0.00           C
ATOM   9067 1C31 POPEo 290      66.260 110.600  29.400  1.00  0.00           C
ATOM   9070 2C31 POPEo 290      66.760 110.810  30.840  1.00  0.00           C
ATOM   9073 3C31 POPEo 290      66.710 109.550  31.710  1.00  0.00           C
ATOM   9076 4C31 POPEo 290      67.280 109.780  33.120  1.00  0.00           C
ATOM   9079 5C31 POPEo 290      67.340 108.500  33.960  1.00  0.00           C
ATOM   9082 6C31 POPEo 290      67.760 108.750  35.410  1.00  0.00           C
ATOM   9086  NH3 POPEp 291      95.940  80.630  23.080  1.00  0.00           N
ATOM   9090  C12 POPEp 291      94.850  80.970  22.110  1.00  0.00           C
ATOM   9093  C11 POPEp 291      94.920  82.430  21.640  1.00  0.00           C
ATOM   9096  P   POPEp 291      96.310  84.020  20.120  1.00  0.00           P
ATOM   9097  O13 POPEp 291      96.410  83.920  18.650  1.00  0.00           O
ATOM   9098  O14 POPEp 291      95.340  84.990  20.650  1.00  0.00           O
ATOM   9099  O11 POPEp 291      97.720  84.400  20.750  1.00  0.00           O
ATOM   9100  O12 POPEp 291      95.980  82.590  20.700  1.00  0.00           O
ATOM   9101  C1  POPEp 291      98.170  83.840  21.990  1.00  0.00           C
ATOM   9104  C2  POPEp 291      98.350  84.960  23.050  1.00  0.00           C
ATOM   9106  O21 POPEp 291      98.890  84.510  24.300  1.00  0.00           O
ATOM   9107  C21 POPEp 291      98.300  83.580  25.010  1.00  0.00           C
ATOM   9108  O22 POPEp 291      97.370  82.850  24.690  1.00  0.00           O
ATOM   9109  C22 POPEp 291      99.010  83.570  26.370  1.00  0.00           C
ATOM   9112  C3  POPEp 291      97.080  85.820  23.310  1.00  0.00           C
ATOM   9115  O31 POPEp 291      97.360  86.910  24.210  1.00  0.00           O
ATOM   9116  C31 POPEp 291      97.910  87.990  23.660  1.00  0.00           C
ATOM   9117  O32 POPEp 291      98.140  88.120  22.460  1.00  0.00           O
ATOM   9118  C32 POPEp 291      98.300  88.960  24.770  1.00  0.00           C
ATOM   9121  C23 POPEp 291      98.360  84.500  27.420  1.00  0.00           C
ATOM   9124  C24 POPEp 291      98.010  83.710  28.680  1.00  0.00           C
ATOM   9127  C25 POPEp 291      97.570  84.570  29.870  1.00  0.00           C
ATOM   9130  C26 POPEp 291      98.750  85.340  30.490  1.00  0.00           C
ATOM   9133  C27 POPEp 291      98.420  85.860  31.900  1.00  0.00           C
ATOM   9136  C28 POPEp 291      99.550  86.720  32.480  1.00  0.00           C
ATOM   9139  C29 POPEp 291      99.400  86.880  33.980  1.00  0.00           C
ATOM   9141 0C21 POPEp 291      98.850  87.910  34.640  1.00  0.00           C
ATOM   9143 1C21 POPEp 291      98.230  89.140  34.030  1.00  0.00           C
ATOM   9146 2C21 POPEp 291      96.730  89.260  34.380  1.00  0.00           C
ATOM   9149 3C21 POPEp 291      96.420  89.490  35.870  1.00  0.00           C
ATOM   9152 4C21 POPEp 291      96.880  90.850  36.420  1.00  0.00           C
ATOM   9155 5C21 POPEp 291      96.660  90.980  37.940  1.00  0.00           C
ATOM   9158 6C21 POPEp 291      95.190  90.910  38.390  1.00  0.00           C
ATOM   9161 7C21 POPEp 291      95.030  90.780  39.910  1.00  0.00           C
ATOM   9164 8C21 POPEp 291      93.580  90.580  40.340  1.00  0.00           C
ATOM   9168  C33 POPEp 291      99.560  88.530  25.570  1.00  0.00           C
ATOM   9171  C34 POPEp 291      99.930  89.560  26.650  1.00  0.00           C
ATOM   9174  C35 POPEp 291     100.860  88.990  27.720  1.00  0.00           C
ATOM   9177  C36 POPEp 291     101.030  89.900  28.940  1.00  0.00           C
ATOM   9180  C37 POPEp 291     101.660  89.150  30.120  1.00  0.00           C
ATOM   9183  C38 POPEp 291     101.390  89.810  31.480  1.00  0.00           C
ATOM   9186  C39 POPEp 291     102.330  90.960  31.850  1.00  0.00           C
ATOM   9189 0C31 POPEp 291     102.140  91.340  33.320  1.00  0.00           C
ATOM   9192 1C31 POPEp 291     103.230  92.260  33.890  1.00  0.00           C
ATOM   9195 2C31 POPEp 291     103.370  92.140  35.410  1.00  0.00           C
ATOM   9198 3C31 POPEp 291     102.030  92.210  36.170  1.00  0.00           C
ATOM   9201 4C31 POPEp 291     102.190  92.130  37.690  1.00  0.00           C
ATOM   9204 5C31 POPEp 291     100.820  92.110  38.390  1.00  0.00           C
ATOM   9207 6C31 POPEp 291     100.900  92.180  39.910  1.00  0.00           C
ATOM   9211  NH3 POPEq 292      27.060 121.530  24.660  1.00  0.00           N
ATOM   9215  C12 POPEq 292      25.790 122.160  25.190  1.00  0.00           C
ATOM   9218  C11 POPEq 292      25.360 123.350  24.310  1.00  0.00           C
ATOM   9221  P   POPEq 292      22.860 123.840  25.030  1.00  0.00           P
ATOM   9222  O13 POPEq 292      22.060 125.080  24.840  1.00  0.00           O
ATOM   9223  O14 POPEq 292      22.550 122.710  24.140  1.00  0.00           O
ATOM   9224  O11 POPEq 292      22.750 123.310  26.510  1.00  0.00           O
ATOM   9225  O12 POPEq 292      24.400 124.210  24.950  1.00  0.00           O
ATOM   9226  C1  POPEq 292      21.920 123.910  27.500  1.00  0.00           C
ATOM   9229  C2  POPEq 292      21.660 122.850  28.620  1.00  0.00           C
ATOM   9231  O21 POPEq 292      20.740 123.290  29.640  1.00  0.00           O
ATOM   9232  C21 POPEq 292      21.120 124.320  30.380  1.00  0.00           C
ATOM   9233  O22 POPEq 292      22.150 124.950  30.240  1.00  0.00           O
ATOM   9234  C22 POPEq 292      20.200 124.510  31.580  1.00  0.00           C
ATOM   9237  C3  POPEq 292      22.990 122.260  29.200  1.00  0.00           C
ATOM   9240  O31 POPEq 292      23.180 120.860  28.880  1.00  0.00           O
ATOM   9241  C31 POPEq 292      22.570 119.860  29.520  1.00  0.00           C
ATOM   9242  O32 POPEq 292      22.600 118.700  29.150  1.00  0.00           O
ATOM   9243  C32 POPEq 292      21.920 120.290  30.830  1.00  0.00           C
ATOM   9246  C23 POPEq 292      20.920 124.150  32.900  1.00  0.00           C
ATOM   9249  C24 POPEq 292      20.510 125.030  34.090  1.00  0.00           C
ATOM   9252  C25 POPEq 292      21.340 124.740  35.350  1.00  0.00           C
ATOM   9255  C26 POPEq 292      21.220 125.830  36.420  1.00  0.00           C
ATOM   9258  C27 POPEq 292      22.060 125.500  37.670  1.00  0.00           C
ATOM   9261  C28 POPEq 292      22.360 126.740  38.530  1.00  0.00           C
ATOM   9264  C29 POPEq 292      23.290 126.410  39.680  1.00  0.00           C
ATOM   9266 0C21 POPEq 292      23.630 127.240  40.680  1.00  0.00           C
ATOM   9268 1C21 POPEq 292      23.130 128.640  40.900  1.00  0.00           C
ATOM   9271 2C21 POPEq 292      23.230 129.070  42.380  1.00  0.00           C
ATOM   9274 3C21 POPEq 292      22.330 128.280  43.340  1.00  0.00           C
ATOM   9277 4C21 POPEq 292      22.870 128.260  44.790  1.00  0.00           C
ATOM   9280 5C21 POPEq 292      22.860 129.630  45.480  1.00  0.00           C
ATOM   9283 6C21 POPEq 292      21.610 129.860  46.340  1.00  0.00           C
ATOM   9286 7C21 POPEq 292      21.410 131.340  46.690  1.00  0.00           C
ATOM   9289 8C21 POPEq 292      20.280 131.580  47.690  1.00  0.00           C
ATOM   9293  C33 POPEq 292      21.000 119.200  31.420  1.00  0.00           C
ATOM   9296  C34 POPEq 292      20.250 119.750  32.630  1.00  0.00           C
ATOM   9299  C35 POPEq 292      20.830 119.290  33.970  1.00  0.00           C
ATOM   9302  C36 POPEq 292      20.450 120.240  35.100  1.00  0.00           C
ATOM   9305  C37 POPEq 292      20.740 119.650  36.480  1.00  0.00           C
ATOM   9308  C38 POPEq 292      20.570 120.690  37.590  1.00  0.00           C
ATOM   9311  C39 POPEq 292      20.780 120.110  38.990  1.00  0.00           C
ATOM   9314 0C31 POPEq 292      22.180 119.530  39.210  1.00  0.00           C
ATOM   9317 1C31 POPEq 292      22.370 118.930  40.610  1.00  0.00           C
ATOM   9320 2C31 POPEq 292      23.200 119.810  41.570  1.00  0.00           C
ATOM   9323 3C31 POPEq 292      22.560 121.170  41.910  1.00  0.00           C
ATOM   9326 4C31 POPEq 292      23.430 121.980  42.880  1.00  0.00           C
ATOM   9329 5C31 POPEq 292      22.810 123.320  43.290  1.00  0.00           C
ATOM   9332 6C31 POPEq 292      23.750 124.170  44.160  1.00  0.00           C
ATOM   9336  NH3 POPEr 293      89.280   9.780  23.830  1.00  0.00           N
ATOM   9340  C12 POPEr 293      89.570   9.980  22.370  1.00  0.00           C
ATOM   9343  C11 POPEr 293      88.470  10.780  21.650  1.00  0.00           C
ATOM   9346  P   POPEr 293      87.190  13.040  22.210  1.00  0.00           P
ATOM   9347  O13 POPEr 293      87.510  14.210  23.040  1.00  0.00           O
ATOM   9348  O14 POPEr 293      86.630  13.400  20.890  1.00  0.00           O
ATOM   9349  O11 POPEr 293      86.180  12.130  22.980  1.00  0.00           O
ATOM   9350  O12 POPEr 293      88.490  12.150  22.050  1.00  0.00           O
ATOM   9351  C1  POPEr 293      85.550  12.510  24.210  1.00  0.00           C
ATOM   9354  C2  POPEr 293      86.200  11.760  25.400  1.00  0.00           C
ATOM   9356  O21 POPEr 293      85.340  11.720  26.560  1.00  0.00           O
ATOM   9357  C21 POPEr 293      85.150  12.850  27.200  1.00  0.00           C
ATOM   9358  O22 POPEr 293      85.460  13.970  26.840  1.00  0.00           O
ATOM   9359  C22 POPEr 293      84.490  12.540  28.530  1.00  0.00           C
ATOM   9362  C3  POPEr 293      87.650  12.230  25.750  1.00  0.00           C
ATOM   9365  O31 POPEr 293      88.390  11.170  26.390  1.00  0.00           O
ATOM   9366  C31 POPEr 293      88.880  11.390  27.600  1.00  0.00           C
ATOM   9367  O32 POPEr 293      88.670  12.360  28.310  1.00  0.00           O
ATOM   9368  C32 POPEr 293      89.720  10.180  27.990  1.00  0.00           C
ATOM   9371  C23 POPEr 293      85.510  11.810  29.440  1.00  0.00           C
ATOM   9374  C24 POPEr 293      85.000  11.760  30.870  1.00  0.00           C
ATOM   9377  C25 POPEr 293      86.010  11.290  31.920  1.00  0.00           C
ATOM   9380  C26 POPEr 293      85.450  11.490  33.340  1.00  0.00           C
ATOM   9383  C27 POPEr 293      86.480  12.080  34.310  1.00  0.00           C
ATOM   9386  C28 POPEr 293      85.860  12.800  35.530  1.00  0.00           C
ATOM   9389  C29 POPEr 293      85.090  11.890  36.460  1.00  0.00           C
ATOM   9391 0C21 POPEr 293      85.560  11.320  37.580  1.00  0.00           C
ATOM   9393 1C21 POPEr 293      86.980  11.420  38.100  1.00  0.00           C
ATOM   9396 2C21 POPEr 293      87.120  12.080  39.480  1.00  0.00           C
ATOM   9399 3C21 POPEr 293      86.570  13.520  39.560  1.00  0.00           C
ATOM   9402 4C21 POPEr 293      87.100  14.300  40.770  1.00  0.00           C
ATOM   9405 5C21 POPEr 293      86.970  13.540  42.100  1.00  0.00           C
ATOM   9408 6C21 POPEr 293      87.380  14.360  43.330  1.00  0.00           C
ATOM   9411 7C21 POPEr 293      88.890  14.620  43.400  1.00  0.00           C
ATOM   9414 8C21 POPEr 293      89.300  15.380  44.670  1.00  0.00           C
ATOM   9418  C33 POPEr 293      90.400  10.250  29.370  1.00  0.00           C
ATOM   9421  C34 POPEr 293      91.250   8.990  29.610  1.00  0.00           C
ATOM   9424  C35 POPEr 293      91.330   8.540  31.070  1.00  0.00           C
ATOM   9427  C36 POPEr 293      91.960   9.600  31.980  1.00  0.00           C
ATOM   9430  C37 POPEr 293      92.420   9.040  33.320  1.00  0.00           C
ATOM   9433  C38 POPEr 293      93.260  10.080  34.050  1.00  0.00           C
ATOM   9436  C39 POPEr 293      93.710   9.700  35.470  1.00  0.00           C
ATOM   9439 0C31 POPEr 293      94.460  10.880  36.100  1.00  0.00           C
ATOM   9442 1C31 POPEr 293      95.200  10.550  37.400  1.00  0.00           C
ATOM   9445 2C31 POPEr 293      95.640  11.830  38.120  1.00  0.00           C
ATOM   9448 3C31 POPEr 293      96.940  11.690  38.920  1.00  0.00           C
ATOM   9451 4C31 POPEr 293      96.880  10.610  40.010  1.00  0.00           C
ATOM   9454 5C31 POPEr 293      98.120  10.640  40.920  1.00  0.00           C
ATOM   9457 6C31 POPEr 293      98.120   9.530  41.970  1.00  0.00           C
ATOM   9461  NH3 POPEs 294      83.380 103.920  60.340  1.00  0.00           N
ATOM   9465  C12 POPEs 294      84.290 104.880  61.040  1.00  0.00           C
ATOM   9468  C11 POPEs 294      83.920 106.340  60.760  1.00  0.00           C
ATOM   9471  P   POPEs 294      85.500 108.450  60.550  1.00  0.00           P
ATOM   9472  O13 POPEs 294      85.880 109.410  61.610  1.00  0.00           O
ATOM   9473  O14 POPEs 294      86.570 108.060  59.610  1.00  0.00           O
ATOM   9474  O11 POPEs 294      84.260 109.020  59.730  1.00  0.00           O
ATOM   9475  O12 POPEs 294      84.980 107.150  61.270  1.00  0.00           O
ATOM   9476  C1  POPEs 294      84.340 109.450  58.370  1.00  0.00           C
ATOM   9479  C2  POPEs 294      83.650 108.430  57.410  1.00  0.00           C
ATOM   9481  O21 POPEs 294      84.510 108.040  56.330  1.00  0.00           O
ATOM   9482  C21 POPEs 294      84.610 108.870  55.320  1.00  0.00           C
ATOM   9483  O22 POPEs 294      84.340 110.060  55.330  1.00  0.00           O
ATOM   9484  C22 POPEs 294      85.000 108.060  54.070  1.00  0.00           C
ATOM   9487  C3  POPEs 294      82.220 108.830  56.930  1.00  0.00           C
ATOM   9490  O31 POPEs 294      81.720 107.830  56.000  1.00  0.00           O
ATOM   9491  C31 POPEs 294      80.790 108.280  55.160  1.00  0.00           C
ATOM   9492  O32 POPEs 294      80.330 109.400  55.160  1.00  0.00           O
ATOM   9493  C32 POPEs 294      80.400 107.160  54.200  1.00  0.00           C
ATOM   9496  C23 POPEs 294      86.230 108.600  53.310  1.00  0.00           C
ATOM   9499  C24 POPEs 294      86.710 107.630  52.220  1.00  0.00           C
ATOM   9502  C25 POPEs 294      85.690 107.400  51.090  1.00  0.00           C
ATOM   9505  C26 POPEs 294      86.320 106.730  49.850  1.00  0.00           C
ATOM   9508  C27 POPEs 294      85.350 106.690  48.670  1.00  0.00           C
ATOM   9511  C28 POPEs 294      86.040 106.470  47.310  1.00  0.00           C
ATOM   9514  C29 POPEs 294      86.510 105.040  47.090  1.00  0.00           C
ATOM   9516 0C21 POPEs 294      86.230 104.250  46.040  1.00  0.00           C
ATOM   9518 1C21 POPEs 294      85.380 104.610  44.840  1.00  0.00           C
ATOM   9521 2C21 POPEs 294      84.300 103.560  44.550  1.00  0.00           C
ATOM   9524 3C21 POPEs 294      83.250 104.080  43.550  1.00  0.00           C
ATOM   9527 4C21 POPEs 294      82.220 103.020  43.160  1.00  0.00           C
ATOM   9530 5C21 POPEs 294      81.050 103.590  42.340  1.00  0.00           C
ATOM   9533 6C21 POPEs 294      80.190 104.590  43.130  1.00  0.00           C
ATOM   9536 7C21 POPEs 294      78.870 104.900  42.430  1.00  0.00           C
ATOM   9539 8C21 POPEs 294      77.930 105.790  43.230  1.00  0.00           C
ATOM   9543  C33 POPEs 294      79.410 107.630  53.110  1.00  0.00           C
ATOM   9546  C34 POPEs 294      80.130 108.350  51.960  1.00  0.00           C
ATOM   9549  C35 POPEs 294      80.780 107.380  50.950  1.00  0.00           C
ATOM   9552  C36 POPEs 294      79.730 106.700  50.050  1.00  0.00           C
ATOM   9555  C37 POPEs 294      80.360 105.730  49.050  1.00  0.00           C
ATOM   9558  C38 POPEs 294      80.290 106.190  47.590  1.00  0.00           C
ATOM   9561  C39 POPEs 294      81.260 107.340  47.310  1.00  0.00           C
ATOM   9564 0C31 POPEs 294      81.180 107.770  45.840  1.00  0.00           C
ATOM   9567 1C31 POPEs 294      82.240 108.820  45.500  1.00  0.00           C
ATOM   9570 2C31 POPEs 294      82.080 109.350  44.070  1.00  0.00           C
ATOM   9573 3C31 POPEs 294      83.420 109.550  43.360  1.00  0.00           C
ATOM   9576 4C31 POPEs 294      83.970 108.230  42.800  1.00  0.00           C
ATOM   9579 5C31 POPEs 294      85.290 108.420  42.040  1.00  0.00           C
ATOM   9582 6C31 POPEs 294      85.790 107.110  41.420  1.00  0.00           C
ATOM   9586  NH3 POPEt 295      58.800  71.190  16.710  1.00  0.00           N
ATOM   9590  C12 POPEt 295      59.760  72.320  16.430  1.00  0.00           C
ATOM   9593  C11 POPEt 295      59.390  73.590  17.240  1.00  0.00           C
ATOM   9596  P   POPEt 295      58.430  73.000  19.630  1.00  0.00           P
ATOM   9597  O13 POPEt 295      57.380  74.030  19.710  1.00  0.00           O
ATOM   9598  O14 POPEt 295      58.060  71.600  19.340  1.00  0.00           O
ATOM   9599  O11 POPEt 295      59.150  73.010  21.020  1.00  0.00           O
ATOM   9600  O12 POPEt 295      59.570  73.420  18.640  1.00  0.00           O
ATOM   9601  C1  POPEt 295      60.260  73.870  21.290  1.00  0.00           C
ATOM   9604  C2  POPEt 295      60.350  74.300  22.790  1.00  0.00           C
ATOM   9606  O21 POPEt 295      59.090  74.090  23.460  1.00  0.00           O
ATOM   9607  C21 POPEt 295      58.840  72.890  24.020  1.00  0.00           C
ATOM   9608  O22 POPEt 295      57.760  72.330  23.900  1.00  0.00           O
ATOM   9609  C22 POPEt 295      60.020  72.380  24.870  1.00  0.00           C
ATOM   9612  C3  POPEt 295      60.820  75.770  22.960  1.00  0.00           C
ATOM   9615  O31 POPEt 295      60.560  76.250  24.300  1.00  0.00           O
ATOM   9616  C31 POPEt 295      59.420  76.920  24.440  1.00  0.00           C
ATOM   9617  O32 POPEt 295      58.680  77.270  23.520  1.00  0.00           O
ATOM   9618  C32 POPEt 295      59.150  77.170  25.920  1.00  0.00           C
ATOM   9621  C23 POPEt 295      59.640  71.480  26.070  1.00  0.00           C
ATOM   9624  C24 POPEt 295      60.680  71.590  27.190  1.00  0.00           C
ATOM   9627  C25 POPEt 295      60.500  70.580  28.330  1.00  0.00           C
ATOM   9630  C26 POPEt 295      59.300  70.870  29.250  1.00  0.00           C
ATOM   9633  C27 POPEt 295      59.160  69.800  30.340  1.00  0.00           C
ATOM   9636  C28 POPEt 295      57.850  69.870  31.130  1.00  0.00           C
ATOM   9639  C29 POPEt 295      57.810  68.740  32.120  1.00  0.00           C
ATOM   9641 0C21 POPEt 295      57.340  68.790  33.380  1.00  0.00           C
ATOM   9643 1C21 POPEt 295      56.700  69.980  34.040  1.00  0.00           C
ATOM   9646 2C21 POPEt 295      55.180  70.030  33.790  1.00  0.00           C
ATOM   9649 3C21 POPEt 295      54.420  70.560  35.010  1.00  0.00           C
ATOM   9652 4C21 POPEt 295      52.920  70.750  34.750  1.00  0.00           C
ATOM   9655 5C21 POPEt 295      52.050  70.520  36.000  1.00  0.00           C
ATOM   9658 6C21 POPEt 295      52.600  71.180  37.270  1.00  0.00           C
ATOM   9661 7C21 POPEt 295      51.550  71.210  38.390  1.00  0.00           C
ATOM   9664 8C21 POPEt 295      52.140  71.480  39.770  1.00  0.00           C
ATOM   9668  C33 POPEt 295      58.630  75.900  26.630  1.00  0.00           C
ATOM   9671  C34 POPEt 295      58.160  76.160  28.070  1.00  0.00           C
ATOM   9674  C35 POPEt 295      57.820  74.850  28.800  1.00  0.00           C
ATOM   9677  C36 POPEt 295      57.130  75.060  30.160  1.00  0.00           C
ATOM   9680  C37 POPEt 295      56.690  73.730  30.800  1.00  0.00           C
ATOM   9683  C38 POPEt 295      56.060  73.880  32.190  1.00  0.00           C
ATOM   9686  C39 POPEt 295      57.050  74.440  33.220  1.00  0.00           C
ATOM   9689 0C31 POPEt 295      56.520  74.400  34.660  1.00  0.00           C
ATOM   9692 1C31 POPEt 295      57.540  74.960  35.660  1.00  0.00           C
ATOM   9695 2C31 POPEt 295      57.060  75.000  37.110  1.00  0.00           C
ATOM   9698 3C31 POPEt 295      56.780  73.610  37.700  1.00  0.00           C
ATOM   9701 4C31 POPEt 295      56.340  73.660  39.170  1.00  0.00           C
ATOM   9704 5C31 POPEt 295      56.170  72.250  39.760  1.00  0.00           C
ATOM   9707 6C31 POPEt 295      55.680  72.240  41.200  1.00  0.00           C
ATOM   9711  NH3 POPEu 296      28.380   8.080  22.670  1.00  0.00           N
ATOM   9715  C12 POPEu 296      28.720   6.860  21.860  1.00  0.00           C
ATOM   9718  C11 POPEu 296      28.080   5.530  22.390  1.00  0.00           C
ATOM   9721  P   POPEu 296      28.200   5.370  24.990  1.00  0.00           P
ATOM   9722  O13 POPEu 296      28.800   6.700  25.180  1.00  0.00           O
ATOM   9723  O14 POPEu 296      26.730   5.310  25.040  1.00  0.00           O
ATOM   9724  O11 POPEu 296      28.780   4.400  26.090  1.00  0.00           O
ATOM   9725  O12 POPEu 296      28.680   4.920  23.550  1.00  0.00           O
ATOM   9726  C1  POPEu 296      29.250   3.080  25.920  1.00  0.00           C
ATOM   9729  C2  POPEu 296      30.500   2.820  26.810  1.00  0.00           C
ATOM   9731  O21 POPEu 296      30.320   1.640  27.630  1.00  0.00           O
ATOM   9732  C21 POPEu 296      29.640   1.750  28.760  1.00  0.00           C
ATOM   9733  O22 POPEu 296      28.830   2.620  29.040  1.00  0.00           O
ATOM   9734  C22 POPEu 296      30.100   0.660  29.730  1.00  0.00           C
ATOM   9737  C3  POPEu 296      31.000   4.070  27.620  1.00  0.00           C
ATOM   9740  O31 POPEu 296      31.840   3.710  28.740  1.00  0.00           O
ATOM   9741  C31 POPEu 296      33.070   4.200  28.820  1.00  0.00           C
ATOM   9742  O32 POPEu 296      33.650   4.820  27.950  1.00  0.00           O
ATOM   9743  C32 POPEu 296      33.620   3.980  30.240  1.00  0.00           C
ATOM   9746  C23 POPEu 296      29.520   0.850  31.160  1.00  0.00           C
ATOM   9749  C24 POPEu 296      30.300   0.110  32.250  1.00  0.00           C
ATOM   9752  C25 POPEu 296      29.560   0.040  33.600  1.00  0.00           C
ATOM   9755  C26 POPEu 296      29.470   1.370  34.370  1.00  0.00           C
ATOM   9758  C27 POPEu 296      28.650   1.220  35.660  1.00  0.00           C
ATOM   9761  C28 POPEu 296      28.840   2.360  36.690  1.00  0.00           C
ATOM   9764  C29 POPEu 296      30.140   2.240  37.460  1.00  0.00           C
ATOM   9766 0C21 POPEu 296      30.290   2.080  38.790  1.00  0.00           C
ATOM   9768 1C21 POPEu 296      29.210   1.980  39.840  1.00  0.00           C
ATOM   9771 2C21 POPEu 296      29.480   0.900  40.910  1.00  0.00           C
ATOM   9774 3C21 POPEu 296      30.700   1.190  41.800  1.00  0.00           C
ATOM   9777 4C21 POPEu 296      30.850   0.180  42.950  1.00  0.00           C
ATOM   9780 5C21 POPEu 296      31.980   0.530  43.930  1.00  0.00           C
ATOM   9783 6C21 POPEu 296      33.380   0.540  43.300  1.00  0.00           C
ATOM   9786 7C21 POPEu 296      34.500   0.670  44.350  1.00  0.00           C
ATOM   9789 8C21 POPEu 296      35.900   0.750  43.740  1.00  0.00           C
ATOM   9793  C33 POPEu 296      32.730   3.100  31.160  1.00  0.00           C
ATOM   9796  C34 POPEu 296      33.100   3.250  32.650  1.00  0.00           C
ATOM   9799  C35 POPEu 296      34.590   3.040  32.930  1.00  0.00           C
ATOM   9802  C36 POPEu 296      34.930   3.140  34.420  1.00  0.00           C
ATOM   9805  C37 POPEu 296      36.440   2.950  34.620  1.00  0.00           C
ATOM   9808  C38 POPEu 296      36.890   3.040  36.080  1.00  0.00           C
ATOM   9811  C39 POPEu 296      36.520   1.800  36.900  1.00  0.00           C
ATOM   9814 0C31 POPEu 296      37.150   1.890  38.290  1.00  0.00           C
ATOM   9817 1C31 POPEu 296      37.180   0.560  39.040  1.00  0.00           C
ATOM   9820 2C31 POPEu 296      37.980   0.710  40.330  1.00  0.00           C
ATOM   9823 3C31 POPEu 296      38.270  -0.620  41.010  1.00  0.00           C
ATOM   9826 4C31 POPEu 296      39.170  -0.410  42.230  1.00  0.00           C
ATOM   9829 5C31 POPEu 296      39.330  -1.670  43.070  1.00  0.00           C
ATOM   9832 6C31 POPEu 296      40.230  -1.450  44.280  1.00  0.00           C
ATOM   9836  NH3 POPEv 297      47.990  90.590  64.600  1.00  0.00           N
ATOM   9840  C12 POPEv 297      46.930  89.520  64.680  1.00  0.00           C
ATOM   9843  C11 POPEv 297      46.730  89.000  66.110  1.00  0.00           C
ATOM   9846  P   POPEv 297      44.160  88.510  66.120  1.00  0.00           P
ATOM   9847  O13 POPEv 297      44.090  89.930  66.530  1.00  0.00           O
ATOM   9848  O14 POPEv 297      43.250  87.560  66.810  1.00  0.00           O
ATOM   9849  O11 POPEv 297      43.910  88.320  64.560  1.00  0.00           O
ATOM   9850  O12 POPEv 297      45.680  88.030  66.180  1.00  0.00           O
ATOM   9851  C1  POPEv 297      43.840  86.970  64.050  1.00  0.00           C
ATOM   9854  C2  POPEv 297      42.610  86.780  63.110  1.00  0.00           C
ATOM   9856  O21 POPEv 297      42.880  87.140  61.750  1.00  0.00           O
ATOM   9857  C21 POPEv 297      43.680  86.330  61.080  1.00  0.00           C
ATOM   9858  O22 POPEv 297      44.330  85.410  61.540  1.00  0.00           O
ATOM   9859  C22 POPEv 297      43.620  86.680  59.600  1.00  0.00           C
ATOM   9862  C3  POPEv 297      41.400  87.630  63.610  1.00  0.00           C
ATOM   9865  O31 POPEv 297      40.150  87.210  63.040  1.00  0.00           O
ATOM   9866  C31 POPEv 297      39.680  87.630  61.830  1.00  0.00           C
ATOM   9867  O32 POPEv 297      38.710  87.110  61.310  1.00  0.00           O
ATOM   9868  C32 POPEv 297      40.360  88.880  61.250  1.00  0.00           C
ATOM   9871  C23 POPEv 297      42.380  86.010  58.960  1.00  0.00           C
ATOM   9874  C24 POPEv 297      42.110  86.480  57.520  1.00  0.00           C
ATOM   9877  C25 POPEv 297      43.100  85.900  56.500  1.00  0.00           C
ATOM   9880  C26 POPEv 297      42.460  84.920  55.510  1.00  0.00           C
ATOM   9883  C27 POPEv 297      41.510  85.580  54.500  1.00  0.00           C
ATOM   9886  C28 POPEv 297      41.390  84.710  53.240  1.00  0.00           C
ATOM   9889  C29 POPEv 297      40.340  85.170  52.270  1.00  0.00           C
ATOM   9891 0C21 POPEv 297      40.280  84.810  50.980  1.00  0.00           C
ATOM   9893 1C21 POPEv 297      41.290  83.940  50.260  1.00  0.00           C
ATOM   9896 2C21 POPEv 297      42.020  84.780  49.200  1.00  0.00           C
ATOM   9899 3C21 POPEv 297      43.220  84.050  48.590  1.00  0.00           C
ATOM   9902 4C21 POPEv 297      44.180  85.000  47.850  1.00  0.00           C
ATOM   9905 5C21 POPEv 297      43.600  85.590  46.560  1.00  0.00           C
ATOM   9908 6C21 POPEv 297      44.320  86.890  46.140  1.00  0.00           C
ATOM   9911 7C21 POPEv 297      43.830  87.430  44.790  1.00  0.00           C
ATOM   9914 8C21 POPEv 297      44.410  88.810  44.450  1.00  0.00           C
ATOM   9918  C33 POPEv 297      40.070  89.080  59.730  1.00  0.00           C
ATOM   9921  C34 POPEv 297      40.620  90.410  59.180  1.00  0.00           C
ATOM   9924  C35 POPEv 297      40.390  90.600  57.670  1.00  0.00           C
ATOM   9927  C36 POPEv 297      40.670  92.030  57.190  1.00  0.00           C
ATOM   9930  C37 POPEv 297      40.630  92.210  55.660  1.00  0.00           C
ATOM   9933  C38 POPEv 297      40.960  93.650  55.240  1.00  0.00           C
ATOM   9936  C39 POPEv 297      41.350  93.830  53.760  1.00  0.00           C
ATOM   9939 0C31 POPEv 297      40.210  93.760  52.730  1.00  0.00           C
ATOM   9942 1C31 POPEv 297      40.590  94.490  51.430  1.00  0.00           C
ATOM   9945 2C31 POPEv 297      39.430  94.680  50.430  1.00  0.00           C
ATOM   9948 3C31 POPEv 297      39.110  93.460  49.550  1.00  0.00           C
ATOM   9951 4C31 POPEv 297      40.270  93.050  48.630  1.00  0.00           C
ATOM   9954 5C31 POPEv 297      39.880  91.980  47.590  1.00  0.00           C
ATOM   9957 6C31 POPEv 297      39.110  92.520  46.380  1.00  0.00           C
ATOM   9961  NH3 POPEw 298      39.720  83.860  66.780  1.00  0.00           N
ATOM   9965  C12 POPEw 298      40.870  83.830  65.790  1.00  0.00           C
ATOM   9968  C11 POPEw 298      40.370  83.690  64.330  1.00  0.00           C
ATOM   9971  P   POPEw 298      41.800  81.950  63.030  1.00  0.00           P
ATOM   9972  O13 POPEw 298      42.840  81.930  61.990  1.00  0.00           O
ATOM   9973  O14 POPEw 298      42.040  81.190  64.270  1.00  0.00           O
ATOM   9974  O11 POPEw 298      40.410  81.460  62.440  1.00  0.00           O
ATOM   9975  O12 POPEw 298      41.450  83.440  63.420  1.00  0.00           O
ATOM   9976  C1  POPEw 298      39.910  81.900  61.180  1.00  0.00           C
ATOM   9979  C2  POPEw 298      40.370  80.940  60.040  1.00  0.00           C
ATOM   9981  O21 POPEw 298      40.130  81.480  58.730  1.00  0.00           O
ATOM   9982  C21 POPEw 298      38.880  81.660  58.330  1.00  0.00           C
ATOM   9983  O22 POPEw 298      37.880  81.410  58.970  1.00  0.00           O
ATOM   9984  C22 POPEw 298      38.900  82.230  56.910  1.00  0.00           C
ATOM   9987  C3  POPEw 298      39.830  79.480  60.230  1.00  0.00           C
ATOM   9990  O31 POPEw 298      40.770  78.520  59.690  1.00  0.00           O
ATOM   9991  C31 POPEw 298      40.650  78.280  58.400  1.00  0.00           C
ATOM   9992  O32 POPEw 298      39.760  78.680  57.680  1.00  0.00           O
ATOM   9993  C32 POPEw 298      41.830  77.450  57.910  1.00  0.00           C
ATOM   9996  C23 POPEw 298      38.280  81.270  55.870  1.00  0.00           C
ATOM   9999  C24 POPEw 298      38.790  81.530  54.440  1.00  0.00           C
ATOM  10002  C25 POPEw 298      38.440  82.890  53.830  1.00  0.00           C
ATOM  10005  C26 POPEw 298      36.950  83.180  53.680  1.00  0.00           C
ATOM  10008  C27 POPEw 298      36.510  84.360  54.560  1.00  0.00           C
ATOM  10011  C28 POPEw 298      35.050  84.750  54.360  1.00  0.00           C
ATOM  10014  C29 POPEw 298      34.790  85.320  52.980  1.00  0.00           C
ATOM  10016 0C21 POPEw 298      33.600  85.310  52.360  1.00  0.00           C
ATOM  10018 1C21 POPEw 298      32.330  84.760  52.960  1.00  0.00           C
ATOM  10021 2C21 POPEw 298      31.890  83.430  52.330  1.00  0.00           C
ATOM  10024 3C21 POPEw 298      31.390  83.580  50.880  1.00  0.00           C
ATOM  10027 4C21 POPEw 298      30.880  82.260  50.290  1.00  0.00           C
ATOM  10030 5C21 POPEw 298      30.240  82.430  48.910  1.00  0.00           C
ATOM  10033 6C21 POPEw 298      29.780  81.090  48.300  1.00  0.00           C
ATOM  10036 7C21 POPEw 298      28.970  81.270  47.020  1.00  0.00           C
ATOM  10039 8C21 POPEw 298      28.600  79.950  46.330  1.00  0.00           C
ATOM  10043  C33 POPEw 298      42.070  77.740  56.410  1.00  0.00           C
ATOM  10046  C34 POPEw 298      43.150  76.880  55.750  1.00  0.00           C
ATOM  10049  C35 POPEw 298      42.990  76.860  54.220  1.00  0.00           C
ATOM  10052  C36 POPEw 298      43.820  75.800  53.500  1.00  0.00           C
ATOM  10055  C37 POPEw 298      43.390  75.670  52.030  1.00  0.00           C
ATOM  10058  C38 POPEw 298      44.140  74.570  51.260  1.00  0.00           C
ATOM  10061  C39 POPEw 298      43.450  74.210  49.930  1.00  0.00           C
ATOM  10064 0C31 POPEw 298      43.290  75.400  48.970  1.00  0.00           C
ATOM  10067 1C31 POPEw 298      42.480  75.020  47.720  1.00  0.00           C
ATOM  10070 2C31 POPEw 298      42.070  76.250  46.890  1.00  0.00           C
ATOM  10073 3C31 POPEw 298      43.230  77.000  46.240  1.00  0.00           C
ATOM  10076 4C31 POPEw 298      43.990  76.160  45.200  1.00  0.00           C
ATOM  10079 5C31 POPEw 298      44.780  77.040  44.220  1.00  0.00           C
ATOM  10082 6C31 POPEw 298      45.570  76.240  43.180  1.00  0.00           C
ATOM  10086  NH3 POPEx 299     109.660  96.260  62.420  1.00  0.00           N
ATOM  10090  C12 POPEx 299     111.080  96.210  62.890  1.00  0.00           C
ATOM  10093  C11 POPEx 299     111.130  95.640  64.310  1.00  0.00           C
ATOM  10096  P   POPEx 299     112.940  95.220  66.110  1.00  0.00           P
ATOM  10097  O13 POPEx 299     113.520  96.260  66.990  1.00  0.00           O
ATOM  10098  O14 POPEx 299     111.870  94.380  66.680  1.00  0.00           O
ATOM  10099  O11 POPEx 299     114.070  94.280  65.550  1.00  0.00           O
ATOM  10100  O12 POPEx 299     112.410  95.940  64.830  1.00  0.00           O
ATOM  10101  C1  POPEx 299     114.640  94.450  64.250  1.00  0.00           C
ATOM  10104  C2  POPEx 299     114.850  93.070  63.580  1.00  0.00           C
ATOM  10106  O21 POPEx 299     115.720  93.200  62.440  1.00  0.00           O
ATOM  10107  C21 POPEx 299     115.190  93.630  61.330  1.00  0.00           C
ATOM  10108  O22 POPEx 299     114.110  94.190  61.180  1.00  0.00           O
ATOM  10109  C22 POPEx 299     116.070  93.210  60.160  1.00  0.00           C
ATOM  10112  C3  POPEx 299     113.500  92.320  63.290  1.00  0.00           C
ATOM  10115  O31 POPEx 299     113.660  91.180  62.400  1.00  0.00           O
ATOM  10116  C31 POPEx 299     112.490  90.570  62.140  1.00  0.00           C
ATOM  10117  O32 POPEx 299     111.420  90.880  62.640  1.00  0.00           O
ATOM  10118  C32 POPEx 299     112.690  89.480  61.090  1.00  0.00           C
ATOM  10121  C23 POPEx 299     115.320  92.120  59.370  1.00  0.00           C
ATOM  10124  C24 POPEx 299     116.110  91.500  58.220  1.00  0.00           C
ATOM  10127  C25 POPEx 299     115.950  92.330  56.940  1.00  0.00           C
ATOM  10130  C26 POPEx 299     116.390  91.530  55.720  1.00  0.00           C
ATOM  10133  C27 POPEx 299     116.430  92.390  54.450  1.00  0.00           C
ATOM  10136  C28 POPEx 299     116.630  91.510  53.210  1.00  0.00           C
ATOM  10139  C29 POPEx 299     116.790  92.340  51.960  1.00  0.00           C
ATOM  10141 0C21 POPEx 299     117.360  91.920  50.820  1.00  0.00           C
ATOM  10143 1C21 POPEx 299     117.900  90.540  50.560  1.00  0.00           C
ATOM  10146 2C21 POPEx 299     117.460  89.950  49.210  1.00  0.00           C
ATOM  10149 3C21 POPEx 299     117.980  90.730  47.990  1.00  0.00           C
ATOM  10152 4C21 POPEx 299     117.550  90.110  46.650  1.00  0.00           C
ATOM  10155 5C21 POPEx 299     118.650  89.270  45.990  1.00  0.00           C
ATOM  10158 6C21 POPEx 299     118.250  88.830  44.570  1.00  0.00           C
ATOM  10161 7C21 POPEx 299     119.340  87.990  43.890  1.00  0.00           C
ATOM  10164 8C21 POPEx 299     119.030  87.640  42.430  1.00  0.00           C
ATOM  10168  C33 POPEx 299     111.350  89.100  60.430  1.00  0.00           C
ATOM  10171  C34 POPEx 299     111.460  88.260  59.150  1.00  0.00           C
ATOM  10174  C35 POPEx 299     110.070  87.980  58.550  1.00  0.00           C
ATOM  10177  C36 POPEx 299     110.100  87.470  57.100  1.00  0.00           C
ATOM  10180  C37 POPEx 299     108.700  87.160  56.550  1.00  0.00           C
ATOM  10183  C38 POPEx 299     108.680  86.820  55.050  1.00  0.00           C
ATOM  10186  C39 POPEx 299     109.460  85.540  54.690  1.00  0.00           C
ATOM  10189 0C31 POPEx 299     109.920  85.550  53.230  1.00  0.00           C
ATOM  10192 1C31 POPEx 299     110.740  84.310  52.860  1.00  0.00           C
ATOM  10195 2C31 POPEx 299     111.360  84.400  51.460  1.00  0.00           C
ATOM  10198 3C31 POPEx 299     112.090  83.120  51.040  1.00  0.00           C
ATOM  10201 4C31 POPEx 299     112.390  83.110  49.530  1.00  0.00           C
ATOM  10204 5C31 POPEx 299     113.030  81.800  49.050  1.00  0.00           C
ATOM  10207 6C31 POPEx 299     112.730  81.500  47.580  1.00  0.00           C
ATOM  10211  NH3 POPEy 300      38.120  19.070  64.320  1.00  0.00           N
ATOM  10215  C12 POPEy 300      36.790  19.700  64.630  1.00  0.00           C
ATOM  10218  C11 POPEy 300      35.730  18.670  65.020  1.00  0.00           C
ATOM  10221  P   POPEy 300      36.070  16.150  64.510  1.00  0.00           P
ATOM  10222  O13 POPEy 300      37.540  16.000  64.510  1.00  0.00           O
ATOM  10223  O14 POPEy 300      35.380  15.900  65.790  1.00  0.00           O
ATOM  10224  O11 POPEy 300      35.440  15.280  63.370  1.00  0.00           O
ATOM  10225  O12 POPEy 300      35.700  17.620  64.050  1.00  0.00           O
ATOM  10226  C1  POPEy 300      35.930  15.300  62.040  1.00  0.00           C
ATOM  10229  C2  POPEy 300      34.760  14.910  61.100  1.00  0.00           C
ATOM  10231  O21 POPEy 300      35.140  14.990  59.710  1.00  0.00           O
ATOM  10232  C21 POPEy 300      35.920  14.010  59.300  1.00  0.00           C
ATOM  10233  O22 POPEy 300      36.470  13.190  60.000  1.00  0.00           O
ATOM  10234  C22 POPEy 300      35.990  14.000  57.770  1.00  0.00           C
ATOM  10237  C3  POPEy 300      33.550  15.840  61.360  1.00  0.00           C
ATOM  10240  O31 POPEy 300      32.480  15.570  60.430  1.00  0.00           O
ATOM  10241  C31 POPEy 300      32.440  16.340  59.350  1.00  0.00           C
ATOM  10242  O32 POPEy 300      32.980  17.430  59.230  1.00  0.00           O
ATOM  10243  C32 POPEy 300      31.580  15.670  58.280  1.00  0.00           C
ATOM  10246  C23 POPEy 300      35.160  12.840  57.190  1.00  0.00           C
ATOM  10249  C24 POPEy 300      35.190  12.740  55.660  1.00  0.00           C
ATOM  10252  C25 POPEy 300      34.190  11.700  55.150  1.00  0.00           C
ATOM  10255  C26 POPEy 300      34.240  11.440  53.650  1.00  0.00           C
ATOM  10258  C27 POPEy 300      33.050  10.580  53.190  1.00  0.00           C
ATOM  10261  C28 POPEy 300      33.060  10.260  51.680  1.00  0.00           C
ATOM  10264  C29 POPEy 300      34.190   9.350  51.280  1.00  0.00           C
ATOM  10266 0C21 POPEy 300      34.570   9.100  50.020  1.00  0.00           C
ATOM  10268 1C21 POPEy 300      33.940   9.700  48.790  1.00  0.00           C
ATOM  10271 2C21 POPEy 300      34.950  10.130  47.710  1.00  0.00           C
ATOM  10274 3C21 POPEy 300      35.440   8.980  46.830  1.00  0.00           C
ATOM  10277 4C21 POPEy 300      36.460   9.410  45.760  1.00  0.00           C
ATOM  10280 5C21 POPEy 300      35.960  10.520  44.830  1.00  0.00           C
ATOM  10283 6C21 POPEy 300      37.040  11.090  43.910  1.00  0.00           C
ATOM  10286 7C21 POPEy 300      36.580  12.390  43.250  1.00  0.00           C
ATOM  10289 8C21 POPEy 300      37.630  13.000  42.310  1.00  0.00           C
ATOM  10293  C33 POPEy 300      32.290  15.590  56.900  1.00  0.00           C
ATOM  10296  C34 POPEy 300      31.640  14.570  55.970  1.00  0.00           C
ATOM  10299  C35 POPEy 300      30.180  14.900  55.620  1.00  0.00           C
ATOM  10302  C36 POPEy 300      29.500  13.800  54.810  1.00  0.00           C
ATOM  10305  C37 POPEy 300      28.060  14.180  54.440  1.00  0.00           C
ATOM  10308  C38 POPEy 300      27.310  13.030  53.740  1.00  0.00           C
ATOM  10311  C39 POPEy 300      25.880  13.420  53.350  1.00  0.00           C
ATOM  10314 0C31 POPEy 300      24.850  13.250  54.480  1.00  0.00           C
ATOM  10317 1C31 POPEy 300      23.490  13.820  54.080  1.00  0.00           C
ATOM  10320 2C31 POPEy 300      22.330  13.390  55.000  1.00  0.00           C
ATOM  10323 3C31 POPEy 300      20.960  14.000  54.670  1.00  0.00           C
ATOM  10326 4C31 POPEy 300      20.410  13.530  53.310  1.00  0.00           C
ATOM  10329 5C31 POPEy 300      19.250  14.400  52.800  1.00  0.00           C
ATOM  10332 6C31 POPEy 300      18.560  13.810  51.570  1.00  0.00           C
ATOM  10336  NH3 POPEz 301      94.350  67.900  60.970  1.00  0.00           N
ATOM  10340  C12 POPEz 301      94.460  68.870  62.120  1.00  0.00           C
ATOM  10343  C11 POPEz 301      94.440  70.300  61.590  1.00  0.00           C
ATOM  10346  P   POPEz 301      92.510  71.890  60.820  1.00  0.00           P
ATOM  10347  O13 POPEz 301      91.380  71.740  59.880  1.00  0.00           O
ATOM  10348  O14 POPEz 301      92.230  72.320  62.210  1.00  0.00           O
ATOM  10349  O11 POPEz 301      93.700  72.730  60.170  1.00  0.00           O
ATOM  10350  O12 POPEz 301      93.210  70.490  60.910  1.00  0.00           O
ATOM  10351  C1  POPEz 301      93.680  73.100  58.780  1.00  0.00           C
ATOM  10354  C2  POPEz 301      94.540  72.170  57.860  1.00  0.00           C
ATOM  10356  O21 POPEz 301      94.660  72.830  56.580  1.00  0.00           O
ATOM  10357  C21 POPEz 301      95.750  72.480  55.920  1.00  0.00           C
ATOM  10358  O22 POPEz 301      96.770  72.050  56.440  1.00  0.00           O
ATOM  10359  C22 POPEz 301      95.470  72.540  54.420  1.00  0.00           C
ATOM  10362  C3  POPEz 301      93.950  70.730  57.640  1.00  0.00           C
ATOM  10365  O31 POPEz 301      94.520  70.070  56.480  1.00  0.00           O
ATOM  10366  C31 POPEz 301      94.720  68.760  56.530  1.00  0.00           C
ATOM  10367  O32 POPEz 301      94.420  68.050  57.480  1.00  0.00           O
ATOM  10368  C32 POPEz 301      95.410  68.260  55.260  1.00  0.00           C
ATOM  10371  C23 POPEz 301      96.740  72.780  53.570  1.00  0.00           C
ATOM  10374  C24 POPEz 301      96.600  72.410  52.080  1.00  0.00           C
ATOM  10377  C25 POPEz 301      95.400  73.060  51.350  1.00  0.00           C
ATOM  10380  C26 POPEz 301      95.400  74.590  51.380  1.00  0.00           C
ATOM  10383  C27 POPEz 301      94.100  75.200  50.820  1.00  0.00           C
ATOM  10386  C28 POPEz 301      94.050  76.730  50.960  1.00  0.00           C
ATOM  10389  C29 POPEz 301      92.720  77.260  50.480  1.00  0.00           C
ATOM  10391 0C21 POPEz 301      91.930  78.130  51.140  1.00  0.00           C
ATOM  10393 1C21 POPEz 301      92.260  78.820  52.440  1.00  0.00           C
ATOM  10396 2C21 POPEz 301      91.830  80.290  52.420  1.00  0.00           C
ATOM  10399 3C21 POPEz 301      92.580  81.150  51.390  1.00  0.00           C
ATOM  10402 4C21 POPEz 301      92.190  82.630  51.510  1.00  0.00           C
ATOM  10405 5C21 POPEz 301      93.260  83.680  51.210  1.00  0.00           C
ATOM  10408 6C21 POPEz 301      93.770  83.740  49.770  1.00  0.00           C
ATOM  10411 7C21 POPEz 301      94.900  84.750  49.650  1.00  0.00           C
ATOM  10414 8C21 POPEz 301      95.460  84.870  48.230  1.00  0.00           C
ATOM  10418  C33 POPEz 301      94.560  68.370  53.970  1.00  0.00           C
ATOM  10421  C34 POPEz 301      95.190  67.820  52.680  1.00  0.00           C
ATOM  10424  C35 POPEz 301      94.360  68.120  51.420  1.00  0.00           C
ATOM  10427  C36 POPEz 301      94.950  67.520  50.130  1.00  0.00           C
ATOM  10430  C37 POPEz 301      94.160  67.950  48.890  1.00  0.00           C
ATOM  10433  C38 POPEz 301      94.660  67.350  47.560  1.00  0.00           C
ATOM  10436  C39 POPEz 301      94.080  68.050  46.330  1.00  0.00           C
ATOM  10439 0C31 POPEz 301      92.560  67.910  46.150  1.00  0.00           C
ATOM  10442 1C31 POPEz 301      91.960  69.080  45.370  1.00  0.00           C
ATOM  10445 2C31 POPEz 301      90.440  68.970  45.170  1.00  0.00           C
ATOM  10448 3C31 POPEz 301      89.760  70.330  44.900  1.00  0.00           C
ATOM  10451 4C31 POPEz 301      90.170  70.970  43.570  1.00  0.00           C
ATOM  10454 5C31 POPEz 301      89.790  72.450  43.480  1.00  0.00           C
ATOM  10457 6C31 POPEz 301      90.330  73.120  42.210  1.00  0.00           C
ATOM  10461  NH3 POPE0 302      74.660  31.540  21.400  1.00  0.00           N
ATOM  10465  C12 POPE0 302      73.200  31.370  21.680  1.00  0.00           C
ATOM  10468  C11 POPE0 302      72.890  30.500  22.910  1.00  0.00           C
ATOM  10471  P   POPE0 302      70.770  29.480  23.990  1.00  0.00           P
ATOM  10472  O13 POPE0 302      70.730  30.410  25.140  1.00  0.00           O
ATOM  10473  O14 POPE0 302      69.500  28.940  23.490  1.00  0.00           O
ATOM  10474  O11 POPE0 302      71.740  28.290  24.390  1.00  0.00           O
ATOM  10475  O12 POPE0 302      71.540  30.100  22.780  1.00  0.00           O
ATOM  10476  C1  POPE0 302      71.110  27.040  24.690  1.00  0.00           C
ATOM  10479  C2  POPE0 302      70.210  27.130  25.960  1.00  0.00           C
ATOM  10481  O21 POPE0 302      70.730  26.160  26.880  1.00  0.00           O
ATOM  10482  C21 POPE0 302      70.750  26.530  28.140  1.00  0.00           C
ATOM  10483  O22 POPE0 302      70.120  27.430  28.670  1.00  0.00           O
ATOM  10484  C22 POPE0 302      71.670  25.540  28.850  1.00  0.00           C
ATOM  10487  C3  POPE0 302      68.700  26.920  25.590  1.00  0.00           C
ATOM  10490  O31 POPE0 302      67.900  26.470  26.680  1.00  0.00           O
ATOM  10491  C31 POPE0 302      67.760  25.160  26.780  1.00  0.00           C
ATOM  10492  O32 POPE0 302      68.300  24.320  26.090  1.00  0.00           O
ATOM  10493  C32 POPE0 302      66.840  24.910  27.980  1.00  0.00           C
ATOM  10496  C23 POPE0 302      72.170  26.000  30.230  1.00  0.00           C
ATOM  10499  C24 POPE0 302      72.850  24.840  30.950  1.00  0.00           C
ATOM  10502  C25 POPE0 302      73.360  25.150  32.360  1.00  0.00           C
ATOM  10505  C26 POPE0 302      72.250  25.400  33.390  1.00  0.00           C
ATOM  10508  C27 POPE0 302      72.830  25.720  34.780  1.00  0.00           C
ATOM  10511  C28 POPE0 302      71.720  25.930  35.830  1.00  0.00           C
ATOM  10514  C29 POPE0 302      72.210  26.580  37.100  1.00  0.00           C
ATOM  10516 0C21 POPE0 302      71.600  26.490  38.300  1.00  0.00           C
ATOM  10518 1C21 POPE0 302      70.350  25.710  38.630  1.00  0.00           C
ATOM  10521 2C21 POPE0 302      70.590  24.780  39.830  1.00  0.00           C
ATOM  10524 3C21 POPE0 302      69.400  23.860  40.120  1.00  0.00           C
ATOM  10527 4C21 POPE0 302      69.670  22.970  41.340  1.00  0.00           C
ATOM  10530 5C21 POPE0 302      68.580  21.930  41.620  1.00  0.00           C
ATOM  10533 6C21 POPE0 302      67.480  22.380  42.590  1.00  0.00           C
ATOM  10536 7C21 POPE0 302      66.590  23.500  42.050  1.00  0.00           C
ATOM  10539 8C21 POPE0 302      65.400  23.770  42.960  1.00  0.00           C
ATOM  10543  C33 POPE0 302      66.660  23.410  28.330  1.00  0.00           C
ATOM  10546  C34 POPE0 302      65.950  23.220  29.670  1.00  0.00           C
ATOM  10549  C35 POPE0 302      66.210  21.850  30.320  1.00  0.00           C
ATOM  10552  C36 POPE0 302      65.630  21.760  31.750  1.00  0.00           C
ATOM  10555  C37 POPE0 302      66.250  20.620  32.590  1.00  0.00           C
ATOM  10558  C38 POPE0 302      65.860  20.690  34.080  1.00  0.00           C
ATOM  10561  C39 POPE0 302      64.640  19.850  34.450  1.00  0.00           C
ATOM  10564 0C31 POPE0 302      64.230  20.030  35.920  1.00  0.00           C
ATOM  10567 1C31 POPE0 302      63.030  19.160  36.320  1.00  0.00           C
ATOM  10570 2C31 POPE0 302      62.830  19.090  37.840  1.00  0.00           C
ATOM  10573 3C31 POPE0 302      61.700  18.120  38.230  1.00  0.00           C
ATOM  10576 4C31 POPE0 302      61.620  17.870  39.740  1.00  0.00           C
ATOM  10579 5C31 POPE0 302      60.820  16.610  40.090  1.00  0.00           C
ATOM  10582 6C31 POPE0 302      60.690  16.370  41.600  1.00  0.00           C
ATOM  10586  NH3 POPE1 303      22.190  27.840  22.650  1.00  0.00           N
ATOM  10590  C12 POPE1 303      20.860  28.010  21.970  1.00  0.00           C
ATOM  10593  C11 POPE1 303      20.290  26.680  21.430  1.00  0.00           C
ATOM  10596  P   POPE1 303      21.280  24.490  22.420  1.00  0.00           P
ATOM  10597  O13 POPE1 303      20.750  23.510  21.440  1.00  0.00           O
ATOM  10598  O14 POPE1 303      22.590  25.140  22.180  1.00  0.00           O
ATOM  10599  O11 POPE1 303      21.140  23.920  23.880  1.00  0.00           O
ATOM  10600  O12 POPE1 303      20.200  25.660  22.450  1.00  0.00           O
ATOM  10601  C1  POPE1 303      21.510  24.610  25.060  1.00  0.00           C
ATOM  10604  C2  POPE1 303      20.340  25.420  25.710  1.00  0.00           C
ATOM  10606  O21 POPE1 303      20.820  26.090  26.890  1.00  0.00           O
ATOM  10607  C21 POPE1 303      21.550  27.170  26.640  1.00  0.00           C
ATOM  10608  O22 POPE1 303      21.760  27.620  25.530  1.00  0.00           O
ATOM  10609  C22 POPE1 303      22.060  27.740  27.970  1.00  0.00           C
ATOM  10612  C3  POPE1 303      19.140  24.510  26.110  1.00  0.00           C
ATOM  10615  O31 POPE1 303      18.020  25.280  26.610  1.00  0.00           O
ATOM  10616  C31 POPE1 303      17.820  25.600  27.910  1.00  0.00           C
ATOM  10617  O32 POPE1 303      16.990  26.410  28.270  1.00  0.00           O
ATOM  10618  C32 POPE1 303      18.720  24.820  28.890  1.00  0.00           C
ATOM  10621  C23 POPE1 303      23.520  28.240  27.900  1.00  0.00           C
ATOM  10624  C24 POPE1 303      24.070  28.620  29.290  1.00  0.00           C
ATOM  10627  C25 POPE1 303      23.490  29.920  29.860  1.00  0.00           C
ATOM  10630  C26 POPE1 303      23.880  30.150  31.330  1.00  0.00           C
ATOM  10633  C27 POPE1 303      23.430  31.530  31.840  1.00  0.00           C
ATOM  10636  C28 POPE1 303      23.760  31.750  33.330  1.00  0.00           C
ATOM  10639  C29 POPE1 303      25.230  31.980  33.600  1.00  0.00           C
ATOM  10641 0C21 POPE1 303      25.730  32.350  34.800  1.00  0.00           C
ATOM  10643 1C21 POPE1 303      24.930  32.580  36.060  1.00  0.00           C
ATOM  10646 2C21 POPE1 303      25.250  31.520  37.130  1.00  0.00           C
ATOM  10649 3C21 POPE1 303      24.310  31.570  38.350  1.00  0.00           C
ATOM  10652 4C21 POPE1 303      22.870  31.120  38.040  1.00  0.00           C
ATOM  10655 5C21 POPE1 303      21.940  31.160  39.260  1.00  0.00           C
ATOM  10658 6C21 POPE1 303      20.460  31.090  38.870  1.00  0.00           C
ATOM  10661 7C21 POPE1 303      19.510  31.160  40.080  1.00  0.00           C
ATOM  10664 8C21 POPE1 303      18.030  31.210  39.680  1.00  0.00           C
ATOM  10668  C33 POPE1 303      18.430  25.080  30.390  1.00  0.00           C
ATOM  10671  C34 POPE1 303      19.580  24.550  31.270  1.00  0.00           C
ATOM  10674  C35 POPE1 303      19.390  24.720  32.790  1.00  0.00           C
ATOM  10677  C36 POPE1 303      18.560  23.620  33.480  1.00  0.00           C
ATOM  10680  C37 POPE1 303      18.960  23.390  34.950  1.00  0.00           C
ATOM  10683  C38 POPE1 303      18.030  22.430  35.700  1.00  0.00           C
ATOM  10686  C39 POPE1 303      18.600  21.970  37.050  1.00  0.00           C
ATOM  10689 0C31 POPE1 303      17.620  21.090  37.850  1.00  0.00           C
ATOM  10692 1C31 POPE1 303      18.250  20.560  39.150  1.00  0.00           C
ATOM  10695 2C31 POPE1 303      17.280  19.790  40.080  1.00  0.00           C
ATOM  10698 3C31 POPE1 303      16.580  18.610  39.400  1.00  0.00           C
ATOM  10701 4C31 POPE1 303      15.930  17.630  40.380  1.00  0.00           C
ATOM  10704 5C31 POPE1 303      15.290  16.430  39.660  1.00  0.00           C
ATOM  10707 6C31 POPE1 303      14.630  15.420  40.610  1.00  0.00           C
ATOM  10711  NH3 POPE2 304      79.830 118.980  62.030  1.00  0.00           N
ATOM  10715  C12 POPE2 304      80.710 118.370  63.070  1.00  0.00           C
ATOM  10718  C11 POPE2 304      81.990 117.850  62.390  1.00  0.00           C
ATOM  10721  P   POPE2 304      82.580 115.500  63.350  1.00  0.00           P
ATOM  10722  O13 POPE2 304      83.410 115.070  64.490  1.00  0.00           O
ATOM  10723  O14 POPE2 304      81.110 115.260  63.450  1.00  0.00           O
ATOM  10724  O11 POPE2 304      83.160 115.030  61.930  1.00  0.00           O
ATOM  10725  O12 POPE2 304      82.780 117.060  63.280  1.00  0.00           O
ATOM  10726  C1  POPE2 304      84.480 115.420  61.480  1.00  0.00           C
ATOM  10729  C2  POPE2 304      84.570 115.620  59.920  1.00  0.00           C
ATOM  10731  O21 POPE2 304      85.960 115.600  59.550  1.00  0.00           O
ATOM  10732  C21 POPE2 304      86.480 115.330  58.330  1.00  0.00           C
ATOM  10733  O22 POPE2 304      87.680 115.350  58.130  1.00  0.00           O
ATOM  10734  C22 POPE2 304      85.410 115.010  57.270  1.00  0.00           C
ATOM  10737  C3  POPE2 304      83.900 116.950  59.460  1.00  0.00           C
ATOM  10740  O31 POPE2 304      82.920 116.690  58.440  1.00  0.00           O
ATOM  10741  C31 POPE2 304      81.730 117.260  58.520  1.00  0.00           C
ATOM  10742  O32 POPE2 304      81.400 118.180  59.250  1.00  0.00           O
ATOM  10743  C32 POPE2 304      80.860 116.620  57.450  1.00  0.00           C
ATOM  10746  C23 POPE2 304      85.950 114.630  55.860  1.00  0.00           C
ATOM  10749  C24 POPE2 304      84.810 114.340  54.880  1.00  0.00           C
ATOM  10752  C25 POPE2 304      85.270 113.880  53.480  1.00  0.00           C
ATOM  10755  C26 POPE2 304      85.950 114.990  52.670  1.00  0.00           C
ATOM  10758  C27 POPE2 304      86.100 114.600  51.190  1.00  0.00           C
ATOM  10761  C28 POPE2 304      86.770 115.710  50.360  1.00  0.00           C
ATOM  10764  C29 POPE2 304      86.400 115.630  48.900  1.00  0.00           C
ATOM  10766 0C21 POPE2 304      85.380 116.270  48.300  1.00  0.00           C
ATOM  10768 1C21 POPE2 304      84.400 117.210  48.950  1.00  0.00           C
ATOM  10771 2C21 POPE2 304      84.240 118.540  48.180  1.00  0.00           C
ATOM  10774 3C21 POPE2 304      83.580 118.370  46.800  1.00  0.00           C
ATOM  10777 4C21 POPE2 304      83.450 119.680  46.010  1.00  0.00           C
ATOM  10780 5C21 POPE2 304      82.420 120.660  46.590  1.00  0.00           C
ATOM  10783 6C21 POPE2 304      82.100 121.790  45.600  1.00  0.00           C
ATOM  10786 7C21 POPE2 304      80.970 122.710  46.070  1.00  0.00           C
ATOM  10789 8C21 POPE2 304      80.510 123.700  45.000  1.00  0.00           C
ATOM  10793  C33 POPE2 304      80.750 115.110  57.680  1.00  0.00           C
ATOM  10796  C34 POPE2 304      80.010 114.390  56.570  1.00  0.00           C
ATOM  10799  C35 POPE2 304      80.790 114.380  55.250  1.00  0.00           C
ATOM  10802  C36 POPE2 304      80.530 113.120  54.420  1.00  0.00           C
ATOM  10805  C37 POPE2 304      81.540 112.970  53.280  1.00  0.00           C
ATOM  10808  C38 POPE2 304      81.470 111.600  52.600  1.00  0.00           C
ATOM  10811  C39 POPE2 304      82.730 111.270  51.790  1.00  0.00           C
ATOM  10814 0C31 POPE2 304      82.960 112.160  50.550  1.00  0.00           C
ATOM  10817 1C31 POPE2 304      82.120 111.740  49.330  1.00  0.00           C
ATOM  10820 2C31 POPE2 304      82.260 112.680  48.120  1.00  0.00           C
ATOM  10823 3C31 POPE2 304      83.710 112.920  47.640  1.00  0.00           C
ATOM  10826 4C31 POPE2 304      84.470 111.650  47.250  1.00  0.00           C
ATOM  10829 5C31 POPE2 304      85.810 111.960  46.560  1.00  0.00           C
ATOM  10832 6C31 POPE2 304      86.660 110.720  46.250  1.00  0.00           C
ATOM  10836  NH3 POPE3 305      53.590  80.350  60.900  1.00  0.00           N
ATOM  10840  C12 POPE3 305      54.370  79.080  60.740  1.00  0.00           C
ATOM  10843  C11 POPE3 305      53.430  77.880  60.530  1.00  0.00           C
ATOM  10846  P   POPE3 305      51.340  77.860  62.180  1.00  0.00           P
ATOM  10847  O13 POPE3 305      51.180  79.300  61.860  1.00  0.00           O
ATOM  10848  O14 POPE3 305      51.150  77.420  63.590  1.00  0.00           O
ATOM  10849  O11 POPE3 305      50.490  76.990  61.200  1.00  0.00           O
ATOM  10850  O12 POPE3 305      52.820  77.510  61.770  1.00  0.00           O
ATOM  10851  C1  POPE3 305      50.410  75.570  61.230  1.00  0.00           C
ATOM  10854  C2  POPE3 305      50.900  74.940  59.900  1.00  0.00           C
ATOM  10856  O21 POPE3 305      50.470  75.670  58.740  1.00  0.00           O
ATOM  10857  C21 POPE3 305      49.160  75.780  58.540  1.00  0.00           C
ATOM  10858  O22 POPE3 305      48.270  75.270  59.200  1.00  0.00           O
ATOM  10859  C22 POPE3 305      48.980  76.510  57.210  1.00  0.00           C
ATOM  10862  C3  POPE3 305      50.570  73.430  59.790  1.00  0.00           C
ATOM  10865  O31 POPE3 305      51.640  72.690  59.190  1.00  0.00           O
ATOM  10866  C31 POPE3 305      51.570  72.410  57.900  1.00  0.00           C
ATOM  10867  O32 POPE3 305      50.740  72.810  57.120  1.00  0.00           O
ATOM  10868  C32 POPE3 305      52.740  71.460  57.580  1.00  0.00           C
ATOM  10871  C23 POPE3 305      47.600  77.190  57.030  1.00  0.00           C
ATOM  10874  C24 POPE3 305      47.500  77.900  55.680  1.00  0.00           C
ATOM  10877  C25 POPE3 305      47.530  76.920  54.500  1.00  0.00           C
ATOM  10880  C26 POPE3 305      47.620  77.580  53.120  1.00  0.00           C
ATOM  10883  C27 POPE3 305      48.900  77.140  52.380  1.00  0.00           C
ATOM  10886  C28 POPE3 305      49.030  77.650  50.940  1.00  0.00           C
ATOM  10889  C29 POPE3 305      47.910  77.180  50.060  1.00  0.00           C
ATOM  10891 0C21 POPE3 305      47.630  77.700  48.850  1.00  0.00           C
ATOM  10893 1C21 POPE3 305      48.470  78.750  48.170  1.00  0.00           C
ATOM  10896 2C21 POPE3 305      48.340  78.660  46.650  1.00  0.00           C
ATOM  10899 3C21 POPE3 305      49.460  79.430  45.930  1.00  0.00           C
ATOM  10902 4C21 POPE3 305      49.170  79.670  44.440  1.00  0.00           C
ATOM  10905 5C21 POPE3 305      48.780  78.410  43.650  1.00  0.00           C
ATOM  10908 6C21 POPE3 305      49.900  77.360  43.580  1.00  0.00           C
ATOM  10911 7C21 POPE3 305      49.420  76.040  42.980  1.00  0.00           C
ATOM  10914 8C21 POPE3 305      50.560  75.040  42.810  1.00  0.00           C
ATOM  10918  C33 POPE3 305      52.830  71.000  56.120  1.00  0.00           C
ATOM  10921  C34 POPE3 305      51.780  69.950  55.730  1.00  0.00           C
ATOM  10924  C35 POPE3 305      52.230  69.200  54.470  1.00  0.00           C
ATOM  10927  C36 POPE3 305      51.240  68.180  53.910  1.00  0.00           C
ATOM  10930  C37 POPE3 305      51.900  67.410  52.750  1.00  0.00           C
ATOM  10933  C38 POPE3 305      50.970  66.420  52.030  1.00  0.00           C
ATOM  10936  C39 POPE3 305      49.890  67.060  51.150  1.00  0.00           C
ATOM  10939 0C31 POPE3 305      50.450  67.740  49.890  1.00  0.00           C
ATOM  10942 1C31 POPE3 305      49.370  67.930  48.820  1.00  0.00           C
ATOM  10945 2C31 POPE3 305      49.560  67.000  47.610  1.00  0.00           C
ATOM  10948 3C31 POPE3 305      50.430  67.630  46.510  1.00  0.00           C
ATOM  10951 4C31 POPE3 305      50.650  66.710  45.300  1.00  0.00           C
ATOM  10954 5C31 POPE3 305      51.180  67.470  44.080  1.00  0.00           C
ATOM  10957 6C31 POPE3 305      51.390  66.590  42.850  1.00  0.00           C
ATOM  10961  NH3 POPE4 306      89.710  99.750  61.390  1.00  0.00           N
ATOM  10965  C12 POPE4 306      88.380  99.680  62.110  1.00  0.00           C
ATOM  10968  C11 POPE4 306      87.180 100.360  61.410  1.00  0.00           C
ATOM  10971  P   POPE4 306      84.550 100.320  61.670  1.00  0.00           P
ATOM  10972  O13 POPE4 306      83.590  99.730  62.640  1.00  0.00           O
ATOM  10973  O14 POPE4 306      84.380 101.750  61.350  1.00  0.00           O
ATOM  10974  O11 POPE4 306      84.460  99.500  60.310  1.00  0.00           O
ATOM  10975  O12 POPE4 306      86.020 100.020  62.160  1.00  0.00           O
ATOM  10976  C1  POPE4 306      83.170  99.050  59.890  1.00  0.00           C
ATOM  10979  C2  POPE4 306      83.150  98.910  58.350  1.00  0.00           C
ATOM  10981  O21 POPE4 306      81.790  98.620  57.950  1.00  0.00           O
ATOM  10982  C21 POPE4 306      81.460  99.130  56.760  1.00  0.00           C
ATOM  10983  O22 POPE4 306      82.130  99.920  56.120  1.00  0.00           O
ATOM  10984  C22 POPE4 306      80.190  98.450  56.240  1.00  0.00           C
ATOM  10987  C3  POPE4 306      84.090  97.780  57.850  1.00  0.00           C
ATOM  10990  O31 POPE4 306      84.220  97.800  56.410  1.00  0.00           O
ATOM  10991  C31 POPE4 306      84.260  96.630  55.780  1.00  0.00           C
ATOM  10992  O32 POPE4 306      84.300  95.530  56.310  1.00  0.00           O
ATOM  10993  C32 POPE4 306      84.240  96.900  54.270  1.00  0.00           C
ATOM  10996  C23 POPE4 306      79.870  98.940  54.810  1.00  0.00           C
ATOM  10999  C24 POPE4 306      78.740  98.190  54.090  1.00  0.00           C
ATOM  11002  C25 POPE4 306      79.190  97.700  52.710  1.00  0.00           C
ATOM  11005  C26 POPE4 306      78.050  97.420  51.720  1.00  0.00           C
ATOM  11008  C27 POPE4 306      78.580  96.880  50.380  1.00  0.00           C
ATOM  11011  C28 POPE4 306      77.470  96.680  49.330  1.00  0.00           C
ATOM  11014  C29 POPE4 306      77.990  96.110  48.040  1.00  0.00           C
ATOM  11016 0C21 POPE4 306      77.730  96.540  46.790  1.00  0.00           C
ATOM  11018 1C21 POPE4 306      76.820  97.680  46.390  1.00  0.00           C
ATOM  11021 2C21 POPE4 306      77.550  98.960  45.930  1.00  0.00           C
ATOM  11024 3C21 POPE4 306      78.610  98.720  44.840  1.00  0.00           C
ATOM  11027 4C21 POPE4 306      79.130 100.030  44.210  1.00  0.00           C
ATOM  11030 5C21 POPE4 306      78.340 100.490  42.980  1.00  0.00           C
ATOM  11033 6C21 POPE4 306      78.710  99.730  41.700  1.00  0.00           C
ATOM  11036 7C21 POPE4 306      78.000 100.290  40.460  1.00  0.00           C
ATOM  11039 8C21 POPE4 306      78.460  99.650  39.140  1.00  0.00           C
ATOM  11043  C33 POPE4 306      82.960  96.390  53.560  1.00  0.00           C
ATOM  11046  C34 POPE4 306      82.750  97.020  52.170  1.00  0.00           C
ATOM  11049  C35 POPE4 306      83.350  96.230  51.000  1.00  0.00           C
ATOM  11052  C36 POPE4 306      82.470  95.060  50.520  1.00  0.00           C
ATOM  11055  C37 POPE4 306      82.930  94.540  49.150  1.00  0.00           C
ATOM  11058  C38 POPE4 306      82.150  93.320  48.630  1.00  0.00           C
ATOM  11061  C39 POPE4 306      82.210  92.110  49.570  1.00  0.00           C
ATOM  11064 0C31 POPE4 306      81.790  90.800  48.880  1.00  0.00           C
ATOM  11067 1C31 POPE4 306      83.000  89.930  48.480  1.00  0.00           C
ATOM  11070 2C31 POPE4 306      82.650  88.520  47.950  1.00  0.00           C
ATOM  11073 3C31 POPE4 306      81.850  87.650  48.930  1.00  0.00           C
ATOM  11076 4C31 POPE4 306      82.530  87.410  50.280  1.00  0.00           C
ATOM  11079 5C31 POPE4 306      81.580  86.750  51.290  1.00  0.00           C
ATOM  11082 6C31 POPE4 306      82.190  86.590  52.680  1.00  0.00           C
ATOM  11086  NH3 POPE5 307      72.410  49.080  64.960  1.00  0.00           N
ATOM  11090  C12 POPE5 307      71.750  47.820  65.490  1.00  0.00           C
ATOM  11093  C11 POPE5 307      71.060  46.980  64.390  1.00  0.00           C
ATOM  11096  P   POPE5 307      71.480  44.500  65.160  1.00  0.00           P
ATOM  11097  O13 POPE5 307      72.640  44.610  64.250  1.00  0.00           O
ATOM  11098  O14 POPE5 307      71.710  44.310  66.610  1.00  0.00           O
ATOM  11099  O11 POPE5 307      70.600  43.240  64.700  1.00  0.00           O
ATOM  11100  O12 POPE5 307      70.530  45.740  64.900  1.00  0.00           O
ATOM  11101  C1  POPE5 307      70.770  42.750  63.360  1.00  0.00           C
ATOM  11104  C2  POPE5 307      69.890  41.500  63.020  1.00  0.00           C
ATOM  11106  O21 POPE5 307      70.210  41.040  61.690  1.00  0.00           O
ATOM  11107  C21 POPE5 307      70.520  39.750  61.590  1.00  0.00           C
ATOM  11108  O22 POPE5 307      70.630  38.970  62.520  1.00  0.00           O
ATOM  11109  C22 POPE5 307      70.590  39.370  60.100  1.00  0.00           C
ATOM  11112  C3  POPE5 307      68.360  41.760  63.100  1.00  0.00           C
ATOM  11115  O31 POPE5 307      67.610  40.560  62.840  1.00  0.00           O
ATOM  11116  C31 POPE5 307      66.970  40.250  61.680  1.00  0.00           C
ATOM  11117  O32 POPE5 307      66.530  39.130  61.460  1.00  0.00           O
ATOM  11118  C32 POPE5 307      66.850  41.410  60.700  1.00  0.00           C
ATOM  11121  C23 POPE5 307      71.030  37.890  59.920  1.00  0.00           C
ATOM  11124  C24 POPE5 307      70.680  37.270  58.560  1.00  0.00           C
ATOM  11127  C25 POPE5 307      71.780  37.370  57.490  1.00  0.00           C
ATOM  11130  C26 POPE5 307      71.500  38.370  56.360  1.00  0.00           C
ATOM  11133  C27 POPE5 307      70.380  37.930  55.400  1.00  0.00           C
ATOM  11136  C28 POPE5 307      70.090  39.000  54.330  1.00  0.00           C
ATOM  11139  C29 POPE5 307      69.040  38.560  53.340  1.00  0.00           C
ATOM  11141 0C21 POPE5 307      69.080  38.750  52.010  1.00  0.00           C
ATOM  11143 1C21 POPE5 307      70.190  39.450  51.260  1.00  0.00           C
ATOM  11146 2C21 POPE5 307      69.830  39.780  49.800  1.00  0.00           C
ATOM  11149 3C21 POPE5 307      68.790  40.910  49.650  1.00  0.00           C
ATOM  11152 4C21 POPE5 307      68.190  41.040  48.240  1.00  0.00           C
ATOM  11155 5C21 POPE5 307      69.110  41.650  47.170  1.00  0.00           C
ATOM  11158 6C21 POPE5 307      69.940  40.630  46.380  1.00  0.00           C
ATOM  11161 7C21 POPE5 307      70.710  41.290  45.230  1.00  0.00           C
ATOM  11164 8C21 POPE5 307      71.500  40.290  44.380  1.00  0.00           C
ATOM  11168  C33 POPE5 307      65.970  41.080  59.470  1.00  0.00           C
ATOM  11171  C34 POPE5 307      65.870  42.240  58.470  1.00  0.00           C
ATOM  11174  C35 POPE5 307      67.100  42.400  57.570  1.00  0.00           C
ATOM  11177  C36 POPE5 307      67.070  41.480  56.340  1.00  0.00           C
ATOM  11180  C37 POPE5 307      66.410  42.130  55.110  1.00  0.00           C
ATOM  11183  C38 POPE5 307      66.000  41.090  54.050  1.00  0.00           C
ATOM  11186  C39 POPE5 307      65.630  41.710  52.680  1.00  0.00           C
ATOM  11189 0C31 POPE5 307      65.090  40.660  51.690  1.00  0.00           C
ATOM  11192 1C31 POPE5 307      64.790  41.250  50.300  1.00  0.00           C
ATOM  11195 2C31 POPE5 307      64.170  40.250  49.320  1.00  0.00           C
ATOM  11198 3C31 POPE5 307      64.100  40.800  47.890  1.00  0.00           C
ATOM  11201 4C31 POPE5 307      63.440  39.850  46.880  1.00  0.00           C
ATOM  11204 5C31 POPE5 307      63.480  40.400  45.450  1.00  0.00           C
ATOM  11207 6C31 POPE5 307      62.870  39.480  44.390  1.00  0.00           C
ATOM  11211  NH3 POPE6 308     123.640  12.210  20.270  1.00  0.00           N
ATOM  11215  C12 POPE6 308     122.350  11.460  20.050  1.00  0.00           C
ATOM  11218  C11 POPE6 308     122.620   9.970  19.830  1.00  0.00           C
ATOM  11221  P   POPE6 308     121.900   7.790  21.090  1.00  0.00           P
ATOM  11222  O13 POPE6 308     120.630   7.070  21.210  1.00  0.00           O
ATOM  11223  O14 POPE6 308     123.010   7.130  20.340  1.00  0.00           O
ATOM  11224  O11 POPE6 308     122.420   8.130  22.540  1.00  0.00           O
ATOM  11225  O12 POPE6 308     121.630   9.240  20.530  1.00  0.00           O
ATOM  11226  C1  POPE6 308     123.710   7.760  23.030  1.00  0.00           C
ATOM  11229  C2  POPE6 308     124.670   8.970  22.970  1.00  0.00           C
ATOM  11231  O21 POPE6 308     125.800   8.810  23.840  1.00  0.00           O
ATOM  11232  C21 POPE6 308     125.580   9.020  25.120  1.00  0.00           C
ATOM  11233  O22 POPE6 308     124.500   8.970  25.680  1.00  0.00           O
ATOM  11234  C22 POPE6 308     126.830   9.400  25.890  1.00  0.00           C
ATOM  11237  C3  POPE6 308     123.870  10.300  23.220  1.00  0.00           C
ATOM  11240  O31 POPE6 308     124.730  11.450  23.220  1.00  0.00           O
ATOM  11241  C31 POPE6 308     124.350  12.620  23.760  1.00  0.00           C
ATOM  11242  O32 POPE6 308     125.030  13.630  23.730  1.00  0.00           O
ATOM  11243  C32 POPE6 308     122.950  12.650  24.360  1.00  0.00           C
ATOM  11246  C23 POPE6 308     126.580  10.770  26.570  1.00  0.00           C
ATOM  11249  C24 POPE6 308     127.800  11.340  27.300  1.00  0.00           C
ATOM  11252  C25 POPE6 308     127.540  12.740  27.870  1.00  0.00           C
ATOM  11255  C26 POPE6 308     128.780  13.320  28.560  1.00  0.00           C
ATOM  11258  C27 POPE6 308     128.640  14.820  28.860  1.00  0.00           C
ATOM  11261  C28 POPE6 308     129.840  15.350  29.650  1.00  0.00           C
ATOM  11264  C29 POPE6 308     129.950  16.850  29.560  1.00  0.00           C
ATOM  11266 0C21 POPE6 308     130.060  17.720  30.570  1.00  0.00           C
ATOM  11268 1C21 POPE6 308     130.160  17.360  32.030  1.00  0.00           C
ATOM  11271 2C21 POPE6 308     130.920  18.400  32.860  1.00  0.00           C
ATOM  11274 3C21 POPE6 308     132.360  18.660  32.390  1.00  0.00           C
ATOM  11277 4C21 POPE6 308     133.180  19.340  33.500  1.00  0.00           C
ATOM  11280 5C21 POPE6 308     134.500  19.950  33.020  1.00  0.00           C
ATOM  11283 6C21 POPE6 308     135.300  20.530  34.190  1.00  0.00           C
ATOM  11286 7C21 POPE6 308     136.660  21.080  33.790  1.00  0.00           C
ATOM  11289 8C21 POPE6 308     137.490  21.530  35.000  1.00  0.00           C
ATOM  11293  C33 POPE6 308     122.890  12.160  25.820  1.00  0.00           C
ATOM  11296  C34 POPE6 308     121.640  11.310  26.080  1.00  0.00           C
ATOM  11299  C35 POPE6 308     121.550  10.780  27.510  1.00  0.00           C
ATOM  11302  C36 POPE6 308     121.130  11.840  28.530  1.00  0.00           C
ATOM  11305  C37 POPE6 308     120.920  11.270  29.940  1.00  0.00           C
ATOM  11308  C38 POPE6 308     120.740  12.400  30.960  1.00  0.00           C
ATOM  11311  C39 POPE6 308     120.480  11.920  32.390  1.00  0.00           C
ATOM  11314 0C31 POPE6 308     120.250  13.120  33.330  1.00  0.00           C
ATOM  11317 1C31 POPE6 308     119.030  12.970  34.260  1.00  0.00           C
ATOM  11320 2C31 POPE6 308     118.480  14.320  34.720  1.00  0.00           C
ATOM  11323 3C31 POPE6 308     119.440  15.160  35.580  1.00  0.00           C
ATOM  11326 4C31 POPE6 308     119.680  14.560  36.980  1.00  0.00           C
ATOM  11329 5C31 POPE6 308     120.470  15.520  37.890  1.00  0.00           C
ATOM  11332 6C31 POPE6 308     120.630  15.000  39.320  1.00  0.00           C
ATOM  11336  NH3 POPE7 309      82.280  16.580  66.520  1.00  0.00           N
ATOM  11340  C12 POPE7 309      81.060  16.490  67.390  1.00  0.00           C
ATOM  11343  C11 POPE7 309      80.860  15.030  67.860  1.00  0.00           C
ATOM  11346  P   POPE7 309      78.260  14.610  67.840  1.00  0.00           P
ATOM  11347  O13 POPE7 309      78.360  13.310  67.140  1.00  0.00           O
ATOM  11348  O14 POPE7 309      77.120  14.820  68.770  1.00  0.00           O
ATOM  11349  O11 POPE7 309      78.300  15.760  66.790  1.00  0.00           O
ATOM  11350  O12 POPE7 309      79.650  14.850  68.590  1.00  0.00           O
ATOM  11351  C1  POPE7 309      77.640  15.820  65.540  1.00  0.00           C
ATOM  11354  C2  POPE7 309      78.650  16.080  64.400  1.00  0.00           C
ATOM  11356  O21 POPE7 309      77.890  16.310  63.200  1.00  0.00           O
ATOM  11357  C21 POPE7 309      78.590  16.910  62.240  1.00  0.00           C
ATOM  11358  O22 POPE7 309      79.720  17.340  62.350  1.00  0.00           O
ATOM  11359  C22 POPE7 309      77.770  16.870  60.960  1.00  0.00           C
ATOM  11362  C3  POPE7 309      79.610  14.860  64.240  1.00  0.00           C
ATOM  11365  O31 POPE7 309      80.880  15.250  63.660  1.00  0.00           O
ATOM  11366  C31 POPE7 309      81.290  14.500  62.630  1.00  0.00           C
ATOM  11367  O32 POPE7 309      80.770  13.460  62.280  1.00  0.00           O
ATOM  11368  C32 POPE7 309      82.440  15.230  61.900  1.00  0.00           C
ATOM  11371  C23 POPE7 309      78.700  16.950  59.730  1.00  0.00           C
ATOM  11374  C24 POPE7 309      77.960  17.290  58.430  1.00  0.00           C
ATOM  11377  C25 POPE7 309      78.950  17.910  57.430  1.00  0.00           C
ATOM  11380  C26 POPE7 309      78.350  18.250  56.060  1.00  0.00           C
ATOM  11383  C27 POPE7 309      79.390  18.980  55.200  1.00  0.00           C
ATOM  11386  C28 POPE7 309      78.890  19.330  53.780  1.00  0.00           C
ATOM  11389  C29 POPE7 309      78.780  18.130  52.880  1.00  0.00           C
ATOM  11391 0C21 POPE7 309      79.720  17.710  52.010  1.00  0.00           C
ATOM  11393 1C21 POPE7 309      81.080  18.330  51.810  1.00  0.00           C
ATOM  11396 2C21 POPE7 309      81.120  19.350  50.650  1.00  0.00           C
ATOM  11399 3C21 POPE7 309      80.980  18.730  49.250  1.00  0.00           C
ATOM  11402 4C21 POPE7 309      81.130  19.770  48.130  1.00  0.00           C
ATOM  11405 5C21 POPE7 309      80.910  19.190  46.730  1.00  0.00           C
ATOM  11408 6C21 POPE7 309      81.150  20.220  45.620  1.00  0.00           C
ATOM  11411 7C21 POPE7 309      80.770  19.690  44.230  1.00  0.00           C
ATOM  11414 8C21 POPE7 309      81.000  20.700  43.110  1.00  0.00           C
ATOM  11418  C33 POPE7 309      83.220  14.330  60.910  1.00  0.00           C
ATOM  11421  C34 POPE7 309      82.500  14.160  59.560  1.00  0.00           C
ATOM  11424  C35 POPE7 309      82.860  12.870  58.800  1.00  0.00           C
ATOM  11427  C36 POPE7 309      82.000  11.650  59.220  1.00  0.00           C
ATOM  11430  C37 POPE7 309      82.640  10.790  60.310  1.00  0.00           C
ATOM  11433  C38 POPE7 309      81.620  10.110  61.250  1.00  0.00           C
ATOM  11436  C39 POPE7 309      80.790   8.990  60.600  1.00  0.00           C
ATOM  11439 0C31 POPE7 309      81.670   7.900  59.950  1.00  0.00           C
ATOM  11442 1C31 POPE7 309      80.960   6.550  59.810  1.00  0.00           C
ATOM  11445 2C31 POPE7 309      81.700   5.540  58.920  1.00  0.00           C
ATOM  11448 3C31 POPE7 309      82.080   6.090  57.530  1.00  0.00           C
ATOM  11451 4C31 POPE7 309      82.480   4.990  56.540  1.00  0.00           C
ATOM  11454 5C31 POPE7 309      83.060   5.530  55.230  1.00  0.00           C
ATOM  11457 6C31 POPE7 309      83.430   4.420  54.240  1.00  0.00           C
ATOM  11461  NH3 POPE8 310      33.240  55.780  19.860  1.00  0.00           N
ATOM  11465  C12 POPE8 310      34.430  56.390  19.170  1.00  0.00           C
ATOM  11468  C11 POPE8 310      35.710  56.460  20.030  1.00  0.00           C
ATOM  11471  P   POPE8 310      37.140  58.370  18.920  1.00  0.00           P
ATOM  11472  O13 POPE8 310      38.440  58.560  18.250  1.00  0.00           O
ATOM  11473  O14 POPE8 310      35.940  58.990  18.320  1.00  0.00           O
ATOM  11474  O11 POPE8 310      37.340  58.940  20.370  1.00  0.00           O
ATOM  11475  O12 POPE8 310      36.860  56.850  19.270  1.00  0.00           O
ATOM  11476  C1  POPE8 310      38.450  58.440  21.130  1.00  0.00           C
ATOM  11479  C2  POPE8 310      38.220  58.660  22.640  1.00  0.00           C
ATOM  11481  O21 POPE8 310      39.320  58.030  23.350  1.00  0.00           O
ATOM  11482  C21 POPE8 310      39.440  58.550  24.580  1.00  0.00           C
ATOM  11483  O22 POPE8 310      38.890  59.560  24.960  1.00  0.00           O
ATOM  11484  C22 POPE8 310      40.240  57.620  25.480  1.00  0.00           C
ATOM  11487  C3  POPE8 310      36.850  58.070  23.120  1.00  0.00           C
ATOM  11490  O31 POPE8 310      35.720  58.830  22.640  1.00  0.00           O
ATOM  11491  C31 POPE8 310      35.060  59.710  23.380  1.00  0.00           C
ATOM  11492  O32 POPE8 310      34.510  60.700  22.910  1.00  0.00           O
ATOM  11493  C32 POPE8 310      34.990  59.280  24.850  1.00  0.00           C
ATOM  11496  C23 POPE8 310      39.620  57.710  26.890  1.00  0.00           C
ATOM  11499  C24 POPE8 310      40.230  56.840  27.990  1.00  0.00           C
ATOM  11502  C25 POPE8 310      41.030  57.580  29.080  1.00  0.00           C
ATOM  11505  C26 POPE8 310      40.210  58.470  30.030  1.00  0.00           C
ATOM  11508  C27 POPE8 310      40.760  58.480  31.470  1.00  0.00           C
ATOM  11511  C28 POPE8 310      39.930  59.320  32.460  1.00  0.00           C
ATOM  11514  C29 POPE8 310      40.170  60.810  32.310  1.00  0.00           C
ATOM  11516 0C21 POPE8 310      40.280  61.700  33.310  1.00  0.00           C
ATOM  11518 1C21 POPE8 310      40.140  61.440  34.780  1.00  0.00           C
ATOM  11521 2C21 POPE8 310      41.500  61.500  35.520  1.00  0.00           C
ATOM  11524 3C21 POPE8 310      41.400  61.000  36.970  1.00  0.00           C
ATOM  11527 4C21 POPE8 310      40.500  61.870  37.870  1.00  0.00           C
ATOM  11530 5C21 POPE8 310      40.310  61.270  39.270  1.00  0.00           C
ATOM  11533 6C21 POPE8 310      41.480  61.540  40.220  1.00  0.00           C
ATOM  11536 7C21 POPE8 310      41.090  61.180  41.660  1.00  0.00           C
ATOM  11539 8C21 POPE8 310      42.090  61.610  42.730  1.00  0.00           C
ATOM  11543  C33 POPE8 310      33.910  59.990  25.680  1.00  0.00           C
ATOM  11546  C34 POPE8 310      33.410  59.150  26.870  1.00  0.00           C
ATOM  11549  C35 POPE8 310      34.490  58.480  27.710  1.00  0.00           C
ATOM  11552  C36 POPE8 310      33.920  57.600  28.850  1.00  0.00           C
ATOM  11555  C37 POPE8 310      34.980  56.710  29.500  1.00  0.00           C
ATOM  11558  C38 POPE8 310      34.560  56.000  30.800  1.00  0.00           C
ATOM  11561  C39 POPE8 310      34.460  57.010  31.950  1.00  0.00           C
ATOM  11564 0C31 POPE8 310      34.320  56.400  33.350  1.00  0.00           C
ATOM  11567 1C31 POPE8 310      34.100  57.520  34.370  1.00  0.00           C
ATOM  11570 2C31 POPE8 310      34.340  57.120  35.820  1.00  0.00           C
ATOM  11573 3C31 POPE8 310      34.110  58.300  36.780  1.00  0.00           C
ATOM  11576 4C31 POPE8 310      32.640  58.520  37.130  1.00  0.00           C
ATOM  11579 5C31 POPE8 310      32.490  59.620  38.190  1.00  0.00           C
ATOM  11582 6C31 POPE8 310      31.060  59.840  38.660  1.00  0.00           C
ATOM  11586  NH3 POPE9 311     111.620  61.750  62.620  1.00  0.00           N
ATOM  11590  C12 POPE9 311     113.050  62.190  62.540  1.00  0.00           C
ATOM  11593  C11 POPE9 311     113.940  61.050  61.990  1.00  0.00           C
ATOM  11596  P   POPE9 311     115.870  62.320  60.800  1.00  0.00           P
ATOM  11597  O13 POPE9 311     114.950  63.450  60.540  1.00  0.00           O
ATOM  11598  O14 POPE9 311     117.320  62.590  60.980  1.00  0.00           O
ATOM  11599  O11 POPE9 311     115.710  61.310  59.610  1.00  0.00           O
ATOM  11600  O12 POPE9 311     115.310  61.430  61.980  1.00  0.00           O
ATOM  11601  C1  POPE9 311     115.900  61.780  58.280  1.00  0.00           C
ATOM  11604  C2  POPE9 311     115.760  60.580  57.330  1.00  0.00           C
ATOM  11606  O21 POPE9 311     116.640  59.520  57.690  1.00  0.00           O
ATOM  11607  C21 POPE9 311     117.930  59.710  57.520  1.00  0.00           C
ATOM  11608  O22 POPE9 311     118.520  60.770  57.360  1.00  0.00           O
ATOM  11609  C22 POPE9 311     118.550  58.340  57.310  1.00  0.00           C
ATOM  11612  C3  POPE9 311     115.870  60.980  55.840  1.00  0.00           C
ATOM  11615  O31 POPE9 311     115.870  59.850  54.940  1.00  0.00           O
ATOM  11616  C31 POPE9 311     114.730  59.600  54.310  1.00  0.00           C
ATOM  11617  O32 POPE9 311     113.690  60.230  54.420  1.00  0.00           O
ATOM  11618  C32 POPE9 311     114.930  58.460  53.330  1.00  0.00           C
ATOM  11621  C23 POPE9 311     118.410  57.950  55.820  1.00  0.00           C
ATOM  11624  C24 POPE9 311     118.880  56.530  55.510  1.00  0.00           C
ATOM  11627  C25 POPE9 311     118.990  56.310  53.990  1.00  0.00           C
ATOM  11630  C26 POPE9 311     119.130  54.840  53.590  1.00  0.00           C
ATOM  11633  C27 POPE9 311     120.010  54.670  52.340  1.00  0.00           C
ATOM  11636  C28 POPE9 311     120.110  53.210  51.860  1.00  0.00           C
ATOM  11639  C29 POPE9 311     121.360  53.010  51.050  1.00  0.00           C
ATOM  11641 0C21 POPE9 311     121.450  52.670  49.750  1.00  0.00           C
ATOM  11643 1C21 POPE9 311     120.320  52.370  48.790  1.00  0.00           C
ATOM  11646 2C21 POPE9 311     120.740  51.280  47.790  1.00  0.00           C
ATOM  11649 3C21 POPE9 311     119.760  51.150  46.620  1.00  0.00           C
ATOM  11652 4C21 POPE9 311     120.350  50.340  45.460  1.00  0.00           C
ATOM  11655 5C21 POPE9 311     120.400  48.820  45.680  1.00  0.00           C
ATOM  11658 6C21 POPE9 311     119.030  48.160  45.490  1.00  0.00           C
ATOM  11661 7C21 POPE9 311     119.120  46.630  45.480  1.00  0.00           C
ATOM  11664 8C21 POPE9 311     117.800  45.970  45.070  1.00  0.00           C
ATOM  11668  C33 POPE9 311     115.590  58.930  52.000  1.00  0.00           C
ATOM  11671  C34 POPE9 311     117.010  59.500  52.190  1.00  0.00           C
ATOM  11674  C35 POPE9 311     117.780  59.630  50.870  1.00  0.00           C
ATOM  11677  C36 POPE9 311     118.360  58.300  50.380  1.00  0.00           C
ATOM  11680  C37 POPE9 311     119.020  58.410  49.000  1.00  0.00           C
ATOM  11683  C38 POPE9 311     119.440  57.040  48.440  1.00  0.00           C
ATOM  11686  C39 POPE9 311     119.680  57.070  46.930  1.00  0.00           C
ATOM  11689 0C31 POPE9 311     119.920  55.680  46.340  1.00  0.00           C
ATOM  11692 1C31 POPE9 311     119.970  55.700  44.810  1.00  0.00           C
ATOM  11695 2C31 POPE9 311     120.240  54.310  44.210  1.00  0.00           C
ATOM  11698 3C31 POPE9 311     120.440  54.370  42.690  1.00  0.00           C
ATOM  11701 4C31 POPE9 311     120.910  53.020  42.130  1.00  0.00           C
ATOM  11704 5C31 POPE9 311     121.240  53.070  40.630  1.00  0.00           C
ATOM  11707 6C31 POPE9 311     121.760  51.750  40.050  1.00  0.00           C
ATOM  11711  NH3 POPE  312      13.390   7.290  64.580  1.00  0.00           N
ATOM  11715  C12 POPE  312      12.200   6.630  65.230  1.00  0.00           C
ATOM  11718  C11 POPE  312      12.200   6.700  66.770  1.00  0.00           C
ATOM  11721  P   POPE  312      10.760   4.850  67.960  1.00  0.00           P
ATOM  11722  O13 POPE  312       9.390   4.720  68.500  1.00  0.00           O
ATOM  11723  O14 POPE  312      11.850   4.600  68.930  1.00  0.00           O
ATOM  11724  O11 POPE  312      10.850   3.830  66.760  1.00  0.00           O
ATOM  11725  O12 POPE  312      10.930   6.270  67.280  1.00  0.00           O
ATOM  11726  C1  POPE  312      10.040   4.020  65.590  1.00  0.00           C
ATOM  11729  C2  POPE  312      10.660   3.230  64.400  1.00  0.00           C
ATOM  11731  O21 POPE  312       9.780   3.230  63.260  1.00  0.00           O
ATOM  11732  C21 POPE  312       9.940   4.250  62.420  1.00  0.00           C
ATOM  11733  O22 POPE  312      10.600   5.250  62.640  1.00  0.00           O
ATOM  11734  C22 POPE  312       9.030   4.000  61.210  1.00  0.00           C
ATOM  11737  C3  POPE  312      10.940   1.750  64.800  1.00  0.00           C
ATOM  11740  O31 POPE  312      10.990   0.810  63.700  1.00  0.00           O
ATOM  11741  C31 POPE  312      11.850   1.080  62.730  1.00  0.00           C
ATOM  11742  O32 POPE  312      12.630   2.010  62.690  1.00  0.00           O
ATOM  11743  C32 POPE  312      11.710   0.060  61.610  1.00  0.00           C
ATOM  11746  C23 POPE  312       9.530   4.660  59.910  1.00  0.00           C
ATOM  11749  C24 POPE  312       8.730   4.200  58.690  1.00  0.00           C
ATOM  11752  C25 POPE  312       9.290   4.790  57.400  1.00  0.00           C
ATOM  11755  C26 POPE  312       8.590   4.270  56.140  1.00  0.00           C
ATOM  11758  C27 POPE  312       9.140   4.930  54.860  1.00  0.00           C
ATOM  11761  C28 POPE  312       8.390   4.510  53.590  1.00  0.00           C
ATOM  11764  C29 POPE  312       8.570   3.050  53.270  1.00  0.00           C
ATOM  11766 0C21 POPE  312       8.670   2.520  52.030  1.00  0.00           C
ATOM  11768 1C21 POPE  312       8.550   3.260  50.730  1.00  0.00           C
ATOM  11771 2C21 POPE  312       9.890   3.640  50.090  1.00  0.00           C
ATOM  11774 3C21 POPE  312       9.700   4.330  48.730  1.00  0.00           C
ATOM  11777 4C21 POPE  312      11.010   4.740  48.050  1.00  0.00           C
ATOM  11780 5C21 POPE  312      10.780   5.470  46.730  1.00  0.00           C
ATOM  11783 6C21 POPE  312      12.080   5.850  46.010  1.00  0.00           C
ATOM  11786 7C21 POPE  312      11.830   6.660  44.730  1.00  0.00           C
ATOM  11789 8C21 POPE  312      13.120   7.020  43.970  1.00  0.00           C
ATOM  11793  C33 POPE  312      10.730   0.480  60.490  1.00  0.00           C
ATOM  11796  C34 POPE  312      10.910  -0.390  59.230  1.00  0.00           C
ATOM  11799  C35 POPE  312      10.570  -1.880  59.420  1.00  0.00           C
ATOM  11802  C36 POPE  312       9.070  -2.130  59.620  1.00  0.00           C
ATOM  11805  C37 POPE  312       8.750  -3.610  59.850  1.00  0.00           C
ATOM  11808  C38 POPE  312       7.250  -3.930  59.920  1.00  0.00           C
ATOM  11811  C39 POPE  312       6.520  -3.280  61.110  1.00  0.00           C
ATOM  11814 0C31 POPE  312       5.080  -3.810  61.230  1.00  0.00           C
ATOM  11817 1C31 POPE  312       4.210  -2.940  62.140  1.00  0.00           C
ATOM  11820 2C31 POPE  312       2.710  -3.270  62.110  1.00  0.00           C
ATOM  11823 3C31 POPE  312       1.990  -2.810  60.840  1.00  0.00           C
ATOM  11826 4C31 POPE  312       0.460  -3.000  60.870  1.00  0.00           C
ATOM  11829 5C31 POPE  312      -0.230  -2.180  59.760  1.00  0.00           C
ATOM  11832 6C31 POPE  312      -1.710  -2.500  59.530  1.00  0.00           C
ATOM  11836  NH3 POPE  313       4.440  17.000  20.990  1.00  0.00           N
[truncated: 1,801,370 more chars]
