# Supplementary material for: Characterizing Membrane Association and Periplasmic Transfer of Bacterial Lipoproteins through Molecular Dynamics Simulations
Source: Structure. 2020 Apr 7;28(4):475–487.e3. doi: 10.1016/j.str.2020.01.012 (PMC7139219; doi:10.1016/j.str.2020.01.012)
Supplement: Data S2. Final Coordinates from Simulations (A–L), Related to Figure 3 [file mmc4.zip › A-L/LPOA-5-atomistic.pdb]

TITLE     Protein
REMARK    THIS IS A SIMULATION BOX
CRYST1  129.380  129.380  155.156  90.00  90.00  90.00 P 1           1
MODEL        1
ATOM      1  N   CYSTA   1      86.360  48.320  85.523  1.00  0.00           N
ATOM      3  CA  CYSTA   1      86.550  49.760  85.583  1.00  0.00           C
ATOM      5  C   CYSTA   1      87.980  50.170  85.173  1.00  0.00           C
ATOM      6  O   CYSTA   1      88.190  50.750  84.113  1.00  0.00           O
ATOM      7  CB  CYSTA   1      85.480  50.660  84.863  1.00  0.00           C
ATOM     10  SG  CYSTA   1      83.770  50.400  85.473  1.00  0.00           S
ATOM     11  C1  CYSTA   1      82.760  50.210  83.943  1.00  0.00           C
ATOM     14  CA1 CYSTA   1      86.370  47.530  84.433  1.00  0.00           C
ATOM     15  OA1 CYSTA   1      86.850  46.410  84.543  1.00  0.00           O
ATOM     16  CA2 CYSTA   1      85.650  47.890  83.163  1.00  0.00           C
ATOM     19  C11 CYSTA   1      81.830  51.370  83.493  1.00  0.00           C
ATOM     21  O11 CYSTA   1      82.590  52.440  82.883  1.00  0.00           O
ATOM     22  CX1 CYSTA   1      82.820  52.240  81.573  1.00  0.00           C
ATOM     23  OX1 CYSTA   1      82.720  51.170  81.003  1.00  0.00           O
ATOM     24  CX2 CYSTA   1      83.370  53.520  80.933  1.00  0.00           C
ATOM     27  C12 CYSTA   1      80.930  51.870  84.683  1.00  0.00           C
ATOM     30  O12 CYSTA   1      80.140  53.040  84.413  1.00  0.00           O
ATOM     31  CD1 CYSTA   1      78.880  52.990  83.923  1.00  0.00           C
ATOM     32  OD1 CYSTA   1      78.050  53.850  84.173  1.00  0.00           O
ATOM     33  CD2 CYSTA   1      78.520  51.790  83.033  1.00  0.00           C
ATOM     36  CA3 CYSTA   1      86.540  48.510  82.053  1.00  0.00           C
ATOM     39  CA4 CYSTA   1      85.740  49.320  81.003  1.00  0.00           C
ATOM     42  CA5 CYSTA   1      86.550  49.770  79.773  1.00  0.00           C
ATOM     45  CA6 CYSTA   1      86.940  48.660  78.763  1.00  0.00           C
ATOM     48  CA7 CYSTA   1      88.410  48.230  78.883  1.00  0.00           C
ATOM     51  CA8 CYSTA   1      88.850  47.110  77.933  1.00  0.00           C
ATOM     54  CA9 CYSTA   1      90.380  46.930  77.943  1.00  0.00           C
ATOM     57 0CA1 CYSTA   1      90.880  45.860  76.963  1.00  0.00           C
ATOM     60 1CA1 CYSTA   1      90.770  44.420  77.493  1.00  0.00           C
ATOM     63 2CA1 CYSTA   1      90.990  43.370  76.403  1.00  0.00           C
ATOM     66 3CA1 CYSTA   1      91.100  41.940  76.953  1.00  0.00           C
ATOM     69 4CA1 CYSTA   1      91.030  40.870  75.863  1.00  0.00           C
ATOM     72 5CA1 CYSTA   1      89.590  40.570  75.423  1.00  0.00           C
ATOM     75 6CA1 CYSTA   1      89.490  39.600  74.243  1.00  0.00           C
ATOM     79  CD3 CYSTA   1      78.590  52.140  81.533  1.00  0.00           C
ATOM     82  CD4 CYSTA   1      78.580  50.920  80.603  1.00  0.00           C
ATOM     85  CD5 CYSTA   1      78.840  51.290  79.133  1.00  0.00           C
ATOM     88  CD6 CYSTA   1      77.680  52.020  78.433  1.00  0.00           C
ATOM     91  CD7 CYSTA   1      76.420  51.150  78.263  1.00  0.00           C
ATOM     94  CD8 CYSTA   1      75.530  51.620  77.103  1.00  0.00           C
ATOM     97  CD9 CYSTA   1      74.530  50.540  76.693  1.00  0.00           C
ATOM    100 0CD1 CYSTA   1      73.610  50.960  75.553  1.00  0.00           C
ATOM    103 1CD1 CYSTA   1      74.220  50.750  74.163  1.00  0.00           C
ATOM    106 2CD1 CYSTA   1      73.250  51.150  73.043  1.00  0.00           C
ATOM    109 3CD1 CYSTA   1      73.850  50.910  71.653  1.00  0.00           C
ATOM    112 4CD1 CYSTA   1      72.950  51.400  70.523  1.00  0.00           C
ATOM    115 5CD1 CYSTA   1      73.500  50.980  69.153  1.00  0.00           C
ATOM    118 6CD1 CYSTA   1      72.740  51.560  67.963  1.00  0.00           C
ATOM    122  CX3 CYSTA   1      82.600  53.960  79.653  1.00  0.00           C
ATOM    125  CX4 CYSTA   1      83.460  54.030  78.373  1.00  0.00           C
ATOM    128  CX5 CYSTA   1      84.200  52.730  78.043  1.00  0.00           C
ATOM    131  CX6 CYSTA   1      84.860  52.760  76.673  1.00  0.00           C
ATOM    134  CX7 CYSTA   1      85.910  51.650  76.523  1.00  0.00           C
ATOM    137  CX8 CYSTA   1      86.520  51.550  75.113  1.00  0.00           C
ATOM    140  CX9 CYSTA   1      87.250  52.800  74.693  1.00  0.00           C
ATOM    142 0CX1 CYSTA   1      87.480  53.190  73.423  1.00  0.00           C
ATOM    144 1CX1 CYSTA   1      87.140  52.410  72.173  1.00  0.00           C
ATOM    147 2CX1 CYSTA   1      88.260  52.440  71.113  1.00  0.00           C
ATOM    150 3CX1 CYSTA   1      87.970  51.440  69.983  1.00  0.00           C
ATOM    153 4CX1 CYSTA   1      88.960  51.450  68.813  1.00  0.00           C
ATOM    156 5CX1 CYSTA   1      88.640  50.290  67.853  1.00  0.00           C
ATOM    159 6CX1 CYSTA   1      89.520  50.230  66.603  1.00  0.00           C
ATOM    162 7CX1 CYSTA   1      89.130  49.040  65.713  1.00  0.00           C
ATOM    165 8CX1 CYSTA   1      89.990  48.910  64.453  1.00  0.00           C
ATOM    169  N   GLY A   2      89.020  49.910  85.993  1.00  0.00           N
ATOM    171  CA  GLY A   2      89.030  49.360  87.353  1.00  0.00           C
ATOM    174  C   GLY A   2      88.440  50.290  88.383  1.00  0.00           C
ATOM    175  O   GLY A   2      88.100  49.890  89.493  1.00  0.00           O
ATOM    176  N   THR A   3      88.280  51.550  88.033  1.00  0.00           N
ATOM    178  CA  THR A   3      87.560  52.520  88.833  1.00  0.00           C
ATOM    180  CB  THR A   3      88.040  53.930  88.543  1.00  0.00           C
ATOM    182  OG1 THR A   3      89.080  54.240  89.453  1.00  0.00           O
ATOM    184  CG2 THR A   3      87.000  55.040  88.693  1.00  0.00           C
ATOM    188  C   THR A   3      86.060  52.370  88.663  1.00  0.00           C
ATOM    189  O   THR A   3      85.530  52.490  87.573  1.00  0.00           O
ATOM    190  N   HIS A   4      85.330  52.110  89.773  1.00  0.00           N
ATOM    192  CA  HIS A   4      83.930  52.530  89.883  1.00  0.00           C
ATOM    194  CB  HIS A   4      82.990  51.410  90.403  1.00  0.00           C
ATOM    197  ND1 HIS A   4      81.480  51.000  88.503  1.00  0.00           N
ATOM    198  CG  HIS A   4      82.460  50.510  89.333  1.00  0.00           C
ATOM    199  CE1 HIS A   4      81.130  50.000  87.723  1.00  0.00           C
ATOM    201  NE2 HIS A   4      81.830  48.880  88.013  1.00  0.00           N
ATOM    203  CD2 HIS A   4      82.660  49.190  89.063  1.00  0.00           C
ATOM    205  C   HIS A   4      83.820  53.720  90.813  1.00  0.00           C
ATOM    206  O   HIS A   4      82.730  54.180  91.113  1.00  0.00           O
ATOM    207  N   THR A   5      84.960  54.250  91.293  1.00  0.00           N
ATOM    209  CA  THR A   5      85.130  55.350  92.243  1.00  0.00           C
ATOM    211  CB  THR A   5      84.040  56.420  92.383  1.00  0.00           C
ATOM    213  OG1 THR A   5      84.640  57.690  92.593  1.00  0.00           O
ATOM    215  CG2 THR A   5      83.060  56.210  93.543  1.00  0.00           C
ATOM    219  C   THR A   5      85.500  54.690  93.533  1.00  0.00           C
ATOM    220  O   THR A   5      84.790  53.870  94.113  1.00  0.00           O
ATOM    221  N   PRO A   6      86.760  54.920  93.903  1.00  0.00           N
ATOM    222  CD  PRO A   6      86.950  56.120  94.723  1.00  0.00           C
ATOM    225  CA  PRO A   6      87.500  53.850  94.553  1.00  0.00           C
ATOM    227  CB  PRO A   6      87.140  54.060  96.023  1.00  0.00           C
ATOM    230  CG  PRO A   6      87.130  55.600  96.163  1.00  0.00           C
ATOM    233  C   PRO A   6      87.350  52.450  93.983  1.00  0.00           C
ATOM    234  O   PRO A   6      87.660  52.260  92.803  1.00  0.00           O
ATOM    235  N   ASP A   7      86.890  51.480  94.793  1.00  0.00           N
ATOM    237  CA  ASP A   7      86.790  50.090  94.383  1.00  0.00           C
ATOM    239  CB  ASP A   7      87.490  49.140  95.413  1.00  0.00           C
ATOM    242  CG  ASP A   7      88.990  49.340  95.523  1.00  0.00           C
ATOM    243  OD1 ASP A   7      89.580  48.620  96.373  1.00  0.00           O
ATOM    244  OD2 ASP A   7      89.580  50.190  94.823  1.00  0.00           O
ATOM    245  C   ASP A   7      85.310  49.720  94.263  1.00  0.00           C
ATOM    246  O   ASP A   7      84.660  50.000  93.263  1.00  0.00           O
ATOM    247  N   GLN A   8      84.760  49.060  95.293  1.00  0.00           N
ATOM    249  CA  GLN A   8      83.480  48.370  95.183  1.00  0.00           C
ATOM    251  CB  GLN A   8      83.670  46.880  95.553  1.00  0.00           C
ATOM    254  CG  GLN A   8      82.380  46.040  95.393  1.00  0.00           C
ATOM    257  CD  GLN A   8      82.520  44.570  95.803  1.00  0.00           C
ATOM    258  OE1 GLN A   8      81.530  43.840  95.693  1.00  0.00           O
ATOM    259  NE2 GLN A   8      83.690  44.150  96.323  1.00  0.00           N
ATOM    262  C   GLN A   8      82.410  49.010  96.043  1.00  0.00           C
ATOM    263  O   GLN A   8      81.590  49.800  95.583  1.00  0.00           O
ATOM    264  N   SER A   9      82.330  48.670  97.343  1.00  0.00           N
ATOM    266  CA  SER A   9      81.050  48.770  98.033  1.00  0.00           C
ATOM    268  CB  SER A   9      80.940  47.700  99.163  1.00  0.00           C
ATOM    271  OG  SER A   9      79.590  47.480  99.573  1.00  0.00           O
ATOM    273  C   SER A   9      80.880  50.140  98.633  1.00  0.00           C
ATOM    274  O   SER A   9      79.820  50.510  99.113  1.00  0.00           O
ATOM    275  N   THR A  10      81.920  50.970  98.493  1.00  0.00           N
ATOM    277  CA  THR A  10      81.920  52.360  98.923  1.00  0.00           C
ATOM    279  CB  THR A  10      83.310  52.710  99.463  1.00  0.00           C
ATOM    281  OG1 THR A  10      83.310  53.940 100.173  1.00  0.00           O
ATOM    283  CG2 THR A  10      84.380  52.790  98.363  1.00  0.00           C
ATOM    287  C   THR A  10      81.530  53.240  97.743  1.00  0.00           C
ATOM    288  O   THR A  10      81.280  54.430  97.863  1.00  0.00           O
ATOM    289  N   ALA A  11      81.370  52.640  96.543  1.00  0.00           N
ATOM    291  CA  ALA A  11      81.110  53.390  95.333  1.00  0.00           C
ATOM    293  CB  ALA A  11      81.870  52.680  94.203  1.00  0.00           C
ATOM    297  C   ALA A  11      79.630  53.430  94.973  1.00  0.00           C
ATOM    298  O   ALA A  11      79.210  54.130  94.063  1.00  0.00           O
ATOM    299  N   TYR A  12      78.770  52.710  95.723  1.00  0.00           N
ATOM    301  CA  TYR A  12      77.340  52.690  95.473  1.00  0.00           C
ATOM    303  CB  TYR A  12      76.800  51.250  95.473  1.00  0.00           C
ATOM    306  CG  TYR A  12      77.460  50.460  94.383  1.00  0.00           C
ATOM    307  CD1 TYR A  12      76.890  50.410  93.103  1.00  0.00           C
ATOM    309  CE1 TYR A  12      77.370  49.510  92.133  1.00  0.00           C
ATOM    311  CZ  TYR A  12      78.420  48.650  92.453  1.00  0.00           C
ATOM    312  OH  TYR A  12      78.860  47.700  91.513  1.00  0.00           O
ATOM    314  CD2 TYR A  12      78.560  49.620  94.673  1.00  0.00           C
ATOM    316  CE2 TYR A  12      79.020  48.700  93.723  1.00  0.00           C
ATOM    318  C   TYR A  12      76.610  53.510  96.513  1.00  0.00           C
ATOM    319  O   TYR A  12      75.400  53.710  96.473  1.00  0.00           O
ATOM    320  N   MET A  13      77.380  54.100  97.453  1.00  0.00           N
ATOM    322  CA  MET A  13      76.930  55.220  98.233  1.00  0.00           C
ATOM    324  CB  MET A  13      76.330  54.790  99.593  1.00  0.00           C
ATOM    327  CG  MET A  13      77.270  54.350 100.733  1.00  0.00           C
ATOM    330  SD  MET A  13      78.290  52.880 100.433  1.00  0.00           S
ATOM    331  CE  MET A  13      76.940  51.700 100.093  1.00  0.00           C
ATOM    335  C   MET A  13      78.120  56.180  98.293  1.00  0.00           C
ATOM    336  O   MET A  13      78.360  56.900  99.273  1.00  0.00           O
ATOM    337  N   GLN A  14      78.840  56.270  97.153  1.00  0.00           N
ATOM    339  CA  GLN A  14      79.490  57.500  96.753  1.00  0.00           C
ATOM    341  CB  GLN A  14      81.030  57.410  96.613  1.00  0.00           C
ATOM    344  CG  GLN A  14      81.700  58.810  96.653  1.00  0.00           C
ATOM    347  CD  GLN A  14      82.930  58.980  95.763  1.00  0.00           C
ATOM    348  OE1 GLN A  14      82.860  59.670  94.743  1.00  0.00           O
ATOM    349  NE2 GLN A  14      84.110  58.440  96.133  1.00  0.00           N
ATOM    352  C   GLN A  14      78.790  58.000  95.483  1.00  0.00           C
ATOM    353  O   GLN A  14      79.400  58.640  94.633  1.00  0.00           O
ATOM    354  N   GLY A  15      77.480  57.690  95.363  1.00  0.00           N
ATOM    356  CA  GLY A  15      76.460  58.540  94.723  1.00  0.00           C
ATOM    359  C   GLY A  15      76.500  59.000  93.283  1.00  0.00           C
ATOM    360  O   GLY A  15      77.540  59.110  92.643  1.00  0.00           O
ATOM    361  N   THR A  16      75.290  59.320  92.743  1.00  0.00           N
ATOM    363  CA  THR A  16      74.970  59.660  91.353  1.00  0.00           C
ATOM    365  CB  THR A  16      75.740  58.780  90.303  1.00  0.00           C
ATOM    367  OG1 THR A  16      75.300  58.960  88.963  1.00  0.00           O
ATOM    369  CG2 THR A  16      75.730  57.260  90.593  1.00  0.00           C
ATOM    373  C   THR A  16      73.430  59.680  91.113  1.00  0.00           C
ATOM    374  O   THR A  16      72.890  58.610  90.803  1.00  0.00           O
ATOM    375  N   ALA A  17      72.670  60.840  91.333  1.00  0.00           N
ATOM    377  CA  ALA A  17      71.170  61.070  91.213  1.00  0.00           C
ATOM    379  CB  ALA A  17      70.420  59.720  91.373  1.00  0.00           C
ATOM    383  C   ALA A  17      70.450  62.120  92.213  1.00  0.00           C
ATOM    384  O   ALA A  17      70.890  62.130  93.353  1.00  0.00           O
ATOM    385  N   GLN A  18      69.350  63.010  92.023  1.00  0.00           N
ATOM    387  CA  GLN A  18      68.280  63.320  90.983  1.00  0.00           C
ATOM    389  CB  GLN A  18      68.530  62.180  89.933  1.00  0.00           C
ATOM    392  CG  GLN A  18      67.590  61.470  88.953  1.00  0.00           C
ATOM    395  CD  GLN A  18      68.390  60.310  88.303  1.00  0.00           C
ATOM    396  OE1 GLN A  18      69.180  60.480  87.363  1.00  0.00           O
ATOM    397  NE2 GLN A  18      68.270  59.090  88.883  1.00  0.00           N
ATOM    400  C   GLN A  18      66.710  63.600  91.423  1.00  0.00           C
ATOM    401  O   GLN A  18      66.100  62.580  91.703  1.00  0.00           O
ATOM    402  N   ALA A  19      66.030  64.900  91.473  1.00  0.00           N
ATOM    404  CA  ALA A  19      64.510  65.310  91.613  1.00  0.00           C
ATOM    406  CB  ALA A  19      63.840  64.250  92.483  1.00  0.00           C
ATOM    410  C   ALA A  19      63.810  66.720  92.213  1.00  0.00           C
ATOM    411  O   ALA A  19      64.370  67.230  93.183  1.00  0.00           O
ATOM    412  N   ASP A  20      62.590  67.360  91.723  1.00  0.00           N
ATOM    414  CA  ASP A  20      61.350  68.050  92.433  1.00  0.00           C
ATOM    416  CB  ASP A  20      61.410  67.550  93.933  1.00  0.00           C
ATOM    419  CG  ASP A  20      61.510  66.040  94.273  1.00  0.00           C
ATOM    420  OD1 ASP A  20      60.710  65.270  93.693  1.00  0.00           O
ATOM    421  OD2 ASP A  20      62.250  65.620  95.213  1.00  0.00           O
ATOM    422  C   ASP A  20      60.790  69.700  92.233  1.00  0.00           C
ATOM    423  O   ASP A  20      61.710  70.480  92.063  1.00  0.00           O
ATOM    424  N   SER A  21      59.390  70.270  92.273  1.00  0.00           N
ATOM    426  CA  SER A  21      58.540  71.650  92.713  1.00  0.00           C
ATOM    428  CB  SER A  21      57.900  71.110  94.033  1.00  0.00           C
ATOM    431  OG  SER A  21      57.580  72.110  94.993  1.00  0.00           O
ATOM    433  C   SER A  21      57.330  72.920  92.303  1.00  0.00           C
ATOM    434  O   SER A  21      56.270  72.460  91.913  1.00  0.00           O
ATOM    435  N   ALA A  22      57.230  74.440  92.373  1.00  0.00           N
ATOM    437  CA  ALA A  22      56.050  75.510  91.883  1.00  0.00           C
ATOM    439  CB  ALA A  22      54.830  75.230  92.763  1.00  0.00           C
ATOM    443  C   ALA A  22      56.030  77.290  91.593  1.00  0.00           C
ATOM    444  O   ALA A  22      57.030  77.860  92.003  1.00  0.00           O
ATOM    445  N   SER A  23      55.010  78.230  90.933  1.00  0.00           N
ATOM    447  CA  SER A  23      54.720  79.870  90.963  1.00  0.00           C
ATOM    449  CB  SER A  23      55.960  80.720  91.333  1.00  0.00           C
ATOM    452  OG  SER A  23      57.000  80.570  90.383  1.00  0.00           O
ATOM    454  C   SER A  23      53.560  80.910  90.133  1.00  0.00           C
ATOM    455  O   SER A  23      52.650  80.310  89.583  1.00  0.00           O
ATOM    456  N   THR A  24      53.420  82.420  90.073  1.00  0.00           N
ATOM    458  CA  THR A  24      52.270  83.460  89.443  1.00  0.00           C
ATOM    460  CB  THR A  24      50.890  83.140  90.103  1.00  0.00           C
ATOM    462  OG1 THR A  24      50.120  82.200  89.363  1.00  0.00           O
ATOM    464  CG2 THR A  24      49.910  84.310  90.323  1.00  0.00           C
ATOM    468  C   THR A  24      52.310  85.200  89.303  1.00  0.00           C
ATOM    469  O   THR A  24      53.140  85.760  90.023  1.00  0.00           O
ATOM    470  N   ASN A  25      51.510  86.160  88.483  1.00  0.00           N
ATOM    472  CA  ASN A  25      50.870  87.650  88.673  1.00  0.00           C
ATOM    474  CB  ASN A  25      51.060  88.210  90.133  1.00  0.00           C
ATOM    477  CG  ASN A  25      49.940  89.160  90.603  1.00  0.00           C
ATOM    478  OD1 ASN A  25      48.760  88.950  90.313  1.00  0.00           O
ATOM    479  ND2 ASN A  25      50.280  90.310  91.233  1.00  0.00           N
ATOM    482  C   ASN A  25      50.850  89.020  87.653  1.00  0.00           C
ATOM    483  O   ASN A  25      51.680  89.090  86.763  1.00  0.00           O
ATOM    484  N   LYS A  26      49.960  90.160  87.833  1.00  0.00           N
ATOM    486  CA  LYS A  26      49.540  91.610  87.313  1.00  0.00           C
ATOM    488  CB  LYS A  26      49.700  92.690  88.493  1.00  0.00           C
ATOM    491  CG  LYS A  26      49.690  94.270  88.313  1.00  0.00           C
ATOM    494  CD  LYS A  26      48.400  95.160  88.303  1.00  0.00           C
ATOM    497  CE  LYS A  26      48.720  96.670  88.043  1.00  0.00           C
ATOM    500  NZ  LYS A  26      47.540  97.580  88.013  1.00  0.00           N
ATOM    504  C   LYS A  26      49.790  92.530  86.013  1.00  0.00           C
ATOM    505  O   LYS A  26      50.930  92.910  85.743  1.00  0.00           O
ATOM    506  N   ILE A  27      48.680  93.090  85.373  1.00  0.00           N
ATOM    508  CA  ILE A  27      48.340  94.480  84.823  1.00  0.00           C
ATOM    510  CB  ILE A  27      49.390  95.600  84.453  1.00  0.00           C
ATOM    512  CG2 ILE A  27      50.310  95.170  83.293  1.00  0.00           C
ATOM    516  CG1 ILE A  27      48.740  97.010  84.143  1.00  0.00           C
ATOM    519  CD  ILE A  27      49.640  98.040  83.443  1.00  0.00           C
ATOM    523  C   ILE A  27      47.200  94.510  83.783  1.00  0.00           C
ATOM    524  O   ILE A  27      47.450  94.410  82.593  1.00  0.00           O
ATOM    525  N   ALA A  28      45.930  94.680  84.243  1.00  0.00           N
ATOM    527  CA  ALA A  28      44.710  95.220  83.633  1.00  0.00           C
ATOM    529  CB  ALA A  28      44.290  96.600  84.203  1.00  0.00           C
ATOM    533  C   ALA A  28      44.400  95.130  82.143  1.00  0.00           C
ATOM    534  O   ALA A  28      43.580  95.860  81.623  1.00  0.00           O
ATOM    535  N   LEU A  29      44.940  94.100  81.493  1.00  0.00           N
ATOM    537  CA  LEU A  29      44.300  93.260  80.503  1.00  0.00           C
ATOM    539  CB  LEU A  29      43.380  93.880  79.413  1.00  0.00           C
ATOM    542  CG  LEU A  29      44.000  94.520  78.153  1.00  0.00           C
ATOM    544  CD1 LEU A  29      42.900  94.770  77.113  1.00  0.00           C
ATOM    548  CD2 LEU A  29      44.740  95.830  78.493  1.00  0.00           C
ATOM    552  C   LEU A  29      45.440  92.430  79.933  1.00  0.00           C
ATOM    553  O   LEU A  29      46.420  92.920  79.383  1.00  0.00           O
ATOM    554  N   LEU A  30      45.430  91.100  80.083  1.00  0.00           N
ATOM    556  CA  LEU A  30      44.240  90.280  80.203  1.00  0.00           C
ATOM    558  CB  LEU A  30      43.450  90.170  78.853  1.00  0.00           C
ATOM    561  CG  LEU A  30      44.170  90.550  77.523  1.00  0.00           C
ATOM    563  CD1 LEU A  30      43.170  90.510  76.363  1.00  0.00           C
ATOM    567  CD2 LEU A  30      45.410  89.730  77.153  1.00  0.00           C
ATOM    571  C   LEU A  30      44.500  88.910  80.793  1.00  0.00           C
ATOM    572  O   LEU A  30      43.910  88.530  81.803  1.00  0.00           O
ATOM    573  N   LEU A  31      45.340  88.090  80.153  1.00  0.00           N
ATOM    575  CA  LEU A  31      45.160  86.650  80.153  1.00  0.00           C
ATOM    577  CB  LEU A  31      44.980  86.220  78.683  1.00  0.00           C
ATOM    580  CG  LEU A  31      43.590  86.490  78.073  1.00  0.00           C
ATOM    582  CD1 LEU A  31      43.450  85.610  76.833  1.00  0.00           C
ATOM    586  CD2 LEU A  31      42.430  86.240  79.043  1.00  0.00           C
ATOM    590  C   LEU A  31      46.360  85.910  80.713  1.00  0.00           C
ATOM    591  O   LEU A  31      47.470  86.420  80.523  1.00  0.00           O
ATOM    592  N   PRO A  32      46.260  84.740  81.393  1.00  0.00           N
ATOM    593  CD  PRO A  32      47.290  83.790  80.973  1.00  0.00           C
ATOM    596  CA  PRO A  32      45.020  83.960  81.593  1.00  0.00           C
ATOM    598  CB  PRO A  32      45.010  83.060  80.353  1.00  0.00           C
ATOM    601  CG  PRO A  32      46.510  82.860  80.023  1.00  0.00           C
ATOM    604  C   PRO A  32      45.020  82.980  82.803  1.00  0.00           C
ATOM    605  O   PRO A  32      45.800  82.030  82.833  1.00  0.00           O
ATOM    606  N   LEU A  33      44.180  83.030  83.843  1.00  0.00           N
ATOM    608  CA  LEU A  33      43.010  83.780  84.273  1.00  0.00           C
ATOM    610  CB  LEU A  33      41.980  84.300  83.223  1.00  0.00           C
ATOM    613  CG  LEU A  33      41.110  83.250  82.493  1.00  0.00           C
ATOM    615  CD1 LEU A  33      40.910  83.650  81.023  1.00  0.00           C
ATOM    619  CD2 LEU A  33      39.740  83.070  83.153  1.00  0.00           C
ATOM    623  C   LEU A  33      42.300  82.760  85.163  1.00  0.00           C
ATOM    624  O   LEU A  33      42.220  81.570  84.843  1.00  0.00           O
ATOM    625  N   ASN A  34      41.710  83.110  86.303  1.00  0.00           N
ATOM    627  CA  ASN A  34      42.190  84.100  87.233  1.00  0.00           C
ATOM    629  CB  ASN A  34      41.150  85.260  87.423  1.00  0.00           C
ATOM    632  CG  ASN A  34      39.840  84.910  88.143  1.00  0.00           C
ATOM    633  OD1 ASN A  34      39.540  85.510  89.183  1.00  0.00           O
ATOM    634  ND2 ASN A  34      39.040  83.960  87.603  1.00  0.00           N
ATOM    637  C   ASN A  34      42.490  83.310  88.513  1.00  0.00           C
ATOM    638  O   ASN A  34      41.610  82.640  89.043  1.00  0.00           O
ATOM    639  N   GLY A  35      43.730  83.300  89.053  1.00  0.00           N
ATOM    641  CA  GLY A  35      44.990  83.690  88.423  1.00  0.00           C
ATOM    644  C   GLY A  35      45.340  82.920  87.173  1.00  0.00           C
ATOM    645  O   GLY A  35      44.820  81.850  86.883  1.00  0.00           O
ATOM    646  N   GLN A  36      46.250  83.400  86.353  1.00  0.00           N
ATOM    648  CA  GLN A  36      47.080  84.560  86.533  1.00  0.00           C
ATOM    650  CB  GLN A  36      48.490  84.200  87.083  1.00  0.00           C
ATOM    653  CG  GLN A  36      49.380  83.250  86.243  1.00  0.00           C
ATOM    656  CD  GLN A  36      48.710  81.910  85.953  1.00  0.00           C
ATOM    657  OE1 GLN A  36      48.350  81.590  84.823  1.00  0.00           O
ATOM    658  NE2 GLN A  36      48.490  81.110  87.023  1.00  0.00           N
ATOM    661  C   GLN A  36      47.220  85.200  85.183  1.00  0.00           C
ATOM    662  O   GLN A  36      47.040  84.550  84.173  1.00  0.00           O
ATOM    663  N   ALA A  37      47.560  86.490  85.113  1.00  0.00           N
ATOM    665  CA  ALA A  37      48.140  87.010  83.903  1.00  0.00           C
ATOM    667  CB  ALA A  37      48.330  88.530  84.013  1.00  0.00           C
ATOM    671  C   ALA A  37      49.470  86.310  83.583  1.00  0.00           C
ATOM    672  O   ALA A  37      50.260  86.070  84.493  1.00  0.00           O
ATOM    673  N   ALA A  38      49.700  85.950  82.303  1.00  0.00           N
ATOM    675  CA  ALA A  38      50.890  85.190  81.953  1.00  0.00           C
ATOM    677  CB  ALA A  38      50.680  83.700  82.173  1.00  0.00           C
ATOM    681  C   ALA A  38      51.390  85.490  80.543  1.00  0.00           C
ATOM    682  O   ALA A  38      52.330  84.860  80.043  1.00  0.00           O
ATOM    683  N   VAL A  39      50.930  86.630  79.993  1.00  0.00           N
ATOM    685  CA  VAL A  39      51.770  87.820  79.993  1.00  0.00           C
ATOM    687  CB  VAL A  39      50.930  88.990  79.413  1.00  0.00           C
ATOM    689  CG1 VAL A  39      51.740  90.290  79.223  1.00  0.00           C
ATOM    693  CG2 VAL A  39      50.310  88.600  78.053  1.00  0.00           C
ATOM    697  C   VAL A  39      52.140  88.070  81.473  1.00  0.00           C
ATOM    698  O   VAL A  39      51.240  88.450  82.203  1.00  0.00           O
ATOM    699  N   PHE A  40      53.400  87.720  81.943  1.00  0.00           N
ATOM    701  CA  PHE A  40      53.920  87.770  83.343  1.00  0.00           C
ATOM    703  CB  PHE A  40      53.250  88.980  84.163  1.00  0.00           C
ATOM    706  CG  PHE A  40      52.970  90.360  83.463  1.00  0.00           C
ATOM    707  CD1 PHE A  40      51.650  90.860  83.363  1.00  0.00           C
ATOM    709  CE1 PHE A  40      51.320  91.960  82.573  1.00  0.00           C
ATOM    711  CZ  PHE A  40      52.320  92.710  81.973  1.00  0.00           C
ATOM    713  CD2 PHE A  40      53.970  91.180  82.903  1.00  0.00           C
ATOM    715  CE2 PHE A  40      53.650  92.340  82.173  1.00  0.00           C
ATOM    717  C   PHE A  40      54.010  86.340  84.173  1.00  0.00           C
ATOM    718  O   PHE A  40      53.180  86.120  85.053  1.00  0.00           O
ATOM    719  N   GLY A  41      55.040  85.370  84.003  1.00  0.00           N
ATOM    721  CA  GLY A  41      55.110  83.810  84.113  1.00  0.00           C
ATOM    724  C   GLY A  41      55.330  82.680  85.273  1.00  0.00           C
ATOM    725  O   GLY A  41      54.740  82.880  86.323  1.00  0.00           O
ATOM    726  N   ARG A  42      56.140  81.460  85.123  1.00  0.00           N
ATOM    728  CA  ARG A  42      56.870  80.500  86.163  1.00  0.00           C
ATOM    730  CB  ARG A  42      56.910  81.430  87.493  1.00  0.00           C
ATOM    733  CG  ARG A  42      57.430  82.960  87.473  1.00  0.00           C
ATOM    736  CD  ARG A  42      56.610  84.090  88.243  1.00  0.00           C
ATOM    739  NE  ARG A  42      57.030  85.500  87.823  1.00  0.00           N
ATOM    741  CZ  ARG A  42      56.290  86.620  87.783  1.00  0.00           C
ATOM    742  NH1 ARG A  42      56.850  87.780  87.443  1.00  0.00           N
ATOM    745  NH2 ARG A  42      55.020  86.740  88.133  1.00  0.00           N
ATOM    748  C   ARG A  42      56.650  78.750  86.503  1.00  0.00           C
ATOM    749  O   ARG A  42      55.570  78.490  87.033  1.00  0.00           O
ATOM    750  N   THR A  43      57.510  77.490  86.293  1.00  0.00           N
ATOM    752  CA  THR A  43      57.300  75.820  86.453  1.00  0.00           C
ATOM    754  CB  THR A  43      56.220  75.370  85.473  1.00  0.00           C
ATOM    756  OG1 THR A  43      56.320  76.160  84.303  1.00  0.00           O
ATOM    758  CG2 THR A  43      54.820  75.630  86.073  1.00  0.00           C
ATOM    762  C   THR A  43      58.430  74.390  86.633  1.00  0.00           C
ATOM    763  O   THR A  43      59.600  74.740  86.513  1.00  0.00           O
ATOM    764  N   ILE A  44      58.210  72.870  87.013  1.00  0.00           N
ATOM    766  CA  ILE A  44      58.900  71.630  87.993  1.00  0.00           C
ATOM    768  CB  ILE A  44      58.090  72.160  89.193  1.00  0.00           C
ATOM    770  CG2 ILE A  44      56.570  72.090  88.843  1.00  0.00           C
ATOM    774  CG1 ILE A  44      58.600  73.610  89.593  1.00  0.00           C
ATOM    777  CD  ILE A  44      57.810  74.930  89.503  1.00  0.00           C
ATOM    781  C   ILE A  44      58.870  69.700  88.093  1.00  0.00           C
ATOM    782  O   ILE A  44      57.940  69.380  87.353  1.00  0.00           O
ATOM    783  N   ALA A  45      59.440  68.260  88.663  1.00  0.00           N
ATOM    785  CA  ALA A  45      60.370  66.890  89.363  1.00  0.00           C
ATOM    787  CB  ALA A  45      60.150  66.050  88.103  1.00  0.00           C
ATOM    791  C   ALA A  45      60.400  65.280  90.483  1.00  0.00           C
ATOM    792  O   ALA A  45      59.510  65.470  91.303  1.00  0.00           O
ATOM    793  N   PHE A  46      61.000  63.790  90.913  1.00  0.00           N
ATOM    795  CA  PHE A  46      61.820  62.190  90.913  1.00  0.00           C
ATOM    797  CB  PHE A  46      62.340  61.970  89.453  1.00  0.00           C
ATOM    800  CG  PHE A  46      62.840  60.570  89.183  1.00  0.00           C
ATOM    801  CD1 PHE A  46      61.950  59.490  89.153  1.00  0.00           C
ATOM    803  CE1 PHE A  46      62.440  58.170  89.083  1.00  0.00           C
ATOM    805  CZ  PHE A  46      63.800  57.930  88.913  1.00  0.00           C
ATOM    807  CD2 PHE A  46      64.210  60.320  88.993  1.00  0.00           C
ATOM    809  CE2 PHE A  46      64.680  59.010  88.843  1.00  0.00           C
ATOM    811  C   PHE A  46      62.680  60.860  92.093  1.00  0.00           C
ATOM    812  O   PHE A  46      63.120  61.280  93.163  1.00  0.00           O
ATOM    813  N   TYR A  47      62.970  59.270  92.043  1.00  0.00           N
ATOM    815  CA  TYR A  47      64.010  57.930  92.543  1.00  0.00           C
ATOM    817  CB  TYR A  47      65.500  58.410  92.353  1.00  0.00           C
ATOM    820  CG  TYR A  47      66.580  57.340  92.533  1.00  0.00           C
ATOM    821  CD1 TYR A  47      66.730  56.300  91.593  1.00  0.00           C
ATOM    823  CE1 TYR A  47      67.540  55.190  91.883  1.00  0.00           C
ATOM    825  CZ  TYR A  47      68.280  55.150  93.073  1.00  0.00           C
ATOM    826  OH  TYR A  47      69.140  54.070  93.363  1.00  0.00           O
ATOM    828  CD2 TYR A  47      67.340  57.290  93.713  1.00  0.00           C
ATOM    830  CE2 TYR A  47      68.190  56.210  93.983  1.00  0.00           C
ATOM    832  C   TYR A  47      64.100  56.380  93.653  1.00  0.00           C
ATOM    833  O   TYR A  47      63.420  56.470  94.673  1.00  0.00           O
ATOM    834  N   LEU A  48      64.880  54.980  93.593  1.00  0.00           N
ATOM    836  CA  LEU A  48      65.170  53.520  94.483  1.00  0.00           C
ATOM    838  CB  LEU A  48      63.870  52.620  94.413  1.00  0.00           C
ATOM    841  CG  LEU A  48      63.390  51.660  95.573  1.00  0.00           C
ATOM    843  CD1 LEU A  48      61.940  51.230  95.293  1.00  0.00           C
ATOM    847  CD2 LEU A  48      64.090  50.310  95.813  1.00  0.00           C
ATOM    851  C   LEU A  48      66.400  52.170  94.403  1.00  0.00           C
ATOM    852  O   LEU A  48      66.860  51.940  93.293  1.00  0.00           O
ATOM    853  N   GLN A  49      66.900  51.190  95.473  1.00  0.00           N
ATOM    855  CA  GLN A  49      67.530  49.640  95.573  1.00  0.00           C
ATOM    857  CB  GLN A  49      67.800  48.900  94.203  1.00  0.00           C
ATOM    860  CG  GLN A  49      68.190  47.380  94.303  1.00  0.00           C
ATOM    863  CD  GLN A  49      68.020  46.470  93.083  1.00  0.00           C
ATOM    864  OE1 GLN A  49      67.800  46.870  91.943  1.00  0.00           O
ATOM    865  NE2 GLN A  49      68.260  45.150  93.323  1.00  0.00           N
ATOM    868  C   GLN A  49      68.190  48.620  96.873  1.00  0.00           C
ATOM    869  O   GLN A  49      67.480  48.460  97.853  1.00  0.00           O
ATOM    870  N   GLN A  50      69.420  47.800  96.933  1.00  0.00           N
ATOM    872  CA  GLN A  50      69.840  46.280  97.303  1.00  0.00           C
ATOM    874  CB  GLN A  50      71.130  45.870  96.503  1.00  0.00           C
ATOM    877  CG  GLN A  50      71.190  44.380  95.973  1.00  0.00           C
ATOM    880  CD  GLN A  50      72.370  43.540  96.483  1.00  0.00           C
ATOM    881  OE1 GLN A  50      73.160  44.000  97.313  1.00  0.00           O
ATOM    882  NE2 GLN A  50      72.490  42.270  96.053  1.00  0.00           N
ATOM    885  C   GLN A  50      69.970  45.390  98.723  1.00  0.00           C
ATOM    886  O   GLN A  50      69.090  45.540  99.553  1.00  0.00           O
ATOM    887  N   MET A  51      70.990  44.390  99.003  1.00  0.00           N
ATOM    889  CA  MET A  51      71.450  43.470 100.183  1.00  0.00           C
ATOM    891  CB  MET A  51      70.440  43.060 101.323  1.00  0.00           C
ATOM    894  CG  MET A  51      71.010  43.200 102.783  1.00  0.00           C
ATOM    897  SD  MET A  51      71.780  41.780 103.683  1.00  0.00           S
ATOM    898  CE  MET A  51      70.430  40.880 104.503  1.00  0.00           C
ATOM    902  C   MET A  51      72.420  42.160 100.003  1.00  0.00           C
ATOM    903  O   MET A  51      73.410  42.160  99.273  1.00  0.00           O
ATOM    904  N   GLN A  52      72.230  41.010 100.753  1.00  0.00           N
ATOM    906  CA  GLN A  52      73.030  39.780 101.123  1.00  0.00           C
ATOM    908  CB  GLN A  52      72.230  38.430 101.013  1.00  0.00           C
ATOM    911  CG  GLN A  52      71.110  38.220 102.073  1.00  0.00           C
ATOM    914  CD  GLN A  52      70.530  36.790 102.013  1.00  0.00           C
ATOM    915  OE1 GLN A  52      71.040  35.940 101.283  1.00  0.00           O
ATOM    916  NE2 GLN A  52      69.450  36.510 102.773  1.00  0.00           N
ATOM    919  C   GLN A  52      74.580  39.530 101.083  1.00  0.00           C
ATOM    920  O   GLN A  52      75.340  40.090 101.883  1.00  0.00           O
ATOM    921  N   GLN A  53      75.030  38.510 100.303  1.00  0.00           N
ATOM    923  CA  GLN A  53      76.000  37.420 100.573  1.00  0.00           C
ATOM    925  CB  GLN A  53      75.990  36.440  99.373  1.00  0.00           C
ATOM    928  CG  GLN A  53      74.650  35.750  99.083  1.00  0.00           C
ATOM    931  CD  GLN A  53      74.780  34.990  97.773  1.00  0.00           C
ATOM    932  OE1 GLN A  53      74.900  33.770  97.743  1.00  0.00           O
ATOM    933  NE2 GLN A  53      74.760  35.720  96.623  1.00  0.00           N
ATOM    936  C   GLN A  53      77.480  37.690 100.923  1.00  0.00           C
ATOM    937  O   GLN A  53      78.400  37.130 100.323  1.00  0.00           O
ATOM    938  N   SER A  54      77.790  38.560 101.883  1.00  0.00           N
ATOM    940  CA  SER A  54      79.130  39.080 102.073  1.00  0.00           C
ATOM    942  CB  SER A  54      79.070  40.600 101.803  1.00  0.00           C
ATOM    945  OG  SER A  54      78.250  41.260 102.773  1.00  0.00           O
ATOM    947  C   SER A  54      79.770  38.810 103.453  1.00  0.00           C
ATOM    948  O   SER A  54      79.200  38.150 104.323  1.00  0.00           O
ATOM    949  N   SER A  55      81.010  39.320 103.663  1.00  0.00           N
ATOM    951  CA  SER A  55      81.820  39.280 104.883  1.00  0.00           C
ATOM    953  CB  SER A  55      83.290  39.680 104.583  1.00  0.00           C
ATOM    956  OG  SER A  55      83.780  38.880 103.513  1.00  0.00           O
ATOM    958  C   SER A  55      81.330  40.200 106.003  1.00  0.00           C
ATOM    959  O   SER A  55      80.410  40.970 105.793  1.00  0.00           O
ATOM    960  N   ASP A  56      81.920  40.130 107.223  1.00  0.00           N
ATOM    962  CA  ASP A  56      81.410  40.760 108.443  1.00  0.00           C
ATOM    964  CB  ASP A  56      82.470  40.520 109.573  1.00  0.00           C
ATOM    967  CG  ASP A  56      81.900  40.610 110.973  1.00  0.00           C
ATOM    968  OD1 ASP A  56      80.660  40.480 111.123  1.00  0.00           O
ATOM    969  OD2 ASP A  56      82.700  40.590 111.943  1.00  0.00           O
ATOM    970  C   ASP A  56      81.060  42.260 108.363  1.00  0.00           C
ATOM    971  O   ASP A  56      79.910  42.680 108.513  1.00  0.00           O
ATOM    972  N   ASP A  57      82.030  43.100 107.973  1.00  0.00           N
ATOM    974  CA  ASP A  57      81.840  44.540 107.873  1.00  0.00           C
ATOM    976  CB  ASP A  57      83.200  45.300 108.023  1.00  0.00           C
ATOM    979  CG  ASP A  57      83.840  45.250 109.403  1.00  0.00           C
ATOM    980  OD1 ASP A  57      83.140  45.040 110.423  1.00  0.00           O
ATOM    981  OD2 ASP A  57      85.060  45.540 109.453  1.00  0.00           O
ATOM    982  C   ASP A  57      81.260  44.890 106.503  1.00  0.00           C
ATOM    983  O   ASP A  57      81.060  46.050 106.163  1.00  0.00           O
ATOM    984  N   THR A  58      80.940  43.880 105.673  1.00  0.00           N
ATOM    986  CA  THR A  58      80.280  44.050 104.383  1.00  0.00           C
ATOM    988  CB  THR A  58      80.860  43.190 103.263  1.00  0.00           C
ATOM    990  OG1 THR A  58      82.270  43.290 103.213  1.00  0.00           O
ATOM    992  CG2 THR A  58      80.400  43.660 101.883  1.00  0.00           C
ATOM    996  C   THR A  58      78.810  43.680 104.493  1.00  0.00           C
ATOM    997  O   THR A  58      78.000  44.060 103.643  1.00  0.00           O
ATOM    998  N   ARG A  59      78.360  42.960 105.543  1.00  0.00           N
ATOM   1000  CA  ARG A  59      76.940  42.700 105.743  1.00  0.00           C
ATOM   1002  CB  ARG A  59      76.650  41.870 107.013  1.00  0.00           C
ATOM   1005  CG  ARG A  59      77.500  40.620 107.253  1.00  0.00           C
ATOM   1008  CD  ARG A  59      77.330  39.500 106.253  1.00  0.00           C
ATOM   1011  NE  ARG A  59      76.090  38.730 106.603  1.00  0.00           N
ATOM   1013  CZ  ARG A  59      76.010  37.420 106.473  1.00  0.00           C
ATOM   1014  NH1 ARG A  59      77.000  36.680 106.013  1.00  0.00           N
ATOM   1017  NH2 ARG A  59      74.860  36.810 106.593  1.00  0.00           N
ATOM   1020  C   ARG A  59      76.210  44.010 105.953  1.00  0.00           C
ATOM   1021  O   ARG A  59      75.250  44.360 105.273  1.00  0.00           O
ATOM   1022  N   ILE A  60      76.780  44.830 106.853  1.00  0.00           N
ATOM   1024  CA  ILE A  60      76.400  46.200 107.083  1.00  0.00           C
ATOM   1026  CB  ILE A  60      77.090  46.730 108.353  1.00  0.00           C
ATOM   1028  CG2 ILE A  60      78.600  46.390 108.383  1.00  0.00           C
ATOM   1032  CG1 ILE A  60      76.790  48.220 108.673  1.00  0.00           C
ATOM   1035  CD  ILE A  60      77.780  49.230 108.093  1.00  0.00           C
ATOM   1039  C   ILE A  60      76.540  47.080 105.843  1.00  0.00           C
ATOM   1040  O   ILE A  60      75.620  47.820 105.493  1.00  0.00           O
ATOM   1041  N   ASN A  61      77.640  46.940 105.073  1.00  0.00           N
ATOM   1043  CA  ASN A  61      77.910  47.760 103.903  1.00  0.00           C
ATOM   1045  CB  ASN A  61      79.420  47.620 103.503  1.00  0.00           C
ATOM   1048  CG  ASN A  61      80.100  48.910 103.023  1.00  0.00           C
ATOM   1049  OD1 ASN A  61      81.200  49.250 103.473  1.00  0.00           O
ATOM   1050  ND2 ASN A  61      79.440  49.650 102.113  1.00  0.00           N
ATOM   1053  C   ASN A  61      76.970  47.490 102.713  1.00  0.00           C
ATOM   1054  O   ASN A  61      76.790  48.360 101.873  1.00  0.00           O
ATOM   1055  N   TRP A  62      76.300  46.310 102.633  1.00  0.00           N
ATOM   1057  CA  TRP A  62      75.170  46.110 101.713  1.00  0.00           C
ATOM   1059  CB  TRP A  62      75.140  44.650 101.193  1.00  0.00           C
ATOM   1062  CG  TRP A  62      76.200  44.370 100.183  1.00  0.00           C
ATOM   1063  CD1 TRP A  62      77.200  43.460 100.283  1.00  0.00           C
ATOM   1065  NE1 TRP A  62      77.930  43.450  99.123  1.00  0.00           N
ATOM   1067  CE2 TRP A  62      77.370  44.300  98.233  1.00  0.00           C
ATOM   1068  CD2 TRP A  62      76.260  44.910  98.863  1.00  0.00           C
ATOM   1069  CE3 TRP A  62      75.450  45.800  98.153  1.00  0.00           C
ATOM   1071  CZ3 TRP A  62      75.670  45.920  96.793  1.00  0.00           C
ATOM   1073  CZ2 TRP A  62      77.640  44.500  96.893  1.00  0.00           C
ATOM   1075  CH2 TRP A  62      76.740  45.270  96.163  1.00  0.00           C
ATOM   1077  C   TRP A  62      73.810  46.440 102.303  1.00  0.00           C
ATOM   1078  O   TRP A  62      72.840  46.730 101.603  1.00  0.00           O
ATOM   1079  N   GLN A  63      73.730  46.490 103.643  1.00  0.00           N
ATOM   1081  CA  GLN A  63      72.560  46.950 104.353  1.00  0.00           C
ATOM   1083  CB  GLN A  63      72.520  46.360 105.773  1.00  0.00           C
ATOM   1086  CG  GLN A  63      72.130  44.860 105.723  1.00  0.00           C
ATOM   1089  CD  GLN A  63      72.200  44.060 107.023  1.00  0.00           C
ATOM   1090  OE1 GLN A  63      71.840  42.880 107.043  1.00  0.00           O
ATOM   1091  NE2 GLN A  63      72.680  44.680 108.123  1.00  0.00           N
ATOM   1094  C   GLN A  63      72.350  48.450 104.283  1.00  0.00           C
ATOM   1095  O   GLN A  63      71.210  48.910 104.373  1.00  0.00           O
ATOM   1096  N   LEU A  64      73.410  49.210 103.963  1.00  0.00           N
ATOM   1098  CA  LEU A  64      73.380  50.610 103.563  1.00  0.00           C
ATOM   1100  CB  LEU A  64      74.800  51.110 103.213  1.00  0.00           C
ATOM   1103  CG  LEU A  64      75.600  51.720 104.383  1.00  0.00           C
ATOM   1105  CD1 LEU A  64      75.510  50.990 105.723  1.00  0.00           C
ATOM   1109  CD2 LEU A  64      77.080  51.830 103.973  1.00  0.00           C
ATOM   1113  C   LEU A  64      72.430  50.910 102.413  1.00  0.00           C
ATOM   1114  O   LEU A  64      71.830  51.980 102.313  1.00  0.00           O
ATOM   1115  N   LEU A  65      72.260  49.950 101.503  1.00  0.00           N
ATOM   1117  CA  LEU A  65      71.270  50.030 100.453  1.00  0.00           C
ATOM   1119  CB  LEU A  65      71.840  49.380  99.163  1.00  0.00           C
ATOM   1122  CG  LEU A  65      72.610  50.360  98.243  1.00  0.00           C
ATOM   1124  CD1 LEU A  65      73.580  51.310  98.953  1.00  0.00           C
ATOM   1128  CD2 LEU A  65      73.380  49.580  97.173  1.00  0.00           C
ATOM   1132  C   LEU A  65      69.960  49.400 100.903  1.00  0.00           C
ATOM   1133  O   LEU A  65      68.890  49.990 100.783  1.00  0.00           O
ATOM   1134  N   ALA A  66      70.020  48.180 101.473  1.00  0.00           N
ATOM   1136  CA  ALA A  66      68.860  47.370 101.783  1.00  0.00           C
ATOM   1138  CB  ALA A  66      69.370  46.090 102.463  1.00  0.00           C
ATOM   1142  C   ALA A  66      67.830  47.910 102.723  1.00  0.00           C
ATOM   1143  O   ALA A  66      66.630  47.880 102.473  1.00  0.00           O
ATOM   1144  N   ILE A  67      68.290  48.440 103.853  1.00  0.00           N
ATOM   1146  CA  ILE A  67      67.400  48.830 104.923  1.00  0.00           C
ATOM   1148  CB  ILE A  67      68.130  48.780 106.243  1.00  0.00           C
ATOM   1150  CG2 ILE A  67      67.110  49.030 107.363  1.00  0.00           C
ATOM   1154  CG1 ILE A  67      68.840  47.420 106.393  1.00  0.00           C
ATOM   1157  CD  ILE A  67      69.440  47.230 107.783  1.00  0.00           C
ATOM   1161  C   ILE A  67      66.910  50.220 104.643  1.00  0.00           C
ATOM   1162  O   ILE A  67      65.770  50.570 104.933  1.00  0.00           O
ATOM   1163  N   ARG A  68      67.750  51.000 103.943  1.00  0.00           N
ATOM   1165  CA  ARG A  68      67.420  52.280 103.343  1.00  0.00           C
ATOM   1167  CB  ARG A  68      68.730  52.800 102.703  1.00  0.00           C
ATOM   1170  CG  ARG A  68      68.690  54.060 101.813  1.00  0.00           C
ATOM   1173  CD  ARG A  68      68.200  53.850 100.373  1.00  0.00           C
ATOM   1176  NE  ARG A  68      68.680  54.980  99.523  1.00  0.00           N
ATOM   1178  CZ  ARG A  68      69.790  54.970  98.803  1.00  0.00           C
ATOM   1179  NH1 ARG A  68      70.750  54.070  98.913  1.00  0.00           N
ATOM   1182  NH2 ARG A  68      69.940  55.880  97.863  1.00  0.00           N
ATOM   1185  C   ARG A  68      66.280  52.190 102.353  1.00  0.00           C
ATOM   1186  O   ARG A  68      65.380  53.020 102.323  1.00  0.00           O
ATOM   1187  N   ALA A  69      66.250  51.150 101.503  1.00  0.00           N
ATOM   1189  CA  ALA A  69      65.260  51.100 100.463  1.00  0.00           C
ATOM   1191  CB  ALA A  69      65.950  50.940  99.113  1.00  0.00           C
ATOM   1195  C   ALA A  69      64.160  50.070 100.663  1.00  0.00           C
ATOM   1196  O   ALA A  69      63.190  50.030  99.903  1.00  0.00           O
ATOM   1197  N   LEU A  70      64.180  49.270 101.733  1.00  0.00           N
ATOM   1199  CA  LEU A  70      63.080  48.390 102.113  1.00  0.00           C
ATOM   1201  CB  LEU A  70      63.510  47.400 103.223  1.00  0.00           C
ATOM   1204  CG  LEU A  70      63.800  45.990 102.673  1.00  0.00           C
ATOM   1206  CD1 LEU A  70      64.630  45.160 103.663  1.00  0.00           C
ATOM   1210  CD2 LEU A  70      62.480  45.270 102.353  1.00  0.00           C
ATOM   1214  C   LEU A  70      61.840  49.160 102.553  1.00  0.00           C
ATOM   1215  O   LEU A  70      60.710  48.700 102.433  1.00  0.00           O
ATOM   1216  N   VAL A  71      62.050  50.380 103.053  1.00  0.00           N
ATOM   1218  CA  VAL A  71      61.030  51.290 103.543  1.00  0.00           C
ATOM   1220  CB  VAL A  71      61.440  51.890 104.873  1.00  0.00           C
ATOM   1222  CG1 VAL A  71      61.100  50.840 105.943  1.00  0.00           C
ATOM   1226  CG2 VAL A  71      62.940  52.240 104.863  1.00  0.00           C
ATOM   1230  C   VAL A  71      60.690  52.370 102.543  1.00  0.00           C
ATOM   1231  O   VAL A  71      59.620  52.960 102.623  1.00  0.00           O
ATOM   1232  N   LYS A  72      61.500  52.510 101.463  1.00  0.00           N
ATOM   1234  CA  LYS A  72      61.040  53.050 100.193  1.00  0.00           C
ATOM   1236  CB  LYS A  72      62.190  53.290  99.183  1.00  0.00           C
ATOM   1239  CG  LYS A  72      63.370  54.110  99.723  1.00  0.00           C
ATOM   1242  CD  LYS A  72      63.130  55.610  99.993  1.00  0.00           C
ATOM   1245  CE  LYS A  72      63.050  56.530  98.773  1.00  0.00           C
ATOM   1248  NZ  LYS A  72      63.150  57.950  99.193  1.00  0.00           N
ATOM   1252  C   LYS A  72      59.980  52.140  99.573  1.00  0.00           C
ATOM   1253  O   LYS A  72      58.960  52.570  99.063  1.00  0.00           O
ATOM   1254  N   GLU A  73      60.200  50.820  99.693  1.00  0.00           N
ATOM   1256  CA  GLU A  73      59.210  49.800  99.363  1.00  0.00           C
ATOM   1258  CB  GLU A  73      59.930  48.430  99.223  1.00  0.00           C
ATOM   1261  CG  GLU A  73      60.620  48.280  97.863  1.00  0.00           C
ATOM   1264  CD  GLU A  73      59.560  48.100  96.793  1.00  0.00           C
ATOM   1265  OE1 GLU A  73      58.850  47.070  96.893  1.00  0.00           O
ATOM   1266  OE2 GLU A  73      59.390  48.970  95.913  1.00  0.00           O
ATOM   1267  C   GLU A  73      58.080  49.680 100.373  1.00  0.00           C
ATOM   1268  O   GLU A  73      57.010  49.150 100.063  1.00  0.00           O
ATOM   1269  N   GLY A  74      58.310  50.180 101.593  1.00  0.00           N
ATOM   1271  CA  GLY A  74      57.290  50.320 102.633  1.00  0.00           C
ATOM   1274  C   GLY A  74      57.290  49.250 103.683  1.00  0.00           C
ATOM   1275  O   GLY A  74      56.500  49.320 104.613  1.00  0.00           O
ATOM   1276  N   LYS A  75      58.170  48.240 103.603  1.00  0.00           N
ATOM   1278  CA  LYS A  75      58.120  47.070 104.453  1.00  0.00           C
ATOM   1280  CB  LYS A  75      58.590  45.750 103.773  1.00  0.00           C
ATOM   1283  CG  LYS A  75      57.700  45.230 102.623  1.00  0.00           C
ATOM   1286  CD  LYS A  75      57.800  46.060 101.323  1.00  0.00           C
ATOM   1289  CE  LYS A  75      57.040  45.480 100.113  1.00  0.00           C
ATOM   1292  NZ  LYS A  75      56.980  46.460  98.993  1.00  0.00           N
ATOM   1296  C   LYS A  75      58.930  47.350 105.703  1.00  0.00           C
ATOM   1297  O   LYS A  75      60.150  47.130 105.773  1.00  0.00           O
ATOM   1298  N   THR A  76      58.260  47.870 106.743  1.00  0.00           N
ATOM   1300  CA  THR A  76      58.910  48.440 107.913  1.00  0.00           C
ATOM   1302  CB  THR A  76      58.000  49.320 108.763  1.00  0.00           C
ATOM   1304  OG1 THR A  76      57.140  50.120 107.963  1.00  0.00           O
ATOM   1306  CG2 THR A  76      58.890  50.260 109.573  1.00  0.00           C
ATOM   1310  C   THR A  76      59.470  47.370 108.803  1.00  0.00           C
ATOM   1311  O   THR A  76      60.550  47.510 109.373  1.00  0.00           O
ATOM   1312  N   GLY A  77      58.740  46.240 108.893  1.00  0.00           N
ATOM   1314  CA  GLY A  77      59.150  45.090 109.693  1.00  0.00           C
ATOM   1317  C   GLY A  77      60.250  44.320 109.043  1.00  0.00           C
ATOM   1318  O   GLY A  77      61.080  43.730 109.723  1.00  0.00           O
ATOM   1319  N   GLN A  78      60.340  44.280 107.703  1.00  0.00           N
ATOM   1321  CA  GLN A  78      61.510  43.710 107.053  1.00  0.00           C
ATOM   1323  CB  GLN A  78      61.350  43.680 105.513  1.00  0.00           C
ATOM   1326  CG  GLN A  78      60.430  42.580 104.933  1.00  0.00           C
ATOM   1329  CD  GLN A  78      60.850  41.120 105.163  1.00  0.00           C
ATOM   1330  OE1 GLN A  78      60.040  40.240 104.863  1.00  0.00           O
ATOM   1331  NE2 GLN A  78      62.070  40.850 105.663  1.00  0.00           N
ATOM   1334  C   GLN A  78      62.780  44.480 107.383  1.00  0.00           C
ATOM   1335  O   GLN A  78      63.820  43.920 107.723  1.00  0.00           O
ATOM   1336  N   ALA A  79      62.670  45.810 107.293  1.00  0.00           N
ATOM   1338  CA  ALA A  79      63.760  46.750 107.483  1.00  0.00           C
ATOM   1340  CB  ALA A  79      63.290  48.170 107.153  1.00  0.00           C
ATOM   1344  C   ALA A  79      64.330  46.700 108.883  1.00  0.00           C
ATOM   1345  O   ALA A  79      65.550  46.710 109.083  1.00  0.00           O
ATOM   1346  N   VAL A  80      63.460  46.610 109.903  1.00  0.00           N
ATOM   1348  CA  VAL A  80      63.880  46.430 111.273  1.00  0.00           C
ATOM   1350  CB  VAL A  80      62.690  46.580 112.193  1.00  0.00           C
ATOM   1352  CG1 VAL A  80      62.990  46.090 113.623  1.00  0.00           C
ATOM   1356  CG2 VAL A  80      62.320  48.070 112.203  1.00  0.00           C
ATOM   1360  C   VAL A  80      64.680  45.160 111.563  1.00  0.00           C
ATOM   1361  O   VAL A  80      65.670  45.200 112.293  1.00  0.00           O
ATOM   1362  N   GLU A  81      64.310  43.990 110.993  1.00  0.00           N
ATOM   1364  CA  GLU A  81      64.960  42.750 111.373  1.00  0.00           C
ATOM   1366  CB  GLU A  81      64.110  41.520 111.023  1.00  0.00           C
ATOM   1369  CG  GLU A  81      63.660  41.380 109.553  1.00  0.00           C
ATOM   1372  CD  GLU A  81      62.740  40.180 109.393  1.00  0.00           C
ATOM   1373  OE1 GLU A  81      63.160  39.060 109.793  1.00  0.00           O
ATOM   1374  OE2 GLU A  81      61.630  40.380 108.823  1.00  0.00           O
ATOM   1375  C   GLU A  81      66.400  42.540 110.893  1.00  0.00           C
ATOM   1376  O   GLU A  81      67.200  41.880 111.563  1.00  0.00           O
ATOM   1377  N   LEU A  82      66.810  43.150 109.773  1.00  0.00           N
ATOM   1379  CA  LEU A  82      68.200  43.160 109.383  1.00  0.00           C
ATOM   1381  CB  LEU A  82      68.380  42.820 107.873  1.00  0.00           C
ATOM   1384  CG  LEU A  82      68.070  43.930 106.853  1.00  0.00           C
ATOM   1386  CD1 LEU A  82      68.450  43.490 105.433  1.00  0.00           C
ATOM   1390  CD2 LEU A  82      66.610  44.360 106.833  1.00  0.00           C
ATOM   1394  C   LEU A  82      68.880  44.460 109.803  1.00  0.00           C
ATOM   1395  O   LEU A  82      70.100  44.610 109.743  1.00  0.00           O
ATOM   1396  N   PHE A  83      68.140  45.420 110.393  1.00  0.00           N
ATOM   1398  CA  PHE A  83      68.750  46.490 111.153  1.00  0.00           C
ATOM   1400  CB  PHE A  83      67.730  47.640 111.353  1.00  0.00           C
ATOM   1403  CG  PHE A  83      68.370  48.880 111.913  1.00  0.00           C
ATOM   1404  CD1 PHE A  83      68.910  49.860 111.063  1.00  0.00           C
ATOM   1406  CE1 PHE A  83      69.510  51.000 111.593  1.00  0.00           C
ATOM   1408  CZ  PHE A  83      69.580  51.180 112.983  1.00  0.00           C
ATOM   1410  CD2 PHE A  83      68.450  49.060 113.293  1.00  0.00           C
ATOM   1412  CE2 PHE A  83      69.050  50.200 113.833  1.00  0.00           C
ATOM   1414  C   PHE A  83      69.350  45.990 112.483  1.00  0.00           C
ATOM   1415  O   PHE A  83      70.330  46.530 112.973  1.00  0.00           O
ATOM   1416  N   ASN A  84      68.830  44.880 113.053  1.00  0.00           N
ATOM   1418  CA  ASN A  84      69.460  44.220 114.203  1.00  0.00           C
ATOM   1420  CB  ASN A  84      68.430  43.240 114.843  1.00  0.00           C
ATOM   1423  CG  ASN A  84      68.850  42.770 116.243  1.00  0.00           C
ATOM   1424  OD1 ASN A  84      69.730  43.350 116.893  1.00  0.00           O
ATOM   1425  ND2 ASN A  84      68.220  41.680 116.733  1.00  0.00           N
ATOM   1428  C   ASN A  84      70.750  43.490 113.813  1.00  0.00           C
ATOM   1429  O   ASN A  84      71.640  43.250 114.633  1.00  0.00           O
ATOM   1430  N   GLN A  85      70.880  43.170 112.513  1.00  0.00           N
ATOM   1432  CA  GLN A  85      72.060  42.550 111.953  1.00  0.00           C
ATOM   1434  CB  GLN A  85      71.740  41.920 110.573  1.00  0.00           C
ATOM   1437  CG  GLN A  85      70.800  40.710 110.683  1.00  0.00           C
ATOM   1440  CD  GLN A  85      71.540  39.630 111.463  1.00  0.00           C
ATOM   1441  OE1 GLN A  85      72.500  39.040 110.973  1.00  0.00           O
ATOM   1442  NE2 GLN A  85      71.080  39.390 112.723  1.00  0.00           N
ATOM   1445  C   GLN A  85      73.280  43.430 111.773  1.00  0.00           C
ATOM   1446  O   GLN A  85      74.390  42.920 111.813  1.00  0.00           O
ATOM   1447  N   LEU A  86      73.120  44.750 111.603  1.00  0.00           N
ATOM   1449  CA  LEU A  86      74.250  45.650 111.523  1.00  0.00           C
ATOM   1451  CB  LEU A  86      74.070  46.840 110.533  1.00  0.00           C
ATOM   1454  CG  LEU A  86      72.710  47.550 110.483  1.00  0.00           C
ATOM   1456  CD1 LEU A  86      72.520  48.500 111.673  1.00  0.00           C
ATOM   1460  CD2 LEU A  86      72.580  48.340 109.183  1.00  0.00           C
ATOM   1464  C   LEU A  86      74.680  46.110 112.923  1.00  0.00           C
ATOM   1465  O   LEU A  86      73.830  46.230 113.813  1.00  0.00           O
ATOM   1466  N   PRO A  87      75.960  46.360 113.193  1.00  0.00           N
ATOM   1467  CD  PRO A  87      77.100  45.970 112.363  1.00  0.00           C
ATOM   1470  CA  PRO A  87      76.390  47.010 114.423  1.00  0.00           C
ATOM   1472  CB  PRO A  87      77.910  47.130 114.293  1.00  0.00           C
ATOM   1475  CG  PRO A  87      78.300  46.030 113.303  1.00  0.00           C
ATOM   1478  C   PRO A  87      75.740  48.350 114.723  1.00  0.00           C
ATOM   1479  O   PRO A  87      75.460  49.140 113.813  1.00  0.00           O
ATOM   1480  N   GLN A  88      75.510  48.650 116.013  1.00  0.00           N
ATOM   1482  CA  GLN A  88      75.280  50.020 116.473  1.00  0.00           C
ATOM   1484  CB  GLN A  88      75.060  49.990 118.003  1.00  0.00           C
ATOM   1487  CG  GLN A  88      74.900  51.340 118.753  1.00  0.00           C
ATOM   1490  CD  GLN A  88      73.940  52.320 118.083  1.00  0.00           C
ATOM   1491  OE1 GLN A  88      74.270  53.460 117.753  1.00  0.00           O
ATOM   1492  NE2 GLN A  88      72.680  51.860 117.893  1.00  0.00           N
ATOM   1495  C   GLN A  88      76.440  50.960 116.193  1.00  0.00           C
ATOM   1496  O   GLN A  88      76.260  52.060 115.663  1.00  0.00           O
ATOM   1497  N   GLU A  89      77.660  50.490 116.533  1.00  0.00           N
ATOM   1499  CA  GLU A  89      78.900  51.230 116.643  1.00  0.00           C
ATOM   1501  CB  GLU A  89      79.580  50.970 118.033  1.00  0.00           C
ATOM   1504  CG  GLU A  89      79.810  49.480 118.413  1.00  0.00           C
ATOM   1507  CD  GLU A  89      80.640  49.220 119.683  1.00  0.00           C
ATOM   1508  OE1 GLU A  89      80.080  48.590 120.623  1.00  0.00           O
ATOM   1509  OE2 GLU A  89      81.860  49.560 119.723  1.00  0.00           O
ATOM   1510  C   GLU A  89      79.800  50.820 115.493  1.00  0.00           C
ATOM   1511  O   GLU A  89      79.990  49.640 115.213  1.00  0.00           O
ATOM   1512  N   LEU A  90      80.300  51.800 114.713  1.00  0.00           N
ATOM   1514  CA  LEU A  90      81.120  51.560 113.533  1.00  0.00           C
ATOM   1516  CB  LEU A  90      80.370  51.800 112.183  1.00  0.00           C
ATOM   1519  CG  LEU A  90      79.220  50.840 111.773  1.00  0.00           C
ATOM   1521  CD1 LEU A  90      79.720  49.400 111.613  1.00  0.00           C
ATOM   1525  CD2 LEU A  90      77.960  50.910 112.643  1.00  0.00           C
ATOM   1529  C   LEU A  90      82.300  52.530 113.663  1.00  0.00           C
ATOM   1530  O   LEU A  90      82.550  53.050 114.743  1.00  0.00           O
ATOM   1531  N   ASN A  91      83.060  52.820 112.593  1.00  0.00           N
ATOM   1533  CA  ASN A  91      83.800  54.060 112.403  1.00  0.00           C
ATOM   1535  CB  ASN A  91      84.720  53.910 111.183  1.00  0.00           C
ATOM   1538  CG  ASN A  91      85.610  52.680 111.283  1.00  0.00           C
ATOM   1539  OD1 ASN A  91      85.510  51.740 110.483  1.00  0.00           O
ATOM   1540  ND2 ASN A  91      86.530  52.690 112.263  1.00  0.00           N
ATOM   1543  C   ASN A  91      82.880  55.280 112.223  1.00  0.00           C
ATOM   1544  O   ASN A  91      81.720  55.120 111.823  1.00  0.00           O
ATOM   1545  N   ASP A  92      83.350  56.520 112.543  1.00  0.00           N
ATOM   1547  CA  ASP A  92      82.500  57.690 112.733  1.00  0.00           C
ATOM   1549  CB  ASP A  92      83.350  58.950 113.053  1.00  0.00           C
ATOM   1552  CG  ASP A  92      84.180  58.880 114.323  1.00  0.00           C
ATOM   1553  OD1 ASP A  92      84.870  59.870 114.633  1.00  0.00           O
ATOM   1554  OD2 ASP A  92      84.160  57.840 115.033  1.00  0.00           O
ATOM   1555  C   ASP A  92      81.620  58.040 111.543  1.00  0.00           C
ATOM   1556  O   ASP A  92      80.420  58.240 111.713  1.00  0.00           O
ATOM   1557  N   ALA A  93      82.180  58.070 110.303  1.00  0.00           N
ATOM   1559  CA  ALA A  93      81.460  58.180 109.043  1.00  0.00           C
ATOM   1561  CB  ALA A  93      82.450  58.360 107.883  1.00  0.00           C
ATOM   1565  C   ALA A  93      80.530  56.990 108.763  1.00  0.00           C
ATOM   1566  O   ALA A  93      79.370  57.150 108.403  1.00  0.00           O
ATOM   1567  N   GLN A  94      80.990  55.750 109.013  1.00  0.00           N
ATOM   1569  CA  GLN A  94      80.270  54.530 108.673  1.00  0.00           C
ATOM   1571  CB  GLN A  94      81.260  53.340 108.803  1.00  0.00           C
ATOM   1574  CG  GLN A  94      80.750  51.940 108.373  1.00  0.00           C
ATOM   1577  CD  GLN A  94      80.510  51.840 106.863  1.00  0.00           C
ATOM   1578  OE1 GLN A  94      80.660  52.780 106.093  1.00  0.00           O
ATOM   1579  NE2 GLN A  94      80.160  50.620 106.393  1.00  0.00           N
ATOM   1582  C   GLN A  94      79.030  54.290 109.553  1.00  0.00           C
ATOM   1583  O   GLN A  94      78.050  53.650 109.163  1.00  0.00           O
ATOM   1584  N   ARG A  95      79.010  54.880 110.763  1.00  0.00           N
ATOM   1586  CA  ARG A  95      77.790  55.070 111.523  1.00  0.00           C
ATOM   1588  CB  ARG A  95      78.040  55.800 112.853  1.00  0.00           C
ATOM   1591  CG  ARG A  95      78.720  54.960 113.933  1.00  0.00           C
ATOM   1594  CD  ARG A  95      79.060  55.830 115.143  1.00  0.00           C
ATOM   1597  NE  ARG A  95      77.820  56.430 115.743  1.00  0.00           N
ATOM   1599  CZ  ARG A  95      77.830  57.580 116.403  1.00  0.00           C
ATOM   1600  NH1 ARG A  95      78.870  58.380 116.463  1.00  0.00           N
ATOM   1603  NH2 ARG A  95      76.740  57.970 117.043  1.00  0.00           N
ATOM   1606  C   ARG A  95      76.740  55.900 110.813  1.00  0.00           C
ATOM   1607  O   ARG A  95      75.560  55.600 110.833  1.00  0.00           O
ATOM   1608  N   ARG A  96      77.160  57.010 110.183  1.00  0.00           N
ATOM   1610  CA  ARG A  96      76.290  57.930 109.483  1.00  0.00           C
ATOM   1612  CB  ARG A  96      77.120  59.130 108.943  1.00  0.00           C
ATOM   1615  CG  ARG A  96      78.080  59.690 110.003  1.00  0.00           C
ATOM   1618  CD  ARG A  96      78.800  60.980 109.593  1.00  0.00           C
ATOM   1621  NE  ARG A  96      79.920  61.280 110.563  1.00  0.00           N
ATOM   1623  CZ  ARG A  96      79.820  61.560 111.853  1.00  0.00           C
ATOM   1624  NH1 ARG A  96      78.730  61.370 112.553  1.00  0.00           N
ATOM   1627  NH2 ARG A  96      80.850  62.100 112.443  1.00  0.00           N
ATOM   1630  C   ARG A  96      75.570  57.230 108.353  1.00  0.00           C
ATOM   1631  O   ARG A  96      74.350  57.310 108.233  1.00  0.00           O
ATOM   1632  N   GLU A  97      76.340  56.410 107.603  1.00  0.00           N
ATOM   1634  CA  GLU A  97      75.880  55.550 106.553  1.00  0.00           C
ATOM   1636  CB  GLU A  97      77.080  54.770 105.953  1.00  0.00           C
ATOM   1639  CG  GLU A  97      78.270  55.600 105.403  1.00  0.00           C
ATOM   1642  CD  GLU A  97      77.910  56.680 104.393  1.00  0.00           C
ATOM   1643  OE1 GLU A  97      77.000  56.430 103.563  1.00  0.00           O
ATOM   1644  OE2 GLU A  97      78.550  57.760 104.403  1.00  0.00           O
ATOM   1645  C   GLU A  97      74.790  54.560 106.973  1.00  0.00           C
ATOM   1646  O   GLU A  97      73.840  54.370 106.233  1.00  0.00           O
ATOM   1647  N   LYS A  98      74.860  53.910 108.163  1.00  0.00           N
ATOM   1649  CA  LYS A  98      73.830  52.980 108.623  1.00  0.00           C
ATOM   1651  CB  LYS A  98      74.370  51.720 109.373  1.00  0.00           C
ATOM   1654  CG  LYS A  98      75.310  51.900 110.583  1.00  0.00           C
ATOM   1657  CD  LYS A  98      74.750  52.570 111.863  1.00  0.00           C
ATOM   1660  CE  LYS A  98      73.550  51.900 112.523  1.00  0.00           C
ATOM   1663  NZ  LYS A  98      73.040  52.750 113.623  1.00  0.00           N
ATOM   1667  C   LYS A  98      72.740  53.590 109.493  1.00  0.00           C
ATOM   1668  O   LYS A  98      71.700  52.980 109.753  1.00  0.00           O
ATOM   1669  N   THR A  99      72.940  54.810 110.003  1.00  0.00           N
ATOM   1671  CA  THR A  99      71.970  55.490 110.853  1.00  0.00           C
ATOM   1673  CB  THR A  99      72.620  56.440 111.843  1.00  0.00           C
ATOM   1675  OG1 THR A  99      73.400  55.700 112.783  1.00  0.00           O
ATOM   1677  CG2 THR A  99      71.600  57.200 112.703  1.00  0.00           C
ATOM   1681  C   THR A  99      70.940  56.200 110.003  1.00  0.00           C
ATOM   1682  O   THR A  99      69.820  56.470 110.433  1.00  0.00           O
ATOM   1683  N   LEU A 100      71.280  56.440 108.723  1.00  0.00           N
ATOM   1685  CA  LEU A 100      70.400  56.880 107.653  1.00  0.00           C
ATOM   1687  CB  LEU A 100      71.350  56.960 106.423  1.00  0.00           C
ATOM   1690  CG  LEU A 100      70.800  57.360 105.043  1.00  0.00           C
ATOM   1692  CD1 LEU A 100      69.570  58.270 105.113  1.00  0.00           C
ATOM   1696  CD2 LEU A 100      71.930  58.050 104.253  1.00  0.00           C
ATOM   1700  C   LEU A 100      69.220  55.940 107.443  1.00  0.00           C
ATOM   1701  O   LEU A 100      68.050  56.330 107.393  1.00  0.00           O
ATOM   1702  N   LEU A 101      69.500  54.630 107.443  1.00  0.00           N
ATOM   1704  CA  LEU A 101      68.570  53.520 107.343  1.00  0.00           C
ATOM   1706  CB  LEU A 101      69.320  52.160 107.413  1.00  0.00           C
ATOM   1709  CG  LEU A 101      70.390  51.820 106.333  1.00  0.00           C
ATOM   1711  CD1 LEU A 101      71.180  53.000 105.753  1.00  0.00           C
ATOM   1715  CD2 LEU A 101      71.360  50.790 106.923  1.00  0.00           C
ATOM   1719  C   LEU A 101      67.570  53.540 108.493  1.00  0.00           C
ATOM   1720  O   LEU A 101      66.370  53.330 108.333  1.00  0.00           O
ATOM   1721  N   ALA A 102      68.090  53.820 109.713  1.00  0.00           N
ATOM   1723  CA  ALA A 102      67.330  53.950 110.933  1.00  0.00           C
ATOM   1725  CB  ALA A 102      68.280  54.230 112.103  1.00  0.00           C
ATOM   1729  C   ALA A 102      66.270  55.040 110.853  1.00  0.00           C
ATOM   1730  O   ALA A 102      65.180  54.910 111.403  1.00  0.00           O
ATOM   1731  N   VAL A 103      66.590  56.160 110.163  1.00  0.00           N
ATOM   1733  CA  VAL A 103      65.630  57.220 109.893  1.00  0.00           C
ATOM   1735  CB  VAL A 103      66.230  58.380 109.103  1.00  0.00           C
ATOM   1737  CG1 VAL A 103      65.260  59.570 109.153  1.00  0.00           C
ATOM   1741  CG2 VAL A 103      67.600  58.740 109.683  1.00  0.00           C
ATOM   1745  C   VAL A 103      64.450  56.720 109.083  1.00  0.00           C
ATOM   1746  O   VAL A 103      63.310  56.910 109.483  1.00  0.00           O
ATOM   1747  N   GLU A 104      64.730  56.020 107.963  1.00  0.00           N
ATOM   1749  CA  GLU A 104      63.730  55.680 106.963  1.00  0.00           C
ATOM   1751  CB  GLU A 104      64.370  55.400 105.563  1.00  0.00           C
ATOM   1754  CG  GLU A 104      65.140  56.640 105.003  1.00  0.00           C
ATOM   1757  CD  GLU A 104      65.430  56.680 103.483  1.00  0.00           C
ATOM   1758  OE1 GLU A 104      64.450  56.820 102.713  1.00  0.00           O
ATOM   1759  OE2 GLU A 104      66.620  56.670 103.073  1.00  0.00           O
ATOM   1760  C   GLU A 104      62.810  54.580 107.483  1.00  0.00           C
ATOM   1761  O   GLU A 104      61.620  54.530 107.183  1.00  0.00           O
ATOM   1762  N   ILE A 105      63.310  53.720 108.403  1.00  0.00           N
ATOM   1764  CA  ILE A 105      62.480  52.860 109.233  1.00  0.00           C
ATOM   1766  CB  ILE A 105      63.350  52.020 110.193  1.00  0.00           C
ATOM   1768  CG2 ILE A 105      62.510  51.410 111.333  1.00  0.00           C
ATOM   1772  CG1 ILE A 105      64.100  50.920 109.403  1.00  0.00           C
ATOM   1775  CD  ILE A 105      65.220  50.240 110.193  1.00  0.00           C
ATOM   1779  C   ILE A 105      61.430  53.630 110.033  1.00  0.00           C
ATOM   1780  O   ILE A 105      60.250  53.270 110.053  1.00  0.00           O
ATOM   1781  N   LYS A 106      61.820  54.730 110.693  1.00  0.00           N
ATOM   1783  CA  LYS A 106      60.950  55.440 111.603  1.00  0.00           C
ATOM   1785  CB  LYS A 106      61.770  56.100 112.713  1.00  0.00           C
ATOM   1788  CG  LYS A 106      62.440  55.030 113.573  1.00  0.00           C
ATOM   1791  CD  LYS A 106      62.860  55.570 114.943  1.00  0.00           C
ATOM   1794  CE  LYS A 106      63.310  54.470 115.893  1.00  0.00           C
ATOM   1797  NZ  LYS A 106      64.520  53.850 115.353  1.00  0.00           N
ATOM   1801  C   LYS A 106      60.000  56.400 110.933  1.00  0.00           C
ATOM   1802  O   LYS A 106      58.910  56.700 111.433  1.00  0.00           O
ATOM   1803  N   LEU A 107      60.320  56.770 109.683  1.00  0.00           N
ATOM   1805  CA  LEU A 107      59.350  57.290 108.753  1.00  0.00           C
ATOM   1807  CB  LEU A 107      59.980  57.520 107.363  1.00  0.00           C
ATOM   1810  CG  LEU A 107      61.200  58.450 107.303  1.00  0.00           C
ATOM   1812  CD1 LEU A 107      61.680  58.530 105.843  1.00  0.00           C
ATOM   1816  CD2 LEU A 107      60.900  59.830 107.903  1.00  0.00           C
ATOM   1820  C   LEU A 107      58.170  56.340 108.543  1.00  0.00           C
ATOM   1821  O   LEU A 107      57.010  56.750 108.573  1.00  0.00           O
ATOM   1822  N   ALA A 108      58.430  55.030 108.373  1.00  0.00           N
ATOM   1824  CA  ALA A 108      57.410  54.060 108.033  1.00  0.00           C
ATOM   1826  CB  ALA A 108      58.010  53.070 107.023  1.00  0.00           C
ATOM   1830  C   ALA A 108      56.820  53.340 109.253  1.00  0.00           C
ATOM   1831  O   ALA A 108      55.820  52.630 109.163  1.00  0.00           O
ATOM   1832  N   GLN A 109      57.370  53.570 110.473  1.00  0.00           N
ATOM   1834  CA  GLN A 109      56.700  53.260 111.733  1.00  0.00           C
ATOM   1836  CB  GLN A 109      57.710  53.020 112.893  1.00  0.00           C
ATOM   1839  CG  GLN A 109      58.560  51.740 112.683  1.00  0.00           C
ATOM   1842  CD  GLN A 109      59.610  51.520 113.773  1.00  0.00           C
ATOM   1843  OE1 GLN A 109      60.040  52.430 114.473  1.00  0.00           O
ATOM   1844  NE2 GLN A 109      60.110  50.270 113.883  1.00  0.00           N
ATOM   1847  C   GLN A 109      55.700  54.340 112.153  1.00  0.00           C
ATOM   1848  O   GLN A 109      54.790  54.070 112.923  1.00  0.00           O
ATOM   1849  N   LYS A 110      55.850  55.570 111.623  1.00  0.00           N
ATOM   1851  CA  LYS A 110      55.150  56.770 112.063  1.00  0.00           C
ATOM   1853  CB  LYS A 110      53.590  56.690 112.133  1.00  0.00           C
ATOM   1856  CG  LYS A 110      52.770  56.640 110.813  1.00  0.00           C
ATOM   1859  CD  LYS A 110      52.950  55.380 109.933  1.00  0.00           C
ATOM   1862  CE  LYS A 110      53.960  55.520 108.783  1.00  0.00           C
ATOM   1865  NZ  LYS A 110      53.540  56.570 107.823  1.00  0.00           N
ATOM   1869  C   LYS A 110      55.800  57.390 113.323  1.00  0.00           C
ATOM   1870  O   LYS A 110      55.230  58.270 113.973  1.00  0.00           O
ATOM   1871  N   ASP A 111      57.060  57.010 113.633  1.00  0.00           N
ATOM   1873  CA  ASP A 111      57.870  57.580 114.713  1.00  0.00           C
ATOM   1875  CB  ASP A 111      58.710  56.500 115.483  1.00  0.00           C
ATOM   1878  CG  ASP A 111      59.500  57.090 116.653  1.00  0.00           C
ATOM   1879  OD1 ASP A 111      59.180  58.240 117.063  1.00  0.00           O
ATOM   1880  OD2 ASP A 111      60.420  56.400 117.163  1.00  0.00           O
ATOM   1881  C   ASP A 111      58.720  58.710 114.123  1.00  0.00           C
ATOM   1882  O   ASP A 111      59.940  58.700 114.093  1.00  0.00           O
ATOM   1883  N   PHE A 112      58.040  59.740 113.573  1.00  0.00           N
ATOM   1885  CA  PHE A 112      58.690  60.850 112.893  1.00  0.00           C
ATOM   1887  CB  PHE A 112      57.650  61.780 112.223  1.00  0.00           C
ATOM   1890  CG  PHE A 112      56.900  61.010 111.163  1.00  0.00           C
ATOM   1891  CD1 PHE A 112      57.530  60.660 109.963  1.00  0.00           C
ATOM   1893  CE1 PHE A 112      56.840  59.970 108.963  1.00  0.00           C
ATOM   1895  CZ  PHE A 112      55.510  59.590 109.173  1.00  0.00           C
ATOM   1897  CD2 PHE A 112      55.550  60.650 111.353  1.00  0.00           C
ATOM   1899  CE2 PHE A 112      54.870  59.930 110.373  1.00  0.00           C
ATOM   1901  C   PHE A 112      59.640  61.650 113.773  1.00  0.00           C
ATOM   1902  O   PHE A 112      60.740  62.020 113.353  1.00  0.00           O
ATOM   1903  N   ALA A 113      59.260  61.890 115.043  1.00  0.00           N
ATOM   1905  CA  ALA A 113      60.110  62.410 116.083  1.00  0.00           C
ATOM   1907  CB  ALA A 113      59.280  62.650 117.363  1.00  0.00           C
ATOM   1911  C   ALA A 113      61.330  61.540 116.403  1.00  0.00           C
ATOM   1912  O   ALA A 113      62.440  62.060 116.563  1.00  0.00           O
ATOM   1913  N   GLY A 114      61.180  60.200 116.483  1.00  0.00           N
ATOM   1915  CA  GLY A 114      62.290  59.260 116.623  1.00  0.00           C
ATOM   1918  C   GLY A 114      63.200  59.220 115.433  1.00  0.00           C
ATOM   1919  O   GLY A 114      64.420  59.090 115.573  1.00  0.00           O
ATOM   1920  N   ALA A 115      62.670  59.380 114.213  1.00  0.00           N
ATOM   1922  CA  ALA A 115      63.450  59.520 113.003  1.00  0.00           C
ATOM   1924  CB  ALA A 115      62.520  59.680 111.773  1.00  0.00           C
ATOM   1928  C   ALA A 115      64.410  60.700 113.093  1.00  0.00           C
ATOM   1929  O   ALA A 115      65.590  60.600 112.753  1.00  0.00           O
ATOM   1930  N   GLN A 116      63.950  61.850 113.613  1.00  0.00           N
ATOM   1932  CA  GLN A 116      64.780  63.050 113.693  1.00  0.00           C
ATOM   1934  CB  GLN A 116      63.960  64.330 114.013  1.00  0.00           C
ATOM   1937  CG  GLN A 116      62.660  64.430 113.173  1.00  0.00           C
ATOM   1940  CD  GLN A 116      62.240  65.840 112.763  1.00  0.00           C
ATOM   1941  OE1 GLN A 116      61.470  66.490 113.473  1.00  0.00           O
ATOM   1942  NE2 GLN A 116      62.720  66.300 111.593  1.00  0.00           N
ATOM   1945  C   GLN A 116      65.930  62.960 114.673  1.00  0.00           C
ATOM   1946  O   GLN A 116      66.980  63.570 114.473  1.00  0.00           O
ATOM   1947  N   ASN A 117      65.790  62.120 115.723  1.00  0.00           N
ATOM   1949  CA  ASN A 117      66.840  61.800 116.683  1.00  0.00           C
ATOM   1951  CB  ASN A 117      66.260  60.940 117.843  1.00  0.00           C
ATOM   1954  CG  ASN A 117      67.270  60.700 118.953  1.00  0.00           C
ATOM   1955  OD1 ASN A 117      67.580  59.570 119.353  1.00  0.00           O
ATOM   1956  ND2 ASN A 117      67.840  61.800 119.503  1.00  0.00           N
ATOM   1959  C   ASN A 117      68.050  61.160 116.043  1.00  0.00           C
ATOM   1960  O   ASN A 117      69.190  61.490 116.333  1.00  0.00           O
ATOM   1961  N   LEU A 118      67.800  60.240 115.113  1.00  0.00           N
ATOM   1963  CA  LEU A 118      68.810  59.540 114.343  1.00  0.00           C
ATOM   1965  CB  LEU A 118      68.120  58.340 113.663  1.00  0.00           C
ATOM   1968  CG  LEU A 118      67.520  57.360 114.693  1.00  0.00           C
ATOM   1970  CD1 LEU A 118      66.330  56.610 114.103  1.00  0.00           C
ATOM   1974  CD2 LEU A 118      68.590  56.410 115.233  1.00  0.00           C
ATOM   1978  C   LEU A 118      69.490  60.440 113.333  1.00  0.00           C
ATOM   1979  O   LEU A 118      70.680  60.330 113.073  1.00  0.00           O
ATOM   1980  N   LEU A 119      68.750  61.430 112.813  1.00  0.00           N
ATOM   1982  CA  LEU A 119      69.260  62.450 111.933  1.00  0.00           C
ATOM   1984  CB  LEU A 119      68.060  63.170 111.263  1.00  0.00           C
ATOM   1987  CG  LEU A 119      67.230  62.280 110.303  1.00  0.00           C
ATOM   1989  CD1 LEU A 119      65.770  62.740 110.133  1.00  0.00           C
ATOM   1993  CD2 LEU A 119      67.940  62.170 108.953  1.00  0.00           C
ATOM   1997  C   LEU A 119      70.170  63.470 112.643  1.00  0.00           C
ATOM   1998  O   LEU A 119      71.030  64.110 112.033  1.00  0.00           O
ATOM   1999  N   ALA A 120      70.060  63.580 113.983  1.00  0.00           N
ATOM   2001  CA  ALA A 120      70.930  64.380 114.813  1.00  0.00           C
ATOM   2003  CB  ALA A 120      70.120  64.980 115.983  1.00  0.00           C
ATOM   2007  C   ALA A 120      72.100  63.580 115.363  1.00  0.00           C
ATOM   2008  O   ALA A 120      72.880  64.060 116.183  1.00  0.00           O
ATOM   2009  N   LYS A 121      72.270  62.320 114.903  1.00  0.00           N
ATOM   2011  CA  LYS A 121      73.450  61.510 115.113  1.00  0.00           C
ATOM   2013  CB  LYS A 121      73.110  60.070 115.593  1.00  0.00           C
ATOM   2016  CG  LYS A 121      72.170  59.980 116.803  1.00  0.00           C
ATOM   2019  CD  LYS A 121      72.640  60.740 118.053  1.00  0.00           C
ATOM   2022  CE  LYS A 121      71.620  61.760 118.583  1.00  0.00           C
ATOM   2025  NZ  LYS A 121      72.140  62.450 119.793  1.00  0.00           N
ATOM   2029  C   LYS A 121      74.210  61.390 113.813  1.00  0.00           C
ATOM   2030  O   LYS A 121      75.170  60.620 113.683  1.00  0.00           O
ATOM   2031  N   ILE A 122      73.830  62.150 112.773  1.00  0.00           N
ATOM   2033  CA  ILE A 122      74.460  62.130 111.473  1.00  0.00           C
ATOM   2035  CB  ILE A 122      73.480  61.650 110.413  1.00  0.00           C
ATOM   2037  CG2 ILE A 122      74.100  61.760 109.013  1.00  0.00           C
ATOM   2041  CG1 ILE A 122      73.010  60.190 110.633  1.00  0.00           C
ATOM   2044  CD  ILE A 122      71.830  59.820 109.723  1.00  0.00           C
ATOM   2048  C   ILE A 122      74.980  63.530 111.173  1.00  0.00           C
ATOM   2049  O   ILE A 122      74.350  64.540 111.493  1.00  0.00           O
ATOM   2050  N   THR A 123      76.190  63.610 110.583  1.00  0.00           N
ATOM   2052  CA  THR A 123      76.810  64.870 110.203  1.00  0.00           C
ATOM   2054  CB  THR A 123      78.190  65.080 110.813  1.00  0.00           C
ATOM   2056  OG1 THR A 123      78.070  65.370 112.203  1.00  0.00           O
ATOM   2058  CG2 THR A 123      78.920  66.290 110.203  1.00  0.00           C
ATOM   2062  C   THR A 123      76.940  64.850 108.693  1.00  0.00           C
ATOM   2063  O   THR A 123      77.630  63.950 108.213  1.00  0.00           O
ATOM   2064  N   PRO A 124      76.340  65.770 107.913  1.00  0.00           N
ATOM   2065  CD  PRO A 124      75.350  66.730 108.413  1.00  0.00           C
ATOM   2068  CA  PRO A 124      76.300  65.700 106.453  1.00  0.00           C
ATOM   2070  CB  PRO A 124      75.250  66.750 106.033  1.00  0.00           C
ATOM   2073  CG  PRO A 124      75.110  67.680 107.233  1.00  0.00           C
ATOM   2076  C   PRO A 124      77.650  65.970 105.853  1.00  0.00           C
ATOM   2077  O   PRO A 124      77.960  65.400 104.823  1.00  0.00           O
ATOM   2078  N   ALA A 125      78.480  66.790 106.503  1.00  0.00           N
ATOM   2080  CA  ALA A 125      79.790  67.130 106.023  1.00  0.00           C
ATOM   2082  CB  ALA A 125      80.240  68.380 106.793  1.00  0.00           C
ATOM   2086  C   ALA A 125      80.820  66.010 106.183  1.00  0.00           C
ATOM   2087  O   ALA A 125      81.970  66.120 105.743  1.00  0.00           O
ATOM   2088  N   ASP A 126      80.410  64.910 106.863  1.00  0.00           N
ATOM   2090  CA  ASP A 126      81.260  63.790 107.203  1.00  0.00           C
ATOM   2092  CB  ASP A 126      81.360  63.820 108.753  1.00  0.00           C
ATOM   2095  CG  ASP A 126      82.620  63.180 109.303  1.00  0.00           C
ATOM   2096  OD1 ASP A 126      82.510  62.640 110.433  1.00  0.00           O
ATOM   2097  OD2 ASP A 126      83.720  63.350 108.723  1.00  0.00           O
ATOM   2098  C   ASP A 126      80.650  62.470 106.713  1.00  0.00           C
ATOM   2099  O   ASP A 126      81.070  61.380 107.113  1.00  0.00           O
ATOM   2100  N   LEU A 127      79.620  62.520 105.853  1.00  0.00           N
ATOM   2102  CA  LEU A 127      79.230  61.390 105.023  1.00  0.00           C
ATOM   2104  CB  LEU A 127      77.860  60.700 105.353  1.00  0.00           C
ATOM   2107  CG  LEU A 127      76.580  61.540 105.643  1.00  0.00           C
ATOM   2109  CD1 LEU A 127      76.170  62.450 104.483  1.00  0.00           C
ATOM   2113  CD2 LEU A 127      75.400  60.590 105.903  1.00  0.00           C
ATOM   2117  C   LEU A 127      79.290  61.950 103.623  1.00  0.00           C
ATOM   2118  O   LEU A 127      79.530  63.150 103.473  1.00  0.00           O
ATOM   2119  N   GLU A 128      79.140  61.150 102.563  1.00  0.00           N
ATOM   2121  CA  GLU A 128      79.130  61.710 101.223  1.00  0.00           C
ATOM   2123  CB  GLU A 128      79.040  60.610 100.093  1.00  0.00           C
ATOM   2126  CG  GLU A 128      78.380  61.160  98.793  1.00  0.00           C
ATOM   2129  CD  GLU A 128      77.800  60.330  97.673  1.00  0.00           C
ATOM   2130  OE1 GLU A 128      77.120  59.300  97.953  1.00  0.00           O
ATOM   2131  OE2 GLU A 128      77.790  60.890  96.543  1.00  0.00           O
ATOM   2132  C   GLU A 128      78.140  62.870 100.973  1.00  0.00           C
ATOM   2133  O   GLU A 128      77.010  62.870 101.443  1.00  0.00           O
ATOM   2134  N   GLN A 129      78.510  63.840 100.103  1.00  0.00           N
ATOM   2136  CA  GLN A 129      77.610  64.670  99.293  1.00  0.00           C
ATOM   2138  CB  GLN A 129      78.300  65.170  98.003  1.00  0.00           C
ATOM   2141  CG  GLN A 129      79.100  66.490  98.093  1.00  0.00           C
ATOM   2144  CD  GLN A 129      80.070  66.560  99.263  1.00  0.00           C
ATOM   2145  OE1 GLN A 129      81.190  66.040  99.193  1.00  0.00           O
ATOM   2146  NE2 GLN A 129      79.660  67.230 100.353  1.00  0.00           N
ATOM   2149  C   GLN A 129      76.240  64.100  98.913  1.00  0.00           C
ATOM   2150  O   GLN A 129      75.230  64.500  99.483  1.00  0.00           O
ATOM   2151  N   ASN A 130      76.120  63.160  97.953  1.00  0.00           N
ATOM   2153  CA  ASN A 130      74.840  62.540  97.633  1.00  0.00           C
ATOM   2155  CB  ASN A 130      74.880  61.620  96.403  1.00  0.00           C
ATOM   2158  CG  ASN A 130      73.450  61.320  95.983  1.00  0.00           C
ATOM   2159  OD1 ASN A 130      72.840  60.340  96.393  1.00  0.00           O
ATOM   2160  ND2 ASN A 130      72.910  62.260  95.183  1.00  0.00           N
ATOM   2163  C   ASN A 130      74.190  61.790  98.793  1.00  0.00           C
ATOM   2164  O   ASN A 130      72.970  61.820  98.953  1.00  0.00           O
ATOM   2165  N   GLN A 131      74.960  61.100  99.643  1.00  0.00           N
ATOM   2167  CA  GLN A 131      74.450  60.570 100.903  1.00  0.00           C
ATOM   2169  CB  GLN A 131      75.530  59.760 101.653  1.00  0.00           C
ATOM   2172  CG  GLN A 131      75.790  58.360 101.043  1.00  0.00           C
ATOM   2175  CD  GLN A 131      74.570  57.460 101.233  1.00  0.00           C
ATOM   2176  OE1 GLN A 131      73.590  57.520 100.483  1.00  0.00           O
ATOM   2177  NE2 GLN A 131      74.590  56.610 102.283  1.00  0.00           N
ATOM   2180  C   GLN A 131      73.750  61.600 101.783  1.00  0.00           C
ATOM   2181  O   GLN A 131      72.740  61.290 102.423  1.00  0.00           O
ATOM   2182  N   GLN A 132      74.180  62.880 101.743  1.00  0.00           N
ATOM   2184  CA  GLN A 132      73.400  63.980 102.293  1.00  0.00           C
ATOM   2186  CB  GLN A 132      74.010  65.410 102.093  1.00  0.00           C
ATOM   2189  CG  GLN A 132      75.490  65.660 102.493  1.00  0.00           C
ATOM   2192  CD  GLN A 132      75.930  67.130 102.363  1.00  0.00           C
ATOM   2193  OE1 GLN A 132      77.120  67.490 102.373  1.00  0.00           O
ATOM   2194  NE2 GLN A 132      74.960  68.070 102.233  1.00  0.00           N
ATOM   2197  C   GLN A 132      72.010  64.080 101.683  1.00  0.00           C
ATOM   2198  O   GLN A 132      71.030  64.270 102.393  1.00  0.00           O
ATOM   2199  N   ALA A 133      71.850  63.940 100.343  1.00  0.00           N
ATOM   2201  CA  ALA A 133      70.560  64.010  99.673  1.00  0.00           C
ATOM   2203  CB  ALA A 133      70.740  63.900  98.143  1.00  0.00           C
ATOM   2207  C   ALA A 133      69.590  62.950 100.173  1.00  0.00           C
ATOM   2208  O   ALA A 133      68.420  63.200 100.413  1.00  0.00           O
ATOM   2209  N   ARG A 134      70.080  61.710 100.383  1.00  0.00           N
ATOM   2211  CA  ARG A 134      69.310  60.610 100.933  1.00  0.00           C
ATOM   2213  CB  ARG A 134      70.180  59.320 100.843  1.00  0.00           C
ATOM   2216  CG  ARG A 134      70.710  59.050  99.413  1.00  0.00           C
ATOM   2219  CD  ARG A 134      69.690  59.420  98.333  1.00  0.00           C
ATOM   2222  NE  ARG A 134      70.160  58.960  97.003  1.00  0.00           N
ATOM   2224  CZ  ARG A 134      69.530  59.350  95.903  1.00  0.00           C
ATOM   2225  NH1 ARG A 134      68.340  59.910  95.913  1.00  0.00           N
ATOM   2228  NH2 ARG A 134      70.100  59.180  94.733  1.00  0.00           N
ATOM   2231  C   ARG A 134      68.840  60.860 102.353  1.00  0.00           C
ATOM   2232  O   ARG A 134      67.660  60.750 102.683  1.00  0.00           O
ATOM   2233  N   TYR A 135      69.770  61.320 103.193  1.00  0.00           N
ATOM   2235  CA  TYR A 135      69.530  61.780 104.543  1.00  0.00           C
ATOM   2237  CB  TYR A 135      70.940  62.160 105.093  1.00  0.00           C
ATOM   2240  CG  TYR A 135      70.960  63.100 106.263  1.00  0.00           C
ATOM   2241  CD1 TYR A 135      71.170  64.480 106.093  1.00  0.00           C
ATOM   2243  CE1 TYR A 135      71.310  65.300 107.223  1.00  0.00           C
ATOM   2245  CZ  TYR A 135      71.200  64.770 108.503  1.00  0.00           C
ATOM   2246  OH  TYR A 135      71.390  65.570 109.643  1.00  0.00           O
ATOM   2248  CD2 TYR A 135      70.860  62.570 107.543  1.00  0.00           C
ATOM   2250  CE2 TYR A 135      70.950  63.410 108.663  1.00  0.00           C
ATOM   2252  C   TYR A 135      68.510  62.910 104.673  1.00  0.00           C
ATOM   2253  O   TYR A 135      67.600  62.880 105.513  1.00  0.00           O
ATOM   2254  N   TRP A 136      68.630  63.930 103.823  1.00  0.00           N
ATOM   2256  CA  TRP A 136      67.720  65.050 103.843  1.00  0.00           C
ATOM   2258  CB  TRP A 136      68.330  66.270 103.123  1.00  0.00           C
ATOM   2261  CG  TRP A 136      69.600  66.870 103.683  1.00  0.00           C
ATOM   2262  CD1 TRP A 136      70.730  67.030 102.933  1.00  0.00           C
ATOM   2264  NE1 TRP A 136      71.700  67.690 103.653  1.00  0.00           N
ATOM   2266  CE2 TRP A 136      71.220  67.970 104.883  1.00  0.00           C
ATOM   2267  CD2 TRP A 136      69.900  67.470 104.963  1.00  0.00           C
ATOM   2268  CE3 TRP A 136      69.200  67.650 106.163  1.00  0.00           C
ATOM   2270  CZ3 TRP A 136      69.800  68.410 107.183  1.00  0.00           C
ATOM   2272  CZ2 TRP A 136      71.820  68.680 105.903  1.00  0.00           C
ATOM   2274  CH2 TRP A 136      71.080  68.930 107.053  1.00  0.00           C
ATOM   2276  C   TRP A 136      66.340  64.720 103.253  1.00  0.00           C
ATOM   2277  O   TRP A 136      65.360  65.270 103.723  1.00  0.00           O
ATOM   2278  N   GLN A 137      66.220  63.780 102.293  1.00  0.00           N
ATOM   2280  CA  GLN A 137      64.940  63.240 101.833  1.00  0.00           C
ATOM   2282  CB  GLN A 137      65.150  62.180 100.713  1.00  0.00           C
ATOM   2285  CG  GLN A 137      65.540  62.790  99.343  1.00  0.00           C
ATOM   2288  CD  GLN A 137      66.290  61.820  98.423  1.00  0.00           C
ATOM   2289  OE1 GLN A 137      66.250  60.590  98.523  1.00  0.00           O
ATOM   2290  NE2 GLN A 137      67.040  62.410  97.453  1.00  0.00           N
ATOM   2293  C   GLN A 137      64.120  62.620 102.963  1.00  0.00           C
ATOM   2294  O   GLN A 137      62.940  62.910 103.153  1.00  0.00           O
ATOM   2295  N   ALA A 138      64.800  61.830 103.813  1.00  0.00           N
ATOM   2297  CA  ALA A 138      64.280  61.360 105.073  1.00  0.00           C
ATOM   2299  CB  ALA A 138      65.300  60.370 105.663  1.00  0.00           C
ATOM   2303  C   ALA A 138      63.910  62.470 106.073  1.00  0.00           C
ATOM   2304  O   ALA A 138      62.860  62.440 106.703  1.00  0.00           O
ATOM   2305  N   LYS A 139      64.730  63.540 106.193  1.00  0.00           N
ATOM   2307  CA  LYS A 139      64.350  64.770 106.873  1.00  0.00           C
ATOM   2309  CB  LYS A 139      65.510  65.810 107.003  1.00  0.00           C
ATOM   2312  CG  LYS A 139      66.590  65.410 108.003  1.00  0.00           C
ATOM   2315  CD  LYS A 139      66.420  66.060 109.393  1.00  0.00           C
ATOM   2318  CE  LYS A 139      67.080  67.430 109.553  1.00  0.00           C
ATOM   2321  NZ  LYS A 139      67.080  67.810 110.973  1.00  0.00           N
ATOM   2325  C   LYS A 139      63.120  65.470 106.333  1.00  0.00           C
ATOM   2326  O   LYS A 139      62.330  65.970 107.133  1.00  0.00           O
ATOM   2327  N   ILE A 140      62.880  65.530 105.003  1.00  0.00           N
ATOM   2329  CA  ILE A 140      61.600  66.020 104.493  1.00  0.00           C
ATOM   2331  CB  ILE A 140      61.600  66.230 102.973  1.00  0.00           C
ATOM   2333  CG2 ILE A 140      60.170  66.380 102.413  1.00  0.00           C
ATOM   2337  CG1 ILE A 140      62.390  67.510 102.593  1.00  0.00           C
ATOM   2340  CD  ILE A 140      63.790  67.280 102.023  1.00  0.00           C
ATOM   2344  C   ILE A 140      60.420  65.190 104.963  1.00  0.00           C
ATOM   2345  O   ILE A 140      59.470  65.740 105.513  1.00  0.00           O
ATOM   2346  N   ASP A 141      60.460  63.850 104.863  1.00  0.00           N
ATOM   2348  CA  ASP A 141      59.410  62.990 105.403  1.00  0.00           C
ATOM   2350  CB  ASP A 141      59.620  61.530 104.933  1.00  0.00           C
ATOM   2353  CG  ASP A 141      58.330  60.740 105.063  1.00  0.00           C
ATOM   2354  OD1 ASP A 141      57.260  61.350 104.833  1.00  0.00           O
ATOM   2355  OD2 ASP A 141      58.340  59.500 105.233  1.00  0.00           O
ATOM   2356  C   ASP A 141      59.230  63.080 106.933  1.00  0.00           C
ATOM   2357  O   ASP A 141      58.130  63.070 107.463  1.00  0.00           O
ATOM   2358  N   ALA A 142      60.340  63.200 107.703  1.00  0.00           N
ATOM   2360  CA  ALA A 142      60.310  63.260 109.153  1.00  0.00           C
ATOM   2362  CB  ALA A 142      61.700  62.970 109.733  1.00  0.00           C
ATOM   2366  C   ALA A 142      59.800  64.600 109.673  1.00  0.00           C
ATOM   2367  O   ALA A 142      59.360  64.760 110.813  1.00  0.00           O
ATOM   2368  N   SER A 143      59.810  65.580 108.763  1.00  0.00           N
ATOM   2370  CA  SER A 143      59.350  66.920 109.003  1.00  0.00           C
ATOM   2372  CB  SER A 143      60.420  67.970 108.673  1.00  0.00           C
ATOM   2375  OG  SER A 143      61.600  67.830 109.463  1.00  0.00           O
ATOM   2377  C   SER A 143      58.120  67.180 108.163  1.00  0.00           C
ATOM   2378  O   SER A 143      57.840  68.320 107.803  1.00  0.00           O
ATOM   2379  N   GLN A 144      57.330  66.130 107.843  1.00  0.00           N
ATOM   2381  CA  GLN A 144      56.130  66.150 107.023  1.00  0.00           C
ATOM   2383  CB  GLN A 144      55.450  64.750 107.053  1.00  0.00           C
ATOM   2386  CG  GLN A 144      55.310  64.160 108.493  1.00  0.00           C
ATOM   2389  CD  GLN A 144      54.320  62.990 108.563  1.00  0.00           C
ATOM   2390  OE1 GLN A 144      53.560  62.850 109.533  1.00  0.00           O
ATOM   2391  NE2 GLN A 144      54.330  62.130 107.523  1.00  0.00           N
ATOM   2394  C   GLN A 144      55.080  67.220 107.343  1.00  0.00           C
ATOM   2395  O   GLN A 144      54.240  67.080 108.223  1.00  0.00           O
ATOM   2396  N   GLY A 145      55.170  68.360 106.613  1.00  0.00           N
ATOM   2398  CA  GLY A 145      54.480  69.620 106.883  1.00  0.00           C
ATOM   2401  C   GLY A 145      54.620  70.110 108.313  1.00  0.00           C
ATOM   2402  O   GLY A 145      53.670  70.610 108.913  1.00  0.00           O
ATOM   2403  N   ARG A 146      55.810  69.940 108.903  1.00  0.00           N
ATOM   2405  CA  ARG A 146      56.040  70.270 110.293  1.00  0.00           C
ATOM   2407  CB  ARG A 146      56.940  69.200 110.983  1.00  0.00           C
ATOM   2410  CG  ARG A 146      56.360  67.770 111.003  1.00  0.00           C
ATOM   2413  CD  ARG A 146      55.050  67.610 111.783  1.00  0.00           C
ATOM   2416  NE  ARG A 146      54.690  66.160 111.853  1.00  0.00           N
ATOM   2418  CZ  ARG A 146      53.760  65.660 112.653  1.00  0.00           C
ATOM   2419  NH1 ARG A 146      53.090  66.390 113.523  1.00  0.00           N
ATOM   2422  NH2 ARG A 146      53.520  64.370 112.533  1.00  0.00           N
ATOM   2425  C   ARG A 146      56.680  71.650 110.403  1.00  0.00           C
ATOM   2426  O   ARG A 146      57.770  71.850 109.863  1.00  0.00           O
ATOM   2427  N   PRO A 147      56.090  72.650 111.043  1.00  0.00           N
ATOM   2428  CD  PRO A 147      54.690  72.650 111.483  1.00  0.00           C
ATOM   2431  CA  PRO A 147      56.720  73.950 111.273  1.00  0.00           C
ATOM   2433  CB  PRO A 147      55.560  74.820 111.793  1.00  0.00           C
ATOM   2436  CG  PRO A 147      54.560  73.850 112.413  1.00  0.00           C
ATOM   2439  C   PRO A 147      57.880  73.920 112.253  1.00  0.00           C
ATOM   2440  O   PRO A 147      57.700  74.260 113.423  1.00  0.00           O
ATOM   2441  N   SER A 148      59.100  73.560 111.803  1.00  0.00           N
ATOM   2443  CA  SER A 148      60.300  73.600 112.623  1.00  0.00           C
ATOM   2445  CB  SER A 148      60.500  72.360 113.563  1.00  0.00           C
ATOM   2448  OG  SER A 148      59.610  72.350 114.673  1.00  0.00           O
ATOM   2450  C   SER A 148      61.480  73.710 111.673  1.00  0.00           C
ATOM   2451  O   SER A 148      61.340  73.520 110.473  1.00  0.00           O
ATOM   2452  N   ILE A 149      62.700  74.020 112.163  1.00  0.00           N
ATOM   2454  CA  ILE A 149      63.860  74.230 111.293  1.00  0.00           C
ATOM   2456  CB  ILE A 149      65.030  74.950 111.973  1.00  0.00           C
ATOM   2458  CG2 ILE A 149      65.560  74.160 113.183  1.00  0.00           C
ATOM   2462  CG1 ILE A 149      66.180  75.340 110.993  1.00  0.00           C
ATOM   2465  CD  ILE A 149      66.690  76.780 111.133  1.00  0.00           C
ATOM   2469  C   ILE A 149      64.340  72.960 110.623  1.00  0.00           C
ATOM   2470  O   ILE A 149      64.980  72.980 109.583  1.00  0.00           O
ATOM   2471  N   ASP A 150      64.030  71.780 111.163  1.00  0.00           N
ATOM   2473  CA  ASP A 150      64.400  70.530 110.543  1.00  0.00           C
ATOM   2475  CB  ASP A 150      64.080  69.350 111.473  1.00  0.00           C
ATOM   2478  CG  ASP A 150      65.000  69.490 112.663  1.00  0.00           C
ATOM   2479  OD1 ASP A 150      66.190  69.790 112.443  1.00  0.00           O
ATOM   2480  OD2 ASP A 150      64.560  69.230 113.803  1.00  0.00           O
ATOM   2481  C   ASP A 150      63.880  70.310 109.133  1.00  0.00           C
ATOM   2482  O   ASP A 150      64.630  69.800 108.293  1.00  0.00           O
ATOM   2483  N   LEU A 151      62.640  70.730 108.813  1.00  0.00           N
ATOM   2485  CA  LEU A 151      62.170  70.810 107.443  1.00  0.00           C
ATOM   2487  CB  LEU A 151      60.710  71.310 107.413  1.00  0.00           C
ATOM   2490  CG  LEU A 151      60.000  71.220 106.033  1.00  0.00           C
ATOM   2492  CD1 LEU A 151      60.240  69.890 105.303  1.00  0.00           C
ATOM   2496  CD2 LEU A 151      58.490  71.410 106.203  1.00  0.00           C
ATOM   2500  C   LEU A 151      62.990  71.730 106.553  1.00  0.00           C
ATOM   2501  O   LEU A 151      63.470  71.300 105.503  1.00  0.00           O
ATOM   2502  N   LEU A 152      63.270  72.990 106.963  1.00  0.00           N
ATOM   2504  CA  LEU A 152      64.080  73.850 106.123  1.00  0.00           C
ATOM   2506  CB  LEU A 152      63.870  75.360 106.393  1.00  0.00           C
ATOM   2509  CG  LEU A 152      64.020  75.870 107.823  1.00  0.00           C
ATOM   2511  CD1 LEU A 152      64.880  77.140 107.863  1.00  0.00           C
ATOM   2515  CD2 LEU A 152      62.640  76.140 108.453  1.00  0.00           C
ATOM   2519  C   LEU A 152      65.560  73.480 106.053  1.00  0.00           C
ATOM   2520  O   LEU A 152      66.190  73.630 105.013  1.00  0.00           O
ATOM   2521  N   ARG A 153      66.140  72.880 107.123  1.00  0.00           N
ATOM   2523  CA  ARG A 153      67.450  72.240 107.053  1.00  0.00           C
ATOM   2525  CB  ARG A 153      67.860  71.600 108.413  1.00  0.00           C
ATOM   2528  CG  ARG A 153      68.230  72.620 109.503  1.00  0.00           C
ATOM   2531  CD  ARG A 153      68.100  72.090 110.943  1.00  0.00           C
ATOM   2534  NE  ARG A 153      69.170  71.070 111.163  1.00  0.00           N
ATOM   2536  CZ  ARG A 153      70.250  71.250 111.923  1.00  0.00           C
ATOM   2537  NH1 ARG A 153      70.480  72.360 112.573  1.00  0.00           N
ATOM   2540  NH2 ARG A 153      71.060  70.230 112.093  1.00  0.00           N
ATOM   2543  C   ARG A 153      67.540  71.150 106.003  1.00  0.00           C
ATOM   2544  O   ARG A 153      68.520  71.070 105.273  1.00  0.00           O
ATOM   2545  N   ALA A 154      66.490  70.310 105.913  1.00  0.00           N
ATOM   2547  CA  ALA A 154      66.390  69.250 104.943  1.00  0.00           C
ATOM   2549  CB  ALA A 154      65.040  68.550 105.153  1.00  0.00           C
ATOM   2553  C   ALA A 154      66.590  69.650 103.493  1.00  0.00           C
ATOM   2554  O   ALA A 154      67.640  69.420 102.893  1.00  0.00           O
ATOM   2555  N   LEU A 155      65.590  70.270 102.853  1.00  0.00           N
ATOM   2557  CA  LEU A 155      65.620  70.590 101.453  1.00  0.00           C
ATOM   2559  CB  LEU A 155      64.250  70.990 100.853  1.00  0.00           C
ATOM   2562  CG  LEU A 155      63.310  71.850 101.713  1.00  0.00           C
ATOM   2564  CD1 LEU A 155      62.450  71.000 102.653  1.00  0.00           C
ATOM   2568  CD2 LEU A 155      64.010  72.990 102.453  1.00  0.00           C
ATOM   2572  C   LEU A 155      66.740  71.530 101.013  1.00  0.00           C
ATOM   2573  O   LEU A 155      67.310  71.330  99.943  1.00  0.00           O
ATOM   2574  N   ILE A 156      67.090  72.550 101.833  1.00  0.00           N
ATOM   2576  CA  ILE A 156      68.180  73.470 101.573  1.00  0.00           C
ATOM   2578  CB  ILE A 156      68.300  74.540 102.663  1.00  0.00           C
ATOM   2580  CG2 ILE A 156      69.620  75.330 102.533  1.00  0.00           C
ATOM   2584  CG1 ILE A 156      67.090  75.500 102.653  1.00  0.00           C
ATOM   2587  CD  ILE A 156      67.050  76.410 103.883  1.00  0.00           C
ATOM   2591  C   ILE A 156      69.510  72.760 101.433  1.00  0.00           C
ATOM   2592  O   ILE A 156      70.260  73.010 100.493  1.00  0.00           O
ATOM   2593  N   ALA A 157      69.840  71.830 102.323  1.00  0.00           N
ATOM   2595  CA  ALA A 157      71.190  71.310 102.353  1.00  0.00           C
ATOM   2597  CB  ALA A 157      71.600  71.120 103.813  1.00  0.00           C
ATOM   2601  C   ALA A 157      71.310  70.040 101.533  1.00  0.00           C
ATOM   2602  O   ALA A 157      72.390  69.440 101.433  1.00  0.00           O
ATOM   2603  N   GLN A 158      70.220  69.630 100.843  1.00  0.00           N
ATOM   2605  CA  GLN A 158      70.340  68.700  99.733  1.00  0.00           C
ATOM   2607  CB  GLN A 158      69.200  67.670  99.663  1.00  0.00           C
ATOM   2610  CG  GLN A 158      67.790  68.270  99.563  1.00  0.00           C
ATOM   2613  CD  GLN A 158      66.730  67.180  99.513  1.00  0.00           C
ATOM   2614  OE1 GLN A 158      67.000  66.030  99.883  1.00  0.00           O
ATOM   2615  NE2 GLN A 158      65.510  67.520  99.033  1.00  0.00           N
ATOM   2618  C   GLN A 158      70.400  69.420  98.403  1.00  0.00           C
ATOM   2619  O   GLN A 158      70.620  68.770  97.383  1.00  0.00           O
ATOM   2620  N   GLU A 159      70.260  70.760  98.383  1.00  0.00           N
ATOM   2622  CA  GLU A 159      70.300  71.560  97.173  1.00  0.00           C
ATOM   2624  CB  GLU A 159      69.960  73.060  97.413  1.00  0.00           C
ATOM   2627  CG  GLU A 159      70.070  73.990  96.163  1.00  0.00           C
ATOM   2630  CD  GLU A 159      71.460  74.540  95.863  1.00  0.00           C
ATOM   2631  OE1 GLU A 159      72.190  75.000  96.783  1.00  0.00           O
ATOM   2632  OE2 GLU A 159      71.850  74.480  94.673  1.00  0.00           O
ATOM   2633  C   GLU A 159      71.550  71.380  96.323  1.00  0.00           C
ATOM   2634  O   GLU A 159      71.380  71.230  95.113  1.00  0.00           O
ATOM   2635  N   PRO A 160      72.790  71.310  96.823  1.00  0.00           N
ATOM   2636  CD  PRO A 160      73.160  71.800  98.153  1.00  0.00           C
ATOM   2639  CA  PRO A 160      73.960  71.180  95.953  1.00  0.00           C
ATOM   2641  CB  PRO A 160      75.140  71.260  96.923  1.00  0.00           C
ATOM   2644  CG  PRO A 160      74.630  72.180  98.023  1.00  0.00           C
ATOM   2647  C   PRO A 160      74.050  69.920  95.153  1.00  0.00           C
ATOM   2648  O   PRO A 160      74.720  69.880  94.133  1.00  0.00           O
ATOM   2649  N   LEU A 161      73.400  68.860  95.633  1.00  0.00           N
ATOM   2651  CA  LEU A 161      73.460  67.570  95.003  1.00  0.00           C
ATOM   2653  CB  LEU A 161      73.150  66.470  96.043  1.00  0.00           C
ATOM   2656  CG  LEU A 161      73.960  66.520  97.363  1.00  0.00           C
ATOM   2658  CD1 LEU A 161      75.410  66.980  97.183  1.00  0.00           C
ATOM   2662  CD2 LEU A 161      73.280  67.290  98.493  1.00  0.00           C
ATOM   2666  C   LEU A 161      72.420  67.430  93.923  1.00  0.00           C
ATOM   2667  O   LEU A 161      72.460  66.520  93.093  1.00  0.00           O
ATOM   2668  N   LEU A 162      71.420  68.320  93.923  1.00  0.00           N
ATOM   2670  CA  LEU A 162      70.310  68.230  93.013  1.00  0.00           C
ATOM   2672  CB  LEU A 162      68.930  68.150  93.713  1.00  0.00           C
ATOM   2675  CG  LEU A 162      68.550  69.220  94.753  1.00  0.00           C
ATOM   2677  CD1 LEU A 162      68.400  70.620  94.143  1.00  0.00           C
ATOM   2681  CD2 LEU A 162      67.250  68.840  95.493  1.00  0.00           C
ATOM   2685  C   LEU A 162      70.410  69.330  91.973  1.00  0.00           C
ATOM   2686  O   LEU A 162      71.100  70.340  92.133  1.00  0.00           O
ATOM   2687  N   GLY A 163      69.770  69.060  90.833  1.00  0.00           N
ATOM   2689  CA  GLY A 163      69.780  69.920  89.663  1.00  0.00           C
ATOM   2692  C   GLY A 163      68.890  71.140  89.723  1.00  0.00           C
ATOM   2693  O   GLY A 163      68.130  71.390  90.653  1.00  0.00           O
ATOM   2694  N   ALA A 164      68.880  71.930  88.653  1.00  0.00           N
ATOM   2696  CA  ALA A 164      68.010  73.070  88.533  1.00  0.00           C
ATOM   2698  CB  ALA A 164      68.510  74.010  87.433  1.00  0.00           C
ATOM   2702  C   ALA A 164      66.550  72.710  88.303  1.00  0.00           C
ATOM   2703  O   ALA A 164      65.670  73.490  88.643  1.00  0.00           O
ATOM   2704  N   LYS A 165      66.240  71.460  87.853  1.00  0.00           N
ATOM   2706  CA  LYS A 165      64.860  71.010  87.773  1.00  0.00           C
ATOM   2708  CB  LYS A 165      64.580  70.080  86.563  1.00  0.00           C
ATOM   2711  CG  LYS A 165      65.430  68.820  86.453  1.00  0.00           C
ATOM   2714  CD  LYS A 165      64.650  67.490  86.383  1.00  0.00           C
ATOM   2717  CE  LYS A 165      63.660  67.270  87.533  1.00  0.00           C
ATOM   2720  NZ  LYS A 165      63.360  65.850  87.663  1.00  0.00           N
ATOM   2724  C   LYS A 165      64.370  70.380  89.073  1.00  0.00           C
ATOM   2725  O   LYS A 165      63.270  69.840  89.183  1.00  0.00           O
ATOM   2726  N   GLU A 166      65.230  70.450  90.083  1.00  0.00           N
ATOM   2728  CA  GLU A 166      65.140  69.700  91.313  1.00  0.00           C
ATOM   2730  CB  GLU A 166      66.370  68.750  91.323  1.00  0.00           C
ATOM   2733  CG  GLU A 166      66.620  67.990  89.983  1.00  0.00           C
ATOM   2736  CD  GLU A 166      67.700  66.920  89.963  1.00  0.00           C
ATOM   2737  OE1 GLU A 166      68.310  66.610  91.013  1.00  0.00           O
ATOM   2738  OE2 GLU A 166      67.880  66.350  88.853  1.00  0.00           O
ATOM   2739  C   GLU A 166      65.210  70.680  92.493  1.00  0.00           C
ATOM   2740  O   GLU A 166      64.740  70.470  93.613  1.00  0.00           O
ATOM   2741  N   LYS A 167      65.770  71.880  92.223  1.00  0.00           N
ATOM   2743  CA  LYS A 167      65.990  72.940  93.183  1.00  0.00           C
ATOM   2745  CB  LYS A 167      66.900  74.000  92.513  1.00  0.00           C
ATOM   2748  CG  LYS A 167      67.660  74.860  93.523  1.00  0.00           C
ATOM   2751  CD  LYS A 167      68.950  75.510  92.973  1.00  0.00           C
ATOM   2754  CE  LYS A 167      69.890  74.510  92.263  1.00  0.00           C
ATOM   2757  NZ  LYS A 167      71.280  75.010  92.153  1.00  0.00           N
ATOM   2761  C   LYS A 167      64.680  73.580  93.553  1.00  0.00           C
ATOM   2762  O   LYS A 167      64.480  74.060  94.663  1.00  0.00           O
ATOM   2763  N   GLN A 168      63.750  73.470  92.613  1.00  0.00           N
ATOM   2765  CA  GLN A 168      62.390  73.900  92.543  1.00  0.00           C
ATOM   2767  CB  GLN A 168      61.930  73.230  91.243  1.00  0.00           C
ATOM   2770  CG  GLN A 168      61.520  74.140  90.073  1.00  0.00           C
ATOM   2773  CD  GLN A 168      62.330  74.370  88.803  1.00  0.00           C
ATOM   2774  OE1 GLN A 168      62.860  73.390  88.283  1.00  0.00           O
ATOM   2775  NE2 GLN A 168      62.250  75.570  88.193  1.00  0.00           N
ATOM   2778  C   GLN A 168      61.490  73.460  93.693  1.00  0.00           C
ATOM   2779  O   GLN A 168      60.630  74.200  94.173  1.00  0.00           O
ATOM   2780  N   GLN A 169      61.640  72.210  94.153  1.00  0.00           N
ATOM   2782  CA  GLN A 169      61.070  71.700  95.383  1.00  0.00           C
ATOM   2784  CB  GLN A 169      61.310  70.200  95.613  1.00  0.00           C
ATOM   2787  CG  GLN A 169      61.170  69.650  97.063  1.00  0.00           C
ATOM   2790  CD  GLN A 169      61.380  68.140  97.103  1.00  0.00           C
ATOM   2791  OE1 GLN A 169      60.410  67.380  97.193  1.00  0.00           O
ATOM   2792  NE2 GLN A 169      62.660  67.730  96.993  1.00  0.00           N
ATOM   2795  C   GLN A 169      61.580  72.330  96.593  1.00  0.00           C
ATOM   2796  O   GLN A 169      60.820  72.590  97.523  1.00  0.00           O
ATOM   2797  N   ASN A 170      62.900  72.560  96.643  1.00  0.00           N
ATOM   2799  CA  ASN A 170      63.570  73.000  97.843  1.00  0.00           C
ATOM   2801  CB  ASN A 170      65.120  72.940  97.663  1.00  0.00           C
ATOM   2804  CG  ASN A 170      65.980  74.110  98.143  1.00  0.00           C
ATOM   2805  OD1 ASN A 170      66.820  74.570  97.383  1.00  0.00           O
ATOM   2806  ND2 ASN A 170      65.790  74.620  99.383  1.00  0.00           N
ATOM   2809  C   ASN A 170      62.950  74.300  98.253  1.00  0.00           C
ATOM   2810  O   ASN A 170      62.580  74.490  99.393  1.00  0.00           O
ATOM   2811  N   ILE A 171      62.680  75.130  97.253  1.00  0.00           N
ATOM   2813  CA  ILE A 171      61.900  76.330  97.263  1.00  0.00           C
ATOM   2815  CB  ILE A 171      61.800  76.810  95.823  1.00  0.00           C
ATOM   2817  CG2 ILE A 171      61.170  78.190  95.773  1.00  0.00           C
ATOM   2821  CG1 ILE A 171      63.130  76.860  95.033  1.00  0.00           C
ATOM   2824  CD  ILE A 171      64.440  76.980  95.793  1.00  0.00           C
ATOM   2828  C   ILE A 171      60.530  76.210  97.963  1.00  0.00           C
ATOM   2829  O   ILE A 171      60.300  76.780  99.023  1.00  0.00           O
ATOM   2830  N   ASP A 172      59.590  75.420  97.373  1.00  0.00           N
ATOM   2832  CA  ASP A 172      58.250  75.190  97.923  1.00  0.00           C
ATOM   2834  CB  ASP A 172      57.430  74.340  96.903  1.00  0.00           C
ATOM   2837  CG  ASP A 172      55.920  74.500  96.963  1.00  0.00           C
ATOM   2838  OD1 ASP A 172      55.420  75.580  97.383  1.00  0.00           O
ATOM   2839  OD2 ASP A 172      55.230  73.600  96.403  1.00  0.00           O
ATOM   2840  C   ASP A 172      58.280  74.480  99.273  1.00  0.00           C
ATOM   2841  O   ASP A 172      57.590  74.840 100.223  1.00  0.00           O
ATOM   2842  N   ALA A 173      59.130  73.450  99.413  1.00  0.00           N
ATOM   2844  CA  ALA A 173      59.230  72.620 100.583  1.00  0.00           C
ATOM   2846  CB  ALA A 173      59.890  71.280 100.223  1.00  0.00           C
ATOM   2850  C   ALA A 173      59.940  73.290 101.753  1.00  0.00           C
ATOM   2851  O   ALA A 173      59.630  72.990 102.903  1.00  0.00           O
ATOM   2852  N   THR A 174      60.820  74.300 101.523  1.00  0.00           N
ATOM   2854  CA  THR A 174      61.220  75.230 102.593  1.00  0.00           C
ATOM   2856  CB  THR A 174      62.260  76.330 102.263  1.00  0.00           C
ATOM   2858  OG1 THR A 174      63.330  75.940 101.423  1.00  0.00           O
ATOM   2860  CG2 THR A 174      63.000  76.700 103.543  1.00  0.00           C
ATOM   2864  C   THR A 174      59.990  75.920 103.123  1.00  0.00           C
ATOM   2865  O   THR A 174      59.790  76.110 104.323  1.00  0.00           O
ATOM   2866  N   TRP A 175      59.060  76.290 102.223  1.00  0.00           N
ATOM   2868  CA  TRP A 175      57.980  77.200 102.513  1.00  0.00           C
ATOM   2870  CB  TRP A 175      57.650  78.030 101.253  1.00  0.00           C
ATOM   2873  CG  TRP A 175      57.020  79.340 101.603  1.00  0.00           C
ATOM   2874  CD1 TRP A 175      55.680  79.580 101.733  1.00  0.00           C
ATOM   2876  NE1 TRP A 175      55.490  80.800 102.333  1.00  0.00           N
ATOM   2878  CE2 TRP A 175      56.690  81.360 102.613  1.00  0.00           C
ATOM   2879  CD2 TRP A 175      57.690  80.480 102.153  1.00  0.00           C
ATOM   2880  CE3 TRP A 175      59.030  80.790 102.333  1.00  0.00           C
ATOM   2882  CZ3 TRP A 175      59.350  81.990 102.973  1.00  0.00           C
ATOM   2884  CZ2 TRP A 175      57.010  82.540 103.263  1.00  0.00           C
ATOM   2886  CH2 TRP A 175      58.360  82.860 103.403  1.00  0.00           C
ATOM   2888  C   TRP A 175      56.750  76.440 103.013  1.00  0.00           C
ATOM   2889  O   TRP A 175      55.750  77.030 103.393  1.00  0.00           O
ATOM   2890  N   GLN A 176      56.870  75.100 103.143  1.00  0.00           N
ATOM   2892  CA  GLN A 176      56.010  74.240 103.923  1.00  0.00           C
ATOM   2894  CB  GLN A 176      56.010  72.810 103.313  1.00  0.00           C
ATOM   2897  CG  GLN A 176      55.270  72.660 101.963  1.00  0.00           C
ATOM   2900  CD  GLN A 176      53.760  72.550 102.103  1.00  0.00           C
ATOM   2901  OE1 GLN A 176      53.140  71.570 101.693  1.00  0.00           O
ATOM   2902  NE2 GLN A 176      53.130  73.600 102.693  1.00  0.00           N
ATOM   2905  C   GLN A 176      56.450  74.140 105.373  1.00  0.00           C
ATOM   2906  O   GLN A 176      55.770  73.520 106.193  1.00  0.00           O
ATOM   2907  N   ALA A 177      57.580  74.800 105.713  1.00  0.00           N
ATOM   2909  CA  ALA A 177      57.900  75.180 107.073  1.00  0.00           C
ATOM   2911  CB  ALA A 177      59.400  74.950 107.323  1.00  0.00           C
ATOM   2915  C   ALA A 177      57.590  76.650 107.313  1.00  0.00           C
ATOM   2916  O   ALA A 177      56.900  77.000 108.253  1.00  0.00           O
ATOM   2917  N   LEU A 178      58.090  77.550 106.443  1.00  0.00           N
ATOM   2919  CA  LEU A 178      57.930  78.990 106.603  1.00  0.00           C
ATOM   2921  CB  LEU A 178      58.740  79.810 105.563  1.00  0.00           C
ATOM   2924  CG  LEU A 178      60.280  79.840 105.713  1.00  0.00           C
ATOM   2926  CD1 LEU A 178      60.840  79.210 106.983  1.00  0.00           C
ATOM   2930  CD2 LEU A 178      60.980  79.220 104.513  1.00  0.00           C
ATOM   2934  C   LEU A 178      56.500  79.500 106.613  1.00  0.00           C
ATOM   2935  O   LEU A 178      56.190  80.360 107.433  1.00  0.00           O
ATOM   2936  N   SER A 179      55.600  78.980 105.733  1.00  0.00           N
ATOM   2938  CA  SER A 179      54.180  79.320 105.783  1.00  0.00           C
ATOM   2940  CB  SER A 179      53.320  78.800 104.603  1.00  0.00           C
ATOM   2943  OG  SER A 179      53.140  77.380 104.573  1.00  0.00           O
ATOM   2945  C   SER A 179      53.500  78.890 107.063  1.00  0.00           C
ATOM   2946  O   SER A 179      52.610  79.560 107.583  1.00  0.00           O
ATOM   2947  N   SER A 180      53.870  77.710 107.593  1.00  0.00           N
ATOM   2949  CA  SER A 180      53.120  77.060 108.633  1.00  0.00           C
ATOM   2951  CB  SER A 180      53.110  75.540 108.403  1.00  0.00           C
ATOM   2954  OG  SER A 180      54.440  75.070 108.203  1.00  0.00           O
ATOM   2956  C   SER A 180      53.680  77.360 110.003  1.00  0.00           C
ATOM   2957  O   SER A 180      52.990  77.190 111.003  1.00  0.00           O
ATOM   2958  N   MET A 181      54.920  77.890 110.083  1.00  0.00           N
ATOM   2960  CA  MET A 181      55.570  78.220 111.333  1.00  0.00           C
ATOM   2962  CB  MET A 181      57.080  77.900 111.273  1.00  0.00           C
ATOM   2965  CG  MET A 181      57.990  78.940 110.583  1.00  0.00           C
ATOM   2968  SD  MET A 181      59.600  78.280 110.023  1.00  0.00           S
ATOM   2969  CE  MET A 181      60.050  77.190 111.393  1.00  0.00           C
ATOM   2973  C   MET A 181      55.340  79.680 111.623  1.00  0.00           C
ATOM   2974  O   MET A 181      54.930  80.450 110.773  1.00  0.00           O
ATOM   2975  N   THR A 182      55.530  80.110 112.883  1.00  0.00           N
ATOM   2977  CA  THR A 182      55.270  81.480 113.293  1.00  0.00           C
ATOM   2979  CB  THR A 182      54.640  81.520 114.673  1.00  0.00           C
ATOM   2981  OG1 THR A 182      55.590  81.300 115.723  1.00  0.00           O
ATOM   2983  CG2 THR A 182      53.540  80.460 114.793  1.00  0.00           C
ATOM   2987  C   THR A 182      56.530  82.350 113.233  1.00  0.00           C
ATOM   2988  O   THR A 182      57.630  81.860 112.953  1.00  0.00           O
ATOM   2989  N   GLN A 183      56.440  83.700 113.463  1.00  0.00           N
ATOM   2991  CA  GLN A 183      57.650  84.530 113.543  1.00  0.00           C
ATOM   2993  CB  GLN A 183      57.450  86.080 113.633  1.00  0.00           C
ATOM   2996  CG  GLN A 183      56.110  86.690 113.183  1.00  0.00           C
ATOM   2999  CD  GLN A 183      56.260  88.200 112.923  1.00  0.00           C
ATOM   3000  OE1 GLN A 183      55.860  89.030 113.743  1.00  0.00           O
ATOM   3001  NE2 GLN A 183      56.890  88.580 111.793  1.00  0.00           N
ATOM   3004  C   GLN A 183      58.520  84.160 114.743  1.00  0.00           C
ATOM   3005  O   GLN A 183      59.740  84.130 114.673  1.00  0.00           O
ATOM   3006  N   GLU A 184      57.890  83.920 115.923  1.00  0.00           N
ATOM   3008  CA  GLU A 184      58.570  83.540 117.143  1.00  0.00           C
ATOM   3010  CB  GLU A 184      57.630  83.560 118.363  1.00  0.00           C
ATOM   3013  CG  GLU A 184      56.980  84.950 118.583  1.00  0.00           C
ATOM   3016  CD  GLU A 184      56.260  85.080 119.913  1.00  0.00           C
ATOM   3017  OE1 GLU A 184      55.660  84.090 120.403  1.00  0.00           O
ATOM   3018  OE2 GLU A 184      56.230  86.230 120.423  1.00  0.00           O
ATOM   3019  C   GLU A 184      59.270  82.200 117.043  1.00  0.00           C
ATOM   3020  O   GLU A 184      60.430  82.060 117.413  1.00  0.00           O
ATOM   3021  N   GLN A 185      58.600  81.220 116.403  1.00  0.00           N
ATOM   3023  CA  GLN A 185      59.170  79.930 116.073  1.00  0.00           C
ATOM   3025  CB  GLN A 185      58.120  79.060 115.323  1.00  0.00           C
ATOM   3028  CG  GLN A 185      58.550  77.620 114.943  1.00  0.00           C
ATOM   3031  CD  GLN A 185      58.740  76.690 116.143  1.00  0.00           C
ATOM   3032  OE1 GLN A 185      58.770  77.070 117.313  1.00  0.00           O
ATOM   3033  NE2 GLN A 185      58.830  75.370 115.873  1.00  0.00           N
ATOM   3036  C   GLN A 185      60.410  80.090 115.223  1.00  0.00           C
ATOM   3037  O   GLN A 185      61.440  79.490 115.503  1.00  0.00           O
ATOM   3038  N   ALA A 186      60.360  80.990 114.213  1.00  0.00           N
ATOM   3040  CA  ALA A 186      61.490  81.370 113.383  1.00  0.00           C
ATOM   3042  CB  ALA A 186      61.050  82.340 112.283  1.00  0.00           C
ATOM   3046  C   ALA A 186      62.680  81.960 114.113  1.00  0.00           C
ATOM   3047  O   ALA A 186      63.830  81.710 113.753  1.00  0.00           O
ATOM   3048  N   ASN A 187      62.450  82.730 115.183  1.00  0.00           N
ATOM   3050  CA  ASN A 187      63.530  83.400 115.893  1.00  0.00           C
ATOM   3052  CB  ASN A 187      62.970  84.670 116.583  1.00  0.00           C
ATOM   3055  CG  ASN A 187      62.950  85.760 115.533  1.00  0.00           C
ATOM   3056  OD1 ASN A 187      64.010  86.220 115.133  1.00  0.00           O
ATOM   3057  ND2 ASN A 187      61.760  86.210 115.083  1.00  0.00           N
ATOM   3060  C   ASN A 187      64.130  82.550 116.993  1.00  0.00           C
ATOM   3061  O   ASN A 187      65.040  83.010 117.693  1.00  0.00           O
ATOM   3062  N   THR A 188      63.660  81.310 117.193  1.00  0.00           N
ATOM   3064  CA  THR A 188      64.170  80.400 118.213  1.00  0.00           C
ATOM   3066  CB  THR A 188      63.100  80.110 119.273  1.00  0.00           C
ATOM   3068  OG1 THR A 188      63.680  79.560 120.443  1.00  0.00           O
ATOM   3070  CG2 THR A 188      61.970  79.200 118.763  1.00  0.00           C
ATOM   3074  C   THR A 188      64.710  79.140 117.563  1.00  0.00           C
ATOM   3075  O   THR A 188      64.970  78.110 118.193  1.00  0.00           O
ATOM   3076  N   LEU A 189      64.930  79.200 116.243  1.00  0.00           N
ATOM   3078  CA  LEU A 189      65.470  78.130 115.453  1.00  0.00           C
ATOM   3080  CB  LEU A 189      65.130  78.270 113.943  1.00  0.00           C
ATOM   3083  CG  LEU A 189      63.630  78.280 113.603  1.00  0.00           C
ATOM   3085  CD1 LEU A 189      63.380  78.420 112.083  1.00  0.00           C
ATOM   3089  CD2 LEU A 189      62.840  77.100 114.193  1.00  0.00           C
ATOM   3093  C   LEU A 189      66.970  77.910 115.613  1.00  0.00           C
ATOM   3094  O   LEU A 189      67.740  78.740 116.103  1.00  0.00           O
ATOM   3095  N   VAL A 190      67.410  76.720 115.183  1.00  0.00           N
ATOM   3097  CA  VAL A 190      68.780  76.270 115.253  1.00  0.00           C
ATOM   3099  CB  VAL A 190      68.860  74.950 115.993  1.00  0.00           C
ATOM   3101  CG1 VAL A 190      70.320  74.540 116.163  1.00  0.00           C
ATOM   3105  CG2 VAL A 190      68.200  75.180 117.373  1.00  0.00           C
ATOM   3109  C   VAL A 190      69.340  76.130 113.853  1.00  0.00           C
ATOM   3110  O   VAL A 190      68.940  75.270 113.053  1.00  0.00           O
ATOM   3111  N   ILE A 191      70.280  77.010 113.493  1.00  0.00           N
ATOM   3113  CA  ILE A 191      70.880  77.040 112.163  1.00  0.00           C
ATOM   3115  CB  ILE A 191      71.450  78.430 111.853  1.00  0.00           C
ATOM   3117  CG2 ILE A 191      71.750  78.560 110.353  1.00  0.00           C
ATOM   3121  CG1 ILE A 191      70.500  79.580 112.293  1.00  0.00           C
ATOM   3124  CD  ILE A 191      69.080  79.500 111.713  1.00  0.00           C
ATOM   3128  C   ILE A 191      71.890  75.900 112.023  1.00  0.00           C
ATOM   3129  O   ILE A 191      72.390  75.380 113.013  1.00  0.00           O
ATOM   3130  N   ASN A 192      72.190  75.460 110.793  1.00  0.00           N
ATOM   3132  CA  ASN A 192      73.420  74.750 110.463  1.00  0.00           C
ATOM   3134  CB  ASN A 192      73.420  74.310 108.973  1.00  0.00           C
ATOM   3137  CG  ASN A 192      72.450  73.170 108.703  1.00  0.00           C
ATOM   3138  OD1 ASN A 192      71.890  72.510 109.573  1.00  0.00           O
ATOM   3139  ND2 ASN A 192      72.250  72.910 107.383  1.00  0.00           N
ATOM   3142  C   ASN A 192      74.660  75.610 110.663  1.00  0.00           C
ATOM   3143  O   ASN A 192      74.590  76.800 110.913  1.00  0.00           O
ATOM   3144  N   ALA A 193      75.860  75.010 110.493  1.00  0.00           N
ATOM   3146  CA  ALA A 193      77.090  75.730 110.283  1.00  0.00           C
ATOM   3148  CB  ALA A 193      78.260  74.730 110.293  1.00  0.00           C
ATOM   3152  C   ALA A 193      77.100  76.610 109.023  1.00  0.00           C
ATOM   3153  O   ALA A 193      77.700  77.690 109.023  1.00  0.00           O
ATOM   3154  N   ASP A 194      76.400  76.220 107.923  1.00  0.00           N
ATOM   3156  CA  ASP A 194      76.050  77.170 106.893  1.00  0.00           C
ATOM   3158  CB  ASP A 194      75.810  76.510 105.503  1.00  0.00           C
ATOM   3161  CG  ASP A 194      74.490  75.790 105.303  1.00  0.00           C
ATOM   3162  OD1 ASP A 194      73.840  76.110 104.273  1.00  0.00           O
ATOM   3163  OD2 ASP A 194      74.160  74.860 106.083  1.00  0.00           O
ATOM   3164  C   ASP A 194      74.920  78.130 107.333  1.00  0.00           C
ATOM   3165  O   ASP A 194      73.750  77.790 107.513  1.00  0.00           O
ATOM   3166  N   GLU A 195      75.290  79.410 107.503  1.00  0.00           N
ATOM   3168  CA  GLU A 195      74.410  80.470 107.983  1.00  0.00           C
ATOM   3170  CB  GLU A 195      74.920  81.230 109.233  1.00  0.00           C
ATOM   3173  CG  GLU A 195      75.150  80.330 110.473  1.00  0.00           C
ATOM   3176  CD  GLU A 195      75.480  81.140 111.733  1.00  0.00           C
ATOM   3177  OE1 GLU A 195      74.550  81.610 112.453  1.00  0.00           O
ATOM   3178  OE2 GLU A 195      76.710  81.260 112.003  1.00  0.00           O
ATOM   3179  C   GLU A 195      74.150  81.440 106.843  1.00  0.00           C
ATOM   3180  O   GLU A 195      74.020  82.650 107.023  1.00  0.00           O
ATOM   3181  N   ASN A 196      74.080  80.920 105.603  1.00  0.00           N
ATOM   3183  CA  ASN A 196      73.880  81.750 104.423  1.00  0.00           C
ATOM   3185  CB  ASN A 196      74.780  81.300 103.263  1.00  0.00           C
ATOM   3188  CG  ASN A 196      76.250  81.340 103.633  1.00  0.00           C
ATOM   3189  OD1 ASN A 196      76.680  81.870 104.653  1.00  0.00           O
ATOM   3190  ND2 ASN A 196      77.060  80.690 102.773  1.00  0.00           N
ATOM   3193  C   ASN A 196      72.490  81.640 103.863  1.00  0.00           C
ATOM   3194  O   ASN A 196      72.020  82.530 103.143  1.00  0.00           O
ATOM   3195  N   ILE A 197      71.810  80.520 104.153  1.00  0.00           N
ATOM   3197  CA  ILE A 197      70.600  80.150 103.433  1.00  0.00           C
ATOM   3199  CB  ILE A 197      70.760  78.840 102.663  1.00  0.00           C
ATOM   3201  CG2 ILE A 197      69.560  78.690 101.693  1.00  0.00           C
ATOM   3205  CG1 ILE A 197      72.090  78.720 101.883  1.00  0.00           C
ATOM   3208  CD  ILE A 197      72.320  79.780 100.803  1.00  0.00           C
ATOM   3212  C   ILE A 197      69.470  79.980 104.423  1.00  0.00           C
ATOM   3213  O   ILE A 197      68.400  80.570 104.253  1.00  0.00           O
ATOM   3214  N   LEU A 198      69.680  79.180 105.493  1.00  0.00           N
ATOM   3216  CA  LEU A 198      68.630  78.740 106.393  1.00  0.00           C
ATOM   3218  CB  LEU A 198      69.230  77.830 107.493  1.00  0.00           C
ATOM   3221  CG  LEU A 198      69.450  76.360 107.093  1.00  0.00           C
ATOM   3223  CD1 LEU A 198      70.570  76.140 106.073  1.00  0.00           C
ATOM   3227  CD2 LEU A 198      69.810  75.580 108.353  1.00  0.00           C
ATOM   3231  C   LEU A 198      67.890  79.860 107.083  1.00  0.00           C
ATOM   3232  O   LEU A 198      66.670  79.960 106.993  1.00  0.00           O
ATOM   3233  N   GLN A 199      68.650  80.800 107.673  1.00  0.00           N
ATOM   3235  CA  GLN A 199      68.150  82.000 108.303  1.00  0.00           C
ATOM   3237  CB  GLN A 199      69.090  82.550 109.403  1.00  0.00           C
ATOM   3240  CG  GLN A 199      70.620  82.580 109.093  1.00  0.00           C
ATOM   3243  CD  GLN A 199      70.940  83.380 107.833  1.00  0.00           C
ATOM   3244  OE1 GLN A 199      70.960  84.610 107.813  1.00  0.00           O
ATOM   3245  NE2 GLN A 199      71.200  82.670 106.713  1.00  0.00           N
ATOM   3248  C   GLN A 199      67.710  83.070 107.313  1.00  0.00           C
ATOM   3249  O   GLN A 199      66.890  83.920 107.623  1.00  0.00           O
ATOM   3250  N   GLY A 200      68.190  82.990 106.063  1.00  0.00           N
ATOM   3252  CA  GLY A 200      67.820  83.920 105.013  1.00  0.00           C
ATOM   3255  C   GLY A 200      66.410  83.730 104.583  1.00  0.00           C
ATOM   3256  O   GLY A 200      65.660  84.670 104.383  1.00  0.00           O
ATOM   3257  N   TRP A 201      65.950  82.470 104.483  1.00  0.00           N
ATOM   3259  CA  TRP A 201      64.560  82.130 104.263  1.00  0.00           C
ATOM   3261  CB  TRP A 201      64.430  80.590 104.203  1.00  0.00           C
ATOM   3264  CG  TRP A 201      64.750  79.960 102.893  1.00  0.00           C
ATOM   3265  CD1 TRP A 201      65.870  79.260 102.553  1.00  0.00           C
ATOM   3267  NE1 TRP A 201      65.720  78.710 101.303  1.00  0.00           N
ATOM   3269  CE2 TRP A 201      64.480  79.020 100.823  1.00  0.00           C
ATOM   3270  CD2 TRP A 201      63.830  79.810 101.793  1.00  0.00           C
ATOM   3271  CE3 TRP A 201      62.540  80.250 101.563  1.00  0.00           C
ATOM   3273  CZ3 TRP A 201      61.890  79.840 100.393  1.00  0.00           C
ATOM   3275  CZ2 TRP A 201      63.870  78.670  99.633  1.00  0.00           C
ATOM   3277  CH2 TRP A 201      62.560  79.110  99.433  1.00  0.00           C
ATOM   3279  C   TRP A 201      63.620  82.680 105.333  1.00  0.00           C
ATOM   3280  O   TRP A 201      62.470  83.050 105.063  1.00  0.00           O
ATOM   3281  N   LEU A 202      64.100  82.730 106.583  1.00  0.00           N
ATOM   3283  CA  LEU A 202      63.430  83.360 107.693  1.00  0.00           C
ATOM   3285  CB  LEU A 202      64.120  83.080 109.043  1.00  0.00           C
ATOM   3288  CG  LEU A 202      64.510  81.610 109.293  1.00  0.00           C
ATOM   3290  CD1 LEU A 202      65.240  81.480 110.643  1.00  0.00           C
ATOM   3294  CD2 LEU A 202      63.300  80.670 109.233  1.00  0.00           C
ATOM   3298  C   LEU A 202      63.160  84.850 107.523  1.00  0.00           C
ATOM   3299  O   LEU A 202      62.060  85.290 107.833  1.00  0.00           O
ATOM   3300  N   ASP A 203      64.130  85.640 106.963  1.00  0.00           N
ATOM   3302  CA  ASP A 203      64.020  87.080 106.693  1.00  0.00           C
ATOM   3304  CB  ASP A 203      65.390  87.630 106.123  1.00  0.00           C
ATOM   3307  CG  ASP A 203      65.510  89.140 105.823  1.00  0.00           C
ATOM   3308  OD1 ASP A 203      64.580  89.880 106.213  1.00  0.00           O
ATOM   3309  OD2 ASP A 203      66.510  89.600 105.223  1.00  0.00           O
ATOM   3310  C   ASP A 203      62.810  87.350 105.793  1.00  0.00           C
ATOM   3311  O   ASP A 203      61.990  88.240 106.003  1.00  0.00           O
ATOM   3312  N   LEU A 204      62.610  86.460 104.793  1.00  0.00           N
ATOM   3314  CA  LEU A 204      61.440  86.470 103.933  1.00  0.00           C
ATOM   3316  CB  LEU A 204      61.550  85.380 102.833  1.00  0.00           C
ATOM   3319  CG  LEU A 204      60.940  85.790 101.473  1.00  0.00           C
ATOM   3321  CD1 LEU A 204      61.160  84.690 100.443  1.00  0.00           C
ATOM   3325  CD2 LEU A 204      59.460  86.110 101.523  1.00  0.00           C
ATOM   3329  C   LEU A 204      60.120  86.280 104.683  1.00  0.00           C
ATOM   3330  O   LEU A 204      59.160  87.040 104.513  1.00  0.00           O
ATOM   3331  N   GLN A 205      60.020  85.310 105.613  1.00  0.00           N
ATOM   3333  CA  GLN A 205      58.760  85.100 106.313  1.00  0.00           C
ATOM   3335  CB  GLN A 205      58.450  83.660 106.833  1.00  0.00           C
ATOM   3338  CG  GLN A 205      59.590  82.920 107.563  1.00  0.00           C
ATOM   3341  CD  GLN A 205      59.490  83.040 109.083  1.00  0.00           C
ATOM   3342  OE1 GLN A 205      59.990  83.960 109.723  1.00  0.00           O
ATOM   3343  NE2 GLN A 205      58.800  82.050 109.703  1.00  0.00           N
ATOM   3346  C   GLN A 205      58.450  86.170 107.333  1.00  0.00           C
ATOM   3347  O   GLN A 205      57.300  86.410 107.663  1.00  0.00           O
ATOM   3348  N   ARG A 206      59.460  86.950 107.743  1.00  0.00           N
ATOM   3350  CA  ARG A 206      59.210  88.160 108.503  1.00  0.00           C
ATOM   3352  CB  ARG A 206      60.480  88.760 109.113  1.00  0.00           C
ATOM   3355  CG  ARG A 206      61.350  87.780 109.903  1.00  0.00           C
ATOM   3358  CD  ARG A 206      60.690  86.830 110.903  1.00  0.00           C
ATOM   3361  NE  ARG A 206      61.670  85.740 111.223  1.00  0.00           N
ATOM   3363  CZ  ARG A 206      62.860  85.950 111.783  1.00  0.00           C
ATOM   3364  NH1 ARG A 206      63.290  87.140 112.183  1.00  0.00           N
ATOM   3367  NH2 ARG A 206      63.760  85.000 111.863  1.00  0.00           N
ATOM   3370  C   ARG A 206      58.560  89.280 107.713  1.00  0.00           C
ATOM   3371  O   ARG A 206      57.910  90.130 108.323  1.00  0.00           O
ATOM   3372  N   VAL A 207      58.620  89.330 106.373  1.00  0.00           N
ATOM   3374  CA  VAL A 207      57.730  90.250 105.663  1.00  0.00           C
ATOM   3376  CB  VAL A 207      58.370  90.790 104.373  1.00  0.00           C
ATOM   3378  CG1 VAL A 207      59.910  90.660 104.403  1.00  0.00           C
ATOM   3382  CG2 VAL A 207      57.800  90.170 103.083  1.00  0.00           C
ATOM   3386  C   VAL A 207      56.360  89.600 105.463  1.00  0.00           C
ATOM   3387  O   VAL A 207      55.310  90.230 105.573  1.00  0.00           O
ATOM   3388  N   TRP A 208      56.340  88.270 105.223  1.00  0.00           N
ATOM   3390  CA  TRP A 208      55.160  87.560 104.753  1.00  0.00           C
ATOM   3392  CB  TRP A 208      55.540  86.120 104.313  1.00  0.00           C
ATOM   3395  CG  TRP A 208      54.400  85.250 103.873  1.00  0.00           C
ATOM   3396  CD1 TRP A 208      53.700  85.390 102.703  1.00  0.00           C
ATOM   3398  NE1 TRP A 208      52.690  84.450 102.663  1.00  0.00           N
ATOM   3400  CE2 TRP A 208      52.690  83.740 103.823  1.00  0.00           C
ATOM   3401  CD2 TRP A 208      53.760  84.210 104.623  1.00  0.00           C
ATOM   3402  CE3 TRP A 208      54.010  83.630 105.863  1.00  0.00           C
ATOM   3404  CZ3 TRP A 208      53.170  82.600 106.283  1.00  0.00           C
ATOM   3406  CZ2 TRP A 208      51.870  82.710 104.243  1.00  0.00           C
ATOM   3408  CH2 TRP A 208      52.140  82.130 105.483  1.00  0.00           C
ATOM   3410  C   TRP A 208      53.900  87.550 105.643  1.00  0.00           C
ATOM   3411  O   TRP A 208      52.790  87.690 105.133  1.00  0.00           O
ATOM   3412  N   PHE A 209      54.030  87.350 106.963  1.00  0.00           N
ATOM   3414  CA  PHE A 209      52.910  87.300 107.893  1.00  0.00           C
ATOM   3416  CB  PHE A 209      53.360  86.960 109.353  1.00  0.00           C
ATOM   3419  CG  PHE A 209      54.160  85.670 109.463  1.00  0.00           C
ATOM   3420  CD1 PHE A 209      53.530  84.430 109.293  1.00  0.00           C
ATOM   3422  CE1 PHE A 209      54.230  83.240 109.503  1.00  0.00           C
ATOM   3424  CZ  PHE A 209      55.590  83.270 109.853  1.00  0.00           C
ATOM   3426  CD2 PHE A 209      55.510  85.670 109.873  1.00  0.00           C
ATOM   3428  CE2 PHE A 209      56.230  84.490 110.043  1.00  0.00           C
ATOM   3430  C   PHE A 209      52.100  88.610 107.933  1.00  0.00           C
ATOM   3431  O   PHE A 209      50.870  88.610 107.853  1.00  0.00           O
ATOM   3432  N   ASP A 210      52.830  89.750 108.003  1.00  0.00           N
ATOM   3434  CA  ASP A 210      52.350  91.110 107.863  1.00  0.00           C
ATOM   3436  CB  ASP A 210      53.560  92.070 108.153  1.00  0.00           C
ATOM   3439  CG  ASP A 210      53.220  93.520 108.503  1.00  0.00           C
ATOM   3440  OD1 ASP A 210      52.370  93.690 109.413  1.00  0.00           O
ATOM   3441  OD2 ASP A 210      53.890  94.460 107.983  1.00  0.00           O
ATOM   3442  C   ASP A 210      51.740  91.350 106.473  1.00  0.00           C
ATOM   3443  O   ASP A 210      50.640  91.870 106.323  1.00  0.00           O
ATOM   3444  N   ASN A 211      52.450  90.920 105.403  1.00  0.00           N
ATOM   3446  CA  ASN A 211      52.270  91.490 104.083  1.00  0.00           C
ATOM   3448  CB  ASN A 211      53.620  91.870 103.413  1.00  0.00           C
ATOM   3451  CG  ASN A 211      54.490  92.870 104.183  1.00  0.00           C
ATOM   3452  OD1 ASN A 211      55.700  92.890 103.983  1.00  0.00           O
ATOM   3453  ND2 ASN A 211      53.900  93.660 105.103  1.00  0.00           N
ATOM   3456  C   ASN A 211      51.560  90.580 103.093  1.00  0.00           C
ATOM   3457  O   ASN A 211      51.380  90.970 101.953  1.00  0.00           O
ATOM   3458  N   ARG A 212      51.100  89.360 103.453  1.00  0.00           N
ATOM   3460  CA  ARG A 212      50.500  88.460 102.463  1.00  0.00           C
ATOM   3462  CB  ARG A 212      50.030  87.100 103.063  1.00  0.00           C
ATOM   3465  CG  ARG A 212      49.230  86.240 102.043  1.00  0.00           C
ATOM   3468  CD  ARG A 212      48.990  84.780 102.393  1.00  0.00           C
ATOM   3471  NE  ARG A 212      48.160  84.740 103.633  1.00  0.00           N
ATOM   3473  CZ  ARG A 212      47.490  83.680 104.053  1.00  0.00           C
ATOM   3474  NH1 ARG A 212      47.380  82.570 103.353  1.00  0.00           N
ATOM   3477  NH2 ARG A 212      46.910  83.750 105.223  1.00  0.00           N
ATOM   3480  C   ARG A 212      49.320  89.060 101.703  1.00  0.00           C
ATOM   3481  O   ARG A 212      49.120  88.820 100.513  1.00  0.00           O
ATOM   3482  N   ASN A 213      48.530  89.860 102.423  1.00  0.00           N
ATOM   3484  CA  ASN A 213      47.340  90.480 101.933  1.00  0.00           C
ATOM   3486  CB  ASN A 213      46.310  90.420 103.093  1.00  0.00           C
ATOM   3489  CG  ASN A 213      44.910  90.600 102.543  1.00  0.00           C
ATOM   3490  OD1 ASN A 213      44.570  90.070 101.473  1.00  0.00           O
ATOM   3491  ND2 ASN A 213      44.060  91.330 103.303  1.00  0.00           N
ATOM   3494  C   ASN A 213      47.610  91.910 101.503  1.00  0.00           C
ATOM   3495  O   ASN A 213      46.700  92.610 101.073  1.00  0.00           O
ATOM   3496  N   ASP A 214      48.890  92.350 101.563  1.00  0.00           N
ATOM   3498  CA  ASP A 214      49.260  93.700 101.203  1.00  0.00           C
ATOM   3500  CB  ASP A 214      50.120  94.370 102.313  1.00  0.00           C
ATOM   3503  CG  ASP A 214      49.300  94.690 103.543  1.00  0.00           C
ATOM   3504  OD1 ASP A 214      48.050  94.510 103.543  1.00  0.00           O
ATOM   3505  OD2 ASP A 214      49.920  95.260 104.483  1.00  0.00           O
ATOM   3506  C   ASP A 214      50.100  93.620  99.933  1.00  0.00           C
ATOM   3507  O   ASP A 214      51.280  93.260 100.003  1.00  0.00           O
ATOM   3508  N   PRO A 215      49.610  93.940  98.723  1.00  0.00           N
ATOM   3509  CD  PRO A 215      48.210  94.320  98.463  1.00  0.00           C
ATOM   3512  CA  PRO A 215      50.220  93.350  97.543  1.00  0.00           C
ATOM   3514  CB  PRO A 215      49.210  93.610  96.413  1.00  0.00           C
ATOM   3517  CG  PRO A 215      47.880  93.610  97.153  1.00  0.00           C
ATOM   3520  C   PRO A 215      51.560  93.950  97.213  1.00  0.00           C
ATOM   3521  O   PRO A 215      52.510  93.230  96.893  1.00  0.00           O
ATOM   3522  N   ASP A 216      51.650  95.290  97.243  1.00  0.00           N
ATOM   3524  CA  ASP A 216      52.790  96.040  96.773  1.00  0.00           C
ATOM   3526  CB  ASP A 216      52.370  97.530  96.833  1.00  0.00           C
ATOM   3529  CG  ASP A 216      53.090  98.340  95.773  1.00  0.00           C
ATOM   3530  OD1 ASP A 216      54.180  97.920  95.323  1.00  0.00           O
ATOM   3531  OD2 ASP A 216      52.570  99.430  95.433  1.00  0.00           O
ATOM   3532  C   ASP A 216      54.080  95.730  97.543  1.00  0.00           C
ATOM   3533  O   ASP A 216      55.160  95.460  96.993  1.00  0.00           O
ATOM   3534  N   MET A 217      53.980  95.670  98.873  1.00  0.00           N
ATOM   3536  CA  MET A 217      55.120  95.430  99.713  1.00  0.00           C
ATOM   3538  CB  MET A 217      54.870  96.110 101.063  1.00  0.00           C
ATOM   3541  CG  MET A 217      53.630  95.590 101.833  1.00  0.00           C
ATOM   3544  SD  MET A 217      53.110  96.670 103.213  1.00  0.00           S
ATOM   3545  CE  MET A 217      54.750  96.790 103.973  1.00  0.00           C
ATOM   3549  C   MET A 217      55.460  93.960  99.883  1.00  0.00           C
ATOM   3550  O   MET A 217      56.600  93.610 100.193  1.00  0.00           O
ATOM   3551  N   MET A 218      54.500  93.050  99.623  1.00  0.00           N
ATOM   3553  CA  MET A 218      54.770  91.640  99.443  1.00  0.00           C
ATOM   3555  CB  MET A 218      53.420  90.880  99.453  1.00  0.00           C
ATOM   3558  CG  MET A 218      53.490  89.370  99.713  1.00  0.00           C
ATOM   3561  SD  MET A 218      54.090  88.870 101.343  1.00  0.00           S
ATOM   3562  CE  MET A 218      55.690  88.310 100.713  1.00  0.00           C
ATOM   3566  C   MET A 218      55.500  91.350  98.153  1.00  0.00           C
ATOM   3567  O   MET A 218      56.510  90.650  98.133  1.00  0.00           O
ATOM   3568  N   LYS A 219      55.050  91.910  96.993  1.00  0.00           N
ATOM   3570  CA  LYS A 219      55.700  91.630  95.723  1.00  0.00           C
ATOM   3572  CB  LYS A 219      54.810  91.960  94.493  1.00  0.00           C
ATOM   3575  CG  LYS A 219      54.450  93.440  94.233  1.00  0.00           C
ATOM   3578  CD  LYS A 219      55.420  94.270  93.343  1.00  0.00           C
ATOM   3581  CE  LYS A 219      55.490  93.880  91.853  1.00  0.00           C
ATOM   3584  NZ  LYS A 219      56.330  94.830  91.063  1.00  0.00           N
ATOM   3588  C   LYS A 219      57.060  92.270  95.613  1.00  0.00           C
ATOM   3589  O   LYS A 219      57.980  91.700  95.033  1.00  0.00           O
ATOM   3590  N   ALA A 220      57.240  93.440  96.233  1.00  0.00           N
ATOM   3592  CA  ALA A 220      58.520  94.110  96.263  1.00  0.00           C
ATOM   3594  CB  ALA A 220      58.280  95.620  96.343  1.00  0.00           C
ATOM   3598  C   ALA A 220      59.340  93.640  97.453  1.00  0.00           C
ATOM   3599  O   ALA A 220      60.540  93.920  97.533  1.00  0.00           O
ATOM   3600  N   GLY A 221      58.730  92.860  98.373  1.00  0.00           N
ATOM   3602  CA  GLY A 221      59.430  92.330  99.543  1.00  0.00           C
ATOM   3605  C   GLY A 221      60.150  91.090  99.153  1.00  0.00           C
ATOM   3606  O   GLY A 221      61.280  90.830  99.543  1.00  0.00           O
ATOM   3607  N   ILE A 222      59.500  90.310  98.283  1.00  0.00           N
ATOM   3609  CA  ILE A 222      60.080  89.200  97.553  1.00  0.00           C
ATOM   3611  CB  ILE A 222      58.990  88.600  96.643  1.00  0.00           C
ATOM   3613  CG2 ILE A 222      59.610  87.790  95.503  1.00  0.00           C
ATOM   3617  CG1 ILE A 222      57.970  87.740  97.443  1.00  0.00           C
ATOM   3620  CD  ILE A 222      56.630  87.470  96.733  1.00  0.00           C
ATOM   3624  C   ILE A 222      61.280  89.690  96.753  1.00  0.00           C
ATOM   3625  O   ILE A 222      62.360  89.110  96.763  1.00  0.00           O
ATOM   3626  N   ALA A 223      61.110  90.840  96.083  1.00  0.00           N
ATOM   3628  CA  ALA A 223      62.130  91.430  95.263  1.00  0.00           C
ATOM   3630  CB  ALA A 223      61.450  92.360  94.253  1.00  0.00           C
ATOM   3634  C   ALA A 223      63.210  92.200  96.013  1.00  0.00           C
ATOM   3635  O   ALA A 223      64.270  92.480  95.453  1.00  0.00           O
ATOM   3636  N   ASP A 224      63.000  92.580  97.283  1.00  0.00           N
ATOM   3638  CA  ASP A 224      64.060  92.960  98.203  1.00  0.00           C
ATOM   3640  CB  ASP A 224      63.440  93.580  99.493  1.00  0.00           C
ATOM   3643  CG  ASP A 224      64.480  94.310 100.333  1.00  0.00           C
ATOM   3644  OD1 ASP A 224      65.610  94.570  99.853  1.00  0.00           O
ATOM   3645  OD2 ASP A 224      64.120  94.710 101.463  1.00  0.00           O
ATOM   3646  C   ASP A 224      64.900  91.750  98.603  1.00  0.00           C
ATOM   3647  O   ASP A 224      66.110  91.720  98.443  1.00  0.00           O
ATOM   3648  N   TRP A 225      64.210  90.700  99.063  1.00  0.00           N
ATOM   3650  CA  TRP A 225      64.780  89.560  99.723  1.00  0.00           C
ATOM   3652  CB  TRP A 225      63.630  88.760 100.383  1.00  0.00           C
ATOM   3655  CG  TRP A 225      64.060  87.440 100.903  1.00  0.00           C
ATOM   3656  CD1 TRP A 225      64.590  87.160 102.123  1.00  0.00           C
ATOM   3658  NE1 TRP A 225      65.110  85.900 102.083  1.00  0.00           N
ATOM   3660  CE2 TRP A 225      64.950  85.360 100.853  1.00  0.00           C
ATOM   3661  CD2 TRP A 225      64.260  86.300 100.063  1.00  0.00           C
ATOM   3662  CE3 TRP A 225      63.950  86.020  98.733  1.00  0.00           C
ATOM   3664  CZ3 TRP A 225      64.380  84.800  98.203  1.00  0.00           C
ATOM   3666  CZ2 TRP A 225      65.360  84.150 100.333  1.00  0.00           C
ATOM   3668  CH2 TRP A 225      65.100  83.900  98.983  1.00  0.00           C
ATOM   3670  C   TRP A 225      65.730  88.750  98.833  1.00  0.00           C
ATOM   3671  O   TRP A 225      66.730  88.180  99.273  1.00  0.00           O
ATOM   3672  N   GLN A 226      65.490  88.750  97.513  1.00  0.00           N
ATOM   3674  CA  GLN A 226      66.340  88.060  96.573  1.00  0.00           C
ATOM   3676  CB  GLN A 226      65.510  87.790  95.303  1.00  0.00           C
ATOM   3679  CG  GLN A 226      65.260  89.030  94.413  1.00  0.00           C
ATOM   3682  CD  GLN A 226      64.050  88.820  93.513  1.00  0.00           C
ATOM   3683  OE1 GLN A 226      63.240  87.910  93.693  1.00  0.00           O
ATOM   3684  NE2 GLN A 226      63.900  89.700  92.493  1.00  0.00           N
ATOM   3687  C   GLN A 226      67.580  88.890  96.243  1.00  0.00           C
ATOM   3688  O   GLN A 226      68.460  88.450  95.523  1.00  0.00           O
ATOM   3689  N   LYS A 227      67.700  90.100  96.833  1.00  0.00           N
ATOM   3691  CA  LYS A 227      68.920  90.880  96.923  1.00  0.00           C
ATOM   3693  CB  LYS A 227      68.600  92.370  96.633  1.00  0.00           C
ATOM   3696  CG  LYS A 227      67.600  92.630  95.483  1.00  0.00           C
ATOM   3699  CD  LYS A 227      67.940  92.000  94.133  1.00  0.00           C
ATOM   3702  CE  LYS A 227      66.840  92.210  93.073  1.00  0.00           C
ATOM   3705  NZ  LYS A 227      66.670  93.640  92.763  1.00  0.00           N
ATOM   3709  C   LYS A 227      69.470  90.810  98.353  1.00  0.00           C
ATOM   3710  O   LYS A 227      70.650  91.050  98.563  1.00  0.00           O
ATOM   3711  N   ARG A 228      68.670  90.460  99.383  1.00  0.00           N
ATOM   3713  CA  ARG A 228      69.190  90.150 100.713  1.00  0.00           C
ATOM   3715  CB  ARG A 228      68.050  89.980 101.743  1.00  0.00           C
ATOM   3718  CG  ARG A 228      67.170  91.230 101.923  1.00  0.00           C
ATOM   3721  CD  ARG A 228      67.900  92.320 102.693  1.00  0.00           C
ATOM   3724  NE  ARG A 228      67.010  93.510 102.713  1.00  0.00           N
ATOM   3726  CZ  ARG A 228      67.450  94.700 103.073  1.00  0.00           C
ATOM   3727  NH1 ARG A 228      68.720  94.900 103.363  1.00  0.00           N
ATOM   3730  NH2 ARG A 228      66.650  95.730 103.093  1.00  0.00           N
ATOM   3733  C   ARG A 228      70.060  88.910 100.753  1.00  0.00           C
ATOM   3734  O   ARG A 228      71.110  88.850 101.393  1.00  0.00           O
ATOM   3735  N   TYR A 229      69.600  87.870 100.023  1.00  0.00           N
ATOM   3737  CA  TYR A 229      70.290  86.590  99.983  1.00  0.00           C
ATOM   3739  CB  TYR A 229      69.640  85.540 100.923  1.00  0.00           C
ATOM   3742  CG  TYR A 229      69.640  86.020 102.343  1.00  0.00           C
ATOM   3743  CD1 TYR A 229      68.530  86.700 102.853  1.00  0.00           C
ATOM   3745  CE1 TYR A 229      68.540  87.200 104.153  1.00  0.00           C
ATOM   3747  CZ  TYR A 229      69.650  87.020 104.973  1.00  0.00           C
ATOM   3748  OH  TYR A 229      69.640  87.560 106.263  1.00  0.00           O
ATOM   3750  CD2 TYR A 229      70.750  85.800 103.193  1.00  0.00           C
ATOM   3752  CE2 TYR A 229      70.750  86.300 104.503  1.00  0.00           C
ATOM   3754  C   TYR A 229      70.290  86.040  98.573  1.00  0.00           C
ATOM   3755  O   TYR A 229      69.610  85.030  98.333  1.00  0.00           O
ATOM   3756  N   PRO A 230      71.010  86.580  97.573  1.00  0.00           N
ATOM   3757  CD  PRO A 230      71.900  87.730  97.703  1.00  0.00           C
ATOM   3760  CA  PRO A 230      70.890  86.130  96.183  1.00  0.00           C
ATOM   3762  CB  PRO A 230      71.570  87.250  95.373  1.00  0.00           C
ATOM   3765  CG  PRO A 230      72.580  87.870  96.333  1.00  0.00           C
ATOM   3768  C   PRO A 230      71.570  84.780  95.983  1.00  0.00           C
ATOM   3769  O   PRO A 230      71.450  84.210  94.913  1.00  0.00           O
ATOM   3770  N   ASN A 231      72.230  84.230  97.023  1.00  0.00           N
ATOM   3772  CA  ASN A 231      72.770  82.890  97.023  1.00  0.00           C
ATOM   3774  CB  ASN A 231      74.080  82.810  97.873  1.00  0.00           C
ATOM   3777  CG  ASN A 231      74.010  82.710  99.403  1.00  0.00           C
ATOM   3778  OD1 ASN A 231      74.840  82.010  99.983  1.00  0.00           O
ATOM   3779  ND2 ASN A 231      73.050  83.380 100.073  1.00  0.00           N
ATOM   3782  C   ASN A 231      71.750  81.880  97.523  1.00  0.00           C
ATOM   3783  O   ASN A 231      71.950  80.670  97.443  1.00  0.00           O
ATOM   3784  N   ASN A 232      70.590  82.370  98.033  1.00  0.00           N
ATOM   3786  CA  ASN A 232      69.490  81.520  98.393  1.00  0.00           C
ATOM   3788  CB  ASN A 232      68.420  82.360  99.123  1.00  0.00           C
ATOM   3791  CG  ASN A 232      67.430  81.490  99.883  1.00  0.00           C
ATOM   3792  OD1 ASN A 232      66.550  80.850  99.313  1.00  0.00           O
ATOM   3793  ND2 ASN A 232      67.540  81.500 101.233  1.00  0.00           N
ATOM   3796  C   ASN A 232      68.920  80.810  97.153  1.00  0.00           C
ATOM   3797  O   ASN A 232      68.810  81.440  96.093  1.00  0.00           O
ATOM   3798  N   PRO A 233      68.500  79.540  97.233  1.00  0.00           N
ATOM   3799  CD  PRO A 233      68.850  78.620  98.333  1.00  0.00           C
ATOM   3802  CA  PRO A 233      67.960  78.820  96.093  1.00  0.00           C
ATOM   3804  CB  PRO A 233      67.750  77.390  96.623  1.00  0.00           C
ATOM   3807  CG  PRO A 233      68.800  77.230  97.723  1.00  0.00           C
ATOM   3810  C   PRO A 233      66.650  79.430  95.683  1.00  0.00           C
ATOM   3811  O   PRO A 233      66.270  79.360  94.513  1.00  0.00           O
ATOM   3812  N   GLY A 234      65.940  80.030  96.653  1.00  0.00           N
ATOM   3814  CA  GLY A 234      64.700  80.720  96.423  1.00  0.00           C
ATOM   3817  C   GLY A 234      64.820  82.070  95.753  1.00  0.00           C
ATOM   3818  O   GLY A 234      63.870  82.600  95.203  1.00  0.00           O
ATOM   3819  N   ALA A 235      65.990  82.730  95.813  1.00  0.00           N
ATOM   3821  CA  ALA A 235      66.160  84.030  95.193  1.00  0.00           C
ATOM   3823  CB  ALA A 235      67.520  84.610  95.603  1.00  0.00           C
ATOM   3827  C   ALA A 235      66.000  84.030  93.673  1.00  0.00           C
ATOM   3828  O   ALA A 235      65.370  84.920  93.093  1.00  0.00           O
ATOM   3829  N   LYS A 236      66.570  83.010  93.003  1.00  0.00           N
ATOM   3831  CA  LYS A 236      66.370  82.710  91.603  1.00  0.00           C
ATOM   3833  CB  LYS A 236      67.460  81.700  91.133  1.00  0.00           C
ATOM   3836  CG  LYS A 236      67.560  80.420  91.993  1.00  0.00           C
ATOM   3839  CD  LYS A 236      68.640  79.400  91.573  1.00  0.00           C
ATOM   3842  CE  LYS A 236      68.200  78.370  90.523  1.00  0.00           C
ATOM   3845  NZ  LYS A 236      68.050  78.960  89.193  1.00  0.00           N
ATOM   3849  C   LYS A 236      64.940  82.310  91.183  1.00  0.00           C
ATOM   3850  O   LYS A 236      64.450  82.820  90.173  1.00  0.00           O
ATOM   3851  N   MET A 237      64.230  81.430  91.923  1.00  0.00           N
ATOM   3853  CA  MET A 237      62.890  80.950  91.593  1.00  0.00           C
ATOM   3855  CB  MET A 237      62.900  79.580  90.833  1.00  0.00           C
ATOM   3858  CG  MET A 237      63.750  78.490  91.533  1.00  0.00           C
ATOM   3861  SD  MET A 237      63.740  76.820  90.833  1.00  0.00           S
ATOM   3862  CE  MET A 237      64.830  76.950  89.383  1.00  0.00           C
ATOM   3866  C   MET A 237      62.100  80.790  92.903  1.00  0.00           C
ATOM   3867  O   MET A 237      62.660  80.400  93.913  1.00  0.00           O
ATOM   3868  N   LEU A 238      60.800  81.130  92.933  1.00  0.00           N
ATOM   3870  CA  LEU A 238      60.050  81.420  94.163  1.00  0.00           C
ATOM   3872  CB  LEU A 238      59.440  82.850  94.103  1.00  0.00           C
ATOM   3875  CG  LEU A 238      60.460  84.000  94.143  1.00  0.00           C
ATOM   3877  CD1 LEU A 238      59.940  85.190  93.313  1.00  0.00           C
ATOM   3881  CD2 LEU A 238      60.760  84.480  95.563  1.00  0.00           C
ATOM   3885  C   LEU A 238      58.920  80.400  94.473  1.00  0.00           C
ATOM   3886  O   LEU A 238      58.430  79.790  93.523  1.00  0.00           O
ATOM   3887  N   PRO A 239      58.500  80.180  95.753  1.00  0.00           N
ATOM   3888  CD  PRO A 239      59.270  80.670  96.893  1.00  0.00           C
ATOM   3891  CA  PRO A 239      57.510  79.200  96.213  1.00  0.00           C
ATOM   3893  CB  PRO A 239      57.460  79.420  97.743  1.00  0.00           C
ATOM   3896  CG  PRO A 239      58.880  79.820  98.093  1.00  0.00           C
ATOM   3899  C   PRO A 239      56.090  79.280  95.713  1.00  0.00           C
ATOM   3900  O   PRO A 239      55.800  79.870  94.683  1.00  0.00           O
ATOM   3901  N   THR A 240      55.150  78.720  96.503  1.00  0.00           N
ATOM   3903  CA  THR A 240      53.710  78.840  96.263  1.00  0.00           C
ATOM   3905  CB  THR A 240      53.050  77.460  96.333  1.00  0.00           C
ATOM   3907  OG1 THR A 240      53.810  76.540  95.573  1.00  0.00           O
ATOM   3909  CG2 THR A 240      51.640  77.410  95.723  1.00  0.00           C
ATOM   3913  C   THR A 240      52.990  79.760  97.213  1.00  0.00           C
ATOM   3914  O   THR A 240      51.870  80.160  96.933  1.00  0.00           O
ATOM   3915  N   GLN A 241      53.590  80.180  98.353  1.00  0.00           N
ATOM   3917  CA  GLN A 241      52.730  80.750  99.383  1.00  0.00           C
ATOM   3919  CB  GLN A 241      52.400  79.750 100.513  1.00  0.00           C
ATOM   3922  CG  GLN A 241      52.250  78.280 100.053  1.00  0.00           C
ATOM   3925  CD  GLN A 241      52.210  77.320 101.243  1.00  0.00           C
ATOM   3926  OE1 GLN A 241      51.460  77.490 102.203  1.00  0.00           O
ATOM   3927  NE2 GLN A 241      53.120  76.320 101.223  1.00  0.00           N
ATOM   3930  C   GLN A 241      53.240  82.060  99.963  1.00  0.00           C
ATOM   3931  O   GLN A 241      52.430  82.790 100.513  1.00  0.00           O
ATOM   3932  N   LEU A 242      54.520  82.500  99.793  1.00  0.00           N
ATOM   3934  CA  LEU A 242      54.780  83.950  99.723  1.00  0.00           C
ATOM   3936  CB  LEU A 242      56.210  84.440 100.073  1.00  0.00           C
ATOM   3939  CG  LEU A 242      57.460  84.020  99.253  1.00  0.00           C
ATOM   3941  CD1 LEU A 242      58.070  82.730  99.763  1.00  0.00           C
ATOM   3945  CD2 LEU A 242      57.370  83.960  97.733  1.00  0.00           C
ATOM   3949  C   LEU A 242      54.310  84.480  98.393  1.00  0.00           C
ATOM   3950  O   LEU A 242      53.830  85.600  98.233  1.00  0.00           O
ATOM   3951  N   VAL A 243      54.270  83.570  97.423  1.00  0.00           N
ATOM   3953  CA  VAL A 243      53.590  83.600  96.163  1.00  0.00           C
ATOM   3955  CB  VAL A 243      54.340  82.620  95.243  1.00  0.00           C
ATOM   3957  CG1 VAL A 243      53.590  81.930  94.083  1.00  0.00           C
ATOM   3961  CG2 VAL A 243      55.620  83.310  94.693  1.00  0.00           C
ATOM   3965  C   VAL A 243      52.070  83.420  96.413  1.00  0.00           C
ATOM   3966  O   VAL A 243      51.340  82.710  95.753  1.00  0.00           O
ATOM   3967  N   ASN A 244      51.530  84.160  97.403  1.00  0.00           N
ATOM   3969  CA  ASN A 244      50.110  84.330  97.563  1.00  0.00           C
ATOM   3971  CB  ASN A 244      49.600  83.580  98.823  1.00  0.00           C
ATOM   3974  CG  ASN A 244      48.550  82.520  98.513  1.00  0.00           C
ATOM   3975  OD1 ASN A 244      47.410  82.600  98.983  1.00  0.00           O
ATOM   3976  ND2 ASN A 244      48.940  81.470  97.753  1.00  0.00           N
ATOM   3979  C   ASN A 244      49.750  85.810  97.613  1.00  0.00           C
ATOM   3980  O   ASN A 244      48.580  86.140  97.733  1.00  0.00           O
ATOM   3981  N   VAL A 245      50.710  86.740  97.403  1.00  0.00           N
ATOM   3983  CA  VAL A 245      50.460  87.910  96.563  1.00  0.00           C
ATOM   3985  CB  VAL A 245      51.450  89.040  96.783  1.00  0.00           C
ATOM   3987  CG1 VAL A 245      52.910  88.630  96.513  1.00  0.00           C
ATOM   3991  CG2 VAL A 245      51.050  90.260  95.933  1.00  0.00           C
ATOM   3995  C   VAL A 245      50.370  87.520  95.093  1.00  0.00           C
ATOM   3996  O   VAL A 245      49.520  87.930  94.303  1.00  0.00           O
ATOM   3997  N   LYS A 246      51.220  86.550  94.723  1.00  0.00           N
ATOM   3999  CA  LYS A 246      51.150  85.830  93.473  1.00  0.00           C
ATOM   4001  CB  LYS A 246      52.490  85.140  93.133  1.00  0.00           C
ATOM   4004  CG  LYS A 246      53.820  85.910  93.093  1.00  0.00           C
ATOM   4007  CD  LYS A 246      53.830  87.370  92.643  1.00  0.00           C
ATOM   4010  CE  LYS A 246      55.140  87.670  91.913  1.00  0.00           C
ATOM   4013  NZ  LYS A 246      55.420  89.120  91.893  1.00  0.00           N
ATOM   4017  C   LYS A 246      50.070  84.740  93.543  1.00  0.00           C
ATOM   4018  O   LYS A 246      50.320  83.590  93.183  1.00  0.00           O
ATOM   4019  N   ALA A 247      48.860  85.110  93.993  1.00  0.00           N
ATOM   4021  CA  ALA A 247      47.630  84.350  94.053  1.00  0.00           C
ATOM   4023  CB  ALA A 247      47.790  82.910  94.593  1.00  0.00           C
ATOM   4027  C   ALA A 247      46.670  85.110  94.973  1.00  0.00           C
ATOM   4028  O   ALA A 247      45.670  84.580  95.463  1.00  0.00           O
ATOM   4029  N   PHE A 248      46.980  86.400  95.213  1.00  0.00           N
ATOM   4031  CA  PHE A 248      46.180  87.320  95.983  1.00  0.00           C
ATOM   4033  CB  PHE A 248      47.010  88.560  96.463  1.00  0.00           C
ATOM   4036  CG  PHE A 248      46.270  89.830  96.753  1.00  0.00           C
ATOM   4037  CD1 PHE A 248      46.070  90.750  95.703  1.00  0.00           C
ATOM   4039  CE1 PHE A 248      45.330  91.910  95.913  1.00  0.00           C
ATOM   4041  CZ  PHE A 248      44.780  92.180  97.173  1.00  0.00           C
ATOM   4043  CD2 PHE A 248      45.780  90.150  98.023  1.00  0.00           C
ATOM   4045  CE2 PHE A 248      45.020  91.300  98.243  1.00  0.00           C
ATOM   4047  C   PHE A 248      44.890  87.650  95.293  1.00  0.00           C
ATOM   4048  O   PHE A 248      44.800  87.660  94.073  1.00  0.00           O
ATOM   4049  N   LYS A 249      43.870  87.930  96.123  1.00  0.00           N
ATOM   4051  CA  LYS A 249      42.550  88.470  95.903  1.00  0.00           C
ATOM   4053  CB  LYS A 249      42.060  88.880  97.323  1.00  0.00           C
ATOM   4056  CG  LYS A 249      42.500  87.990  98.513  1.00  0.00           C
ATOM   4059  CD  LYS A 249      41.860  86.580  98.663  1.00  0.00           C
ATOM   4062  CE  LYS A 249      42.390  85.500  97.703  1.00  0.00           C
ATOM   4065  NZ  LYS A 249      41.880  84.140  98.043  1.00  0.00           N
ATOM   4069  C   LYS A 249      42.550  89.670  94.923  1.00  0.00           C
ATOM   4070  O   LYS A 249      43.600  90.060  94.413  1.00  0.00           O
ATOM   4071  N   PRO A 250      41.460  90.290  94.513  1.00  0.00           N
ATOM   4072  CD  PRO A 250      40.090  89.820  94.643  1.00  0.00           C
ATOM   4075  CA  PRO A 250      41.550  91.570  93.823  1.00  0.00           C
ATOM   4077  CB  PRO A 250      40.130  91.850  93.343  1.00  0.00           C
ATOM   4080  CG  PRO A 250      39.260  91.050  94.313  1.00  0.00           C
ATOM   4083  C   PRO A 250      42.080  92.660  94.733  1.00  0.00           C
ATOM   4084  OT1 PRO A 250      41.520  92.890  95.843  1.00  0.00           O
ATOM   4085  OT2 PRO A 250      43.070  93.330  94.323  1.00  0.00           O
ATOM   4086  NH3 POPEB 251      14.880 108.580  81.413  1.00  0.00           N
ATOM   4090  C12 POPEB 251      14.260 108.010  82.653  1.00  0.00           C
ATOM   4093  C11 POPEB 251      14.210 106.480  82.563  1.00  0.00           C
ATOM   4096  P   POPEB 251      15.990 105.160  81.143  1.00  0.00           P
ATOM   4097  O13 POPEB 251      15.350 103.840  81.183  1.00  0.00           O
ATOM   4098  O14 POPEB 251      17.470 105.220  81.083  1.00  0.00           O
ATOM   4099  O11 POPEB 251      15.390 106.050  79.953  1.00  0.00           O
ATOM   4100  O12 POPEB 251      15.540 105.950  82.433  1.00  0.00           O
ATOM   4101  C1  POPEB 251      15.770 105.660  78.623  1.00  0.00           C
ATOM   4104  C2  POPEB 251      15.290 106.690  77.563  1.00  0.00           C
ATOM   4106  O21 POPEB 251      14.190 106.140  76.783  1.00  0.00           O
ATOM   4107  C21 POPEB 251      14.480 105.270  75.833  1.00  0.00           C
ATOM   4108  O22 POPEB 251      15.580 104.820  75.553  1.00  0.00           O
ATOM   4109  C22 POPEB 251      13.220 104.910  75.053  1.00  0.00           C
ATOM   4112  C3  POPEB 251      16.470 107.280  76.723  1.00  0.00           C
ATOM   4115  O31 POPEB 251      16.030 107.960  75.543  1.00  0.00           O
ATOM   4116  C31 POPEB 251      15.790 109.260  75.663  1.00  0.00           C
ATOM   4117  O32 POPEB 251      15.830 109.900  76.703  1.00  0.00           O
ATOM   4118  C32 POPEB 251      15.420 109.790  74.273  1.00  0.00           C
ATOM   4121  C23 POPEB 251      13.330 103.440  74.603  1.00  0.00           C
ATOM   4124  C24 POPEB 251      12.120 102.950  73.803  1.00  0.00           C
ATOM   4127  C25 POPEB 251      11.890 103.690  72.473  1.00  0.00           C
ATOM   4130  C26 POPEB 251      11.060 102.840  71.503  1.00  0.00           C
ATOM   4133  C27 POPEB 251      10.560 103.660  70.313  1.00  0.00           C
ATOM   4136  C28 POPEB 251      10.130 102.790  69.113  1.00  0.00           C
ATOM   4139  C29 POPEB 251      11.330 102.340  68.313  1.00  0.00           C
ATOM   4141 0C21 POPEB 251      11.520 102.570  67.003  1.00  0.00           C
ATOM   4143 1C21 POPEB 251      10.520 103.250  66.093  1.00  0.00           C
ATOM   4146 2C21 POPEB 251      10.590 104.790  66.113  1.00  0.00           C
ATOM   4149 3C21 POPEB 251       9.430 105.410  65.333  1.00  0.00           C
ATOM   4152 4C21 POPEB 251       9.530 106.930  65.103  1.00  0.00           C
ATOM   4155 5C21 POPEB 251      10.800 107.390  64.363  1.00  0.00           C
ATOM   4158 6C21 POPEB 251      11.030 106.700  63.013  1.00  0.00           C
ATOM   4161 7C21 POPEB 251      12.320 107.160  62.323  1.00  0.00           C
ATOM   4164 8C21 POPEB 251      12.630 106.400  61.033  1.00  0.00           C
ATOM   4168  C33 POPEB 251      15.040 111.280  74.223  1.00  0.00           C
ATOM   4171  C34 POPEB 251      14.860 111.720  72.763  1.00  0.00           C
ATOM   4174  C35 POPEB 251      14.510 113.200  72.613  1.00  0.00           C
ATOM   4177  C36 POPEB 251      14.320 113.630  71.143  1.00  0.00           C
ATOM   4180  C37 POPEB 251      15.640 113.740  70.363  1.00  0.00           C
ATOM   4183  C38 POPEB 251      15.440 114.160  68.903  1.00  0.00           C
ATOM   4186  C39 POPEB 251      16.540 115.090  68.383  1.00  0.00           C
ATOM   4189 0C31 POPEB 251      17.950 114.470  68.303  1.00  0.00           C
ATOM   4192 1C31 POPEB 251      18.190 113.640  67.033  1.00  0.00           C
ATOM   4195 2C31 POPEB 251      19.580 112.970  66.993  1.00  0.00           C
ATOM   4198 3C31 POPEB 251      20.780 113.930  67.033  1.00  0.00           C
ATOM   4201 4C31 POPEB 251      21.000 114.710  65.723  1.00  0.00           C
ATOM   4204 5C31 POPEB 251      22.130 115.750  65.843  1.00  0.00           C
ATOM   4207 6C31 POPEB 251      22.480 116.430  64.523  1.00  0.00           C
ATOM   4211  NH3 POPEC 252      55.770 101.240  41.003  1.00  0.00           N
ATOM   4215  C12 POPEC 252      56.190 102.690  40.903  1.00  0.00           C
ATOM   4218  C11 POPEC 252      57.450 102.960  41.763  1.00  0.00           C
ATOM   4221  P   POPEC 252      59.130 104.980  41.263  1.00  0.00           P
ATOM   4222  O13 POPEC 252      60.280 104.150  41.693  1.00  0.00           O
ATOM   4223  O14 POPEC 252      58.960 105.190  39.813  1.00  0.00           O
ATOM   4224  O11 POPEC 252      59.170 106.390  41.983  1.00  0.00           O
ATOM   4225  O12 POPEC 252      57.770 104.350  41.773  1.00  0.00           O
ATOM   4226  C1  POPEC 252      58.640 106.560  43.303  1.00  0.00           C
ATOM   4229  C2  POPEC 252      57.850 107.900  43.383  1.00  0.00           C
ATOM   4231  O21 POPEC 252      57.040 107.980  44.563  1.00  0.00           O
ATOM   4232  C21 POPEC 252      57.560 107.860  45.753  1.00  0.00           C
ATOM   4233  O22 POPEC 252      58.710 107.590  46.053  1.00  0.00           O
ATOM   4234  C22 POPEC 252      56.430 108.170  46.733  1.00  0.00           C
ATOM   4237  C3  POPEC 252      56.920 108.090  42.133  1.00  0.00           C
ATOM   4240  O31 POPEC 252      55.750 108.920  42.363  1.00  0.00           O
ATOM   4241  C31 POPEC 252      55.990 110.230  42.363  1.00  0.00           C
ATOM   4242  O32 POPEC 252      57.060 110.750  42.163  1.00  0.00           O
ATOM   4243  C32 POPEC 252      54.740 111.050  42.653  1.00  0.00           C
ATOM   4246  C23 POPEC 252      56.910 108.190  48.203  1.00  0.00           C
ATOM   4249  C24 POPEC 252      55.830 108.790  49.113  1.00  0.00           C
ATOM   4252  C25 POPEC 252      56.300 109.080  50.543  1.00  0.00           C
ATOM   4255  C26 POPEC 252      55.220 109.790  51.373  1.00  0.00           C
ATOM   4258  C27 POPEC 252      54.160 108.820  51.923  1.00  0.00           C
ATOM   4261  C28 POPEC 252      52.990 109.540  52.603  1.00  0.00           C
ATOM   4264  C29 POPEC 252      51.960 108.550  53.113  1.00  0.00           C
ATOM   4266 0C21 POPEC 252      51.430 108.490  54.343  1.00  0.00           C
ATOM   4268 1C21 POPEC 252      51.710 109.390  55.523  1.00  0.00           C
ATOM   4271 2C21 POPEC 252      50.420 110.080  56.023  1.00  0.00           C
ATOM   4274 3C21 POPEC 252      50.670 110.960  57.253  1.00  0.00           C
ATOM   4277 4C21 POPEC 252      49.390 111.600  57.823  1.00  0.00           C
ATOM   4280 5C21 POPEC 252      48.870 112.800  57.013  1.00  0.00           C
ATOM   4283 6C21 POPEC 252      49.540 114.130  57.383  1.00  0.00           C
ATOM   4286 7C21 POPEC 252      48.910 115.330  56.683  1.00  0.00           C
ATOM   4289 8C21 POPEC 252      49.410 116.670  57.223  1.00  0.00           C
ATOM   4293  C33 POPEC 252      54.670 111.420  44.143  1.00  0.00           C
ATOM   4296  C34 POPEC 252      53.370 112.130  44.533  1.00  0.00           C
ATOM   4299  C35 POPEC 252      52.980 111.890  46.003  1.00  0.00           C
ATOM   4302  C36 POPEC 252      51.560 112.380  46.323  1.00  0.00           C
ATOM   4305  C37 POPEC 252      51.310 112.600  47.813  1.00  0.00           C
ATOM   4308  C38 POPEC 252      49.820 112.780  48.123  1.00  0.00           C
ATOM   4311  C39 POPEC 252      49.610 113.380  49.513  1.00  0.00           C
ATOM   4314 0C31 POPEC 252      48.140 113.650  49.873  1.00  0.00           C
ATOM   4317 1C31 POPEC 252      48.030 114.300  51.253  1.00  0.00           C
ATOM   4320 2C31 POPEC 252      46.580 114.470  51.733  1.00  0.00           C
ATOM   4323 3C31 POPEC 252      45.810 115.530  50.943  1.00  0.00           C
ATOM   4326 4C31 POPEC 252      44.330 115.590  51.333  1.00  0.00           C
ATOM   4329 5C31 POPEC 252      43.540 116.630  50.513  1.00  0.00           C
ATOM   4332 6C31 POPEC 252      42.050 116.650  50.853  1.00  0.00           C
ATOM   4336  NH3 POPED 253      95.130  17.550  46.673  1.00  0.00           N
ATOM   4340  C12 POPED 253      96.200  16.680  46.063  1.00  0.00           C
ATOM   4343  C11 POPED 253      97.600  16.910  46.683  1.00  0.00           C
ATOM   4346  P   POPED 253      98.710  14.540  46.763  1.00  0.00           P
ATOM   4347  O13 POPED 253      97.440  14.200  47.413  1.00  0.00           O
ATOM   4348  O14 POPED 253      99.240  13.600  45.753  1.00  0.00           O
ATOM   4349  O11 POPED 253      99.790  14.770  47.903  1.00  0.00           O
ATOM   4350  O12 POPED 253      98.550  15.990  46.133  1.00  0.00           O
ATOM   4351  C1  POPED 253     101.180  14.630  47.573  1.00  0.00           C
ATOM   4354  C2  POPED 253     102.140  15.180  48.673  1.00  0.00           C
ATOM   4356  O21 POPED 253     102.390  14.260  49.743  1.00  0.00           O
ATOM   4357  C21 POPED 253     103.230  13.250  49.543  1.00  0.00           C
ATOM   4358  O22 POPED 253     103.750  12.940  48.493  1.00  0.00           O
ATOM   4359  C22 POPED 253     103.500  12.590  50.903  1.00  0.00           C
ATOM   4362  C3  POPED 253     101.570  16.470  49.303  1.00  0.00           C
ATOM   4365  O31 POPED 253     102.600  17.260  49.913  1.00  0.00           O
ATOM   4366  C31 POPED 253     102.940  17.170  51.213  1.00  0.00           C
ATOM   4367  O32 POPED 253     103.870  17.810  51.683  1.00  0.00           O
ATOM   4368  C32 POPED 253     101.980  16.360  52.103  1.00  0.00           C
ATOM   4371  C23 POPED 253     104.820  11.780  50.913  1.00  0.00           C
ATOM   4374  C24 POPED 253     105.220  11.240  52.303  1.00  0.00           C
ATOM   4377  C25 POPED 253     105.750  12.330  53.263  1.00  0.00           C
ATOM   4380  C26 POPED 253     106.420  11.740  54.513  1.00  0.00           C
ATOM   4383  C27 POPED 253     107.160  12.800  55.343  1.00  0.00           C
ATOM   4386  C28 POPED 253     107.900  12.200  56.553  1.00  0.00           C
ATOM   4389  C29 POPED 253     108.880  13.160  57.193  1.00  0.00           C
ATOM   4391 0C21 POPED 253     109.560  12.940  58.323  1.00  0.00           C
ATOM   4393 1C21 POPED 253     109.490  11.700  59.173  1.00  0.00           C
ATOM   4396 2C21 POPED 253     110.650  11.600  60.183  1.00  0.00           C
ATOM   4399 3C21 POPED 253     110.430  10.470  61.203  1.00  0.00           C
ATOM   4402 4C21 POPED 253     111.480  10.460  62.323  1.00  0.00           C
ATOM   4405 5C21 POPED 253     111.050   9.590  63.523  1.00  0.00           C
ATOM   4408 6C21 POPED 253     112.020   9.680  64.703  1.00  0.00           C
ATOM   4411 7C21 POPED 253     111.510   8.920  65.943  1.00  0.00           C
ATOM   4414 8C21 POPED 253     112.480   8.960  67.123  1.00  0.00           C
ATOM   4418  C33 POPED 253     102.580  16.050  53.503  1.00  0.00           C
ATOM   4421  C34 POPED 253     101.510  15.510  54.463  1.00  0.00           C
ATOM   4424  C35 POPED 253     102.090  14.820  55.713  1.00  0.00           C
ATOM   4427  C36 POPED 253     101.000  14.490  56.733  1.00  0.00           C
ATOM   4430  C37 POPED 253     101.460  13.540  57.853  1.00  0.00           C
ATOM   4433  C38 POPED 253     100.340  13.270  58.863  1.00  0.00           C
ATOM   4436  C39 POPED 253     100.130  14.420  59.863  1.00  0.00           C
ATOM   4439 0C31 POPED 253      98.730  14.410  60.483  1.00  0.00           C
ATOM   4442 1C31 POPED 253      98.510  15.580  61.453  1.00  0.00           C
ATOM   4445 2C31 POPED 253      97.370  16.510  61.003  1.00  0.00           C
ATOM   4448 3C31 POPED 253      97.090  17.610  62.033  1.00  0.00           C
ATOM   4451 4C31 POPED 253      95.830  18.420  61.693  1.00  0.00           C
ATOM   4454 5C31 POPED 253      95.490  19.420  62.813  1.00  0.00           C
ATOM   4457 6C31 POPED 253      94.150  20.140  62.633  1.00  0.00           C
ATOM   4461  NH3 POPEE 254     112.500  16.050  45.743  1.00  0.00           N
ATOM   4465  C12 POPEE 254     111.860  14.710  45.553  1.00  0.00           C
ATOM   4468  C11 POPEE 254     112.200  14.040  44.223  1.00  0.00           C
ATOM   4471  P   POPEE 254     112.280  11.390  44.033  1.00  0.00           P
ATOM   4472  O13 POPEE 254     112.070  10.940  42.643  1.00  0.00           O
ATOM   4473  O14 POPEE 254     113.680  11.470  44.503  1.00  0.00           O
ATOM   4474  O11 POPEE 254     111.460  10.490  45.063  1.00  0.00           O
ATOM   4475  O12 POPEE 254     111.550  12.770  44.203  1.00  0.00           O
ATOM   4476  C1  POPEE 254     111.420  10.990  46.413  1.00  0.00           C
ATOM   4479  C2  POPEE 254     110.780   9.960  47.383  1.00  0.00           C
ATOM   4481  O21 POPEE 254     111.300  10.090  48.723  1.00  0.00           O
ATOM   4482  C21 POPEE 254     112.500   9.640  49.043  1.00  0.00           C
ATOM   4483  O22 POPEE 254     113.320   9.140  48.293  1.00  0.00           O
ATOM   4484  C22 POPEE 254     112.630   9.730  50.563  1.00  0.00           C
ATOM   4487  C3  POPEE 254     110.850   8.510  46.813  1.00  0.00           C
ATOM   4490  O31 POPEE 254     110.290   7.540  47.733  1.00  0.00           O
ATOM   4491  C31 POPEE 254     111.120   6.590  48.163  1.00  0.00           C
ATOM   4492  O32 POPEE 254     112.300   6.480  47.833  1.00  0.00           O
ATOM   4493  C32 POPEE 254     110.370   5.650  49.083  1.00  0.00           C
ATOM   4496  C23 POPEE 254     113.960   9.170  51.133  1.00  0.00           C
ATOM   4499  C24 POPEE 254     113.820   8.860  52.633  1.00  0.00           C
ATOM   4502  C25 POPEE 254     115.150   8.640  53.363  1.00  0.00           C
ATOM   4505  C26 POPEE 254     115.970   7.450  52.863  1.00  0.00           C
ATOM   4508  C27 POPEE 254     117.240   7.220  53.693  1.00  0.00           C
ATOM   4511  C28 POPEE 254     118.140   6.060  53.183  1.00  0.00           C
ATOM   4514  C29 POPEE 254     117.490   4.710  53.023  1.00  0.00           C
ATOM   4516 0C21 POPEE 254     116.920   3.950  53.983  1.00  0.00           C
ATOM   4518 1C21 POPEE 254     116.800   4.290  55.453  1.00  0.00           C
ATOM   4521 2C21 POPEE 254     117.390   3.210  56.383  1.00  0.00           C
ATOM   4524 3C21 POPEE 254     117.130   3.590  57.843  1.00  0.00           C
ATOM   4527 4C21 POPEE 254     118.010   2.840  58.843  1.00  0.00           C
ATOM   4530 5C21 POPEE 254     117.700   3.250  60.293  1.00  0.00           C
ATOM   4533 6C21 POPEE 254     118.740   2.750  61.293  1.00  0.00           C
ATOM   4536 7C21 POPEE 254     118.370   3.100  62.743  1.00  0.00           C
ATOM   4539 8C21 POPEE 254     119.430   2.670  63.763  1.00  0.00           C
ATOM   4543  C33 POPEE 254     111.210   4.390  49.413  1.00  0.00           C
ATOM   4546  C34 POPEE 254     112.220   4.640  50.533  1.00  0.00           C
ATOM   4549  C35 POPEE 254     113.120   3.420  50.833  1.00  0.00           C
ATOM   4552  C36 POPEE 254     112.340   2.100  50.833  1.00  0.00           C
ATOM   4555  C37 POPEE 254     112.960   1.000  51.703  1.00  0.00           C
ATOM   4558  C38 POPEE 254     112.070  -0.250  51.683  1.00  0.00           C
ATOM   4561  C39 POPEE 254     112.450  -1.340  52.673  1.00  0.00           C
ATOM   4564 0C31 POPEE 254     112.140  -0.990  54.133  1.00  0.00           C
ATOM   4567 1C31 POPEE 254     112.140  -2.250  55.023  1.00  0.00           C
ATOM   4570 2C31 POPEE 254     111.920  -1.940  56.503  1.00  0.00           C
ATOM   4573 3C31 POPEE 254     111.830  -3.220  57.353  1.00  0.00           C
ATOM   4576 4C31 POPEE 254     111.850  -2.920  58.863  1.00  0.00           C
ATOM   4579 5C31 POPEE 254     111.660  -4.180  59.723  1.00  0.00           C
ATOM   4582 6C31 POPEE 254     111.790  -3.890  61.223  1.00  0.00           C
ATOM   4586  NH3 POPEF 255      70.210  68.890  44.423  1.00  0.00           N
ATOM   4590  C12 POPEF 255      69.100  69.800  43.953  1.00  0.00           C
ATOM   4593  C11 POPEF 255      69.630  71.220  43.643  1.00  0.00           C
ATOM   4596  P   POPEF 255      67.900  73.190  43.393  1.00  0.00           P
ATOM   4597  O13 POPEF 255      68.900  74.250  43.663  1.00  0.00           O
ATOM   4598  O14 POPEF 255      66.930  73.550  42.333  1.00  0.00           O
ATOM   4599  O11 POPEF 255      67.200  72.730  44.723  1.00  0.00           O
ATOM   4600  O12 POPEF 255      68.680  71.940  42.853  1.00  0.00           O
ATOM   4601  C1  POPEF 255      66.830  73.650  45.753  1.00  0.00           C
ATOM   4604  C2  POPEF 255      67.580  73.350  47.083  1.00  0.00           C
ATOM   4606  O21 POPEF 255      67.000  74.180  48.103  1.00  0.00           O
ATOM   4607  C21 POPEF 255      67.150  73.720  49.343  1.00  0.00           C
ATOM   4608  O22 POPEF 255      67.350  72.560  49.653  1.00  0.00           O
ATOM   4609  C22 POPEF 255      67.010  74.900  50.323  1.00  0.00           C
ATOM   4612  C3  POPEF 255      69.110  73.640  46.983  1.00  0.00           C
ATOM   4615  O31 POPEF 255      69.900  72.600  47.593  1.00  0.00           O
ATOM   4616  C31 POPEF 255      70.770  72.960  48.523  1.00  0.00           C
ATOM   4617  O32 POPEF 255      71.000  74.090  48.913  1.00  0.00           O
ATOM   4618  C32 POPEF 255      71.370  71.690  49.123  1.00  0.00           C
ATOM   4621  C23 POPEF 255      68.140  74.980  51.373  1.00  0.00           C
ATOM   4624  C24 POPEF 255      67.950  74.070  52.593  1.00  0.00           C
ATOM   4627  C25 POPEF 255      66.870  74.580  53.563  1.00  0.00           C
ATOM   4630  C26 POPEF 255      67.440  74.870  54.963  1.00  0.00           C
ATOM   4633  C27 POPEF 255      66.600  75.880  55.753  1.00  0.00           C
ATOM   4636  C28 POPEF 255      67.180  76.170  57.143  1.00  0.00           C
ATOM   4639  C29 POPEF 255      66.660  77.480  57.683  1.00  0.00           C
ATOM   4641 0C21 POPEF 255      65.860  77.680  58.743  1.00  0.00           C
ATOM   4643 1C21 POPEF 255      65.300  76.620  59.653  1.00  0.00           C
ATOM   4646 2C21 POPEF 255      64.910  77.190  61.033  1.00  0.00           C
ATOM   4649 3C21 POPEF 255      66.110  77.650  61.873  1.00  0.00           C
ATOM   4652 4C21 POPEF 255      65.730  78.390  63.163  1.00  0.00           C
ATOM   4655 5C21 POPEF 255      64.830  77.590  64.123  1.00  0.00           C
ATOM   4658 6C21 POPEF 255      65.460  76.280  64.633  1.00  0.00           C
ATOM   4661 7C21 POPEF 255      64.530  75.490  65.563  1.00  0.00           C
ATOM   4664 8C21 POPEF 255      65.140  74.190  66.063  1.00  0.00           C
ATOM   4668  C33 POPEF 255      70.300  70.910  49.913  1.00  0.00           C
ATOM   4671  C34 POPEF 255      70.870  69.830  50.833  1.00  0.00           C
ATOM   4674  C35 POPEF 255      69.770  69.200  51.683  1.00  0.00           C
ATOM   4677  C36 POPEF 255      70.280  68.480  52.933  1.00  0.00           C
ATOM   4680  C37 POPEF 255      69.110  67.990  53.803  1.00  0.00           C
ATOM   4683  C38 POPEF 255      69.460  67.650  55.263  1.00  0.00           C
ATOM   4686  C39 POPEF 255      70.310  66.380  55.453  1.00  0.00           C
ATOM   4689 0C31 POPEF 255      71.820  66.620  55.293  1.00  0.00           C
ATOM   4692 1C31 POPEF 255      72.650  65.400  55.703  1.00  0.00           C
ATOM   4695 2C31 POPEF 255      74.150  65.670  55.593  1.00  0.00           C
ATOM   4698 3C31 POPEF 255      74.990  64.500  56.103  1.00  0.00           C
ATOM   4701 4C31 POPEF 255      76.480  64.820  56.093  1.00  0.00           C
ATOM   4704 5C31 POPEF 255      77.320  63.640  56.603  1.00  0.00           C
ATOM   4707 6C31 POPEF 255      78.800  63.970  56.703  1.00  0.00           C
ATOM   4711  NH3 POPEG 256     133.220 129.590  41.213  1.00  0.00           N
ATOM   4715  C12 POPEG 256     131.990 129.080  40.523  1.00  0.00           C
ATOM   4718  C11 POPEG 256     131.960 127.560  40.343  1.00  0.00           C
ATOM   4721  P   POPEG 256     130.110 125.770  39.983  1.00  0.00           P
ATOM   4722  O13 POPEG 256     128.810 125.510  39.343  1.00  0.00           O
ATOM   4723  O14 POPEG 256     131.150 124.720  39.933  1.00  0.00           O
ATOM   4724  O11 POPEG 256     129.860 125.930  41.523  1.00  0.00           O
ATOM   4725  O12 POPEG 256     130.750 127.180  39.653  1.00  0.00           O
ATOM   4726  C1  POPEG 256     128.940 126.980  41.903  1.00  0.00           C
ATOM   4729  C2  POPEG 256     129.230 127.470  43.333  1.00  0.00           C
ATOM   4731  O21 POPEG 256     128.710 126.480  44.243  1.00  0.00           O
ATOM   4732  C21 POPEG 256     129.370 126.340  45.373  1.00  0.00           C
ATOM   4733  O22 POPEG 256     130.350 126.990  45.713  1.00  0.00           O
ATOM   4734  C22 POPEG 256     128.780 125.160  46.133  1.00  0.00           C
ATOM   4737  C3  POPEG 256     128.600 128.880  43.583  1.00  0.00           C
ATOM   4740  O31 POPEG 256     128.940 129.400  44.883  1.00  0.00           O
ATOM   4741  C31 POPEG 256     130.160 129.970  44.923  1.00  0.00           C
ATOM   4742  O32 POPEG 256     130.840 130.180  43.933  1.00  0.00           O
ATOM   4743  C32 POPEG 256     130.610 130.190  46.383  1.00  0.00           C
ATOM   4746  C23 POPEG 256     128.300 125.580  47.533  1.00  0.00           C
ATOM   4749  C24 POPEG 256     127.460 124.480  48.203  1.00  0.00           C
ATOM   4752  C25 POPEG 256     127.050 124.820  49.633  1.00  0.00           C
ATOM   4755  C26 POPEG 256     126.270 123.680  50.293  1.00  0.00           C
ATOM   4758  C27 POPEG 256     125.970 123.910  51.783  1.00  0.00           C
ATOM   4761  C28 POPEG 256     125.320 122.690  52.453  1.00  0.00           C
ATOM   4764  C29 POPEG 256     123.910 122.490  51.973  1.00  0.00           C
ATOM   4766 0C21 POPEG 256     123.400 121.420  51.333  1.00  0.00           C
ATOM   4768 1C21 POPEG 256     124.090 120.120  50.983  1.00  0.00           C
ATOM   4771 2C21 POPEG 256     123.390 118.930  51.663  1.00  0.00           C
ATOM   4774 3C21 POPEG 256     123.490 118.940  53.203  1.00  0.00           C
ATOM   4777 4C21 POPEG 256     122.820 117.720  53.833  1.00  0.00           C
ATOM   4780 5C21 POPEG 256     122.880 117.680  55.373  1.00  0.00           C
ATOM   4783 6C21 POPEG 256     122.230 116.410  55.943  1.00  0.00           C
ATOM   4786 7C21 POPEG 256     122.250 116.350  57.483  1.00  0.00           C
ATOM   4789 8C21 POPEG 256     121.610 115.070  58.023  1.00  0.00           C
ATOM   4793  C33 POPEG 256     129.470 130.100  47.443  1.00  0.00           C
ATOM   4796  C34 POPEG 256     129.830 130.510  48.883  1.00  0.00           C
ATOM   4799  C35 POPEG 256     130.520 131.870  49.063  1.00  0.00           C
ATOM   4802  C36 POPEG 256     130.800 132.160  50.553  1.00  0.00           C
ATOM   4805  C37 POPEG 256     131.600 133.450  50.793  1.00  0.00           C
ATOM   4808  C38 POPEG 256     131.710 133.810  52.293  1.00  0.00           C
ATOM   4811  C39 POPEG 256     132.430 132.750  53.143  1.00  0.00           C
ATOM   4814 0C31 POPEG 256     132.520 133.130  54.623  1.00  0.00           C
ATOM   4817 1C31 POPEG 256     133.090 131.990  55.483  1.00  0.00           C
ATOM   4820 2C31 POPEG 256     133.090 132.270  56.993  1.00  0.00           C
ATOM   4823 3C31 POPEG 256     131.690 132.510  57.573  1.00  0.00           C
ATOM   4826 4C31 POPEG 256     131.640 132.430  59.113  1.00  0.00           C
ATOM   4829 5C31 POPEG 256     130.240 132.660  59.683  1.00  0.00           C
ATOM   4832 6C31 POPEG 256     130.170 132.470  61.203  1.00  0.00           C
ATOM   4836  NH3 POPEH 257      29.320 111.800  40.263  1.00  0.00           N
ATOM   4840  C12 POPEH 257      30.420 112.730  39.863  1.00  0.00           C
ATOM   4843  C11 POPEH 257      29.940 114.190  39.913  1.00  0.00           C
ATOM   4846  P   POPEH 257      28.030 115.040  41.523  1.00  0.00           P
ATOM   4847  O13 POPEH 257      28.050 116.500  41.673  1.00  0.00           O
ATOM   4848  O14 POPEH 257      27.000 114.420  40.663  1.00  0.00           O
ATOM   4849  O11 POPEH 257      27.820 114.430  42.973  1.00  0.00           O
ATOM   4850  O12 POPEH 257      29.470 114.480  41.223  1.00  0.00           O
ATOM   4851  C1  POPEH 257      28.800 114.660  43.983  1.00  0.00           C
ATOM   4854  C2  POPEH 257      28.150 115.030  45.353  1.00  0.00           C
ATOM   4856  O21 POPEH 257      27.930 113.820  46.123  1.00  0.00           O
ATOM   4857  C21 POPEH 257      28.420 113.880  47.353  1.00  0.00           C
ATOM   4858  O22 POPEH 257      29.040 114.790  47.843  1.00  0.00           O
ATOM   4859  C22 POPEH 257      27.920 112.660  48.113  1.00  0.00           C
ATOM   4862  C3  POPEH 257      26.810 115.820  45.193  1.00  0.00           C
ATOM   4865  O31 POPEH 257      25.900 115.590  46.303  1.00  0.00           O
ATOM   4866  C31 POPEH 257      25.500 116.680  46.963  1.00  0.00           C
ATOM   4867  O32 POPEH 257      25.710 117.830  46.653  1.00  0.00           O
ATOM   4868  C32 POPEH 257      24.710 116.210  48.193  1.00  0.00           C
ATOM   4871  C23 POPEH 257      28.540 112.580  49.523  1.00  0.00           C
ATOM   4874  C24 POPEH 257      27.890 111.460  50.323  1.00  0.00           C
ATOM   4877  C25 POPEH 257      28.770 110.890  51.433  1.00  0.00           C
ATOM   4880  C26 POPEH 257      28.970 111.820  52.633  1.00  0.00           C
ATOM   4883  C27 POPEH 257      29.760 111.110  53.743  1.00  0.00           C
ATOM   4886  C28 POPEH 257      29.180 111.320  55.153  1.00  0.00           C
ATOM   4889  C29 POPEH 257      29.500 112.690  55.693  1.00  0.00           C
ATOM   4891 0C21 POPEH 257      29.920 112.960  56.943  1.00  0.00           C
ATOM   4893 1C21 POPEH 257      30.120 111.940  58.033  1.00  0.00           C
ATOM   4896 2C21 POPEH 257      31.580 111.430  58.103  1.00  0.00           C
ATOM   4899 3C21 POPEH 257      32.590 112.530  58.453  1.00  0.00           C
ATOM   4902 4C21 POPEH 257      34.010 111.990  58.683  1.00  0.00           C
ATOM   4905 5C21 POPEH 257      35.010 113.110  58.973  1.00  0.00           C
ATOM   4908 6C21 POPEH 257      36.420 112.610  59.273  1.00  0.00           C
ATOM   4911 7C21 POPEH 257      37.400 113.770  59.533  1.00  0.00           C
ATOM   4914 8C21 POPEH 257      38.800 113.320  59.923  1.00  0.00           C
ATOM   4918  C33 POPEH 257      25.600 115.500  49.253  1.00  0.00           C
ATOM   4921  C34 POPEH 257      24.830 114.520  50.143  1.00  0.00           C
ATOM   4924  C35 POPEH 257      23.670 115.150  50.923  1.00  0.00           C
ATOM   4927  C36 POPEH 257      22.940 114.120  51.813  1.00  0.00           C
ATOM   4930  C37 POPEH 257      21.820 114.730  52.663  1.00  0.00           C
ATOM   4933  C38 POPEH 257      21.030 113.710  53.523  1.00  0.00           C
ATOM   4936  C39 POPEH 257      20.280 112.670  52.683  1.00  0.00           C
ATOM   4939 0C31 POPEH 257      19.300 111.770  53.443  1.00  0.00           C
ATOM   4942 1C31 POPEH 257      18.590 110.750  52.523  1.00  0.00           C
ATOM   4945 2C31 POPEH 257      17.510 109.940  53.263  1.00  0.00           C
ATOM   4948 3C31 POPEH 257      16.860 108.800  52.453  1.00  0.00           C
ATOM   4951 4C31 POPEH 257      16.290 109.230  51.093  1.00  0.00           C
ATOM   4954 5C31 POPEH 257      15.250 108.260  50.523  1.00  0.00           C
ATOM   4957 6C31 POPEH 257      14.670 108.720  49.183  1.00  0.00           C
ATOM   4961  NH3 POPEI 258       6.600 119.980  42.993  1.00  0.00           N
ATOM   4965  C12 POPEI 258       7.400 119.080  42.093  1.00  0.00           C
ATOM   4968  C11 POPEI 258       8.910 119.380  42.093  1.00  0.00           C
ATOM   4971  P   POPEI 258       9.110 122.000  41.743  1.00  0.00           P
ATOM   4972  O13 POPEI 258      10.320 122.730  41.283  1.00  0.00           O
ATOM   4973  O14 POPEI 258       7.780 122.490  41.363  1.00  0.00           O
ATOM   4974  O11 POPEI 258       9.110 121.840  43.313  1.00  0.00           O
ATOM   4975  O12 POPEI 258       9.250 120.490  41.273  1.00  0.00           O
ATOM   4976  C1  POPEI 258      10.100 122.480  44.123  1.00  0.00           C
ATOM   4979  C2  POPEI 258       9.480 123.040  45.423  1.00  0.00           C
ATOM   4981  O21 POPEI 258       9.530 122.040  46.453  1.00  0.00           O
ATOM   4982  C21 POPEI 258      10.670 121.970  47.133  1.00  0.00           C
ATOM   4983  O22 POPEI 258      11.710 122.520  46.833  1.00  0.00           O
ATOM   4984  C22 POPEI 258      10.470 121.080  48.363  1.00  0.00           C
ATOM   4987  C3  POPEI 258       8.020 123.540  45.203  1.00  0.00           C
ATOM   4990  O31 POPEI 258       7.610 124.660  46.023  1.00  0.00           O
ATOM   4991  C31 POPEI 258       7.370 124.400  47.303  1.00  0.00           C
ATOM   4992  O32 POPEI 258       7.620 123.350  47.863  1.00  0.00           O
ATOM   4993  C32 POPEI 258       6.700 125.590  47.973  1.00  0.00           C
ATOM   4996  C23 POPEI 258      11.450 121.410  49.523  1.00  0.00           C
ATOM   4999  C24 POPEI 258      10.890 120.970  50.883  1.00  0.00           C
ATOM   5002  C25 POPEI 258      11.830 121.250  52.063  1.00  0.00           C
ATOM   5005  C26 POPEI 258      11.200 120.810  53.393  1.00  0.00           C
ATOM   5008  C27 POPEI 258      12.160 120.780  54.593  1.00  0.00           C
ATOM   5011  C28 POPEI 258      11.460 120.270  55.873  1.00  0.00           C
ATOM   5014  C29 POPEI 258      12.390 120.000  57.023  1.00  0.00           C
ATOM   5016 0C21 POPEI 258      12.340 120.510  58.273  1.00  0.00           C
ATOM   5018 1C21 POPEI 258      11.340 121.520  58.803  1.00  0.00           C
ATOM   5021 2C21 POPEI 258      10.260 120.890  59.703  1.00  0.00           C
ATOM   5024 3C21 POPEI 258      10.790 120.300  61.023  1.00  0.00           C
ATOM   5027 4C21 POPEI 258       9.670 119.760  61.923  1.00  0.00           C
ATOM   5030 5C21 POPEI 258      10.170 119.050  63.193  1.00  0.00           C
ATOM   5033 6C21 POPEI 258      10.670 120.010  64.283  1.00  0.00           C
ATOM   5036 7C21 POPEI 258      11.210 119.270  65.513  1.00  0.00           C
ATOM   5039 8C21 POPEI 258      11.580 120.190  66.673  1.00  0.00           C
ATOM   5043  C33 POPEI 258       6.220 125.260  49.413  1.00  0.00           C
ATOM   5046  C34 POPEI 258       4.900 125.960  49.703  1.00  0.00           C
ATOM   5049  C35 POPEI 258       4.420 125.920  51.153  1.00  0.00           C
ATOM   5052  C36 POPEI 258       5.150 126.940  52.043  1.00  0.00           C
ATOM   5055  C37 POPEI 258       4.440 127.150  53.383  1.00  0.00           C
ATOM   5058  C38 POPEI 258       5.260 128.050  54.323  1.00  0.00           C
ATOM   5061  C39 POPEI 258       4.680 128.170  55.743  1.00  0.00           C
ATOM   5064 0C31 POPEI 258       4.280 126.830  56.373  1.00  0.00           C
ATOM   5067 1C31 POPEI 258       4.080 126.930  57.883  1.00  0.00           C
ATOM   5070 2C31 POPEI 258       3.060 125.930  58.453  1.00  0.00           C
ATOM   5073 3C31 POPEI 258       1.600 126.230  58.083  1.00  0.00           C
ATOM   5076 4C31 POPEI 258       1.080 127.570  58.633  1.00  0.00           C
ATOM   5079 5C31 POPEI 258      -0.440 127.730  58.493  1.00  0.00           C
ATOM   5082 6C31 POPEI 258      -0.930 129.100  58.953  1.00  0.00           C
ATOM   5086  NH3 POPEJ 259      41.240   8.180  86.553  1.00  0.00           N
ATOM   5090  C12 POPEJ 259      40.860   9.290  87.493  1.00  0.00           C
ATOM   5093  C11 POPEJ 259      41.690  10.580  87.323  1.00  0.00           C
ATOM   5096  P   POPEJ 259      44.010  11.480  88.243  1.00  0.00           P
ATOM   5097  O13 POPEJ 259      44.760  10.940  89.393  1.00  0.00           O
ATOM   5098  O14 POPEJ 259      43.210  12.690  88.523  1.00  0.00           O
ATOM   5099  O11 POPEJ 259      44.980  11.760  87.023  1.00  0.00           O
ATOM   5100  O12 POPEJ 259      43.050  10.330  87.673  1.00  0.00           O
ATOM   5101  C1  POPEJ 259      45.270  10.750  86.063  1.00  0.00           C
ATOM   5104  C2  POPEJ 259      44.390  10.930  84.803  1.00  0.00           C
ATOM   5106  O21 POPEJ 259      44.540   9.770  83.963  1.00  0.00           O
ATOM   5107  C21 POPEJ 259      43.430   9.150  83.613  1.00  0.00           C
ATOM   5108  O22 POPEJ 259      42.300   9.400  84.023  1.00  0.00           O
ATOM   5109  C22 POPEJ 259      43.810   8.130  82.543  1.00  0.00           C
ATOM   5112  C3  POPEJ 259      44.790  12.230  84.033  1.00  0.00           C
ATOM   5115  O31 POPEJ 259      45.250  11.980  82.683  1.00  0.00           O
ATOM   5116  C31 POPEJ 259      46.530  12.210  82.413  1.00  0.00           C
ATOM   5117  O32 POPEJ 259      47.360  12.630  83.193  1.00  0.00           O
ATOM   5118  C32 POPEJ 259      46.770  12.000  80.923  1.00  0.00           C
ATOM   5121  C23 POPEJ 259      42.620   7.540  81.763  1.00  0.00           C
ATOM   5124  C24 POPEJ 259      41.920   8.510  80.803  1.00  0.00           C
ATOM   5127  C25 POPEJ 259      40.700   7.900  80.113  1.00  0.00           C
ATOM   5130  C26 POPEJ 259      40.070   8.830  79.063  1.00  0.00           C
ATOM   5133  C27 POPEJ 259      38.530   8.710  79.023  1.00  0.00           C
ATOM   5136  C28 POPEJ 259      38.020   7.430  78.343  1.00  0.00           C
ATOM   5139  C29 POPEJ 259      38.090   7.520  76.843  1.00  0.00           C
ATOM   5141 0C21 POPEJ 259      37.080   7.880  76.013  1.00  0.00           C
ATOM   5143 1C21 POPEJ 259      35.680   8.280  76.413  1.00  0.00           C
ATOM   5146 2C21 POPEJ 259      35.400   9.760  76.073  1.00  0.00           C
ATOM   5149 3C21 POPEJ 259      34.010  10.220  76.533  1.00  0.00           C
ATOM   5152 4C21 POPEJ 259      33.780  11.740  76.423  1.00  0.00           C
ATOM   5155 5C21 POPEJ 259      33.030  12.200  75.153  1.00  0.00           C
ATOM   5158 6C21 POPEJ 259      33.740  11.820  73.853  1.00  0.00           C
ATOM   5161 7C21 POPEJ 259      33.010  12.320  72.603  1.00  0.00           C
ATOM   5164 8C21 POPEJ 259      33.680  11.810  71.323  1.00  0.00           C
ATOM   5168  C33 POPEJ 259      48.140  12.530  80.493  1.00  0.00           C
ATOM   5171  C34 POPEJ 259      48.510  12.230  79.053  1.00  0.00           C
ATOM   5174  C35 POPEJ 259      47.580  12.800  77.983  1.00  0.00           C
ATOM   5177  C36 POPEJ 259      47.910  12.090  76.673  1.00  0.00           C
ATOM   5180  C37 POPEJ 259      47.190  12.600  75.423  1.00  0.00           C
ATOM   5183  C38 POPEJ 259      47.530  11.690  74.233  1.00  0.00           C
ATOM   5186  C39 POPEJ 259      47.030  12.190  72.873  1.00  0.00           C
ATOM   5189 0C31 POPEJ 259      45.540  12.560  72.863  1.00  0.00           C
ATOM   5192 1C31 POPEJ 259      44.970  12.550  71.433  1.00  0.00           C
ATOM   5195 2C31 POPEJ 259      43.490  12.940  71.373  1.00  0.00           C
ATOM   5198 3C31 POPEJ 259      42.870  12.580  70.023  1.00  0.00           C
ATOM   5201 4C31 POPEJ 259      41.380  12.920  69.933  1.00  0.00           C
ATOM   5204 5C31 POPEJ 259      40.740  12.360  68.653  1.00  0.00           C
ATOM   5207 6C31 POPEJ 259      39.250  12.680  68.513  1.00  0.00           C
ATOM   5211  NH3 POPEK 260      80.480  83.850  40.573  1.00  0.00           N
ATOM   5215  C12 POPEK 260      81.720  84.670  40.323  1.00  0.00           C
ATOM   5218  C11 POPEK 260      82.740  83.920  39.453  1.00  0.00           C
ATOM   5221  P   POPEK 260      85.150  84.310  40.433  1.00  0.00           P
ATOM   5222  O13 POPEK 260      86.130  83.420  39.773  1.00  0.00           O
ATOM   5223  O14 POPEK 260      85.630  85.610  40.983  1.00  0.00           O
ATOM   5224  O11 POPEK 260      84.410  83.480  41.543  1.00  0.00           O
ATOM   5225  O12 POPEK 260      83.980  84.630  39.423  1.00  0.00           O
ATOM   5226  C1  POPEK 260      85.150  82.810  42.563  1.00  0.00           C
ATOM   5229  C2  POPEK 260      84.150  82.240  43.593  1.00  0.00           C
ATOM   5231  O21 POPEK 260      84.880  81.620  44.673  1.00  0.00           O
ATOM   5232  C21 POPEK 260      84.300  81.800  45.863  1.00  0.00           C
ATOM   5233  O22 POPEK 260      83.440  82.620  46.103  1.00  0.00           O
ATOM   5234  C22 POPEK 260      84.800  80.770  46.873  1.00  0.00           C
ATOM   5237  C3  POPEK 260      83.200  81.200  42.933  1.00  0.00           C
ATOM   5240  O31 POPEK 260      82.230  80.690  43.863  1.00  0.00           O
ATOM   5241  C31 POPEK 260      81.230  81.530  44.123  1.00  0.00           C
ATOM   5242  O32 POPEK 260      80.930  82.500  43.443  1.00  0.00           O
ATOM   5243  C32 POPEK 260      80.570  81.110  45.443  1.00  0.00           C
ATOM   5246  C23 POPEK 260      84.000  80.780  48.203  1.00  0.00           C
ATOM   5249  C24 POPEK 260      84.840  81.210  49.413  1.00  0.00           C
ATOM   5252  C25 POPEK 260      84.030  81.970  50.463  1.00  0.00           C
ATOM   5255  C26 POPEK 260      82.770  81.230  50.933  1.00  0.00           C
ATOM   5258  C27 POPEK 260      82.060  81.960  52.083  1.00  0.00           C
ATOM   5261  C28 POPEK 260      80.870  81.170  52.643  1.00  0.00           C
ATOM   5264  C29 POPEK 260      80.190  82.020  53.683  1.00  0.00           C
ATOM   5266 0C21 POPEK 260      79.730  81.670  54.893  1.00  0.00           C
ATOM   5268 1C21 POPEK 260      79.720  80.290  55.483  1.00  0.00           C
ATOM   5271 2C21 POPEK 260      78.810  80.240  56.723  1.00  0.00           C
ATOM   5274 3C21 POPEK 260      79.410  80.990  57.913  1.00  0.00           C
ATOM   5277 4C21 POPEK 260      78.630  80.840  59.233  1.00  0.00           C
ATOM   5280 5C21 POPEK 260      78.810  79.460  59.883  1.00  0.00           C
ATOM   5283 6C21 POPEK 260      78.230  79.390  61.303  1.00  0.00           C
ATOM   5286 7C21 POPEK 260      78.490  78.030  61.953  1.00  0.00           C
ATOM   5289 8C21 POPEK 260      77.970  77.920  63.383  1.00  0.00           C
ATOM   5293  C33 POPEK 260      80.250  82.290  46.383  1.00  0.00           C
ATOM   5296  C34 POPEK 260      80.070  81.780  47.813  1.00  0.00           C
ATOM   5299  C35 POPEK 260      80.110  82.870  48.893  1.00  0.00           C
ATOM   5302  C36 POPEK 260      78.900  83.800  48.883  1.00  0.00           C
ATOM   5305  C37 POPEK 260      78.900  84.720  50.113  1.00  0.00           C
ATOM   5308  C38 POPEK 260      77.660  85.620  50.233  1.00  0.00           C
ATOM   5311  C39 POPEK 260      76.350  84.880  50.543  1.00  0.00           C
ATOM   5314 0C31 POPEK 260      76.190  84.430  52.003  1.00  0.00           C
ATOM   5317 1C31 POPEK 260      75.840  85.590  52.953  1.00  0.00           C
ATOM   5320 2C31 POPEK 260      75.310  85.090  54.303  1.00  0.00           C
ATOM   5323 3C31 POPEK 260      74.750  86.220  55.183  1.00  0.00           C
ATOM   5326 4C31 POPEK 260      75.840  87.110  55.803  1.00  0.00           C
ATOM   5329 5C31 POPEK 260      75.250  88.230  56.683  1.00  0.00           C
ATOM   5332 6C31 POPEK 260      76.300  89.130  57.323  1.00  0.00           C
ATOM   5336  NH3 POPEL 261      10.790  73.340  40.973  1.00  0.00           N
ATOM   5340  C12 POPEL 261      11.880  74.090  40.253  1.00  0.00           C
ATOM   5343  C11 POPEL 261      12.620  75.110  41.143  1.00  0.00           C
ATOM   5346  P   POPEL 261      15.230  75.200  40.653  1.00  0.00           P
ATOM   5347  O13 POPEL 261      15.280  74.120  41.673  1.00  0.00           O
ATOM   5348  O14 POPEL 261      15.840  74.850  39.353  1.00  0.00           O
ATOM   5349  O11 POPEL 261      15.990  76.480  41.213  1.00  0.00           O
ATOM   5350  O12 POPEL 261      13.740  75.630  40.453  1.00  0.00           O
ATOM   5351  C1  POPEL 261      15.400  77.420  42.123  1.00  0.00           C
ATOM   5354  C2  POPEL 261      15.720  77.140  43.623  1.00  0.00           C
ATOM   5356  O21 POPEL 261      15.160  78.160  44.483  1.00  0.00           O
ATOM   5357  C21 POPEL 261      13.880  78.490  44.323  1.00  0.00           C
ATOM   5358  O22 POPEL 261      13.480  79.620  44.103  1.00  0.00           O
ATOM   5359  C22 POPEL 261      13.010  77.280  44.703  1.00  0.00           C
ATOM   5362  C3  POPEL 261      17.260  77.050  43.913  1.00  0.00           C
ATOM   5365  O31 POPEL 261      17.890  78.330  44.143  1.00  0.00           O
ATOM   5366  C31 POPEL 261      18.150  78.860  45.363  1.00  0.00           C
ATOM   5367  O32 POPEL 261      18.720  79.920  45.533  1.00  0.00           O
ATOM   5368  C32 POPEL 261      17.650  77.990  46.523  1.00  0.00           C
ATOM   5371  C23 POPEL 261      11.570  77.680  45.103  1.00  0.00           C
ATOM   5374  C24 POPEL 261      10.910  76.660  46.043  1.00  0.00           C
ATOM   5377  C25 POPEL 261       9.390  76.840  46.173  1.00  0.00           C
ATOM   5380  C26 POPEL 261       8.980  78.220  46.723  1.00  0.00           C
ATOM   5383  C27 POPEL 261       7.470  78.310  46.973  1.00  0.00           C
ATOM   5386  C28 POPEL 261       7.030  79.720  47.403  1.00  0.00           C
ATOM   5389  C29 POPEL 261       5.580  79.720  47.803  1.00  0.00           C
ATOM   5391 0C21 POPEL 261       5.050  80.110  48.983  1.00  0.00           C
ATOM   5393 1C21 POPEL 261       5.790  80.670  50.173  1.00  0.00           C
ATOM   5396 2C21 POPEL 261       5.770  79.740  51.393  1.00  0.00           C
ATOM   5399 3C21 POPEL 261       6.340  78.340  51.103  1.00  0.00           C
ATOM   5402 4C21 POPEL 261       6.940  77.640  52.333  1.00  0.00           C
ATOM   5405 5C21 POPEL 261       5.940  77.300  53.453  1.00  0.00           C
ATOM   5408 6C21 POPEL 261       5.870  78.350  54.573  1.00  0.00           C
ATOM   5411 7C21 POPEL 261       5.110  77.830  55.803  1.00  0.00           C
ATOM   5414 8C21 POPEL 261       5.150  78.770  57.003  1.00  0.00           C
ATOM   5418  C33 POPEL 261      17.600  78.730  47.883  1.00  0.00           C
ATOM   5421  C34 POPEL 261      16.810  77.880  48.893  1.00  0.00           C
ATOM   5424  C35 POPEL 261      16.680  78.490  50.293  1.00  0.00           C
ATOM   5427  C36 POPEL 261      17.980  78.440  51.113  1.00  0.00           C
ATOM   5430  C37 POPEL 261      17.750  78.720  52.593  1.00  0.00           C
ATOM   5433  C38 POPEL 261      19.060  78.880  53.373  1.00  0.00           C
ATOM   5436  C39 POPEL 261      18.820  79.040  54.873  1.00  0.00           C
ATOM   5439 0C31 POPEL 261      20.100  79.240  55.673  1.00  0.00           C
ATOM   5442 1C31 POPEL 261      19.800  79.210  57.173  1.00  0.00           C
ATOM   5445 2C31 POPEL 261      21.030  79.420  58.063  1.00  0.00           C
ATOM   5448 3C31 POPEL 261      20.700  79.060  59.523  1.00  0.00           C
ATOM   5451 4C31 POPEL 261      21.780  79.470  60.523  1.00  0.00           C
ATOM   5454 5C31 POPEL 261      21.920  80.990  60.673  1.00  0.00           C
ATOM   5457 6C31 POPEL 261      22.630  81.380  61.963  1.00  0.00           C
ATOM   5461  NH3 POPEM 262      85.260  39.760  43.943  1.00  0.00           N
ATOM   5465  C12 POPEM 262      86.440  40.690  43.953  1.00  0.00           C
ATOM   5468  C11 POPEM 262      86.690  41.270  45.353  1.00  0.00           C
ATOM   5471  P   POPEM 262      86.270  43.830  45.193  1.00  0.00           P
ATOM   5472  O13 POPEM 262      86.000  44.260  43.803  1.00  0.00           O
ATOM   5473  O14 POPEM 262      85.090  43.600  46.053  1.00  0.00           O
ATOM   5474  O11 POPEM 262      87.030  45.000  45.913  1.00  0.00           O
ATOM   5475  O12 POPEM 262      87.260  42.570  45.263  1.00  0.00           O
ATOM   5476  C1  POPEM 262      87.390  44.850  47.293  1.00  0.00           C
ATOM   5479  C2  POPEM 262      87.050  46.110  48.153  1.00  0.00           C
ATOM   5481  O21 POPEM 262      85.890  45.870  49.003  1.00  0.00           O
ATOM   5482  C21 POPEM 262      86.010  46.400  50.233  1.00  0.00           C
ATOM   5483  O22 POPEM 262      87.020  46.900  50.673  1.00  0.00           O
ATOM   5484  C22 POPEM 262      84.720  46.260  51.053  1.00  0.00           C
ATOM   5487  C3  POPEM 262      86.860  47.380  47.283  1.00  0.00           C
ATOM   5490  O31 POPEM 262      87.280  48.560  47.993  1.00  0.00           O
ATOM   5491  C31 POPEM 262      86.330  49.270  48.593  1.00  0.00           C
ATOM   5492  O32 POPEM 262      85.130  49.070  48.513  1.00  0.00           O
ATOM   5493  C32 POPEM 262      86.990  50.360  49.433  1.00  0.00           C
ATOM   5496  C23 POPEM 262      84.650  47.200  52.273  1.00  0.00           C
ATOM   5499  C24 POPEM 262      85.380  46.700  53.523  1.00  0.00           C
ATOM   5502  C25 POPEM 262      85.520  47.840  54.533  1.00  0.00           C
ATOM   5505  C26 POPEM 262      86.060  47.440  55.913  1.00  0.00           C
ATOM   5508  C27 POPEM 262      84.960  46.970  56.873  1.00  0.00           C
ATOM   5511  C28 POPEM 262      85.500  46.600  58.263  1.00  0.00           C
ATOM   5514  C29 POPEM 262      86.120  47.770  58.993  1.00  0.00           C
ATOM   5516 0C21 POPEM 262      85.540  48.530  59.933  1.00  0.00           C
ATOM   5518 1C21 POPEM 262      84.130  48.390  60.443  1.00  0.00           C
ATOM   5521 2C21 POPEM 262      83.980  48.910  61.883  1.00  0.00           C
ATOM   5524 3C21 POPEM 262      82.510  48.950  62.313  1.00  0.00           C
ATOM   5527 4C21 POPEM 262      82.330  49.380  63.763  1.00  0.00           C
ATOM   5530 5C21 POPEM 262      80.890  49.780  64.113  1.00  0.00           C
ATOM   5533 6C21 POPEM 262      79.830  48.680  63.983  1.00  0.00           C
ATOM   5536 7C21 POPEM 262      78.440  49.240  64.303  1.00  0.00           C
ATOM   5539 8C21 POPEM 262      77.300  48.230  64.173  1.00  0.00           C
ATOM   5543  C33 POPEM 262      87.850  49.770  50.583  1.00  0.00           C
ATOM   5546  C34 POPEM 262      88.820  50.760  51.213  1.00  0.00           C
ATOM   5549  C35 POPEM 262      88.210  51.670  52.283  1.00  0.00           C
ATOM   5552  C36 POPEM 262      89.340  52.380  53.053  1.00  0.00           C
ATOM   5555  C37 POPEM 262      88.880  53.310  54.183  1.00  0.00           C
ATOM   5558  C38 POPEM 262      90.110  53.780  54.983  1.00  0.00           C
ATOM   5561  C39 POPEM 262      89.890  54.980  55.903  1.00  0.00           C
ATOM   5564 0C31 POPEM 262      88.890  54.760  57.043  1.00  0.00           C
ATOM   5567 1C31 POPEM 262      88.800  56.010  57.933  1.00  0.00           C
ATOM   5570 2C31 POPEM 262      87.710  55.920  59.013  1.00  0.00           C
ATOM   5573 3C31 POPEM 262      88.160  55.140  60.253  1.00  0.00           C
ATOM   5576 4C31 POPEM 262      87.130  55.150  61.383  1.00  0.00           C
ATOM   5579 5C31 POPEM 262      87.620  54.440  62.643  1.00  0.00           C
ATOM   5582 6C31 POPEM 262      86.660  54.590  63.823  1.00  0.00           C
ATOM   5586  NH3 POPEN 263     101.570 117.170  85.113  1.00  0.00           N
ATOM   5590  C12 POPEN 263     100.170 117.700  84.903  1.00  0.00           C
ATOM   5593  C11 POPEN 263     100.170 118.930  83.983  1.00  0.00           C
ATOM   5596  P   POPEN 263      98.600 120.940  83.573  1.00  0.00           P
ATOM   5597  O13 POPEN 263      97.330 121.190  82.863  1.00  0.00           O
ATOM   5598  O14 POPEN 263      98.830 121.640  84.853  1.00  0.00           O
ATOM   5599  O11 POPEN 263      99.780 121.270  82.563  1.00  0.00           O
ATOM   5600  O12 POPEN 263      98.820 119.360  83.733  1.00  0.00           O
ATOM   5601  C1  POPEN 263      99.750 122.400  81.673  1.00  0.00           C
ATOM   5604  C2  POPEN 263     100.030 121.970  80.203  1.00  0.00           C
ATOM   5606  O21 POPEN 263      99.410 122.940  79.323  1.00  0.00           O
ATOM   5607  C21 POPEN 263      99.990 123.060  78.123  1.00  0.00           C
ATOM   5608  O22 POPEN 263     101.010 122.490  77.763  1.00  0.00           O
ATOM   5609  C22 POPEN 263      99.230 124.070  77.263  1.00  0.00           C
ATOM   5612  C3  POPEN 263      99.480 120.540  79.953  1.00  0.00           C
ATOM   5615  O31 POPEN 263      99.410 120.230  78.553  1.00  0.00           O
ATOM   5616  C31 POPEN 263      99.140 118.960  78.273  1.00  0.00           C
ATOM   5617  O32 POPEN 263      98.920 118.080  79.093  1.00  0.00           O
ATOM   5618  C32 POPEN 263      99.250 118.810  76.743  1.00  0.00           C
ATOM   5621  C23 POPEN 263      98.070 123.420  76.453  1.00  0.00           C
ATOM   5624  C24 POPEN 263      97.150 124.460  75.803  1.00  0.00           C
ATOM   5627  C25 POPEN 263      96.020 123.850  74.963  1.00  0.00           C
ATOM   5630  C26 POPEN 263      96.430 123.530  73.513  1.00  0.00           C
ATOM   5633  C27 POPEN 263      95.250 123.110  72.623  1.00  0.00           C
ATOM   5636  C28 POPEN 263      95.530 123.230  71.113  1.00  0.00           C
ATOM   5639  C29 POPEN 263      95.580 124.670  70.653  1.00  0.00           C
ATOM   5641 0C21 POPEN 263      95.000 125.220  69.563  1.00  0.00           C
ATOM   5643 1C21 POPEN 263      94.180 124.520  68.503  1.00  0.00           C
ATOM   5646 2C21 POPEN 263      94.880 124.530  67.123  1.00  0.00           C
ATOM   5649 3C21 POPEN 263      95.140 125.940  66.573  1.00  0.00           C
ATOM   5652 4C21 POPEN 263      95.610 125.960  65.113  1.00  0.00           C
ATOM   5655 5C21 POPEN 263      95.830 127.380  64.583  1.00  0.00           C
ATOM   5658 6C21 POPEN 263      96.140 127.420  63.083  1.00  0.00           C
ATOM   5661 7C21 POPEN 263      96.260 128.850  62.543  1.00  0.00           C
ATOM   5664 8C21 POPEN 263      96.510 128.910  61.033  1.00  0.00           C
ATOM   5668  C33 POPEN 263      98.090 118.050  76.053  1.00  0.00           C
ATOM   5671  C34 POPEN 263      97.490 118.810  74.853  1.00  0.00           C
ATOM   5674  C35 POPEN 263      98.450 119.140  73.713  1.00  0.00           C
ATOM   5677  C36 POPEN 263      97.680 119.490  72.423  1.00  0.00           C
ATOM   5680  C37 POPEN 263      98.560 120.090  71.323  1.00  0.00           C
ATOM   5683  C38 POPEN 263      97.820 120.220  69.973  1.00  0.00           C
ATOM   5686  C39 POPEN 263      98.450 121.270  69.043  1.00  0.00           C
ATOM   5689 0C31 POPEN 263      99.930 121.000  68.723  1.00  0.00           C
ATOM   5692 1C31 POPEN 263     100.580 122.170  67.973  1.00  0.00           C
ATOM   5695 2C31 POPEN 263     102.020 121.890  67.503  1.00  0.00           C
ATOM   5698 3C31 POPEN 263     103.030 121.580  68.623  1.00  0.00           C
ATOM   5701 4C31 POPEN 263     103.210 122.710  69.643  1.00  0.00           C
ATOM   5704 5C31 POPEN 263     104.460 122.520  70.523  1.00  0.00           C
ATOM   5707 6C31 POPEN 263     104.700 123.670  71.503  1.00  0.00           C
ATOM   5711  NH3 POPEO 264       4.540  54.100  86.093  1.00  0.00           N
ATOM   5715  C12 POPEO 264       4.130  55.470  85.663  1.00  0.00           C
ATOM   5718  C11 POPEO 264       5.320  56.330  85.173  1.00  0.00           C
ATOM   5721  P   POPEO 264       6.970  56.680  83.223  1.00  0.00           P
ATOM   5722  O13 POPEO 264       7.610  57.600  84.193  1.00  0.00           O
ATOM   5723  O14 POPEO 264       7.860  55.850  82.383  1.00  0.00           O
ATOM   5724  O11 POPEO 264       6.000  57.520  82.283  1.00  0.00           O
ATOM   5725  O12 POPEO 264       5.950  55.750  84.023  1.00  0.00           O
ATOM   5726  C1  POPEO 264       6.420  57.870  80.953  1.00  0.00           C
ATOM   5729  C2  POPEO 264       5.190  58.090  80.043  1.00  0.00           C
ATOM   5731  O21 POPEO 264       5.650  58.640  78.793  1.00  0.00           O
ATOM   5732  C21 POPEO 264       5.100  58.200  77.693  1.00  0.00           C
ATOM   5733  O22 POPEO 264       4.260  57.310  77.603  1.00  0.00           O
ATOM   5734  C22 POPEO 264       5.660  59.000  76.493  1.00  0.00           C
ATOM   5737  C3  POPEO 264       4.240  59.130  80.663  1.00  0.00           C
ATOM   5740  O31 POPEO 264       3.130  59.400  79.783  1.00  0.00           O
ATOM   5741  C31 POPEO 264       2.130  58.550  79.883  1.00  0.00           C
ATOM   5742  O32 POPEO 264       2.040  57.620  80.673  1.00  0.00           O
ATOM   5743  C32 POPEO 264       1.050  58.980  78.913  1.00  0.00           C
ATOM   5746  C23 POPEO 264       5.290  58.410  75.113  1.00  0.00           C
ATOM   5749  C24 POPEO 264       5.570  59.350  73.923  1.00  0.00           C
ATOM   5752  C25 POPEO 264       5.440  58.630  72.563  1.00  0.00           C
ATOM   5755  C26 POPEO 264       5.420  59.600  71.373  1.00  0.00           C
ATOM   5758  C27 POPEO 264       5.410  58.890  70.003  1.00  0.00           C
ATOM   5761  C28 POPEO 264       5.250  59.880  68.833  1.00  0.00           C
ATOM   5764  C29 POPEO 264       5.340  59.190  67.493  1.00  0.00           C
ATOM   5766 0C21 POPEO 264       4.440  59.210  66.493  1.00  0.00           C
ATOM   5768 1C21 POPEO 264       3.120  59.940  66.473  1.00  0.00           C
ATOM   5771 2C21 POPEO 264       1.930  59.040  66.093  1.00  0.00           C
ATOM   5774 3C21 POPEO 264       1.970  58.560  64.633  1.00  0.00           C
ATOM   5777 4C21 POPEO 264       0.590  58.200  64.043  1.00  0.00           C
ATOM   5780 5C21 POPEO 264      -0.380  59.400  64.053  1.00  0.00           C
ATOM   5783 6C21 POPEO 264      -1.250  59.510  62.803  1.00  0.00           C
ATOM   5786 7C21 POPEO 264      -1.960  60.870  62.723  1.00  0.00           C
ATOM   5789 8C21 POPEO 264      -2.770  61.070  61.443  1.00  0.00           C
ATOM   5793  C33 POPEO 264      -0.190  58.080  79.073  1.00  0.00           C
ATOM   5796  C34 POPEO 264       0.010  56.670  78.483  1.00  0.00           C
ATOM   5799  C35 POPEO 264       0.270  56.670  76.983  1.00  0.00           C
ATOM   5802  C36 POPEO 264      -0.670  57.590  76.193  1.00  0.00           C
ATOM   5805  C37 POPEO 264      -0.590  57.310  74.693  1.00  0.00           C
ATOM   5808  C38 POPEO 264      -0.760  58.540  73.793  1.00  0.00           C
ATOM   5811  C39 POPEO 264       0.340  59.590  73.983  1.00  0.00           C
ATOM   5814 0C31 POPEO 264       0.390  60.590  72.823  1.00  0.00           C
ATOM   5817 1C31 POPEO 264       1.110  60.050  71.593  1.00  0.00           C
ATOM   5820 2C31 POPEO 264       0.750  60.820  70.323  1.00  0.00           C
ATOM   5823 3C31 POPEO 264       1.190  62.290  70.343  1.00  0.00           C
ATOM   5826 4C31 POPEO 264       0.600  63.080  69.173  1.00  0.00           C
ATOM   5829 5C31 POPEO 264       1.070  64.540  69.133  1.00  0.00           C
ATOM   5832 6C31 POPEO 264       2.540  64.680  68.733  1.00  0.00           C
ATOM   5836  NH3 POPEP 265      17.270  78.560  39.523  1.00  0.00           N
ATOM   5840  C12 POPEP 265      18.450  77.830  38.993  1.00  0.00           C
ATOM   5843  C11 POPEP 265      19.120  77.130  40.173  1.00  0.00           C
ATOM   5846  P   POPEP 265      20.820  77.790  41.993  1.00  0.00           P
ATOM   5847  O13 POPEP 265      22.050  77.830  41.153  1.00  0.00           O
ATOM   5848  O14 POPEP 265      20.830  78.690  43.153  1.00  0.00           O
ATOM   5849  O11 POPEP 265      20.540  76.290  42.403  1.00  0.00           O
ATOM   5850  O12 POPEP 265      19.570  78.120  41.093  1.00  0.00           O
ATOM   5851  C1  POPEP 265      20.700  75.800  43.733  1.00  0.00           C
ATOM   5854  C2  POPEP 265      20.580  74.240  43.723  1.00  0.00           C
ATOM   5856  O21 POPEP 265      19.350  73.720  44.283  1.00  0.00           O
ATOM   5857  C21 POPEP 265      19.050  74.050  45.523  1.00  0.00           C
ATOM   5858  O22 POPEP 265      19.640  74.830  46.243  1.00  0.00           O
ATOM   5859  C22 POPEP 265      17.770  73.330  45.973  1.00  0.00           C
ATOM   5862  C3  POPEP 265      21.860  73.470  44.223  1.00  0.00           C
ATOM   5865  O31 POPEP 265      22.020  73.500  45.663  1.00  0.00           O
ATOM   5866  C31 POPEP 265      22.920  72.640  46.133  1.00  0.00           C
ATOM   5867  O32 POPEP 265      23.750  72.040  45.473  1.00  0.00           O
ATOM   5868  C32 POPEP 265      22.720  72.450  47.633  1.00  0.00           C
ATOM   5871  C23 POPEP 265      17.880  72.810  47.433  1.00  0.00           C
ATOM   5874  C24 POPEP 265      17.480  73.810  48.523  1.00  0.00           C
ATOM   5877  C25 POPEP 265      17.360  73.100  49.893  1.00  0.00           C
ATOM   5880  C26 POPEP 265      16.810  73.990  51.023  1.00  0.00           C
ATOM   5883  C27 POPEP 265      16.510  73.180  52.293  1.00  0.00           C
ATOM   5886  C28 POPEP 265      15.880  74.000  53.443  1.00  0.00           C
ATOM   5889  C29 POPEP 265      16.860  74.950  54.093  1.00  0.00           C
ATOM   5891 0C21 POPEP 265      17.030  75.180  55.403  1.00  0.00           C
ATOM   5893 1C21 POPEP 265      16.260  74.580  56.553  1.00  0.00           C
ATOM   5896 2C21 POPEP 265      17.150  73.880  57.613  1.00  0.00           C
ATOM   5899 3C21 POPEP 265      18.030  74.840  58.423  1.00  0.00           C
ATOM   5902 4C21 POPEP 265      18.750  74.170  59.593  1.00  0.00           C
ATOM   5905 5C21 POPEP 265      17.860  73.830  60.803  1.00  0.00           C
ATOM   5908 6C21 POPEP 265      17.450  75.050  61.633  1.00  0.00           C
ATOM   5911 7C21 POPEP 265      18.510  75.540  62.623  1.00  0.00           C
ATOM   5914 8C21 POPEP 265      18.070  76.750  63.443  1.00  0.00           C
ATOM   5918  C33 POPEP 265      23.620  73.350  48.513  1.00  0.00           C
ATOM   5921  C34 POPEP 265      23.370  73.110  50.013  1.00  0.00           C
ATOM   5924  C35 POPEP 265      22.070  73.750  50.523  1.00  0.00           C
ATOM   5927  C36 POPEP 265      21.800  73.410  51.993  1.00  0.00           C
ATOM   5930  C37 POPEP 265      20.630  74.220  52.603  1.00  0.00           C
ATOM   5933  C38 POPEP 265      21.080  75.150  53.743  1.00  0.00           C
ATOM   5936  C39 POPEP 265      21.470  74.400  55.023  1.00  0.00           C
ATOM   5939 0C31 POPEP 265      22.050  75.320  56.113  1.00  0.00           C
ATOM   5942 1C31 POPEP 265      22.170  74.600  57.463  1.00  0.00           C
ATOM   5945 2C31 POPEP 265      22.870  75.420  58.553  1.00  0.00           C
ATOM   5948 3C31 POPEP 265      24.400  75.480  58.433  1.00  0.00           C
ATOM   5951 4C31 POPEP 265      25.080  74.100  58.453  1.00  0.00           C
ATOM   5954 5C31 POPEP 265      26.600  74.180  58.693  1.00  0.00           C
ATOM   5957 6C31 POPEP 265      27.290  72.820  58.673  1.00  0.00           C
ATOM   5961  NH3 POPEQ 266      86.470   2.910  83.313  1.00  0.00           N
ATOM   5965  C12 POPEQ 266      87.880   3.310  83.683  1.00  0.00           C
ATOM   5968  C11 POPEQ 266      88.530   4.290  82.693  1.00  0.00           C
ATOM   5971  P   POPEQ 266      91.060   3.630  82.713  1.00  0.00           P
ATOM   5972  O13 POPEQ 266      91.960   3.340  83.853  1.00  0.00           O
ATOM   5973  O14 POPEQ 266      90.470   2.420  82.113  1.00  0.00           O
ATOM   5974  O11 POPEQ 266      91.840   4.420  81.563  1.00  0.00           O
ATOM   5975  O12 POPEQ 266      89.860   4.610  83.123  1.00  0.00           O
ATOM   5976  C1  POPEQ 266      91.120   4.690  80.343  1.00  0.00           C
ATOM   5979  C2  POPEQ 266      92.080   5.090  79.183  1.00  0.00           C
ATOM   5981  O21 POPEQ 266      91.540   4.820  77.883  1.00  0.00           O
ATOM   5982  C21 POPEQ 266      90.530   5.540  77.453  1.00  0.00           C
ATOM   5983  O22 POPEQ 266      89.840   6.310  78.093  1.00  0.00           O
ATOM   5984  C22 POPEQ 266      90.350   5.230  75.953  1.00  0.00           C
ATOM   5987  C3  POPEQ 266      93.430   4.330  79.263  1.00  0.00           C
ATOM   5990  O31 POPEQ 266      94.150   4.410  78.023  1.00  0.00           O
ATOM   5991  C31 POPEQ 266      94.110   3.340  77.243  1.00  0.00           C
ATOM   5992  O32 POPEQ 266      93.680   2.250  77.543  1.00  0.00           O
ATOM   5993  C32 POPEQ 266      94.600   3.780  75.853  1.00  0.00           C
ATOM   5996  C23 POPEQ 266      90.230   6.490  75.063  1.00  0.00           C
ATOM   5999  C24 POPEQ 266      90.250   6.110  73.573  1.00  0.00           C
ATOM   6002  C25 POPEQ 266      90.160   7.300  72.603  1.00  0.00           C
ATOM   6005  C26 POPEQ 266      88.770   7.960  72.593  1.00  0.00           C
ATOM   6008  C27 POPEQ 266      88.660   9.060  71.513  1.00  0.00           C
ATOM   6011  C28 POPEQ 266      87.350   9.880  71.593  1.00  0.00           C
ATOM   6014  C29 POPEQ 266      86.100   9.090  71.323  1.00  0.00           C
ATOM   6016 0C21 POPEQ 266      84.950   9.550  70.783  1.00  0.00           C
ATOM   6018 1C21 POPEQ 266      84.650  10.960  70.333  1.00  0.00           C
ATOM   6021 2C21 POPEQ 266      83.480  11.610  71.103  1.00  0.00           C
ATOM   6024 3C21 POPEQ 266      83.870  12.080  72.503  1.00  0.00           C
ATOM   6027 4C21 POPEQ 266      82.690  12.540  73.383  1.00  0.00           C
ATOM   6030 5C21 POPEQ 266      82.000  13.830  72.903  1.00  0.00           C
ATOM   6033 6C21 POPEQ 266      80.860  14.250  73.843  1.00  0.00           C
ATOM   6036 7C21 POPEQ 266      80.200  15.570  73.433  1.00  0.00           C
ATOM   6039 8C21 POPEQ 266      79.060  15.990  74.363  1.00  0.00           C
ATOM   6043  C33 POPEQ 266      94.620   2.650  74.793  1.00  0.00           C
ATOM   6046  C34 POPEQ 266      94.060   3.090  73.423  1.00  0.00           C
ATOM   6049  C35 POPEQ 266      94.830   4.230  72.743  1.00  0.00           C
ATOM   6052  C36 POPEQ 266      94.100   4.710  71.483  1.00  0.00           C
ATOM   6055  C37 POPEQ 266      94.580   6.080  70.973  1.00  0.00           C
ATOM   6058  C38 POPEQ 266      93.860   6.530  69.693  1.00  0.00           C
ATOM   6061  C39 POPEQ 266      94.250   5.690  68.473  1.00  0.00           C
ATOM   6064 0C31 POPEQ 266      93.670   6.200  67.153  1.00  0.00           C
ATOM   6067 1C31 POPEQ 266      94.420   5.590  65.963  1.00  0.00           C
ATOM   6070 2C31 POPEQ 266      94.030   6.200  64.613  1.00  0.00           C
ATOM   6073 3C31 POPEQ 266      95.010   5.810  63.503  1.00  0.00           C
ATOM   6076 4C31 POPEQ 266      94.610   6.370  62.133  1.00  0.00           C
ATOM   6079 5C31 POPEQ 266      95.690   6.140  61.063  1.00  0.00           C
ATOM   6082 6C31 POPEQ 266      95.270   6.650  59.683  1.00  0.00           C
ATOM   6086  NH3 POPER 267      93.590  12.960  85.833  1.00  0.00           N
ATOM   6090  C12 POPER 267      93.690  11.450  85.833  1.00  0.00           C
ATOM   6093  C11 POPER 267      93.550  10.810  87.213  1.00  0.00           C
ATOM   6096  P   POPER 267      94.460   8.350  87.743  1.00  0.00           P
ATOM   6097  O13 POPER 267      94.220   8.330  89.203  1.00  0.00           O
ATOM   6098  O14 POPER 267      94.280   7.070  87.013  1.00  0.00           O
ATOM   6099  O11 POPER 267      95.930   8.890  87.483  1.00  0.00           O
ATOM   6100  O12 POPER 267      93.530   9.400  87.033  1.00  0.00           O
ATOM   6101  C1  POPER 267      96.420   8.900  86.143  1.00  0.00           C
ATOM   6104  C2  POPER 267      97.340  10.120  85.963  1.00  0.00           C
ATOM   6106  O21 POPER 267      97.680  10.210  84.583  1.00  0.00           O
ATOM   6107  C21 POPER 267      98.550   9.390  84.053  1.00  0.00           C
ATOM   6108  O22 POPER 267      99.040   8.410  84.603  1.00  0.00           O
ATOM   6109  C22 POPER 267      98.770   9.830  82.603  1.00  0.00           C
ATOM   6112  C3  POPER 267      98.570  10.160  86.933  1.00  0.00           C
ATOM   6115  O31 POPER 267      99.460  11.250  86.623  1.00  0.00           O
ATOM   6116  C31 POPER 267     100.770  11.020  86.753  1.00  0.00           C
ATOM   6117  O32 POPER 267     101.250   9.980  87.173  1.00  0.00           O
ATOM   6118  C32 POPER 267     101.530  12.260  86.273  1.00  0.00           C
ATOM   6121  C23 POPER 267      97.780   9.140  81.643  1.00  0.00           C
ATOM   6124  C24 POPER 267      97.740   9.750  80.223  1.00  0.00           C
ATOM   6127  C25 POPER 267      99.060   9.740  79.443  1.00  0.00           C
ATOM   6130  C26 POPER 267      98.950  10.360  78.043  1.00  0.00           C
ATOM   6133  C27 POPER 267     100.310  10.800  77.483  1.00  0.00           C
ATOM   6136  C28 POPER 267     100.270  11.250  76.003  1.00  0.00           C
ATOM   6139  C29 POPER 267      99.490  12.510  75.763  1.00  0.00           C
ATOM   6141 0C21 POPER 267      99.740  13.440  74.823  1.00  0.00           C
ATOM   6143 1C21 POPER 267     100.840  13.390  73.783  1.00  0.00           C
ATOM   6146 2C21 POPER 267     100.640  12.220  72.793  1.00  0.00           C
ATOM   6149 3C21 POPER 267     101.720  12.130  71.703  1.00  0.00           C
ATOM   6152 4C21 POPER 267     101.820  10.730  71.073  1.00  0.00           C
ATOM   6155 5C21 POPER 267     100.490  10.210  70.493  1.00  0.00           C
ATOM   6158 6C21 POPER 267     100.560   8.740  70.033  1.00  0.00           C
ATOM   6161 7C21 POPER 267      99.200   8.260  69.503  1.00  0.00           C
ATOM   6164 8C21 POPER 267      99.140   6.770  69.143  1.00  0.00           C
ATOM   6168  C33 POPER 267     101.390  12.470  84.743  1.00  0.00           C
ATOM   6171  C34 POPER 267     101.130  13.930  84.333  1.00  0.00           C
ATOM   6174  C35 POPER 267     102.380  14.790  84.083  1.00  0.00           C
ATOM   6177  C36 POPER 267     103.210  14.280  82.893  1.00  0.00           C
ATOM   6180  C37 POPER 267     104.260  15.290  82.403  1.00  0.00           C
ATOM   6183  C38 POPER 267     105.070  14.760  81.213  1.00  0.00           C
ATOM   6186  C39 POPER 267     105.980  15.780  80.513  1.00  0.00           C
ATOM   6189 0C31 POPER 267     106.780  15.160  79.353  1.00  0.00           C
ATOM   6192 1C31 POPER 267     107.330  16.190  78.353  1.00  0.00           C
ATOM   6195 2C31 POPER 267     108.100  15.510  77.203  1.00  0.00           C
ATOM   6198 3C31 POPER 267     108.550  16.450  76.073  1.00  0.00           C
ATOM   6201 4C31 POPER 267     110.030  16.840  76.143  1.00  0.00           C
ATOM   6204 5C31 POPER 267     110.560  17.640  74.943  1.00  0.00           C
ATOM   6207 6C31 POPER 267     112.060  17.920  75.033  1.00  0.00           C
ATOM   6211  NH3 POPES 268      37.490  20.560  46.743  1.00  0.00           N
ATOM   6215  C12 POPES 268      36.140  20.990  47.253  1.00  0.00           C
ATOM   6218  C11 POPES 268      35.020  20.060  46.783  1.00  0.00           C
ATOM   6221  P   POPES 268      32.570  19.410  47.383  1.00  0.00           P
ATOM   6222  O13 POPES 268      31.960  19.450  46.043  1.00  0.00           O
ATOM   6223  O14 POPES 268      32.970  18.060  47.843  1.00  0.00           O
ATOM   6224  O11 POPES 268      31.530  20.040  48.423  1.00  0.00           O
ATOM   6225  O12 POPES 268      33.810  20.390  47.463  1.00  0.00           O
ATOM   6226  C1  POPES 268      32.020  20.620  49.633  1.00  0.00           C
ATOM   6229  C2  POPES 268      31.020  20.440  50.823  1.00  0.00           C
ATOM   6231  O21 POPES 268      31.690  19.900  51.973  1.00  0.00           O
ATOM   6232  C21 POPES 268      32.450  20.800  52.603  1.00  0.00           C
ATOM   6233  O22 POPES 268      32.580  21.960  52.263  1.00  0.00           O
ATOM   6234  C22 POPES 268      33.160  20.210  53.813  1.00  0.00           C
ATOM   6237  C3  POPES 268      29.800  19.540  50.443  1.00  0.00           C
ATOM   6240  O31 POPES 268      28.920  19.210  51.543  1.00  0.00           O
ATOM   6241  C31 POPES 268      28.250  20.220  52.083  1.00  0.00           C
ATOM   6242  O32 POPES 268      28.350  21.390  51.773  1.00  0.00           O
ATOM   6243  C32 POPES 268      27.400  19.750  53.263  1.00  0.00           C
ATOM   6246  C23 POPES 268      33.160  21.200  55.013  1.00  0.00           C
ATOM   6249  C24 POPES 268      34.010  20.720  56.193  1.00  0.00           C
ATOM   6252  C25 POPES 268      34.010  21.720  57.363  1.00  0.00           C
ATOM   6255  C26 POPES 268      34.760  21.190  58.593  1.00  0.00           C
ATOM   6258  C27 POPES 268      34.680  22.160  59.783  1.00  0.00           C
ATOM   6261  C28 POPES 268      35.410  21.620  61.033  1.00  0.00           C
ATOM   6264  C29 POPES 268      35.090  22.460  62.243  1.00  0.00           C
ATOM   6266 0C21 POPES 268      34.800  21.990  63.473  1.00  0.00           C
ATOM   6268 1C21 POPES 268      34.840  20.550  63.903  1.00  0.00           C
ATOM   6271 2C21 POPES 268      34.990  20.370  65.423  1.00  0.00           C
ATOM   6274 3C21 POPES 268      36.240  21.060  66.013  1.00  0.00           C
ATOM   6277 4C21 POPES 268      36.450  20.730  67.493  1.00  0.00           C
ATOM   6280 5C21 POPES 268      37.570  21.560  68.163  1.00  0.00           C
ATOM   6283 6C21 POPES 268      37.130  23.000  68.453  1.00  0.00           C
ATOM   6286 7C21 POPES 268      38.100  23.770  69.353  1.00  0.00           C
ATOM   6289 8C21 POPES 268      37.610  25.170  69.743  1.00  0.00           C
ATOM   6293  C33 POPES 268      27.810  20.530  54.533  1.00  0.00           C
ATOM   6296  C34 POPES 268      26.910  20.260  55.743  1.00  0.00           C
ATOM   6299  C35 POPES 268      27.330  21.050  56.993  1.00  0.00           C
ATOM   6302  C36 POPES 268      28.730  20.730  57.513  1.00  0.00           C
ATOM   6305  C37 POPES 268      29.030  21.280  58.913  1.00  0.00           C
ATOM   6308  C38 POPES 268      30.460  20.950  59.383  1.00  0.00           C
ATOM   6311  C39 POPES 268      30.780  21.390  60.813  1.00  0.00           C
ATOM   6314 0C31 POPES 268      29.980  20.620  61.873  1.00  0.00           C
ATOM   6317 1C31 POPES 268      30.510  20.810  63.303  1.00  0.00           C
ATOM   6320 2C31 POPES 268      29.850  19.860  64.313  1.00  0.00           C
ATOM   6323 3C31 POPES 268      28.410  20.240  64.663  1.00  0.00           C
ATOM   6326 4C31 POPES 268      27.700  19.160  65.493  1.00  0.00           C
ATOM   6329 5C31 POPES 268      26.320  19.600  65.993  1.00  0.00           C
ATOM   6332 6C31 POPES 268      25.690  18.610  66.973  1.00  0.00           C
ATOM   6336  NH3 POPET 269     107.800 126.380  87.153  1.00  0.00           N
ATOM   6340  C12 POPET 269     108.050 125.180  88.013  1.00  0.00           C
ATOM   6343  C11 POPET 269     108.950 124.160  87.283  1.00  0.00           C
ATOM   6346  P   POPET 269     111.390 123.770  86.483  1.00  0.00           P
ATOM   6347  O13 POPET 269     112.680 124.510  86.363  1.00  0.00           O
ATOM   6348  O14 POPET 269     111.400 122.610  87.383  1.00  0.00           O
ATOM   6349  O11 POPET 269     110.910 123.320  85.043  1.00  0.00           O
ATOM   6350  O12 POPET 269     110.200 124.740  86.913  1.00  0.00           O
ATOM   6351  C1  POPET 269     110.850 124.260  83.963  1.00  0.00           C
ATOM   6354  C2  POPET 269     111.130 123.510  82.633  1.00  0.00           C
ATOM   6356  O21 POPET 269     111.190 124.420  81.513  1.00  0.00           O
ATOM   6357  C21 POPET 269     112.290 125.150  81.433  1.00  0.00           C
ATOM   6358  O22 POPET 269     113.230 125.120  82.223  1.00  0.00           O
ATOM   6359  C22 POPET 269     112.290 125.960  80.133  1.00  0.00           C
ATOM   6362  C3  POPET 269     110.010 122.460  82.383  1.00  0.00           C
ATOM   6365  O31 POPET 269     110.280 121.600  81.253  1.00  0.00           O
ATOM   6366  C31 POPET 269     109.190 121.160  80.633  1.00  0.00           C
ATOM   6367  O32 POPET 269     108.040 121.360  80.993  1.00  0.00           O
ATOM   6368  C32 POPET 269     109.600 120.520  79.303  1.00  0.00           C
ATOM   6371  C23 POPET 269     113.610 126.720  79.883  1.00  0.00           C
ATOM   6374  C24 POPET 269     113.830 127.170  78.423  1.00  0.00           C
ATOM   6377  C25 POPET 269     113.870 126.060  77.363  1.00  0.00           C
ATOM   6380  C26 POPET 269     114.210 126.590  75.963  1.00  0.00           C
ATOM   6383  C27 POPET 269     114.310 125.450  74.933  1.00  0.00           C
ATOM   6386  C28 POPET 269     114.770 125.910  73.533  1.00  0.00           C
ATOM   6389  C29 POPET 269     114.820 124.730  72.603  1.00  0.00           C
ATOM   6391 0C21 POPET 269     115.710 124.510  71.623  1.00  0.00           C
ATOM   6393 1C21 POPET 269     116.810 125.440  71.153  1.00  0.00           C
ATOM   6396 2C21 POPET 269     117.000 125.270  69.633  1.00  0.00           C
ATOM   6399 3C21 POPET 269     117.990 126.280  69.033  1.00  0.00           C
ATOM   6402 4C21 POPET 269     118.180 126.070  67.523  1.00  0.00           C
ATOM   6405 5C21 POPET 269     119.110 124.900  67.173  1.00  0.00           C
ATOM   6408 6C21 POPET 269     119.180 124.590  65.673  1.00  0.00           C
ATOM   6411 7C21 POPET 269     120.100 123.410  65.363  1.00  0.00           C
ATOM   6414 8C21 POPET 269     120.080 122.990  63.883  1.00  0.00           C
ATOM   6418  C33 POPET 269     110.650 119.400  79.413  1.00  0.00           C
ATOM   6421  C34 POPET 269     110.860 118.630  78.093  1.00  0.00           C
ATOM   6424  C35 POPET 269     111.550 119.450  76.983  1.00  0.00           C
ATOM   6427  C36 POPET 269     111.860 118.630  75.713  1.00  0.00           C
ATOM   6430  C37 POPET 269     112.490 119.490  74.603  1.00  0.00           C
ATOM   6433  C38 POPET 269     112.990 118.680  73.403  1.00  0.00           C
ATOM   6436  C39 POPET 269     113.830 119.510  72.423  1.00  0.00           C
ATOM   6439 0C31 POPET 269     112.990 120.230  71.363  1.00  0.00           C
ATOM   6442 1C31 POPET 269     113.830 121.230  70.543  1.00  0.00           C
ATOM   6445 2C31 POPET 269     113.150 121.730  69.263  1.00  0.00           C
ATOM   6448 3C31 POPET 269     112.960 120.660  68.163  1.00  0.00           C
ATOM   6451 4C31 POPET 269     114.270 119.960  67.763  1.00  0.00           C
ATOM   6454 5C31 POPET 269     114.110 119.030  66.563  1.00  0.00           C
ATOM   6457 6C31 POPET 269     115.400 118.300  66.193  1.00  0.00           C
ATOM   6461  NH3 POPEU 270      91.570  48.740  43.213  1.00  0.00           N
ATOM   6465  C12 POPEU 270      90.180  48.780  42.653  1.00  0.00           C
ATOM   6468  C11 POPEU 270      89.290  47.730  43.333  1.00  0.00           C
ATOM   6471  P   POPEU 270      90.660  45.550  43.893  1.00  0.00           P
ATOM   6472  O13 POPEU 270      90.470  44.110  43.613  1.00  0.00           O
ATOM   6473  O14 POPEU 270      92.010  46.120  43.673  1.00  0.00           O
ATOM   6474  O11 POPEU 270      90.180  45.910  45.353  1.00  0.00           O
ATOM   6475  O12 POPEU 270      89.700  46.410  42.973  1.00  0.00           O
ATOM   6476  C1  POPEU 270      90.890  46.750  46.273  1.00  0.00           C
ATOM   6479  C2  POPEU 270      91.400  45.930  47.483  1.00  0.00           C
ATOM   6481  O21 POPEU 270      90.550  46.150  48.633  1.00  0.00           O
ATOM   6482  C21 POPEU 270      90.360  45.060  49.373  1.00  0.00           C
ATOM   6483  O22 POPEU 270      90.590  43.920  49.023  1.00  0.00           O
ATOM   6484  C22 POPEU 270      89.780  45.440  50.733  1.00  0.00           C
ATOM   6487  C3  POPEU 270      92.840  46.380  47.893  1.00  0.00           C
ATOM   6490  O31 POPEU 270      93.350  45.700  49.063  1.00  0.00           O
ATOM   6491  C31 POPEU 270      93.620  44.420  48.843  1.00  0.00           C
ATOM   6492  O32 POPEU 270      93.500  43.850  47.773  1.00  0.00           O
ATOM   6493  C32 POPEU 270      94.150  43.740  50.103  1.00  0.00           C
ATOM   6496  C23 POPEU 270      90.380  44.630  51.903  1.00  0.00           C
ATOM   6499  C24 POPEU 270      91.670  45.210  52.483  1.00  0.00           C
ATOM   6502  C25 POPEU 270      91.460  46.070  53.743  1.00  0.00           C
ATOM   6505  C26 POPEU 270      91.180  45.230  55.003  1.00  0.00           C
ATOM   6508  C27 POPEU 270      90.760  46.080  56.213  1.00  0.00           C
ATOM   6511  C28 POPEU 270      90.210  45.240  57.383  1.00  0.00           C
ATOM   6514  C29 POPEU 270      89.470  46.100  58.373  1.00  0.00           C
ATOM   6516 0C21 POPEU 270      89.610  46.110  59.713  1.00  0.00           C
ATOM   6518 1C21 POPEU 270      90.570  45.250  60.503  1.00  0.00           C
ATOM   6521 2C21 POPEU 270      90.890  45.830  61.893  1.00  0.00           C
ATOM   6524 3C21 POPEU 270      91.910  44.940  62.623  1.00  0.00           C
ATOM   6527 4C21 POPEU 270      92.320  45.440  64.013  1.00  0.00           C
ATOM   6530 5C21 POPEU 270      93.220  44.440  64.763  1.00  0.00           C
ATOM   6533 6C21 POPEU 270      94.510  44.100  64.003  1.00  0.00           C
ATOM   6536 7C21 POPEU 270      95.430  43.140  64.763  1.00  0.00           C
ATOM   6539 8C21 POPEU 270      96.680  42.770  63.973  1.00  0.00           C
ATOM   6543  C33 POPEU 270      94.010  42.190  50.043  1.00  0.00           C
ATOM   6546  C34 POPEU 270      92.700  41.630  50.633  1.00  0.00           C
ATOM   6549  C35 POPEU 270      92.800  41.460  52.163  1.00  0.00           C
ATOM   6552  C36 POPEU 270      91.500  41.050  52.863  1.00  0.00           C
ATOM   6555  C37 POPEU 270      91.660  41.040  54.383  1.00  0.00           C
ATOM   6558  C38 POPEU 270      90.350  40.840  55.183  1.00  0.00           C
ATOM   6561  C39 POPEU 270      90.690  40.780  56.673  1.00  0.00           C
ATOM   6564 0C31 POPEU 270      89.540  40.700  57.683  1.00  0.00           C
ATOM   6567 1C31 POPEU 270      90.130  40.410  59.063  1.00  0.00           C
ATOM   6570 2C31 POPEU 270      89.370  40.980  60.263  1.00  0.00           C
ATOM   6573 3C31 POPEU 270      90.140  40.700  61.563  1.00  0.00           C
ATOM   6576 4C31 POPEU 270      89.550  41.350  62.823  1.00  0.00           C
ATOM   6579 5C31 POPEU 270      90.420  41.020  64.053  1.00  0.00           C
ATOM   6582 6C31 POPEU 270      89.940  41.590  65.383  1.00  0.00           C
ATOM   6586  NH3 POPEV 271      73.610  78.670  85.513  1.00  0.00           N
ATOM   6590  C12 POPEV 271      73.340  79.260  86.873  1.00  0.00           C
ATOM   6593  C11 POPEV 271      72.450  78.340  87.703  1.00  0.00           C
ATOM   6596  P   POPEV 271      72.150  75.800  88.223  1.00  0.00           P
ATOM   6597  O13 POPEV 271      72.950  74.970  89.113  1.00  0.00           O
ATOM   6598  O14 POPEV 271      70.880  76.300  88.803  1.00  0.00           O
ATOM   6599  O11 POPEV 271      71.780  75.040  86.903  1.00  0.00           O
ATOM   6600  O12 POPEV 271      72.990  77.020  87.703  1.00  0.00           O
ATOM   6601  C1  POPEV 271      72.790  74.340  86.163  1.00  0.00           C
ATOM   6604  C2  POPEV 271      72.220  73.880  84.783  1.00  0.00           C
ATOM   6606  O21 POPEV 271      73.260  73.580  83.833  1.00  0.00           O
ATOM   6607  C21 POPEV 271      74.080  74.540  83.493  1.00  0.00           C
ATOM   6608  O22 POPEV 271      73.990  75.720  83.793  1.00  0.00           O
ATOM   6609  C22 POPEV 271      75.270  73.980  82.723  1.00  0.00           C
ATOM   6612  C3  POPEV 271      71.170  74.860  84.193  1.00  0.00           C
ATOM   6615  O31 POPEV 271      70.830  74.460  82.843  1.00  0.00           O
ATOM   6616  C31 POPEV 271      70.690  75.440  81.953  1.00  0.00           C
ATOM   6617  O32 POPEV 271      70.740  76.630  82.213  1.00  0.00           O
ATOM   6618  C32 POPEV 271      70.410  74.840  80.563  1.00  0.00           C
ATOM   6621  C23 POPEV 271      74.940  73.300  81.383  1.00  0.00           C
ATOM   6624  C24 POPEV 271      75.690  71.970  81.253  1.00  0.00           C
ATOM   6627  C25 POPEV 271      77.230  72.070  81.363  1.00  0.00           C
ATOM   6630  C26 POPEV 271      77.900  72.980  80.333  1.00  0.00           C
ATOM   6633  C27 POPEV 271      79.430  72.860  80.373  1.00  0.00           C
ATOM   6636  C28 POPEV 271      80.120  73.870  79.433  1.00  0.00           C
ATOM   6639  C29 POPEV 271      81.610  73.690  79.433  1.00  0.00           C
ATOM   6641 0C21 POPEV 271      82.360  73.260  78.393  1.00  0.00           C
ATOM   6643 1C21 POPEV 271      81.860  72.890  77.023  1.00  0.00           C
ATOM   6646 2C21 POPEV 271      82.970  72.850  75.963  1.00  0.00           C
ATOM   6649 3C21 POPEV 271      83.530  74.240  75.653  1.00  0.00           C
ATOM   6652 4C21 POPEV 271      84.580  74.240  74.533  1.00  0.00           C
ATOM   6655 5C21 POPEV 271      85.780  73.340  74.823  1.00  0.00           C
ATOM   6658 6C21 POPEV 271      86.950  73.600  73.853  1.00  0.00           C
ATOM   6661 7C21 POPEV 271      88.120  72.630  74.053  1.00  0.00           C
ATOM   6664 8C21 POPEV 271      89.240  72.820  73.033  1.00  0.00           C
ATOM   6668  C33 POPEV 271      71.620  74.890  79.603  1.00  0.00           C
ATOM   6671  C34 POPEV 271      71.350  74.150  78.273  1.00  0.00           C
ATOM   6674  C35 POPEV 271      70.210  74.770  77.463  1.00  0.00           C
ATOM   6677  C36 POPEV 271      70.120  74.250  76.013  1.00  0.00           C
ATOM   6680  C37 POPEV 271      68.980  74.950  75.253  1.00  0.00           C
ATOM   6683  C38 POPEV 271      68.950  74.680  73.733  1.00  0.00           C
ATOM   6686  C39 POPEV 271      70.230  75.150  73.023  1.00  0.00           C
ATOM   6689 0C31 POPEV 271      69.990  75.710  71.613  1.00  0.00           C
ATOM   6692 1C31 POPEV 271      71.310  75.920  70.853  1.00  0.00           C
ATOM   6695 2C31 POPEV 271      71.220  76.860  69.643  1.00  0.00           C
ATOM   6698 3C31 POPEV 271      70.110  76.500  68.653  1.00  0.00           C
ATOM   6701 4C31 POPEV 271      70.310  77.160  67.283  1.00  0.00           C
ATOM   6704 5C31 POPEV 271      69.130  76.950  66.333  1.00  0.00           C
ATOM   6707 6C31 POPEV 271      69.390  77.500  64.923  1.00  0.00           C
ATOM   6711  NH3 POPEW 272      82.020  -0.780  86.093  1.00  0.00           N
ATOM   6715  C12 POPEW 272      80.980  -0.850  87.183  1.00  0.00           C
ATOM   6718  C11 POPEW 272      79.600  -1.400  86.703  1.00  0.00           C
ATOM   6721  P   POPEW 272      79.100   0.150  84.633  1.00  0.00           P
ATOM   6722  O13 POPEW 272      79.400   1.600  84.723  1.00  0.00           O
ATOM   6723  O14 POPEW 272      80.180  -0.710  84.093  1.00  0.00           O
ATOM   6724  O11 POPEW 272      77.750  -0.110  83.833  1.00  0.00           O
ATOM   6725  O12 POPEW 272      78.790  -0.400  86.063  1.00  0.00           O
ATOM   6726  C1  POPEW 272      77.710  -0.030  82.403  1.00  0.00           C
ATOM   6729  C2  POPEW 272      76.920   1.210  81.823  1.00  0.00           C
ATOM   6731  O21 POPEW 272      77.490   1.660  80.563  1.00  0.00           O
ATOM   6732  C21 POPEW 272      77.600   0.760  79.593  1.00  0.00           C
ATOM   6733  O22 POPEW 272      77.120  -0.360  79.593  1.00  0.00           O
ATOM   6734  C22 POPEW 272      78.410   1.330  78.423  1.00  0.00           C
ATOM   6737  C3  POPEW 272      76.870   2.430  82.803  1.00  0.00           C
ATOM   6740  O31 POPEW 272      76.450   3.690  82.203  1.00  0.00           O
ATOM   6741  C31 POPEW 272      75.160   3.820  81.953  1.00  0.00           C
ATOM   6742  O32 POPEW 272      74.290   3.000  82.193  1.00  0.00           O
ATOM   6743  C32 POPEW 272      74.910   5.150  81.223  1.00  0.00           C
ATOM   6746  C23 POPEW 272      77.900   0.760  77.073  1.00  0.00           C
ATOM   6749  C24 POPEW 272      78.530   1.400  75.823  1.00  0.00           C
ATOM   6752  C25 POPEW 272      77.800   1.080  74.503  1.00  0.00           C
ATOM   6755  C26 POPEW 272      77.640  -0.410  74.173  1.00  0.00           C
ATOM   6758  C27 POPEW 272      77.290  -0.660  72.693  1.00  0.00           C
ATOM   6761  C28 POPEW 272      76.870  -2.110  72.343  1.00  0.00           C
ATOM   6764  C29 POPEW 272      75.600  -2.620  72.983  1.00  0.00           C
ATOM   6766 0C21 POPEW 272      74.500  -3.120  72.373  1.00  0.00           C
ATOM   6768 1C21 POPEW 272      74.260  -3.250  70.883  1.00  0.00           C
ATOM   6771 2C21 POPEW 272      74.380  -4.680  70.313  1.00  0.00           C
ATOM   6774 3C21 POPEW 272      73.250  -5.630  70.723  1.00  0.00           C
ATOM   6777 4C21 POPEW 272      73.400  -7.040  70.123  1.00  0.00           C
ATOM   6780 5C21 POPEW 272      72.250  -7.990  70.503  1.00  0.00           C
ATOM   6783 6C21 POPEW 272      72.530  -9.460  70.133  1.00  0.00           C
ATOM   6786 7C21 POPEW 272      71.450 -10.420  70.643  1.00  0.00           C
ATOM   6789 8C21 POPEW 272      71.770 -11.900  70.403  1.00  0.00           C
ATOM   6793  C33 POPEW 272      73.640   5.890  81.693  1.00  0.00           C
ATOM   6796  C34 POPEW 272      73.410   7.230  80.963  1.00  0.00           C
ATOM   6799  C35 POPEW 272      73.130   7.090  79.463  1.00  0.00           C
ATOM   6802  C36 POPEW 272      72.840   8.440  78.813  1.00  0.00           C
ATOM   6805  C37 POPEW 272      72.330   8.350  77.373  1.00  0.00           C
ATOM   6808  C38 POPEW 272      72.100   9.750  76.793  1.00  0.00           C
ATOM   6811  C39 POPEW 272      71.000   9.840  75.713  1.00  0.00           C
ATOM   6814 0C31 POPEW 272      71.480   9.440  74.313  1.00  0.00           C
ATOM   6817 1C31 POPEW 272      70.340   9.340  73.293  1.00  0.00           C
ATOM   6820 2C31 POPEW 272      70.870   9.250  71.853  1.00  0.00           C
ATOM   6823 3C31 POPEW 272      70.020   8.350  70.933  1.00  0.00           C
ATOM   6826 4C31 POPEW 272      70.290   6.850  71.173  1.00  0.00           C
ATOM   6829 5C31 POPEW 272      69.530   5.940  70.193  1.00  0.00           C
ATOM   6832 6C31 POPEW 272      69.870   4.460  70.373  1.00  0.00           C
ATOM   6836  NH3 POPEX 273      31.050 105.020  83.543  1.00  0.00           N
ATOM   6840  C12 POPEX 273      29.620 104.860  83.103  1.00  0.00           C
ATOM   6843  C11 POPEX 273      29.380 103.540  82.363  1.00  0.00           C
ATOM   6846  P   POPEX 273      27.120 102.300  82.893  1.00  0.00           P
ATOM   6847  O13 POPEX 273      27.550 102.220  84.303  1.00  0.00           O
ATOM   6848  O14 POPEX 273      25.680 102.610  82.673  1.00  0.00           O
ATOM   6849  O11 POPEX 273      27.510 100.970  82.113  1.00  0.00           O
ATOM   6850  O12 POPEX 273      27.980 103.370  82.113  1.00  0.00           O
ATOM   6851  C1  POPEX 273      27.450 100.880  80.683  1.00  0.00           C
ATOM   6854  C2  POPEX 273      28.800 100.440  80.023  1.00  0.00           C
ATOM   6856  O21 POPEX 273      28.600 100.560  78.593  1.00  0.00           O
ATOM   6857  C21 POPEX 273      29.680 100.760  77.853  1.00  0.00           C
ATOM   6858  O22 POPEX 273      30.830 100.670  78.233  1.00  0.00           O
ATOM   6859  C22 POPEX 273      29.310 101.120  76.423  1.00  0.00           C
ATOM   6862  C3  POPEX 273      29.220  99.000  80.483  1.00  0.00           C
ATOM   6865  O31 POPEX 273      30.530  98.570  80.013  1.00  0.00           O
ATOM   6866  C31 POPEX 273      31.540  99.130  80.703  1.00  0.00           C
ATOM   6867  O32 POPEX 273      31.410  99.750  81.743  1.00  0.00           O
ATOM   6868  C32 POPEX 273      32.900  98.890  80.033  1.00  0.00           C
ATOM   6871  C23 POPEX 273      30.470 101.890  75.733  1.00  0.00           C
ATOM   6874  C24 POPEX 273      30.100 102.500  74.383  1.00  0.00           C
ATOM   6877  C25 POPEX 273      29.770 101.460  73.303  1.00  0.00           C
ATOM   6880  C26 POPEX 273      29.570 102.060  71.903  1.00  0.00           C
ATOM   6883  C27 POPEX 273      29.480 101.010  70.793  1.00  0.00           C
ATOM   6886  C28 POPEX 273      28.740 101.510  69.543  1.00  0.00           C
ATOM   6889  C29 POPEX 273      29.390 102.700  68.883  1.00  0.00           C
ATOM   6891 0C21 POPEX 273      28.740 103.810  68.473  1.00  0.00           C
ATOM   6893 1C21 POPEX 273      27.260 104.010  68.603  1.00  0.00           C
ATOM   6896 2C21 POPEX 273      26.700 105.300  67.963  1.00  0.00           C
ATOM   6899 3C21 POPEX 273      25.200 105.460  68.243  1.00  0.00           C
ATOM   6902 4C21 POPEX 273      24.510 106.550  67.413  1.00  0.00           C
ATOM   6905 5C21 POPEX 273      25.120 107.960  67.563  1.00  0.00           C
ATOM   6908 6C21 POPEX 273      24.300 109.010  66.803  1.00  0.00           C
ATOM   6911 7C21 POPEX 273      24.950 110.400  66.793  1.00  0.00           C
ATOM   6914 8C21 POPEX 273      24.140 111.420  65.993  1.00  0.00           C
ATOM   6918  C33 POPEX 273      33.680 100.210  79.773  1.00  0.00           C
ATOM   6921  C34 POPEX 273      35.110 100.000  79.283  1.00  0.00           C
ATOM   6924  C35 POPEX 273      35.880 101.290  78.923  1.00  0.00           C
ATOM   6927  C36 POPEX 273      35.160 102.190  77.913  1.00  0.00           C
ATOM   6930  C37 POPEX 273      36.130 103.220  77.283  1.00  0.00           C
ATOM   6933  C38 POPEX 273      35.500 104.060  76.153  1.00  0.00           C
ATOM   6936  C39 POPEX 273      35.230 103.270  74.863  1.00  0.00           C
ATOM   6939 0C31 POPEX 273      34.500 104.100  73.803  1.00  0.00           C
ATOM   6942 1C31 POPEX 273      34.140 103.290  72.543  1.00  0.00           C
ATOM   6945 2C31 POPEX 273      33.320 104.070  71.503  1.00  0.00           C
ATOM   6948 3C31 POPEX 273      34.150 104.700  70.373  1.00  0.00           C
ATOM   6951 4C31 POPEX 273      35.120 105.800  70.823  1.00  0.00           C
ATOM   6954 5C31 POPEX 273      35.800 106.530  69.653  1.00  0.00           C
ATOM   6957 6C31 POPEX 273      36.800 107.600  70.113  1.00  0.00           C
ATOM   6961  NH3 POPEY 274      97.740  42.920  44.383  1.00  0.00           N
ATOM   6965  C12 POPEY 274      96.640  42.130  43.723  1.00  0.00           C
ATOM   6968  C11 POPEY 274      97.100  41.450  42.433  1.00  0.00           C
ATOM   6971  P   POPEY 274      98.600  39.480  43.383  1.00  0.00           P
ATOM   6972  O13 POPEY 274     100.060  39.330  43.543  1.00  0.00           O
ATOM   6973  O14 POPEY 274      97.900  38.360  42.723  1.00  0.00           O
ATOM   6974  O11 POPEY 274      98.030  39.690  44.843  1.00  0.00           O
ATOM   6975  O12 POPEY 274      98.370  40.830  42.603  1.00  0.00           O
ATOM   6976  C1  POPEY 274      98.110  38.610  45.793  1.00  0.00           C
ATOM   6979  C2  POPEY 274      98.980  38.930  47.043  1.00  0.00           C
ATOM   6981  O21 POPEY 274      98.190  39.600  48.043  1.00  0.00           O
ATOM   6982  C21 POPEY 274      97.980  40.900  47.963  1.00  0.00           C
ATOM   6983  O22 POPEY 274      98.290  41.660  47.063  1.00  0.00           O
ATOM   6984  C22 POPEY 274      97.280  41.320  49.273  1.00  0.00           C
ATOM   6987  C3  POPEY 274     100.370  39.590  46.773  1.00  0.00           C
ATOM   6990  O31 POPEY 274     101.030  40.000  48.003  1.00  0.00           O
ATOM   6991  C31 POPEY 274     101.430  38.970  48.753  1.00  0.00           C
ATOM   6992  O32 POPEY 274     101.470  37.810  48.393  1.00  0.00           O
ATOM   6993  C32 POPEY 274     101.680  39.470  50.173  1.00  0.00           C
ATOM   6996  C23 POPEY 274      98.120  41.110  50.563  1.00  0.00           C
ATOM   6999  C24 POPEY 274      97.280  41.080  51.853  1.00  0.00           C
ATOM   7002  C25 POPEY 274      96.900  42.440  52.453  1.00  0.00           C
ATOM   7005  C26 POPEY 274      96.130  42.280  53.783  1.00  0.00           C
ATOM   7008  C27 POPEY 274      95.480  43.570  54.323  1.00  0.00           C
ATOM   7011  C28 POPEY 274      95.210  43.550  55.843  1.00  0.00           C
ATOM   7014  C29 POPEY 274      94.490  42.320  56.353  1.00  0.00           C
ATOM   7016 0C21 POPEY 274      93.820  42.200  57.513  1.00  0.00           C
ATOM   7018 1C21 POPEY 274      93.580  43.260  58.553  1.00  0.00           C
ATOM   7021 2C21 POPEY 274      94.590  43.190  59.713  1.00  0.00           C
ATOM   7024 3C21 POPEY 274      95.990  43.680  59.303  1.00  0.00           C
ATOM   7027 4C21 POPEY 274      96.970  43.790  60.473  1.00  0.00           C
ATOM   7030 5C21 POPEY 274      98.050  44.850  60.233  1.00  0.00           C
ATOM   7033 6C21 POPEY 274      99.060  44.550  59.113  1.00  0.00           C
ATOM   7036 7C21 POPEY 274     100.070  43.450  59.473  1.00  0.00           C
ATOM   7039 8C21 POPEY 274     101.330  43.460  58.603  1.00  0.00           C
ATOM   7043  C33 POPEY 274     101.430  38.350  51.213  1.00  0.00           C
ATOM   7046  C34 POPEY 274     101.550  38.800  52.683  1.00  0.00           C
ATOM   7049  C35 POPEY 274     100.450  39.730  53.193  1.00  0.00           C
ATOM   7052  C36 POPEY 274     100.560  39.980  54.703  1.00  0.00           C
ATOM   7055  C37 POPEY 274      99.480  40.940  55.233  1.00  0.00           C
ATOM   7058  C38 POPEY 274      99.380  40.990  56.763  1.00  0.00           C
ATOM   7061  C39 POPEY 274      98.690  39.760  57.373  1.00  0.00           C
ATOM   7064 0C31 POPEY 274      98.230  39.980  58.823  1.00  0.00           C
ATOM   7067 1C31 POPEY 274      97.450  38.780  59.373  1.00  0.00           C
ATOM   7070 2C31 POPEY 274      96.630  39.090  60.643  1.00  0.00           C
ATOM   7073 3C31 POPEY 274      97.360  38.840  61.973  1.00  0.00           C
ATOM   7076 4C31 POPEY 274      98.500  39.820  62.283  1.00  0.00           C
ATOM   7079 5C31 POPEY 274      99.010  39.700  63.723  1.00  0.00           C
ATOM   7082 6C31 POPEY 274     100.090  40.720  64.063  1.00  0.00           C
ATOM   7086  NH3 POPEZ 275      57.470  89.280  43.703  1.00  0.00           N
ATOM   7090  C12 POPEZ 275      57.920  87.840  43.773  1.00  0.00           C
ATOM   7093  C11 POPEZ 275      56.820  86.890  43.263  1.00  0.00           C
ATOM   7096  P   POPEZ 275      56.310  84.350  43.283  1.00  0.00           P
ATOM   7097  O13 POPEZ 275      56.970  83.070  42.943  1.00  0.00           O
ATOM   7098  O14 POPEZ 275      55.070  84.730  42.563  1.00  0.00           O
ATOM   7099  O11 POPEZ 275      55.960  84.390  44.823  1.00  0.00           O
ATOM   7100  O12 POPEZ 275      57.330  85.550  43.153  1.00  0.00           O
ATOM   7101  C1  POPEZ 275      56.050  83.210  45.633  1.00  0.00           C
ATOM   7104  C2  POPEZ 275      57.320  83.200  46.553  1.00  0.00           C
ATOM   7106  O21 POPEZ 275      57.010  83.620  47.903  1.00  0.00           O
ATOM   7107  C21 POPEZ 275      56.320  82.750  48.623  1.00  0.00           C
ATOM   7108  O22 POPEZ 275      55.950  81.660  48.223  1.00  0.00           O
ATOM   7109  C22 POPEZ 275      56.140  83.260  50.053  1.00  0.00           C
ATOM   7112  C3  POPEZ 275      58.500  84.030  45.963  1.00  0.00           C
ATOM   7115  O31 POPEZ 275      59.600  84.190  46.893  1.00  0.00           O
ATOM   7116  C31 POPEZ 275      59.620  85.380  47.503  1.00  0.00           C
ATOM   7117  O32 POPEZ 275      58.880  86.310  47.263  1.00  0.00           O
ATOM   7118  C32 POPEZ 275      60.760  85.430  48.523  1.00  0.00           C
ATOM   7121  C23 POPEZ 275      55.690  84.730  50.163  1.00  0.00           C
ATOM   7124  C24 POPEZ 275      56.760  85.690  50.683  1.00  0.00           C
ATOM   7127  C25 POPEZ 275      57.070  85.500  52.163  1.00  0.00           C
ATOM   7130  C26 POPEZ 275      57.980  86.600  52.723  1.00  0.00           C
ATOM   7133  C27 POPEZ 275      58.050  86.590  54.253  1.00  0.00           C
ATOM   7136  C28 POPEZ 275      58.740  87.830  54.843  1.00  0.00           C
ATOM   7139  C29 POPEZ 275      60.240  87.800  54.723  1.00  0.00           C
ATOM   7141 0C21 POPEZ 275      61.100  88.370  55.593  1.00  0.00           C
ATOM   7143 1C21 POPEZ 275      60.720  89.190  56.803  1.00  0.00           C
ATOM   7146 2C21 POPEZ 275      61.100  88.520  58.143  1.00  0.00           C
ATOM   7149 3C21 POPEZ 275      60.620  89.330  59.353  1.00  0.00           C
ATOM   7152 4C21 POPEZ 275      61.130  88.790  60.693  1.00  0.00           C
ATOM   7155 5C21 POPEZ 275      60.620  89.590  61.903  1.00  0.00           C
ATOM   7158 6C21 POPEZ 275      61.320  89.190  63.203  1.00  0.00           C
ATOM   7161 7C21 POPEZ 275      60.850  89.950  64.443  1.00  0.00           C
ATOM   7164 8C21 POPEZ 275      61.590  89.510  65.713  1.00  0.00           C
ATOM   7168  C33 POPEZ 275      61.070  86.900  48.913  1.00  0.00           C
ATOM   7171  C34 POPEZ 275      62.300  87.070  49.813  1.00  0.00           C
ATOM   7174  C35 POPEZ 275      62.060  86.780  51.303  1.00  0.00           C
ATOM   7177  C36 POPEZ 275      62.320  85.330  51.723  1.00  0.00           C
ATOM   7180  C37 POPEZ 275      62.490  85.150  53.233  1.00  0.00           C
ATOM   7183  C38 POPEZ 275      63.300  83.900  53.593  1.00  0.00           C
ATOM   7186  C39 POPEZ 275      63.760  83.880  55.053  1.00  0.00           C
ATOM   7189 0C31 POPEZ 275      62.710  83.350  56.043  1.00  0.00           C
ATOM   7192 1C31 POPEZ 275      63.360  83.020  57.393  1.00  0.00           C
ATOM   7195 2C31 POPEZ 275      62.380  82.530  58.473  1.00  0.00           C
ATOM   7198 3C31 POPEZ 275      63.090  81.980  59.713  1.00  0.00           C
ATOM   7201 4C31 POPEZ 275      64.120  82.950  60.313  1.00  0.00           C
ATOM   7204 5C31 POPEZ 275      64.730  82.410  61.613  1.00  0.00           C
ATOM   7207 6C31 POPEZ 275      65.700  83.380  62.273  1.00  0.00           C
ATOM   7211  NH3 POPEa 276      51.800 126.480  83.453  1.00  0.00           N
ATOM   7215  C12 POPEa 276      50.760 125.390  83.663  1.00  0.00           C
ATOM   7218  C11 POPEa 276      51.250 124.050  83.083  1.00  0.00           C
ATOM   7221  P   POPEa 276      50.550 121.590  82.643  1.00  0.00           P
ATOM   7222  O13 POPEa 276      51.740 121.070  83.373  1.00  0.00           O
ATOM   7223  O14 POPEa 276      49.320 120.760  82.613  1.00  0.00           O
ATOM   7224  O11 POPEa 276      50.980 121.800  81.153  1.00  0.00           O
ATOM   7225  O12 POPEa 276      50.190 123.080  83.083  1.00  0.00           O
ATOM   7226  C1  POPEa 276      49.960 122.230  80.253  1.00  0.00           C
ATOM   7229  C2  POPEa 276      50.500 122.170  78.813  1.00  0.00           C
ATOM   7231  O21 POPEa 276      49.390 122.460  77.953  1.00  0.00           O
ATOM   7232  C21 POPEa 276      49.750 122.970  76.793  1.00  0.00           C
ATOM   7233  O22 POPEa 276      50.840 123.460  76.533  1.00  0.00           O
ATOM   7234  C22 POPEa 276      48.560 122.900  75.833  1.00  0.00           C
ATOM   7237  C3  POPEa 276      51.060 120.750  78.513  1.00  0.00           C
ATOM   7240  O31 POPEa 276      51.720 120.660  77.243  1.00  0.00           O
ATOM   7241  C31 POPEa 276      52.990 121.000  77.213  1.00  0.00           C
ATOM   7242  O32 POPEa 276      53.700 121.210  78.183  1.00  0.00           O
ATOM   7243  C32 POPEa 276      53.450 121.100  75.773  1.00  0.00           C
ATOM   7246  C23 POPEa 276      48.550 124.050  74.803  1.00  0.00           C
ATOM   7249  C24 POPEa 276      47.530 123.800  73.683  1.00  0.00           C
ATOM   7252  C25 POPEa 276      47.050 125.100  73.003  1.00  0.00           C
ATOM   7255  C26 POPEa 276      46.100 125.920  73.893  1.00  0.00           C
ATOM   7258  C27 POPEa 276      45.180 126.870  73.113  1.00  0.00           C
ATOM   7261  C28 POPEa 276      44.240 127.650  74.053  1.00  0.00           C
ATOM   7264  C29 POPEa 276      43.560 128.820  73.393  1.00  0.00           C
ATOM   7266 0C21 POPEa 276      42.260 128.950  73.113  1.00  0.00           C
ATOM   7268 1C21 POPEa 276      41.200 127.890  73.333  1.00  0.00           C
ATOM   7271 2C21 POPEa 276      40.090 127.990  72.273  1.00  0.00           C
ATOM   7274 3C21 POPEa 276      39.090 126.840  72.393  1.00  0.00           C
ATOM   7277 4C21 POPEa 276      37.900 126.990  71.423  1.00  0.00           C
ATOM   7280 5C21 POPEa 276      36.980 125.770  71.443  1.00  0.00           C
ATOM   7283 6C21 POPEa 276      35.750 125.940  70.543  1.00  0.00           C
ATOM   7286 7C21 POPEa 276      35.070 124.610  70.233  1.00  0.00           C
ATOM   7289 8C21 POPEa 276      33.900 124.740  69.253  1.00  0.00           C
ATOM   7293  C33 POPEa 276      53.450 119.760  75.013  1.00  0.00           C
ATOM   7296  C34 POPEa 276      53.690 119.950  73.503  1.00  0.00           C
ATOM   7299  C35 POPEa 276      52.470 120.510  72.763  1.00  0.00           C
ATOM   7302  C36 POPEa 276      52.710 120.670  71.253  1.00  0.00           C
ATOM   7305  C37 POPEa 276      51.390 120.830  70.483  1.00  0.00           C
ATOM   7308  C38 POPEa 276      51.550 120.950  68.963  1.00  0.00           C
ATOM   7311  C39 POPEa 276      50.200 121.080  68.223  1.00  0.00           C
ATOM   7314 0C31 POPEa 276      49.330 119.820  68.323  1.00  0.00           C
ATOM   7317 1C31 POPEa 276      47.940 120.000  67.693  1.00  0.00           C
ATOM   7320 2C31 POPEa 276      47.060 118.750  67.883  1.00  0.00           C
ATOM   7323 3C31 POPEa 276      45.560 119.040  67.753  1.00  0.00           C
ATOM   7326 4C31 POPEa 276      45.090 119.360  66.333  1.00  0.00           C
ATOM   7329 5C31 POPEa 276      43.620 119.810  66.333  1.00  0.00           C
ATOM   7332 6C31 POPEa 276      43.050 120.000  64.923  1.00  0.00           C
ATOM   7336  NH3 POPEb 277      54.330  77.300  81.653  1.00  0.00           N
ATOM   7340  C12 POPEb 277      55.390  78.020  80.863  1.00  0.00           C
ATOM   7343  C11 POPEb 277      56.600  78.310  81.763  1.00  0.00           C
ATOM   7346  P   POPEb 277      58.840  79.600  81.743  1.00  0.00           P
ATOM   7347  O13 POPEb 277      58.240  80.240  82.943  1.00  0.00           O
ATOM   7348  O14 POPEb 277      59.960  78.670  82.023  1.00  0.00           O
ATOM   7349  O11 POPEb 277      59.270  80.730  80.693  1.00  0.00           O
ATOM   7350  O12 POPEb 277      57.680  78.830  80.983  1.00  0.00           O
ATOM   7351  C1  POPEb 277      58.500  81.010  79.503  1.00  0.00           C
ATOM   7354  C2  POPEb 277      58.560  82.510  79.013  1.00  0.00           C
ATOM   7356  O21 POPEb 277      57.450  82.710  78.083  1.00  0.00           O
ATOM   7357  C21 POPEb 277      57.160  83.990  77.743  1.00  0.00           C
ATOM   7358  O22 POPEb 277      57.700  84.970  78.223  1.00  0.00           O
ATOM   7359  C22 POPEb 277      56.050  84.010  76.683  1.00  0.00           C
ATOM   7362  C3  POPEb 277      59.940  82.880  78.383  1.00  0.00           C
ATOM   7365  O31 POPEb 277      59.840  83.160  76.963  1.00  0.00           O
ATOM   7366  C31 POPEb 277      60.000  84.420  76.563  1.00  0.00           C
ATOM   7367  O32 POPEb 277      60.380  85.350  77.263  1.00  0.00           O
ATOM   7368  C32 POPEb 277      59.490  84.570  75.123  1.00  0.00           C
ATOM   7371  C23 POPEb 277      55.650  85.440  76.213  1.00  0.00           C
ATOM   7374  C24 POPEb 277      54.220  85.470  75.633  1.00  0.00           C
ATOM   7377  C25 POPEb 277      53.770  86.840  75.083  1.00  0.00           C
ATOM   7380  C26 POPEb 277      54.340  87.180  73.693  1.00  0.00           C
ATOM   7383  C27 POPEb 277      53.400  88.090  72.873  1.00  0.00           C
ATOM   7386  C28 POPEb 277      53.910  88.320  71.443  1.00  0.00           C
ATOM   7389  C29 POPEb 277      52.860  88.950  70.553  1.00  0.00           C
ATOM   7391 0C21 POPEb 277      52.100  88.320  69.623  1.00  0.00           C
ATOM   7393 1C21 POPEb 277      52.140  86.860  69.253  1.00  0.00           C
ATOM   7396 2C21 POPEb 277      52.470  86.650  67.753  1.00  0.00           C
ATOM   7399 3C21 POPEb 277      52.610  85.160  67.403  1.00  0.00           C
ATOM   7402 4C21 POPEb 277      52.910  84.930  65.913  1.00  0.00           C
ATOM   7405 5C21 POPEb 277      53.090  83.440  65.553  1.00  0.00           C
ATOM   7408 6C21 POPEb 277      54.280  82.790  66.263  1.00  0.00           C
ATOM   7411 7C21 POPEb 277      54.560  81.370  65.783  1.00  0.00           C
ATOM   7414 8C21 POPEb 277      55.720  80.730  66.543  1.00  0.00           C
ATOM   7418  C33 POPEb 277      59.670  86.010  74.553  1.00  0.00           C
ATOM   7421  C34 POPEb 277      59.070  86.200  73.143  1.00  0.00           C
ATOM   7424  C35 POPEb 277      59.380  87.570  72.483  1.00  0.00           C
ATOM   7427  C36 POPEb 277      60.880  87.790  72.283  1.00  0.00           C
ATOM   7430  C37 POPEb 277      61.320  88.940  71.373  1.00  0.00           C
ATOM   7433  C38 POPEb 277      62.850  89.040  71.333  1.00  0.00           C
ATOM   7436  C39 POPEb 277      63.410  90.040  70.313  1.00  0.00           C
ATOM   7439 0C31 POPEb 277      64.920  90.270  70.493  1.00  0.00           C
ATOM   7442 1C31 POPEb 277      65.680  90.500  69.183  1.00  0.00           C
ATOM   7445 2C31 POPEb 277      67.200  90.510  69.363  1.00  0.00           C
ATOM   7448 3C31 POPEb 277      67.950  90.310  68.033  1.00  0.00           C
ATOM   7451 4C31 POPEb 277      69.470  90.300  68.183  1.00  0.00           C
ATOM   7454 5C31 POPEb 277      70.170  89.780  66.923  1.00  0.00           C
ATOM   7457 6C31 POPEb 277      71.690  89.890  66.953  1.00  0.00           C
ATOM   7461  NH3 POPEc 278     103.940  90.200  42.703  1.00  0.00           N
ATOM   7465  C12 POPEc 278     103.660  91.570  42.123  1.00  0.00           C
ATOM   7468  C11 POPEc 278     104.630  92.670  42.603  1.00  0.00           C
ATOM   7471  P   POPEc 278     107.080  91.940  42.133  1.00  0.00           P
ATOM   7472  O13 POPEc 278     106.810  90.500  41.923  1.00  0.00           O
ATOM   7473  O14 POPEc 278     108.240  92.580  41.463  1.00  0.00           O
ATOM   7474  O11 POPEc 278     107.280  92.190  43.683  1.00  0.00           O
ATOM   7475  O12 POPEc 278     105.780  92.760  41.773  1.00  0.00           O
ATOM   7476  C1  POPEc 278     107.110  91.060  44.543  1.00  0.00           C
ATOM   7479  C2  POPEc 278     107.430  91.420  46.003  1.00  0.00           C
ATOM   7481  O21 POPEc 278     106.890  90.360  46.803  1.00  0.00           O
ATOM   7482  C21 POPEc 278     107.580  90.040  47.883  1.00  0.00           C
ATOM   7483  O22 POPEc 278     108.620  90.570  48.243  1.00  0.00           O
ATOM   7484  C22 POPEc 278     106.900  88.880  48.603  1.00  0.00           C
ATOM   7487  C3  POPEc 278     106.790  92.800  46.383  1.00  0.00           C
ATOM   7490  O31 POPEc 278     107.280  93.350  47.623  1.00  0.00           O
ATOM   7491  C31 POPEc 278     108.490  93.910  47.493  1.00  0.00           C
ATOM   7492  O32 POPEc 278     109.200  93.840  46.503  1.00  0.00           O
ATOM   7493  C32 POPEc 278     108.810  94.740  48.733  1.00  0.00           C
ATOM   7496  C23 POPEc 278     107.660  88.440  49.873  1.00  0.00           C
ATOM   7499  C24 POPEc 278     106.820  87.520  50.753  1.00  0.00           C
ATOM   7502  C25 POPEc 278     107.450  87.200  52.123  1.00  0.00           C
ATOM   7505  C26 POPEc 278     107.480  88.380  53.113  1.00  0.00           C
ATOM   7508  C27 POPEc 278     107.790  87.920  54.543  1.00  0.00           C
ATOM   7511  C28 POPEc 278     107.520  88.990  55.613  1.00  0.00           C
ATOM   7514  C29 POPEc 278     107.410  88.380  56.993  1.00  0.00           C
ATOM   7516 0C21 POPEc 278     108.210  88.630  58.053  1.00  0.00           C
ATOM   7518 1C21 POPEc 278     109.400  89.550  58.063  1.00  0.00           C
ATOM   7521 2C21 POPEc 278     110.290  89.360  59.303  1.00  0.00           C
ATOM   7524 3C21 POPEc 278     109.670  89.890  60.603  1.00  0.00           C
ATOM   7527 4C21 POPEc 278     110.390  89.400  61.883  1.00  0.00           C
ATOM   7530 5C21 POPEc 278     111.910  89.660  61.873  1.00  0.00           C
ATOM   7533 6C21 POPEc 278     112.590  89.220  63.173  1.00  0.00           C
ATOM   7536 7C21 POPEc 278     114.110  89.420  63.123  1.00  0.00           C
ATOM   7539 8C21 POPEc 278     114.830  89.030  64.423  1.00  0.00           C
ATOM   7543  C33 POPEc 278     109.380  93.920  49.913  1.00  0.00           C
ATOM   7546  C34 POPEc 278     108.400  93.800  51.083  1.00  0.00           C
ATOM   7549  C35 POPEc 278     109.060  93.240  52.353  1.00  0.00           C
ATOM   7552  C36 POPEc 278     108.080  93.200  53.533  1.00  0.00           C
ATOM   7555  C37 POPEc 278     108.740  92.880  54.883  1.00  0.00           C
ATOM   7558  C38 POPEc 278     107.720  92.720  56.033  1.00  0.00           C
ATOM   7561  C39 POPEc 278     107.020  94.020  56.453  1.00  0.00           C
ATOM   7564 0C31 POPEc 278     107.860  94.890  57.403  1.00  0.00           C
ATOM   7567 1C31 POPEc 278     107.070  96.110  57.903  1.00  0.00           C
ATOM   7570 2C31 POPEc 278     107.700  96.790  59.133  1.00  0.00           C
ATOM   7573 3C31 POPEc 278     106.760  97.830  59.763  1.00  0.00           C
ATOM   7576 4C31 POPEc 278     107.340  98.480  61.023  1.00  0.00           C
ATOM   7579 5C31 POPEc 278     106.300  99.380  61.723  1.00  0.00           C
ATOM   7582 6C31 POPEc 278     106.850 100.110  62.953  1.00  0.00           C
ATOM   7586  NH3 POPEd 279     121.910  39.450  43.573  1.00  0.00           N
ATOM   7590  C12 POPEd 279     122.500  38.070  43.523  1.00  0.00           C
ATOM   7593  C11 POPEd 279     123.830  38.100  42.733  1.00  0.00           C
ATOM   7596  P   POPEd 279     125.940  36.550  42.553  1.00  0.00           P
ATOM   7597  O13 POPEd 279     126.120  35.310  41.773  1.00  0.00           O
ATOM   7598  O14 POPEd 279     126.570  37.780  42.043  1.00  0.00           O
ATOM   7599  O11 POPEd 279     126.330  36.230  44.053  1.00  0.00           O
ATOM   7600  O12 POPEd 279     124.380  36.790  42.653  1.00  0.00           O
ATOM   7601  C1  POPEd 279     125.310  35.770  44.963  1.00  0.00           C
ATOM   7604  C2  POPEd 279     125.870  34.820  46.053  1.00  0.00           C
ATOM   7606  O21 POPEd 279     127.120  35.350  46.513  1.00  0.00           O
ATOM   7607  C21 POPEd 279     127.130  36.450  47.263  1.00  0.00           C
ATOM   7608  O22 POPEd 279     128.030  37.280  47.253  1.00  0.00           O
ATOM   7609  C22 POPEd 279     125.980  36.470  48.283  1.00  0.00           C
ATOM   7612  C3  POPEd 279     126.090  33.360  45.523  1.00  0.00           C
ATOM   7615  O31 POPEd 279     126.830  32.490  46.403  1.00  0.00           O
ATOM   7616  C31 POPEd 279     126.220  32.050  47.493  1.00  0.00           C
ATOM   7617  O32 POPEd 279     125.170  32.470  47.953  1.00  0.00           O
ATOM   7618  C32 POPEd 279     127.100  30.960  48.113  1.00  0.00           C
ATOM   7621  C23 POPEd 279     126.270  37.310  49.553  1.00  0.00           C
ATOM   7624  C24 POPEd 279     125.550  36.720  50.783  1.00  0.00           C
ATOM   7627  C25 POPEd 279     125.910  37.420  52.093  1.00  0.00           C
ATOM   7630  C26 POPEd 279     125.240  36.750  53.303  1.00  0.00           C
ATOM   7633  C27 POPEd 279     125.630  37.370  54.653  1.00  0.00           C
ATOM   7636  C28 POPEd 279     124.840  36.720  55.803  1.00  0.00           C
ATOM   7639  C29 POPEd 279     125.180  37.270  57.173  1.00  0.00           C
ATOM   7641 0C21 POPEd 279     125.740  36.590  58.183  1.00  0.00           C
ATOM   7643 1C21 POPEd 279     126.150  35.140  58.153  1.00  0.00           C
ATOM   7646 2C21 POPEd 279     126.290  34.520  59.553  1.00  0.00           C
ATOM   7649 3C21 POPEd 279     124.970  34.330  60.303  1.00  0.00           C
ATOM   7652 4C21 POPEd 279     125.210  33.730  61.703  1.00  0.00           C
ATOM   7655 5C21 POPEd 279     123.970  33.690  62.613  1.00  0.00           C
ATOM   7658 6C21 POPEd 279     122.960  32.600  62.233  1.00  0.00           C
ATOM   7661 7C21 POPEd 279     121.850  32.450  63.283  1.00  0.00           C
ATOM   7664 8C21 POPEd 279     120.810  31.390  62.943  1.00  0.00           C
ATOM   7668  C33 POPEd 279     126.330  29.760  48.693  1.00  0.00           C
ATOM   7671  C34 POPEd 279     126.790  29.410  50.113  1.00  0.00           C
ATOM   7674  C35 POPEd 279     126.360  30.440  51.163  1.00  0.00           C
ATOM   7677  C36 POPEd 279     126.620  29.980  52.603  1.00  0.00           C
ATOM   7680  C37 POPEd 279     125.970  30.920  53.633  1.00  0.00           C
ATOM   7683  C38 POPEd 279     126.500  30.710  55.053  1.00  0.00           C
ATOM   7686  C39 POPEd 279     125.820  31.590  56.113  1.00  0.00           C
ATOM   7689 0C31 POPEd 279     124.460  31.030  56.563  1.00  0.00           C
ATOM   7692 1C31 POPEd 279     123.930  31.700  57.843  1.00  0.00           C
ATOM   7695 2C31 POPEd 279     122.500  31.310  58.213  1.00  0.00           C
ATOM   7698 3C31 POPEd 279     122.300  29.840  58.593  1.00  0.00           C
ATOM   7701 4C31 POPEd 279     122.600  29.500  60.053  1.00  0.00           C
ATOM   7704 5C31 POPEd 279     122.340  28.020  60.353  1.00  0.00           C
ATOM   7707 6C31 POPEd 279     122.440  27.660  61.833  1.00  0.00           C
ATOM   7711  NH3 POPEe 280     108.300 108.820  41.713  1.00  0.00           N
ATOM   7715  C12 POPEe 280     108.950 107.440  41.683  1.00  0.00           C
ATOM   7718  C11 POPEe 280     107.940 106.330  41.273  1.00  0.00           C
ATOM   7721  P   POPEe 280     108.780 103.990  42.243  1.00  0.00           P
ATOM   7722  O13 POPEe 280     107.870 102.830  42.093  1.00  0.00           O
ATOM   7723  O14 POPEe 280     110.230 103.690  42.303  1.00  0.00           O
ATOM   7724  O11 POPEe 280     108.330 104.800  43.523  1.00  0.00           O
ATOM   7725  O12 POPEe 280     108.530 105.040  41.063  1.00  0.00           O
ATOM   7726  C1  POPEe 280     109.110 104.790  44.723  1.00  0.00           C
ATOM   7729  C2  POPEe 280     108.750 106.000  45.633  1.00  0.00           C
ATOM   7731  O21 POPEe 280     109.720 106.120  46.693  1.00  0.00           O
ATOM   7732  C21 POPEe 280     109.650 105.260  47.683  1.00  0.00           C
ATOM   7733  O22 POPEe 280     108.930 104.260  47.733  1.00  0.00           O
ATOM   7734  C22 POPEe 280     110.690 105.600  48.743  1.00  0.00           C
ATOM   7737  C3  POPEe 280     107.270 106.020  46.153  1.00  0.00           C
ATOM   7740  O31 POPEe 280     107.140 106.900  47.293  1.00  0.00           O
ATOM   7741  C31 POPEe 280     105.910 107.380  47.503  1.00  0.00           C
ATOM   7742  O32 POPEe 280     104.960 107.230  46.763  1.00  0.00           O
ATOM   7743  C32 POPEe 280     105.860 108.010  48.883  1.00  0.00           C
ATOM   7746  C23 POPEe 280     110.160 105.610  50.193  1.00  0.00           C
ATOM   7749  C24 POPEe 280     111.240 106.140  51.143  1.00  0.00           C
ATOM   7752  C25 POPEe 280     110.870 106.220  52.633  1.00  0.00           C
ATOM   7755  C26 POPEe 280     110.500 104.870  53.283  1.00  0.00           C
ATOM   7758  C27 POPEe 280     110.060 104.990  54.753  1.00  0.00           C
ATOM   7761  C28 POPEe 280     111.230 104.940  55.773  1.00  0.00           C
ATOM   7764  C29 POPEe 280     112.030 106.220  55.833  1.00  0.00           C
ATOM   7766 0C21 POPEe 280     112.040 107.130  56.813  1.00  0.00           C
ATOM   7768 1C21 POPEe 280     111.250 107.060  58.093  1.00  0.00           C
ATOM   7771 2C21 POPEe 280     112.150 106.710  59.283  1.00  0.00           C
ATOM   7774 3C21 POPEe 280     111.330 106.410  60.543  1.00  0.00           C
ATOM   7777 4C21 POPEe 280     112.190 106.230  61.803  1.00  0.00           C
ATOM   7780 5C21 POPEe 280     112.820 107.540  62.283  1.00  0.00           C
ATOM   7783 6C21 POPEe 280     113.520 107.420  63.643  1.00  0.00           C
ATOM   7786 7C21 POPEe 280     114.120 108.750  64.093  1.00  0.00           C
ATOM   7789 8C21 POPEe 280     114.880 108.680  65.423  1.00  0.00           C
ATOM   7793  C33 POPEe 280     105.090 107.110  49.883  1.00  0.00           C
ATOM   7796  C34 POPEe 280     105.150 107.640  51.313  1.00  0.00           C
ATOM   7799  C35 POPEe 280     104.630 106.610  52.333  1.00  0.00           C
ATOM   7802  C36 POPEe 280     105.080 106.900  53.773  1.00  0.00           C
ATOM   7805  C37 POPEe 280     104.550 105.890  54.793  1.00  0.00           C
ATOM   7808  C38 POPEe 280     105.350 105.910  56.103  1.00  0.00           C
ATOM   7811  C39 POPEe 280     104.490 105.430  57.273  1.00  0.00           C
ATOM   7814 0C31 POPEe 280     105.250 105.280  58.593  1.00  0.00           C
ATOM   7817 1C31 POPEe 280     104.270 104.980  59.733  1.00  0.00           C
ATOM   7820 2C31 POPEe 280     104.930 104.670  61.073  1.00  0.00           C
ATOM   7823 3C31 POPEe 280     103.870 104.300  62.113  1.00  0.00           C
ATOM   7826 4C31 POPEe 280     104.450 103.840  63.453  1.00  0.00           C
ATOM   7829 5C31 POPEe 280     103.370 103.240  64.363  1.00  0.00           C
ATOM   7832 6C31 POPEe 280     103.910 102.790  65.723  1.00  0.00           C
ATOM   7836  NH3 POPEf 281     122.620  46.010  43.033  1.00  0.00           N
ATOM   7840  C12 POPEf 281     123.410  44.940  43.763  1.00  0.00           C
ATOM   7843  C11 POPEf 281     122.610  43.780  44.333  1.00  0.00           C
ATOM   7846  P   POPEf 281     124.360  41.800  44.313  1.00  0.00           P
ATOM   7847  O13 POPEf 281     124.060  41.850  42.863  1.00  0.00           O
ATOM   7848  O14 POPEf 281     124.050  40.520  44.963  1.00  0.00           O
ATOM   7849  O11 POPEf 281     125.850  42.260  44.543  1.00  0.00           O
ATOM   7850  O12 POPEf 281     123.510  42.920  45.043  1.00  0.00           O
ATOM   7851  C1  POPEf 281     126.220  43.100  45.633  1.00  0.00           C
ATOM   7854  C2  POPEf 281     126.170  42.380  46.983  1.00  0.00           C
ATOM   7856  O21 POPEf 281     126.930  43.200  47.883  1.00  0.00           O
ATOM   7857  C21 POPEf 281     126.390  43.400  49.063  1.00  0.00           C
ATOM   7858  O22 POPEf 281     125.260  43.090  49.403  1.00  0.00           O
ATOM   7859  C22 POPEf 281     127.390  44.110  49.953  1.00  0.00           C
ATOM   7862  C3  POPEf 281     126.820  40.980  46.883  1.00  0.00           C
ATOM   7865  O31 POPEf 281     127.180  40.510  48.203  1.00  0.00           O
ATOM   7866  C31 POPEf 281     128.470  40.550  48.473  1.00  0.00           C
ATOM   7867  O32 POPEf 281     129.360  40.790  47.683  1.00  0.00           O
ATOM   7868  C32 POPEf 281     128.680  40.280  49.973  1.00  0.00           C
ATOM   7871  C23 POPEf 281     126.740  44.620  51.253  1.00  0.00           C
ATOM   7874  C24 POPEf 281     127.670  44.510  52.463  1.00  0.00           C
ATOM   7877  C25 POPEf 281     127.210  43.440  53.453  1.00  0.00           C
ATOM   7880  C26 POPEf 281     127.920  43.560  54.803  1.00  0.00           C
ATOM   7883  C27 POPEf 281     127.340  42.600  55.843  1.00  0.00           C
ATOM   7886  C28 POPEf 281     127.980  42.780  57.233  1.00  0.00           C
ATOM   7889  C29 POPEf 281     127.340  41.860  58.233  1.00  0.00           C
ATOM   7891 0C21 POPEf 281     126.940  42.200  59.463  1.00  0.00           C
ATOM   7893 1C21 POPEf 281     127.090  43.560  60.093  1.00  0.00           C
ATOM   7896 2C21 POPEf 281     126.600  43.610  61.553  1.00  0.00           C
ATOM   7899 3C21 POPEf 281     125.060  43.620  61.693  1.00  0.00           C
ATOM   7902 4C21 POPEf 281     124.490  42.470  62.563  1.00  0.00           C
ATOM   7905 5C21 POPEf 281     124.680  41.090  61.933  1.00  0.00           C
ATOM   7908 6C21 POPEf 281     123.830  40.000  62.593  1.00  0.00           C
ATOM   7911 7C21 POPEf 281     123.890  38.650  61.853  1.00  0.00           C
ATOM   7914 8C21 POPEf 281     125.070  37.780  62.283  1.00  0.00           C
ATOM   7918  C33 POPEf 281     130.090  39.720  50.283  1.00  0.00           C
ATOM   7921  C34 POPEf 281     130.510  39.920  51.743  1.00  0.00           C
ATOM   7924  C35 POPEf 281     129.590  39.270  52.783  1.00  0.00           C
ATOM   7927  C36 POPEf 281     130.070  39.560  54.203  1.00  0.00           C
ATOM   7930  C37 POPEf 281     129.260  38.850  55.303  1.00  0.00           C
ATOM   7933  C38 POPEf 281     129.760  39.240  56.703  1.00  0.00           C
ATOM   7936  C39 POPEf 281     129.080  38.470  57.843  1.00  0.00           C
ATOM   7939 0C31 POPEf 281     129.560  38.960  59.213  1.00  0.00           C
ATOM   7942 1C31 POPEf 281     129.210  37.990  60.353  1.00  0.00           C
ATOM   7945 2C31 POPEf 281     129.570  38.540  61.753  1.00  0.00           C
ATOM   7948 3C31 POPEf 281     128.640  39.670  62.223  1.00  0.00           C
ATOM   7951 4C31 POPEf 281     128.800  39.990  63.723  1.00  0.00           C
ATOM   7954 5C31 POPEf 281     127.560  40.630  64.343  1.00  0.00           C
ATOM   7957 6C31 POPEf 281     127.680  40.850  65.853  1.00  0.00           C
ATOM   7961  NH3 POPEg 282      60.610  31.110  86.133  1.00  0.00           N
ATOM   7965  C12 POPEg 282      60.960  29.860  86.913  1.00  0.00           C
ATOM   7968  C11 POPEg 282      61.140  28.620  85.993  1.00  0.00           C
ATOM   7971  P   POPEg 282      61.120  26.320  87.283  1.00  0.00           P
ATOM   7972  O13 POPEg 282      62.140  25.500  87.963  1.00  0.00           O
ATOM   7973  O14 POPEg 282      59.910  26.750  88.023  1.00  0.00           O
ATOM   7974  O11 POPEg 282      60.650  25.540  85.993  1.00  0.00           O
ATOM   7975  O12 POPEg 282      61.850  27.580  86.683  1.00  0.00           O
ATOM   7976  C1  POPEg 282      61.610  25.300  84.973  1.00  0.00           C
ATOM   7979  C2  POPEg 282      61.030  24.340  83.903  1.00  0.00           C
ATOM   7981  O21 POPEg 282      61.650  24.560  82.623  1.00  0.00           O
ATOM   7982  C21 POPEg 282      62.950  24.330  82.563  1.00  0.00           C
ATOM   7983  O22 POPEg 282      63.620  23.760  83.403  1.00  0.00           O
ATOM   7984  C22 POPEg 282      63.490  24.990  81.303  1.00  0.00           C
ATOM   7987  C3  POPEg 282      59.490  24.510  83.773  1.00  0.00           C
ATOM   7990  O31 POPEg 282      58.940  23.700  82.703  1.00  0.00           O
ATOM   7991  C31 POPEg 282      58.810  24.350  81.553  1.00  0.00           C
ATOM   7992  O32 POPEg 282      59.060  25.530  81.363  1.00  0.00           O
ATOM   7993  C32 POPEg 282      58.370  23.400  80.443  1.00  0.00           C
ATOM   7996  C23 POPEg 282      63.020  24.280  80.013  1.00  0.00           C
ATOM   7999  C24 POPEg 282      63.140  25.150  78.753  1.00  0.00           C
ATOM   8002  C25 POPEg 282      64.520  25.790  78.593  1.00  0.00           C
ATOM   8005  C26 POPEg 282      64.830  26.190  77.143  1.00  0.00           C
ATOM   8008  C27 POPEg 282      64.010  27.380  76.623  1.00  0.00           C
ATOM   8011  C28 POPEg 282      64.220  27.610  75.113  1.00  0.00           C
ATOM   8014  C29 POPEg 282      65.640  28.010  74.793  1.00  0.00           C
ATOM   8016 0C21 POPEg 282      66.020  28.780  73.763  1.00  0.00           C
ATOM   8018 1C21 POPEg 282      65.110  29.340  72.713  1.00  0.00           C
ATOM   8021 2C21 POPEg 282      65.910  29.720  71.463  1.00  0.00           C
ATOM   8024 3C21 POPEg 282      65.100  30.590  70.493  1.00  0.00           C
ATOM   8027 4C21 POPEg 282      66.000  31.270  69.453  1.00  0.00           C
ATOM   8030 5C21 POPEg 282      65.380  32.550  68.873  1.00  0.00           C
ATOM   8033 6C21 POPEg 282      65.340  33.740  69.863  1.00  0.00           C
ATOM   8036 7C21 POPEg 282      64.620  34.950  69.263  1.00  0.00           C
ATOM   8039 8C21 POPEg 282      64.630  36.190  70.153  1.00  0.00           C
ATOM   8043  C33 POPEg 282      58.350  24.130  79.083  1.00  0.00           C
ATOM   8046  C34 POPEg 282      57.940  23.200  77.943  1.00  0.00           C
ATOM   8049  C35 POPEg 282      58.030  23.890  76.573  1.00  0.00           C
ATOM   8052  C36 POPEg 282      56.940  24.950  76.353  1.00  0.00           C
ATOM   8055  C37 POPEg 282      57.050  25.560  74.943  1.00  0.00           C
ATOM   8058  C38 POPEg 282      55.850  26.410  74.513  1.00  0.00           C
ATOM   8061  C39 POPEg 282      55.510  27.590  75.443  1.00  0.00           C
ATOM   8064 0C31 POPEg 282      56.650  28.580  75.663  1.00  0.00           C
ATOM   8067 1C31 POPEg 282      56.250  29.770  76.543  1.00  0.00           C
ATOM   8070 2C31 POPEg 282      55.280  30.770  75.893  1.00  0.00           C
ATOM   8073 3C31 POPEg 282      55.870  31.500  74.673  1.00  0.00           C
ATOM   8076 4C31 POPEg 282      54.950  32.620  74.173  1.00  0.00           C
ATOM   8079 5C31 POPEg 282      55.570  33.440  73.033  1.00  0.00           C
ATOM   8082 6C31 POPEg 282      54.640  34.540  72.523  1.00  0.00           C
ATOM   8086  NH3 POPEh 283       5.210  88.740  83.743  1.00  0.00           N
ATOM   8090  C12 POPEh 283       4.430  88.180  84.883  1.00  0.00           C
ATOM   8093  C11 POPEh 283       3.180  87.460  84.363  1.00  0.00           C
ATOM   8096  P   POPEh 283       2.410  85.310  83.143  1.00  0.00           P
ATOM   8097  O13 POPEh 283       2.500  83.940  83.703  1.00  0.00           O
ATOM   8098  O14 POPEh 283       1.140  86.060  83.263  1.00  0.00           O
ATOM   8099  O11 POPEh 283       2.940  85.260  81.673  1.00  0.00           O
ATOM   8100  O12 POPEh 283       3.550  86.190  83.813  1.00  0.00           O
ATOM   8101  C1  POPEh 283       2.090  85.500  80.543  1.00  0.00           C
ATOM   8104  C2  POPEh 283       1.770  84.170  79.823  1.00  0.00           C
ATOM   8106  O21 POPEh 283       2.330  84.220  78.503  1.00  0.00           O
ATOM   8107  C21 POPEh 283       2.660  83.030  78.013  1.00  0.00           C
ATOM   8108  O22 POPEh 283       2.600  81.970  78.623  1.00  0.00           O
ATOM   8109  C22 POPEh 283       3.150  83.230  76.573  1.00  0.00           C
ATOM   8112  C3  POPEh 283       0.240  83.860  79.783  1.00  0.00           C
ATOM   8115  O31 POPEh 283      -0.120  82.800  78.873  1.00  0.00           O
ATOM   8116  C31 POPEh 283      -0.620  81.680  79.383  1.00  0.00           C
ATOM   8117  O32 POPEh 283      -0.750  81.430  80.573  1.00  0.00           O
ATOM   8118  C32 POPEh 283      -1.030  80.770  78.243  1.00  0.00           C
ATOM   8121  C23 POPEh 283       1.990  83.580  75.603  1.00  0.00           C
ATOM   8124  C24 POPEh 283       2.470  83.950  74.193  1.00  0.00           C
ATOM   8127  C25 POPEh 283       1.310  84.010  73.193  1.00  0.00           C
ATOM   8130  C26 POPEh 283       1.730  84.360  71.763  1.00  0.00           C
ATOM   8133  C27 POPEh 283       0.640  83.980  70.743  1.00  0.00           C
ATOM   8136  C28 POPEh 283       0.990  84.360  69.293  1.00  0.00           C
ATOM   8139  C29 POPEh 283      -0.040  83.810  68.343  1.00  0.00           C
ATOM   8141 0C21 POPEh 283       0.180  83.290  67.123  1.00  0.00           C
ATOM   8143 1C21 POPEh 283       1.500  83.180  66.393  1.00  0.00           C
ATOM   8146 2C21 POPEh 283       1.580  84.140  65.193  1.00  0.00           C
ATOM   8149 3C21 POPEh 283       0.570  83.820  64.083  1.00  0.00           C
ATOM   8152 4C21 POPEh 283       0.470  84.910  63.003  1.00  0.00           C
ATOM   8155 5C21 POPEh 283      -0.780  84.720  62.133  1.00  0.00           C
ATOM   8158 6C21 POPEh 283      -1.010  85.820  61.103  1.00  0.00           C
ATOM   8161 7C21 POPEh 283      -2.400  85.720  60.463  1.00  0.00           C
ATOM   8164 8C21 POPEh 283      -2.650  86.710  59.333  1.00  0.00           C
ATOM   8168  C33 POPEh 283      -1.950  79.610  78.673  1.00  0.00           C
ATOM   8171  C34 POPEh 283      -2.600  78.940  77.463  1.00  0.00           C
ATOM   8174  C35 POPEh 283      -1.960  77.610  77.063  1.00  0.00           C
ATOM   8177  C36 POPEh 283      -2.370  77.190  75.643  1.00  0.00           C
ATOM   8180  C37 POPEh 283      -1.800  75.830  75.243  1.00  0.00           C
ATOM   8183  C38 POPEh 283      -1.510  75.710  73.733  1.00  0.00           C
ATOM   8186  C39 POPEh 283      -2.760  75.630  72.843  1.00  0.00           C
ATOM   8189 0C31 POPEh 283      -2.390  75.680  71.353  1.00  0.00           C
ATOM   8192 1C31 POPEh 283      -3.590  75.440  70.423  1.00  0.00           C
ATOM   8195 2C31 POPEh 283      -3.210  75.660  68.943  1.00  0.00           C
ATOM   8198 3C31 POPEh 283      -4.350  75.340  67.963  1.00  0.00           C
ATOM   8201 4C31 POPEh 283      -4.500  73.830  67.713  1.00  0.00           C
ATOM   8204 5C31 POPEh 283      -5.680  73.490  66.793  1.00  0.00           C
ATOM   8207 6C31 POPEh 283      -5.780  71.990  66.483  1.00  0.00           C
ATOM   8211  NH3 POPEi 284     129.010  67.210  40.693  1.00  0.00           N
ATOM   8215  C12 POPEi 284     128.630  65.990  41.483  1.00  0.00           C
ATOM   8218  C11 POPEi 284     128.730  64.720  40.623  1.00  0.00           C
ATOM   8221  P   POPEi 284     129.560  62.840  42.243  1.00  0.00           P
ATOM   8222  O13 POPEi 284     130.500  62.070  41.393  1.00  0.00           O
ATOM   8223  O14 POPEi 284     130.180  63.810  43.173  1.00  0.00           O
ATOM   8224  O11 POPEi 284     128.690  61.850  43.103  1.00  0.00           O
ATOM   8225  O12 POPEi 284     128.430  63.550  41.393  1.00  0.00           O
ATOM   8226  C1  POPEi 284     127.760  62.360  44.083  1.00  0.00           C
ATOM   8229  C2  POPEi 284     127.930  61.610  45.433  1.00  0.00           C
ATOM   8231  O21 POPEi 284     127.440  62.410  46.533  1.00  0.00           O
ATOM   8232  C21 POPEi 284     126.120  62.330  46.683  1.00  0.00           C
ATOM   8233  O22 POPEi 284     125.360  61.810  45.893  1.00  0.00           O
ATOM   8234  C22 POPEi 284     125.720  62.940  48.033  1.00  0.00           C
ATOM   8237  C3  POPEi 284     129.430  61.240  45.683  1.00  0.00           C
ATOM   8240  O31 POPEi 284     129.720  60.960  47.073  1.00  0.00           O
ATOM   8241  C31 POPEi 284     130.210  62.010  47.753  1.00  0.00           C
ATOM   8242  O32 POPEi 284     130.480  63.100  47.293  1.00  0.00           O
ATOM   8243  C32 POPEi 284     130.340  61.620  49.223  1.00  0.00           C
ATOM   8246  C23 POPEi 284     124.510  62.190  48.653  1.00  0.00           C
ATOM   8249  C24 POPEi 284     124.720  61.860  50.143  1.00  0.00           C
ATOM   8252  C25 POPEi 284     124.500  63.050  51.093  1.00  0.00           C
ATOM   8255  C26 POPEi 284     124.800  62.640  52.543  1.00  0.00           C
ATOM   8258  C27 POPEi 284     124.290  63.640  53.583  1.00  0.00           C
ATOM   8261  C28 POPEi 284     124.660  63.200  55.013  1.00  0.00           C
ATOM   8264  C29 POPEi 284     124.110  64.150  56.043  1.00  0.00           C
ATOM   8266 0C21 POPEi 284     124.180  63.970  57.373  1.00  0.00           C
ATOM   8268 1C21 POPEi 284     124.780  62.790  58.093  1.00  0.00           C
ATOM   8271 2C21 POPEi 284     123.900  62.270  59.253  1.00  0.00           C
ATOM   8274 3C21 POPEi 284     123.680  63.330  60.353  1.00  0.00           C
ATOM   8277 4C21 POPEi 284     122.860  62.830  61.543  1.00  0.00           C
ATOM   8280 5C21 POPEi 284     122.520  63.930  62.563  1.00  0.00           C
ATOM   8283 6C21 POPEi 284     122.010  65.230  61.903  1.00  0.00           C
ATOM   8286 7C21 POPEi 284     121.320  66.210  62.863  1.00  0.00           C
ATOM   8289 8C21 POPEi 284     121.040  67.570  62.213  1.00  0.00           C
ATOM   8293  C33 POPEi 284     131.160  62.660  50.033  1.00  0.00           C
ATOM   8296  C34 POPEi 284     131.190  62.330  51.523  1.00  0.00           C
ATOM   8299  C35 POPEi 284     132.110  63.240  52.353  1.00  0.00           C
ATOM   8302  C36 POPEi 284     132.040  62.900  53.853  1.00  0.00           C
ATOM   8305  C37 POPEi 284     133.230  63.450  54.633  1.00  0.00           C
ATOM   8308  C38 POPEi 284     133.010  63.460  56.153  1.00  0.00           C
ATOM   8311  C39 POPEi 284     132.490  62.130  56.713  1.00  0.00           C
ATOM   8314 0C31 POPEi 284     132.300  62.190  58.233  1.00  0.00           C
ATOM   8317 1C31 POPEi 284     131.500  61.010  58.793  1.00  0.00           C
ATOM   8320 2C31 POPEi 284     131.570  60.930  60.323  1.00  0.00           C
ATOM   8323 3C31 POPEi 284     131.020  62.160  61.063  1.00  0.00           C
ATOM   8326 4C31 POPEi 284     131.540  62.220  62.503  1.00  0.00           C
ATOM   8329 5C31 POPEi 284     131.180  63.510  63.233  1.00  0.00           C
ATOM   8332 6C31 POPEi 284     131.680  63.520  64.683  1.00  0.00           C
ATOM   8336  NH3 POPEj 285     117.250 107.260  41.093  1.00  0.00           N
ATOM   8340  C12 POPEj 285     117.810 108.350  40.223  1.00  0.00           C
ATOM   8343  C11 POPEj 285     119.330 108.430  40.393  1.00  0.00           C
ATOM   8346  P   POPEj 285     121.470 109.630  39.553  1.00  0.00           P
ATOM   8347  O13 POPEj 285     122.020 108.940  38.373  1.00  0.00           O
ATOM   8348  O14 POPEj 285     121.810 111.060  39.723  1.00  0.00           O
ATOM   8349  O11 POPEj 285     121.860 108.790  40.823  1.00  0.00           O
ATOM   8350  O12 POPEj 285     119.880 109.500  39.603  1.00  0.00           O
ATOM   8351  C1  POPEj 285     122.330 109.380  42.023  1.00  0.00           C
ATOM   8354  C2  POPEj 285     122.330 108.280  43.113  1.00  0.00           C
ATOM   8356  O21 POPEj 285     122.520 108.830  44.433  1.00  0.00           O
ATOM   8357  C21 POPEj 285     123.670 109.450  44.643  1.00  0.00           C
ATOM   8358  O22 POPEj 285     124.580 109.590  43.853  1.00  0.00           O
ATOM   8359  C22 POPEj 285     123.690 109.940  46.103  1.00  0.00           C
ATOM   8362  C3  POPEj 285     123.280 107.090  42.753  1.00  0.00           C
ATOM   8365  O31 POPEj 285     122.810 105.850  43.323  1.00  0.00           O
ATOM   8366  C31 POPEj 285     123.260 105.540  44.523  1.00  0.00           C
ATOM   8367  O32 POPEj 285     124.080 106.180  45.163  1.00  0.00           O
ATOM   8368  C32 POPEj 285     122.570 104.240  44.953  1.00  0.00           C
ATOM   8371  C23 POPEj 285     125.060 110.550  46.483  1.00  0.00           C
ATOM   8374  C24 POPEj 285     125.080 111.220  47.863  1.00  0.00           C
ATOM   8377  C25 POPEj 285     125.020 110.250  49.053  1.00  0.00           C
ATOM   8380  C26 POPEj 285     124.840 110.960  50.403  1.00  0.00           C
ATOM   8383  C27 POPEj 285     124.690 109.980  51.573  1.00  0.00           C
ATOM   8386  C28 POPEj 285     124.130 110.650  52.843  1.00  0.00           C
ATOM   8389  C29 POPEj 285     123.910 109.630  53.933  1.00  0.00           C
ATOM   8391 0C21 POPEj 285     124.200 109.750  55.243  1.00  0.00           C
ATOM   8393 1C21 POPEj 285     124.800 110.960  55.923  1.00  0.00           C
ATOM   8396 2C21 POPEj 285     126.200 110.690  56.503  1.00  0.00           C
ATOM   8399 3C21 POPEj 285     126.230 109.550  57.533  1.00  0.00           C
ATOM   8402 4C21 POPEj 285     127.530 109.560  58.353  1.00  0.00           C
ATOM   8405 5C21 POPEj 285     127.560 108.410  59.373  1.00  0.00           C
ATOM   8408 6C21 POPEj 285     128.770 108.490  60.303  1.00  0.00           C
ATOM   8411 7C21 POPEj 285     128.720 107.430  61.403  1.00  0.00           C
ATOM   8414 8C21 POPEj 285     129.880 107.540  62.393  1.00  0.00           C
ATOM   8418  C33 POPEj 285     123.330 103.410  46.003  1.00  0.00           C
ATOM   8421  C34 POPEj 285     123.040 103.830  47.453  1.00  0.00           C
ATOM   8424  C35 POPEj 285     123.720 105.110  47.933  1.00  0.00           C
ATOM   8427  C36 POPEj 285     123.690 105.210  49.453  1.00  0.00           C
ATOM   8430  C37 POPEj 285     124.380 106.470  50.003  1.00  0.00           C
ATOM   8433  C38 POPEj 285     124.900 106.240  51.433  1.00  0.00           C
ATOM   8436  C39 POPEj 285     123.740 106.090  52.433  1.00  0.00           C
ATOM   8439 0C31 POPEj 285     124.200 105.760  53.853  1.00  0.00           C
ATOM   8442 1C31 POPEj 285     123.020 105.790  54.833  1.00  0.00           C
ATOM   8445 2C31 POPEj 285     123.020 104.660  55.873  1.00  0.00           C
ATOM   8448 3C31 POPEj 285     124.080 104.800  56.983  1.00  0.00           C
ATOM   8451 4C31 POPEj 285     123.750 105.920  57.983  1.00  0.00           C
ATOM   8454 5C31 POPEj 285     124.640 105.860  59.233  1.00  0.00           C
ATOM   8457 6C31 POPEj 285     124.290 106.910  60.283  1.00  0.00           C
ATOM   8461  NH3 POPEk 286      62.420  93.900  86.273  1.00  0.00           N
ATOM   8465  C12 POPEk 286      63.510  94.930  86.123  1.00  0.00           C
ATOM   8468  C11 POPEk 286      64.180  94.830  84.763  1.00  0.00           C
ATOM   8471  P   POPEk 286      66.670  95.710  84.823  1.00  0.00           P
ATOM   8472  O13 POPEk 286      66.970  95.590  86.263  1.00  0.00           O
ATOM   8473  O14 POPEk 286      67.230  94.550  84.083  1.00  0.00           O
ATOM   8474  O11 POPEk 286      67.320  97.070  84.313  1.00  0.00           O
ATOM   8475  O12 POPEk 286      65.140  95.860  84.603  1.00  0.00           O
ATOM   8476  C1  POPEk 286      66.460  98.190  84.053  1.00  0.00           C
ATOM   8479  C2  POPEk 286      65.720  98.150  82.663  1.00  0.00           C
ATOM   8481  O21 POPEk 286      66.440  97.430  81.643  1.00  0.00           O
ATOM   8482  C21 POPEk 286      67.660  97.850  81.353  1.00  0.00           C
ATOM   8483  O22 POPEk 286      68.230  98.820  81.823  1.00  0.00           O
ATOM   8484  C22 POPEk 286      68.360  96.760  80.523  1.00  0.00           C
ATOM   8487  C3  POPEk 286      65.260  99.570  82.203  1.00  0.00           C
ATOM   8490  O31 POPEk 286      64.130  99.480  81.333  1.00  0.00           O
ATOM   8491  C31 POPEk 286      64.370  99.430  80.033  1.00  0.00           C
ATOM   8492  O32 POPEk 286      65.460  99.490  79.503  1.00  0.00           O
ATOM   8493  C32 POPEk 286      63.050  99.080  79.343  1.00  0.00           C
ATOM   8496  C23 POPEk 286      69.140  97.290  79.303  1.00  0.00           C
ATOM   8499  C24 POPEk 286      70.170  96.280  78.753  1.00  0.00           C
ATOM   8502  C25 POPEk 286      69.550  94.970  78.233  1.00  0.00           C
ATOM   8505  C26 POPEk 286      68.950  95.060  76.813  1.00  0.00           C
ATOM   8508  C27 POPEk 286      70.030  94.950  75.733  1.00  0.00           C
ATOM   8511  C28 POPEk 286      69.520  94.960  74.273  1.00  0.00           C
ATOM   8514  C29 POPEk 286      68.800  93.690  73.903  1.00  0.00           C
ATOM   8516 0C21 POPEk 286      69.160  92.770  72.983  1.00  0.00           C
ATOM   8518 1C21 POPEk 286      70.370  92.810  72.083  1.00  0.00           C
ATOM   8521 2C21 POPEk 286      71.480  91.820  72.503  1.00  0.00           C
ATOM   8524 3C21 POPEk 286      71.210  90.360  72.103  1.00  0.00           C
ATOM   8527 4C21 POPEk 286      72.390  89.450  72.483  1.00  0.00           C
ATOM   8530 5C21 POPEk 286      72.310  88.020  71.913  1.00  0.00           C
ATOM   8533 6C21 POPEk 286      72.470  87.960  70.393  1.00  0.00           C
ATOM   8536 7C21 POPEk 286      72.620  86.530  69.853  1.00  0.00           C
ATOM   8539 8C21 POPEk 286      72.830  86.470  68.333  1.00  0.00           C
ATOM   8543  C33 POPEk 286      62.830  99.680  77.943  1.00  0.00           C
ATOM   8546  C34 POPEk 286      61.400  99.370  77.473  1.00  0.00           C
ATOM   8549  C35 POPEk 286      61.020  99.920  76.103  1.00  0.00           C
ATOM   8552  C36 POPEk 286      61.500  99.060  74.933  1.00  0.00           C
ATOM   8555  C37 POPEk 286      60.760  99.410  73.633  1.00  0.00           C
ATOM   8558  C38 POPEk 286      61.050  98.430  72.483  1.00  0.00           C
ATOM   8561  C39 POPEk 286      60.100  98.660  71.293  1.00  0.00           C
ATOM   8564 0C31 POPEk 286      60.330  97.670  70.143  1.00  0.00           C
ATOM   8567 1C31 POPEk 286      59.480  98.020  68.913  1.00  0.00           C
ATOM   8570 2C31 POPEk 286      59.820  97.160  67.693  1.00  0.00           C
ATOM   8573 3C31 POPEk 286      58.860  95.990  67.463  1.00  0.00           C
ATOM   8576 4C31 POPEk 286      57.550  96.400  66.783  1.00  0.00           C
ATOM   8579 5C31 POPEk 286      56.790  95.210  66.183  1.00  0.00           C
ATOM   8582 6C31 POPEk 286      55.470  95.620  65.513  1.00  0.00           C
ATOM   8586  NH3 POPEl 287       6.460  19.460  44.053  1.00  0.00           N
ATOM   8590  C12 POPEl 287       6.030  20.900  43.863  1.00  0.00           C
ATOM   8593  C11 POPEl 287       5.520  21.520  45.163  1.00  0.00           C
ATOM   8596  P   POPEl 287       2.980  20.940  45.093  1.00  0.00           P
ATOM   8597  O13 POPEl 287       3.000  20.530  43.673  1.00  0.00           O
ATOM   8598  O14 POPEl 287       2.300  22.220  45.373  1.00  0.00           O
ATOM   8599  O11 POPEl 287       2.200  19.870  45.963  1.00  0.00           O
ATOM   8600  O12 POPEl 287       4.410  20.820  45.703  1.00  0.00           O
ATOM   8601  C1  POPEl 287       2.610  19.650  47.323  1.00  0.00           C
ATOM   8604  C2  POPEl 287       2.180  20.790  48.303  1.00  0.00           C
ATOM   8606  O21 POPEl 287       2.440  20.410  49.663  1.00  0.00           O
ATOM   8607  C21 POPEl 287       3.680  20.510  50.073  1.00  0.00           C
ATOM   8608  O22 POPEl 287       4.650  20.810  49.403  1.00  0.00           O
ATOM   8609  C22 POPEl 287       3.680  20.300  51.583  1.00  0.00           C
ATOM   8612  C3  POPEl 287       0.660  21.080  48.193  1.00  0.00           C
ATOM   8615  O31 POPEl 287       0.070  21.430  49.463  1.00  0.00           O
ATOM   8616  C31 POPEl 287       0.120  22.700  49.803  1.00  0.00           C
ATOM   8617  O32 POPEl 287       0.390  23.640  49.073  1.00  0.00           O
ATOM   8618  C32 POPEl 287      -0.270  22.810  51.283  1.00  0.00           C
ATOM   8621  C23 POPEl 287       5.090  20.220  52.183  1.00  0.00           C
ATOM   8624  C24 POPEl 287       4.980  20.040  53.703  1.00  0.00           C
ATOM   8627  C25 POPEl 287       6.310  19.870  54.433  1.00  0.00           C
ATOM   8630  C26 POPEl 287       6.090  19.810  55.943  1.00  0.00           C
ATOM   8633  C27 POPEl 287       7.360  19.470  56.733  1.00  0.00           C
ATOM   8636  C28 POPEl 287       7.130  19.480  58.253  1.00  0.00           C
ATOM   8639  C29 POPEl 287       6.210  18.370  58.683  1.00  0.00           C
ATOM   8641 0C21 POPEl 287       5.910  18.030  59.943  1.00  0.00           C
ATOM   8643 1C21 POPEl 287       6.440  18.670  61.203  1.00  0.00           C
ATOM   8646 2C21 POPEl 287       6.610  17.610  62.303  1.00  0.00           C
ATOM   8649 3C21 POPEl 287       6.930  18.210  63.683  1.00  0.00           C
ATOM   8652 4C21 POPEl 287       6.620  17.240  64.843  1.00  0.00           C
ATOM   8655 5C21 POPEl 287       7.530  16.000  64.873  1.00  0.00           C
ATOM   8658 6C21 POPEl 287       6.880  14.810  65.603  1.00  0.00           C
ATOM   8661 7C21 POPEl 287       7.830  13.600  65.703  1.00  0.00           C
ATOM   8664 8C21 POPEl 287       7.150  12.350  66.263  1.00  0.00           C
ATOM   8668  C33 POPEl 287      -0.490  24.260  51.773  1.00  0.00           C
ATOM   8671  C34 POPEl 287      -0.890  24.310  53.253  1.00  0.00           C
ATOM   8674  C35 POPEl 287      -1.030  25.740  53.813  1.00  0.00           C
ATOM   8677  C36 POPEl 287      -1.460  25.790  55.283  1.00  0.00           C
ATOM   8680  C37 POPEl 287      -2.970  25.550  55.473  1.00  0.00           C
ATOM   8683  C38 POPEl 287      -3.400  25.290  56.933  1.00  0.00           C
ATOM   8686  C39 POPEl 287      -3.820  26.530  57.723  1.00  0.00           C
ATOM   8689 0C31 POPEl 287      -2.670  27.520  57.963  1.00  0.00           C
ATOM   8692 1C31 POPEl 287      -2.980  28.610  58.993  1.00  0.00           C
ATOM   8695 2C31 POPEl 287      -1.860  29.660  58.983  1.00  0.00           C
ATOM   8698 3C31 POPEl 287      -2.000  30.790  60.013  1.00  0.00           C
ATOM   8701 4C31 POPEl 287      -1.660  30.360  61.453  1.00  0.00           C
ATOM   8704 5C31 POPEl 287      -0.940  31.470  62.233  1.00  0.00           C
ATOM   8707 6C31 POPEl 287      -0.620  31.090  63.683  1.00  0.00           C
ATOM   8711  NH3 POPEm 288      14.430  77.770  81.563  1.00  0.00           N
ATOM   8715  C12 POPEm 288      15.500  78.790  81.823  1.00  0.00           C
ATOM   8718  C11 POPEm 288      15.170  80.080  81.063  1.00  0.00           C
ATOM   8721  P   POPEm 288      16.140  82.360  80.353  1.00  0.00           P
ATOM   8722  O13 POPEm 288      16.170  83.380  81.433  1.00  0.00           O
ATOM   8723  O14 POPEm 288      17.180  82.520  79.313  1.00  0.00           O
ATOM   8724  O11 POPEm 288      14.720  82.320  79.633  1.00  0.00           O
ATOM   8725  O12 POPEm 288      16.320  80.910  80.963  1.00  0.00           O
ATOM   8726  C1  POPEm 288      14.520  83.030  78.403  1.00  0.00           C
ATOM   8729  C2  POPEm 288      15.040  82.290  77.133  1.00  0.00           C
ATOM   8731  O21 POPEm 288      14.240  82.570  75.973  1.00  0.00           O
ATOM   8732  C21 POPEm 288      14.340  83.650  75.213  1.00  0.00           C
ATOM   8733  O22 POPEm 288      13.850  83.730  74.093  1.00  0.00           O
ATOM   8734  C22 POPEm 288      15.130  84.800  75.833  1.00  0.00           C
ATOM   8737  C3  POPEm 288      15.020  80.750  77.363  1.00  0.00           C
ATOM   8740  O31 POPEm 288      14.980  80.010  76.133  1.00  0.00           O
ATOM   8741  C31 POPEm 288      16.120  79.980  75.463  1.00  0.00           C
ATOM   8742  O32 POPEm 288      17.170  80.460  75.823  1.00  0.00           O
ATOM   8743  C32 POPEm 288      15.840  79.250  74.143  1.00  0.00           C
ATOM   8746  C23 POPEm 288      15.290  85.990  74.863  1.00  0.00           C
ATOM   8749  C24 POPEm 288      16.440  85.800  73.883  1.00  0.00           C
ATOM   8752  C25 POPEm 288      16.620  87.020  72.983  1.00  0.00           C
ATOM   8755  C26 POPEm 288      17.860  86.920  72.103  1.00  0.00           C
ATOM   8758  C27 POPEm 288      18.030  88.140  71.183  1.00  0.00           C
ATOM   8761  C28 POPEm 288      19.400  88.170  70.473  1.00  0.00           C
ATOM   8764  C29 POPEm 288      20.520  88.440  71.453  1.00  0.00           C
ATOM   8766 0C21 POPEm 288      21.480  89.370  71.373  1.00  0.00           C
ATOM   8768 1C21 POPEm 288      21.680  90.380  70.273  1.00  0.00           C
ATOM   8771 2C21 POPEm 288      21.740  91.820  70.823  1.00  0.00           C
ATOM   8774 3C21 POPEm 288      22.860  92.080  71.843  1.00  0.00           C
ATOM   8777 4C21 POPEm 288      22.900  93.550  72.273  1.00  0.00           C
ATOM   8780 5C21 POPEm 288      23.920  93.800  73.393  1.00  0.00           C
ATOM   8783 6C21 POPEm 288      24.010  95.300  73.723  1.00  0.00           C
ATOM   8786 7C21 POPEm 288      24.950  95.600  74.883  1.00  0.00           C
ATOM   8789 8C21 POPEm 288      25.080  97.100  75.113  1.00  0.00           C
ATOM   8793  C33 POPEm 288      17.120  78.960  73.343  1.00  0.00           C
ATOM   8796  C34 POPEm 288      16.810  78.110  72.103  1.00  0.00           C
ATOM   8799  C35 POPEm 288      18.080  77.610  71.413  1.00  0.00           C
ATOM   8802  C36 POPEm 288      17.790  76.710  70.213  1.00  0.00           C
ATOM   8805  C37 POPEm 288      19.060  75.970  69.763  1.00  0.00           C
ATOM   8808  C38 POPEm 288      18.900  75.160  68.463  1.00  0.00           C
ATOM   8811  C39 POPEm 288      20.010  74.110  68.273  1.00  0.00           C
ATOM   8814 0C31 POPEm 288      21.440  74.660  68.463  1.00  0.00           C
ATOM   8817 1C31 POPEm 288      22.500  73.550  68.593  1.00  0.00           C
ATOM   8820 2C31 POPEm 288      23.780  74.090  69.243  1.00  0.00           C
ATOM   8823 3C31 POPEm 288      24.820  73.020  69.593  1.00  0.00           C
ATOM   8826 4C31 POPEm 288      25.710  72.620  68.423  1.00  0.00           C
ATOM   8829 5C31 POPEm 288      26.700  71.520  68.813  1.00  0.00           C
ATOM   8832 6C31 POPEm 288      27.650  71.130  67.673  1.00  0.00           C
ATOM   8836  NH3 POPEn 289      12.900 123.520  41.123  1.00  0.00           N
ATOM   8840  C12 POPEn 289      13.800 122.390  41.553  1.00  0.00           C
ATOM   8843  C11 POPEn 289      13.990 122.360  43.083  1.00  0.00           C
ATOM   8846  P   POPEn 289      14.990 119.970  43.523  1.00  0.00           P
ATOM   8847  O13 POPEn 289      14.850 119.420  42.163  1.00  0.00           O
ATOM   8848  O14 POPEn 289      16.100 119.410  44.343  1.00  0.00           O
ATOM   8849  O11 POPEn 289      13.610 119.800  44.273  1.00  0.00           O
ATOM   8850  O12 POPEn 289      15.110 121.540  43.453  1.00  0.00           O
ATOM   8851  C1  POPEn 289      13.460 119.800  45.683  1.00  0.00           C
ATOM   8854  C2  POPEn 289      13.170 118.370  46.203  1.00  0.00           C
ATOM   8856  O21 POPEn 289      11.760 118.170  46.393  1.00  0.00           O
ATOM   8857  C21 POPEn 289      11.020 118.020  45.313  1.00  0.00           C
ATOM   8858  O22 POPEn 289      11.390 118.030  44.163  1.00  0.00           O
ATOM   8859  C22 POPEn 289       9.560 117.740  45.753  1.00  0.00           C
ATOM   8862  C3  POPEn 289      13.880 118.140  47.563  1.00  0.00           C
ATOM   8865  O31 POPEn 289      13.750 116.770  47.993  1.00  0.00           O
ATOM   8866  C31 POPEn 289      12.830 116.480  48.893  1.00  0.00           C
ATOM   8867  O32 POPEn 289      12.090 117.280  49.443  1.00  0.00           O
ATOM   8868  C32 POPEn 289      12.820 114.970  49.133  1.00  0.00           C
ATOM   8871  C23 POPEn 289       9.440 116.680  46.883  1.00  0.00           C
ATOM   8874  C24 POPEn 289       8.000 116.370  47.323  1.00  0.00           C
ATOM   8877  C25 POPEn 289       7.960 115.340  48.463  1.00  0.00           C
ATOM   8880  C26 POPEn 289       6.610 115.240  49.193  1.00  0.00           C
ATOM   8883  C27 POPEn 289       6.730 114.380  50.463  1.00  0.00           C
ATOM   8886  C28 POPEn 289       5.730 114.770  51.563  1.00  0.00           C
ATOM   8889  C29 POPEn 289       6.210 114.370  52.933  1.00  0.00           C
ATOM   8891 0C21 POPEn 289       5.490 113.820  53.943  1.00  0.00           C
ATOM   8893 1C21 POPEn 289       4.020 113.510  53.943  1.00  0.00           C
ATOM   8896 2C21 POPEn 289       3.610 112.890  55.293  1.00  0.00           C
ATOM   8899 3C21 POPEn 289       2.100 112.680  55.403  1.00  0.00           C
ATOM   8902 4C21 POPEn 289       1.670 111.860  56.633  1.00  0.00           C
ATOM   8905 5C21 POPEn 289       2.000 112.550  57.963  1.00  0.00           C
ATOM   8908 6C21 POPEn 289       1.310 111.870  59.163  1.00  0.00           C
ATOM   8911 7C21 POPEn 289       1.740 112.490  60.493  1.00  0.00           C
ATOM   8914 8C21 POPEn 289       1.000 111.910  61.703  1.00  0.00           C
ATOM   8918  C33 POPEn 289      11.550 114.520  49.883  1.00  0.00           C
ATOM   8921  C34 POPEn 289      11.270 113.010  49.793  1.00  0.00           C
ATOM   8924  C35 POPEn 289      12.260 112.110  50.543  1.00  0.00           C
ATOM   8927  C36 POPEn 289      12.310 112.370  52.053  1.00  0.00           C
ATOM   8930  C37 POPEn 289      13.040 111.250  52.813  1.00  0.00           C
ATOM   8933  C38 POPEn 289      13.310 111.580  54.283  1.00  0.00           C
ATOM   8936  C39 POPEn 289      13.990 110.420  55.023  1.00  0.00           C
ATOM   8939 0C31 POPEn 289      14.230 110.690  56.513  1.00  0.00           C
ATOM   8942 1C31 POPEn 289      15.490 111.520  56.773  1.00  0.00           C
ATOM   8945 2C31 POPEn 289      15.720 111.770  58.273  1.00  0.00           C
ATOM   8948 3C31 POPEn 289      16.880 112.710  58.593  1.00  0.00           C
ATOM   8951 4C31 POPEn 289      18.220 112.260  57.983  1.00  0.00           C
ATOM   8954 5C31 POPEn 289      19.430 113.020  58.543  1.00  0.00           C
ATOM   8957 6C31 POPEn 289      20.760 112.540  57.953  1.00  0.00           C
ATOM   8961  NH3 POPEo 290      95.730 109.040  42.833  1.00  0.00           N
ATOM   8965  C12 POPEo 290      95.370 110.130  41.853  1.00  0.00           C
ATOM   8968  C11 POPEo 290      95.980 111.510  42.233  1.00  0.00           C
ATOM   8971  P   POPEo 290      98.020 111.060  43.853  1.00  0.00           P
ATOM   8972  O13 POPEo 290      98.240 109.600  43.813  1.00  0.00           O
ATOM   8973  O14 POPEo 290      99.140 111.930  44.243  1.00  0.00           O
ATOM   8974  O11 POPEo 290      96.800 111.250  44.803  1.00  0.00           O
ATOM   8975  O12 POPEo 290      97.400 111.480  42.463  1.00  0.00           O
ATOM   8976  C1  POPEo 290      96.540 112.380  45.623  1.00  0.00           C
ATOM   8979  C2  POPEo 290      95.500 111.950  46.673  1.00  0.00           C
ATOM   8981  O21 POPEo 290      95.310 112.990  47.653  1.00  0.00           O
ATOM   8982  C21 POPEo 290      94.220 113.730  47.483  1.00  0.00           C
ATOM   8983  O22 POPEo 290      93.440 113.630  46.553  1.00  0.00           O
ATOM   8984  C22 POPEo 290      94.050 114.730  48.633  1.00  0.00           C
ATOM   8987  C3  POPEo 290      95.990 110.670  47.403  1.00  0.00           C
ATOM   8990  O31 POPEo 290      95.170 110.360  48.533  1.00  0.00           O
ATOM   8991  C31 POPEo 290      93.980 109.850  48.243  1.00  0.00           C
ATOM   8992  O32 POPEo 290      93.550 109.610  47.123  1.00  0.00           O
ATOM   8993  C32 POPEo 290      93.220 109.730  49.563  1.00  0.00           C
ATOM   8996  C23 POPEo 290      93.320 114.140  49.853  1.00  0.00           C
ATOM   8999  C24 POPEo 290      94.250 113.430  50.853  1.00  0.00           C
ATOM   9002  C25 POPEo 290      95.130 114.370  51.693  1.00  0.00           C
ATOM   9005  C26 POPEo 290      94.350 115.230  52.703  1.00  0.00           C
ATOM   9008  C27 POPEo 290      95.270 116.000  53.663  1.00  0.00           C
ATOM   9011  C28 POPEo 290      94.520 116.900  54.663  1.00  0.00           C
ATOM   9014  C29 POPEo 290      93.620 116.130  55.603  1.00  0.00           C
ATOM   9016 0C21 POPEo 290      93.770 115.980  56.943  1.00  0.00           C
ATOM   9018 1C21 POPEo 290      94.860 116.510  57.833  1.00  0.00           C
ATOM   9021 2C21 POPEo 290      95.620 115.390  58.573  1.00  0.00           C
ATOM   9024 3C21 POPEo 290      94.780 114.700  59.663  1.00  0.00           C
ATOM   9027 4C21 POPEo 290      95.510 113.550  60.383  1.00  0.00           C
ATOM   9030 5C21 POPEo 290      95.480 112.250  59.573  1.00  0.00           C
ATOM   9033 6C21 POPEo 290      96.200 111.090  60.263  1.00  0.00           C
ATOM   9036 7C21 POPEo 290      95.990 109.760  59.533  1.00  0.00           C
ATOM   9039 8C21 POPEo 290      96.780 108.590  60.133  1.00  0.00           C
ATOM   9043  C33 POPEo 290      91.710 110.020  49.433  1.00  0.00           C
ATOM   9046  C34 POPEo 290      90.960 109.700  50.733  1.00  0.00           C
ATOM   9049  C35 POPEo 290      91.260 110.690  51.873  1.00  0.00           C
ATOM   9052  C36 POPEo 290      92.310 110.250  52.903  1.00  0.00           C
ATOM   9055  C37 POPEo 290      92.390 111.260  54.063  1.00  0.00           C
ATOM   9058  C38 POPEo 290      93.480 110.940  55.093  1.00  0.00           C
ATOM   9061  C39 POPEo 290      94.910 111.180  54.573  1.00  0.00           C
ATOM   9064 0C31 POPEo 290      95.950 111.090  55.703  1.00  0.00           C
ATOM   9067 1C31 POPEo 290      97.360 111.550  55.273  1.00  0.00           C
ATOM   9070 2C31 POPEo 290      98.110 110.520  54.413  1.00  0.00           C
ATOM   9073 3C31 POPEo 290      99.090 111.180  53.433  1.00  0.00           C
ATOM   9076 4C31 POPEo 290      98.360 111.790  52.223  1.00  0.00           C
ATOM   9079 5C31 POPEo 290      99.290 112.480  51.223  1.00  0.00           C
ATOM   9082 6C31 POPEo 290      98.520 113.000  50.013  1.00  0.00           C
ATOM   9086  NH3 POPEp 291     106.090  73.310  46.643  1.00  0.00           N
ATOM   9090  C12 POPEp 291     107.230  72.320  46.723  1.00  0.00           C
ATOM   9093  C11 POPEp 291     107.470  71.700  45.343  1.00  0.00           C
ATOM   9096  P   POPEp 291     108.650  69.830  44.003  1.00  0.00           P
ATOM   9097  O13 POPEp 291     107.690  70.350  43.003  1.00  0.00           O
ATOM   9098  O14 POPEp 291     110.100  70.000  43.783  1.00  0.00           O
ATOM   9099  O11 POPEp 291     108.330  68.320  44.343  1.00  0.00           O
ATOM   9100  O12 POPEp 291     108.280  70.520  45.403  1.00  0.00           O
ATOM   9101  C1  POPEp 291     109.420  67.470  44.743  1.00  0.00           C
ATOM   9104  C2  POPEp 291     109.840  67.650  46.243  1.00  0.00           C
ATOM   9106  O21 POPEp 291     110.800  68.730  46.343  1.00  0.00           O
ATOM   9107  C21 POPEp 291     110.780  69.720  47.253  1.00  0.00           C
ATOM   9108  O22 POPEp 291     111.550  70.660  47.233  1.00  0.00           O
ATOM   9109  C22 POPEp 291     109.700  69.580  48.333  1.00  0.00           C
ATOM   9112  C3  POPEp 291     110.500  66.330  46.733  1.00  0.00           C
ATOM   9115  O31 POPEp 291     110.500  66.210  48.163  1.00  0.00           O
ATOM   9116  C31 POPEp 291     111.660  66.460  48.763  1.00  0.00           C
ATOM   9117  O32 POPEp 291     112.610  67.020  48.253  1.00  0.00           O
ATOM   9118  C32 POPEp 291     111.610  65.940  50.203  1.00  0.00           C
ATOM   9121  C23 POPEp 291     110.050  70.390  49.613  1.00  0.00           C
ATOM   9124  C24 POPEp 291     108.810  70.700  50.473  1.00  0.00           C
ATOM   9127  C25 POPEp 291     109.030  70.550  51.983  1.00  0.00           C
ATOM   9130  C26 POPEp 291     110.010  71.600  52.513  1.00  0.00           C
ATOM   9133  C27 POPEp 291     110.120  71.690  54.053  1.00  0.00           C
ATOM   9136  C28 POPEp 291     111.250  72.640  54.503  1.00  0.00           C
ATOM   9139  C29 POPEp 291     111.420  72.610  56.003  1.00  0.00           C
ATOM   9141 0C21 POPEp 291     112.560  72.730  56.703  1.00  0.00           C
ATOM   9143 1C21 POPEp 291     113.960  72.990  56.213  1.00  0.00           C
ATOM   9146 2C21 POPEp 291     114.500  74.360  56.673  1.00  0.00           C
ATOM   9149 3C21 POPEp 291     114.430  74.600  58.193  1.00  0.00           C
ATOM   9152 4C21 POPEp 291     115.070  75.930  58.603  1.00  0.00           C
ATOM   9155 5C21 POPEp 291     114.850  76.280  60.083  1.00  0.00           C
ATOM   9158 6C21 POPEp 291     113.470  76.840  60.433  1.00  0.00           C
ATOM   9161 7C21 POPEp 291     113.430  77.350  61.883  1.00  0.00           C
ATOM   9164 8C21 POPEp 291     112.050  77.880  62.303  1.00  0.00           C
ATOM   9168  C33 POPEp 291     112.200  66.930  51.233  1.00  0.00           C
ATOM   9171  C34 POPEp 291     112.650  66.260  52.543  1.00  0.00           C
ATOM   9174  C35 POPEp 291     113.960  65.480  52.373  1.00  0.00           C
ATOM   9177  C36 POPEp 291     114.670  65.100  53.673  1.00  0.00           C
ATOM   9180  C37 POPEp 291     116.080  64.540  53.433  1.00  0.00           C
ATOM   9183  C38 POPEp 291     116.870  64.390  54.743  1.00  0.00           C
ATOM   9186  C39 POPEp 291     118.190  63.630  54.573  1.00  0.00           C
ATOM   9189 0C31 POPEp 291     118.830  63.300  55.933  1.00  0.00           C
ATOM   9192 1C31 POPEp 291     119.950  62.260  55.843  1.00  0.00           C
ATOM   9195 2C31 POPEp 291     120.540  61.890  57.223  1.00  0.00           C
ATOM   9198 3C31 POPEp 291     119.600  61.030  58.083  1.00  0.00           C
ATOM   9201 4C31 POPEp 291     120.120  60.850  59.513  1.00  0.00           C
ATOM   9204 5C31 POPEp 291     119.230  59.930  60.363  1.00  0.00           C
ATOM   9207 6C31 POPEp 291     119.710  59.790  61.813  1.00  0.00           C
ATOM   9211  NH3 POPEq 292      77.780  49.990  43.073  1.00  0.00           N
ATOM   9215  C12 POPEq 292      76.550  49.150  42.883  1.00  0.00           C
ATOM   9218  C11 POPEq 292      76.840  47.640  42.933  1.00  0.00           C
ATOM   9221  P   POPEq 292      74.870  46.050  43.753  1.00  0.00           P
ATOM   9222  O13 POPEq 292      73.470  45.880  43.343  1.00  0.00           O
ATOM   9223  O14 POPEq 292      75.680  44.840  44.033  1.00  0.00           O
ATOM   9224  O11 POPEq 292      74.860  47.040  44.993  1.00  0.00           O
ATOM   9225  O12 POPEq 292      75.630  46.930  42.673  1.00  0.00           O
ATOM   9226  C1  POPEq 292      75.740  46.870  46.113  1.00  0.00           C
ATOM   9229  C2  POPEq 292      74.910  46.690  47.413  1.00  0.00           C
ATOM   9231  O21 POPEq 292      75.750  46.270  48.493  1.00  0.00           O
ATOM   9232  C21 POPEq 292      76.540  47.210  48.973  1.00  0.00           C
ATOM   9233  O22 POPEq 292      76.660  48.350  48.543  1.00  0.00           O
ATOM   9234  C22 POPEq 292      77.230  46.650  50.223  1.00  0.00           C
ATOM   9237  C3  POPEq 292      73.790  45.630  47.233  1.00  0.00           C
ATOM   9240  O31 POPEq 292      73.170  45.210  48.463  1.00  0.00           O
ATOM   9241  C31 POPEq 292      72.400  46.110  49.073  1.00  0.00           C
ATOM   9242  O32 POPEq 292      72.320  47.280  48.773  1.00  0.00           O
ATOM   9243  C32 POPEq 292      71.580  45.410  50.153  1.00  0.00           C
ATOM   9246  C23 POPEq 292      78.410  47.520  50.723  1.00  0.00           C
ATOM   9249  C24 POPEq 292      79.150  46.850  51.883  1.00  0.00           C
ATOM   9252  C25 POPEq 292      78.500  47.080  53.253  1.00  0.00           C
ATOM   9255  C26 POPEq 292      79.000  48.380  53.903  1.00  0.00           C
ATOM   9258  C27 POPEq 292      78.510  48.580  55.343  1.00  0.00           C
ATOM   9261  C28 POPEq 292      79.180  49.790  56.033  1.00  0.00           C
ATOM   9264  C29 POPEq 292      80.630  49.520  56.383  1.00  0.00           C
ATOM   9266 0C21 POPEq 292      81.220  49.630  57.593  1.00  0.00           C
ATOM   9268 1C21 POPEq 292      80.570  50.100  58.873  1.00  0.00           C
ATOM   9271 2C21 POPEq 292      81.270  51.360  59.423  1.00  0.00           C
ATOM   9274 3C21 POPEq 292      80.440  52.030  60.523  1.00  0.00           C
ATOM   9277 4C21 POPEq 292      81.210  53.190  61.183  1.00  0.00           C
ATOM   9280 5C21 POPEq 292      80.320  54.100  62.043  1.00  0.00           C
ATOM   9283 6C21 POPEq 292      79.450  55.060  61.213  1.00  0.00           C
ATOM   9286 7C21 POPEq 292      78.610  55.950  62.133  1.00  0.00           C
ATOM   9289 8C21 POPEq 292      77.560  56.770  61.383  1.00  0.00           C
ATOM   9293  C33 POPEq 292      71.900  45.810  51.613  1.00  0.00           C
ATOM   9296  C34 POPEq 292      70.900  45.100  52.543  1.00  0.00           C
ATOM   9299  C35 POPEq 292      71.280  45.120  54.023  1.00  0.00           C
ATOM   9302  C36 POPEq 292      71.010  46.460  54.723  1.00  0.00           C
ATOM   9305  C37 POPEq 292      70.910  46.280  56.243  1.00  0.00           C
ATOM   9308  C38 POPEq 292      70.750  47.580  57.033  1.00  0.00           C
ATOM   9311  C39 POPEq 292      69.360  48.240  56.893  1.00  0.00           C
ATOM   9314 0C31 POPEq 292      69.210  49.420  57.863  1.00  0.00           C
ATOM   9317 1C31 POPEq 292      67.830  50.100  57.813  1.00  0.00           C
ATOM   9320 2C31 POPEq 292      67.700  51.290  58.783  1.00  0.00           C
ATOM   9323 3C31 POPEq 292      67.760  50.910  60.273  1.00  0.00           C
ATOM   9326 4C31 POPEq 292      66.670  49.910  60.693  1.00  0.00           C
ATOM   9329 5C31 POPEq 292      66.740  49.570  62.183  1.00  0.00           C
ATOM   9332 6C31 POPEq 292      65.680  48.540  62.613  1.00  0.00           C
ATOM   9336  NH3 POPEr 293     128.690  11.380  44.953  1.00  0.00           N
ATOM   9340  C12 POPEr 293     128.850  12.800  45.443  1.00  0.00           C
ATOM   9343  C11 POPEr 293     129.350  13.670  44.283  1.00  0.00           C
ATOM   9346  P   POPEr 293     128.370  16.080  44.313  1.00  0.00           P
ATOM   9347  O13 POPEr 293     128.640  16.760  43.023  1.00  0.00           O
ATOM   9348  O14 POPEr 293     127.030  15.460  44.443  1.00  0.00           O
ATOM   9349  O11 POPEr 293     128.640  17.050  45.513  1.00  0.00           O
ATOM   9350  O12 POPEr 293     129.480  15.030  44.633  1.00  0.00           O
ATOM   9351  C1  POPEr 293     128.930  16.530  46.813  1.00  0.00           C
ATOM   9354  C2  POPEr 293     127.840  17.030  47.773  1.00  0.00           C
ATOM   9356  O21 POPEr 293     128.060  16.630  49.143  1.00  0.00           O
ATOM   9357  C21 POPEr 293     128.960  17.380  49.753  1.00  0.00           C
ATOM   9358  O22 POPEr 293     129.780  18.080  49.193  1.00  0.00           O
ATOM   9359  C22 POPEr 293     128.730  17.440  51.273  1.00  0.00           C
ATOM   9362  C3  POPEr 293     126.450  16.500  47.323  1.00  0.00           C
ATOM   9365  O31 POPEr 293     125.470  16.910  48.283  1.00  0.00           O
ATOM   9366  C31 POPEr 293     124.880  18.060  48.033  1.00  0.00           C
ATOM   9367  O32 POPEr 293     124.840  18.650  46.973  1.00  0.00           O
ATOM   9368  C32 POPEr 293     124.300  18.550  49.363  1.00  0.00           C
ATOM   9371  C23 POPEr 293     127.470  18.260  51.653  1.00  0.00           C
ATOM   9374  C24 POPEr 293     127.340  18.510  53.173  1.00  0.00           C
ATOM   9377  C25 POPEr 293     128.100  19.760  53.663  1.00  0.00           C
ATOM   9380  C26 POPEr 293     127.970  19.990  55.183  1.00  0.00           C
ATOM   9383  C27 POPEr 293     128.560  21.340  55.623  1.00  0.00           C
ATOM   9386  C28 POPEr 293     128.560  21.570  57.153  1.00  0.00           C
ATOM   9389  C29 POPEr 293     127.190  21.790  57.743  1.00  0.00           C
ATOM   9391 0C21 POPEr 293     126.920  22.250  58.983  1.00  0.00           C
ATOM   9393 1C21 POPEr 293     127.950  22.580  60.033  1.00  0.00           C
ATOM   9396 2C21 POPEr 293     128.000  24.080  60.393  1.00  0.00           C
ATOM   9399 3C21 POPEr 293     126.750  24.600  61.133  1.00  0.00           C
ATOM   9402 4C21 POPEr 293     127.110  25.570  62.273  1.00  0.00           C
ATOM   9405 5C21 POPEr 293     125.890  26.300  62.853  1.00  0.00           C
ATOM   9408 6C21 POPEr 293     126.250  27.150  64.083  1.00  0.00           C
ATOM   9411 7C21 POPEr 293     125.080  28.030  64.563  1.00  0.00           C
ATOM   9414 8C21 POPEr 293     125.420  28.850  65.813  1.00  0.00           C
ATOM   9418  C33 POPEr 293     122.920  19.230  49.243  1.00  0.00           C
ATOM   9421  C34 POPEr 293     122.470  19.760  50.613  1.00  0.00           C
ATOM   9424  C35 POPEr 293     121.230  20.660  50.553  1.00  0.00           C
ATOM   9427  C36 POPEr 293     119.900  19.930  50.263  1.00  0.00           C
ATOM   9430  C37 POPEr 293     119.510  18.940  51.363  1.00  0.00           C
ATOM   9433  C38 POPEr 293     118.090  18.370  51.263  1.00  0.00           C
ATOM   9436  C39 POPEr 293     116.960  19.360  51.533  1.00  0.00           C
ATOM   9439 0C31 POPEr 293     115.980  18.860  52.613  1.00  0.00           C
ATOM   9442 1C31 POPEr 293     115.100  19.980  53.173  1.00  0.00           C
ATOM   9445 2C31 POPEr 293     114.270  19.550  54.393  1.00  0.00           C
ATOM   9448 3C31 POPEr 293     113.630  20.750  55.103  1.00  0.00           C
ATOM   9451 4C31 POPEr 293     112.870  20.340  56.363  1.00  0.00           C
ATOM   9454 5C31 POPEr 293     112.430  21.540  57.213  1.00  0.00           C
ATOM   9457 6C31 POPEr 293     111.760  21.140  58.533  1.00  0.00           C
ATOM   9461  NH3 POPEs 294       8.010 101.580  84.123  1.00  0.00           N
ATOM   9465  C12 POPEs 294       8.740 102.530  85.053  1.00  0.00           C
ATOM   9468  C11 POPEs 294       8.070 103.910  85.103  1.00  0.00           C
ATOM   9471  P   POPEs 294       9.930 105.760  85.453  1.00  0.00           P
ATOM   9472  O13 POPEs 294      10.230 106.770  86.483  1.00  0.00           O
ATOM   9473  O14 POPEs 294      11.050 104.960  84.913  1.00  0.00           O
ATOM   9474  O11 POPEs 294       9.260 106.460  84.203  1.00  0.00           O
ATOM   9475  O12 POPEs 294       8.790 104.780  85.973  1.00  0.00           O
ATOM   9476  C1  POPEs 294       9.990 107.600  83.723  1.00  0.00           C
ATOM   9479  C2  POPEs 294       9.260 108.230  82.523  1.00  0.00           C
ATOM   9481  O21 POPEs 294       9.170 107.310  81.423  1.00  0.00           O
ATOM   9482  C21 POPEs 294      10.240 107.110  80.683  1.00  0.00           C
ATOM   9483  O22 POPEs 294      11.390 107.420  80.943  1.00  0.00           O
ATOM   9484  C22 POPEs 294       9.800 106.390  79.403  1.00  0.00           C
ATOM   9487  C3  POPEs 294       9.880 109.590  82.123  1.00  0.00           C
ATOM   9490  O31 POPEs 294       9.450 109.980  80.803  1.00  0.00           O
ATOM   9491  C31 POPEs 294      10.030 111.090  80.383  1.00  0.00           C
ATOM   9492  O32 POPEs 294      10.860 111.730  81.033  1.00  0.00           O
ATOM   9493  C32 POPEs 294       9.550 111.390  78.963  1.00  0.00           C
ATOM   9496  C23 POPEs 294      10.300 107.090  78.113  1.00  0.00           C
ATOM   9499  C24 POPEs 294       9.550 106.600  76.863  1.00  0.00           C
ATOM   9502  C25 POPEs 294       8.360 107.490  76.483  1.00  0.00           C
ATOM   9505  C26 POPEs 294       8.780 108.690  75.613  1.00  0.00           C
ATOM   9508  C27 POPEs 294       7.680 109.750  75.483  1.00  0.00           C
ATOM   9511  C28 POPEs 294       8.070 110.930  74.563  1.00  0.00           C
ATOM   9514  C29 POPEs 294       7.950 110.640  73.093  1.00  0.00           C
ATOM   9516 0C21 POPEs 294       7.220 111.330  72.203  1.00  0.00           C
ATOM   9518 1C21 POPEs 294       6.390 112.550  72.523  1.00  0.00           C
ATOM   9521 2C21 POPEs 294       5.710 113.190  71.303  1.00  0.00           C
ATOM   9524 3C21 POPEs 294       4.670 112.300  70.613  1.00  0.00           C
ATOM   9527 4C21 POPEs 294       3.860 113.080  69.573  1.00  0.00           C
ATOM   9530 5C21 POPEs 294       2.880 112.210  68.773  1.00  0.00           C
ATOM   9533 6C21 POPEs 294       2.070 113.040  67.773  1.00  0.00           C
ATOM   9536 7C21 POPEs 294       1.150 112.190  66.893  1.00  0.00           C
ATOM   9539 8C21 POPEs 294       0.480 113.000  65.773  1.00  0.00           C
ATOM   9543  C33 POPEs 294       9.750 112.860  78.543  1.00  0.00           C
ATOM   9546  C34 POPEs 294      10.170 113.000  77.083  1.00  0.00           C
ATOM   9549  C35 POPEs 294      10.450 114.440  76.683  1.00  0.00           C
ATOM   9552  C36 POPEs 294      10.820 114.580  75.203  1.00  0.00           C
ATOM   9555  C37 POPEs 294      11.070 116.040  74.803  1.00  0.00           C
ATOM   9558  C38 POPEs 294      11.420 116.190  73.323  1.00  0.00           C
ATOM   9561  C39 POPEs 294      10.270 115.800  72.383  1.00  0.00           C
ATOM   9564 0C31 POPEs 294      10.600 114.580  71.513  1.00  0.00           C
ATOM   9567 1C31 POPEs 294       9.540 114.360  70.433  1.00  0.00           C
ATOM   9570 2C31 POPEs 294       9.990 113.340  69.383  1.00  0.00           C
ATOM   9573 3C31 POPEs 294       9.060 113.270  68.153  1.00  0.00           C
ATOM   9576 4C31 POPEs 294       8.890 114.620  67.443  1.00  0.00           C
ATOM   9579 5C31 POPEs 294       8.300 114.510  66.033  1.00  0.00           C
ATOM   9582 6C31 POPEs 294       8.150 115.870  65.343  1.00  0.00           C
ATOM   9586  NH3 POPEt 295     118.730  77.700  41.253  1.00  0.00           N
ATOM   9590  C12 POPEt 295     118.940  79.050  40.613  1.00  0.00           C
ATOM   9593  C11 POPEt 295     118.030  80.100  41.253  1.00  0.00           C
ATOM   9596  P   POPEt 295     117.660  82.680  41.203  1.00  0.00           P
ATOM   9597  O13 POPEt 295     118.800  83.190  42.003  1.00  0.00           O
ATOM   9598  O14 POPEt 295     117.080  83.580  40.183  1.00  0.00           O
ATOM   9599  O11 POPEt 295     116.540  82.150  42.193  1.00  0.00           O
ATOM   9600  O12 POPEt 295     118.100  81.320  40.513  1.00  0.00           O
ATOM   9601  C1  POPEt 295     116.010  83.000  43.213  1.00  0.00           C
ATOM   9604  C2  POPEt 295     116.310  82.460  44.653  1.00  0.00           C
ATOM   9606  O21 POPEt 295     116.430  83.540  45.593  1.00  0.00           O
ATOM   9607  C21 POPEt 295     115.390  84.320  45.753  1.00  0.00           C
ATOM   9608  O22 POPEt 295     114.310  84.200  45.193  1.00  0.00           O
ATOM   9609  C22 POPEt 295     115.730  85.330  46.853  1.00  0.00           C
ATOM   9612  C3  POPEt 295     117.600  81.600  44.703  1.00  0.00           C
ATOM   9615  O31 POPEt 295     118.160  81.470  46.043  1.00  0.00           O
ATOM   9616  C31 POPEt 295     119.240  80.680  46.043  1.00  0.00           C
ATOM   9617  O32 POPEt 295     119.420  79.760  45.263  1.00  0.00           O
ATOM   9618  C32 POPEt 295     120.230  81.160  47.093  1.00  0.00           C
ATOM   9621  C23 POPEt 295     114.600  86.350  47.133  1.00  0.00           C
ATOM   9624  C24 POPEt 295     113.760  86.070  48.383  1.00  0.00           C
ATOM   9627  C25 POPEt 295     112.930  84.780  48.313  1.00  0.00           C
ATOM   9630  C26 POPEt 295     111.820  84.720  49.383  1.00  0.00           C
ATOM   9633  C27 POPEt 295     112.310  84.880  50.833  1.00  0.00           C
ATOM   9636  C28 POPEt 295     111.140  84.770  51.833  1.00  0.00           C
ATOM   9639  C29 POPEt 295     111.530  85.090  53.253  1.00  0.00           C
ATOM   9641 0C21 POPEt 295     111.500  84.270  54.323  1.00  0.00           C
ATOM   9643 1C21 POPEt 295     111.090  82.820  54.383  1.00  0.00           C
ATOM   9646 2C21 POPEt 295     110.000  82.500  55.423  1.00  0.00           C
ATOM   9649 3C21 POPEt 295     110.310  82.990  56.843  1.00  0.00           C
ATOM   9652 4C21 POPEt 295     109.650  84.340  57.163  1.00  0.00           C
ATOM   9655 5C21 POPEt 295     110.390  85.150  58.233  1.00  0.00           C
ATOM   9658 6C21 POPEt 295     110.290  84.540  59.633  1.00  0.00           C
ATOM   9661 7C21 POPEt 295     111.000  85.400  60.673  1.00  0.00           C
ATOM   9664 8C21 POPEt 295     110.840  84.860  62.093  1.00  0.00           C
ATOM   9668  C33 POPEt 295     120.580  80.090  48.153  1.00  0.00           C
ATOM   9671  C34 POPEt 295     121.630  80.640  49.123  1.00  0.00           C
ATOM   9674  C35 POPEt 295     121.960  79.710  50.293  1.00  0.00           C
ATOM   9677  C36 POPEt 295     122.800  80.420  51.363  1.00  0.00           C
ATOM   9680  C37 POPEt 295     123.010  79.590  52.633  1.00  0.00           C
ATOM   9683  C38 POPEt 295     122.800  80.390  53.923  1.00  0.00           C
ATOM   9686  C39 POPEt 295     122.770  79.510  55.173  1.00  0.00           C
ATOM   9689 0C31 POPEt 295     124.130  78.910  55.553  1.00  0.00           C
ATOM   9692 1C31 POPEt 295     124.020  77.860  56.663  1.00  0.00           C
ATOM   9695 2C31 POPEt 295     125.340  77.090  56.853  1.00  0.00           C
ATOM   9698 3C31 POPEt 295     125.210  75.880  57.783  1.00  0.00           C
ATOM   9701 4C31 POPEt 295     125.080  76.270  59.263  1.00  0.00           C
ATOM   9704 5C31 POPEt 295     125.050  75.030  60.163  1.00  0.00           C
ATOM   9707 6C31 POPEt 295     125.120  75.380  61.653  1.00  0.00           C
ATOM   9711  NH3 POPEu 296      29.450  97.360  42.163  1.00  0.00           N
ATOM   9715  C12 POPEu 296      29.880  98.780  41.863  1.00  0.00           C
ATOM   9718  C11 POPEu 296      31.130  98.810  40.983  1.00  0.00           C
ATOM   9721  P   POPEu 296      32.870  96.890  40.943  1.00  0.00           P
ATOM   9722  O13 POPEu 296      32.050  95.710  41.353  1.00  0.00           O
ATOM   9723  O14 POPEu 296      33.000  97.160  39.503  1.00  0.00           O
ATOM   9724  O11 POPEu 296      34.300  96.790  41.623  1.00  0.00           O
ATOM   9725  O12 POPEu 296      32.210  98.140  41.663  1.00  0.00           O
ATOM   9726  C1  POPEu 296      34.790  97.790  42.513  1.00  0.00           C
ATOM   9729  C2  POPEu 296      34.430  97.440  43.983  1.00  0.00           C
ATOM   9731  O21 POPEu 296      34.160  98.630  44.743  1.00  0.00           O
ATOM   9732  C21 POPEu 296      35.220  99.300  45.183  1.00  0.00           C
ATOM   9733  O22 POPEu 296      36.360  99.150  44.803  1.00  0.00           O
ATOM   9734  C22 POPEu 296      34.740 100.300  46.233  1.00  0.00           C
ATOM   9737  C3  POPEu 296      35.460  96.450  44.633  1.00  0.00           C
ATOM   9740  O31 POPEu 296      35.320  96.440  46.063  1.00  0.00           O
ATOM   9741  C31 POPEu 296      36.440  96.330  46.763  1.00  0.00           C
ATOM   9742  O32 POPEu 296      37.480  95.830  46.363  1.00  0.00           O
ATOM   9743  C32 POPEu 296      36.230  96.970  48.133  1.00  0.00           C
ATOM   9746  C23 POPEu 296      35.780 100.660  47.323  1.00  0.00           C
ATOM   9749  C24 POPEu 296      35.130 100.970  48.683  1.00  0.00           C
ATOM   9752  C25 POPEu 296      34.240 102.230  48.673  1.00  0.00           C
ATOM   9755  C26 POPEu 296      33.780 102.670  50.073  1.00  0.00           C
ATOM   9758  C27 POPEu 296      32.930 101.620  50.793  1.00  0.00           C
ATOM   9761  C28 POPEu 296      32.330 102.080  52.153  1.00  0.00           C
ATOM   9764  C29 POPEu 296      31.460 103.320  52.123  1.00  0.00           C
ATOM   9766 0C21 POPEu 296      31.530 104.390  52.943  1.00  0.00           C
ATOM   9768 1C21 POPEu 296      32.500 104.670  54.073  1.00  0.00           C
ATOM   9771 2C21 POPEu 296      33.160 106.070  54.013  1.00  0.00           C
ATOM   9774 3C21 POPEu 296      32.180 107.250  54.113  1.00  0.00           C
ATOM   9777 4C21 POPEu 296      32.740 108.480  54.853  1.00  0.00           C
ATOM   9780 5C21 POPEu 296      33.820 109.260  54.083  1.00  0.00           C
ATOM   9783 6C21 POPEu 296      34.260 110.530  54.813  1.00  0.00           C
ATOM   9786 7C21 POPEu 296      35.310 111.350  54.043  1.00  0.00           C
ATOM   9789 8C21 POPEu 296      35.770 112.590  54.803  1.00  0.00           C
ATOM   9793  C33 POPEu 296      36.480  95.990  49.293  1.00  0.00           C
ATOM   9796  C34 POPEu 296      36.120  96.560  50.673  1.00  0.00           C
ATOM   9799  C35 POPEu 296      36.960  97.770  51.073  1.00  0.00           C
ATOM   9802  C36 POPEu 296      36.330  98.590  52.213  1.00  0.00           C
ATOM   9805  C37 POPEu 296      36.940  99.990  52.313  1.00  0.00           C
ATOM   9808  C38 POPEu 296      36.010 101.010  52.983  1.00  0.00           C
ATOM   9811  C39 POPEu 296      36.110 101.040  54.513  1.00  0.00           C
ATOM   9814 0C31 POPEu 296      37.230 101.950  55.023  1.00  0.00           C
ATOM   9817 1C31 POPEu 296      37.200 102.060  56.553  1.00  0.00           C
ATOM   9820 2C31 POPEu 296      37.960 103.290  57.073  1.00  0.00           C
ATOM   9823 3C31 POPEu 296      38.020 103.330  58.603  1.00  0.00           C
ATOM   9826 4C31 POPEu 296      38.710 104.590  59.133  1.00  0.00           C
ATOM   9829 5C31 POPEu 296      39.030 104.510  60.623  1.00  0.00           C
ATOM   9832 6C31 POPEu 296      39.660 105.790  61.173  1.00  0.00           C
ATOM   9836  NH3 POPEv 297     121.670  47.040  84.533  1.00  0.00           N
ATOM   9840  C12 POPEv 297     120.570  48.080  84.563  1.00  0.00           C
ATOM   9843  C11 POPEv 297     119.250  47.530  83.963  1.00  0.00           C
ATOM   9846  P   POPEv 297     117.620  48.970  85.373  1.00  0.00           P
ATOM   9847  O13 POPEv 297     117.540  47.750  86.203  1.00  0.00           O
ATOM   9848  O14 POPEv 297     118.430  50.090  85.903  1.00  0.00           O
ATOM   9849  O11 POPEv 297     116.160  49.480  85.073  1.00  0.00           O
ATOM   9850  O12 POPEv 297     118.200  48.500  83.973  1.00  0.00           O
ATOM   9851  C1  POPEv 297     115.630  49.680  83.773  1.00  0.00           C
ATOM   9854  C2  POPEv 297     114.340  50.550  83.863  1.00  0.00           C
ATOM   9856  O21 POPEv 297     113.790  50.640  82.533  1.00  0.00           O
ATOM   9857  C21 POPEv 297     112.470  50.650  82.433  1.00  0.00           C
ATOM   9858  O22 POPEv 297     111.680  50.570  83.363  1.00  0.00           O
ATOM   9859  C22 POPEv 297     112.080  50.680  80.943  1.00  0.00           C
ATOM   9862  C3  POPEv 297     114.690  51.950  84.463  1.00  0.00           C
ATOM   9865  O31 POPEv 297     113.700  52.980  84.223  1.00  0.00           O
ATOM   9866  C31 POPEv 297     114.030  54.000  83.413  1.00  0.00           C
ATOM   9867  O32 POPEv 297     113.780  55.170  83.693  1.00  0.00           O
ATOM   9868  C32 POPEv 297     114.580  53.540  82.053  1.00  0.00           C
ATOM   9871  C23 POPEv 297     112.310  49.350  80.193  1.00  0.00           C
ATOM   9874  C24 POPEv 297     112.330  49.520  78.663  1.00  0.00           C
ATOM   9877  C25 POPEv 297     112.520  48.190  77.923  1.00  0.00           C
ATOM   9880  C26 POPEv 297     111.190  47.450  77.693  1.00  0.00           C
ATOM   9883  C27 POPEv 297     111.440  46.050  77.113  1.00  0.00           C
ATOM   9886  C28 POPEv 297     110.200  45.150  76.863  1.00  0.00           C
ATOM   9889  C29 POPEv 297     109.210  45.090  77.993  1.00  0.00           C
ATOM   9891 0C21 POPEv 297     108.210  44.200  78.063  1.00  0.00           C
ATOM   9893 1C21 POPEv 297     107.880  43.160  77.023  1.00  0.00           C
ATOM   9896 2C21 POPEv 297     106.410  42.720  77.133  1.00  0.00           C
ATOM   9899 3C21 POPEv 297     106.070  41.520  76.233  1.00  0.00           C
ATOM   9902 4C21 POPEv 297     104.790  40.830  76.703  1.00  0.00           C
ATOM   9905 5C21 POPEv 297     104.240  39.760  75.743  1.00  0.00           C
ATOM   9908 6C21 POPEv 297     105.260  38.700  75.323  1.00  0.00           C
ATOM   9911 7C21 POPEv 297     104.600  37.550  74.553  1.00  0.00           C
ATOM   9914 8C21 POPEv 297     105.600  36.600  73.893  1.00  0.00           C
ATOM   9918  C33 POPEv 297     115.090  54.670  81.123  1.00  0.00           C
ATOM   9921  C34 POPEv 297     115.520  54.170  79.733  1.00  0.00           C
ATOM   9924  C35 POPEv 297     114.360  53.770  78.823  1.00  0.00           C
ATOM   9927  C36 POPEv 297     114.810  53.370  77.413  1.00  0.00           C
ATOM   9930  C37 POPEv 297     113.650  52.810  76.583  1.00  0.00           C
ATOM   9933  C38 POPEv 297     114.070  52.200  75.243  1.00  0.00           C
ATOM   9936  C39 POPEv 297     112.990  51.270  74.683  1.00  0.00           C
ATOM   9939 0C31 POPEv 297     113.370  50.640  73.333  1.00  0.00           C
ATOM   9942 1C31 POPEv 297     112.560  49.370  73.043  1.00  0.00           C
ATOM   9945 2C31 POPEv 297     112.740  48.840  71.623  1.00  0.00           C
ATOM   9948 3C31 POPEv 297     112.310  47.360  71.463  1.00  0.00           C
ATOM   9951 4C31 POPEv 297     110.860  47.080  71.873  1.00  0.00           C
ATOM   9954 5C31 POPEv 297     110.460  45.610  71.673  1.00  0.00           C
ATOM   9957 6C31 POPEv 297     109.060  45.290  72.183  1.00  0.00           C
ATOM   9961  NH3 POPEw 298      91.320  29.840  86.613  1.00  0.00           N
ATOM   9965  C12 POPEw 298      91.440  29.980  85.123  1.00  0.00           C
ATOM   9968  C11 POPEw 298      92.020  31.350  84.733  1.00  0.00           C
ATOM   9971  P   POPEw 298      93.470  32.890  86.313  1.00  0.00           P
ATOM   9972  O13 POPEw 298      93.010  32.680  87.703  1.00  0.00           O
ATOM   9973  O14 POPEw 298      92.830  34.040  85.623  1.00  0.00           O
ATOM   9974  O11 POPEw 298      95.050  33.030  86.293  1.00  0.00           O
ATOM   9975  O12 POPEw 298      93.240  31.590  85.433  1.00  0.00           O
ATOM   9976  C1  POPEw 298      95.720  33.760  85.263  1.00  0.00           C
ATOM   9979  C2  POPEw 298      96.860  32.940  84.573  1.00  0.00           C
ATOM   9981  O21 POPEw 298      97.610  33.790  83.683  1.00  0.00           O
ATOM   9982  C21 POPEw 298      98.510  34.580  84.243  1.00  0.00           C
ATOM   9983  O22 POPEw 298      98.580  34.860  85.433  1.00  0.00           O
ATOM   9984  C22 POPEw 298      99.510  35.000  83.163  1.00  0.00           C
ATOM   9987  C3  POPEw 298      96.280  31.730  83.773  1.00  0.00           C
ATOM   9990  O31 POPEw 298      96.950  31.440  82.523  1.00  0.00           O
ATOM   9991  C31 POPEw 298      98.140  30.880  82.613  1.00  0.00           C
ATOM   9992  O32 POPEw 298      98.720  30.590  83.653  1.00  0.00           O
ATOM   9993  C32 POPEw 298      98.660  30.500  81.233  1.00  0.00           C
ATOM   9996  C23 POPEw 298     100.040  36.440  83.363  1.00  0.00           C
ATOM   9999  C24 POPEw 298     101.390  36.710  82.673  1.00  0.00           C
ATOM  10002  C25 POPEw 298     101.460  36.400  81.163  1.00  0.00           C
ATOM  10005  C26 POPEw 298     100.500  37.220  80.283  1.00  0.00           C
ATOM  10008  C27 POPEw 298     100.720  36.970  78.783  1.00  0.00           C
ATOM  10011  C28 POPEw 298      99.520  37.360  77.893  1.00  0.00           C
ATOM  10014  C29 POPEw 298      99.660  38.710  77.233  1.00  0.00           C
ATOM  10016 0C21 POPEw 298     100.020  38.950  75.953  1.00  0.00           C
ATOM  10018 1C21 POPEw 298     100.370  37.930  74.893  1.00  0.00           C
ATOM  10021 2C21 POPEw 298      99.740  38.230  73.513  1.00  0.00           C
ATOM  10024 3C21 POPEw 298      98.200  38.070  73.463  1.00  0.00           C
ATOM  10027 4C21 POPEw 298      97.710  36.620  73.373  1.00  0.00           C
ATOM  10030 5C21 POPEw 298      97.910  35.940  72.013  1.00  0.00           C
ATOM  10033 6C21 POPEw 298      97.000  36.480  70.903  1.00  0.00           C
ATOM  10036 7C21 POPEw 298      97.160  35.690  69.593  1.00  0.00           C
ATOM  10039 8C21 POPEw 298      96.290  36.190  68.443  1.00  0.00           C
ATOM  10043  C33 POPEw 298      99.520  31.580  80.533  1.00  0.00           C
ATOM  10046  C34 POPEw 298      98.710  32.610  79.733  1.00  0.00           C
ATOM  10049  C35 POPEw 298      99.590  33.460  78.793  1.00  0.00           C
ATOM  10052  C36 POPEw 298     100.030  32.720  77.513  1.00  0.00           C
ATOM  10055  C37 POPEw 298     100.930  33.560  76.593  1.00  0.00           C
ATOM  10058  C38 POPEw 298     101.310  32.790  75.313  1.00  0.00           C
ATOM  10061  C39 POPEw 298     101.020  33.520  73.983  1.00  0.00           C
ATOM  10064 0C31 POPEw 298     102.240  34.190  73.333  1.00  0.00           C
ATOM  10067 1C31 POPEw 298     101.950  34.590  71.883  1.00  0.00           C
ATOM  10070 2C31 POPEw 298     103.150  35.140  71.103  1.00  0.00           C
ATOM  10073 3C31 POPEw 298     102.830  35.320  69.613  1.00  0.00           C
ATOM  10076 4C31 POPEw 298     103.960  35.970  68.803  1.00  0.00           C
ATOM  10079 5C31 POPEw 298     103.660  35.990  67.293  1.00  0.00           C
ATOM  10082 6C31 POPEw 298     104.500  37.000  66.523  1.00  0.00           C
ATOM  10086  NH3 POPEx 299      36.880  64.640  86.173  1.00  0.00           N
ATOM  10090  C12 POPEx 299      38.170  64.030  85.733  1.00  0.00           C
ATOM  10093  C11 POPEx 299      39.140  65.120  85.243  1.00  0.00           C
ATOM  10096  P   POPEx 299      40.070  67.360  86.293  1.00  0.00           P
ATOM  10097  O13 POPEx 299      38.840  68.070  86.723  1.00  0.00           O
ATOM  10098  O14 POPEx 299      41.330  67.690  86.983  1.00  0.00           O
ATOM  10099  O11 POPEx 299      40.260  67.670  84.763  1.00  0.00           O
ATOM  10100  O12 POPEx 299      39.760  65.800  86.343  1.00  0.00           O
ATOM  10101  C1  POPEx 299      41.130  66.950  83.893  1.00  0.00           C
ATOM  10104  C2  POPEx 299      42.060  67.910  83.123  1.00  0.00           C
ATOM  10106  O21 POPEx 299      42.460  67.280  81.893  1.00  0.00           O
ATOM  10107  C21 POPEx 299      42.520  68.080  80.843  1.00  0.00           C
ATOM  10108  O22 POPEx 299      42.140  69.230  80.783  1.00  0.00           O
ATOM  10109  C22 POPEx 299      43.190  67.320  79.693  1.00  0.00           C
ATOM  10112  C3  POPEx 299      43.310  68.320  83.953  1.00  0.00           C
ATOM  10115  O31 POPEx 299      44.210  69.070  83.103  1.00  0.00           O
ATOM  10116  C31 POPEx 299      45.490  68.730  83.103  1.00  0.00           C
ATOM  10117  O32 POPEx 299      46.060  68.070  83.953  1.00  0.00           O
ATOM  10118  C32 POPEx 299      46.160  69.310  81.873  1.00  0.00           C
ATOM  10121  C23 POPEx 299      43.730  68.240  78.583  1.00  0.00           C
ATOM  10124  C24 POPEx 299      44.250  67.480  77.363  1.00  0.00           C
ATOM  10127  C25 POPEx 299      44.780  68.450  76.293  1.00  0.00           C
ATOM  10130  C26 POPEx 299      45.310  67.800  75.023  1.00  0.00           C
ATOM  10133  C27 POPEx 299      45.490  68.820  73.903  1.00  0.00           C
ATOM  10136  C28 POPEx 299      45.940  68.190  72.573  1.00  0.00           C
ATOM  10139  C29 POPEx 299      45.950  69.230  71.483  1.00  0.00           C
ATOM  10141 0C21 POPEx 299      46.100  68.980  70.173  1.00  0.00           C
ATOM  10143 1C21 POPEx 299      46.350  67.640  69.533  1.00  0.00           C
ATOM  10146 2C21 POPEx 299      47.650  67.710  68.713  1.00  0.00           C
ATOM  10149 3C21 POPEx 299      47.960  66.400  67.993  1.00  0.00           C
ATOM  10152 4C21 POPEx 299      49.280  66.410  67.213  1.00  0.00           C
ATOM  10155 5C21 POPEx 299      49.320  67.480  66.123  1.00  0.00           C
ATOM  10158 6C21 POPEx 299      50.680  67.570  65.413  1.00  0.00           C
ATOM  10161 7C21 POPEx 299      50.740  68.770  64.473  1.00  0.00           C
ATOM  10164 8C21 POPEx 299      52.110  68.960  63.823  1.00  0.00           C
ATOM  10168  C33 POPEx 299      46.300  70.840  81.953  1.00  0.00           C
ATOM  10171  C34 POPEx 299      46.450  71.470  80.563  1.00  0.00           C
ATOM  10174  C35 POPEx 299      47.520  70.770  79.713  1.00  0.00           C
ATOM  10177  C36 POPEx 299      47.710  71.360  78.313  1.00  0.00           C
ATOM  10180  C37 POPEx 299      48.450  70.350  77.433  1.00  0.00           C
ATOM  10183  C38 POPEx 299      48.660  70.740  75.963  1.00  0.00           C
ATOM  10186  C39 POPEx 299      49.650  71.880  75.773  1.00  0.00           C
ATOM  10189 0C31 POPEx 299      50.060  72.030  74.303  1.00  0.00           C
ATOM  10192 1C31 POPEx 299      50.910  73.290  74.083  1.00  0.00           C
ATOM  10195 2C31 POPEx 299      51.310  73.500  72.623  1.00  0.00           C
ATOM  10198 3C31 POPEx 299      52.470  72.600  72.183  1.00  0.00           C
ATOM  10201 4C31 POPEx 299      52.810  72.820  70.703  1.00  0.00           C
ATOM  10204 5C31 POPEx 299      54.040  72.020  70.263  1.00  0.00           C
ATOM  10207 6C31 POPEx 299      54.350  72.220  68.783  1.00  0.00           C
ATOM  10211  NH3 POPEy 300      90.470  85.790  85.093  1.00  0.00           N
ATOM  10215  C12 POPEy 300      89.470  85.710  86.213  1.00  0.00           C
ATOM  10218  C11 POPEy 300      88.570  84.490  85.993  1.00  0.00           C
ATOM  10221  P   POPEy 300      88.660  81.870  85.983  1.00  0.00           P
ATOM  10222  O13 POPEy 300      89.640  81.020  85.253  1.00  0.00           O
ATOM  10223  O14 POPEy 300      88.080  81.360  87.243  1.00  0.00           O
ATOM  10224  O11 POPEy 300      87.420  82.160  85.053  1.00  0.00           O
ATOM  10225  O12 POPEy 300      89.330  83.290  86.113  1.00  0.00           O
ATOM  10226  C1  POPEy 300      87.170  81.450  83.843  1.00  0.00           C
ATOM  10229  C2  POPEy 300      87.420  82.330  82.593  1.00  0.00           C
ATOM  10231  O21 POPEy 300      86.680  81.720  81.523  1.00  0.00           O
ATOM  10232  C21 POPEy 300      86.260  82.540  80.583  1.00  0.00           C
ATOM  10233  O22 POPEy 300      86.570  83.720  80.463  1.00  0.00           O
ATOM  10234  C22 POPEy 300      85.280  81.810  79.683  1.00  0.00           C
ATOM  10237  C3  POPEy 300      88.950  82.460  82.283  1.00  0.00           C
ATOM  10240  O31 POPEy 300      89.230  83.180  81.073  1.00  0.00           O
ATOM  10241  C31 POPEy 300      89.240  84.510  81.153  1.00  0.00           C
ATOM  10242  O32 POPEy 300      89.250  85.150  82.203  1.00  0.00           O
ATOM  10243  C32 POPEy 300      89.330  85.130  79.763  1.00  0.00           C
ATOM  10246  C23 POPEy 300      84.960  82.570  78.383  1.00  0.00           C
ATOM  10249  C24 POPEy 300      83.790  81.900  77.643  1.00  0.00           C
ATOM  10252  C25 POPEy 300      83.730  82.270  76.163  1.00  0.00           C
ATOM  10255  C26 POPEy 300      84.690  81.430  75.313  1.00  0.00           C
ATOM  10258  C27 POPEy 300      84.570  81.750  73.823  1.00  0.00           C
ATOM  10261  C28 POPEy 300      85.320  80.720  72.943  1.00  0.00           C
ATOM  10264  C29 POPEy 300      85.610  81.090  71.503  1.00  0.00           C
ATOM  10266 0C21 POPEy 300      84.880  81.820  70.643  1.00  0.00           C
ATOM  10268 1C21 POPEy 300      83.490  82.380  70.853  1.00  0.00           C
ATOM  10271 2C21 POPEy 300      82.660  82.330  69.553  1.00  0.00           C
ATOM  10274 3C21 POPEy 300      82.340  80.890  69.143  1.00  0.00           C
ATOM  10277 4C21 POPEy 300      81.570  80.810  67.823  1.00  0.00           C
ATOM  10280 5C21 POPEy 300      80.990  79.420  67.563  1.00  0.00           C
ATOM  10283 6C21 POPEy 300      82.020  78.290  67.613  1.00  0.00           C
ATOM  10286 7C21 POPEy 300      81.390  76.900  67.413  1.00  0.00           C
ATOM  10289 8C21 POPEy 300      82.370  75.760  67.703  1.00  0.00           C
ATOM  10293  C33 POPEy 300      89.650  84.110  78.643  1.00  0.00           C
ATOM  10296  C34 POPEy 300      89.980  84.800  77.313  1.00  0.00           C
ATOM  10299  C35 POPEy 300      90.410  83.820  76.213  1.00  0.00           C
ATOM  10302  C36 POPEy 300      89.280  83.360  75.293  1.00  0.00           C
ATOM  10305  C37 POPEy 300      89.740  82.260  74.313  1.00  0.00           C
ATOM  10308  C38 POPEy 300      88.910  82.180  73.023  1.00  0.00           C
ATOM  10311  C39 POPEy 300      89.380  83.150  71.933  1.00  0.00           C
ATOM  10314 0C31 POPEy 300      90.670  82.720  71.223  1.00  0.00           C
ATOM  10317 1C31 POPEy 300      91.020  83.600  70.013  1.00  0.00           C
ATOM  10320 2C31 POPEy 300      92.130  83.000  69.143  1.00  0.00           C
ATOM  10323 3C31 POPEy 300      92.350  83.750  67.813  1.00  0.00           C
ATOM  10326 4C31 POPEy 300      93.060  85.090  67.973  1.00  0.00           C
ATOM  10329 5C31 POPEy 300      93.270  85.820  66.643  1.00  0.00           C
ATOM  10332 6C31 POPEy 300      94.000  87.160  66.803  1.00  0.00           C
ATOM  10336  NH3 POPEz 301      36.400  37.840  87.173  1.00  0.00           N
ATOM  10340  C12 POPEz 301      37.410  37.770  88.283  1.00  0.00           C
ATOM  10343  C11 POPEz 301      38.080  39.130  88.563  1.00  0.00           C
ATOM  10346  P   POPEz 301      39.930  40.720  87.653  1.00  0.00           P
ATOM  10347  O13 POPEz 301      39.310  42.060  87.633  1.00  0.00           O
ATOM  10348  O14 POPEz 301      40.720  40.320  88.833  1.00  0.00           O
ATOM  10349  O11 POPEz 301      40.830  40.690  86.353  1.00  0.00           O
ATOM  10350  O12 POPEz 301      38.770  39.650  87.413  1.00  0.00           O
ATOM  10351  C1  POPEz 301      40.900  39.510  85.573  1.00  0.00           C
ATOM  10354  C2  POPEz 301      39.900  39.570  84.393  1.00  0.00           C
ATOM  10356  O21 POPEz 301      40.120  38.470  83.493  1.00  0.00           O
ATOM  10357  C21 POPEz 301      39.690  37.310  83.973  1.00  0.00           C
ATOM  10358  O22 POPEz 301      39.200  37.120  85.063  1.00  0.00           O
ATOM  10359  C22 POPEz 301      39.940  36.220  82.943  1.00  0.00           C
ATOM  10362  C3  POPEz 301      40.020  40.930  83.633  1.00  0.00           C
ATOM  10365  O31 POPEz 301      39.270  40.950  82.393  1.00  0.00           O
ATOM  10366  C31 POPEz 301      38.160  41.680  82.333  1.00  0.00           C
ATOM  10367  O32 POPEz 301      37.830  42.520  83.143  1.00  0.00           O
ATOM  10368  C32 POPEz 301      37.420  41.320  81.033  1.00  0.00           C
ATOM  10371  C23 POPEz 301      38.690  35.910  82.093  1.00  0.00           C
ATOM  10374  C24 POPEz 301      38.990  34.830  81.053  1.00  0.00           C
ATOM  10377  C25 POPEz 301      39.090  35.400  79.643  1.00  0.00           C
ATOM  10380  C26 POPEz 301      39.550  34.370  78.603  1.00  0.00           C
ATOM  10383  C27 POPEz 301      39.640  34.990  77.203  1.00  0.00           C
ATOM  10386  C28 POPEz 301      40.380  34.110  76.183  1.00  0.00           C
ATOM  10389  C29 POPEz 301      39.610  32.870  75.783  1.00  0.00           C
ATOM  10391 0C21 POPEz 301      39.190  32.590  74.533  1.00  0.00           C
ATOM  10393 1C21 POPEz 301      39.320  33.480  73.333  1.00  0.00           C
ATOM  10396 2C21 POPEz 301      38.120  33.370  72.383  1.00  0.00           C
ATOM  10399 3C21 POPEz 301      36.770  33.680  73.043  1.00  0.00           C
ATOM  10402 4C21 POPEz 301      35.630  33.670  72.013  1.00  0.00           C
ATOM  10405 5C21 POPEz 301      34.220  33.690  72.623  1.00  0.00           C
ATOM  10408 6C21 POPEz 301      33.900  32.410  73.403  1.00  0.00           C
ATOM  10411 7C21 POPEz 301      32.420  32.270  73.753  1.00  0.00           C
ATOM  10414 8C21 POPEz 301      32.090  30.960  74.463  1.00  0.00           C
ATOM  10418  C33 POPEz 301      36.030  41.990  80.893  1.00  0.00           C
ATOM  10421  C34 POPEz 301      35.140  41.350  79.803  1.00  0.00           C
ATOM  10424  C35 POPEz 301      35.610  41.550  78.353  1.00  0.00           C
ATOM  10427  C36 POPEz 301      35.370  42.970  77.803  1.00  0.00           C
ATOM  10430  C37 POPEz 301      35.650  43.070  76.293  1.00  0.00           C
ATOM  10433  C38 POPEz 301      35.330  44.450  75.693  1.00  0.00           C
ATOM  10436  C39 POPEz 301      35.260  44.410  74.153  1.00  0.00           C
ATOM  10439 0C31 POPEz 301      35.040  45.790  73.513  1.00  0.00           C
ATOM  10442 1C31 POPEz 301      34.840  45.720  71.993  1.00  0.00           C
ATOM  10445 2C31 POPEz 301      35.150  47.050  71.273  1.00  0.00           C
ATOM  10448 3C31 POPEz 301      35.070  46.940  69.743  1.00  0.00           C
ATOM  10451 4C31 POPEz 301      35.540  48.220  69.043  1.00  0.00           C
ATOM  10454 5C31 POPEz 301      35.550  48.080  67.513  1.00  0.00           C
ATOM  10457 6C31 POPEz 301      36.080  49.330  66.793  1.00  0.00           C
ATOM  10461  NH3 POPE0 302      47.480  33.510  44.223  1.00  0.00           N
ATOM  10465  C12 POPE0 302      48.480  33.050  43.193  1.00  0.00           C
ATOM  10468  C11 POPE0 302      48.020  31.700  42.623  1.00  0.00           C
ATOM  10471  P   POPE0 302      48.560  29.300  43.483  1.00  0.00           P
ATOM  10472  O13 POPE0 302      47.740  28.500  42.553  1.00  0.00           O
ATOM  10473  O14 POPE0 302      49.930  29.560  43.023  1.00  0.00           O
ATOM  10474  O11 POPE0 302      48.580  28.600  44.893  1.00  0.00           O
ATOM  10475  O12 POPE0 302      47.880  30.730  43.683  1.00  0.00           O
ATOM  10476  C1  POPE0 302      47.420  28.560  45.713  1.00  0.00           C
ATOM  10479  C2  POPE0 302      47.580  29.510  46.933  1.00  0.00           C
ATOM  10481  O21 POPE0 302      46.400  30.310  47.023  1.00  0.00           O
ATOM  10482  C21 POPE0 302      45.190  29.810  47.263  1.00  0.00           C
ATOM  10483  O22 POPE0 302      44.180  30.160  46.673  1.00  0.00           O
ATOM  10484  C22 POPE0 302      45.160  28.960  48.533  1.00  0.00           C
ATOM  10487  C3  POPE0 302      48.810  30.460  46.833  1.00  0.00           C
ATOM  10490  O31 POPE0 302      49.090  31.110  48.093  1.00  0.00           O
ATOM  10491  C31 POPE0 302      49.020  32.430  48.183  1.00  0.00           C
ATOM  10492  O32 POPE0 302      48.750  33.200  47.273  1.00  0.00           O
ATOM  10493  C32 POPE0 302      49.230  32.790  49.653  1.00  0.00           C
ATOM  10496  C23 POPE0 302      45.380  29.800  49.823  1.00  0.00           C
ATOM  10499  C24 POPE0 302      45.080  28.990  51.103  1.00  0.00           C
ATOM  10502  C25 POPE0 302      44.650  29.890  52.283  1.00  0.00           C
ATOM  10505  C26 POPE0 302      44.220  29.120  53.533  1.00  0.00           C
ATOM  10508  C27 POPE0 302      43.480  30.040  54.503  1.00  0.00           C
ATOM  10511  C28 POPE0 302      42.730  29.290  55.613  1.00  0.00           C
ATOM  10514  C29 POPE0 302      43.490  29.050  56.883  1.00  0.00           C
ATOM  10516 0C21 POPE0 302      42.890  28.880  58.073  1.00  0.00           C
ATOM  10518 1C21 POPE0 302      41.390  28.890  58.313  1.00  0.00           C
ATOM  10521 2C21 POPE0 302      40.900  30.220  58.903  1.00  0.00           C
ATOM  10524 3C21 POPE0 302      41.420  30.450  60.333  1.00  0.00           C
ATOM  10527 4C21 POPE0 302      40.910  31.760  60.933  1.00  0.00           C
ATOM  10530 5C21 POPE0 302      41.440  31.980  62.353  1.00  0.00           C
ATOM  10533 6C21 POPE0 302      40.960  33.300  62.963  1.00  0.00           C
ATOM  10536 7C21 POPE0 302      41.440  33.500  64.403  1.00  0.00           C
ATOM  10539 8C21 POPE0 302      40.910  34.800  65.003  1.00  0.00           C
ATOM  10543  C33 POPE0 302      48.640  34.140  50.133  1.00  0.00           C
ATOM  10546  C34 POPE0 302      48.560  34.140  51.673  1.00  0.00           C
ATOM  10549  C35 POPE0 302      47.990  35.370  52.373  1.00  0.00           C
ATOM  10552  C36 POPE0 302      48.060  35.140  53.893  1.00  0.00           C
ATOM  10555  C37 POPE0 302      47.260  36.100  54.783  1.00  0.00           C
ATOM  10558  C38 POPE0 302      47.280  35.590  56.233  1.00  0.00           C
ATOM  10561  C39 POPE0 302      46.350  36.330  57.193  1.00  0.00           C
ATOM  10564 0C31 POPE0 302      46.870  37.710  57.613  1.00  0.00           C
ATOM  10567 1C31 POPE0 302      46.030  38.320  58.753  1.00  0.00           C
ATOM  10570 2C31 POPE0 302      46.680  39.580  59.343  1.00  0.00           C
ATOM  10573 3C31 POPE0 302      45.800  40.280  60.393  1.00  0.00           C
ATOM  10576 4C31 POPE0 302      45.540  39.430  61.643  1.00  0.00           C
ATOM  10579 5C31 POPE0 302      44.820  40.230  62.733  1.00  0.00           C
ATOM  10582 6C31 POPE0 302      44.590  39.440  64.013  1.00  0.00           C
ATOM  10586  NH3 POPE1 303      47.880 112.950  41.823  1.00  0.00           N
ATOM  10590  C12 POPE1 303      48.830 112.640  40.703  1.00  0.00           C
ATOM  10593  C11 POPE1 303      49.890 111.660  41.213  1.00  0.00           C
ATOM  10596  P   POPE1 303      50.450 109.640  39.663  1.00  0.00           P
ATOM  10597  O13 POPE1 303      49.050 109.650  39.183  1.00  0.00           O
ATOM  10598  O14 POPE1 303      51.510 109.270  38.693  1.00  0.00           O
ATOM  10599  O11 POPE1 303      50.640 108.760  40.973  1.00  0.00           O
ATOM  10600  O12 POPE1 303      50.730 111.110  40.183  1.00  0.00           O
ATOM  10601  C1  POPE1 303      51.960 108.270  41.303  1.00  0.00           C
ATOM  10604  C2  POPE1 303      51.910 107.070  42.293  1.00  0.00           C
ATOM  10606  O21 POPE1 303      51.140 107.410  43.463  1.00  0.00           O
ATOM  10607  C21 POPE1 303      51.740 107.950  44.503  1.00  0.00           C
ATOM  10608  O22 POPE1 303      52.910 108.260  44.603  1.00  0.00           O
ATOM  10609  C22 POPE1 303      50.710 108.200  45.593  1.00  0.00           C
ATOM  10612  C3  POPE1 303      53.310 106.410  42.563  1.00  0.00           C
ATOM  10615  O31 POPE1 303      53.200 105.400  43.593  1.00  0.00           O
ATOM  10616  C31 POPE1 303      54.380 105.090  44.133  1.00  0.00           C
ATOM  10617  O32 POPE1 303      55.460 105.450  43.703  1.00  0.00           O
ATOM  10618  C32 POPE1 303      54.230 104.190  45.353  1.00  0.00           C
ATOM  10621  C23 POPE1 303      50.570 107.000  46.543  1.00  0.00           C
ATOM  10624  C24 POPE1 303      49.500 107.240  47.613  1.00  0.00           C
ATOM  10627  C25 POPE1 303      49.610 108.590  48.333  1.00  0.00           C
ATOM  10630  C26 POPE1 303      48.890 108.530  49.683  1.00  0.00           C
ATOM  10633  C27 POPE1 303      48.830 109.860  50.433  1.00  0.00           C
ATOM  10636  C28 POPE1 303      48.420 109.700  51.913  1.00  0.00           C
ATOM  10639  C29 POPE1 303      47.150 108.910  52.103  1.00  0.00           C
ATOM  10641 0C21 POPE1 303      46.140 109.180  52.953  1.00  0.00           C
ATOM  10643 1C21 POPE1 303      46.050 110.300  53.953  1.00  0.00           C
ATOM  10646 2C21 POPE1 303      45.820 109.710  55.353  1.00  0.00           C
ATOM  10649 3C21 POPE1 303      45.470 110.760  56.423  1.00  0.00           C
ATOM  10652 4C21 POPE1 303      45.200 110.120  57.793  1.00  0.00           C
ATOM  10655 5C21 POPE1 303      44.540 111.090  58.783  1.00  0.00           C
ATOM  10658 6C21 POPE1 303      45.450 112.240  59.253  1.00  0.00           C
ATOM  10661 7C21 POPE1 303      46.540 111.790  60.243  1.00  0.00           C
ATOM  10664 8C21 POPE1 303      47.400 112.950  60.743  1.00  0.00           C
ATOM  10668  C33 POPE1 303      55.160 104.620  46.503  1.00  0.00           C
ATOM  10671  C34 POPE1 303      55.520 103.450  47.433  1.00  0.00           C
ATOM  10674  C35 POPE1 303      56.350 103.880  48.653  1.00  0.00           C
ATOM  10677  C36 POPE1 303      55.510 104.510  49.763  1.00  0.00           C
ATOM  10680  C37 POPE1 303      56.330 104.830  51.023  1.00  0.00           C
ATOM  10683  C38 POPE1 303      55.470 105.340  52.183  1.00  0.00           C
ATOM  10686  C39 POPE1 303      54.570 104.270  52.823  1.00  0.00           C
ATOM  10689 0C31 POPE1 303      53.810 104.800  54.053  1.00  0.00           C
ATOM  10692 1C31 POPE1 303      52.890 103.740  54.663  1.00  0.00           C
ATOM  10695 2C31 POPE1 303      52.160 104.220  55.933  1.00  0.00           C
ATOM  10698 3C31 POPE1 303      53.090 104.340  57.153  1.00  0.00           C
ATOM  10701 4C31 POPE1 303      52.410 105.070  58.333  1.00  0.00           C
ATOM  10704 5C31 POPE1 303      53.420 105.420  59.433  1.00  0.00           C
ATOM  10707 6C31 POPE1 303      52.860 106.340  60.513  1.00  0.00           C
ATOM  10711  NH3 POPE2 304      54.090  -9.060  82.063  1.00  0.00           N
ATOM  10715  C12 POPE2 304      54.340  -7.820  81.273  1.00  0.00           C
ATOM  10718  C11 POPE2 304      54.590  -6.650  82.243  1.00  0.00           C
ATOM  10721  P   POPE2 304      54.990  -4.070  82.223  1.00  0.00           P
ATOM  10722  O13 POPE2 304      54.190  -4.070  83.463  1.00  0.00           O
ATOM  10723  O14 POPE2 304      56.440  -3.760  82.363  1.00  0.00           O
ATOM  10724  O11 POPE2 304      54.260  -3.170  81.143  1.00  0.00           O
ATOM  10725  O12 POPE2 304      54.850  -5.470  81.513  1.00  0.00           O
ATOM  10726  C1  POPE2 304      54.540  -3.360  79.743  1.00  0.00           C
ATOM  10729  C2  POPE2 304      53.870  -2.250  78.873  1.00  0.00           C
ATOM  10731  O21 POPE2 304      54.800  -1.860  77.833  1.00  0.00           O
ATOM  10732  C21 POPE2 304      54.240  -1.170  76.853  1.00  0.00           C
ATOM  10733  O22 POPE2 304      53.040  -1.090  76.633  1.00  0.00           O
ATOM  10734  C22 POPE2 304      55.310  -0.450  76.053  1.00  0.00           C
ATOM  10737  C3  POPE2 304      53.490  -1.030  79.763  1.00  0.00           C
ATOM  10740  O31 POPE2 304      53.130   0.150  79.023  1.00  0.00           O
ATOM  10741  C31 POPE2 304      52.430   1.040  79.683  1.00  0.00           C
ATOM  10742  O32 POPE2 304      52.000   0.910  80.823  1.00  0.00           O
ATOM  10743  C32 POPE2 304      52.200   2.250  78.813  1.00  0.00           C
ATOM  10746  C23 POPE2 304      55.080   1.080  76.083  1.00  0.00           C
ATOM  10749  C24 POPE2 304      55.490   1.760  74.773  1.00  0.00           C
ATOM  10752  C25 POPE2 304      57.010   1.910  74.603  1.00  0.00           C
ATOM  10755  C26 POPE2 304      57.570   3.110  75.373  1.00  0.00           C
ATOM  10758  C27 POPE2 304      59.070   3.350  75.113  1.00  0.00           C
ATOM  10761  C28 POPE2 304      59.550   4.710  75.643  1.00  0.00           C
ATOM  10764  C29 POPE2 304      61.040   4.880  75.473  1.00  0.00           C
ATOM  10766 0C21 POPE2 304      61.680   5.320  74.373  1.00  0.00           C
ATOM  10768 1C21 POPE2 304      61.040   5.690  73.053  1.00  0.00           C
ATOM  10771 2C21 POPE2 304      61.570   4.840  71.883  1.00  0.00           C
ATOM  10774 3C21 POPE2 304      62.970   5.220  71.413  1.00  0.00           C
ATOM  10777 4C21 POPE2 304      63.470   4.350  70.253  1.00  0.00           C
ATOM  10780 5C21 POPE2 304      64.800   4.840  69.673  1.00  0.00           C
ATOM  10783 6C21 POPE2 304      65.330   3.920  68.573  1.00  0.00           C
ATOM  10786 7C21 POPE2 304      66.610   4.440  67.913  1.00  0.00           C
ATOM  10789 8C21 POPE2 304      67.220   3.430  66.943  1.00  0.00           C
ATOM  10793  C33 POPE2 304      50.880   2.110  78.033  1.00  0.00           C
ATOM  10796  C34 POPE2 304      50.780   3.110  76.873  1.00  0.00           C
ATOM  10799  C35 POPE2 304      51.700   2.770  75.703  1.00  0.00           C
ATOM  10802  C36 POPE2 304      51.140   3.270  74.363  1.00  0.00           C
ATOM  10805  C37 POPE2 304      51.970   2.810  73.153  1.00  0.00           C
ATOM  10808  C38 POPE2 304      51.170   2.780  71.853  1.00  0.00           C
ATOM  10811  C39 POPE2 304      50.190   1.590  71.763  1.00  0.00           C
ATOM  10814 0C31 POPE2 304      49.470   1.520  70.413  1.00  0.00           C
ATOM  10817 1C31 POPE2 304      48.570   0.270  70.293  1.00  0.00           C
ATOM  10820 2C31 POPE2 304      47.850   0.150  68.933  1.00  0.00           C
ATOM  10823 3C31 POPE2 304      48.820  -0.060  67.763  1.00  0.00           C
ATOM  10826 4C31 POPE2 304      48.080  -0.360  66.453  1.00  0.00           C
ATOM  10829 5C31 POPE2 304      49.020  -0.680  65.293  1.00  0.00           C
ATOM  10832 6C31 POPE2 304      48.270  -1.170  64.063  1.00  0.00           C
ATOM  10836  NH3 POPE3 305     109.510 116.930  86.603  1.00  0.00           N
ATOM  10840  C12 POPE3 305     108.080 116.600  86.223  1.00  0.00           C
ATOM  10843  C11 POPE3 305     107.210 117.850  86.443  1.00  0.00           C
ATOM  10846  P   POPE3 305     104.940 118.910  85.753  1.00  0.00           P
ATOM  10847  O13 POPE3 305     103.570 118.650  86.273  1.00  0.00           O
ATOM  10848  O14 POPE3 305     105.660 120.150  86.083  1.00  0.00           O
ATOM  10849  O11 POPE3 305     104.820 118.850  84.203  1.00  0.00           O
ATOM  10850  O12 POPE3 305     105.840 117.630  86.083  1.00  0.00           O
ATOM  10851  C1  POPE3 305     104.670 117.680  83.413  1.00  0.00           C
ATOM  10854  C2  POPE3 305     104.370 118.190  81.993  1.00  0.00           C
ATOM  10856  O21 POPE3 305     104.150 117.110  81.073  1.00  0.00           O
ATOM  10857  C21 POPE3 305     102.890 116.950  80.743  1.00  0.00           C
ATOM  10858  O22 POPE3 305     101.930 117.090  81.473  1.00  0.00           O
ATOM  10859  C22 POPE3 305     102.830 116.750  79.213  1.00  0.00           C
ATOM  10862  C3  POPE3 305     105.560 119.040  81.493  1.00  0.00           C
ATOM  10865  O31 POPE3 305     105.440 119.570  80.153  1.00  0.00           O
ATOM  10866  C31 POPE3 305     104.570 120.560  80.013  1.00  0.00           C
ATOM  10867  O32 POPE3 305     103.520 120.690  80.603  1.00  0.00           O
ATOM  10868  C32 POPE3 305     105.170 121.630  79.113  1.00  0.00           C
ATOM  10871  C23 POPE3 305     103.820 115.700  78.643  1.00  0.00           C
ATOM  10874  C24 POPE3 305     104.850 116.290  77.653  1.00  0.00           C
ATOM  10877  C25 POPE3 305     105.690 115.190  76.983  1.00  0.00           C
ATOM  10880  C26 POPE3 305     106.690 115.730  75.943  1.00  0.00           C
ATOM  10883  C27 POPE3 305     107.410 114.610  75.183  1.00  0.00           C
ATOM  10886  C28 POPE3 305     108.470 115.110  74.193  1.00  0.00           C
ATOM  10889  C29 POPE3 305     109.060 113.970  73.393  1.00  0.00           C
ATOM  10891 0C21 POPE3 305     109.210 113.930  72.053  1.00  0.00           C
ATOM  10893 1C21 POPE3 305     108.860 115.070  71.143  1.00  0.00           C
ATOM  10896 2C21 POPE3 305     109.300 114.890  69.683  1.00  0.00           C
ATOM  10899 3C21 POPE3 305     108.590 113.740  68.953  1.00  0.00           C
ATOM  10902 4C21 POPE3 305     108.880 113.770  67.443  1.00  0.00           C
ATOM  10905 5C21 POPE3 305     108.160 112.670  66.663  1.00  0.00           C
ATOM  10908 6C21 POPE3 305     108.830 111.290  66.813  1.00  0.00           C
ATOM  10911 7C21 POPE3 305     108.100 110.200  66.013  1.00  0.00           C
ATOM  10914 8C21 POPE3 305     108.780 108.830  66.133  1.00  0.00           C
ATOM  10918  C33 POPE3 305     105.790 121.080  77.823  1.00  0.00           C
ATOM  10921  C34 POPE3 305     106.650 122.160  77.163  1.00  0.00           C
ATOM  10924  C35 POPE3 305     106.790 121.920  75.663  1.00  0.00           C
ATOM  10927  C36 POPE3 305     107.520 120.620  75.323  1.00  0.00           C
ATOM  10930  C37 POPE3 305     107.600 120.420  73.803  1.00  0.00           C
ATOM  10933  C38 POPE3 305     108.160 119.050  73.403  1.00  0.00           C
ATOM  10936  C39 POPE3 305     107.870 118.730  71.933  1.00  0.00           C
ATOM  10939 0C31 POPE3 305     108.540 119.710  70.953  1.00  0.00           C
ATOM  10942 1C31 POPE3 305     108.280 119.300  69.503  1.00  0.00           C
ATOM  10945 2C31 POPE3 305     108.710 120.370  68.483  1.00  0.00           C
ATOM  10948 3C31 POPE3 305     108.450 119.920  67.043  1.00  0.00           C
ATOM  10951 4C31 POPE3 305     108.610 121.050  66.013  1.00  0.00           C
ATOM  10954 5C31 POPE3 305     108.330 120.580  64.583  1.00  0.00           C
ATOM  10957 6C31 POPE3 305     108.420 121.700  63.553  1.00  0.00           C
ATOM  10961  NH3 POPE4 306       5.690   6.230  87.753  1.00  0.00           N
ATOM  10965  C12 POPE4 306       4.200   6.020  87.693  1.00  0.00           C
ATOM  10968  C11 POPE4 306       3.430   7.330  87.973  1.00  0.00           C
ATOM  10971  P   POPE4 306       1.070   8.050  88.673  1.00  0.00           P
ATOM  10972  O13 POPE4 306       0.760   7.310  89.913  1.00  0.00           O
ATOM  10973  O14 POPE4 306       1.710   9.390  88.763  1.00  0.00           O
ATOM  10974  O11 POPE4 306      -0.240   8.220  87.793  1.00  0.00           O
ATOM  10975  O12 POPE4 306       2.020   7.160  87.773  1.00  0.00           O
ATOM  10976  C1  POPE4 306      -0.680   7.140  86.963  1.00  0.00           C
ATOM  10979  C2  POPE4 306      -0.260   7.380  85.493  1.00  0.00           C
ATOM  10981  O21 POPE4 306      -1.300   8.000  84.713  1.00  0.00           O
ATOM  10982  C21 POPE4 306      -2.390   7.310  84.423  1.00  0.00           C
ATOM  10983  O22 POPE4 306      -2.650   6.170  84.763  1.00  0.00           O
ATOM  10984  C22 POPE4 306      -3.280   8.160  83.523  1.00  0.00           C
ATOM  10987  C3  POPE4 306       0.350   6.120  84.803  1.00  0.00           C
ATOM  10990  O31 POPE4 306       0.870   6.450  83.493  1.00  0.00           O
ATOM  10991  C31 POPE4 306       2.140   6.870  83.523  1.00  0.00           C
ATOM  10992  O32 POPE4 306       2.840   6.910  84.513  1.00  0.00           O
ATOM  10993  C32 POPE4 306       2.540   7.380  82.153  1.00  0.00           C
ATOM  10996  C23 POPE4 306      -4.780   7.830  83.673  1.00  0.00           C
ATOM  10999  C24 POPE4 306      -5.710   8.780  82.903  1.00  0.00           C
ATOM  11002  C25 POPE4 306      -6.080   8.330  81.473  1.00  0.00           C
ATOM  11005  C26 POPE4 306      -4.930   8.390  80.453  1.00  0.00           C
ATOM  11008  C27 POPE4 306      -5.400   8.020  79.043  1.00  0.00           C
ATOM  11011  C28 POPE4 306      -4.260   7.480  78.153  1.00  0.00           C
ATOM  11014  C29 POPE4 306      -3.300   8.530  77.643  1.00  0.00           C
ATOM  11016 0C21 POPE4 306      -2.610   8.440  76.493  1.00  0.00           C
ATOM  11018 1C21 POPE4 306      -2.700   7.280  75.533  1.00  0.00           C
ATOM  11021 2C21 POPE4 306      -2.290   7.620  74.093  1.00  0.00           C
ATOM  11024 3C21 POPE4 306      -2.720   6.510  73.113  1.00  0.00           C
ATOM  11027 4C21 POPE4 306      -2.410   6.850  71.643  1.00  0.00           C
ATOM  11030 5C21 POPE4 306      -3.090   5.890  70.653  1.00  0.00           C
ATOM  11033 6C21 POPE4 306      -4.620   6.040  70.563  1.00  0.00           C
ATOM  11036 7C21 POPE4 306      -5.250   5.100  69.533  1.00  0.00           C
ATOM  11039 8C21 POPE4 306      -6.760   5.280  69.383  1.00  0.00           C
ATOM  11043  C33 POPE4 306       4.020   7.820  82.123  1.00  0.00           C
ATOM  11046  C34 POPE4 306       4.310   8.770  80.953  1.00  0.00           C
ATOM  11049  C35 POPE4 306       5.760   9.240  80.953  1.00  0.00           C
ATOM  11052  C36 POPE4 306       6.050  10.230  79.823  1.00  0.00           C
ATOM  11055  C37 POPE4 306       7.470  10.800  79.893  1.00  0.00           C
ATOM  11058  C38 POPE4 306       7.690  11.940  78.893  1.00  0.00           C
ATOM  11061  C39 POPE4 306       9.010  12.680  79.123  1.00  0.00           C
ATOM  11064 0C31 POPE4 306       9.110  13.990  78.333  1.00  0.00           C
ATOM  11067 1C31 POPE4 306       9.590  13.810  76.883  1.00  0.00           C
ATOM  11070 2C31 POPE4 306       9.310  15.080  76.063  1.00  0.00           C
ATOM  11073 3C31 POPE4 306      10.290  15.330  74.903  1.00  0.00           C
ATOM  11076 4C31 POPE4 306      10.370  14.210  73.853  1.00  0.00           C
ATOM  11079 5C31 POPE4 306      11.250  14.640  72.673  1.00  0.00           C
ATOM  11082 6C31 POPE4 306      11.500  13.520  71.673  1.00  0.00           C
ATOM  11086  NH3 POPE5 307      82.480   8.410  83.203  1.00  0.00           N
ATOM  11090  C12 POPE5 307      83.640   8.710  84.103  1.00  0.00           C
ATOM  11093  C11 POPE5 307      83.720   7.680  85.223  1.00  0.00           C
ATOM  11096  P   POPE5 307      83.820   5.180  84.353  1.00  0.00           P
ATOM  11097  O13 POPE5 307      84.420   4.780  83.053  1.00  0.00           O
ATOM  11098  O14 POPE5 307      83.980   4.240  85.483  1.00  0.00           O
ATOM  11099  O11 POPE5 307      82.280   5.540  84.163  1.00  0.00           O
ATOM  11100  O12 POPE5 307      84.440   6.550  84.753  1.00  0.00           O
ATOM  11101  C1  POPE5 307      81.350   4.440  84.113  1.00  0.00           C
ATOM  11104  C2  POPE5 307      80.650   4.310  82.733  1.00  0.00           C
ATOM  11106  O21 POPE5 307      81.620   4.390  81.663  1.00  0.00           O
ATOM  11107  C21 POPE5 307      81.290   3.700  80.573  1.00  0.00           C
ATOM  11108  O22 POPE5 307      80.390   2.870  80.493  1.00  0.00           O
ATOM  11109  C22 POPE5 307      82.210   4.050  79.413  1.00  0.00           C
ATOM  11112  C3  POPE5 307      79.620   5.450  82.573  1.00  0.00           C
ATOM  11115  O31 POPE5 307      78.850   5.310  81.373  1.00  0.00           O
ATOM  11116  C31 POPE5 307      78.590   6.400  80.673  1.00  0.00           C
ATOM  11117  O32 POPE5 307      78.780   7.550  81.063  1.00  0.00           O
ATOM  11118  C32 POPE5 307      78.060   5.940  79.323  1.00  0.00           C
ATOM  11121  C23 POPE5 307      81.600   3.600  78.063  1.00  0.00           C
ATOM  11124  C24 POPE5 307      82.440   4.060  76.883  1.00  0.00           C
ATOM  11127  C25 POPE5 307      81.890   3.600  75.523  1.00  0.00           C
ATOM  11130  C26 POPE5 307      80.640   4.370  75.083  1.00  0.00           C
ATOM  11133  C27 POPE5 307      80.260   3.990  73.643  1.00  0.00           C
ATOM  11136  C28 POPE5 307      78.990   4.690  73.153  1.00  0.00           C
ATOM  11139  C29 POPE5 307      78.820   4.540  71.653  1.00  0.00           C
ATOM  11141 0C21 POPE5 307      78.250   5.460  70.843  1.00  0.00           C
ATOM  11143 1C21 POPE5 307      77.610   6.740  71.303  1.00  0.00           C
ATOM  11146 2C21 POPE5 307      76.240   7.050  70.643  1.00  0.00           C
ATOM  11149 3C21 POPE5 307      76.320   8.210  69.633  1.00  0.00           C
ATOM  11152 4C21 POPE5 307      74.960   8.770  69.233  1.00  0.00           C
ATOM  11155 5C21 POPE5 307      74.110   7.810  68.403  1.00  0.00           C
ATOM  11158 6C21 POPE5 307      72.930   8.520  67.723  1.00  0.00           C
ATOM  11161 7C21 POPE5 307      72.070   7.560  66.923  1.00  0.00           C
ATOM  11164 8C21 POPE5 307      70.880   8.190  66.203  1.00  0.00           C
ATOM  11168  C33 POPE5 307      77.650   7.050  78.333  1.00  0.00           C
ATOM  11171  C34 POPE5 307      77.810   6.550  76.893  1.00  0.00           C
ATOM  11174  C35 POPE5 307      77.240   7.490  75.823  1.00  0.00           C
ATOM  11177  C36 POPE5 307      75.710   7.570  75.893  1.00  0.00           C
ATOM  11180  C37 POPE5 307      75.030   7.740  74.523  1.00  0.00           C
ATOM  11183  C38 POPE5 307      75.030   9.170  73.973  1.00  0.00           C
ATOM  11186  C39 POPE5 307      76.390   9.680  73.473  1.00  0.00           C
ATOM  11189 0C31 POPE5 307      76.220  10.860  72.513  1.00  0.00           C
ATOM  11192 1C31 POPE5 307      77.540  11.370  71.923  1.00  0.00           C
ATOM  11195 2C31 POPE5 307      77.240  12.450  70.883  1.00  0.00           C
ATOM  11198 3C31 POPE5 307      78.480  13.090  70.243  1.00  0.00           C
ATOM  11201 4C31 POPE5 307      78.100  14.250  69.313  1.00  0.00           C
ATOM  11204 5C31 POPE5 307      77.650  15.520  70.043  1.00  0.00           C
ATOM  11207 6C31 POPE5 307      76.950  16.530  69.133  1.00  0.00           C
ATOM  11211  NH3 POPE6 308      99.710  10.920  46.093  1.00  0.00           N
ATOM  11215  C12 POPE6 308      98.380  10.700  45.413  1.00  0.00           C
ATOM  11218  C11 POPE6 308      98.110   9.230  45.023  1.00  0.00           C
ATOM  11221  P   POPE6 308      95.610   8.630  45.593  1.00  0.00           P
ATOM  11222  O13 POPE6 308      95.680   7.150  45.713  1.00  0.00           O
ATOM  11223  O14 POPE6 308      94.290   9.180  45.203  1.00  0.00           O
ATOM  11224  O11 POPE6 308      95.990   9.330  46.963  1.00  0.00           O
ATOM  11225  O12 POPE6 308      96.740   9.090  44.613  1.00  0.00           O
ATOM  11226  C1  POPE6 308      96.570   8.620  48.073  1.00  0.00           C
ATOM  11229  C2  POPE6 308      97.820   9.350  48.633  1.00  0.00           C
ATOM  11231  O21 POPE6 308      98.250   8.680  49.843  1.00  0.00           O
ATOM  11232  C21 POPE6 308      99.540   8.880  50.183  1.00  0.00           C
ATOM  11233  O22 POPE6 308     100.330   9.510  49.523  1.00  0.00           O
ATOM  11234  C22 POPE6 308      99.770   8.320  51.583  1.00  0.00           C
ATOM  11237  C3  POPE6 308      97.510  10.850  48.893  1.00  0.00           C
ATOM  11240  O31 POPE6 308      98.730  11.610  48.943  1.00  0.00           O
ATOM  11241  C31 POPE6 308      99.010  12.410  49.983  1.00  0.00           C
ATOM  11242  O32 POPE6 308     100.130  12.650  50.383  1.00  0.00           O
ATOM  11243  C32 POPE6 308      97.780  13.060  50.623  1.00  0.00           C
ATOM  11246  C23 POPE6 308     101.190   7.740  51.753  1.00  0.00           C
ATOM  11249  C24 POPE6 308     101.560   7.480  53.223  1.00  0.00           C
ATOM  11252  C25 POPE6 308     101.920   8.750  54.013  1.00  0.00           C
ATOM  11255  C26 POPE6 308     102.410   8.430  55.433  1.00  0.00           C
ATOM  11258  C27 POPE6 308     102.880   9.670  56.203  1.00  0.00           C
ATOM  11261  C28 POPE6 308     103.460   9.320  57.583  1.00  0.00           C
ATOM  11264  C29 POPE6 308     104.010  10.550  58.273  1.00  0.00           C
ATOM  11266 0C21 POPE6 308     103.690  10.990  59.503  1.00  0.00           C
ATOM  11268 1C21 POPE6 308     102.760  10.320  60.493  1.00  0.00           C
ATOM  11271 2C21 POPE6 308     103.270  10.450  61.943  1.00  0.00           C
ATOM  11274 3C21 POPE6 308     104.590   9.700  62.203  1.00  0.00           C
ATOM  11277 4C21 POPE6 308     105.020   9.770  63.673  1.00  0.00           C
ATOM  11280 5C21 POPE6 308     106.270   8.940  63.973  1.00  0.00           C
ATOM  11283 6C21 POPE6 308     106.610   8.910  65.463  1.00  0.00           C
ATOM  11286 7C21 POPE6 308     107.780   7.980  65.803  1.00  0.00           C
ATOM  11289 8C21 POPE6 308     108.110   7.940  67.303  1.00  0.00           C
ATOM  11293  C33 POPE6 308      98.170  14.240  51.553  1.00  0.00           C
ATOM  11296  C34 POPE6 308      96.940  14.850  52.253  1.00  0.00           C
ATOM  11299  C35 POPE6 308      97.140  15.140  53.753  1.00  0.00           C
ATOM  11302  C36 POPE6 308      97.890  16.440  54.073  1.00  0.00           C
ATOM  11305  C37 POPE6 308      97.990  16.690  55.593  1.00  0.00           C
ATOM  11308  C38 POPE6 308      98.680  18.020  55.933  1.00  0.00           C
ATOM  11311  C39 POPE6 308      98.340  18.590  57.313  1.00  0.00           C
ATOM  11314 0C31 POPE6 308      98.490  20.130  57.383  1.00  0.00           C
ATOM  11317 1C31 POPE6 308      98.170  20.680  58.783  1.00  0.00           C
ATOM  11320 2C31 POPE6 308      98.210  22.210  58.873  1.00  0.00           C
ATOM  11323 3C31 POPE6 308      97.610  22.760  60.173  1.00  0.00           C
ATOM  11326 4C31 POPE6 308      98.250  22.170  61.443  1.00  0.00           C
ATOM  11329 5C31 POPE6 308      97.850  22.920  62.713  1.00  0.00           C
ATOM  11332 6C31 POPE6 308      98.480  22.340  63.983  1.00  0.00           C
ATOM  11336  NH3 POPE7 309     110.260 113.350  83.253  1.00  0.00           N
ATOM  11340  C12 POPE7 309     108.870 113.520  83.783  1.00  0.00           C
ATOM  11343  C11 POPE7 309     108.040 114.390  82.813  1.00  0.00           C
ATOM  11346  P   POPE7 309     105.680 113.830  83.803  1.00  0.00           P
ATOM  11347  O13 POPE7 309     106.080 113.260  85.113  1.00  0.00           O
ATOM  11348  O14 POPE7 309     104.320 114.410  83.733  1.00  0.00           O
ATOM  11349  O11 POPE7 309     105.880 112.650  82.743  1.00  0.00           O
ATOM  11350  O12 POPE7 309     106.820 114.850  83.393  1.00  0.00           O
ATOM  11351  C1  POPE7 309     105.310 112.690  81.443  1.00  0.00           C
ATOM  11354  C2  POPE7 309     103.960 111.910  81.403  1.00  0.00           C
ATOM  11356  O21 POPE7 309     103.980 110.720  80.583  1.00  0.00           O
ATOM  11357  C21 POPE7 309     104.090 110.830  79.273  1.00  0.00           C
ATOM  11358  O22 POPE7 309     104.090 111.860  78.633  1.00  0.00           O
ATOM  11359  C22 POPE7 309     104.190 109.420  78.673  1.00  0.00           C
ATOM  11362  C3  POPE7 309     102.800 112.880  81.083  1.00  0.00           C
ATOM  11365  O31 POPE7 309     101.570 112.160  81.013  1.00  0.00           O
ATOM  11366  C31 POPE7 309     101.020 111.980  79.813  1.00  0.00           C
ATOM  11367  O32 POPE7 309     100.740 110.890  79.343  1.00  0.00           O
ATOM  11368  C32 POPE7 309     100.700 113.300  79.103  1.00  0.00           C
ATOM  11371  C23 POPE7 309     104.340 109.410  77.133  1.00  0.00           C
ATOM  11374  C24 POPE7 309     105.810 109.540  76.683  1.00  0.00           C
ATOM  11377  C25 POPE7 309     105.990 109.520  75.163  1.00  0.00           C
ATOM  11380  C26 POPE7 309     105.620 110.840  74.483  1.00  0.00           C
ATOM  11383  C27 POPE7 309     106.010 110.840  72.993  1.00  0.00           C
ATOM  11386  C28 POPE7 309     105.730 112.160  72.253  1.00  0.00           C
ATOM  11389  C29 POPE7 309     104.260 112.500  72.223  1.00  0.00           C
ATOM  11391 0C21 POPE7 309     103.740 113.680  71.843  1.00  0.00           C
ATOM  11393 1C21 POPE7 309     104.530 114.860  71.333  1.00  0.00           C
ATOM  11396 2C21 POPE7 309     104.760 115.960  72.383  1.00  0.00           C
ATOM  11399 3C21 POPE7 309     103.470 116.560  72.953  1.00  0.00           C
ATOM  11402 4C21 POPE7 309     103.710 117.870  73.723  1.00  0.00           C
ATOM  11405 5C21 POPE7 309     102.450 118.350  74.453  1.00  0.00           C
ATOM  11408 6C21 POPE7 309     102.580 119.770  75.003  1.00  0.00           C
ATOM  11411 7C21 POPE7 309     102.420 120.850  73.923  1.00  0.00           C
ATOM  11414 8C21 POPE7 309     102.470 122.270  74.503  1.00  0.00           C
ATOM  11418  C33 POPE7 309     101.040 113.230  77.583  1.00  0.00           C
ATOM  11421  C34 POPE7 309     100.590 114.490  76.833  1.00  0.00           C
ATOM  11424  C35 POPE7 309     101.060 114.560  75.373  1.00  0.00           C
ATOM  11427  C36 POPE7 309     100.340 113.600  74.413  1.00  0.00           C
ATOM  11430  C37 POPE7 309      99.820 114.300  73.143  1.00  0.00           C
ATOM  11433  C38 POPE7 309      98.880 113.450  72.273  1.00  0.00           C
ATOM  11436  C39 POPE7 309      99.570 112.390  71.393  1.00  0.00           C
ATOM  11439 0C31 POPE7 309     100.030 112.920  70.013  1.00  0.00           C
ATOM  11442 1C31 POPE7 309     100.710 111.820  69.183  1.00  0.00           C
ATOM  11445 2C31 POPE7 309     101.200 112.280  67.793  1.00  0.00           C
ATOM  11448 3C31 POPE7 309     100.100 112.330  66.723  1.00  0.00           C
ATOM  11451 4C31 POPE7 309     100.630 112.640  65.313  1.00  0.00           C
ATOM  11454 5C31 POPE7 309      99.520 112.640  64.253  1.00  0.00           C
ATOM  11457 6C31 POPE7 309     100.000 112.930  62.833  1.00  0.00           C
ATOM  11461  NH3 POPE8 310      90.120  41.720  44.783  1.00  0.00           N
ATOM  11465  C12 POPE8 310      90.680  41.590  46.173  1.00  0.00           C
ATOM  11468  C11 POPE8 310      92.200  41.370  46.203  1.00  0.00           C
ATOM  11471  P   POPE8 310      94.110  39.710  45.773  1.00  0.00           P
ATOM  11472  O13 POPE8 310      94.500  39.120  44.473  1.00  0.00           O
ATOM  11473  O14 POPE8 310      94.870  40.880  46.283  1.00  0.00           O
ATOM  11474  O11 POPE8 310      94.220  38.550  46.843  1.00  0.00           O
ATOM  11475  O12 POPE8 310      92.560  40.060  45.733  1.00  0.00           O
ATOM  11476  C1  POPE8 310      94.030  38.840  48.243  1.00  0.00           C
ATOM  11479  C2  POPE8 310      94.540  37.690  49.163  1.00  0.00           C
ATOM  11481  O21 POPE8 310      94.780  38.250  50.463  1.00  0.00           O
ATOM  11482  C21 POPE8 310      94.490  37.450  51.493  1.00  0.00           C
ATOM  11483  O22 POPE8 310      93.900  36.390  51.423  1.00  0.00           O
ATOM  11484  C22 POPE8 310      95.070  38.080  52.763  1.00  0.00           C
ATOM  11487  C3  POPE8 310      95.860  37.060  48.623  1.00  0.00           C
ATOM  11490  O31 POPE8 310      96.530  36.170  49.553  1.00  0.00           O
ATOM  11491  C31 POPE8 310      96.010  34.940  49.603  1.00  0.00           C
ATOM  11492  O32 POPE8 310      95.070  34.550  48.943  1.00  0.00           O
ATOM  11493  C32 POPE8 310      96.800  34.100  50.623  1.00  0.00           C
ATOM  11496  C23 POPE8 310      94.360  37.730  54.083  1.00  0.00           C
ATOM  11499  C24 POPE8 310      95.040  38.490  55.233  1.00  0.00           C
ATOM  11502  C25 POPE8 310      94.230  38.520  56.533  1.00  0.00           C
ATOM  11505  C26 POPE8 310      94.250  37.180  57.273  1.00  0.00           C
ATOM  11508  C27 POPE8 310      93.290  37.180  58.463  1.00  0.00           C
ATOM  11511  C28 POPE8 310      93.540  36.050  59.473  1.00  0.00           C
ATOM  11514  C29 POPE8 310      93.780  34.700  58.833  1.00  0.00           C
ATOM  11516 0C21 POPE8 310      94.460  33.700  59.403  1.00  0.00           C
ATOM  11518 1C21 POPE8 310      95.020  33.750  60.813  1.00  0.00           C
ATOM  11521 2C21 POPE8 310      93.870  33.560  61.813  1.00  0.00           C
ATOM  11524 3C21 POPE8 310      94.280  33.800  63.273  1.00  0.00           C
ATOM  11527 4C21 POPE8 310      93.080  33.800  64.243  1.00  0.00           C
ATOM  11530 5C21 POPE8 310      92.340  32.460  64.283  1.00  0.00           C
ATOM  11533 6C21 POPE8 310      91.160  32.420  65.253  1.00  0.00           C
ATOM  11536 7C21 POPE8 310      90.540  31.010  65.333  1.00  0.00           C
ATOM  11539 8C21 POPE8 310      89.380  30.910  66.333  1.00  0.00           C
ATOM  11543  C33 POPE8 310      96.080  34.050  51.993  1.00  0.00           C
ATOM  11546  C34 POPE8 310      96.830  33.250  53.063  1.00  0.00           C
ATOM  11549  C35 POPE8 310      96.070  33.180  54.413  1.00  0.00           C
ATOM  11552  C36 POPE8 310      94.700  32.500  54.303  1.00  0.00           C
ATOM  11555  C37 POPE8 310      94.080  32.180  55.673  1.00  0.00           C
ATOM  11558  C38 POPE8 310      92.770  31.380  55.563  1.00  0.00           C
ATOM  11561  C39 POPE8 310      92.280  30.900  56.933  1.00  0.00           C
ATOM  11564 0C31 POPE8 310      91.060  29.960  56.853  1.00  0.00           C
ATOM  11567 1C31 POPE8 310      90.590  29.450  58.223  1.00  0.00           C
ATOM  11570 2C31 POPE8 310      91.560  28.450  58.863  1.00  0.00           C
ATOM  11573 3C31 POPE8 310      91.160  27.990  60.273  1.00  0.00           C
ATOM  11576 4C31 POPE8 310      89.780  27.310  60.323  1.00  0.00           C
ATOM  11579 5C31 POPE8 310      89.500  26.680  61.693  1.00  0.00           C
ATOM  11582 6C31 POPE8 310      88.140  25.980  61.783  1.00  0.00           C
ATOM  11586  NH3 POPE9 311     106.370  76.260  86.143  1.00  0.00           N
ATOM  11590  C12 POPE9 311     107.810  76.340  86.613  1.00  0.00           C
ATOM  11593  C11 POPE9 311     108.570  75.030  86.343  1.00  0.00           C
ATOM  11596  P   POPE9 311     111.090  75.790  86.063  1.00  0.00           P
ATOM  11597  O13 POPE9 311     110.980  77.220  86.403  1.00  0.00           O
ATOM  11598  O14 POPE9 311     112.380  75.130  86.343  1.00  0.00           O
ATOM  11599  O11 POPE9 311     110.690  75.580  84.563  1.00  0.00           O
ATOM  11600  O12 POPE9 311     109.920  75.030  86.843  1.00  0.00           O
ATOM  11601  C1  POPE9 311     110.950  76.550  83.553  1.00  0.00           C
ATOM  11604  C2  POPE9 311     109.910  76.380  82.413  1.00  0.00           C
ATOM  11606  O21 POPE9 311     110.260  77.080  81.203  1.00  0.00           O
ATOM  11607  C21 POPE9 311     110.140  78.410  81.163  1.00  0.00           C
ATOM  11608  O22 POPE9 311     110.030  79.120  82.143  1.00  0.00           O
ATOM  11609  C22 POPE9 311     110.240  78.890  79.713  1.00  0.00           C
ATOM  11612  C3  POPE9 311     108.440  76.630  82.873  1.00  0.00           C
ATOM  11615  O31 POPE9 311     107.540  75.760  82.163  1.00  0.00           O
ATOM  11616  C31 POPE9 311     107.000  76.280  81.063  1.00  0.00           C
ATOM  11617  O32 POPE9 311     106.940  77.470  80.803  1.00  0.00           O
ATOM  11618  C32 POPE9 311     106.490  75.140  80.203  1.00  0.00           C
ATOM  11621  C23 POPE9 311     108.920  78.670  78.963  1.00  0.00           C
ATOM  11624  C24 POPE9 311     108.930  79.140  77.503  1.00  0.00           C
ATOM  11627  C25 POPE9 311     107.510  79.390  76.973  1.00  0.00           C
ATOM  11630  C26 POPE9 311     106.660  78.120  76.793  1.00  0.00           C
ATOM  11633  C27 POPE9 311     106.950  77.360  75.483  1.00  0.00           C
ATOM  11636  C28 POPE9 311     105.790  76.450  75.023  1.00  0.00           C
ATOM  11639  C29 POPE9 311     104.610  77.260  74.553  1.00  0.00           C
ATOM  11641 0C21 POPE9 311     103.620  76.880  73.713  1.00  0.00           C
ATOM  11643 1C21 POPE9 311     103.400  75.530  73.093  1.00  0.00           C
ATOM  11646 2C21 POPE9 311     101.940  75.030  73.263  1.00  0.00           C
ATOM  11649 3C21 POPE9 311     100.890  75.900  72.553  1.00  0.00           C
ATOM  11652 4C21 POPE9 311      99.430  75.470  72.813  1.00  0.00           C
ATOM  11655 5C21 POPE9 311      98.430  76.520  72.303  1.00  0.00           C
ATOM  11658 6C21 POPE9 311      96.970  76.240  72.683  1.00  0.00           C
ATOM  11661 7C21 POPE9 311      96.310  75.170  71.803  1.00  0.00           C
ATOM  11664 8C21 POPE9 311      94.800  75.040  72.043  1.00  0.00           C
ATOM  11668  C33 POPE9 311     107.630  74.300  79.583  1.00  0.00           C
ATOM  11671  C34 POPE9 311     107.110  73.090  78.793  1.00  0.00           C
ATOM  11674  C35 POPE9 311     106.230  73.470  77.593  1.00  0.00           C
ATOM  11677  C36 POPE9 311     105.990  72.270  76.663  1.00  0.00           C
ATOM  11680  C37 POPE9 311     105.190  72.550  75.383  1.00  0.00           C
ATOM  11683  C38 POPE9 311     105.720  71.850  74.123  1.00  0.00           C
ATOM  11686  C39 POPE9 311     105.360  70.360  73.983  1.00  0.00           C
ATOM  11689 0C31 POPE9 311     106.370  69.630  73.073  1.00  0.00           C
ATOM  11692 1C31 POPE9 311     106.080  68.120  72.933  1.00  0.00           C
ATOM  11695 2C31 POPE9 311     107.100  67.390  72.043  1.00  0.00           C
ATOM  11698 3C31 POPE9 311     107.330  68.070  70.693  1.00  0.00           C
ATOM  11701 4C31 POPE9 311     108.220  67.270  69.733  1.00  0.00           C
ATOM  11704 5C31 POPE9 311     108.490  68.040  68.433  1.00  0.00           C
ATOM  11707 6C31 POPE9 311     109.360  67.280  67.433  1.00  0.00           C
ATOM  11711  NH3 POPE  312      24.940  15.290  86.303  1.00  0.00           N
ATOM  11715  C12 POPE  312      24.940  14.030  87.123  1.00  0.00           C
ATOM  11718  C11 POPE  312      23.790  14.040  88.133  1.00  0.00           C
ATOM  11721  P   POPE  312      22.640  11.810  88.843  1.00  0.00           P
ATOM  11722  O13 POPE  312      22.960  10.670  89.743  1.00  0.00           O
ATOM  11723  O14 POPE  312      21.330  12.480  89.073  1.00  0.00           O
ATOM  11724  O11 POPE  312      22.830  11.380  87.313  1.00  0.00           O
ATOM  11725  O12 POPE  312      23.810  12.870  88.933  1.00  0.00           O
ATOM  11726  C1  POPE  312      21.710  10.800  86.653  1.00  0.00           C
ATOM  11729  C2  POPE  312      22.020  10.470  85.173  1.00  0.00           C
ATOM  11731  O21 POPE  312      22.440  11.670  84.463  1.00  0.00           O
ATOM  11732  C21 POPE  312      23.500  11.520  83.683  1.00  0.00           C
ATOM  11733  O22 POPE  312      24.190  10.520  83.583  1.00  0.00           O
ATOM  11734  C22 POPE  312      23.770  12.820  82.933  1.00  0.00           C
ATOM  11737  C3  POPE  312      20.720   9.900  84.533  1.00  0.00           C
ATOM  11740  O31 POPE  312      20.710   9.950  83.093  1.00  0.00           O
ATOM  11741  C31 POPE  312      21.410   8.990  82.493  1.00  0.00           C
ATOM  11742  O32 POPE  312      22.090   8.150  83.053  1.00  0.00           O
ATOM  11743  C32 POPE  312      21.150   9.130  80.993  1.00  0.00           C
ATOM  11746  C23 POPE  312      25.050  12.740  82.063  1.00  0.00           C
ATOM  11749  C24 POPE  312      25.340  14.060  81.323  1.00  0.00           C
ATOM  11752  C25 POPE  312      26.770  14.150  80.783  1.00  0.00           C
ATOM  11755  C26 POPE  312      27.130  13.100  79.713  1.00  0.00           C
ATOM  11758  C27 POPE  312      28.440  12.360  80.023  1.00  0.00           C
ATOM  11761  C28 POPE  312      28.850  11.320  78.963  1.00  0.00           C
ATOM  11764  C29 POPE  312      29.290  11.930  77.653  1.00  0.00           C
ATOM  11766 0C21 POPE  312      29.090  11.440  76.413  1.00  0.00           C
ATOM  11768 1C21 POPE  312      28.380  10.160  76.043  1.00  0.00           C
ATOM  11771 2C21 POPE  312      29.350   8.990  75.753  1.00  0.00           C
ATOM  11774 3C21 POPE  312      30.160   9.150  74.463  1.00  0.00           C
ATOM  11777 4C21 POPE  312      31.160   8.000  74.273  1.00  0.00           C
ATOM  11780 5C21 POPE  312      31.980   8.110  72.983  1.00  0.00           C
ATOM  11783 6C21 POPE  312      33.110   7.060  72.923  1.00  0.00           C
ATOM  11786 7C21 POPE  312      33.850   7.040  71.583  1.00  0.00           C
ATOM  11789 8C21 POPE  312      35.010   6.040  71.553  1.00  0.00           C
ATOM  11793  C33 POPE  312      21.630   7.920  80.183  1.00  0.00           C
ATOM  11796  C34 POPE  312      20.850   7.750  78.863  1.00  0.00           C
ATOM  11799  C35 POPE  312      20.950   8.940  77.903  1.00  0.00           C
ATOM  11802  C36 POPE  312      20.250   8.620  76.573  1.00  0.00           C
ATOM  11805  C37 POPE  312      19.870   9.860  75.743  1.00  0.00           C
ATOM  11808  C38 POPE  312      18.970   9.490  74.553  1.00  0.00           C
ATOM  11811  C39 POPE  312      19.700   8.790  73.403  1.00  0.00           C
ATOM  11814 0C31 POPE  312      20.300   9.770  72.383  1.00  0.00           C
ATOM  11817 1C31 POPE  312      21.080   9.060  71.273  1.00  0.00           C
ATOM  11820 2C31 POPE  312      21.440  10.000  70.123  1.00  0.00           C
ATOM  11823 3C31 POPE  312      22.360   9.350  69.083  1.00  0.00           C
ATOM  11826 4C31 POPE  312      22.810  10.350  68.013  1.00  0.00           C
ATOM  11829 5C31 POPE  312      23.720   9.710  66.953  1.00  0.00           C
ATOM  11832 6C31 POPE  312      24.260  10.710  65.933  1.00  0.00           C
ATOM  11836  NH3 POPE  313      16.170  19.920  44.133  1.00  0.00           N
[truncated: 1,801,370 more chars]
