# Supplementary material for: Characterizing Membrane Association and Periplasmic Transfer of Bacterial Lipoproteins through Molecular Dynamics Simulations
Source: Structure. 2020 Apr 7;28(4):475–487.e3. doi: 10.1016/j.str.2020.01.012 (PMC7139219; doi:10.1016/j.str.2020.01.012)
Supplement: Data S2. Final Coordinates from Simulations (A–L), Related to Figure 3 [file mmc4.zip › A-L/LPOB-1-atomistic.pdb]

TITLE     Protein
REMARK    THIS IS A SIMULATION BOX
CRYST1  129.286  129.286  236.960  90.00  90.00  90.00 P 1           1
MODEL        1
ATOM      1  N   CYSTA   1      77.723  87.728 125.180  1.00  0.00           N
ATOM      3  CA  CYSTA   1      77.483  87.958 126.590  1.00  0.00           C
ATOM      5  C   CYSTA   1      77.453  86.608 127.280  1.00  0.00           C
ATOM      6  O   CYSTA   1      76.443  86.198 127.860  1.00  0.00           O
ATOM      7  CB  CYSTA   1      78.553  88.968 127.130  1.00  0.00           C
ATOM     10  SG  CYSTA   1      80.363  88.608 126.980  1.00  0.00           S
ATOM     11  C1  CYSTA   1      80.823  87.858 125.370  1.00  0.00           C
ATOM     14  CA1 CYSTA   1      77.033  88.038 124.090  1.00  0.00           C
ATOM     15  OA1 CYSTA   1      77.613  87.788 123.050  1.00  0.00           O
ATOM     16  CA2 CYSTA   1      75.653  88.628 124.080  1.00  0.00           C
ATOM     19  C11 CYSTA   1      82.323  87.968 124.900  1.00  0.00           C
ATOM     21  O11 CYSTA   1      83.293  87.578 125.890  1.00  0.00           O
ATOM     22  CX1 CYSTA   1      83.173  86.318 126.320  1.00  0.00           C
ATOM     23  OX1 CYSTA   1      82.403  85.978 127.200  1.00  0.00           O
ATOM     24  CX2 CYSTA   1      84.083  85.398 125.530  1.00  0.00           C
ATOM     27  C12 CYSTA   1      82.653  89.398 124.390  1.00  0.00           C
ATOM     30  O12 CYSTA   1      84.003  89.538 123.900  1.00  0.00           O
ATOM     31  CD1 CYSTA   1      84.303  89.818 122.620  1.00  0.00           C
ATOM     32  OD1 CYSTA   1      85.253  90.518 122.300  1.00  0.00           O
ATOM     33  CD2 CYSTA   1      83.443  89.068 121.600  1.00  0.00           C
ATOM     36  CA3 CYSTA   1      75.643  89.988 123.340  1.00  0.00           C
ATOM     39  CA4 CYSTA   1      74.673  90.048 122.160  1.00  0.00           C
ATOM     42  CA5 CYSTA   1      75.353  89.848 120.800  1.00  0.00           C
ATOM     45  CA6 CYSTA   1      75.613  88.368 120.500  1.00  0.00           C
ATOM     48  CA7 CYSTA   1      77.003  88.098 119.920  1.00  0.00           C
ATOM     51  CA8 CYSTA   1      77.233  86.598 119.750  1.00  0.00           C
ATOM     54  CA9 CYSTA   1      78.553  86.278 119.040  1.00  0.00           C
ATOM     57 0CA1 CYSTA   1      78.393  85.658 117.650  1.00  0.00           C
ATOM     60 1CA1 CYSTA   1      78.763  84.168 117.600  1.00  0.00           C
ATOM     63 2CA1 CYSTA   1      78.653  83.568 116.190  1.00  0.00           C
ATOM     66 3CA1 CYSTA   1      79.223  82.148 116.140  1.00  0.00           C
ATOM     69 4CA1 CYSTA   1      79.643  81.688 114.740  1.00  0.00           C
ATOM     72 5CA1 CYSTA   1      78.483  81.158 113.900  1.00  0.00           C
ATOM     75 6CA1 CYSTA   1      78.913  80.728 112.490  1.00  0.00           C
ATOM     79  CD3 CYSTA   1      82.533  89.968 120.720  1.00  0.00           C
ATOM     82  CD4 CYSTA   1      81.113  90.188 121.270  1.00  0.00           C
ATOM     85  CD5 CYSTA   1      80.023  90.638 120.270  1.00  0.00           C
ATOM     88  CD6 CYSTA   1      80.463  91.418 119.020  1.00  0.00           C
ATOM     91  CD7 CYSTA   1      80.693  90.528 117.790  1.00  0.00           C
ATOM     94  CD8 CYSTA   1      80.743  91.308 116.470  1.00  0.00           C
ATOM     97  CD9 CYSTA   1      80.963  90.408 115.250  1.00  0.00           C
ATOM    100 0CD1 CYSTA   1      82.423  89.968 115.030  1.00  0.00           C
ATOM    103 1CD1 CYSTA   1      83.343  91.108 114.560  1.00  0.00           C
ATOM    106 2CD1 CYSTA   1      84.723  90.608 114.100  1.00  0.00           C
ATOM    109 3CD1 CYSTA   1      85.723  91.738 113.800  1.00  0.00           C
ATOM    112 4CD1 CYSTA   1      85.363  92.578 112.550  1.00  0.00           C
ATOM    115 5CD1 CYSTA   1      86.193  92.218 111.310  1.00  0.00           C
ATOM    118 6CD1 CYSTA   1      85.933  93.178 110.140  1.00  0.00           C
ATOM    122  CX3 CYSTA   1      83.293  84.618 124.450  1.00  0.00           C
ATOM    125  CX4 CYSTA   1      84.203  83.968 123.420  1.00  0.00           C
ATOM    128  CX5 CYSTA   1      83.483  83.478 122.160  1.00  0.00           C
ATOM    131  CX6 CYSTA   1      82.373  82.478 122.500  1.00  0.00           C
ATOM    134  CX7 CYSTA   1      82.273  81.358 121.470  1.00  0.00           C
ATOM    137  CX8 CYSTA   1      81.023  80.498 121.700  1.00  0.00           C
ATOM    140  CX9 CYSTA   1      81.253  79.158 121.080  1.00  0.00           C
ATOM    142 0CX1 CYSTA   1      80.803  77.978 121.550  1.00  0.00           C
ATOM    144 1CX1 CYSTA   1      79.863  77.738 122.690  1.00  0.00           C
ATOM    147 2CX1 CYSTA   1      79.143  76.388 122.470  1.00  0.00           C
ATOM    150 3CX1 CYSTA   1      78.413  76.348 121.120  1.00  0.00           C
ATOM    153 4CX1 CYSTA   1      77.603  75.078 120.830  1.00  0.00           C
ATOM    156 5CX1 CYSTA   1      76.693  75.358 119.630  1.00  0.00           C
ATOM    159 6CX1 CYSTA   1      75.973  74.138 119.070  1.00  0.00           C
ATOM    162 7CX1 CYSTA   1      74.883  74.558 118.080  1.00  0.00           C
ATOM    165 8CX1 CYSTA   1      74.123  73.378 117.480  1.00  0.00           C
ATOM    169  N   VAL A   2      78.513  85.798 127.080  1.00  0.00           N
ATOM    171  CA  VAL A   2      78.383  84.358 126.950  1.00  0.00           C
ATOM    173  CB  VAL A   2      78.973  83.838 125.630  1.00  0.00           C
ATOM    175  CG1 VAL A   2      78.803  82.308 125.530  1.00  0.00           C
ATOM    179  CG2 VAL A   2      78.253  84.488 124.430  1.00  0.00           C
ATOM    183  C   VAL A   2      79.133  83.728 128.090  1.00  0.00           C
ATOM    184  O   VAL A   2      80.363  83.668 128.060  1.00  0.00           O
ATOM    185  N   GLY A   3      78.483  83.188 129.140  1.00  0.00           N
ATOM    187  CA  GLY A   3      77.103  83.328 129.530  1.00  0.00           C
ATOM    190  C   GLY A   3      76.883  84.518 130.420  1.00  0.00           C
ATOM    191  O   GLY A   3      77.683  85.448 130.500  1.00  0.00           O
ATOM    192  N   GLN A   4      75.773  84.488 131.180  1.00  0.00           N
ATOM    194  CA  GLN A   4      75.503  85.478 132.210  1.00  0.00           C
ATOM    196  CB  GLN A   4      74.213  86.268 131.960  1.00  0.00           C
ATOM    199  CG  GLN A   4      74.113  87.568 132.810  1.00  0.00           C
ATOM    202  CD  GLN A   4      75.313  88.518 132.660  1.00  0.00           C
ATOM    203  OE1 GLN A   4      75.833  88.988 133.660  1.00  0.00           O
ATOM    204  NE2 GLN A   4      75.703  88.838 131.410  1.00  0.00           N
ATOM    207  C   GLN A   4      75.473  84.778 133.550  1.00  0.00           C
ATOM    208  O   GLN A   4      74.773  85.158 134.490  1.00  0.00           O
ATOM    209  N   ARG A   5      76.293  83.728 133.650  1.00  0.00           N
ATOM    211  CA  ARG A   5      77.113  83.478 134.810  1.00  0.00           C
ATOM    213  CB  ARG A   5      77.843  82.118 134.650  1.00  0.00           C
ATOM    216  CG  ARG A   5      78.633  81.958 133.320  1.00  0.00           C
ATOM    219  CD  ARG A   5      79.853  81.028 133.400  1.00  0.00           C
ATOM    222  NE  ARG A   5      79.433  79.628 133.100  1.00  0.00           N
ATOM    224  CZ  ARG A   5      80.273  78.668 132.750  1.00  0.00           C
ATOM    225  NH1 ARG A   5      79.813  77.438 132.600  1.00  0.00           N
ATOM    228  NH2 ARG A   5      81.553  78.908 132.540  1.00  0.00           N
ATOM    231  C   ARG A   5      78.133  84.618 135.070  1.00  0.00           C
ATOM    232  O   ARG A   5      78.833  85.088 134.170  1.00  0.00           O
ATOM    233  N   GLU A   6      78.323  85.078 136.310  1.00  0.00           N
ATOM    235  CA  GLU A   6      77.273  85.408 137.270  1.00  0.00           C
ATOM    237  CB  GLU A   6      77.903  85.448 138.680  1.00  0.00           C
ATOM    240  CG  GLU A   6      77.253  84.408 139.620  1.00  0.00           C
ATOM    243  CD  GLU A   6      78.083  83.158 139.850  1.00  0.00           C
ATOM    244  OE1 GLU A   6      78.333  82.878 141.050  1.00  0.00           O
ATOM    245  OE2 GLU A   6      78.483  82.458 138.880  1.00  0.00           O
ATOM    246  C   GLU A   6      76.543  86.718 136.900  1.00  0.00           C
ATOM    247  O   GLU A   6      77.103  87.448 136.090  1.00  0.00           O
ATOM    248  N   PRO A   7      75.323  87.048 137.380  1.00  0.00           N
ATOM    249  CD  PRO A   7      74.743  88.328 136.970  1.00  0.00           C
ATOM    252  CA  PRO A   7      74.903  86.768 138.760  1.00  0.00           C
ATOM    254  CB  PRO A   7      74.463  88.118 139.360  1.00  0.00           C
ATOM    257  CG  PRO A   7      74.693  89.148 138.250  1.00  0.00           C
ATOM    260  C   PRO A   7      73.753  85.808 138.840  1.00  0.00           C
ATOM    261  O   PRO A   7      73.373  85.478 139.950  1.00  0.00           O
ATOM    262  N   ALA A   8      73.103  85.398 137.750  1.00  0.00           N
ATOM    264  CA  ALA A   8      71.833  84.728 137.920  1.00  0.00           C
ATOM    266  CB  ALA A   8      70.713  85.518 137.210  1.00  0.00           C
ATOM    270  C   ALA A   8      71.803  83.318 137.400  1.00  0.00           C
ATOM    271  O   ALA A   8      71.413  83.128 136.250  1.00  0.00           O
ATOM    272  N   PRO A   9      72.073  82.298 138.210  1.00  0.00           N
ATOM    273  CD  PRO A   9      71.523  80.978 137.890  1.00  0.00           C
ATOM    276  CA  PRO A   9      72.543  82.358 139.600  1.00  0.00           C
ATOM    278  CB  PRO A   9      71.963  81.048 140.200  1.00  0.00           C
ATOM    281  CG  PRO A   9      70.873  80.618 139.210  1.00  0.00           C
ATOM    284  C   PRO A   9      74.073  82.408 139.590  1.00  0.00           C
ATOM    285  O   PRO A   9      74.613  82.498 138.490  1.00  0.00           O
ATOM    286  N   VAL A  10      74.843  82.388 140.690  1.00  0.00           N
ATOM    288  CA  VAL A  10      74.493  82.088 142.060  1.00  0.00           C
ATOM    290  CB  VAL A  10      75.613  81.388 142.800  1.00  0.00           C
ATOM    292  CG1 VAL A  10      75.043  80.878 144.130  1.00  0.00           C
ATOM    296  CG2 VAL A  10      76.163  80.248 141.920  1.00  0.00           C
ATOM    300  C   VAL A  10      74.113  83.308 142.860  1.00  0.00           C
ATOM    301  O   VAL A  10      74.983  84.008 143.380  1.00  0.00           O
ATOM    302  N   GLU A  11      72.793  83.538 143.000  1.00  0.00           N
ATOM    304  CA  GLU A  11      72.193  84.648 143.720  1.00  0.00           C
ATOM    306  CB  GLU A  11      72.483  84.588 145.260  1.00  0.00           C
ATOM    309  CG  GLU A  11      71.223  84.648 146.180  1.00  0.00           C
ATOM    312  CD  GLU A  11      71.243  83.688 147.370  1.00  0.00           C
ATOM    313  OE1 GLU A  11      71.333  84.178 148.530  1.00  0.00           O
ATOM    314  OE2 GLU A  11      71.093  82.468 147.130  1.00  0.00           O
ATOM    315  C   GLU A  11      72.393  86.018 143.060  1.00  0.00           C
ATOM    316  O   GLU A  11      73.423  86.418 142.540  1.00  0.00           O
ATOM    317  N   GLU A  12      71.353  86.858 142.980  1.00  0.00           N
ATOM    319  CA  GLU A  12      70.143  86.828 143.740  1.00  0.00           C
ATOM    321  CB  GLU A  12      70.083  88.148 144.550  1.00  0.00           C
ATOM    324  CG  GLU A  12      68.973  88.178 145.640  1.00  0.00           C
ATOM    327  CD  GLU A  12      69.323  88.988 146.890  1.00  0.00           C
ATOM    328  OE1 GLU A  12      68.373  89.138 147.710  1.00  0.00           O
ATOM    329  OE2 GLU A  12      70.473  89.468 147.080  1.00  0.00           O
ATOM    330  C   GLU A  12      68.943  86.598 142.840  1.00  0.00           C
ATOM    331  O   GLU A  12      68.513  87.498 142.100  1.00  0.00           O
ATOM    332  N   VAL A  13      68.363  85.378 142.920  1.00  0.00           N
ATOM    334  CA  VAL A  13      66.933  85.118 142.900  1.00  0.00           C
ATOM    336  CB  VAL A  13      66.573  83.658 142.540  1.00  0.00           C
ATOM    338  CG1 VAL A  13      65.063  83.488 142.360  1.00  0.00           C
ATOM    342  CG2 VAL A  13      67.263  83.198 141.240  1.00  0.00           C
ATOM    346  C   VAL A  13      66.523  85.388 144.330  1.00  0.00           C
ATOM    347  O   VAL A  13      67.043  84.798 145.280  1.00  0.00           O
ATOM    348  N   LYS A  14      65.643  86.368 144.580  1.00  0.00           N
ATOM    350  CA  LYS A  14      64.283  86.248 144.120  1.00  0.00           C
ATOM    352  CB  LYS A  14      63.383  85.578 145.220  1.00  0.00           C
ATOM    355  CG  LYS A  14      63.703  85.938 146.690  1.00  0.00           C
ATOM    358  CD  LYS A  14      62.723  85.258 147.670  1.00  0.00           C
ATOM    361  CE  LYS A  14      62.943  85.628 149.150  1.00  0.00           C
ATOM    364  NZ  LYS A  14      61.913  84.998 150.010  1.00  0.00           N
ATOM    368  C   LYS A  14      63.753  87.458 143.370  1.00  0.00           C
ATOM    369  O   LYS A  14      64.413  88.018 142.490  1.00  0.00           O
ATOM    370  N   PRO A  15      62.503  87.768 143.680  1.00  0.00           N
ATOM    371  CD  PRO A  15      62.463  88.648 144.850  1.00  0.00           C
ATOM    374  CA  PRO A  15      61.593  88.358 142.710  1.00  0.00           C
ATOM    376  CB  PRO A  15      61.943  89.828 142.770  1.00  0.00           C
ATOM    379  CG  PRO A  15      62.093  90.028 144.300  1.00  0.00           C
ATOM    382  C   PRO A  15      61.413  87.768 141.320  1.00  0.00           C
ATOM    383  O   PRO A  15      62.133  86.858 140.920  1.00  0.00           O
ATOM    384  N   ALA A  16      60.413  88.308 140.610  1.00  0.00           N
ATOM    386  CA  ALA A  16      59.693  87.758 139.470  1.00  0.00           C
ATOM    388  CB  ALA A  16      60.153  86.428 138.850  1.00  0.00           C
ATOM    392  C   ALA A  16      58.263  87.578 139.940  1.00  0.00           C
ATOM    393  O   ALA A  16      57.933  86.598 140.610  1.00  0.00           O
ATOM    394  N   PRO A  17      57.373  88.478 139.650  1.00  0.00           N
ATOM    395  CD  PRO A  17      57.613  89.908 139.590  1.00  0.00           C
ATOM    398  CA  PRO A  17      55.963  88.158 139.550  1.00  0.00           C
ATOM    400  CB  PRO A  17      55.273  89.468 139.990  1.00  0.00           C
ATOM    403  CG  PRO A  17      56.413  90.448 140.340  1.00  0.00           C
ATOM    406  C   PRO A  17      55.693  87.778 138.090  1.00  0.00           C
ATOM    407  O   PRO A  17      55.723  88.668 137.250  1.00  0.00           O
ATOM    408  N   GLU A  18      55.433  86.498 137.730  1.00  0.00           N
ATOM    410  CA  GLU A  18      55.053  85.408 138.590  1.00  0.00           C
ATOM    412  CB  GLU A  18      53.523  85.508 138.780  1.00  0.00           C
ATOM    415  CG  GLU A  18      52.613  85.258 137.520  1.00  0.00           C
ATOM    418  CD  GLU A  18      52.613  86.318 136.400  1.00  0.00           C
ATOM    419  OE1 GLU A  18      52.713  85.868 135.230  1.00  0.00           O
ATOM    420  OE2 GLU A  18      52.473  87.548 136.660  1.00  0.00           O
ATOM    421  C   GLU A  18      55.373  84.058 137.940  1.00  0.00           C
ATOM    422  O   GLU A  18      55.223  83.888 136.740  1.00  0.00           O
ATOM    423  N   GLN A  19      55.753  82.988 138.650  1.00  0.00           N
ATOM    425  CA  GLN A  19      56.623  82.988 139.800  1.00  0.00           C
ATOM    427  CB  GLN A  19      55.733  82.968 141.060  1.00  0.00           C
ATOM    430  CG  GLN A  19      56.183  83.898 142.200  1.00  0.00           C
ATOM    433  CD  GLN A  19      57.633  83.708 142.640  1.00  0.00           C
ATOM    434  OE1 GLN A  19      57.873  83.038 143.640  1.00  0.00           O
ATOM    435  NE2 GLN A  19      58.613  84.328 141.940  1.00  0.00           N
ATOM    438  C   GLN A  19      57.583  81.808 139.530  1.00  0.00           C
ATOM    439  O   GLN A  19      58.383  82.018 138.630  1.00  0.00           O
ATOM    440  N   PRO A  20      57.633  80.588 140.080  1.00  0.00           N
ATOM    441  CD  PRO A  20      57.603  80.338 141.520  1.00  0.00           C
ATOM    444  CA  PRO A  20      58.393  79.518 139.440  1.00  0.00           C
ATOM    446  CB  PRO A  20      59.283  78.968 140.580  1.00  0.00           C
ATOM    449  CG  PRO A  20      59.053  79.938 141.750  1.00  0.00           C
ATOM    452  C   PRO A  20      57.383  78.568 138.820  1.00  0.00           C
ATOM    453  O   PRO A  20      57.233  77.438 139.280  1.00  0.00           O
ATOM    454  N   ALA A  21      56.623  79.038 137.820  1.00  0.00           N
ATOM    456  CA  ALA A  21      55.603  78.288 137.120  1.00  0.00           C
ATOM    458  CB  ALA A  21      54.623  79.288 136.500  1.00  0.00           C
ATOM    462  C   ALA A  21      56.173  77.308 136.080  1.00  0.00           C
ATOM    463  O   ALA A  21      57.373  77.248 135.830  1.00  0.00           O
ATOM    464  N   GLU A  22      55.303  76.468 135.480  1.00  0.00           N
ATOM    466  CA  GLU A  22      55.663  75.298 134.700  1.00  0.00           C
ATOM    468  CB  GLU A  22      56.533  75.588 133.460  1.00  0.00           C
ATOM    471  CG  GLU A  22      56.413  74.488 132.360  1.00  0.00           C
ATOM    474  CD  GLU A  22      55.133  74.608 131.550  1.00  0.00           C
ATOM    475  OE1 GLU A  22      54.613  73.528 131.140  1.00  0.00           O
ATOM    476  OE2 GLU A  22      54.663  75.748 131.290  1.00  0.00           O
ATOM    477  C   GLU A  22      56.183  74.068 135.470  1.00  0.00           C
ATOM    478  O   GLU A  22      57.243  73.508 135.150  1.00  0.00           O
ATOM    479  N   PRO A  23      55.453  73.498 136.410  1.00  0.00           N
ATOM    480  CD  PRO A  23      54.833  74.198 137.530  1.00  0.00           C
ATOM    483  CA  PRO A  23      55.123  72.068 136.390  1.00  0.00           C
ATOM    485  CB  PRO A  23      54.123  71.938 137.560  1.00  0.00           C
ATOM    488  CG  PRO A  23      54.523  73.078 138.510  1.00  0.00           C
ATOM    491  C   PRO A  23      54.543  71.628 135.040  1.00  0.00           C
ATOM    492  O   PRO A  23      53.913  72.448 134.390  1.00  0.00           O
ATOM    493  N   GLN A  24      54.673  70.388 134.540  1.00  0.00           N
ATOM    495  CA  GLN A  24      54.633  69.128 135.250  1.00  0.00           C
ATOM    497  CB  GLN A  24      53.343  68.378 134.800  1.00  0.00           C
ATOM    500  CG  GLN A  24      52.653  67.498 135.890  1.00  0.00           C
ATOM    503  CD  GLN A  24      51.983  68.258 137.050  1.00  0.00           C
ATOM    504  OE1 GLN A  24      52.273  67.938 138.210  1.00  0.00           O
ATOM    505  NE2 GLN A  24      51.193  69.298 136.750  1.00  0.00           N
ATOM    508  C   GLN A  24      55.933  68.288 135.090  1.00  0.00           C
ATOM    509  O   GLN A  24      57.013  68.698 135.500  1.00  0.00           O
ATOM    510  N   GLN A  25      55.873  66.998 134.690  1.00  0.00           N
ATOM    512  CA  GLN A  25      56.533  65.988 135.510  1.00  0.00           C
ATOM    514  CB  GLN A  25      55.393  65.368 136.370  1.00  0.00           C
ATOM    517  CG  GLN A  25      55.503  64.038 137.150  1.00  0.00           C
ATOM    520  CD  GLN A  25      56.203  64.128 138.500  1.00  0.00           C
ATOM    521  OE1 GLN A  25      55.953  63.298 139.370  1.00  0.00           O
ATOM    522  NE2 GLN A  25      57.043  65.158 138.730  1.00  0.00           N
ATOM    525  C   GLN A  25      57.513  64.938 134.970  1.00  0.00           C
ATOM    526  O   GLN A  25      57.973  64.218 135.850  1.00  0.00           O
ATOM    527  N   PRO A  26      58.023  64.698 133.760  1.00  0.00           N
ATOM    528  CD  PRO A  26      59.173  63.778 133.730  1.00  0.00           C
ATOM    531  CA  PRO A  26      58.053  65.638 132.650  1.00  0.00           C
ATOM    533  CB  PRO A  26      59.463  65.418 132.070  1.00  0.00           C
ATOM    536  CG  PRO A  26      59.813  63.958 132.360  1.00  0.00           C
ATOM    539  C   PRO A  26      57.013  65.318 131.600  1.00  0.00           C
ATOM    540  O   PRO A  26      55.863  65.688 131.790  1.00  0.00           O
ATOM    541  N   VAL A  27      57.453  64.718 130.490  1.00  0.00           N
ATOM    543  CA  VAL A  27      56.713  63.948 129.520  1.00  0.00           C
ATOM    545  CB  VAL A  27      57.023  64.438 128.100  1.00  0.00           C
ATOM    547  CG1 VAL A  27      56.443  63.498 127.020  1.00  0.00           C
ATOM    551  CG2 VAL A  27      56.453  65.858 127.900  1.00  0.00           C
ATOM    555  C   VAL A  27      57.303  62.548 129.770  1.00  0.00           C
ATOM    556  O   VAL A  27      58.483  62.348 129.460  1.00  0.00           O
ATOM    557  N   PRO A  28      56.563  61.628 130.410  1.00  0.00           N
ATOM    558  CD  PRO A  28      55.253  61.338 129.840  1.00  0.00           C
ATOM    561  CA  PRO A  28      57.063  60.318 130.830  1.00  0.00           C
ATOM    563  CB  PRO A  28      56.843  59.478 129.570  1.00  0.00           C
ATOM    566  CG  PRO A  28      55.523  60.058 129.030  1.00  0.00           C
ATOM    569  C   PRO A  28      58.453  60.218 131.430  1.00  0.00           C
ATOM    570  O   PRO A  28      58.713  60.838 132.450  1.00  0.00           O
ATOM    571  N   THR A  29      59.333  59.448 130.790  1.00  0.00           N
ATOM    573  CA  THR A  29      60.723  59.838 130.690  1.00  0.00           C
ATOM    575  CB  THR A  29      61.673  59.068 131.590  1.00  0.00           C
ATOM    577  OG1 THR A  29      61.463  59.448 132.940  1.00  0.00           O
ATOM    579  CG2 THR A  29      63.123  59.438 131.280  1.00  0.00           C
ATOM    583  C   THR A  29      61.083  59.608 129.230  1.00  0.00           C
ATOM    584  O   THR A  29      61.133  58.478 128.770  1.00  0.00           O
ATOM    585  N   VAL A  30      61.293  60.668 128.430  1.00  0.00           N
ATOM    587  CA  VAL A  30      61.743  60.558 127.050  1.00  0.00           C
ATOM    589  CB  VAL A  30      60.573  60.748 126.070  1.00  0.00           C
ATOM    591  CG1 VAL A  30      61.033  60.808 124.600  1.00  0.00           C
ATOM    595  CG2 VAL A  30      59.583  59.578 126.220  1.00  0.00           C
ATOM    599  C   VAL A  30      62.763  61.678 126.960  1.00  0.00           C
ATOM    600  O   VAL A  30      62.403  62.788 127.340  1.00  0.00           O
ATOM    601  N   PRO A  31      64.053  61.448 126.610  1.00  0.00           N
ATOM    602  CD  PRO A  31      64.343  60.678 125.400  1.00  0.00           C
ATOM    605  CA  PRO A  31      65.023  62.518 126.580  1.00  0.00           C
ATOM    607  CB  PRO A  31      64.813  63.078 125.190  1.00  0.00           C
ATOM    610  CG  PRO A  31      64.733  61.768 124.370  1.00  0.00           C
ATOM    613  C   PRO A  31      65.193  63.458 127.760  1.00  0.00           C
ATOM    614  O   PRO A  31      65.803  64.498 127.590  1.00  0.00           O
ATOM    615  N   SER A  32      64.783  63.078 128.990  1.00  0.00           N
ATOM    617  CA  SER A  32      64.973  63.898 130.180  1.00  0.00           C
ATOM    619  CB  SER A  32      64.093  63.328 131.330  1.00  0.00           C
ATOM    622  OG  SER A  32      63.683  64.318 132.260  1.00  0.00           O
ATOM    624  C   SER A  32      66.443  63.948 130.610  1.00  0.00           C
ATOM    625  O   SER A  32      66.923  64.918 131.170  1.00  0.00           O
ATOM    626  N   VAL A  33      67.213  62.898 130.240  1.00  0.00           N
ATOM    628  CA  VAL A  33      68.673  62.928 130.120  1.00  0.00           C
ATOM    630  CB  VAL A  33      69.223  63.818 128.990  1.00  0.00           C
ATOM    632  CG1 VAL A  33      70.753  64.008 129.050  1.00  0.00           C
ATOM    636  CG2 VAL A  33      68.883  63.178 127.630  1.00  0.00           C
ATOM    640  C   VAL A  33      69.503  63.018 131.400  1.00  0.00           C
ATOM    641  O   VAL A  33      69.823  64.078 131.940  1.00  0.00           O
ATOM    642  N   PRO A  34      70.023  61.838 131.790  1.00  0.00           N
ATOM    643  CD  PRO A  34      71.393  61.758 132.290  1.00  0.00           C
ATOM    646  CA  PRO A  34      69.333  60.548 131.880  1.00  0.00           C
ATOM    648  CB  PRO A  34      70.443  59.598 132.380  1.00  0.00           C
ATOM    651  CG  PRO A  34      71.733  60.308 131.970  1.00  0.00           C
ATOM    654  C   PRO A  34      68.103  60.598 132.790  1.00  0.00           C
ATOM    655  O   PRO A  34      67.663  61.658 133.200  1.00  0.00           O
ATOM    656  N   THR A  35      67.463  59.488 133.170  1.00  0.00           N
ATOM    658  CA  THR A  35      67.553  58.098 132.770  1.00  0.00           C
ATOM    660  CB  THR A  35      67.203  57.238 133.960  1.00  0.00           C
ATOM    662  OG1 THR A  35      66.163  57.838 134.750  1.00  0.00           O
ATOM    664  CG2 THR A  35      68.473  57.298 134.810  1.00  0.00           C
ATOM    668  C   THR A  35      66.643  57.808 131.620  1.00  0.00           C
ATOM    669  O   THR A  35      65.473  57.498 131.780  1.00  0.00           O
ATOM    670  N   ILE A  36      67.133  57.948 130.380  1.00  0.00           N
ATOM    672  CA  ILE A  36      66.253  57.908 129.220  1.00  0.00           C
ATOM    674  CB  ILE A  36      66.863  58.608 128.010  1.00  0.00           C
ATOM    676  CG2 ILE A  36      66.973  60.108 128.360  1.00  0.00           C
ATOM    680  CG1 ILE A  36      68.223  58.028 127.570  1.00  0.00           C
ATOM    683  CD  ILE A  36      68.643  58.558 126.200  1.00  0.00           C
ATOM    687  C   ILE A  36      65.813  56.488 128.920  1.00  0.00           C
ATOM    688  O   ILE A  36      66.633  55.608 128.700  1.00  0.00           O
ATOM    689  N   PRO A  37      64.493  56.278 128.960  1.00  0.00           N
ATOM    690  CD  PRO A  37      63.753  56.808 127.810  1.00  0.00           C
ATOM    693  CA  PRO A  37      63.963  54.938 129.150  1.00  0.00           C
ATOM    695  CB  PRO A  37      63.993  54.388 127.710  1.00  0.00           C
ATOM    698  CG  PRO A  37      63.793  55.638 126.810  1.00  0.00           C
ATOM    701  C   PRO A  37      64.623  54.138 130.290  1.00  0.00           C
ATOM    702  O   PRO A  37      65.533  53.368 130.020  1.00  0.00           O
ATOM    703  N   GLN A  38      64.243  54.268 131.570  1.00  0.00           N
ATOM    705  CA  GLN A  38      62.923  54.598 132.050  1.00  0.00           C
ATOM    707  CB  GLN A  38      62.103  53.278 132.200  1.00  0.00           C
ATOM    710  CG  GLN A  38      62.583  52.168 133.190  1.00  0.00           C
ATOM    713  CD  GLN A  38      64.073  52.048 133.550  1.00  0.00           C
ATOM    714  OE1 GLN A  38      64.563  52.548 134.560  1.00  0.00           O
ATOM    715  NE2 GLN A  38      64.833  51.338 132.690  1.00  0.00           N
ATOM    718  C   GLN A  38      62.933  55.468 133.300  1.00  0.00           C
ATOM    719  O   GLN A  38      63.153  56.668 133.210  1.00  0.00           O
ATOM    720  N   GLN A  39      62.743  54.928 134.520  1.00  0.00           N
ATOM    722  CA  GLN A  39      61.433  54.828 135.170  1.00  0.00           C
ATOM    724  CB  GLN A  39      61.553  53.888 136.420  1.00  0.00           C
ATOM    727  CG  GLN A  39      60.573  52.678 136.430  1.00  0.00           C
ATOM    730  CD  GLN A  39      61.133  51.238 136.310  1.00  0.00           C
ATOM    731  OE1 GLN A  39      60.343  50.308 136.190  1.00  0.00           O
ATOM    732  NE2 GLN A  39      62.453  51.008 136.300  1.00  0.00           N
ATOM    735  C   GLN A  39      60.933  56.248 135.520  1.00  0.00           C
ATOM    736  O   GLN A  39      61.773  57.078 135.880  1.00  0.00           O
ATOM    737  N   PRO A  40      59.653  56.608 135.380  1.00  0.00           N
ATOM    738  CD  PRO A  40      59.233  57.948 135.820  1.00  0.00           C
ATOM    741  CA  PRO A  40      58.533  55.668 135.550  1.00  0.00           C
ATOM    743  CB  PRO A  40      57.483  56.438 136.370  1.00  0.00           C
ATOM    746  CG  PRO A  40      58.233  57.658 136.920  1.00  0.00           C
ATOM    749  C   PRO A  40      57.943  55.238 134.220  1.00  0.00           C
ATOM    750  O   PRO A  40      57.123  54.328 134.200  1.00  0.00           O
ATOM    751  N   GLY A  41      58.333  55.888 133.100  1.00  0.00           N
ATOM    753  CA  GLY A  41      57.873  55.508 131.760  1.00  0.00           C
ATOM    756  C   GLY A  41      59.063  55.418 130.840  1.00  0.00           C
ATOM    757  O   GLY A  41      60.163  55.768 131.260  1.00  0.00           O
ATOM    758  N   PRO A  42      58.953  54.998 129.580  1.00  0.00           N
ATOM    759  CD  PRO A  42      60.003  55.228 128.590  1.00  0.00           C
ATOM    762  CA  PRO A  42      57.803  54.318 128.990  1.00  0.00           C
ATOM    764  CB  PRO A  42      58.073  54.398 127.470  1.00  0.00           C
ATOM    767  CG  PRO A  42      59.213  55.398 127.300  1.00  0.00           C
ATOM    770  C   PRO A  42      57.713  52.868 129.420  1.00  0.00           C
ATOM    771  O   PRO A  42      56.823  52.178 128.940  1.00  0.00           O
ATOM    772  N   ILE A  43      58.583  52.378 130.310  1.00  0.00           N
ATOM    774  CA  ILE A  43      58.413  51.048 130.870  1.00  0.00           C
ATOM    776  CB  ILE A  43      59.373  50.018 130.260  1.00  0.00           C
ATOM    778  CG2 ILE A  43      60.753  49.948 130.950  1.00  0.00           C
ATOM    782  CG1 ILE A  43      58.713  48.618 130.180  1.00  0.00           C
ATOM    785  CD  ILE A  43      59.523  47.598 129.380  1.00  0.00           C
ATOM    789  C   ILE A  43      58.493  51.188 132.390  1.00  0.00           C
ATOM    790  O   ILE A  43      59.463  51.708 132.940  1.00  0.00           O
ATOM    791  N   GLU A  44      57.453  50.788 133.140  1.00  0.00           N
ATOM    793  CA  GLU A  44      56.073  50.718 132.680  1.00  0.00           C
ATOM    795  CB  GLU A  44      55.683  49.288 132.280  1.00  0.00           C
ATOM    798  CG  GLU A  44      54.193  49.028 131.920  1.00  0.00           C
ATOM    801  CD  GLU A  44      54.103  47.668 131.230  1.00  0.00           C
ATOM    802  OE1 GLU A  44      53.653  47.588 130.060  1.00  0.00           O
ATOM    803  OE2 GLU A  44      54.573  46.698 131.890  1.00  0.00           O
ATOM    804  C   GLU A  44      55.153  51.188 133.770  1.00  0.00           C
ATOM    805  O   GLU A  44      55.193  50.648 134.880  1.00  0.00           O
ATOM    806  N   HIS A  45      54.213  52.148 133.600  1.00  0.00           N
ATOM    808  CA  HIS A  45      54.023  53.288 132.700  1.00  0.00           C
ATOM    810  CB  HIS A  45      54.473  53.138 131.230  1.00  0.00           C
ATOM    813  ND1 HIS A  45      53.973  55.478 130.470  1.00  0.00           N
ATOM    814  CG  HIS A  45      53.973  54.118 130.220  1.00  0.00           C
ATOM    815  CE1 HIS A  45      53.483  56.028 129.380  1.00  0.00           C
ATOM    817  NE2 HIS A  45      53.203  55.098 128.440  1.00  0.00           N
ATOM    819  CD2 HIS A  45      53.513  53.868 128.970  1.00  0.00           C
ATOM    821  C   HIS A  45      52.553  53.688 132.800  1.00  0.00           C
ATOM    822  O   HIS A  45      51.653  52.938 132.430  1.00  0.00           O
ATOM    823  N   GLU A  46      52.303  54.848 133.450  1.00  0.00           N
ATOM    825  CA  GLU A  46      51.253  55.048 134.440  1.00  0.00           C
ATOM    827  CB  GLU A  46      51.463  56.398 135.160  1.00  0.00           C
ATOM    830  CG  GLU A  46      52.853  56.548 135.810  1.00  0.00           C
ATOM    833  CD  GLU A  46      53.753  57.338 134.880  1.00  0.00           C
ATOM    834  OE1 GLU A  46      53.893  58.568 135.100  1.00  0.00           O
ATOM    835  OE2 GLU A  46      54.273  56.708 133.930  1.00  0.00           O
ATOM    836  C   GLU A  46      49.773  54.938 134.030  1.00  0.00           C
ATOM    837  O   GLU A  46      49.423  55.138 132.870  1.00  0.00           O
ATOM    838  N   ASP A  47      48.843  54.658 134.980  1.00  0.00           N
ATOM    840  CA  ASP A  47      48.993  54.098 136.320  1.00  0.00           C
ATOM    842  CB  ASP A  47      47.623  54.038 137.080  1.00  0.00           C
ATOM    845  CG  ASP A  47      46.393  53.498 136.340  1.00  0.00           C
ATOM    846  OD1 ASP A  47      45.323  53.558 136.990  1.00  0.00           O
ATOM    847  OD2 ASP A  47      46.433  53.098 135.150  1.00  0.00           O
ATOM    848  C   ASP A  47      49.783  52.778 136.290  1.00  0.00           C
ATOM    849  O   ASP A  47      49.883  52.168 135.240  1.00  0.00           O
ATOM    850  N   GLN A  48      50.503  52.338 137.350  1.00  0.00           N
ATOM    852  CA  GLN A  48      50.233  52.478 138.770  1.00  0.00           C
ATOM    854  CB  GLN A  48      49.983  51.078 139.440  1.00  0.00           C
ATOM    857  CG  GLN A  48      51.123  50.018 139.510  1.00  0.00           C
ATOM    860  CD  GLN A  48      51.803  49.688 138.190  1.00  0.00           C
ATOM    861  OE1 GLN A  48      53.023  49.818 138.050  1.00  0.00           O
ATOM    862  NE2 GLN A  48      51.033  49.238 137.180  1.00  0.00           N
ATOM    865  C   GLN A  48      51.293  53.278 139.510  1.00  0.00           C
ATOM    866  O   GLN A  48      51.273  53.368 140.730  1.00  0.00           O
ATOM    867  N   THR A  49      52.203  53.958 138.780  1.00  0.00           N
ATOM    869  CA  THR A  49      53.543  54.378 139.250  1.00  0.00           C
ATOM    871  CB  THR A  49      53.803  54.818 140.720  1.00  0.00           C
ATOM    873  OG1 THR A  49      53.053  55.958 141.150  1.00  0.00           O
ATOM    875  CG2 THR A  49      55.273  55.248 140.890  1.00  0.00           C
ATOM    879  C   THR A  49      54.453  53.198 139.070  1.00  0.00           C
ATOM    880  O   THR A  49      54.313  52.238 139.810  1.00  0.00           O
ATOM    881  N   ALA A  50      55.423  53.218 138.130  1.00  0.00           N
ATOM    883  CA  ALA A  50      56.423  52.168 138.090  1.00  0.00           C
ATOM    885  CB  ALA A  50      57.193  52.218 136.760  1.00  0.00           C
ATOM    889  C   ALA A  50      57.453  52.278 139.240  1.00  0.00           C
ATOM    890  O   ALA A  50      58.043  53.358 139.360  1.00  0.00           O
ATOM    891  N   PRO A  51      57.733  51.268 140.060  1.00  0.00           N
ATOM    892  CD  PRO A  51      56.673  50.428 140.620  1.00  0.00           C
ATOM    895  CA  PRO A  51      58.743  51.468 141.090  1.00  0.00           C
ATOM    897  CB  PRO A  51      57.873  51.628 142.360  1.00  0.00           C
ATOM    900  CG  PRO A  51      56.493  51.018 142.030  1.00  0.00           C
ATOM    903  C   PRO A  51      59.693  50.278 140.930  1.00  0.00           C
ATOM    904  O   PRO A  51      60.123  50.188 139.780  1.00  0.00           O
ATOM    905  N   PRO A  52      60.143  49.408 141.850  1.00  0.00           N
ATOM    906  CD  PRO A  52      59.203  48.648 142.700  1.00  0.00           C
ATOM    909  CA  PRO A  52      61.173  48.448 141.500  1.00  0.00           C
ATOM    911  CB  PRO A  52      60.373  47.228 141.100  1.00  0.00           C
ATOM    914  CG  PRO A  52      59.353  47.178 142.260  1.00  0.00           C
ATOM    917  C   PRO A  52      62.413  48.788 140.670  1.00  0.00           C
ATOM    918  O   PRO A  52      62.653  48.278 139.580  1.00  0.00           O
ATOM    919  N   ALA A  53      63.323  49.558 141.280  1.00  0.00           N
ATOM    921  CA  ALA A  53      64.613  48.998 141.580  1.00  0.00           C
ATOM    923  CB  ALA A  53      65.583  50.088 142.020  1.00  0.00           C
ATOM    927  C   ALA A  53      64.443  47.938 142.660  1.00  0.00           C
ATOM    928  O   ALA A  53      63.743  48.158 143.650  1.00  0.00           O
ATOM    929  N   PRO A  54      64.983  46.758 142.410  1.00  0.00           N
ATOM    930  CD  PRO A  54      64.363  45.558 142.940  1.00  0.00           C
ATOM    933  CA  PRO A  54      66.403  46.578 142.140  1.00  0.00           C
ATOM    935  CB  PRO A  54      66.723  45.288 142.910  1.00  0.00           C
ATOM    938  CG  PRO A  54      65.433  44.478 142.830  1.00  0.00           C
ATOM    941  C   PRO A  54      66.743  46.388 140.670  1.00  0.00           C
ATOM    942  O   PRO A  54      66.203  45.508 139.990  1.00  0.00           O
ATOM    943  N   HIS A  55      67.723  47.168 140.210  1.00  0.00           N
ATOM    945  CA  HIS A  55      68.613  46.748 139.160  1.00  0.00           C
ATOM    947  CB  HIS A  55      68.773  47.828 138.070  1.00  0.00           C
ATOM    950  ND1 HIS A  55      67.143  48.808 136.440  1.00  0.00           N
ATOM    951  CG  HIS A  55      67.753  47.688 136.980  1.00  0.00           C
ATOM    952  CE1 HIS A  55      66.473  48.358 135.390  1.00  0.00           C
ATOM    954  NE2 HIS A  55      66.633  47.018 135.230  1.00  0.00           N
ATOM    956  CD2 HIS A  55      67.443  46.588 136.260  1.00  0.00           C
ATOM    958  C   HIS A  55      69.893  46.318 139.860  1.00  0.00           C
ATOM    959  O   HIS A  55      69.913  46.148 141.080  1.00  0.00           O
ATOM    960  N   ILE A  56      70.963  46.048 139.100  1.00  0.00           N
ATOM    962  CA  ILE A  56      72.013  45.118 139.500  1.00  0.00           C
ATOM    964  CB  ILE A  56      72.123  43.968 138.510  1.00  0.00           C
ATOM    966  CG2 ILE A  56      70.903  43.058 138.720  1.00  0.00           C
ATOM    970  CG1 ILE A  56      72.253  44.458 137.050  1.00  0.00           C
ATOM    973  CD  ILE A  56      72.703  43.348 136.090  1.00  0.00           C
ATOM    977  C   ILE A  56      73.353  45.818 139.560  1.00  0.00           C
ATOM    978  O   ILE A  56      73.573  46.768 138.820  1.00  0.00           O
ATOM    979  N   ARG A  57      74.323  45.378 140.390  1.00  0.00           N
ATOM    981  CA  ARG A  57      74.183  44.408 141.450  1.00  0.00           C
ATOM    983  CB  ARG A  57      74.843  43.038 141.140  1.00  0.00           C
ATOM    986  CG  ARG A  57      76.333  43.068 140.700  1.00  0.00           C
ATOM    989  CD  ARG A  57      77.133  41.818 141.110  1.00  0.00           C
ATOM    992  NE  ARG A  57      77.773  41.238 139.880  1.00  0.00           N
ATOM    994  CZ  ARG A  57      78.393  40.088 139.790  1.00  0.00           C
ATOM    995  NH1 ARG A  57      78.843  39.768 138.590  1.00  0.00           N
ATOM    998  NH2 ARG A  57      78.603  39.308 140.830  1.00  0.00           N
ATOM   1001  C   ARG A  57      74.813  44.928 142.710  1.00  0.00           C
ATOM   1002  O   ARG A  57      75.843  45.598 142.660  1.00  0.00           O
ATOM   1003  N   HIS A  58      74.263  44.528 143.870  1.00  0.00           N
ATOM   1005  CA  HIS A  58      75.043  44.398 145.080  1.00  0.00           C
ATOM   1007  CB  HIS A  58      74.243  43.738 146.250  1.00  0.00           C
ATOM   1010  ND1 HIS A  58      71.853  43.738 145.470  1.00  0.00           N
ATOM   1011  CG  HIS A  58      72.793  44.118 146.420  1.00  0.00           C
ATOM   1012  CE1 HIS A  58      70.683  43.958 146.040  1.00  0.00           C
ATOM   1014  NE2 HIS A  58      70.813  44.438 147.300  1.00  0.00           N
ATOM   1016  CD2 HIS A  58      72.163  44.538 147.550  1.00  0.00           C
ATOM   1018  C   HIS A  58      75.803  45.638 145.490  1.00  0.00           C
ATOM   1019  O   HIS A  58      75.243  46.718 145.540  1.00  0.00           O
ATOM   1020  N   TYR A  59      77.113  45.488 145.790  1.00  0.00           N
ATOM   1022  CA  TYR A  59      77.983  46.548 146.290  1.00  0.00           C
ATOM   1024  CB  TYR A  59      79.073  45.868 147.160  1.00  0.00           C
ATOM   1027  CG  TYR A  59      79.463  46.658 148.380  1.00  0.00           C
ATOM   1028  CD1 TYR A  59      79.243  46.108 149.660  1.00  0.00           C
ATOM   1030  CE1 TYR A  59      79.833  46.678 150.800  1.00  0.00           C
ATOM   1032  CZ  TYR A  59      80.653  47.798 150.670  1.00  0.00           C
ATOM   1033  OH  TYR A  59      81.333  48.278 151.810  1.00  0.00           O
ATOM   1035  CD2 TYR A  59      80.203  47.838 148.290  1.00  0.00           C
ATOM   1037  CE2 TYR A  59      80.823  48.398 149.410  1.00  0.00           C
ATOM   1039  C   TYR A  59      78.633  47.398 145.200  1.00  0.00           C
ATOM   1040  O   TYR A  59      78.773  48.618 145.360  1.00  0.00           O
ATOM   1041  N   ASP A  60      78.943  46.828 144.000  1.00  0.00           N
ATOM   1043  CA  ASP A  60      79.623  47.548 142.930  1.00  0.00           C
ATOM   1045  CB  ASP A  60      80.313  46.668 141.860  1.00  0.00           C
ATOM   1048  CG  ASP A  60      81.233  45.578 142.380  1.00  0.00           C
ATOM   1049  OD1 ASP A  60      80.763  44.788 143.230  1.00  0.00           O
ATOM   1050  OD2 ASP A  60      82.333  45.388 141.800  1.00  0.00           O
ATOM   1051  C   ASP A  60      78.633  48.398 142.140  1.00  0.00           C
ATOM   1052  O   ASP A  60      78.953  49.038 141.140  1.00  0.00           O
ATOM   1053  N   TRP A  61      77.423  48.548 142.670  1.00  0.00           N
ATOM   1055  CA  TRP A  61      76.443  49.488 142.210  1.00  0.00           C
ATOM   1057  CB  TRP A  61      75.093  49.048 142.840  1.00  0.00           C
ATOM   1060  CG  TRP A  61      73.863  49.058 141.990  1.00  0.00           C
ATOM   1061  CD1 TRP A  61      72.653  48.708 142.550  1.00  0.00           C
ATOM   1063  NE1 TRP A  61      71.663  48.808 141.610  1.00  0.00           N
ATOM   1065  CE2 TRP A  61      72.203  49.158 140.400  1.00  0.00           C
ATOM   1066  CD2 TRP A  61      73.593  49.298 140.580  1.00  0.00           C
ATOM   1067  CE3 TRP A  61      74.383  49.618 139.470  1.00  0.00           C
ATOM   1069  CZ3 TRP A  61      73.783  49.678 138.200  1.00  0.00           C
ATOM   1071  CZ2 TRP A  61      71.603  49.358 139.180  1.00  0.00           C
ATOM   1073  CH2 TRP A  61      72.413  49.538 138.050  1.00  0.00           C
ATOM   1075  C   TRP A  61      76.913  50.908 142.540  1.00  0.00           C
ATOM   1076  O   TRP A  61      76.483  51.878 141.930  1.00  0.00           O
ATOM   1077  N   ASN A  62      77.953  51.038 143.420  1.00  0.00           N
ATOM   1079  CA  ASN A  62      78.893  52.158 143.500  1.00  0.00           C
ATOM   1081  CB  ASN A  62      80.033  51.738 144.490  1.00  0.00           C
ATOM   1084  CG  ASN A  62      81.073  52.838 144.780  1.00  0.00           C
ATOM   1085  OD1 ASN A  62      82.003  53.038 144.000  1.00  0.00           O
ATOM   1086  ND2 ASN A  62      80.973  53.518 145.940  1.00  0.00           N
ATOM   1089  C   ASN A  62      79.573  52.578 142.190  1.00  0.00           C
ATOM   1090  O   ASN A  62      79.763  53.768 141.930  1.00  0.00           O
ATOM   1091  N   GLY A  63      79.983  51.588 141.370  1.00  0.00           N
ATOM   1093  CA  GLY A  63      80.893  51.758 140.240  1.00  0.00           C
ATOM   1096  C   GLY A  63      80.173  52.028 138.970  1.00  0.00           C
ATOM   1097  O   GLY A  63      80.783  52.398 137.970  1.00  0.00           O
ATOM   1098  N   ALA A  64      78.843  51.858 138.970  1.00  0.00           N
ATOM   1100  CA  ALA A  64      78.013  52.288 137.870  1.00  0.00           C
ATOM   1102  CB  ALA A  64      77.093  51.138 137.420  1.00  0.00           C
ATOM   1106  C   ALA A  64      77.123  53.438 138.270  1.00  0.00           C
ATOM   1107  O   ALA A  64      76.383  53.988 137.450  1.00  0.00           O
ATOM   1108  N   MET A  65      77.113  53.878 139.550  1.00  0.00           N
ATOM   1110  CA  MET A  65      76.203  54.948 139.890  1.00  0.00           C
ATOM   1112  CB  MET A  65      75.653  54.998 141.320  1.00  0.00           C
ATOM   1115  CG  MET A  65      74.503  56.038 141.370  1.00  0.00           C
ATOM   1118  SD  MET A  65      73.103  55.748 142.490  1.00  0.00           S
ATOM   1119  CE  MET A  65      71.873  56.798 141.680  1.00  0.00           C
ATOM   1123  C   MET A  65      76.753  56.298 139.560  1.00  0.00           C
ATOM   1124  O   MET A  65      77.453  56.868 140.380  1.00  0.00           O
ATOM   1125  N   GLN A  66      76.443  56.798 138.350  1.00  0.00           N
ATOM   1127  CA  GLN A  66      77.143  57.918 137.750  1.00  0.00           C
ATOM   1129  CB  GLN A  66      78.283  57.348 136.840  1.00  0.00           C
ATOM   1132  CG  GLN A  66      79.683  57.118 137.500  1.00  0.00           C
ATOM   1135  CD  GLN A  66      79.853  56.218 138.740  1.00  0.00           C
ATOM   1136  OE1 GLN A  66      79.833  55.008 138.580  1.00  0.00           O
ATOM   1137  NE2 GLN A  66      80.093  56.778 139.940  1.00  0.00           N
ATOM   1140  C   GLN A  66      76.383  59.178 137.170  1.00  0.00           C
ATOM   1141  O   GLN A  66      76.923  59.698 136.210  1.00  0.00           O
ATOM   1142  N   PRO A  67      75.223  59.768 137.620  1.00  0.00           N
ATOM   1143  CD  PRO A  67      74.123  58.798 137.790  1.00  0.00           C
ATOM   1146  CA  PRO A  67      74.723  61.128 137.140  1.00  0.00           C
ATOM   1148  CB  PRO A  67      73.353  60.728 136.520  1.00  0.00           C
ATOM   1151  CG  PRO A  67      72.913  59.348 137.060  1.00  0.00           C
ATOM   1154  C   PRO A  67      74.643  62.588 137.910  1.00  0.00           C
ATOM   1155  O   PRO A  67      73.583  63.188 137.840  1.00  0.00           O
ATOM   1156  N   MET A  68      75.703  63.288 138.530  1.00  0.00           N
ATOM   1158  CA  MET A  68      76.013  64.788 138.840  1.00  0.00           C
ATOM   1160  CB  MET A  68      74.833  65.658 139.320  1.00  0.00           C
ATOM   1163  CG  MET A  68      75.113  67.188 139.220  1.00  0.00           C
ATOM   1166  SD  MET A  68      75.853  68.358 140.480  1.00  0.00           S
ATOM   1167  CE  MET A  68      76.743  67.828 141.960  1.00  0.00           C
ATOM   1171  C   MET A  68      77.433  65.498 139.230  1.00  0.00           C
ATOM   1172  O   MET A  68      77.933  66.198 138.370  1.00  0.00           O
ATOM   1173  N   VAL A  69      78.203  65.268 140.380  1.00  0.00           N
ATOM   1175  CA  VAL A  69      79.673  65.528 140.720  1.00  0.00           C
ATOM   1177  CB  VAL A  69      79.873  65.788 142.270  1.00  0.00           C
ATOM   1179  CG1 VAL A  69      81.173  65.428 143.030  1.00  0.00           C
ATOM   1183  CG2 VAL A  69      78.783  65.088 143.070  1.00  0.00           C
ATOM   1187  C   VAL A  69      80.843  64.738 139.970  1.00  0.00           C
ATOM   1188  O   VAL A  69      80.853  64.618 138.750  1.00  0.00           O
ATOM   1189  N   SER A  70      81.923  64.198 140.630  1.00  0.00           N
ATOM   1191  CA  SER A  70      83.193  63.638 140.100  1.00  0.00           C
ATOM   1193  CB  SER A  70      84.273  63.378 141.210  1.00  0.00           C
ATOM   1196  OG  SER A  70      85.463  62.748 140.720  1.00  0.00           O
ATOM   1198  C   SER A  70      83.913  64.488 139.070  1.00  0.00           C
ATOM   1199  O   SER A  70      84.123  65.658 139.320  1.00  0.00           O
ATOM   1200  N   LYS A  71      84.323  63.898 137.920  1.00  0.00           N
ATOM   1202  CA  LYS A  71      84.693  64.488 136.630  1.00  0.00           C
ATOM   1204  CB  LYS A  71      84.723  63.398 135.500  1.00  0.00           C
ATOM   1207  CG  LYS A  71      85.153  63.838 134.080  1.00  0.00           C
ATOM   1210  CD  LYS A  71      84.593  62.928 132.980  1.00  0.00           C
ATOM   1213  CE  LYS A  71      85.003  63.388 131.570  1.00  0.00           C
ATOM   1216  NZ  LYS A  71      84.803  62.288 130.610  1.00  0.00           N
ATOM   1220  C   LYS A  71      83.903  65.708 136.190  1.00  0.00           C
ATOM   1221  O   LYS A  71      84.373  66.468 135.360  1.00  0.00           O
ATOM   1222  N   MET A  72      82.733  66.018 136.780  1.00  0.00           N
ATOM   1224  CA  MET A  72      82.203  67.368 136.690  1.00  0.00           C
ATOM   1226  CB  MET A  72      80.973  67.518 137.620  1.00  0.00           C
ATOM   1229  CG  MET A  72      80.253  68.858 137.420  1.00  0.00           C
ATOM   1232  SD  MET A  72      78.803  69.088 138.460  1.00  0.00           S
ATOM   1233  CE  MET A  72      79.693  69.458 139.970  1.00  0.00           C
ATOM   1237  C   MET A  72      83.203  68.398 137.170  1.00  0.00           C
ATOM   1238  O   MET A  72      83.523  69.378 136.520  1.00  0.00           O
ATOM   1239  N   LEU A  73      83.793  68.128 138.340  1.00  0.00           N
ATOM   1241  CA  LEU A  73      84.733  68.958 139.030  1.00  0.00           C
ATOM   1243  CB  LEU A  73      84.743  68.448 140.490  1.00  0.00           C
ATOM   1246  CG  LEU A  73      85.363  69.368 141.550  1.00  0.00           C
ATOM   1248  CD1 LEU A  73      86.863  69.128 141.740  1.00  0.00           C
ATOM   1252  CD2 LEU A  73      85.073  70.858 141.330  1.00  0.00           C
ATOM   1256  C   LEU A  73      86.113  68.908 138.390  1.00  0.00           C
ATOM   1257  O   LEU A  73      86.923  69.818 138.550  1.00  0.00           O
ATOM   1258  N   GLY A  74      86.413  67.838 137.620  1.00  0.00           N
ATOM   1260  CA  GLY A  74      87.563  67.798 136.730  1.00  0.00           C
ATOM   1263  C   GLY A  74      87.383  68.688 135.530  1.00  0.00           C
ATOM   1264  O   GLY A  74      88.313  69.398 135.150  1.00  0.00           O
ATOM   1265  N   ALA A  75      86.183  68.638 134.930  1.00  0.00           N
ATOM   1267  CA  ALA A  75      85.773  69.338 133.730  1.00  0.00           C
ATOM   1269  CB  ALA A  75      84.443  68.758 133.210  1.00  0.00           C
ATOM   1273  C   ALA A  75      85.713  70.858 133.830  1.00  0.00           C
ATOM   1274  O   ALA A  75      85.413  71.448 134.870  1.00  0.00           O
ATOM   1275  N   ASP A  76      85.993  71.528 132.700  1.00  0.00           N
ATOM   1277  CA  ASP A  76      85.713  72.938 132.500  1.00  0.00           C
ATOM   1279  CB  ASP A  76      86.483  73.488 131.270  1.00  0.00           C
ATOM   1282  CG  ASP A  76      86.443  74.998 131.130  1.00  0.00           C
ATOM   1283  OD1 ASP A  76      86.203  75.708 132.150  1.00  0.00           O
ATOM   1284  OD2 ASP A  76      86.713  75.458 129.990  1.00  0.00           O
ATOM   1285  C   ASP A  76      84.213  73.238 132.430  1.00  0.00           C
ATOM   1286  O   ASP A  76      83.393  72.428 132.010  1.00  0.00           O
ATOM   1287  N   GLY A  77      83.833  74.438 132.870  1.00  0.00           N
ATOM   1289  CA  GLY A  77      82.463  74.928 132.850  1.00  0.00           C
ATOM   1292  C   GLY A  77      81.743  74.838 134.160  1.00  0.00           C
ATOM   1293  O   GLY A  77      80.603  75.308 134.260  1.00  0.00           O
ATOM   1294  N   VAL A  78      82.353  74.258 135.220  1.00  0.00           N
ATOM   1296  CA  VAL A  78      81.683  74.068 136.490  1.00  0.00           C
ATOM   1298  CB  VAL A  78      81.663  72.628 137.000  1.00  0.00           C
ATOM   1300  CG1 VAL A  78      81.113  71.698 135.900  1.00  0.00           C
ATOM   1304  CG2 VAL A  78      83.033  72.158 137.510  1.00  0.00           C
ATOM   1308  C   VAL A  78      82.313  74.948 137.540  1.00  0.00           C
ATOM   1309  O   VAL A  78      83.463  75.368 137.450  1.00  0.00           O
ATOM   1310  N   THR A  79      81.563  75.238 138.620  1.00  0.00           N
ATOM   1312  CA  THR A  79      82.043  76.048 139.720  1.00  0.00           C
ATOM   1314  CB  THR A  79      81.203  77.288 140.030  1.00  0.00           C
ATOM   1316  OG1 THR A  79      80.813  77.948 138.840  1.00  0.00           O
ATOM   1318  CG2 THR A  79      82.043  78.258 140.880  1.00  0.00           C
ATOM   1322  C   THR A  79      82.033  75.178 140.950  1.00  0.00           C
ATOM   1323  O   THR A  79      81.003  74.638 141.340  1.00  0.00           O
ATOM   1324  N   ALA A  80      83.193  75.018 141.590  1.00  0.00           N
ATOM   1326  CA  ALA A  80      83.343  74.408 142.890  1.00  0.00           C
ATOM   1328  CB  ALA A  80      84.843  74.258 143.170  1.00  0.00           C
ATOM   1332  C   ALA A  80      82.643  75.178 144.010  1.00  0.00           C
ATOM   1333  O   ALA A  80      82.573  76.408 143.980  1.00  0.00           O
ATOM   1334  N   GLY A  81      82.063  74.478 145.020  1.00  0.00           N
ATOM   1336  CA  GLY A  81      81.493  75.108 146.210  1.00  0.00           C
ATOM   1339  C   GLY A  81      80.173  75.758 145.980  1.00  0.00           C
ATOM   1340  O   GLY A  81      79.683  76.528 146.810  1.00  0.00           O
ATOM   1341  N   SER A  82      79.563  75.438 144.830  1.00  0.00           N
ATOM   1343  CA  SER A  82      78.343  76.018 144.320  1.00  0.00           C
ATOM   1345  CB  SER A  82      78.273  75.998 142.770  1.00  0.00           C
ATOM   1348  OG  SER A  82      77.263  76.858 142.230  1.00  0.00           O
ATOM   1350  C   SER A  82      77.113  75.338 144.900  1.00  0.00           C
ATOM   1351  O   SER A  82      77.163  74.478 145.770  1.00  0.00           O
ATOM   1352  N   VAL A  83      75.953  75.778 144.400  1.00  0.00           N
ATOM   1354  CA  VAL A  83      74.643  75.308 144.740  1.00  0.00           C
ATOM   1356  CB  VAL A  83      73.793  76.438 145.300  1.00  0.00           C
ATOM   1358  CG1 VAL A  83      74.393  76.858 146.660  1.00  0.00           C
ATOM   1362  CG2 VAL A  83      73.833  77.648 144.370  1.00  0.00           C
ATOM   1366  C   VAL A  83      74.013  74.498 143.580  1.00  0.00           C
ATOM   1367  O   VAL A  83      74.483  74.518 142.440  1.00  0.00           O
ATOM   1368  N   LEU A  84      72.943  73.708 143.820  1.00  0.00           N
ATOM   1370  CA  LEU A  84      73.163  72.278 144.020  1.00  0.00           C
ATOM   1372  CB  LEU A  84      73.743  72.148 145.450  1.00  0.00           C
ATOM   1375  CG  LEU A  84      72.843  72.628 146.650  1.00  0.00           C
ATOM   1377  CD1 LEU A  84      73.593  73.498 147.650  1.00  0.00           C
ATOM   1381  CD2 LEU A  84      71.493  73.348 146.440  1.00  0.00           C
ATOM   1385  C   LEU A  84      71.943  71.328 144.030  1.00  0.00           C
ATOM   1386  O   LEU A  84      71.943  70.358 144.780  1.00  0.00           O
ATOM   1387  N   LEU A  85      70.833  71.558 143.290  1.00  0.00           N
ATOM   1389  CA  LEU A  85      69.573  70.838 143.550  1.00  0.00           C
ATOM   1391  CB  LEU A  85      68.393  71.398 142.710  1.00  0.00           C
ATOM   1394  CG  LEU A  85      67.083  70.568 142.720  1.00  0.00           C
ATOM   1396  CD1 LEU A  85      66.483  70.438 144.120  1.00  0.00           C
ATOM   1400  CD2 LEU A  85      66.023  71.158 141.780  1.00  0.00           C
ATOM   1404  C   LEU A  85      69.573  69.298 143.440  1.00  0.00           C
ATOM   1405  O   LEU A  85      69.653  68.718 142.360  1.00  0.00           O
ATOM   1406  N   VAL A  86      69.433  68.618 144.600  1.00  0.00           N
ATOM   1408  CA  VAL A  86      69.643  67.188 144.750  1.00  0.00           C
ATOM   1410  CB  VAL A  86      70.103  66.818 146.160  1.00  0.00           C
ATOM   1412  CG1 VAL A  86      70.583  65.358 146.150  1.00  0.00           C
ATOM   1416  CG2 VAL A  86      71.283  67.698 146.620  1.00  0.00           C
ATOM   1420  C   VAL A  86      68.443  66.328 144.350  1.00  0.00           C
ATOM   1421  O   VAL A  86      67.363  66.408 144.940  1.00  0.00           O
ATOM   1422  N   ASP A  87      68.633  65.468 143.340  1.00  0.00           N
ATOM   1424  CA  ASP A  87      67.593  64.648 142.750  1.00  0.00           C
ATOM   1426  CB  ASP A  87      67.993  64.478 141.260  1.00  0.00           C
ATOM   1429  CG  ASP A  87      67.013  63.678 140.420  1.00  0.00           C
ATOM   1430  OD1 ASP A  87      65.793  63.748 140.710  1.00  0.00           O
ATOM   1431  OD2 ASP A  87      67.463  63.018 139.450  1.00  0.00           O
ATOM   1432  C   ASP A  87      67.213  63.368 143.540  1.00  0.00           C
ATOM   1433  O   ASP A  87      67.873  62.938 144.480  1.00  0.00           O
ATOM   1434  N   SER A  88      66.053  62.748 143.180  1.00  0.00           N
ATOM   1436  CA  SER A  88      65.723  61.378 143.550  1.00  0.00           C
ATOM   1438  CB  SER A  88      64.233  61.048 143.810  1.00  0.00           C
ATOM   1441  OG  SER A  88      63.873  61.398 145.150  1.00  0.00           O
ATOM   1443  C   SER A  88      66.173  60.428 142.480  1.00  0.00           C
ATOM   1444  O   SER A  88      66.253  60.718 141.300  1.00  0.00           O
ATOM   1445  N   VAL A  89      66.593  59.238 142.910  1.00  0.00           N
ATOM   1447  CA  VAL A  89      67.913  58.838 142.500  1.00  0.00           C
ATOM   1449  CB  VAL A  89      68.823  58.958 143.720  1.00  0.00           C
ATOM   1451  CG1 VAL A  89      69.153  57.638 144.380  1.00  0.00           C
ATOM   1455  CG2 VAL A  89      70.103  59.728 143.360  1.00  0.00           C
ATOM   1459  C   VAL A  89      67.793  57.488 141.840  1.00  0.00           C
ATOM   1460  O   VAL A  89      67.243  56.538 142.400  1.00  0.00           O
ATOM   1461  N   ASN A  90      68.273  57.378 140.580  1.00  0.00           N
ATOM   1463  CA  ASN A  90      68.173  56.168 139.770  1.00  0.00           C
ATOM   1465  CB  ASN A  90      68.713  56.408 138.330  1.00  0.00           C
ATOM   1468  CG  ASN A  90      68.843  55.148 137.450  1.00  0.00           C
ATOM   1469  OD1 ASN A  90      69.933  54.668 137.170  1.00  0.00           O
ATOM   1470  ND2 ASN A  90      67.703  54.648 136.940  1.00  0.00           N
ATOM   1473  C   ASN A  90      68.943  55.028 140.390  1.00  0.00           C
ATOM   1474  O   ASN A  90      70.163  54.998 140.260  1.00  0.00           O
ATOM   1475  N   ASN A  91      68.283  54.108 141.080  1.00  0.00           N
ATOM   1477  CA  ASN A  91      68.913  53.348 142.130  1.00  0.00           C
ATOM   1479  CB  ASN A  91      67.873  52.408 142.750  1.00  0.00           C
ATOM   1482  CG  ASN A  91      68.443  51.868 144.040  1.00  0.00           C
ATOM   1483  OD1 ASN A  91      69.153  50.868 144.090  1.00  0.00           O
ATOM   1484  ND2 ASN A  91      68.143  52.608 145.120  1.00  0.00           N
ATOM   1487  C   ASN A  91      70.143  52.538 141.720  1.00  0.00           C
ATOM   1488  O   ASN A  91      70.043  51.628 140.890  1.00  0.00           O
ATOM   1489  N   ARG A  92      71.293  52.888 142.330  1.00  0.00           N
ATOM   1491  CA  ARG A  92      72.543  52.188 142.130  1.00  0.00           C
ATOM   1493  CB  ARG A  92      73.263  52.688 140.830  1.00  0.00           C
ATOM   1496  CG  ARG A  92      72.533  52.788 139.460  1.00  0.00           C
ATOM   1499  CD  ARG A  92      73.313  53.668 138.450  1.00  0.00           C
ATOM   1502  NE  ARG A  92      72.553  53.878 137.190  1.00  0.00           N
ATOM   1504  CZ  ARG A  92      72.983  54.578 136.140  1.00  0.00           C
ATOM   1505  NH1 ARG A  92      74.243  54.738 135.810  1.00  0.00           N
ATOM   1508  NH2 ARG A  92      72.023  55.068 135.380  1.00  0.00           N
ATOM   1511  C   ARG A  92      73.393  52.298 143.460  1.00  0.00           C
ATOM   1512  O   ARG A  92      74.283  53.128 143.630  1.00  0.00           O
ATOM   1513  N   THR A  93      73.073  51.488 144.500  1.00  0.00           N
ATOM   1515  CA  THR A  93      73.633  51.588 145.870  1.00  0.00           C
ATOM   1517  CB  THR A  93      72.733  52.378 146.850  1.00  0.00           C
ATOM   1519  OG1 THR A  93      73.123  52.278 148.220  1.00  0.00           O
ATOM   1521  CG2 THR A  93      71.303  51.848 146.810  1.00  0.00           C
ATOM   1525  C   THR A  93      74.003  50.208 146.410  1.00  0.00           C
ATOM   1526  O   THR A  93      73.583  49.218 145.820  1.00  0.00           O
ATOM   1527  N   ASN A  94      74.803  50.068 147.490  1.00  0.00           N
ATOM   1529  CA  ASN A  94      75.123  48.768 148.080  1.00  0.00           C
ATOM   1531  CB  ASN A  94      76.463  48.718 148.920  1.00  0.00           C
ATOM   1534  CG  ASN A  94      76.363  48.918 150.450  1.00  0.00           C
ATOM   1535  OD1 ASN A  94      75.553  49.668 150.990  1.00  0.00           O
ATOM   1536  ND2 ASN A  94      77.243  48.228 151.210  1.00  0.00           N
ATOM   1539  C   ASN A  94      74.003  48.198 148.920  1.00  0.00           C
ATOM   1540  O   ASN A  94      73.973  46.998 149.190  1.00  0.00           O
ATOM   1541  N   GLY A  95      73.123  49.098 149.410  1.00  0.00           N
ATOM   1543  CA  GLY A  95      72.363  48.878 150.640  1.00  0.00           C
ATOM   1546  C   GLY A  95      71.283  47.858 150.520  1.00  0.00           C
ATOM   1547  O   GLY A  95      71.503  46.648 150.570  1.00  0.00           O
ATOM   1548  N   SER A  96      70.033  48.308 150.420  1.00  0.00           N
ATOM   1550  CA  SER A  96      68.973  47.388 150.050  1.00  0.00           C
ATOM   1552  CB  SER A  96      68.043  47.078 151.250  1.00  0.00           C
ATOM   1555  OG  SER A  96      67.933  45.658 151.430  1.00  0.00           O
ATOM   1557  C   SER A  96      68.193  47.848 148.830  1.00  0.00           C
ATOM   1558  O   SER A  96      67.313  47.138 148.350  1.00  0.00           O
ATOM   1559  N   LEU A  97      68.533  49.008 148.240  1.00  0.00           N
ATOM   1561  CA  LEU A  97      68.193  49.378 146.870  1.00  0.00           C
ATOM   1563  CB  LEU A  97      68.303  48.248 145.790  1.00  0.00           C
ATOM   1566  CG  LEU A  97      69.623  47.458 145.710  1.00  0.00           C
ATOM   1568  CD1 LEU A  97      69.843  46.928 144.290  1.00  0.00           C
ATOM   1572  CD2 LEU A  97      70.853  48.268 146.120  1.00  0.00           C
ATOM   1576  C   LEU A  97      66.863  50.098 146.700  1.00  0.00           C
ATOM   1577  O   LEU A  97      66.273  50.078 145.620  1.00  0.00           O
ATOM   1578  N   ASN A  98      66.323  50.768 147.740  1.00  0.00           N
ATOM   1580  CA  ASN A  98      65.273  51.758 147.550  1.00  0.00           C
ATOM   1582  CB  ASN A  98      64.313  51.888 148.790  1.00  0.00           C
ATOM   1585  CG  ASN A  98      63.143  52.858 148.590  1.00  0.00           C
ATOM   1586  OD1 ASN A  98      62.973  53.498 147.550  1.00  0.00           O
ATOM   1587  ND2 ASN A  98      62.303  53.058 149.630  1.00  0.00           N
ATOM   1590  C   ASN A  98      65.983  53.058 147.250  1.00  0.00           C
ATOM   1591  O   ASN A  98      67.083  53.298 147.740  1.00  0.00           O
ATOM   1592  N   ALA A  99      65.423  53.948 146.430  1.00  0.00           N
ATOM   1594  CA  ALA A  99      66.003  55.228 146.090  1.00  0.00           C
ATOM   1596  CB  ALA A  99      65.133  55.948 145.060  1.00  0.00           C
ATOM   1600  C   ALA A  99      66.213  56.108 147.300  1.00  0.00           C
ATOM   1601  O   ALA A  99      67.053  56.998 147.260  1.00  0.00           O
ATOM   1602  N   ALA A 100      65.533  55.838 148.420  1.00  0.00           N
ATOM   1604  CA  ALA A 100      65.883  56.358 149.710  1.00  0.00           C
ATOM   1606  CB  ALA A 100      64.723  56.048 150.650  1.00  0.00           C
ATOM   1610  C   ALA A 100      67.223  55.898 150.310  1.00  0.00           C
ATOM   1611  O   ALA A 100      67.993  56.708 150.800  1.00  0.00           O
ATOM   1612  N   GLU A 101      67.573  54.598 150.210  1.00  0.00           N
ATOM   1614  CA  GLU A 101      68.873  54.038 150.560  1.00  0.00           C
ATOM   1616  CB  GLU A 101      68.913  52.528 150.190  1.00  0.00           C
ATOM   1619  CG  GLU A 101      67.873  51.688 150.940  1.00  0.00           C
ATOM   1622  CD  GLU A 101      68.393  51.478 152.340  1.00  0.00           C
ATOM   1623  OE1 GLU A 101      68.993  50.398 152.550  1.00  0.00           O
ATOM   1624  OE2 GLU A 101      68.223  52.378 153.200  1.00  0.00           O
ATOM   1625  C   GLU A 101      69.983  54.688 149.760  1.00  0.00           C
ATOM   1626  O   GLU A 101      71.063  55.028 150.230  1.00  0.00           O
ATOM   1627  N   ALA A 102      69.693  54.888 148.470  1.00  0.00           N
ATOM   1629  CA  ALA A 102      70.543  55.628 147.590  1.00  0.00           C
ATOM   1631  CB  ALA A 102      70.133  55.268 146.150  1.00  0.00           C
ATOM   1635  C   ALA A 102      70.573  57.128 147.880  1.00  0.00           C
ATOM   1636  O   ALA A 102      71.603  57.768 147.850  1.00  0.00           O
ATOM   1637  N   THR A 103      69.443  57.788 148.240  1.00  0.00           N
ATOM   1639  CA  THR A 103      69.453  59.218 148.530  1.00  0.00           C
ATOM   1641  CB  THR A 103      68.063  59.888 148.630  1.00  0.00           C
ATOM   1643  OG1 THR A 103      68.053  61.198 148.070  1.00  0.00           O
ATOM   1645  CG2 THR A 103      67.533  60.018 150.060  1.00  0.00           C
ATOM   1649  C   THR A 103      70.333  59.538 149.730  1.00  0.00           C
ATOM   1650  O   THR A 103      70.973  60.578 149.760  1.00  0.00           O
ATOM   1651  N   GLU A 104      70.413  58.628 150.730  1.00  0.00           N
ATOM   1653  CA  GLU A 104      71.453  58.678 151.750  1.00  0.00           C
ATOM   1655  CB  GLU A 104      71.183  57.698 152.920  1.00  0.00           C
ATOM   1658  CG  GLU A 104      70.053  58.138 153.890  1.00  0.00           C
ATOM   1661  CD  GLU A 104      70.233  59.548 154.470  1.00  0.00           C
ATOM   1662  OE1 GLU A 104      71.393  59.988 154.670  1.00  0.00           O
ATOM   1663  OE2 GLU A 104      69.183  60.198 154.740  1.00  0.00           O
ATOM   1664  C   GLU A 104      72.893  58.518 151.250  1.00  0.00           C
ATOM   1665  O   GLU A 104      73.783  59.278 151.630  1.00  0.00           O
ATOM   1666  N   THR A 105      73.193  57.558 150.340  1.00  0.00           N
ATOM   1668  CA  THR A 105      74.533  57.458 149.750  1.00  0.00           C
ATOM   1670  CB  THR A 105      74.813  56.248 148.870  1.00  0.00           C
ATOM   1672  OG1 THR A 105      73.853  56.038 147.860  1.00  0.00           O
ATOM   1674  CG2 THR A 105      74.783  54.978 149.720  1.00  0.00           C
ATOM   1678  C   THR A 105      74.923  58.698 148.990  1.00  0.00           C
ATOM   1679  O   THR A 105      76.003  59.238 149.190  1.00  0.00           O
ATOM   1680  N   LEU A 106      73.993  59.268 148.200  1.00  0.00           N
ATOM   1682  CA  LEU A 106      74.143  60.488 147.430  1.00  0.00           C
ATOM   1684  CB  LEU A 106      72.773  60.808 146.780  1.00  0.00           C
ATOM   1687  CG  LEU A 106      72.393  62.258 146.370  1.00  0.00           C
ATOM   1689  CD1 LEU A 106      73.343  62.908 145.350  1.00  0.00           C
ATOM   1693  CD2 LEU A 106      70.963  62.198 145.820  1.00  0.00           C
ATOM   1697  C   LEU A 106      74.613  61.658 148.230  1.00  0.00           C
ATOM   1698  O   LEU A 106      75.473  62.428 147.820  1.00  0.00           O
ATOM   1699  N   ARG A 107      74.093  61.828 149.440  1.00  0.00           N
ATOM   1701  CA  ARG A 107      74.323  63.038 150.170  1.00  0.00           C
ATOM   1703  CB  ARG A 107      73.053  63.278 150.980  1.00  0.00           C
ATOM   1706  CG  ARG A 107      71.833  63.568 150.100  1.00  0.00           C
ATOM   1709  CD  ARG A 107      70.563  63.668 150.920  1.00  0.00           C
ATOM   1712  NE  ARG A 107      70.603  65.008 151.600  1.00  0.00           N
ATOM   1714  CZ  ARG A 107      70.203  66.138 151.030  1.00  0.00           C
ATOM   1715  NH1 ARG A 107      69.763  66.188 149.800  1.00  0.00           N
ATOM   1718  NH2 ARG A 107      70.203  67.268 151.690  1.00  0.00           N
ATOM   1721  C   ARG A 107      75.523  62.968 151.090  1.00  0.00           C
ATOM   1722  O   ARG A 107      76.003  63.978 151.600  1.00  0.00           O
ATOM   1723  N   ASN A 108      76.053  61.748 151.240  1.00  0.00           N
ATOM   1725  CA  ASN A 108      77.353  61.478 151.820  1.00  0.00           C
ATOM   1727  CB  ASN A 108      77.243  60.068 152.450  1.00  0.00           C
ATOM   1730  CG  ASN A 108      78.523  59.538 153.100  1.00  0.00           C
ATOM   1731  OD1 ASN A 108      79.643  60.028 152.950  1.00  0.00           O
ATOM   1732  ND2 ASN A 108      78.363  58.438 153.870  1.00  0.00           N
ATOM   1735  C   ASN A 108      78.403  61.588 150.730  1.00  0.00           C
ATOM   1736  O   ASN A 108      79.433  62.238 150.880  1.00  0.00           O
ATOM   1737  N   ALA A 109      78.103  61.008 149.550  1.00  0.00           N
ATOM   1739  CA  ALA A 109      78.873  61.058 148.340  1.00  0.00           C
ATOM   1741  CB  ALA A 109      78.043  60.288 147.330  1.00  0.00           C
ATOM   1745  C   ALA A 109      79.123  62.448 147.780  1.00  0.00           C
ATOM   1746  O   ALA A 109      80.223  62.818 147.370  1.00  0.00           O
ATOM   1747  N   LEU A 110      78.093  63.288 147.720  1.00  0.00           N
ATOM   1749  CA  LEU A 110      78.183  64.598 147.110  1.00  0.00           C
ATOM   1751  CB  LEU A 110      76.733  65.008 146.830  1.00  0.00           C
ATOM   1754  CG  LEU A 110      76.443  66.028 145.720  1.00  0.00           C
ATOM   1756  CD1 LEU A 110      74.933  66.208 145.610  1.00  0.00           C
ATOM   1760  CD2 LEU A 110      77.173  67.358 145.840  1.00  0.00           C
ATOM   1764  C   LEU A 110      78.933  65.548 148.060  1.00  0.00           C
ATOM   1765  O   LEU A 110      79.653  66.468 147.660  1.00  0.00           O
ATOM   1766  N   ALA A 111      78.893  65.188 149.350  1.00  0.00           N
ATOM   1768  CA  ALA A 111      79.703  65.788 150.380  1.00  0.00           C
ATOM   1770  CB  ALA A 111      78.873  65.758 151.690  1.00  0.00           C
ATOM   1774  C   ALA A 111      81.043  65.068 150.600  1.00  0.00           C
ATOM   1775  O   ALA A 111      81.823  65.488 151.440  1.00  0.00           O
ATOM   1776  N   ASN A 112      81.403  64.038 149.790  1.00  0.00           N
ATOM   1778  CA  ASN A 112      82.563  63.148 149.990  1.00  0.00           C
ATOM   1780  CB  ASN A 112      82.623  62.108 148.820  1.00  0.00           C
ATOM   1783  CG  ASN A 112      83.893  61.288 148.550  1.00  0.00           C
ATOM   1784  OD1 ASN A 112      84.333  61.218 147.390  1.00  0.00           O
ATOM   1785  ND2 ASN A 112      84.503  60.668 149.570  1.00  0.00           N
ATOM   1788  C   ASN A 112      83.903  63.868 150.130  1.00  0.00           C
ATOM   1789  O   ASN A 112      84.793  63.488 150.880  1.00  0.00           O
ATOM   1790  N   ASN A 113      84.073  64.948 149.360  1.00  0.00           N
ATOM   1792  CA  ASN A 113      85.243  65.778 149.450  1.00  0.00           C
ATOM   1794  CB  ASN A 113      85.953  65.908 148.090  1.00  0.00           C
ATOM   1797  CG  ASN A 113      86.263  64.598 147.360  1.00  0.00           C
ATOM   1798  OD1 ASN A 113      87.433  64.268 147.220  1.00  0.00           O
ATOM   1799  ND2 ASN A 113      85.253  63.928 146.750  1.00  0.00           N
ATOM   1802  C   ASN A 113      84.853  67.188 149.880  1.00  0.00           C
ATOM   1803  O   ASN A 113      85.613  68.138 149.710  1.00  0.00           O
ATOM   1804  N   GLY A 114      83.613  67.368 150.370  1.00  0.00           N
ATOM   1806  CA  GLY A 114      82.983  68.668 150.560  1.00  0.00           C
ATOM   1809  C   GLY A 114      82.913  69.498 149.300  1.00  0.00           C
ATOM   1810  O   GLY A 114      83.093  70.708 149.350  1.00  0.00           O
ATOM   1811  N   LYS A 115      82.693  68.868 148.130  1.00  0.00           N
ATOM   1813  CA  LYS A 115      82.743  69.528 146.820  1.00  0.00           C
ATOM   1815  CB  LYS A 115      82.553  68.508 145.660  1.00  0.00           C
ATOM   1818  CG  LYS A 115      83.633  67.418 145.450  1.00  0.00           C
ATOM   1821  CD  LYS A 115      85.043  67.988 145.160  1.00  0.00           C
ATOM   1824  CE  LYS A 115      86.103  67.018 144.580  1.00  0.00           C
ATOM   1827  NZ  LYS A 115      85.643  66.248 143.400  1.00  0.00           N
ATOM   1831  C   LYS A 115      81.693  70.638 146.670  1.00  0.00           C
ATOM   1832  O   LYS A 115      81.853  71.628 145.950  1.00  0.00           O
ATOM   1833  N   PHE A 116      80.553  70.428 147.330  1.00  0.00           N
ATOM   1835  CA  PHE A 116      79.343  71.198 147.220  1.00  0.00           C
ATOM   1837  CB  PHE A 116      78.403  70.588 146.150  1.00  0.00           C
ATOM   1840  CG  PHE A 116      79.023  70.748 144.790  1.00  0.00           C
ATOM   1841  CD1 PHE A 116      78.913  71.988 144.160  1.00  0.00           C
ATOM   1843  CE1 PHE A 116      79.613  72.258 142.990  1.00  0.00           C
ATOM   1845  CZ  PHE A 116      80.453  71.288 142.440  1.00  0.00           C
ATOM   1847  CD2 PHE A 116      79.763  69.728 144.170  1.00  0.00           C
ATOM   1849  CE2 PHE A 116      80.513  70.008 143.020  1.00  0.00           C
ATOM   1851  C   PHE A 116      78.643  71.148 148.560  1.00  0.00           C
ATOM   1852  O   PHE A 116      78.863  70.248 149.380  1.00  0.00           O
ATOM   1853  N   THR A 117      77.763  72.128 148.800  1.00  0.00           N
ATOM   1855  CA  THR A 117      76.733  72.048 149.820  1.00  0.00           C
ATOM   1857  CB  THR A 117      76.313  73.418 150.360  1.00  0.00           C
ATOM   1859  OG1 THR A 117      76.033  74.328 149.310  1.00  0.00           O
ATOM   1861  CG2 THR A 117      77.453  74.018 151.180  1.00  0.00           C
ATOM   1865  C   THR A 117      75.543  71.328 149.220  1.00  0.00           C
ATOM   1866  O   THR A 117      75.473  71.118 148.010  1.00  0.00           O
ATOM   1867  N   LEU A 118      74.573  70.898 150.040  1.00  0.00           N
ATOM   1869  CA  LEU A 118      73.373  70.268 149.540  1.00  0.00           C
ATOM   1871  CB  LEU A 118      73.193  68.848 150.110  1.00  0.00           C
ATOM   1874  CG  LEU A 118      74.433  67.958 149.910  1.00  0.00           C
ATOM   1876  CD1 LEU A 118      74.153  66.548 150.420  1.00  0.00           C
ATOM   1880  CD2 LEU A 118      74.863  67.878 148.460  1.00  0.00           C
ATOM   1884  C   LEU A 118      72.133  71.068 149.860  1.00  0.00           C
ATOM   1885  O   LEU A 118      72.063  71.808 150.850  1.00  0.00           O
ATOM   1886  N   VAL A 119      71.083  70.938 149.020  1.00  0.00           N
ATOM   1888  CA  VAL A 119      69.753  71.368 149.360  1.00  0.00           C
ATOM   1890  CB  VAL A 119      68.803  71.608 148.190  1.00  0.00           C
ATOM   1892  CG1 VAL A 119      68.113  70.348 147.640  1.00  0.00           C
ATOM   1896  CG2 VAL A 119      67.743  72.638 148.620  1.00  0.00           C
ATOM   1900  C   VAL A 119      69.173  70.398 150.350  1.00  0.00           C
ATOM   1901  O   VAL A 119      69.143  69.188 150.140  1.00  0.00           O
ATOM   1902  N   SER A 120      68.743  70.918 151.510  1.00  0.00           N
ATOM   1904  CA  SER A 120      68.023  70.158 152.500  1.00  0.00           C
ATOM   1906  CB  SER A 120      67.733  71.018 153.740  1.00  0.00           C
ATOM   1909  OG  SER A 120      67.093  72.248 153.400  1.00  0.00           O
ATOM   1911  C   SER A 120      66.723  69.588 152.000  1.00  0.00           C
ATOM   1912  O   SER A 120      66.013  70.218 151.220  1.00  0.00           O
ATOM   1913  N   ALA A 121      66.363  68.378 152.460  1.00  0.00           N
ATOM   1915  CA  ALA A 121      65.073  67.778 152.180  1.00  0.00           C
ATOM   1917  CB  ALA A 121      64.993  66.368 152.800  1.00  0.00           C
ATOM   1921  C   ALA A 121      63.893  68.608 152.660  1.00  0.00           C
ATOM   1922  O   ALA A 121      62.883  68.738 151.970  1.00  0.00           O
ATOM   1923  N   GLN A 122      64.033  69.228 153.840  1.00  0.00           N
ATOM   1925  CA  GLN A 122      63.083  70.178 154.370  1.00  0.00           C
ATOM   1927  CB  GLN A 122      63.523  70.658 155.780  1.00  0.00           C
ATOM   1930  CG  GLN A 122      63.743  69.518 156.800  1.00  0.00           C
ATOM   1933  CD  GLN A 122      63.823  70.038 158.240  1.00  0.00           C
ATOM   1934  OE1 GLN A 122      63.503  71.198 158.550  1.00  0.00           O
ATOM   1935  NE2 GLN A 122      64.233  69.158 159.170  1.00  0.00           N
ATOM   1938  C   GLN A 122      62.843  71.408 153.500  1.00  0.00           C
ATOM   1939  O   GLN A 122      61.703  71.818 153.300  1.00  0.00           O
ATOM   1940  N   GLN A 123      63.883  72.058 152.950  1.00  0.00           N
ATOM   1942  CA  GLN A 123      63.713  73.178 152.050  1.00  0.00           C
ATOM   1944  CB  GLN A 123      65.023  73.968 151.870  1.00  0.00           C
ATOM   1947  CG  GLN A 123      64.863  75.288 151.080  1.00  0.00           C
ATOM   1950  CD  GLN A 123      66.133  76.148 151.060  1.00  0.00           C
ATOM   1951  OE1 GLN A 123      66.103  77.378 151.030  1.00  0.00           O
ATOM   1952  NE2 GLN A 123      67.313  75.468 151.030  1.00  0.00           N
ATOM   1955  C   GLN A 123      63.183  72.738 150.700  1.00  0.00           C
ATOM   1956  O   GLN A 123      62.333  73.398 150.110  1.00  0.00           O
ATOM   1957  N   LEU A 124      63.623  71.558 150.200  1.00  0.00           N
ATOM   1959  CA  LEU A 124      63.103  70.998 148.960  1.00  0.00           C
ATOM   1961  CB  LEU A 124      63.843  69.668 148.630  1.00  0.00           C
ATOM   1964  CG  LEU A 124      63.443  69.028 147.280  1.00  0.00           C
ATOM   1966  CD1 LEU A 124      63.723  70.008 146.140  1.00  0.00           C
ATOM   1970  CD2 LEU A 124      64.163  67.698 147.040  1.00  0.00           C
ATOM   1974  C   LEU A 124      61.603  70.748 149.000  1.00  0.00           C
ATOM   1975  O   LEU A 124      60.863  71.168 148.120  1.00  0.00           O
ATOM   1976  N   SER A 125      61.123  70.108 150.080  1.00  0.00           N
ATOM   1978  CA  SER A 125      59.703  69.928 150.330  1.00  0.00           C
ATOM   1980  CB  SER A 125      59.433  68.988 151.520  1.00  0.00           C
ATOM   1983  OG  SER A 125      59.873  67.678 151.190  1.00  0.00           O
ATOM   1985  C   SER A 125      58.913  71.198 150.520  1.00  0.00           C
ATOM   1986  O   SER A 125      57.793  71.278 150.040  1.00  0.00           O
ATOM   1987  N   MET A 126      59.493  72.208 151.200  1.00  0.00           N
ATOM   1989  CA  MET A 126      58.853  73.518 151.310  1.00  0.00           C
ATOM   1991  CB  MET A 126      59.743  74.398 152.210  1.00  0.00           C
ATOM   1994  CG  MET A 126      59.083  75.688 152.720  1.00  0.00           C
ATOM   1997  SD  MET A 126      58.903  77.038 151.540  1.00  0.00           S
ATOM   1998  CE  MET A 126      60.663  77.318 151.230  1.00  0.00           C
ATOM   2002  C   MET A 126      58.653  74.178 149.950  1.00  0.00           C
ATOM   2003  O   MET A 126      57.573  74.658 149.600  1.00  0.00           O
ATOM   2004  N   ALA A 127      59.703  74.148 149.100  1.00  0.00           N
ATOM   2006  CA  ALA A 127      59.713  74.658 147.750  1.00  0.00           C
ATOM   2008  CB  ALA A 127      61.133  74.448 147.170  1.00  0.00           C
ATOM   2012  C   ALA A 127      58.653  74.018 146.870  1.00  0.00           C
ATOM   2013  O   ALA A 127      57.973  74.698 146.100  1.00  0.00           O
ATOM   2014  N   LYS A 128      58.413  72.698 146.990  1.00  0.00           N
ATOM   2016  CA  LYS A 128      57.243  72.058 146.400  1.00  0.00           C
ATOM   2018  CB  LYS A 128      57.263  70.508 146.560  1.00  0.00           C
ATOM   2021  CG  LYS A 128      58.043  69.768 145.460  1.00  0.00           C
ATOM   2024  CD  LYS A 128      59.563  69.958 145.540  1.00  0.00           C
ATOM   2027  CE  LYS A 128      60.353  69.108 144.560  1.00  0.00           C
ATOM   2030  NZ  LYS A 128      60.203  67.698 144.950  1.00  0.00           N
ATOM   2034  C   LYS A 128      55.893  72.618 146.850  1.00  0.00           C
ATOM   2035  O   LYS A 128      55.003  72.838 146.030  1.00  0.00           O
ATOM   2036  N   GLN A 129      55.693  72.898 148.150  1.00  0.00           N
ATOM   2038  CA  GLN A 129      54.493  73.548 148.650  1.00  0.00           C
ATOM   2040  CB  GLN A 129      54.493  73.588 150.210  1.00  0.00           C
ATOM   2043  CG  GLN A 129      54.583  72.198 150.900  1.00  0.00           C
ATOM   2046  CD  GLN A 129      54.943  72.308 152.380  1.00  0.00           C
ATOM   2047  OE1 GLN A 129      55.173  73.398 152.920  1.00  0.00           O
ATOM   2048  NE2 GLN A 129      55.053  71.178 153.110  1.00  0.00           N
ATOM   2051  C   GLN A 129      54.253  74.948 148.050  1.00  0.00           C
ATOM   2052  O   GLN A 129      53.133  75.268 147.650  1.00  0.00           O
ATOM   2053  N   GLN A 130      55.313  75.768 147.910  1.00  0.00           N
ATOM   2055  CA  GLN A 130      55.283  77.058 147.220  1.00  0.00           C
ATOM   2057  CB  GLN A 130      56.643  77.798 147.260  1.00  0.00           C
ATOM   2060  CG  GLN A 130      57.143  78.178 148.660  1.00  0.00           C
ATOM   2063  CD  GLN A 130      58.503  78.878 148.540  1.00  0.00           C
ATOM   2064  OE1 GLN A 130      59.433  78.358 147.920  1.00  0.00           O
ATOM   2065  NE2 GLN A 130      58.643  80.098 149.100  1.00  0.00           N
ATOM   2068  C   GLN A 130      54.893  77.028 145.750  1.00  0.00           C
ATOM   2069  O   GLN A 130      54.323  77.958 145.220  1.00  0.00           O
ATOM   2070  N   LEU A 131      55.273  75.978 145.010  1.00  0.00           N
ATOM   2072  CA  LEU A 131      54.993  75.918 143.600  1.00  0.00           C
ATOM   2074  CB  LEU A 131      56.183  75.298 142.840  1.00  0.00           C
ATOM   2077  CG  LEU A 131      57.343  76.218 142.450  1.00  0.00           C
ATOM   2079  CD1 LEU A 131      57.913  76.988 143.630  1.00  0.00           C
ATOM   2083  CD2 LEU A 131      58.443  75.368 141.800  1.00  0.00           C
ATOM   2087  C   LEU A 131      53.733  75.098 143.330  1.00  0.00           C
ATOM   2088  O   LEU A 131      53.373  74.948 142.170  1.00  0.00           O
ATOM   2089  N   GLY A 132      53.043  74.588 144.370  1.00  0.00           N
ATOM   2091  CA  GLY A 132      51.853  73.758 144.180  1.00  0.00           C
ATOM   2094  C   GLY A 132      52.123  72.358 143.680  1.00  0.00           C
ATOM   2095  O   GLY A 132      51.533  71.848 142.720  1.00  0.00           O
ATOM   2096  N   LEU A 133      53.063  71.658 144.340  1.00  0.00           N
ATOM   2098  CA  LEU A 133      53.493  70.318 144.000  1.00  0.00           C
ATOM   2100  CB  LEU A 133      55.013  70.258 143.670  1.00  0.00           C
ATOM   2103  CG  LEU A 133      55.453  70.788 142.300  1.00  0.00           C
ATOM   2105  CD1 LEU A 133      54.553  70.258 141.190  1.00  0.00           C
ATOM   2109  CD2 LEU A 133      55.433  72.298 142.230  1.00  0.00           C
ATOM   2113  C   LEU A 133      53.303  69.308 145.110  1.00  0.00           C
ATOM   2114  O   LEU A 133      53.403  69.588 146.310  1.00  0.00           O
ATOM   2115  N   SER A 134      53.113  68.048 144.690  1.00  0.00           N
ATOM   2117  CA  SER A 134      53.223  66.858 145.500  1.00  0.00           C
ATOM   2119  CB  SER A 134      52.873  65.628 144.650  1.00  0.00           C
ATOM   2122  OG  SER A 134      51.483  65.688 144.360  1.00  0.00           O
ATOM   2124  C   SER A 134      54.583  66.628 146.160  1.00  0.00           C
ATOM   2125  O   SER A 134      55.603  66.768 145.490  1.00  0.00           O
ATOM   2126  N   PRO A 135      54.663  66.278 147.440  1.00  0.00           N
ATOM   2127  CD  PRO A 135      53.503  65.968 148.300  1.00  0.00           C
ATOM   2130  CA  PRO A 135      55.913  66.298 148.200  1.00  0.00           C
ATOM   2132  CB  PRO A 135      55.443  66.228 149.670  1.00  0.00           C
ATOM   2135  CG  PRO A 135      54.103  65.498 149.620  1.00  0.00           C
ATOM   2138  C   PRO A 135      56.823  65.138 147.800  1.00  0.00           C
ATOM   2139  O   PRO A 135      58.043  65.288 147.820  1.00  0.00           O
ATOM   2140  N   GLN A 136      56.243  63.968 147.480  1.00  0.00           N
ATOM   2142  CA  GLN A 136      56.973  62.728 147.260  1.00  0.00           C
ATOM   2144  CB  GLN A 136      56.063  61.508 147.560  1.00  0.00           C
ATOM   2147  CG  GLN A 136      54.793  61.398 146.660  1.00  0.00           C
ATOM   2150  CD  GLN A 136      54.213  59.978 146.660  1.00  0.00           C
ATOM   2151  OE1 GLN A 136      54.833  59.008 147.080  1.00  0.00           O
ATOM   2152  NE2 GLN A 136      52.963  59.838 146.170  1.00  0.00           N
ATOM   2155  C   GLN A 136      57.523  62.568 145.840  1.00  0.00           C
ATOM   2156  O   GLN A 136      58.373  61.708 145.590  1.00  0.00           O
ATOM   2157  N   ASP A 137      57.093  63.418 144.890  1.00  0.00           N
ATOM   2159  CA  ASP A 137      57.273  63.248 143.450  1.00  0.00           C
ATOM   2161  CB  ASP A 137      56.173  64.048 142.710  1.00  0.00           C
ATOM   2164  CG  ASP A 137      54.793  63.428 142.700  1.00  0.00           C
ATOM   2165  OD1 ASP A 137      54.543  62.408 143.380  1.00  0.00           O
ATOM   2166  OD2 ASP A 137      53.923  64.018 142.000  1.00  0.00           O
ATOM   2167  C   ASP A 137      58.603  63.818 142.940  1.00  0.00           C
ATOM   2168  O   ASP A 137      58.823  63.908 141.740  1.00  0.00           O
ATOM   2169  N   SER A 138      59.513  64.238 143.830  1.00  0.00           N
ATOM   2171  CA  SER A 138      60.843  64.678 143.450  1.00  0.00           C
ATOM   2173  CB  SER A 138      61.893  63.568 143.560  1.00  0.00           C
ATOM   2176  OG  SER A 138      62.073  63.308 144.950  1.00  0.00           O
ATOM   2178  C   SER A 138      61.003  65.658 142.290  1.00  0.00           C
ATOM   2179  O   SER A 138      60.403  66.728 142.370  1.00  0.00           O
ATOM   2180  N   LEU A 139      61.883  65.448 141.290  1.00  0.00           N
ATOM   2182  CA  LEU A 139      62.323  66.558 140.440  1.00  0.00           C
ATOM   2184  CB  LEU A 139      63.733  66.308 139.870  1.00  0.00           C
ATOM   2187  CG  LEU A 139      64.763  67.348 140.370  1.00  0.00           C
ATOM   2189  CD1 LEU A 139      64.993  67.178 141.870  1.00  0.00           C
ATOM   2193  CD2 LEU A 139      66.063  67.228 139.560  1.00  0.00           C
ATOM   2197  C   LEU A 139      61.423  66.978 139.290  1.00  0.00           C
ATOM   2198  O   LEU A 139      61.463  68.128 138.860  1.00  0.00           O
ATOM   2199  N   GLY A 140      60.583  66.068 138.750  1.00  0.00           N
ATOM   2201  CA  GLY A 140      59.843  66.278 137.510  1.00  0.00           C
ATOM   2204  C   GLY A 140      60.673  66.558 136.290  1.00  0.00           C
ATOM   2205  O   GLY A 140      61.783  66.038 136.150  1.00  0.00           O
ATOM   2206  N   THR A 141      60.153  67.378 135.330  1.00  0.00           N
ATOM   2208  CA  THR A 141      60.933  67.898 134.200  1.00  0.00           C
ATOM   2210  CB  THR A 141      60.203  68.898 133.250  1.00  0.00           C
ATOM   2212  OG1 THR A 141      58.793  68.758 133.250  1.00  0.00           O
ATOM   2214  CG2 THR A 141      60.683  68.818 131.790  1.00  0.00           C
ATOM   2218  C   THR A 141      62.163  68.618 134.650  1.00  0.00           C
ATOM   2219  O   THR A 141      62.203  69.238 135.710  1.00  0.00           O
ATOM   2220  N   ARG A 142      63.163  68.658 133.770  1.00  0.00           N
ATOM   2222  CA  ARG A 142      64.093  69.758 133.640  1.00  0.00           C
ATOM   2224  CB  ARG A 142      64.763  69.628 132.270  1.00  0.00           C
ATOM   2227  CG  ARG A 142      65.243  68.188 131.980  1.00  0.00           C
ATOM   2230  CD  ARG A 142      66.483  68.098 131.100  1.00  0.00           C
ATOM   2233  NE  ARG A 142      66.273  69.098 130.010  1.00  0.00           N
ATOM   2235  CZ  ARG A 142      67.273  69.668 129.360  1.00  0.00           C
ATOM   2236  NH1 ARG A 142      68.523  69.408 129.610  1.00  0.00           N
ATOM   2239  NH2 ARG A 142      66.983  70.458 128.360  1.00  0.00           N
ATOM   2242  C   ARG A 142      63.513  71.148 133.900  1.00  0.00           C
ATOM   2243  O   ARG A 142      63.993  71.868 134.750  1.00  0.00           O
ATOM   2244  N   SER A 143      62.373  71.478 133.260  1.00  0.00           N
ATOM   2246  CA  SER A 143      61.553  72.628 133.640  1.00  0.00           C
ATOM   2248  CB  SER A 143      60.293  72.688 132.740  1.00  0.00           C
ATOM   2251  OG  SER A 143      59.653  73.948 132.830  1.00  0.00           O
ATOM   2253  C   SER A 143      61.053  72.688 135.100  1.00  0.00           C
ATOM   2254  O   SER A 143      61.163  73.708 135.760  1.00  0.00           O
ATOM   2255  N   LYS A 144      60.513  71.588 135.680  1.00  0.00           N
ATOM   2257  CA  LYS A 144      60.113  71.558 137.080  1.00  0.00           C
ATOM   2259  CB  LYS A 144      59.353  70.228 137.390  1.00  0.00           C
ATOM   2262  CG  LYS A 144      58.933  69.958 138.860  1.00  0.00           C
ATOM   2265  CD  LYS A 144      57.423  69.988 139.200  1.00  0.00           C
ATOM   2268  CE  LYS A 144      56.583  69.058 138.310  1.00  0.00           C
ATOM   2271  NZ  LYS A 144      55.373  68.458 138.940  1.00  0.00           N
ATOM   2275  C   LYS A 144      61.283  71.728 138.040  1.00  0.00           C
ATOM   2276  O   LYS A 144      61.243  72.508 138.980  1.00  0.00           O
ATOM   2277  N   ALA A 145      62.393  71.008 137.790  1.00  0.00           N
ATOM   2279  CA  ALA A 145      63.623  71.098 138.540  1.00  0.00           C
ATOM   2281  CB  ALA A 145      64.613  70.048 138.010  1.00  0.00           C
ATOM   2285  C   ALA A 145      64.233  72.478 138.480  1.00  0.00           C
ATOM   2286  O   ALA A 145      64.683  72.998 139.490  1.00  0.00           O
ATOM   2287  N   ILE A 146      64.213  73.128 137.300  1.00  0.00           N
ATOM   2289  CA  ILE A 146      64.583  74.518 137.150  1.00  0.00           C
ATOM   2291  CB  ILE A 146      64.603  74.978 135.690  1.00  0.00           C
ATOM   2293  CG2 ILE A 146      64.703  76.508 135.600  1.00  0.00           C
ATOM   2297  CG1 ILE A 146      65.763  74.328 134.900  1.00  0.00           C
ATOM   2300  CD  ILE A 146      65.553  74.378 133.380  1.00  0.00           C
ATOM   2304  C   ILE A 146      63.743  75.468 138.000  1.00  0.00           C
ATOM   2305  O   ILE A 146      64.303  76.318 138.700  1.00  0.00           O
ATOM   2306  N   GLY A 147      62.403  75.298 138.040  1.00  0.00           N
ATOM   2308  CA  GLY A 147      61.543  76.098 138.910  1.00  0.00           C
ATOM   2311  C   GLY A 147      61.813  75.948 140.390  1.00  0.00           C
ATOM   2312  O   GLY A 147      61.873  76.938 141.120  1.00  0.00           O
ATOM   2313  N   ILE A 148      62.013  74.708 140.880  1.00  0.00           N
ATOM   2315  CA  ILE A 148      62.473  74.498 142.250  1.00  0.00           C
ATOM   2317  CB  ILE A 148      62.483  73.028 142.670  1.00  0.00           C
ATOM   2319  CG2 ILE A 148      63.393  72.788 143.910  1.00  0.00           C
ATOM   2323  CG1 ILE A 148      61.063  72.518 143.040  1.00  0.00           C
ATOM   2326  CD  ILE A 148      60.183  72.118 141.850  1.00  0.00           C
ATOM   2330  C   ILE A 148      63.833  75.128 142.500  1.00  0.00           C
ATOM   2331  O   ILE A 148      64.033  75.868 143.460  1.00  0.00           O
ATOM   2332  N   ALA A 149      64.783  74.858 141.590  1.00  0.00           N
ATOM   2334  CA  ALA A 149      66.163  75.258 141.710  1.00  0.00           C
ATOM   2336  CB  ALA A 149      66.983  74.588 140.620  1.00  0.00           C
ATOM   2340  C   ALA A 149      66.403  76.748 141.710  1.00  0.00           C
ATOM   2341  O   ALA A 149      67.143  77.268 142.550  1.00  0.00           O
ATOM   2342  N   ARG A 150      65.733  77.498 140.820  1.00  0.00           N
ATOM   2344  CA  ARG A 150      65.743  78.948 140.870  1.00  0.00           C
ATOM   2346  CB  ARG A 150      64.973  79.578 139.670  1.00  0.00           C
ATOM   2349  CG  ARG A 150      65.583  79.378 138.260  1.00  0.00           C
ATOM   2352  CD  ARG A 150      64.723  80.128 137.200  1.00  0.00           C
ATOM   2355  NE  ARG A 150      65.033  79.708 135.790  1.00  0.00           N
ATOM   2357  CZ  ARG A 150      66.103  80.028 135.070  1.00  0.00           C
ATOM   2358  NH1 ARG A 150      67.083  80.758 135.530  1.00  0.00           N
ATOM   2361  NH2 ARG A 150      66.163  79.638 133.810  1.00  0.00           N
ATOM   2364  C   ARG A 150      65.183  79.508 142.190  1.00  0.00           C
ATOM   2365  O   ARG A 150      65.753  80.408 142.800  1.00  0.00           O
ATOM   2366  N   ASN A 151      64.053  78.978 142.710  1.00  0.00           N
ATOM   2368  CA  ASN A 151      63.453  79.468 143.950  1.00  0.00           C
ATOM   2370  CB  ASN A 151      61.963  79.028 144.090  1.00  0.00           C
ATOM   2373  CG  ASN A 151      61.663  77.788 144.940  1.00  0.00           C
ATOM   2374  OD1 ASN A 151      61.933  77.718 146.140  1.00  0.00           O
ATOM   2375  ND2 ASN A 151      61.033  76.778 144.320  1.00  0.00           N
ATOM   2378  C   ASN A 151      64.283  79.138 145.180  1.00  0.00           C
ATOM   2379  O   ASN A 151      64.283  79.868 146.160  1.00  0.00           O
ATOM   2380  N   VAL A 152      65.043  78.038 145.140  1.00  0.00           N
ATOM   2382  CA  VAL A 152      65.853  77.618 146.260  1.00  0.00           C
ATOM   2384  CB  VAL A 152      65.793  76.098 146.410  1.00  0.00           C
ATOM   2386  CG1 VAL A 152      66.643  75.358 145.360  1.00  0.00           C
ATOM   2390  CG2 VAL A 152      66.213  75.668 147.820  1.00  0.00           C
ATOM   2394  C   VAL A 152      67.263  78.158 146.100  1.00  0.00           C
ATOM   2395  O   VAL A 152      68.163  77.898 146.900  1.00  0.00           O
ATOM   2396  N   GLY A 153      67.533  78.978 145.060  1.00  0.00           N
ATOM   2398  CA  GLY A 153      68.793  79.678 144.830  1.00  0.00           C
ATOM   2401  C   GLY A 153      69.883  78.868 144.190  1.00  0.00           C
ATOM   2402  O   GLY A 153      70.933  79.398 143.860  1.00  0.00           O
ATOM   2403  N   ALA A 154      69.613  77.568 143.970  1.00  0.00           N
ATOM   2405  CA  ALA A 154      70.493  76.628 143.290  1.00  0.00           C
ATOM   2407  CB  ALA A 154      69.893  75.208 143.320  1.00  0.00           C
ATOM   2411  C   ALA A 154      70.863  77.028 141.860  1.00  0.00           C
ATOM   2412  O   ALA A 154      70.073  77.618 141.120  1.00  0.00           O
ATOM   2413  N   HIS A 155      72.113  76.708 141.470  1.00  0.00           N
ATOM   2415  CA  HIS A 155      72.733  77.108 140.220  1.00  0.00           C
ATOM   2417  CB  HIS A 155      74.243  77.348 140.510  1.00  0.00           C
ATOM   2420  ND1 HIS A 155      74.473  78.958 138.650  1.00  0.00           N
ATOM   2421  CG  HIS A 155      75.043  77.958 139.400  1.00  0.00           C
ATOM   2422  CE1 HIS A 155      75.463  79.488 137.960  1.00  0.00           C
ATOM   2424  NE2 HIS A 155      76.633  78.868 138.210  1.00  0.00           N
ATOM   2426  CD2 HIS A 155      76.373  77.878 139.130  1.00  0.00           C
ATOM   2428  C   HIS A 155      72.673  75.958 139.260  1.00  0.00           C
ATOM   2429  O   HIS A 155      72.543  76.078 138.050  1.00  0.00           O
ATOM   2430  N   TYR A 156      72.713  74.768 139.840  1.00  0.00           N
ATOM   2432  CA  TYR A 156      72.683  73.548 139.090  1.00  0.00           C
ATOM   2434  CB  TYR A 156      73.963  72.718 139.290  1.00  0.00           C
ATOM   2437  CG  TYR A 156      75.223  73.498 138.990  1.00  0.00           C
ATOM   2438  CD1 TYR A 156      75.423  74.078 137.730  1.00  0.00           C
ATOM   2440  CE1 TYR A 156      76.623  74.718 137.410  1.00  0.00           C
ATOM   2442  CZ  TYR A 156      77.633  74.808 138.360  1.00  0.00           C
ATOM   2443  OH  TYR A 156      78.833  75.478 138.020  1.00  0.00           O
ATOM   2445  CD2 TYR A 156      76.273  73.568 139.930  1.00  0.00           C
ATOM   2447  CE2 TYR A 156      77.473  74.228 139.620  1.00  0.00           C
ATOM   2449  C   TYR A 156      71.543  72.708 139.570  1.00  0.00           C
ATOM   2450  O   TYR A 156      71.103  72.818 140.720  1.00  0.00           O
ATOM   2451  N   VAL A 157      71.073  71.818 138.700  1.00  0.00           N
ATOM   2453  CA  VAL A 157      70.223  70.708 139.090  1.00  0.00           C
ATOM   2455  CB  VAL A 157      68.813  70.748 138.540  1.00  0.00           C
ATOM   2457  CG1 VAL A 157      68.193  72.118 138.830  1.00  0.00           C
ATOM   2461  CG2 VAL A 157      68.773  70.518 137.030  1.00  0.00           C
ATOM   2465  C   VAL A 157      70.913  69.428 138.720  1.00  0.00           C
ATOM   2466  O   VAL A 157      71.693  69.338 137.770  1.00  0.00           O
ATOM   2467  N   LEU A 158      70.673  68.408 139.550  1.00  0.00           N
ATOM   2469  CA  LEU A 158      71.303  67.118 139.470  1.00  0.00           C
ATOM   2471  CB  LEU A 158      71.603  66.618 140.910  1.00  0.00           C
ATOM   2474  CG  LEU A 158      72.733  67.378 141.660  1.00  0.00           C
ATOM   2476  CD1 LEU A 158      72.823  68.908 141.520  1.00  0.00           C
ATOM   2480  CD2 LEU A 158      72.823  67.048 143.150  1.00  0.00           C
ATOM   2484  C   LEU A 158      70.343  66.218 138.730  1.00  0.00           C
ATOM   2485  O   LEU A 158      69.143  66.388 138.850  1.00  0.00           O
ATOM   2486  N   TYR A 159      70.853  65.238 137.960  1.00  0.00           N
ATOM   2488  CA  TYR A 159      70.013  64.238 137.310  1.00  0.00           C
ATOM   2490  CB  TYR A 159      69.993  64.308 135.750  1.00  0.00           C
ATOM   2493  CG  TYR A 159      69.003  65.368 135.430  1.00  0.00           C
ATOM   2494  CD1 TYR A 159      67.663  65.128 135.770  1.00  0.00           C
ATOM   2496  CE1 TYR A 159      66.733  66.168 135.780  1.00  0.00           C
ATOM   2498  CZ  TYR A 159      67.143  67.448 135.430  1.00  0.00           C
ATOM   2499  OH  TYR A 159      66.293  68.518 135.660  1.00  0.00           O
ATOM   2501  CD2 TYR A 159      69.373  66.638 134.970  1.00  0.00           C
ATOM   2503  CE2 TYR A 159      68.443  67.678 134.960  1.00  0.00           C
ATOM   2505  C   TYR A 159      70.383  62.878 137.800  1.00  0.00           C
ATOM   2506  O   TYR A 159      70.223  61.868 137.110  1.00  0.00           O
ATOM   2507  N   SER A 160      70.893  62.808 139.030  1.00  0.00           N
ATOM   2509  CA  SER A 160      71.163  61.518 139.580  1.00  0.00           C
ATOM   2511  CB  SER A 160      69.873  60.788 140.030  1.00  0.00           C
ATOM   2514  OG  SER A 160      69.133  61.588 140.940  1.00  0.00           O
ATOM   2516  C   SER A 160      72.303  61.408 140.550  1.00  0.00           C
ATOM   2517  O   SER A 160      72.843  62.358 141.110  1.00  0.00           O
ATOM   2518  N   SER A 161      72.723  60.128 140.660  1.00  0.00           N
ATOM   2520  CA  SER A 161      73.853  59.568 141.350  1.00  0.00           C
ATOM   2522  CB  SER A 161      75.243  60.098 140.990  1.00  0.00           C
ATOM   2525  OG  SER A 161      76.073  59.068 140.510  1.00  0.00           O
ATOM   2527  C   SER A 161      73.753  59.478 142.830  1.00  0.00           C
ATOM   2528  O   SER A 161      73.043  60.228 143.480  1.00  0.00           O
ATOM   2529  N   ALA A 162      74.453  58.498 143.400  1.00  0.00           N
ATOM   2531  CA  ALA A 162      74.373  58.188 144.790  1.00  0.00           C
ATOM   2533  CB  ALA A 162      73.003  57.578 145.110  1.00  0.00           C
ATOM   2537  C   ALA A 162      75.483  57.298 145.300  1.00  0.00           C
ATOM   2538  O   ALA A 162      76.203  57.678 146.220  1.00  0.00           O
ATOM   2539  N   SER A 163      75.683  56.118 144.700  1.00  0.00           N
ATOM   2541  CA  SER A 163      76.913  55.338 144.840  1.00  0.00           C
ATOM   2543  CB  SER A 163      78.223  56.088 144.500  1.00  0.00           C
ATOM   2546  OG  SER A 163      78.293  56.278 143.100  1.00  0.00           O
ATOM   2548  C   SER A 163      77.153  54.548 146.110  1.00  0.00           C
ATOM   2549  O   SER A 163      77.613  55.048 147.130  1.00  0.00           O
ATOM   2550  N   GLY A 164      77.013  53.218 145.990  1.00  0.00           N
ATOM   2552  CA  GLY A 164      77.693  52.258 146.850  1.00  0.00           C
ATOM   2555  C   GLY A 164      77.323  52.188 148.280  1.00  0.00           C
ATOM   2556  O   GLY A 164      76.153  52.228 148.630  1.00  0.00           O
ATOM   2557  N   ASN A 165      78.313  51.968 149.170  1.00  0.00           N
ATOM   2559  CA  ASN A 165      78.053  51.808 150.580  1.00  0.00           C
ATOM   2561  CB  ASN A 165      79.263  51.218 151.340  1.00  0.00           C
ATOM   2564  CG  ASN A 165      78.923  50.738 152.760  1.00  0.00           C
ATOM   2565  OD1 ASN A 165      77.773  50.698 153.200  1.00  0.00           O
ATOM   2566  ND2 ASN A 165      79.953  50.408 153.560  1.00  0.00           N
ATOM   2569  C   ASN A 165      77.533  53.058 151.210  1.00  0.00           C
ATOM   2570  O   ASN A 165      78.073  54.128 151.000  1.00  0.00           O
ATOM   2571  N   VAL A 166      76.513  52.918 152.080  1.00  0.00           N
ATOM   2573  CA  VAL A 166      75.933  53.968 152.910  1.00  0.00           C
ATOM   2575  CB  VAL A 166      74.833  53.388 153.800  1.00  0.00           C
ATOM   2577  CG1 VAL A 166      74.033  54.528 154.450  1.00  0.00           C
ATOM   2581  CG2 VAL A 166      73.883  52.518 152.940  1.00  0.00           C
ATOM   2585  C   VAL A 166      77.033  54.678 153.680  1.00  0.00           C
ATOM   2586  O   VAL A 166      77.063  55.888 153.800  1.00  0.00           O
ATOM   2587  N   ASN A 167      78.053  53.928 154.130  1.00  0.00           N
ATOM   2589  CA  ASN A 167      79.123  54.478 154.940  1.00  0.00           C
ATOM   2591  CB  ASN A 167      79.383  53.498 156.110  1.00  0.00           C
ATOM   2594  CG  ASN A 167      78.053  53.348 156.840  1.00  0.00           C
ATOM   2595  OD1 ASN A 167      77.303  54.308 157.020  1.00  0.00           O
ATOM   2596  ND2 ASN A 167      77.693  52.098 157.210  1.00  0.00           N
ATOM   2599  C   ASN A 167      80.403  54.748 154.170  1.00  0.00           C
ATOM   2600  O   ASN A 167      81.393  55.188 154.760  1.00  0.00           O
ATOM   2601  N   ALA A 168      80.413  54.568 152.830  1.00  0.00           N
ATOM   2603  CA  ALA A 168      81.553  54.908 152.000  1.00  0.00           C
ATOM   2605  CB  ALA A 168      82.683  53.868 152.140  1.00  0.00           C
ATOM   2609  C   ALA A 168      81.203  55.008 150.510  1.00  0.00           C
ATOM   2610  O   ALA A 168      81.323  54.038 149.760  1.00  0.00           O
ATOM   2611  N   PRO A 169      80.783  56.178 150.050  1.00  0.00           N
ATOM   2612  CD  PRO A 169      79.953  57.088 150.850  1.00  0.00           C
ATOM   2615  CA  PRO A 169      80.583  56.408 148.610  1.00  0.00           C
ATOM   2617  CB  PRO A 169      79.403  57.398 148.590  1.00  0.00           C
ATOM   2620  CG  PRO A 169      78.743  57.298 149.960  1.00  0.00           C
ATOM   2623  C   PRO A 169      81.773  57.048 147.890  1.00  0.00           C
ATOM   2624  O   PRO A 169      82.643  57.658 148.520  1.00  0.00           O
ATOM   2625  N   THR A 170      81.753  56.998 146.540  1.00  0.00           N
ATOM   2627  CA  THR A 170      82.293  58.028 145.650  1.00  0.00           C
ATOM   2629  CB  THR A 170      82.663  57.608 144.210  1.00  0.00           C
ATOM   2631  OG1 THR A 170      83.983  57.158 144.120  1.00  0.00           O
ATOM   2633  CG2 THR A 170      81.733  56.508 143.680  1.00  0.00           C
ATOM   2637  C   THR A 170      81.163  58.988 145.430  1.00  0.00           C
ATOM   2638  O   THR A 170      80.023  58.638 145.700  1.00  0.00           O
ATOM   2639  N   LEU A 171      81.393  60.118 144.740  1.00  0.00           N
ATOM   2641  CA  LEU A 171      80.413  60.428 143.730  1.00  0.00           C
ATOM   2643  CB  LEU A 171      79.423  61.518 144.180  1.00  0.00           C
ATOM   2646  CG  LEU A 171      77.963  61.228 143.790  1.00  0.00           C
ATOM   2648  CD1 LEU A 171      77.463  59.788 143.910  1.00  0.00           C
ATOM   2652  CD2 LEU A 171      77.003  62.168 144.520  1.00  0.00           C
ATOM   2656  C   LEU A 171      81.093  60.848 142.470  1.00  0.00           C
ATOM   2657  O   LEU A 171      82.243  61.268 142.500  1.00  0.00           O
ATOM   2658  N   GLN A 172      80.383  60.708 141.350  1.00  0.00           N
ATOM   2660  CA  GLN A 172      80.843  60.688 139.980  1.00  0.00           C
ATOM   2662  CB  GLN A 172      82.093  59.798 139.790  1.00  0.00           C
ATOM   2665  CG  GLN A 172      82.643  59.698 138.360  1.00  0.00           C
ATOM   2668  CD  GLN A 172      83.003  61.028 137.710  1.00  0.00           C
ATOM   2669  OE1 GLN A 172      84.183  61.238 137.430  1.00  0.00           O
ATOM   2670  NE2 GLN A 172      82.053  61.958 137.440  1.00  0.00           N
ATOM   2673  C   GLN A 172      79.563  60.168 139.310  1.00  0.00           C
ATOM   2674  O   GLN A 172      78.843  59.458 140.000  1.00  0.00           O
ATOM   2675  N   MET A 173      79.123  60.658 138.110  1.00  0.00           N
ATOM   2677  CA  MET A 173      78.143  61.718 137.860  1.00  0.00           C
ATOM   2679  CB  MET A 173      78.443  62.708 138.990  1.00  0.00           C
ATOM   2682  CG  MET A 173      77.883  62.478 140.480  1.00  0.00           C
ATOM   2685  SD  MET A 173      76.253  62.928 141.310  1.00  0.00           S
ATOM   2686  CE  MET A 173      75.743  64.378 142.240  1.00  0.00           C
ATOM   2690  C   MET A 173      77.953  62.398 136.350  1.00  0.00           C
ATOM   2691  O   MET A 173      78.673  62.048 135.420  1.00  0.00           O
ATOM   2692  N   GLN A 174      76.953  63.328 136.080  1.00  0.00           N
ATOM   2694  CA  GLN A 174      76.523  64.188 134.920  1.00  0.00           C
ATOM   2696  CB  GLN A 174      75.543  63.498 133.920  1.00  0.00           C
ATOM   2699  CG  GLN A 174      76.163  62.498 132.930  1.00  0.00           C
ATOM   2702  CD  GLN A 174      75.843  61.048 133.250  1.00  0.00           C
ATOM   2703  OE1 GLN A 174      74.683  60.658 133.330  1.00  0.00           O
ATOM   2704  NE2 GLN A 174      76.883  60.218 133.440  1.00  0.00           N
ATOM   2707  C   GLN A 174      75.723  65.498 135.320  1.00  0.00           C
ATOM   2708  O   GLN A 174      74.803  65.398 136.120  1.00  0.00           O
ATOM   2709  N   LEU A 175      75.923  66.728 134.740  1.00  0.00           N
ATOM   2711  CA  LEU A 175      75.313  67.988 135.260  1.00  0.00           C
ATOM   2713  CB  LEU A 175      76.423  69.048 135.570  1.00  0.00           C
ATOM   2716  CG  LEU A 175      75.963  70.348 136.300  1.00  0.00           C
ATOM   2718  CD1 LEU A 175      75.423  69.958 137.650  1.00  0.00           C
ATOM   2722  CD2 LEU A 175      77.093  71.358 136.520  1.00  0.00           C
ATOM   2726  C   LEU A 175      74.353  68.768 134.340  1.00  0.00           C
ATOM   2727  O   LEU A 175      74.623  68.908 133.150  1.00  0.00           O
ATOM   2728  N   MET A 176      73.253  69.398 134.870  1.00  0.00           N
ATOM   2730  CA  MET A 176      72.543  70.478 134.160  1.00  0.00           C
ATOM   2732  CB  MET A 176      71.023  70.188 134.040  1.00  0.00           C
ATOM   2735  CG  MET A 176      70.253  71.248 133.230  1.00  0.00           C
ATOM   2738  SD  MET A 176      68.613  70.778 132.630  1.00  0.00           S
ATOM   2739  CE  MET A 176      67.603  71.428 133.980  1.00  0.00           C
ATOM   2743  C   MET A 176      72.673  71.868 134.800  1.00  0.00           C
ATOM   2744  O   MET A 176      72.343  72.068 135.970  1.00  0.00           O
ATOM   2745  N   LEU A 177      73.103  72.908 134.030  1.00  0.00           N
ATOM   2747  CA  LEU A 177      73.023  74.308 134.450  1.00  0.00           C
ATOM   2749  CB  LEU A 177      73.983  75.218 133.610  1.00  0.00           C
ATOM   2752  CG  LEU A 177      74.043  76.718 134.000  1.00  0.00           C
ATOM   2754  CD1 LEU A 177      74.493  76.958 135.450  1.00  0.00           C
ATOM   2758  CD2 LEU A 177      75.013  77.508 133.100  1.00  0.00           C
ATOM   2762  C   LEU A 177      71.583  74.818 134.490  1.00  0.00           C
ATOM   2763  O   LEU A 177      70.823  74.698 133.530  1.00  0.00           O
ATOM   2764  N   VAL A 178      71.143  75.358 135.650  1.00  0.00           N
ATOM   2766  CA  VAL A 178      69.753  75.718 135.880  1.00  0.00           C
ATOM   2768  CB  VAL A 178      69.483  76.078 137.340  1.00  0.00           C
ATOM   2770  CG1 VAL A 178      69.863  77.528 137.700  1.00  0.00           C
ATOM   2774  CG2 VAL A 178      67.993  75.898 137.650  1.00  0.00           C
ATOM   2778  C   VAL A 178      69.263  76.818 134.960  1.00  0.00           C
ATOM   2779  O   VAL A 178      68.123  76.818 134.500  1.00  0.00           O
ATOM   2780  N   GLN A 179      70.133  77.798 134.670  1.00  0.00           N
ATOM   2782  CA  GLN A 179      69.793  78.968 133.910  1.00  0.00           C
ATOM   2784  CB  GLN A 179      71.003  79.918 133.910  1.00  0.00           C
ATOM   2787  CG  GLN A 179      70.693  81.318 133.340  1.00  0.00           C
ATOM   2790  CD  GLN A 179      71.943  82.178 133.480  1.00  0.00           C
ATOM   2791  OE1 GLN A 179      72.993  81.708 133.920  1.00  0.00           O
ATOM   2792  NE2 GLN A 179      71.853  83.468 133.110  1.00  0.00           N
ATOM   2795  C   GLN A 179      69.363  78.648 132.490  1.00  0.00           C
ATOM   2796  O   GLN A 179      68.393  79.208 131.990  1.00  0.00           O
ATOM   2797  N   THR A 180      70.103  77.728 131.870  1.00  0.00           N
ATOM   2799  CA  THR A 180      70.103  77.418 130.450  1.00  0.00           C
ATOM   2801  CB  THR A 180      71.503  76.918 130.050  1.00  0.00           C
ATOM   2803  OG1 THR A 180      72.503  77.378 130.930  1.00  0.00           O
ATOM   2805  CG2 THR A 180      71.903  77.328 128.640  1.00  0.00           C
ATOM   2809  C   THR A 180      69.153  76.278 130.130  1.00  0.00           C
ATOM   2810  O   THR A 180      68.623  76.168 129.040  1.00  0.00           O
ATOM   2811  N   GLY A 181      68.983  75.328 131.090  1.00  0.00           N
ATOM   2813  CA  GLY A 181      68.483  73.998 130.770  1.00  0.00           C
ATOM   2816  C   GLY A 181      69.453  73.198 129.920  1.00  0.00           C
ATOM   2817  O   GLY A 181      69.073  72.458 129.010  1.00  0.00           O
ATOM   2818  N   GLU A 182      70.753  73.338 130.190  1.00  0.00           N
ATOM   2820  CA  GLU A 182      71.823  72.738 129.410  1.00  0.00           C
ATOM   2822  CB  GLU A 182      72.893  73.788 129.010  1.00  0.00           C
ATOM   2825  CG  GLU A 182      74.143  73.238 128.300  1.00  0.00           C
ATOM   2828  CD  GLU A 182      75.063  74.358 127.820  1.00  0.00           C
ATOM   2829  OE1 GLU A 182      75.663  75.038 128.690  1.00  0.00           O
ATOM   2830  OE2 GLU A 182      75.173  74.528 126.580  1.00  0.00           O
ATOM   2831  C   GLU A 182      72.503  71.648 130.190  1.00  0.00           C
ATOM   2832  O   GLU A 182      72.993  71.878 131.300  1.00  0.00           O
ATOM   2833  N   ILE A 183      72.583  70.418 129.630  1.00  0.00           N
ATOM   2835  CA  ILE A 183      73.393  69.348 130.200  1.00  0.00           C
ATOM   2837  CB  ILE A 183      72.993  67.938 129.780  1.00  0.00           C
ATOM   2839  CG2 ILE A 183      74.003  66.898 130.320  1.00  0.00           C
ATOM   2843  CG1 ILE A 183      71.543  67.608 130.210  1.00  0.00           C
ATOM   2846  CD  ILE A 183      71.403  67.198 131.680  1.00  0.00           C
ATOM   2850  C   ILE A 183      74.823  69.598 129.770  1.00  0.00           C
ATOM   2851  O   ILE A 183      75.183  69.458 128.600  1.00  0.00           O
ATOM   2852  N   ILE A 184      75.653  70.038 130.710  1.00  0.00           N
ATOM   2854  CA  ILE A 184      76.943  70.568 130.350  1.00  0.00           C
ATOM   2856  CB  ILE A 184      77.423  71.658 131.300  1.00  0.00           C
ATOM   2858  CG2 ILE A 184      76.493  72.888 131.190  1.00  0.00           C
ATOM   2862  CG1 ILE A 184      77.573  71.198 132.760  1.00  0.00           C
ATOM   2865  CD  ILE A 184      78.443  72.178 133.560  1.00  0.00           C
ATOM   2869  C   ILE A 184      77.983  69.468 130.140  1.00  0.00           C
ATOM   2870  O   ILE A 184      78.913  69.658 129.360  1.00  0.00           O
ATOM   2871  N   TRP A 185      77.873  68.268 130.770  1.00  0.00           N
ATOM   2873  CA  TRP A 185      78.993  67.328 130.780  1.00  0.00           C
ATOM   2875  CB  TRP A 185      80.213  67.998 131.520  1.00  0.00           C
ATOM   2878  CG  TRP A 185      81.093  67.118 132.320  1.00  0.00           C
ATOM   2879  CD1 TRP A 185      82.263  66.518 131.940  1.00  0.00           C
ATOM   2881  NE1 TRP A 185      82.513  65.478 132.800  1.00  0.00           N
ATOM   2883  CE2 TRP A 185      81.493  65.378 133.710  1.00  0.00           C
ATOM   2884  CD2 TRP A 185      80.623  66.458 133.490  1.00  0.00           C
ATOM   2885  CE3 TRP A 185      79.513  66.648 134.310  1.00  0.00           C
ATOM   2887  CZ3 TRP A 185      79.323  65.748 135.350  1.00  0.00           C
ATOM   2889  CZ2 TRP A 185      81.233  64.428 134.670  1.00  0.00           C
ATOM   2891  CH2 TRP A 185      80.163  64.658 135.530  1.00  0.00           C
ATOM   2893  C   TRP A 185      78.673  65.868 131.200  1.00  0.00           C
ATOM   2894  O   TRP A 185      77.623  65.598 131.800  1.00  0.00           O
ATOM   2895  N   SER A 186      79.583  64.868 130.900  1.00  0.00           N
ATOM   2897  CA  SER A 186      79.433  63.478 131.380  1.00  0.00           C
ATOM   2899  CB  SER A 186      78.463  62.678 130.450  1.00  0.00           C
ATOM   2902  OG  SER A 186      79.003  62.498 129.140  1.00  0.00           O
ATOM   2904  C   SER A 186      80.723  62.618 131.630  1.00  0.00           C
ATOM   2905  O   SER A 186      81.743  62.648 130.920  1.00  0.00           O
ATOM   2906  N   GLY A 187      80.713  61.748 132.690  1.00  0.00           N
ATOM   2908  CA  GLY A 187      81.843  60.858 133.020  1.00  0.00           C
ATOM   2911  C   GLY A 187      81.523  59.488 133.610  1.00  0.00           C
ATOM   2912  O   GLY A 187      80.393  59.028 133.570  1.00  0.00           O
ATOM   2913  N   LYS A 188      82.513  58.858 134.300  1.00  0.00           N
ATOM   2915  CA  LYS A 188      82.343  57.688 135.180  1.00  0.00           C
ATOM   2917  CB  LYS A 188      81.903  56.358 134.510  1.00  0.00           C
ATOM   2920  CG  LYS A 188      82.633  55.948 133.210  1.00  0.00           C
ATOM   2923  CD  LYS A 188      82.143  56.678 131.950  1.00  0.00           C
ATOM   2926  CE  LYS A 188      83.193  57.588 131.320  1.00  0.00           C
ATOM   2929  NZ  LYS A 188      82.493  58.398 130.320  1.00  0.00           N
ATOM   2933  C   LYS A 188      83.563  57.528 136.100  1.00  0.00           C
ATOM   2934  O   LYS A 188      84.533  58.228 135.850  1.00  0.00           O
ATOM   2935  N   GLY A 189      83.523  56.688 137.200  1.00  0.00           N
ATOM   2937  CA  GLY A 189      84.643  56.468 138.160  1.00  0.00           C
ATOM   2940  C   GLY A 189      84.213  56.118 139.590  1.00  0.00           C
ATOM   2941  O   GLY A 189      83.173  56.578 140.050  1.00  0.00           O
ATOM   2942  N   ALA A 190      84.983  55.288 140.370  1.00  0.00           N
ATOM   2944  CA  ALA A 190      84.463  54.578 141.560  1.00  0.00           C
ATOM   2946  CB  ALA A 190      84.253  53.108 141.140  1.00  0.00           C
ATOM   2950  C   ALA A 190      85.253  54.548 142.900  1.00  0.00           C
ATOM   2951  O   ALA A 190      86.473  54.718 142.970  1.00  0.00           O
ATOM   2952  N   VAL A 191      84.533  54.238 144.010  1.00  0.00           N
ATOM   2954  CA  VAL A 191      85.013  53.918 145.370  1.00  0.00           C
ATOM   2956  CB  VAL A 191      84.613  54.958 146.450  1.00  0.00           C
ATOM   2958  CG1 VAL A 191      84.543  54.508 147.920  1.00  0.00           C
ATOM   2962  CG2 VAL A 191      85.653  56.088 146.420  1.00  0.00           C
ATOM   2966  C   VAL A 191      84.623  52.458 145.620  1.00  0.00           C
ATOM   2967  O   VAL A 191      84.243  51.988 146.700  1.00  0.00           O
ATOM   2968  N   SER A 192      84.663  51.678 144.530  1.00  0.00           N
ATOM   2970  CA  SER A 192      84.233  50.308 144.460  1.00  0.00           C
ATOM   2972  CB  SER A 192      84.173  49.758 143.010  1.00  0.00           C
ATOM   2975  OG  SER A 192      85.393  49.978 142.290  1.00  0.00           O
ATOM   2977  C   SER A 192      84.963  49.338 145.370  1.00  0.00           C
ATOM   2978  O   SER A 192      86.153  49.458 145.660  1.00  0.00           O
ATOM   2979  N   GLN A 193      84.163  48.378 145.820  1.00  0.00           N
ATOM   2981  CA  GLN A 193      84.413  47.028 146.250  1.00  0.00           C
ATOM   2983  CB  GLN A 193      85.503  46.818 147.340  1.00  0.00           C
ATOM   2986  CG  GLN A 193      86.913  46.528 146.770  1.00  0.00           C
ATOM   2989  CD  GLN A 193      86.903  45.418 145.720  1.00  0.00           C
ATOM   2990  OE1 GLN A 193      87.323  45.608 144.570  1.00  0.00           O
ATOM   2991  NE2 GLN A 193      86.413  44.218 146.090  1.00  0.00           N
ATOM   2994  C   GLN A 193      82.993  46.598 146.680  1.00  0.00           C
ATOM   2995  OT1 GLN A 193      82.033  47.128 146.070  1.00  0.00           O
ATOM   2996  OT2 GLN A 193      82.843  45.788 147.640  1.00  0.00           O
ATOM   2997  NH3 POPEB 194     101.863 128.148 128.540  1.00  0.00           N
ATOM   3001  C12 POPEB 194     102.783 129.118 127.840  1.00  0.00           C
ATOM   3004  C11 POPEB 194     104.203 129.068 128.450  1.00  0.00           C
ATOM   3007  P   POPEB 194     106.003 129.258 126.570  1.00  0.00           P
ATOM   3008  O13 POPEB 194     105.213 128.168 125.960  1.00  0.00           O
ATOM   3009  O14 POPEB 194     107.273 128.808 127.220  1.00  0.00           O
ATOM   3010  O11 POPEB 194     106.263 130.384 125.500  1.00  0.00           O
ATOM   3011  O12 POPEB 194     105.083 129.908 127.700  1.00  0.00           O
ATOM   3012  C1  POPEB 194     105.323 131.434 125.210  1.00  0.00           C
ATOM   3015  C2  POPEB 194     104.183 131.084 124.180  1.00  0.00           C
ATOM   3017  O21 POPEB 194     104.563 130.134 123.170  1.00  0.00           O
ATOM   3018  C21 POPEB 194     105.493 130.514 122.320  1.00  0.00           C
ATOM   3019  O22 POPEB 194     106.133 131.544 122.340  1.00  0.00           O
ATOM   3020  C22 POPEB 194     105.673 129.398 121.280  1.00  0.00           C
ATOM   3023  C3  POPEB 194     103.553 132.384 123.550  1.00  0.00           C
ATOM   3026  O31 POPEB 194     102.853 132.164 122.300  1.00  0.00           O
ATOM   3027  C31 POPEB 194     101.543 131.924 122.380  1.00  0.00           C
ATOM   3028  O32 POPEB 194     100.923 131.814 123.430  1.00  0.00           O
ATOM   3029  C32 POPEB 194     100.933 131.984 120.970  1.00  0.00           C
ATOM   3032  C23 POPEB 194     105.173 129.778 119.850  1.00  0.00           C
ATOM   3035  C24 POPEB 194     104.883 128.538 118.980  1.00  0.00           C
ATOM   3038  C25 POPEB 194     104.973 128.798 117.460  1.00  0.00           C
ATOM   3041  C26 POPEB 194     104.773 127.528 116.610  1.00  0.00           C
ATOM   3044  C27 POPEB 194     105.263 127.728 115.160  1.00  0.00           C
ATOM   3047  C28 POPEB 194     105.083 126.468 114.280  1.00  0.00           C
ATOM   3050  C29 POPEB 194     105.343 126.798 112.830  1.00  0.00           C
ATOM   3052 0C21 POPEB 194     106.013 126.078 111.910  1.00  0.00           C
ATOM   3054 1C21 POPEB 194     106.633 124.708 112.070  1.00  0.00           C
ATOM   3057 2C21 POPEB 194     106.233 123.768 110.910  1.00  0.00           C
ATOM   3060 3C21 POPEB 194     104.773 123.278 110.990  1.00  0.00           C
ATOM   3063 4C21 POPEB 194     104.313 122.638 109.660  1.00  0.00           C
ATOM   3066 5C21 POPEB 194     102.873 122.108 109.700  1.00  0.00           C
ATOM   3069 6C21 POPEB 194     101.833 123.148 110.130  1.00  0.00           C
ATOM   3072 7C21 POPEB 194     100.453 122.898 109.510  1.00  0.00           C
ATOM   3075 8C21 POPEB 194      99.363 123.808 110.070  1.00  0.00           C
ATOM   3079  C33 POPEB 194      99.903 130.864 120.690  1.00  0.00           C
ATOM   3082  C34 POPEB 194      99.333 130.884 119.260  1.00  0.00           C
ATOM   3085  C35 POPEB 194     100.403 130.684 118.170  1.00  0.00           C
ATOM   3088  C36 POPEB 194      99.833 130.034 116.910  1.00  0.00           C
ATOM   3091  C37 POPEB 194     100.563 130.444 115.620  1.00  0.00           C
ATOM   3094  C38 POPEB 194     100.083 129.638 114.410  1.00  0.00           C
ATOM   3097  C39 POPEB 194     100.653 130.144 113.070  1.00  0.00           C
ATOM   3100 0C31 POPEB 194     102.193 130.174 113.040  1.00  0.00           C
ATOM   3103 1C31 POPEB 194     102.753 130.474 111.650  1.00  0.00           C
ATOM   3106 2C31 POPEB 194     104.243 130.824 111.680  1.00  0.00           C
ATOM   3109 3C31 POPEB 194     104.813 130.984 110.270  1.00  0.00           C
ATOM   3112 4C31 POPEB 194     106.303 131.354 110.230  1.00  0.00           C
ATOM   3115 5C31 POPEB 194     106.813 131.544 108.790  1.00  0.00           C
ATOM   3118 6C31 POPEB 194     108.303 131.884 108.730  1.00  0.00           C
ATOM   3122  NH3 POPEC 195      24.403  72.618  87.620  1.00  0.00           N
ATOM   3126  C12 POPEC 195      24.833  73.898  86.940  1.00  0.00           C
ATOM   3129  C11 POPEC 195      23.733  74.958  86.980  1.00  0.00           C
ATOM   3132  P   POPEC 195      21.583  75.638  85.730  1.00  0.00           P
ATOM   3133  O13 POPEC 195      22.343  76.798  85.220  1.00  0.00           O
ATOM   3134  O14 POPEC 195      20.703  74.958  84.770  1.00  0.00           O
ATOM   3135  O11 POPEC 195      20.893  75.948  87.130  1.00  0.00           O
ATOM   3136  O12 POPEC 195      22.643  74.538  86.160  1.00  0.00           O
ATOM   3137  C1  POPEC 195      20.253  77.178  87.460  1.00  0.00           C
ATOM   3140  C2  POPEC 195      20.233  77.518  89.000  1.00  0.00           C
ATOM   3142  O21 POPEC 195      19.473  76.548  89.770  1.00  0.00           O
ATOM   3143  C21 POPEC 195      19.863  76.388  91.040  1.00  0.00           C
ATOM   3144  O22 POPEC 195      20.913  76.798  91.510  1.00  0.00           O
ATOM   3145  C22 POPEC 195      18.773  75.668  91.840  1.00  0.00           C
ATOM   3148  C3  POPEC 195      19.583  78.918  89.220  1.00  0.00           C
ATOM   3151  O31 POPEC 195      19.623  79.378  90.590  1.00  0.00           O
ATOM   3152  C31 POPEC 195      20.613  80.198  90.900  1.00  0.00           C
ATOM   3153  O32 POPEC 195      21.533  80.508  90.170  1.00  0.00           O
ATOM   3154  C32 POPEC 195      20.433  80.678  92.340  1.00  0.00           C
ATOM   3157  C23 POPEC 195      19.303  74.948  93.110  1.00  0.00           C
ATOM   3160  C24 POPEC 195      18.223  74.658  94.160  1.00  0.00           C
ATOM   3163  C25 POPEC 195      17.803  75.878  95.020  1.00  0.00           C
ATOM   3166  C26 POPEC 195      18.953  76.518  95.820  1.00  0.00           C
ATOM   3169  C27 POPEC 195      18.453  77.598  96.790  1.00  0.00           C
ATOM   3172  C28 POPEC 195      19.583  78.338  97.530  1.00  0.00           C
ATOM   3175  C29 POPEC 195      20.203  77.518  98.640  1.00  0.00           C
ATOM   3177 0C21 POPEC 195      20.313  77.878  99.930  1.00  0.00           C
ATOM   3179 1C21 POPEC 195      19.823  79.148 100.580  1.00  0.00           C
ATOM   3182 2C21 POPEC 195      19.293  78.908 102.000  1.00  0.00           C
ATOM   3185 3C21 POPEC 195      18.833  80.198 102.700  1.00  0.00           C
ATOM   3188 4C21 POPEC 195      18.423  79.998 104.170  1.00  0.00           C
ATOM   3191 5C21 POPEC 195      17.343  78.918 104.380  1.00  0.00           C
ATOM   3194 6C21 POPEC 195      16.933  78.748 105.850  1.00  0.00           C
ATOM   3197 7C21 POPEC 195      16.033  77.518 106.060  1.00  0.00           C
ATOM   3200 8C21 POPEC 195      15.693  77.238 107.530  1.00  0.00           C
ATOM   3204  C33 POPEC 195      20.823  82.168  92.510  1.00  0.00           C
ATOM   3207  C34 POPEC 195      20.433  82.788  93.870  1.00  0.00           C
ATOM   3210  C35 POPEC 195      20.933  82.008  95.090  1.00  0.00           C
ATOM   3213  C36 POPEC 195      21.133  82.898  96.320  1.00  0.00           C
ATOM   3216  C37 POPEC 195      21.483  82.098  97.570  1.00  0.00           C
ATOM   3219  C38 POPEC 195      21.933  82.958  98.770  1.00  0.00           C
ATOM   3222  C39 POPEC 195      23.353  83.518  98.610  1.00  0.00           C
ATOM   3225 0C31 POPEC 195      23.973  83.988  99.930  1.00  0.00           C
ATOM   3228 1C31 POPEC 195      25.423  84.448  99.740  1.00  0.00           C
ATOM   3231 2C31 POPEC 195      26.243  84.458 101.040  1.00  0.00           C
ATOM   3234 3C31 POPEC 195      26.033  85.678 101.950  1.00  0.00           C
ATOM   3237 4C31 POPEC 195      27.263  86.608 101.970  1.00  0.00           C
ATOM   3240 5C31 POPEC 195      27.133  87.768 102.970  1.00  0.00           C
ATOM   3243 6C31 POPEC 195      28.403  88.618 103.080  1.00  0.00           C
ATOM   3247  NH3 POPED 196      -1.113  84.188  89.140  1.00  0.00           N
ATOM   3251  C12 POPED 196      -0.503  85.468  88.670  1.00  0.00           C
ATOM   3254  C11 POPED 196       0.837  85.158  87.990  1.00  0.00           C
ATOM   3257  P   POPED 196       2.417  85.238  90.040  1.00  0.00           P
ATOM   3258  O13 POPED 196       3.013  86.458  89.490  1.00  0.00           O
ATOM   3259  O14 POPED 196       1.497  85.378  91.190  1.00  0.00           O
ATOM   3260  O11 POPED 196       3.593  84.218  90.350  1.00  0.00           O
ATOM   3261  O12 POPED 196       1.677  84.438  88.890  1.00  0.00           O
ATOM   3262  C1  POPED 196       4.003  84.008  91.700  1.00  0.00           C
ATOM   3265  C2  POPED 196       5.153  84.958  92.140  1.00  0.00           C
ATOM   3267  O21 POPED 196       6.023  84.168  92.950  1.00  0.00           O
ATOM   3268  C21 POPED 196       7.233  84.638  93.160  1.00  0.00           C
ATOM   3269  O22 POPED 196       7.763  85.588  92.620  1.00  0.00           O
ATOM   3270  C22 POPED 196       7.863  83.868  94.320  1.00  0.00           C
ATOM   3273  C3  POPED 196       4.653  86.218  92.920  1.00  0.00           C
ATOM   3276  O31 POPED 196       3.953  85.818  94.130  1.00  0.00           O
ATOM   3277  C31 POPED 196       4.243  86.478  95.240  1.00  0.00           C
ATOM   3278  O32 POPED 196       4.853  87.528  95.310  1.00  0.00           O
ATOM   3279  C32 POPED 196       3.763  85.628  96.430  1.00  0.00           C
ATOM   3282  C23 POPED 196       7.553  84.538  95.670  1.00  0.00           C
ATOM   3285  C24 POPED 196       8.143  83.768  96.850  1.00  0.00           C
ATOM   3288  C25 POPED 196       7.523  84.208  98.180  1.00  0.00           C
ATOM   3291  C26 POPED 196       8.053  83.438  99.400  1.00  0.00           C
ATOM   3294  C27 POPED 196       7.463  83.978 100.710  1.00  0.00           C
ATOM   3297  C28 POPED 196       8.003  83.238 101.940  1.00  0.00           C
ATOM   3300  C29 POPED 196       7.483  83.858 103.210  1.00  0.00           C
ATOM   3302 0C21 POPED 196       8.133  83.938 104.390  1.00  0.00           C
ATOM   3304 1C21 POPED 196       9.503  83.398 104.720  1.00  0.00           C
ATOM   3307 2C21 POPED 196       9.393  82.228 105.720  1.00  0.00           C
ATOM   3310 3C21 POPED 196      10.753  81.778 106.260  1.00  0.00           C
ATOM   3313 4C21 POPED 196      10.623  80.578 107.210  1.00  0.00           C
ATOM   3316 5C21 POPED 196      11.623  80.608 108.380  1.00  0.00           C
ATOM   3319 6C21 POPED 196      13.093  80.448 107.980  1.00  0.00           C
ATOM   3322 7C21 POPED 196      14.033  80.718 109.170  1.00  0.00           C
ATOM   3325 8C21 POPED 196      15.503  80.868 108.790  1.00  0.00           C
ATOM   3329  C33 POPED 196       4.323  86.058  97.800  1.00  0.00           C
ATOM   3332  C34 POPED 196       3.363  86.868  98.690  1.00  0.00           C
ATOM   3335  C35 POPED 196       4.163  87.618  99.750  1.00  0.00           C
ATOM   3338  C36 POPED 196       3.483  87.958 101.070  1.00  0.00           C
ATOM   3341  C37 POPED 196       4.553  88.548 101.990  1.00  0.00           C
ATOM   3344  C38 POPED 196       4.143  88.778 103.440  1.00  0.00           C
ATOM   3347  C39 POPED 196       5.383  89.238 104.220  1.00  0.00           C
ATOM   3350 0C31 POPED 196       5.113  89.618 105.670  1.00  0.00           C
ATOM   3353 1C31 POPED 196       6.433  89.958 106.370  1.00  0.00           C
ATOM   3356 2C31 POPED 196       6.223  90.808 107.620  1.00  0.00           C
ATOM   3359 3C31 POPED 196       7.523  91.098 108.370  1.00  0.00           C
ATOM   3362 4C31 POPED 196       8.553  91.918 107.570  1.00  0.00           C
ATOM   3365 5C31 POPED 196       9.653  92.468 108.490  1.00  0.00           C
ATOM   3368 6C31 POPED 196      10.693  93.318 107.760  1.00  0.00           C
ATOM   3372  NH3 POPEE 197     121.693  60.168  87.750  1.00  0.00           N
ATOM   3376  C12 POPEE 197     122.313  60.418  86.390  1.00  0.00           C
ATOM   3379  C11 POPEE 197     123.453  59.438  86.060  1.00  0.00           C
ATOM   3382  P   POPEE 197     126.023  59.978  86.460  1.00  0.00           P
ATOM   3383  O13 POPEE 197     126.783  58.768  86.070  1.00  0.00           O
ATOM   3384  O14 POPEE 197     126.053  61.118  85.490  1.00  0.00           O
ATOM   3385  O11 POPEE 197     126.673  60.538  87.780  1.00  0.00           O
ATOM   3386  O12 POPEE 197     124.543  59.638  86.960  1.00  0.00           O
ATOM   3387  C1  POPEE 197     126.003  60.318  89.010  1.00  0.00           C
ATOM   3390  C2  POPEE 197     126.833  60.848  90.190  1.00  0.00           C
ATOM   3392  O21 POPEE 197     125.903  61.618  90.960  1.00  0.00           O
ATOM   3393  C21 POPEE 197     126.083  61.588  92.250  1.00  0.00           C
ATOM   3394  O22 POPEE 197     127.013  61.048  92.840  1.00  0.00           O
ATOM   3395  C22 POPEE 197     124.913  62.318  92.910  1.00  0.00           C
ATOM   3398  C3  POPEE 197     128.033  61.728  89.740  1.00  0.00           C
ATOM   3401  O31 POPEE 197     128.853  62.128  90.870  1.00  0.00           O
ATOM   3402  C31 POPEE 197     129.983  61.458  91.050  1.00  0.00           C
ATOM   3403  O32 POPEE 197     130.493  60.668  90.280  1.00  0.00           O
ATOM   3404  C32 POPEE 197     130.553  61.768  92.430  1.00  0.00           C
ATOM   3407  C23 POPEE 197     124.833  62.068  94.420  1.00  0.00           C
ATOM   3410  C24 POPEE 197     123.993  63.118  95.150  1.00  0.00           C
ATOM   3413  C25 POPEE 197     124.153  62.988  96.660  1.00  0.00           C
ATOM   3416  C26 POPEE 197     123.513  64.138  97.460  1.00  0.00           C
ATOM   3419  C27 POPEE 197     124.003  64.128  98.910  1.00  0.00           C
ATOM   3422  C28 POPEE 197     123.393  65.228  99.790  1.00  0.00           C
ATOM   3425  C29 POPEE 197     123.883  65.138 101.210  1.00  0.00           C
ATOM   3427 0C21 POPEE 197     124.703  65.978 101.860  1.00  0.00           C
ATOM   3429 1C21 POPEE 197     125.313  67.258 101.320  1.00  0.00           C
ATOM   3432 2C21 POPEE 197     125.093  68.458 102.260  1.00  0.00           C
ATOM   3435 3C21 POPEE 197     123.633  68.728 102.640  1.00  0.00           C
ATOM   3438 4C21 POPEE 197     123.443  70.128 103.250  1.00  0.00           C
ATOM   3441 5C21 POPEE 197     122.233  70.238 104.190  1.00  0.00           C
ATOM   3444 6C21 POPEE 197     122.583  69.798 105.620  1.00  0.00           C
ATOM   3447 7C21 POPEE 197     121.423  69.988 106.600  1.00  0.00           C
ATOM   3450 8C21 POPEE 197     121.843  69.828 108.070  1.00  0.00           C
ATOM   3454  C33 POPEE 197     130.443  60.528  93.350  1.00  0.00           C
ATOM   3457  C34 POPEE 197     131.203  60.698  94.670  1.00  0.00           C
ATOM   3460  C35 POPEE 197     131.033  59.478  95.580  1.00  0.00           C
ATOM   3463  C36 POPEE 197     131.843  59.548  96.890  1.00  0.00           C
ATOM   3466  C37 POPEE 197     131.473  58.368  97.800  1.00  0.00           C
ATOM   3469  C38 POPEE 197     132.349  58.188  99.040  1.00  0.00           C
ATOM   3472  C39 POPEE 197     132.189  59.318 100.070  1.00  0.00           C
ATOM   3475 0C31 POPEE 197     132.063  58.828 101.520  1.00  0.00           C
ATOM   3478 1C31 POPEE 197     131.853  59.988 102.500  1.00  0.00           C
ATOM   3481 2C31 POPEE 197     131.423  59.538 103.910  1.00  0.00           C
ATOM   3484 3C31 POPEE 197     132.489  58.758 104.680  1.00  0.00           C
ATOM   3487 4C31 POPEE 197     132.089  58.528 106.150  1.00  0.00           C
ATOM   3490 5C31 POPEE 197     133.139  57.728 106.930  1.00  0.00           C
ATOM   3493 6C31 POPEE 197     132.809  57.628 108.430  1.00  0.00           C
ATOM   3497  NH3 POPEF 198      45.543  66.618  85.470  1.00  0.00           N
ATOM   3501  C12 POPEF 198      45.003  67.028  86.820  1.00  0.00           C
ATOM   3504  C11 POPEF 198      44.143  68.308  86.780  1.00  0.00           C
ATOM   3507  P   POPEF 198      45.613  70.268  85.680  1.00  0.00           P
ATOM   3508  O13 POPEF 198      46.793  69.478  85.260  1.00  0.00           O
ATOM   3509  O14 POPEF 198      44.653  70.608  84.600  1.00  0.00           O
ATOM   3510  O11 POPEF 198      46.083  71.608  86.370  1.00  0.00           O
ATOM   3511  O12 POPEF 198      44.893  69.508  86.860  1.00  0.00           O
ATOM   3512  C1  POPEF 198      46.153  71.768  87.790  1.00  0.00           C
ATOM   3515  C2  POPEF 198      45.893  73.238  88.190  1.00  0.00           C
ATOM   3517  O21 POPEF 198      46.823  73.628  89.210  1.00  0.00           O
ATOM   3518  C21 POPEF 198      46.643  73.158  90.430  1.00  0.00           C
ATOM   3519  O22 POPEF 198      45.703  72.478  90.810  1.00  0.00           O
ATOM   3520  C22 POPEF 198      47.843  73.558  91.270  1.00  0.00           C
ATOM   3523  C3  POPEF 198      44.383  73.558  88.480  1.00  0.00           C
ATOM   3526  O31 POPEF 198      44.213  74.958  88.770  1.00  0.00           O
ATOM   3527  C31 POPEF 198      43.233  75.478  89.530  1.00  0.00           C
ATOM   3528  O32 POPEF 198      43.183  76.658  89.820  1.00  0.00           O
ATOM   3529  C32 POPEF 198      42.093  74.498  89.840  1.00  0.00           C
ATOM   3532  C23 POPEF 198      47.483  73.918  92.730  1.00  0.00           C
ATOM   3535  C24 POPEF 198      48.713  74.458  93.470  1.00  0.00           C
ATOM   3538  C25 POPEF 198      49.063  73.668  94.750  1.00  0.00           C
ATOM   3541  C26 POPEF 198      48.493  74.298  96.030  1.00  0.00           C
ATOM   3544  C27 POPEF 198      46.973  74.558  95.980  1.00  0.00           C
ATOM   3547  C28 POPEF 198      46.413  75.018  97.330  1.00  0.00           C
ATOM   3550  C29 POPEF 198      46.433  73.948  98.380  1.00  0.00           C
ATOM   3552 0C21 POPEF 198      45.943  74.088  99.620  1.00  0.00           C
ATOM   3554 1C21 POPEF 198      45.253  75.338 100.120  1.00  0.00           C
ATOM   3557 2C21 POPEF 198      44.483  75.038 101.410  1.00  0.00           C
ATOM   3560 3C21 POPEF 198      45.393  74.868 102.640  1.00  0.00           C
ATOM   3563 4C21 POPEF 198      44.653  74.158 103.770  1.00  0.00           C
ATOM   3566 5C21 POPEF 198      45.303  74.298 105.150  1.00  0.00           C
ATOM   3569 6C21 POPEF 198      45.353  75.738 105.670  1.00  0.00           C
ATOM   3572 7C21 POPEF 198      45.463  75.798 107.200  1.00  0.00           C
ATOM   3575 8C21 POPEF 198      45.523  77.228 107.730  1.00  0.00           C
ATOM   3579  C33 POPEF 198      42.213  73.878  91.250  1.00  0.00           C
ATOM   3582  C34 POPEF 198      41.023  72.968  91.590  1.00  0.00           C
ATOM   3585  C35 POPEF 198      41.003  72.558  93.060  1.00  0.00           C
ATOM   3588  C36 POPEF 198      39.773  71.728  93.430  1.00  0.00           C
ATOM   3591  C37 POPEF 198      39.823  71.288  94.900  1.00  0.00           C
ATOM   3594  C38 POPEF 198      38.483  70.708  95.380  1.00  0.00           C
ATOM   3597  C39 POPEF 198      38.533  70.338  96.860  1.00  0.00           C
ATOM   3600 0C31 POPEF 198      37.163  70.028  97.470  1.00  0.00           C
ATOM   3603 1C31 POPEF 198      37.323  69.658  98.950  1.00  0.00           C
ATOM   3606 2C31 POPEF 198      36.293  70.338  99.870  1.00  0.00           C
ATOM   3609 3C31 POPEF 198      35.083  69.468 100.230  1.00  0.00           C
ATOM   3612 4C31 POPEF 198      34.403  69.968 101.500  1.00  0.00           C
ATOM   3615 5C31 POPEF 198      33.363  69.008 102.070  1.00  0.00           C
ATOM   3618 6C31 POPEF 198      33.093  69.208 103.560  1.00  0.00           C
ATOM   3622  NH3 POPEG 199      79.863  37.068  89.840  1.00  0.00           N
ATOM   3626  C12 POPEG 199      78.503  37.538  89.370  1.00  0.00           C
ATOM   3629  C11 POPEG 199      77.563  36.378  88.970  1.00  0.00           C
ATOM   3632  P   POPEG 199      78.833  34.758  87.390  1.00  0.00           P
ATOM   3633  O13 POPEG 199      78.953  34.508  85.940  1.00  0.00           O
ATOM   3634  O14 POPEG 199      80.043  35.078  88.180  1.00  0.00           O
ATOM   3635  O11 POPEG 199      78.063  33.558  88.070  1.00  0.00           O
ATOM   3636  O12 POPEG 199      77.773  35.928  87.620  1.00  0.00           O
ATOM   3637  C1  POPEG 199      78.813  32.338  88.170  1.00  0.00           C
ATOM   3640  C2  POPEG 199      78.033  31.228  88.920  1.00  0.00           C
ATOM   3642  O21 POPEG 199      77.433  31.728  90.130  1.00  0.00           O
ATOM   3643  C21 POPEG 199      78.103  31.688  91.250  1.00  0.00           C
ATOM   3644  O22 POPEG 199      79.283  31.478  91.410  1.00  0.00           O
ATOM   3645  C22 POPEG 199      77.093  31.828  92.390  1.00  0.00           C
ATOM   3648  C3  POPEG 199      78.913  29.938  89.070  1.00  0.00           C
ATOM   3651  O31 POPEG 199      78.473  29.038  90.110  1.00  0.00           O
ATOM   3652  C31 POPEG 199      77.373  28.368  89.870  1.00  0.00           C
ATOM   3653  O32 POPEG 199      76.713  28.388  88.850  1.00  0.00           O
ATOM   3654  C32 POPEG 199      77.023  27.548  91.120  1.00  0.00           C
ATOM   3657  C23 POPEG 199      77.703  31.358  93.720  1.00  0.00           C
ATOM   3660  C24 POPEG 199      76.673  31.338  94.850  1.00  0.00           C
ATOM   3663  C25 POPEG 199      77.223  30.668  96.110  1.00  0.00           C
ATOM   3666  C26 POPEG 199      76.193  30.638  97.250  1.00  0.00           C
ATOM   3669  C27 POPEG 199      76.633  29.758  98.430  1.00  0.00           C
ATOM   3672  C28 POPEG 199      75.563  29.638  99.520  1.00  0.00           C
ATOM   3675  C29 POPEG 199      75.293  30.938 100.230  1.00  0.00           C
ATOM   3677 0C21 POPEG 199      74.943  31.088 101.520  1.00  0.00           C
ATOM   3679 1C21 POPEG 199      74.723  29.968 102.510  1.00  0.00           C
ATOM   3682 2C21 POPEG 199      75.983  29.738 103.370  1.00  0.00           C
ATOM   3685 3C21 POPEG 199      75.763  28.688 104.470  1.00  0.00           C
ATOM   3688 4C21 POPEG 199      77.083  28.198 105.070  1.00  0.00           C
ATOM   3691 5C21 POPEG 199      76.913  27.348 106.340  1.00  0.00           C
ATOM   3694 6C21 POPEG 199      75.863  26.228 106.180  1.00  0.00           C
ATOM   3697 7C21 POPEG 199      75.883  25.228 107.350  1.00  0.00           C
ATOM   3700 8C21 POPEG 199      74.673  24.288 107.330  1.00  0.00           C
ATOM   3704  C33 POPEG 199      78.103  26.478  91.460  1.00  0.00           C
ATOM   3707  C34 POPEG 199      78.773  26.698  92.830  1.00  0.00           C
ATOM   3710  C35 POPEG 199      77.963  26.138  94.000  1.00  0.00           C
ATOM   3713  C36 POPEG 199      78.603  26.458  95.360  1.00  0.00           C
ATOM   3716  C37 POPEG 199      78.033  25.668  96.540  1.00  0.00           C
ATOM   3719  C38 POPEG 199      78.603  26.118  97.890  1.00  0.00           C
ATOM   3722  C39 POPEG 199      77.853  25.518  99.090  1.00  0.00           C
ATOM   3725 0C31 POPEG 199      78.663  25.588 100.390  1.00  0.00           C
ATOM   3728 1C31 POPEG 199      77.963  24.868 101.550  1.00  0.00           C
ATOM   3731 2C31 POPEG 199      78.943  24.108 102.440  1.00  0.00           C
ATOM   3734 3C31 POPEG 199      78.263  23.508 103.670  1.00  0.00           C
ATOM   3737 4C31 POPEG 199      79.043  22.308 104.200  1.00  0.00           C
ATOM   3740 5C31 POPEG 199      78.503  21.828 105.540  1.00  0.00           C
ATOM   3743 6C31 POPEG 199      79.173  20.548 106.010  1.00  0.00           C
ATOM   3747  NH3 POPEH 200      27.213 107.408  79.680  1.00  0.00           N
ATOM   3751  C12 POPEH 200      28.693 107.498  79.910  1.00  0.00           C
ATOM   3754  C11 POPEH 200      29.013 108.708  80.800  1.00  0.00           C
ATOM   3757  P   POPEH 200      31.343 109.788  80.230  1.00  0.00           P
ATOM   3758  O13 POPEH 200      31.053 109.518  78.790  1.00  0.00           O
ATOM   3759  O14 POPEH 200      32.723 109.598  80.710  1.00  0.00           O
ATOM   3760  O11 POPEH 200      30.773 111.178  80.730  1.00  0.00           O
ATOM   3761  O12 POPEH 200      30.413 108.798  81.070  1.00  0.00           O
ATOM   3762  C1  POPEH 200      31.163 111.628  82.040  1.00  0.00           C
ATOM   3765  C2  POPEH 200      30.013 112.348  82.800  1.00  0.00           C
ATOM   3767  O21 POPEH 200      30.463 112.528  84.150  1.00  0.00           O
ATOM   3768  C21 POPEH 200      29.983 113.578  84.780  1.00  0.00           C
ATOM   3769  O22 POPEH 200      29.043 114.268  84.430  1.00  0.00           O
ATOM   3770  C22 POPEH 200      30.803 113.828  86.050  1.00  0.00           C
ATOM   3773  C3  POPEH 200      28.723 111.488  82.700  1.00  0.00           C
ATOM   3776  O31 POPEH 200      27.703 111.798  83.680  1.00  0.00           O
ATOM   3777  C31 POPEH 200      27.643 110.988  84.730  1.00  0.00           C
ATOM   3778  O32 POPEH 200      28.373 110.028  84.920  1.00  0.00           O
ATOM   3779  C32 POPEH 200      26.463 111.398  85.610  1.00  0.00           C
ATOM   3782  C23 POPEH 200      31.823 114.968  85.840  1.00  0.00           C
ATOM   3785  C24 POPEH 200      32.713 115.288  87.060  1.00  0.00           C
ATOM   3788  C25 POPEH 200      32.003 116.078  88.180  1.00  0.00           C
ATOM   3791  C26 POPEH 200      31.363 115.208  89.270  1.00  0.00           C
ATOM   3794  C27 POPEH 200      30.673 116.058  90.340  1.00  0.00           C
ATOM   3797  C28 POPEH 200      30.203 115.258  91.580  1.00  0.00           C
ATOM   3800  C29 POPEH 200      31.353 114.828  92.450  1.00  0.00           C
ATOM   3802 0C21 POPEH 200      31.443 114.948  93.790  1.00  0.00           C
ATOM   3804 1C21 POPEH 200      30.393 115.498  94.720  1.00  0.00           C
ATOM   3807 2C21 POPEH 200      30.763 115.188  96.180  1.00  0.00           C
ATOM   3810 3C21 POPEH 200      29.613 115.458  97.140  1.00  0.00           C
ATOM   3813 4C21 POPEH 200      30.013 115.248  98.610  1.00  0.00           C
ATOM   3816 5C21 POPEH 200      28.823 114.938  99.520  1.00  0.00           C
ATOM   3819 6C21 POPEH 200      29.203 114.858 101.000  1.00  0.00           C
ATOM   3822 7C21 POPEH 200      28.063 114.288 101.850  1.00  0.00           C
ATOM   3825 8C21 POPEH 200      28.303 114.418 103.360  1.00  0.00           C
ATOM   3829  C33 POPEH 200      26.513 110.908  87.080  1.00  0.00           C
ATOM   3832  C34 POPEH 200      27.063 111.938  88.080  1.00  0.00           C
ATOM   3835  C35 POPEH 200      26.973 111.458  89.540  1.00  0.00           C
ATOM   3838  C36 POPEH 200      27.353 112.528  90.570  1.00  0.00           C
ATOM   3841  C37 POPEH 200      27.063 112.068  92.010  1.00  0.00           C
ATOM   3844  C38 POPEH 200      27.443 113.098  93.090  1.00  0.00           C
ATOM   3847  C39 POPEH 200      27.283 112.548  94.520  1.00  0.00           C
ATOM   3850 0C31 POPEH 200      25.823 112.548  95.020  1.00  0.00           C
ATOM   3853 1C31 POPEH 200      25.553 111.578  96.190  1.00  0.00           C
ATOM   3856 2C31 POPEH 200      26.313 111.858  97.490  1.00  0.00           C
ATOM   3859 3C31 POPEH 200      27.753 111.328  97.510  1.00  0.00           C
ATOM   3862 4C31 POPEH 200      28.123 110.638  98.830  1.00  0.00           C
ATOM   3865 5C31 POPEH 200      29.613 110.328  98.940  1.00  0.00           C
ATOM   3868 6C31 POPEH 200      29.973 109.528 100.200  1.00  0.00           C
ATOM   3872  NH3 POPEI 201      45.183 100.298  81.080  1.00  0.00           N
ATOM   3876  C12 POPEI 201      44.113 101.028  81.830  1.00  0.00           C
ATOM   3879  C11 POPEI 201      42.813 100.898  81.040  1.00  0.00           C
ATOM   3882  P   POPEI 201      40.393 101.598  81.110  1.00  0.00           P
ATOM   3883  O13 POPEI 201      40.753 102.778  80.270  1.00  0.00           O
ATOM   3884  O14 POPEI 201      39.853 100.368  80.460  1.00  0.00           O
ATOM   3885  O11 POPEI 201      39.443 102.108  82.260  1.00  0.00           O
ATOM   3886  O12 POPEI 201      41.733 101.288  81.880  1.00  0.00           O
ATOM   3887  C1  POPEI 201      38.293 101.408  82.740  1.00  0.00           C
ATOM   3890  C2  POPEI 201      38.583 100.678  84.080  1.00  0.00           C
ATOM   3892  O21 POPEI 201      37.353 100.608  84.850  1.00  0.00           O
ATOM   3893  C21 POPEI 201      37.133  99.448  85.440  1.00  0.00           C
ATOM   3894  O22 POPEI 201      37.603  98.368  85.110  1.00  0.00           O
ATOM   3895  C22 POPEI 201      36.263  99.658  86.680  1.00  0.00           C
ATOM   3898  C3  POPEI 201      39.633 101.468  84.920  1.00  0.00           C
ATOM   3901  O31 POPEI 201      39.703 101.008  86.300  1.00  0.00           O
ATOM   3902  C31 POPEI 201      40.223 101.918  87.120  1.00  0.00           C
ATOM   3903  O32 POPEI 201      40.603 103.028  86.790  1.00  0.00           O
ATOM   3904  C32 POPEI 201      40.323 101.388  88.540  1.00  0.00           C
ATOM   3907  C23 POPEI 201      35.973  98.318  87.380  1.00  0.00           C
ATOM   3910  C24 POPEI 201      35.063  98.418  88.620  1.00  0.00           C
ATOM   3913  C25 POPEI 201      35.733  99.078  89.840  1.00  0.00           C
ATOM   3916  C26 POPEI 201      35.203  98.568  91.190  1.00  0.00           C
ATOM   3919  C27 POPEI 201      33.713  98.838  91.430  1.00  0.00           C
ATOM   3922  C28 POPEI 201      33.203  98.308  92.790  1.00  0.00           C
ATOM   3925  C29 POPEI 201      33.513  99.188  93.970  1.00  0.00           C
ATOM   3927 0C21 POPEI 201      32.943  99.148  95.190  1.00  0.00           C
ATOM   3929 1C21 POPEI 201      31.933  98.128  95.660  1.00  0.00           C
ATOM   3932 2C21 POPEI 201      32.223  97.578  97.080  1.00  0.00           C
ATOM   3935 3C21 POPEI 201      31.423  96.308  97.400  1.00  0.00           C
ATOM   3938 4C21 POPEI 201      31.633  95.808  98.840  1.00  0.00           C
ATOM   3941 5C21 POPEI 201      30.963  94.448  99.120  1.00  0.00           C
ATOM   3944 6C21 POPEI 201      31.173  93.968 100.570  1.00  0.00           C
ATOM   3947 7C21 POPEI 201      30.393  92.688 100.900  1.00  0.00           C
ATOM   3950 8C21 POPEI 201      30.293  92.398 102.400  1.00  0.00           C
ATOM   3954  C33 POPEI 201      40.953 102.448  89.470  1.00  0.00           C
ATOM   3957  C34 POPEI 201      41.133 101.988  90.920  1.00  0.00           C
ATOM   3960  C35 POPEI 201      42.173 100.868  91.070  1.00  0.00           C
ATOM   3963  C36 POPEI 201      42.283 100.368  92.520  1.00  0.00           C
ATOM   3966  C37 POPEI 201      43.263  99.198  92.650  1.00  0.00           C
ATOM   3969  C38 POPEI 201      43.543  98.778  94.100  1.00  0.00           C
ATOM   3972  C39 POPEI 201      42.273  98.588  94.950  1.00  0.00           C
ATOM   3975 0C31 POPEI 201      42.563  98.038  96.350  1.00  0.00           C
ATOM   3978 1C31 POPEI 201      41.323  98.058  97.250  1.00  0.00           C
ATOM   3981 2C31 POPEI 201      41.633  97.598  98.670  1.00  0.00           C
ATOM   3984 3C31 POPEI 201      40.373  97.588  99.560  1.00  0.00           C
ATOM   3987 4C31 POPEI 201      40.693  97.188 101.000  1.00  0.00           C
ATOM   3990 5C31 POPEI 201      39.463  97.228 101.920  1.00  0.00           C
ATOM   3993 6C31 POPEI 201      39.793  96.868 103.370  1.00  0.00           C
ATOM   3997  NH3 POPEJ 202      69.073  43.488 129.290  1.00  0.00           N
ATOM   4001  C12 POPEJ 202      67.853  44.298 128.960  1.00  0.00           C
ATOM   4004  C11 POPEJ 202      67.403  45.048 130.220  1.00  0.00           C
ATOM   4007  P   POPEJ 202      68.193  47.058 131.710  1.00  0.00           P
ATOM   4008  O13 POPEJ 202      68.123  46.368 133.020  1.00  0.00           O
ATOM   4009  O14 POPEJ 202      69.223  48.098 131.560  1.00  0.00           O
ATOM   4010  O11 POPEJ 202      66.783  47.668 131.300  1.00  0.00           O
ATOM   4011  O12 POPEJ 202      68.433  45.928 130.630  1.00  0.00           O
ATOM   4012  C1  POPEJ 202      66.623  48.238 129.980  1.00  0.00           C
ATOM   4015  C2  POPEJ 202      66.813  49.788 129.950  1.00  0.00           C
ATOM   4017  O21 POPEJ 202      65.683  50.428 129.340  1.00  0.00           O
ATOM   4018  C21 POPEJ 202      65.433  50.198 128.060  1.00  0.00           C
ATOM   4019  O22 POPEJ 202      66.043  49.458 127.320  1.00  0.00           O
ATOM   4020  C22 POPEJ 202      64.203  51.008 127.640  1.00  0.00           C
ATOM   4023  C3  POPEJ 202      68.183  50.248 129.360  1.00  0.00           C
ATOM   4026  O31 POPEJ 202      68.443  51.628 129.650  1.00  0.00           O
ATOM   4027  C31 POPEJ 202      68.623  52.608 128.760  1.00  0.00           C
ATOM   4028  O32 POPEJ 202      69.003  53.728 129.070  1.00  0.00           O
ATOM   4029  C32 POPEJ 202      68.403  52.188 127.300  1.00  0.00           C
ATOM   4032  C23 POPEJ 202      62.953  50.118 127.490  1.00  0.00           C
ATOM   4035  C24 POPEJ 202      61.653  50.918 127.410  1.00  0.00           C
ATOM   4038  C25 POPEJ 202      61.403  51.658 126.090  1.00  0.00           C
ATOM   4041  C26 POPEJ 202      60.283  50.998 125.280  1.00  0.00           C
ATOM   4044  C27 POPEJ 202      59.893  51.778 124.000  1.00  0.00           C
ATOM   4047  C28 POPEJ 202      58.933  50.998 123.090  1.00  0.00           C
ATOM   4050  C29 POPEJ 202      57.703  50.498 123.810  1.00  0.00           C
ATOM   4052 0C21 POPEJ 202      56.503  51.098 123.900  1.00  0.00           C
ATOM   4054 1C21 POPEJ 202      56.133  52.448 123.330  1.00  0.00           C
ATOM   4057 2C21 POPEJ 202      55.753  53.388 124.490  1.00  0.00           C
ATOM   4060 3C21 POPEJ 202      55.203  54.758 124.070  1.00  0.00           C
ATOM   4063 4C21 POPEJ 202      54.473  55.438 125.230  1.00  0.00           C
ATOM   4066 5C21 POPEJ 202      53.613  56.648 124.820  1.00  0.00           C
ATOM   4069 6C21 POPEJ 202      52.643  57.068 125.930  1.00  0.00           C
ATOM   4072 7C21 POPEJ 202      51.683  58.188 125.530  1.00  0.00           C
ATOM   4075 8C21 POPEJ 202      50.673  58.528 126.640  1.00  0.00           C
ATOM   4079  C33 POPEJ 202      68.203  53.368 126.320  1.00  0.00           C
ATOM   4082  C34 POPEJ 202      67.953  52.868 124.890  1.00  0.00           C
ATOM   4085  C35 POPEJ 202      67.113  53.828 124.030  1.00  0.00           C
ATOM   4088  C36 POPEJ 202      67.773  55.178 123.760  1.00  0.00           C
ATOM   4091  C37 POPEJ 202      66.813  56.128 123.030  1.00  0.00           C
ATOM   4094  C38 POPEJ 202      67.453  57.468 122.620  1.00  0.00           C
ATOM   4097  C39 POPEJ 202      66.413  58.588 122.440  1.00  0.00           C
ATOM   4100 0C31 POPEJ 202      65.423  58.318 121.300  1.00  0.00           C
ATOM   4103 1C31 POPEJ 202      64.203  59.258 121.320  1.00  0.00           C
ATOM   4106 2C31 POPEJ 202      63.093  58.868 120.330  1.00  0.00           C
ATOM   4109 3C31 POPEJ 202      62.523  57.468 120.590  1.00  0.00           C
ATOM   4112 4C31 POPEJ 202      61.193  57.198 119.860  1.00  0.00           C
ATOM   4115 5C31 POPEJ 202      60.733  55.738 120.000  1.00  0.00           C
ATOM   4118 6C31 POPEJ 202      59.393  55.458 119.310  1.00  0.00           C
ATOM   4122  NH3 POPEK 203      85.473 108.768  84.610  1.00  0.00           N
ATOM   4126  C12 POPEK 203      86.583 109.288  85.480  1.00  0.00           C
ATOM   4129  C11 POPEK 203      87.833 108.358  85.450  1.00  0.00           C
ATOM   4132  P   POPEK 203      90.123 107.998  86.730  1.00  0.00           P
ATOM   4133  O13 POPEK 203      90.753 107.268  85.610  1.00  0.00           O
ATOM   4134  O14 POPEK 203      91.023 108.898  87.490  1.00  0.00           O
ATOM   4135  O11 POPEK 203      89.453 106.968  87.740  1.00  0.00           O
ATOM   4136  O12 POPEK 203      88.953 108.898  86.150  1.00  0.00           O
ATOM   4137  C1  POPEK 203      88.333 107.308  88.570  1.00  0.00           C
ATOM   4140  C2  POPEK 203      88.683 107.378  90.100  1.00  0.00           C
ATOM   4142  O21 POPEK 203      88.833 106.058  90.670  1.00  0.00           O
ATOM   4143  C21 POPEK 203      87.773 105.418  91.160  1.00  0.00           C
ATOM   4144  O22 POPEK 203      86.603 105.608  90.900  1.00  0.00           O
ATOM   4145  C22 POPEK 203      88.263 104.378  92.170  1.00  0.00           C
ATOM   4148  C3  POPEK 203      87.653 108.268  90.860  1.00  0.00           C
ATOM   4151  O31 POPEK 203      87.773 108.238  92.300  1.00  0.00           O
ATOM   4152  C31 POPEK 203      86.603 108.538  92.890  1.00  0.00           C
ATOM   4153  O32 POPEK 203      85.563 108.798  92.300  1.00  0.00           O
ATOM   4154  C32 POPEK 203      86.723 108.538  94.410  1.00  0.00           C
ATOM   4157  C23 POPEK 203      87.713 104.538  93.610  1.00  0.00           C
ATOM   4160  C24 POPEK 203      88.683 105.318  94.510  1.00  0.00           C
ATOM   4163  C25 POPEK 203      88.313 105.248  96.000  1.00  0.00           C
ATOM   4166  C26 POPEK 203      88.783 103.938  96.650  1.00  0.00           C
ATOM   4169  C27 POPEK 203      88.353 103.798  98.130  1.00  0.00           C
ATOM   4172  C28 POPEK 203      88.873 102.518  98.820  1.00  0.00           C
ATOM   4175  C29 POPEK 203      88.783 102.648 100.320  1.00  0.00           C
ATOM   4177 0C21 POPEK 203      87.963 102.008 101.180  1.00  0.00           C
ATOM   4179 1C21 POPEK 203      86.913 100.968 100.850  1.00  0.00           C
ATOM   4182 2C21 POPEK 203      85.493 101.388 101.300  1.00  0.00           C
ATOM   4185 3C21 POPEK 203      85.343 101.638 102.810  1.00  0.00           C
ATOM   4188 4C21 POPEK 203      83.873 101.688 103.250  1.00  0.00           C
ATOM   4191 5C21 POPEK 203      83.683 101.968 104.750  1.00  0.00           C
ATOM   4194 6C21 POPEK 203      83.853 103.438 105.140  1.00  0.00           C
ATOM   4197 7C21 POPEK 203      82.593 104.278 104.880  1.00  0.00           C
ATOM   4200 8C21 POPEK 203      82.783 105.768 105.220  1.00  0.00           C
ATOM   4204  C33 POPEK 203      85.373 108.798  95.110  1.00  0.00           C
ATOM   4207  C34 POPEK 203      85.503 108.668  96.630  1.00  0.00           C
ATOM   4210  C35 POPEK 203      84.233 109.008  97.410  1.00  0.00           C
ATOM   4213  C36 POPEK 203      84.513 109.028  98.920  1.00  0.00           C
ATOM   4216  C37 POPEK 203      83.403 109.658  99.780  1.00  0.00           C
ATOM   4219  C38 POPEK 203      82.523 108.618 100.470  1.00  0.00           C
ATOM   4222  C39 POPEK 203      81.403 109.218 101.350  1.00  0.00           C
ATOM   4225 0C31 POPEK 203      81.883 110.218 102.410  1.00  0.00           C
ATOM   4228 1C31 POPEK 203      80.743 110.658 103.350  1.00  0.00           C
ATOM   4231 2C31 POPEK 203      81.213 111.668 104.410  1.00  0.00           C
ATOM   4234 3C31 POPEK 203      82.003 111.028 105.550  1.00  0.00           C
ATOM   4237 4C31 POPEK 203      82.973 112.008 106.220  1.00  0.00           C
ATOM   4240 5C31 POPEK 203      83.793 111.328 107.320  1.00  0.00           C
ATOM   4243 6C31 POPEK 203      84.803 112.258 107.980  1.00  0.00           C
ATOM   4247  NH3 POPEL 204     117.123   8.678  85.680  1.00  0.00           N
ATOM   4251  C12 POPEL 204     117.583   7.398  85.030  1.00  0.00           C
ATOM   4254  C11 POPEL 204     116.433   6.488  84.540  1.00  0.00           C
ATOM   4257  P   POPEL 204     117.503   4.078  84.340  1.00  0.00           P
ATOM   4258  O13 POPEL 204     117.293   2.988  83.370  1.00  0.00           O
ATOM   4259  O14 POPEL 204     118.893   4.328  84.820  1.00  0.00           O
ATOM   4260  O11 POPEL 204     116.593   3.788  85.600  1.00  0.00           O
ATOM   4261  O12 POPEL 204     116.923   5.418  83.740  1.00  0.00           O
ATOM   4262  C1  POPEL 204     116.693   2.488  86.210  1.00  0.00           C
ATOM   4265  C2  POPEL 204     115.963   2.518  87.570  1.00  0.00           C
ATOM   4267  O21 POPEL 204     115.613   1.178  88.000  1.00  0.00           O
ATOM   4268  C21 POPEL 204     116.503   0.642  88.830  1.00  0.00           C
ATOM   4269  O22 POPEL 204     117.563   1.138  89.150  1.00  0.00           O
ATOM   4270  C22 POPEL 204     115.993  -0.708  89.320  1.00  0.00           C
ATOM   4273  C3  POPEL 204     114.663   3.358  87.420  1.00  0.00           C
ATOM   4276  O31 POPEL 204     113.693   3.128  88.460  1.00  0.00           O
ATOM   4277  C31 POPEL 204     114.093   3.588  89.650  1.00  0.00           C
ATOM   4278  O32 POPEL 204     115.103   4.228  89.850  1.00  0.00           O
ATOM   4279  C32 POPEL 204     113.033   3.278  90.690  1.00  0.00           C
ATOM   4282  C23 POPEL 204     116.733  -1.178  90.600  1.00  0.00           C
ATOM   4285  C24 POPEL 204     116.103  -2.428  91.230  1.00  0.00           C
ATOM   4288  C25 POPEL 204     115.963  -3.588  90.240  1.00  0.00           C
ATOM   4291  C26 POPEL 204     115.463  -4.898  90.880  1.00  0.00           C
ATOM   4294  C27 POPEL 204     115.083  -5.908  89.790  1.00  0.00           C
ATOM   4297  C28 POPEL 204     114.533  -7.238  90.320  1.00  0.00           C
ATOM   4300  C29 POPEL 204     114.333  -8.168  89.140  1.00  0.00           C
ATOM   4302 0C21 POPEL 204     113.153  -8.608  88.660  1.00  0.00           C
ATOM   4304 1C21 POPEL 204     111.783  -8.318  89.210  1.00  0.00           C
ATOM   4307 2C21 POPEL 204     111.463  -9.188  90.440  1.00  0.00           C
ATOM   4310 3C21 POPEL 204     110.003  -9.098  90.880  1.00  0.00           C
ATOM   4313 4C21 POPEL 204     109.733  -9.768  92.230  1.00  0.00           C
ATOM   4316 5C21 POPEL 204     108.243  -9.778  92.580  1.00  0.00           C
ATOM   4319 6C21 POPEL 204     107.953 -10.388  93.960  1.00  0.00           C
ATOM   4322 7C21 POPEL 204     106.463 -10.328  94.310  1.00  0.00           C
ATOM   4325 8C21 POPEL 204     106.113  -9.448  95.510  1.00  0.00           C
ATOM   4329  C33 POPEL 204     112.193   4.548  90.940  1.00  0.00           C
ATOM   4332  C34 POPEL 204     111.163   4.378  92.050  1.00  0.00           C
ATOM   4335  C35 POPEL 204     111.743   4.518  93.470  1.00  0.00           C
ATOM   4338  C36 POPEL 204     112.173   5.958  93.790  1.00  0.00           C
ATOM   4341  C37 POPEL 204     112.503   6.168  95.260  1.00  0.00           C
ATOM   4344  C38 POPEL 204     113.083   7.558  95.520  1.00  0.00           C
ATOM   4347  C39 POPEL 204     113.513   7.728  96.980  1.00  0.00           C
ATOM   4350 0C31 POPEL 204     112.903   8.958  97.660  1.00  0.00           C
ATOM   4353 1C31 POPEL 204     113.233   8.978  99.150  1.00  0.00           C
ATOM   4356 2C31 POPEL 204     112.653  10.208  99.830  1.00  0.00           C
ATOM   4359 3C31 POPEL 204     112.793  10.208 101.360  1.00  0.00           C
ATOM   4362 4C31 POPEL 204     114.253  10.208 101.830  1.00  0.00           C
ATOM   4365 5C31 POPEL 204     114.373  10.448 103.340  1.00  0.00           C
ATOM   4368 6C31 POPEL 204     115.793  10.258 103.870  1.00  0.00           C
ATOM   4372  NH3 POPEM 205     104.743 118.078  86.430  1.00  0.00           N
ATOM   4376  C12 POPEM 205     103.403 118.708  86.220  1.00  0.00           C
ATOM   4379  C11 POPEM 205     102.533 117.758  85.400  1.00  0.00           C
ATOM   4382  P   POPEM 205      99.933 117.628  85.120  1.00  0.00           P
ATOM   4383  O13 POPEM 205      98.893 118.638  85.440  1.00  0.00           O
ATOM   4384  O14 POPEM 205      99.753 116.858  83.870  1.00  0.00           O
ATOM   4385  O11 POPEM 205     100.043 116.598  86.350  1.00  0.00           O
ATOM   4386  O12 POPEM 205     101.303 118.388  85.110  1.00  0.00           O
ATOM   4387  C1  POPEM 205      99.033 116.628  87.390  1.00  0.00           C
ATOM   4390  C2  POPEM 205      99.643 116.948  88.780  1.00  0.00           C
ATOM   4392  O21 POPEM 205      98.693 116.478  89.760  1.00  0.00           O
ATOM   4393  C21 POPEM 205      99.223 116.118  90.910  1.00  0.00           C
ATOM   4394  O22 POPEM 205     100.403 116.168  91.200  1.00  0.00           O
ATOM   4395  C22 POPEM 205      98.143 115.518  91.800  1.00  0.00           C
ATOM   4398  C3  POPEM 205      99.923 118.468  88.940  1.00  0.00           C
ATOM   4401  O31 POPEM 205     100.563 118.838  90.180  1.00  0.00           O
ATOM   4402  C31 POPEM 205     101.883 118.638  90.250  1.00  0.00           C
ATOM   4403  O32 POPEM 205     102.543 117.978  89.460  1.00  0.00           O
ATOM   4404  C32 POPEM 205     102.443 119.478  91.400  1.00  0.00           C
ATOM   4407  C23 POPEM 205      98.723 114.938  93.110  1.00  0.00           C
ATOM   4410  C24 POPEM 205      97.693 114.128  93.900  1.00  0.00           C
ATOM   4413  C25 POPEM 205      98.203 113.628  95.250  1.00  0.00           C
ATOM   4416  C26 POPEM 205      97.843 114.568  96.420  1.00  0.00           C
ATOM   4419  C27 POPEM 205      97.953 113.868  97.780  1.00  0.00           C
ATOM   4422  C28 POPEM 205      97.083 114.548  98.840  1.00  0.00           C
ATOM   4425  C29 POPEM 205      96.953 113.698 100.080  1.00  0.00           C
ATOM   4427 0C21 POPEM 205      97.133 114.108 101.340  1.00  0.00           C
ATOM   4429 1C21 POPEM 205      97.523 115.508 101.760  1.00  0.00           C
ATOM   4432 2C21 POPEM 205      97.933 115.538 103.240  1.00  0.00           C
ATOM   4435 3C21 POPEM 205      99.263 114.828 103.530  1.00  0.00           C
ATOM   4438 4C21 POPEM 205      99.403 114.518 105.020  1.00  0.00           C
ATOM   4441 5C21 POPEM 205     100.743 113.858 105.390  1.00  0.00           C
ATOM   4444 6C21 POPEM 205     101.963 114.788 105.340  1.00  0.00           C
ATOM   4447 7C21 POPEM 205     103.283 113.998 105.460  1.00  0.00           C
ATOM   4450 8C21 POPEM 205     104.533 114.868 105.440  1.00  0.00           C
ATOM   4454  C33 POPEM 205     103.663 120.338  90.980  1.00  0.00           C
ATOM   4457  C34 POPEM 205     103.553 121.808  91.400  1.00  0.00           C
ATOM   4460  C35 POPEM 205     103.723 122.048  92.910  1.00  0.00           C
ATOM   4463  C36 POPEM 205     104.053 123.518  93.210  1.00  0.00           C
ATOM   4466  C37 POPEM 205     104.523 123.748  94.650  1.00  0.00           C
ATOM   4469  C38 POPEM 205     105.423 124.978  94.790  1.00  0.00           C
ATOM   4472  C39 POPEM 205     106.003 125.128  96.200  1.00  0.00           C
ATOM   4475 0C31 POPEM 205     107.283 125.968  96.280  1.00  0.00           C
ATOM   4478 1C31 POPEM 205     107.853 126.008  97.700  1.00  0.00           C
ATOM   4481 2C31 POPEM 205     109.173 126.778  97.800  1.00  0.00           C
ATOM   4484 3C31 POPEM 205     109.183 127.778  98.970  1.00  0.00           C
ATOM   4487 4C31 POPEM 205     109.143 127.098 100.350  1.00  0.00           C
ATOM   4490 5C31 POPEM 205     108.303 127.858 101.380  1.00  0.00           C
ATOM   4493 6C31 POPEM 205     106.793 127.718 101.150  1.00  0.00           C
ATOM   4497  NH3 POPEN 206      90.103  85.758 129.910  1.00  0.00           N
ATOM   4501  C12 POPEN 206      91.583  85.718 130.130  1.00  0.00           C
ATOM   4504  C11 POPEN 206      91.953  84.618 131.150  1.00  0.00           C
ATOM   4507  P   POPEN 206      94.593  84.798 131.000  1.00  0.00           P
ATOM   4508  O13 POPEN 206      95.263  86.118 130.950  1.00  0.00           O
ATOM   4509  O14 POPEN 206      95.423  83.688 131.520  1.00  0.00           O
ATOM   4510  O11 POPEN 206      94.163  84.488 129.510  1.00  0.00           O
ATOM   4511  O12 POPEN 206      93.213  84.878 131.770  1.00  0.00           O
ATOM   4512  C1  POPEN 206      94.203  83.218 128.860  1.00  0.00           C
ATOM   4515  C2  POPEN 206      95.093  83.298 127.590  1.00  0.00           C
ATOM   4517  O21 POPEN 206      94.503  82.548 126.500  1.00  0.00           O
ATOM   4518  C21 POPEN 206      94.043  83.268 125.490  1.00  0.00           C
ATOM   4519  O22 POPEN 206      94.003  84.488 125.430  1.00  0.00           O
ATOM   4520  C22 POPEN 206      93.693  82.348 124.310  1.00  0.00           C
ATOM   4523  C3  POPEN 206      96.543  82.778 127.850  1.00  0.00           C
ATOM   4526  O31 POPEN 206      97.313  82.978 126.640  1.00  0.00           O
ATOM   4527  C31 POPEN 206      97.643  81.888 125.960  1.00  0.00           C
ATOM   4528  O32 POPEN 206      98.103  80.858 126.420  1.00  0.00           O
ATOM   4529  C32 POPEN 206      97.283  82.138 124.490  1.00  0.00           C
ATOM   4532  C23 POPEN 206      94.203  82.918 122.960  1.00  0.00           C
ATOM   4535  C24 POPEN 206      93.193  83.818 122.240  1.00  0.00           C
ATOM   4538  C25 POPEN 206      92.113  83.018 121.480  1.00  0.00           C
ATOM   4541  C26 POPEN 206      92.513  82.548 120.080  1.00  0.00           C
ATOM   4544  C27 POPEN 206      91.523  81.488 119.540  1.00  0.00           C
ATOM   4547  C28 POPEN 206      91.733  81.168 118.050  1.00  0.00           C
ATOM   4550  C29 POPEN 206      90.773  80.108 117.580  1.00  0.00           C
ATOM   4552 0C21 POPEN 206      91.033  79.088 116.740  1.00  0.00           C
ATOM   4554 1C21 POPEN 206      92.323  78.798 116.010  1.00  0.00           C
ATOM   4557 2C21 POPEN 206      93.013  77.538 116.570  1.00  0.00           C
ATOM   4560 3C21 POPEN 206      94.133  76.978 115.680  1.00  0.00           C
ATOM   4563 4C21 POPEN 206      94.913  75.878 116.410  1.00  0.00           C
ATOM   4566 5C21 POPEN 206      95.733  74.958 115.490  1.00  0.00           C
ATOM   4569 6C21 POPEN 206      96.333  73.798 116.290  1.00  0.00           C
ATOM   4572 7C21 POPEN 206      96.993  72.718 115.430  1.00  0.00           C
ATOM   4575 8C21 POPEN 206      97.323  71.448 116.220  1.00  0.00           C
ATOM   4579  C33 POPEN 206      98.443  81.968 123.490  1.00  0.00           C
ATOM   4582  C34 POPEN 206      98.163  82.738 122.190  1.00  0.00           C
ATOM   4585  C35 POPEN 206      98.843  82.148 120.940  1.00  0.00           C
ATOM   4588  C36 POPEN 206      97.973  81.108 120.230  1.00  0.00           C
ATOM   4591  C37 POPEN 206      98.333  80.878 118.750  1.00  0.00           C
ATOM   4594  C38 POPEN 206      97.363  79.888 118.080  1.00  0.00           C
ATOM   4597  C39 POPEN 206      97.333  79.938 116.550  1.00  0.00           C
ATOM   4600 0C31 POPEN 206      96.583  81.178 116.000  1.00  0.00           C
ATOM   4603 1C31 POPEN 206      96.303  81.098 114.500  1.00  0.00           C
ATOM   4606 2C31 POPEN 206      95.633  82.368 113.950  1.00  0.00           C
ATOM   4609 3C31 POPEN 206      96.593  83.558 113.760  1.00  0.00           C
ATOM   4612 4C31 POPEN 206      97.523  83.398 112.540  1.00  0.00           C
ATOM   4615 5C31 POPEN 206      98.473  84.588 112.360  1.00  0.00           C
ATOM   4618 6C31 POPEN 206      99.403  84.438 111.150  1.00  0.00           C
ATOM   4622  NH3 POPEO 207      42.913  49.358 130.770  1.00  0.00           N
ATOM   4626  C12 POPEO 207      43.013  47.888 131.070  1.00  0.00           C
ATOM   4629  C11 POPEO 207      44.093  47.228 130.210  1.00  0.00           C
ATOM   4632  P   POPEO 207      46.663  47.338 129.920  1.00  0.00           P
ATOM   4633  O13 POPEO 207      47.753  48.298 129.650  1.00  0.00           O
ATOM   4634  O14 POPEO 207      46.873  46.218 130.860  1.00  0.00           O
ATOM   4635  O11 POPEO 207      46.283  46.678 128.540  1.00  0.00           O
ATOM   4636  O12 POPEO 207      45.263  48.048 130.200  1.00  0.00           O
ATOM   4637  C1  POPEO 207      47.333  46.048 127.800  1.00  0.00           C
ATOM   4640  C2  POPEO 207      46.923  45.948 126.300  1.00  0.00           C
ATOM   4642  O21 POPEO 207      47.193  47.158 125.550  1.00  0.00           O
ATOM   4643  C21 POPEO 207      48.483  47.428 125.400  1.00  0.00           C
ATOM   4644  O22 POPEO 207      49.413  46.868 125.930  1.00  0.00           O
ATOM   4645  C22 POPEO 207      48.613  48.598 124.420  1.00  0.00           C
ATOM   4648  C3  POPEO 207      45.403  45.608 126.230  1.00  0.00           C
ATOM   4651  O31 POPEO 207      44.943  45.438 124.880  1.00  0.00           O
ATOM   4652  C31 POPEO 207      43.993  44.528 124.720  1.00  0.00           C
ATOM   4653  O32 POPEO 207      43.553  43.778 125.570  1.00  0.00           O
ATOM   4654  C32 POPEO 207      43.463  44.668 123.290  1.00  0.00           C
ATOM   4657  C23 POPEO 207      49.943  48.558 123.630  1.00  0.00           C
ATOM   4660  C24 POPEO 207      50.053  49.758 122.690  1.00  0.00           C
ATOM   4663  C25 POPEO 207      51.403  49.868 121.960  1.00  0.00           C
ATOM   4666  C26 POPEO 207      51.693  48.728 120.970  1.00  0.00           C
ATOM   4669  C27 POPEO 207      52.953  49.018 120.130  1.00  0.00           C
ATOM   4672  C28 POPEO 207      53.233  47.948 119.070  1.00  0.00           C
ATOM   4675  C29 POPEO 207      54.383  48.328 118.190  1.00  0.00           C
ATOM   4677 0C21 POPEO 207      54.313  49.058 117.060  1.00  0.00           C
ATOM   4679 1C21 POPEO 207      53.063  49.648 116.450  1.00  0.00           C
ATOM   4682 2C21 POPEO 207      52.603  48.848 115.230  1.00  0.00           C
ATOM   4685 3C21 POPEO 207      51.373  49.468 114.540  1.00  0.00           C
ATOM   4688 4C21 POPEO 207      50.943  48.688 113.290  1.00  0.00           C
ATOM   4691 5C21 POPEO 207      49.823  49.388 112.510  1.00  0.00           C
ATOM   4694 6C21 POPEO 207      49.583  48.758 111.130  1.00  0.00           C
ATOM   4697 7C21 POPEO 207      48.433  49.438 110.370  1.00  0.00           C
ATOM   4700 8C21 POPEO 207      48.233  48.888 108.960  1.00  0.00           C
ATOM   4704  C33 POPEO 207      44.303  43.898 122.260  1.00  0.00           C
ATOM   4707  C34 POPEO 207      43.583  42.638 121.760  1.00  0.00           C
ATOM   4710  C35 POPEO 207      44.343  41.948 120.610  1.00  0.00           C
ATOM   4713  C36 POPEO 207      44.053  42.548 119.230  1.00  0.00           C
ATOM   4716  C37 POPEO 207      45.083  42.118 118.170  1.00  0.00           C
ATOM   4719  C38 POPEO 207      46.363  42.968 118.230  1.00  0.00           C
ATOM   4722  C39 POPEO 207      47.653  42.138 118.250  1.00  0.00           C
ATOM   4725 0C31 POPEO 207      48.023  41.488 116.910  1.00  0.00           C
ATOM   4728 1C31 POPEO 207      49.303  40.658 117.040  1.00  0.00           C
ATOM   4731 2C31 POPEO 207      49.893  40.158 115.710  1.00  0.00           C
ATOM   4734 3C31 POPEO 207      51.043  39.178 115.950  1.00  0.00           C
ATOM   4737 4C31 POPEO 207      51.803  38.788 114.670  1.00  0.00           C
ATOM   4740 5C31 POPEO 207      52.863  37.708 114.930  1.00  0.00           C
ATOM   4743 6C31 POPEO 207      53.713  37.368 113.700  1.00  0.00           C
ATOM   4747  NH3 POPEP 208      41.633 105.228  81.390  1.00  0.00           N
ATOM   4751  C12 POPEP 208      42.913 106.028  81.610  1.00  0.00           C
ATOM   4754  C11 POPEP 208      42.663 107.228  82.540  1.00  0.00           C
ATOM   4757  P   POPEP 208      44.303 109.258  81.980  1.00  0.00           P
ATOM   4758  O13 POPEP 208      44.693 108.898  80.610  1.00  0.00           O
ATOM   4759  O14 POPEP 208      43.343 110.368  82.220  1.00  0.00           O
ATOM   4760  O11 POPEP 208      45.663 109.558  82.700  1.00  0.00           O
ATOM   4761  O12 POPEP 208      43.863 107.968  82.780  1.00  0.00           O
ATOM   4762  C1  POPEP 208      45.833 110.508  83.740  1.00  0.00           C
ATOM   4765  C2  POPEP 208      46.313 109.808  85.030  1.00  0.00           C
ATOM   4767  O21 POPEP 208      46.823 110.868  85.870  1.00  0.00           O
ATOM   4768  C21 POPEP 208      46.593 110.648  87.160  1.00  0.00           C
ATOM   4769  O22 POPEP 208      46.153 109.608  87.630  1.00  0.00           O
ATOM   4770  C22 POPEP 208      47.073 111.828  88.000  1.00  0.00           C
ATOM   4773  C3  POPEP 208      47.393 108.718  84.740  1.00  0.00           C
ATOM   4776  O31 POPEP 208      48.473 109.228  83.940  1.00  0.00           O
ATOM   4777  C31 POPEP 208      49.603 109.718  84.450  1.00  0.00           C
ATOM   4778  O32 POPEP 208      50.373 110.468  83.860  1.00  0.00           O
ATOM   4779  C32 POPEP 208      49.883 109.278  85.880  1.00  0.00           C
ATOM   4782  C23 POPEP 208      48.343 111.488  88.800  1.00  0.00           C
ATOM   4785  C24 POPEP 208      48.623 112.468  89.960  1.00  0.00           C
ATOM   4788  C25 POPEP 208      49.273 111.788  91.180  1.00  0.00           C
ATOM   4791  C26 POPEP 208      48.293 110.858  91.930  1.00  0.00           C
ATOM   4794  C27 POPEP 208      48.953 109.618  92.550  1.00  0.00           C
ATOM   4797  C28 POPEP 208      47.913 108.688  93.180  1.00  0.00           C
ATOM   4800  C29 POPEP 208      48.543 107.458  93.800  1.00  0.00           C
ATOM   4802 0C21 POPEP 208      48.923 107.348  95.090  1.00  0.00           C
ATOM   4804 1C21 POPEP 208      48.783 108.428  96.130  1.00  0.00           C
ATOM   4807 2C21 POPEP 208      48.893 107.858  97.560  1.00  0.00           C
ATOM   4810 3C21 POPEP 208      48.843 108.948  98.650  1.00  0.00           C
ATOM   4813 4C21 POPEP 208      49.033 108.348 100.050  1.00  0.00           C
ATOM   4816 5C21 POPEP 208      49.413 109.378 101.120  1.00  0.00           C
ATOM   4819 6C21 POPEP 208      48.263 110.288 101.570  1.00  0.00           C
ATOM   4822 7C21 POPEP 208      48.673 111.178 102.750  1.00  0.00           C
ATOM   4825 8C21 POPEP 208      47.543 112.048 103.300  1.00  0.00           C
ATOM   4829  C33 POPEP 208      51.213 109.858  86.430  1.00  0.00           C
ATOM   4832  C34 POPEP 208      52.423 108.968  86.160  1.00  0.00           C
ATOM   4835  C35 POPEP 208      53.633 109.298  87.070  1.00  0.00           C
ATOM   4838  C36 POPEP 208      53.363 109.078  88.560  1.00  0.00           C
ATOM   4841  C37 POPEP 208      54.553 109.448  89.460  1.00  0.00           C
ATOM   4844  C38 POPEP 208      54.243 110.628  90.390  1.00  0.00           C
ATOM   4847  C39 POPEP 208      55.443 110.998  91.270  1.00  0.00           C
ATOM   4850 0C31 POPEP 208      55.673 110.018  92.440  1.00  0.00           C
ATOM   4853 1C31 POPEP 208      57.063 110.218  93.050  1.00  0.00           C
ATOM   4856 2C31 POPEP 208      57.463 109.188  94.120  1.00  0.00           C
ATOM   4859 3C31 POPEP 208      57.053 109.538  95.560  1.00  0.00           C
ATOM   4862 4C31 POPEP 208      57.843 110.708  96.180  1.00  0.00           C
ATOM   4865 5C31 POPEP 208      57.553 110.888  97.670  1.00  0.00           C
ATOM   4868 6C31 POPEP 208      58.303 112.068  98.300  1.00  0.00           C
ATOM   4872  NH3 POPEQ 209      71.483  83.768 129.490  1.00  0.00           N
ATOM   4876  C12 POPEQ 209      72.573  82.838 129.960  1.00  0.00           C
ATOM   4879  C11 POPEQ 209      73.373  82.248 128.770  1.00  0.00           C
ATOM   4882  P   POPEQ 209      74.693  80.528 130.270  1.00  0.00           P
ATOM   4883  O13 POPEQ 209      73.413  79.778 130.240  1.00  0.00           O
ATOM   4884  O14 POPEQ 209      75.113  81.198 131.510  1.00  0.00           O
ATOM   4885  O11 POPEQ 209      75.873  79.628 129.710  1.00  0.00           O
ATOM   4886  O12 POPEQ 209      74.613  81.668 129.180  1.00  0.00           O
ATOM   4887  C1  POPEQ 209      75.633  78.528 128.820  1.00  0.00           C
ATOM   4890  C2  POPEQ 209      75.223  78.988 127.400  1.00  0.00           C
ATOM   4892  O21 POPEQ 209      75.023  77.818 126.590  1.00  0.00           O
ATOM   4893  C21 POPEQ 209      74.073  77.888 125.690  1.00  0.00           C
ATOM   4894  O22 POPEQ 209      73.253  78.788 125.590  1.00  0.00           O
ATOM   4895  C22 POPEQ 209      74.173  76.768 124.660  1.00  0.00           C
ATOM   4898  C3  POPEQ 209      76.343  79.878 126.790  1.00  0.00           C
ATOM   4901  O31 POPEQ 209      75.983  80.378 125.480  1.00  0.00           O
ATOM   4902  C31 POPEQ 209      76.473  79.678 124.450  1.00  0.00           C
ATOM   4903  O32 POPEQ 209      77.203  78.718 124.510  1.00  0.00           O
ATOM   4904  C32 POPEQ 209      75.893  80.288 123.180  1.00  0.00           C
ATOM   4907  C23 POPEQ 209      73.493  77.208 123.340  1.00  0.00           C
ATOM   4910  C24 POPEQ 209      73.763  76.268 122.150  1.00  0.00           C
ATOM   4913  C25 POPEQ 209      73.143  74.868 122.290  1.00  0.00           C
ATOM   4916  C26 POPEQ 209      71.633  74.888 122.540  1.00  0.00           C
ATOM   4919  C27 POPEQ 209      70.953  73.528 122.350  1.00  0.00           C
ATOM   4922  C28 POPEQ 209      70.093  73.418 121.070  1.00  0.00           C
ATOM   4925  C29 POPEQ 209      70.933  73.448 119.820  1.00  0.00           C
ATOM   4927 0C21 POPEQ 209      70.803  72.638 118.750  1.00  0.00           C
ATOM   4929 1C21 POPEQ 209      69.723  71.608 118.520  1.00  0.00           C
ATOM   4932 2C21 POPEQ 209      69.543  71.388 117.010  1.00  0.00           C
ATOM   4935 3C21 POPEQ 209      68.243  70.648 116.640  1.00  0.00           C
ATOM   4938 4C21 POPEQ 209      67.913  70.708 115.140  1.00  0.00           C
ATOM   4941 5C21 POPEQ 209      68.813  69.838 114.270  1.00  0.00           C
ATOM   4944 6C21 POPEQ 209      68.613  70.158 112.780  1.00  0.00           C
ATOM   4947 7C21 POPEQ 209      69.253  69.128 111.850  1.00  0.00           C
ATOM   4950 8C21 POPEQ 209      69.093  69.518 110.380  1.00  0.00           C
ATOM   4954  C33 POPEQ 209      76.323  79.518 121.920  1.00  0.00           C
ATOM   4957  C34 POPEQ 209      75.313  79.628 120.780  1.00  0.00           C
ATOM   4960  C35 POPEQ 209      75.893  79.148 119.450  1.00  0.00           C
ATOM   4963  C36 POPEQ 209      74.823  78.948 118.370  1.00  0.00           C
ATOM   4966  C37 POPEQ 209      75.453  78.648 117.000  1.00  0.00           C
ATOM   4969  C38 POPEQ 209      74.423  78.668 115.870  1.00  0.00           C
ATOM   4972  C39 POPEQ 209      75.083  78.798 114.490  1.00  0.00           C
ATOM   4975 0C31 POPEQ 209      74.083  78.988 113.360  1.00  0.00           C
ATOM   4978 1C31 POPEQ 209      74.733  79.628 112.120  1.00  0.00           C
ATOM   4981 2C31 POPEQ 209      73.803  79.688 110.900  1.00  0.00           C
ATOM   4984 3C31 POPEQ 209      73.493  78.328 110.250  1.00  0.00           C
ATOM   4987 4C31 POPEQ 209      74.743  77.538 109.840  1.00  0.00           C
ATOM   4990 5C31 POPEQ 209      74.403  76.258 109.060  1.00  0.00           C
ATOM   4993 6C31 POPEQ 209      75.613  75.348 108.830  1.00  0.00           C
ATOM   4997  NH3 POPER 210     126.283  88.278 127.980  1.00  0.00           N
ATOM   5001  C12 POPER 210     126.343  86.788 127.840  1.00  0.00           C
ATOM   5004  C11 POPER 210     126.363  86.118 129.230  1.00  0.00           C
ATOM   5007  P   POPER 210     127.983  84.098 129.440  1.00  0.00           P
ATOM   5008  O13 POPER 210     128.983  84.588 128.480  1.00  0.00           O
ATOM   5009  O14 POPER 210     128.273  84.348 130.870  1.00  0.00           O
ATOM   5010  O11 POPER 210     127.663  82.578 129.140  1.00  0.00           O
ATOM   5011  O12 POPER 210     126.563  84.708 129.100  1.00  0.00           O
ATOM   5012  C1  POPER 210     128.723  81.668 128.790  1.00  0.00           C
ATOM   5015  C2  POPER 210     128.393  80.978 127.440  1.00  0.00           C
ATOM   5017  O21 POPER 210     129.253  79.868 127.150  1.00  0.00           O
ATOM   5018  C21 POPER 210     130.513  80.148 126.910  1.00  0.00           C
ATOM   5019  O22 POPER 210     131.093  81.198 127.150  1.00  0.00           O
ATOM   5020  C22 POPER 210     131.183  78.948 126.230  1.00  0.00           C
ATOM   5023  C3  POPER 210     128.243  81.958 126.230  1.00  0.00           C
ATOM   5026  O31 POPER 210     127.173  81.528 125.360  1.00  0.00           O
ATOM   5027  C31 POPER 210     127.533  80.918 124.210  1.00  0.00           C
ATOM   5028  O32 POPER 210     128.683  80.758 123.850  1.00  0.00           O
ATOM   5029  C32 POPER 210     126.263  80.568 123.440  1.00  0.00           C
ATOM   5032  C23 POPER 210     131.633  79.308 124.790  1.00  0.00           C
ATOM   5035  C24 POPER 210     131.273  78.228 123.770  1.00  0.00           C
ATOM   5038  C25 POPER 210     131.513  78.698 122.330  1.00  0.00           C
ATOM   5041  C26 POPER 210     131.073  77.668 121.290  1.00  0.00           C
ATOM   5044  C27 POPER 210     132.159  77.398 120.230  1.00  0.00           C
ATOM   5047  C28 POPER 210     131.753  76.268 119.270  1.00  0.00           C
ATOM   5050  C29 POPER 210     132.859  75.888 118.330  1.00  0.00           C
ATOM   5052 0C21 POPER 210     132.809  75.848 116.990  1.00  0.00           C
ATOM   5054 1C21 POPER 210     131.633  76.178 116.100  1.00  0.00           C
ATOM   5057 2C21 POPER 210     131.953  77.288 115.080  1.00  0.00           C
ATOM   5060 3C21 POPER 210     133.049  76.888 114.080  1.00  0.00           C
ATOM   5063 4C21 POPER 210     133.459  77.988 113.100  1.00  0.00           C
ATOM   5066 5C21 POPER 210     134.659  77.528 112.260  1.00  0.00           C
ATOM   5069 6C21 POPER 210     135.329  78.638 111.450  1.00  0.00           C
ATOM   5072 7C21 POPER 210     136.589  78.118 110.740  1.00  0.00           C
ATOM   5075 8C21 POPER 210     137.389  79.208 110.010  1.00  0.00           C
ATOM   5079  C33 POPER 210     126.483  79.648 122.220  1.00  0.00           C
ATOM   5082  C34 POPER 210     125.203  78.928 121.780  1.00  0.00           C
ATOM   5085  C35 POPER 210     124.123  79.848 121.180  1.00  0.00           C
ATOM   5088  C36 POPER 210     122.843  79.078 120.830  1.00  0.00           C
ATOM   5091  C37 POPER 210     121.693  79.958 120.320  1.00  0.00           C
ATOM   5094  C38 POPER 210     120.623  79.148 119.570  1.00  0.00           C
ATOM   5097  C39 POPER 210     119.393  79.938 119.110  1.00  0.00           C
ATOM   5100 0C31 POPER 210     118.623  79.218 117.980  1.00  0.00           C
ATOM   5103 1C31 POPER 210     117.163  79.668 117.840  1.00  0.00           C
ATOM   5106 2C31 POPER 210     116.553  79.398 116.460  1.00  0.00           C
ATOM   5109 3C31 POPER 210     116.423  77.908 116.100  1.00  0.00           C
ATOM   5112 4C31 POPER 210     115.763  77.718 114.730  1.00  0.00           C
ATOM   5115 5C31 POPER 210     115.623  76.248 114.330  1.00  0.00           C
ATOM   5118 6C31 POPER 210     114.993  76.068 112.950  1.00  0.00           C
ATOM   5122  NH3 POPES 211      11.753  93.308  85.540  1.00  0.00           N
ATOM   5126  C12 POPES 211      12.763  93.608  86.620  1.00  0.00           C
ATOM   5129  C11 POPES 211      13.993  94.328  86.040  1.00  0.00           C
ATOM   5132  P   POPES 211      13.103  96.428  84.730  1.00  0.00           P
ATOM   5133  O13 POPES 211      13.903  96.308  83.500  1.00  0.00           O
ATOM   5134  O14 POPES 211      11.713  95.908  84.680  1.00  0.00           O
ATOM   5135  O11 POPES 211      13.043  97.958  85.120  1.00  0.00           O
ATOM   5136  O12 POPES 211      13.823  95.748  85.950  1.00  0.00           O
ATOM   5137  C1  POPES 211      13.683  98.508  86.280  1.00  0.00           C
ATOM   5140  C2  POPES 211      12.643  98.818  87.390  1.00  0.00           C
ATOM   5142  O21 POPES 211      13.253  99.618  88.440  1.00  0.00           O
ATOM   5143  C21 POPES 211      14.093  98.998  89.230  1.00  0.00           C
ATOM   5144  O22 POPES 211      14.633  97.928  89.020  1.00  0.00           O
ATOM   5145  C22 POPES 211      14.293  99.828  90.500  1.00  0.00           C
ATOM   5148  C3  POPES 211      11.913  97.538  87.900  1.00  0.00           C
ATOM   5151  O31 POPES 211      10.963  97.868  88.920  1.00  0.00           O
ATOM   5152  C31 POPES 211      10.923  97.128  90.010  1.00  0.00           C
ATOM   5153  O32 POPES 211      11.613  96.158  90.260  1.00  0.00           O
ATOM   5154  C32 POPES 211       9.913  97.768  90.960  1.00  0.00           C
ATOM   5157  C23 POPES 211      14.043  98.968  91.750  1.00  0.00           C
ATOM   5160  C24 POPES 211      14.583  99.598  93.050  1.00  0.00           C
ATOM   5163  C25 POPES 211      14.343  98.648  94.230  1.00  0.00           C
ATOM   5166  C26 POPES 211      14.913  99.148  95.560  1.00  0.00           C
ATOM   5169  C27 POPES 211      14.603  98.168  96.710  1.00  0.00           C
ATOM   5172  C28 POPES 211      15.163  98.618  98.080  1.00  0.00           C
ATOM   5175  C29 POPES 211      16.663  98.498  98.170  1.00  0.00           C
ATOM   5177 0C21 POPES 211      17.343  97.378  98.450  1.00  0.00           C
ATOM   5179 1C21 POPES 211      16.763  96.018  98.740  1.00  0.00           C
ATOM   5182 2C21 POPES 211      17.273  95.418 100.070  1.00  0.00           C
ATOM   5185 3C21 POPES 211      16.953  96.288 101.290  1.00  0.00           C
ATOM   5188 4C21 POPES 211      17.243  95.578 102.620  1.00  0.00           C
ATOM   5191 5C21 POPES 211      17.133  96.508 103.840  1.00  0.00           C
ATOM   5194 6C21 POPES 211      17.173  95.778 105.190  1.00  0.00           C
ATOM   5197 7C21 POPES 211      18.363  94.818 105.340  1.00  0.00           C
ATOM   5200 8C21 POPES 211      18.513  94.248 106.750  1.00  0.00           C
ATOM   5204  C33 POPES 211       9.743  97.078  92.320  1.00  0.00           C
ATOM   5207  C34 POPES 211       9.883  98.108  93.450  1.00  0.00           C
ATOM   5210  C35 POPES 211       9.813  97.498  94.840  1.00  0.00           C
ATOM   5213  C36 POPES 211      10.123  98.538  95.910  1.00  0.00           C
ATOM   5216  C37 POPES 211      10.113  97.968  97.330  1.00  0.00           C
ATOM   5219  C38 POPES 211      10.643  98.968  98.350  1.00  0.00           C
ATOM   5222  C39 POPES 211      10.693  98.368  99.760  1.00  0.00           C
ATOM   5225 0C31 POPES 211      11.463  99.258 100.740  1.00  0.00           C
ATOM   5228 1C31 POPES 211      11.773  98.568 102.070  1.00  0.00           C
ATOM   5231 2C31 POPES 211      12.423  99.548 103.060  1.00  0.00           C
ATOM   5234 3C31 POPES 211      13.173  98.868 104.210  1.00  0.00           C
ATOM   5237 4C31 POPES 211      12.333  97.878 105.030  1.00  0.00           C
ATOM   5240 5C31 POPES 211      13.033  97.458 106.320  1.00  0.00           C
ATOM   5243 6C31 POPES 211      12.293  96.368 107.100  1.00  0.00           C
ATOM   5247  NH3 POPET 212      25.273  78.578 129.330  1.00  0.00           N
ATOM   5251  C12 POPET 212      25.673  77.278 128.690  1.00  0.00           C
ATOM   5254  C11 POPET 212      26.323  76.298 129.670  1.00  0.00           C
ATOM   5257  P   POPET 212      25.973  73.738 128.990  1.00  0.00           P
ATOM   5258  O13 POPET 212      26.993  72.688 128.740  1.00  0.00           O
ATOM   5259  O14 POPET 212      25.133  73.658 130.220  1.00  0.00           O
ATOM   5260  O11 POPET 212      24.973  73.858 127.770  1.00  0.00           O
ATOM   5261  O12 POPET 212      26.723  75.128 128.970  1.00  0.00           O
ATOM   5262  C1  POPET 212      25.463  74.278 126.490  1.00  0.00           C
ATOM   5265  C2  POPET 212      24.273  74.308 125.500  1.00  0.00           C
ATOM   5267  O21 POPET 212      24.743  74.768 124.210  1.00  0.00           O
ATOM   5268  C21 POPET 212      25.273  73.818 123.460  1.00  0.00           C
ATOM   5269  O22 POPET 212      25.383  72.638 123.750  1.00  0.00           O
ATOM   5270  C22 POPET 212      25.733  74.398 122.130  1.00  0.00           C
ATOM   5273  C3  POPET 212      23.113  75.218 126.040  1.00  0.00           C
ATOM   5276  O31 POPET 212      22.333  75.878 125.040  1.00  0.00           O
ATOM   5277  C31 POPET 212      21.673  75.248 124.050  1.00  0.00           C
ATOM   5278  O32 POPET 212      21.343  75.808 123.010  1.00  0.00           O
ATOM   5279  C32 POPET 212      21.373  73.768 124.310  1.00  0.00           C
ATOM   5282  C23 POPET 212      24.973  73.748 120.950  1.00  0.00           C
ATOM   5285  C24 POPET 212      23.953  74.698 120.320  1.00  0.00           C
ATOM   5288  C25 POPET 212      24.623  75.748 119.430  1.00  0.00           C
ATOM   5291  C26 POPET 212      25.053  75.198 118.060  1.00  0.00           C
ATOM   5294  C27 POPET 212      25.903  76.198 117.270  1.00  0.00           C
ATOM   5297  C28 POPET 212      26.183  75.788 115.810  1.00  0.00           C
ATOM   5300  C29 POPET 212      26.973  74.508 115.700  1.00  0.00           C
ATOM   5302 0C21 POPET 212      27.043  73.738 114.600  1.00  0.00           C
ATOM   5304 1C21 POPET 212      26.363  74.008 113.270  1.00  0.00           C
ATOM   5307 2C21 POPET 212      27.373  74.448 112.190  1.00  0.00           C
ATOM   5310 3C21 POPET 212      27.823  75.918 112.320  1.00  0.00           C
ATOM   5313 4C21 POPET 212      29.053  76.198 111.440  1.00  0.00           C
ATOM   5316 5C21 POPET 212      29.453  77.678 111.400  1.00  0.00           C
ATOM   5319 6C21 POPET 212      30.783  77.888 110.680  1.00  0.00           C
ATOM   5322 7C21 POPET 212      31.203  79.368 110.590  1.00  0.00           C
ATOM   5325 8C21 POPET 212      32.593  79.548 109.970  1.00  0.00           C
ATOM   5329  C33 POPET 212      20.073  73.268 123.620  1.00  0.00           C
ATOM   5332  C34 POPET 212      19.983  71.738 123.650  1.00  0.00           C
ATOM   5335  C35 POPET 212      18.723  71.128 122.990  1.00  0.00           C
ATOM   5338  C36 POPET 212      18.343  71.718 121.620  1.00  0.00           C
ATOM   5341  C37 POPET 212      17.453  70.748 120.830  1.00  0.00           C
ATOM   5344  C38 POPET 212      16.573  71.388 119.740  1.00  0.00           C
ATOM   5347  C39 POPET 212      17.393  72.058 118.630  1.00  0.00           C
ATOM   5350 0C31 POPET 212      16.593  72.278 117.340  1.00  0.00           C
ATOM   5353 1C31 POPET 212      17.403  73.098 116.320  1.00  0.00           C
ATOM   5356 2C31 POPET 212      16.683  73.268 114.970  1.00  0.00           C
ATOM   5359 3C31 POPET 212      16.953  72.138 113.950  1.00  0.00           C
ATOM   5362 4C31 POPET 212      18.373  72.178 113.350  1.00  0.00           C
ATOM   5365 5C31 POPET 212      18.483  71.348 112.070  1.00  0.00           C
ATOM   5368 6C31 POPET 212      19.913  71.298 111.500  1.00  0.00           C
ATOM   5372  NH3 POPEU 213     120.673 121.918  84.840  1.00  0.00           N
ATOM   5376  C12 POPEU 213     121.633 122.558  85.810  1.00  0.00           C
ATOM   5379  C11 POPEU 213     122.833 121.668  86.240  1.00  0.00           C
ATOM   5382  P   POPEU 213     123.333 119.618  84.690  1.00  0.00           P
ATOM   5383  O13 POPEU 213     121.993 119.618  84.050  1.00  0.00           O
ATOM   5384  O14 POPEU 213     124.483 118.988  84.000  1.00  0.00           O
ATOM   5385  O11 POPEU 213     123.253 118.878  86.070  1.00  0.00           O
ATOM   5386  O12 POPEU 213     123.593 121.118  85.150  1.00  0.00           O
ATOM   5387  C1  POPEU 213     122.083 118.248  86.570  1.00  0.00           C
ATOM   5390  C2  POPEU 213     122.343 117.808  88.030  1.00  0.00           C
ATOM   5392  O21 POPEU 213     122.693 118.958  88.840  1.00  0.00           O
ATOM   5393  C21 POPEU 213     123.953 119.358  88.970  1.00  0.00           C
ATOM   5394  O22 POPEU 213     124.933 118.938  88.390  1.00  0.00           O
ATOM   5395  C22 POPEU 213     123.993 120.488  90.010  1.00  0.00           C
ATOM   5398  C3  POPEU 213     123.333 116.598  88.110  1.00  0.00           C
ATOM   5401  O31 POPEU 213     123.763 116.348  89.470  1.00  0.00           O
ATOM   5402  C31 POPEU 213     122.843 115.848  90.260  1.00  0.00           C
ATOM   5403  O32 POPEU 213     121.743 115.428  89.930  1.00  0.00           O
ATOM   5404  C32 POPEU 213     123.323 115.978  91.690  1.00  0.00           C
ATOM   5407  C23 POPEU 213     125.373 120.648  90.700  1.00  0.00           C
ATOM   5410  C24 POPEU 213     125.233 121.218  92.120  1.00  0.00           C
ATOM   5413  C25 POPEU 213     126.553 121.248  92.900  1.00  0.00           C
ATOM   5416  C26 POPEU 213     126.333 121.418  94.410  1.00  0.00           C
ATOM   5419  C27 POPEU 213     127.623 121.278  95.230  1.00  0.00           C
ATOM   5422  C28 POPEU 213     127.383 121.088  96.740  1.00  0.00           C
ATOM   5425  C29 POPEU 213     127.003 122.358  97.460  1.00  0.00           C
ATOM   5427 0C21 POPEU 213     127.383 122.708  98.710  1.00  0.00           C
ATOM   5429 1C21 POPEU 213     128.203 121.868  99.650  1.00  0.00           C
ATOM   5432 2C21 POPEU 213     127.723 121.988 101.110  1.00  0.00           C
ATOM   5435 3C21 POPEU 213     128.483 121.058 102.070  1.00  0.00           C
ATOM   5438 4C21 POPEU 213     127.833 120.988 103.460  1.00  0.00           C
ATOM   5441 5C21 POPEU 213     128.373 119.838 104.330  1.00  0.00           C
ATOM   5444 6C21 POPEU 213     129.803 120.058 104.840  1.00  0.00           C
ATOM   5447 7C21 POPEU 213     130.313 118.848 105.640  1.00  0.00           C
ATOM   5450 8C21 POPEU 213     131.773 118.968 106.050  1.00  0.00           C
ATOM   5454  C33 POPEU 213     123.503 117.458  92.120  1.00  0.00           C
ATOM   5457  C34 POPEU 213     123.623 117.618  93.640  1.00  0.00           C
ATOM   5460  C35 POPEU 213     124.993 117.228  94.220  1.00  0.00           C
ATOM   5463  C36 POPEU 213     124.953 117.288  95.750  1.00  0.00           C
ATOM   5466  C37 POPEU 213     126.313 117.228  96.460  1.00  0.00           C
ATOM   5469  C38 POPEU 213     126.113 117.478  97.960  1.00  0.00           C
ATOM   5472  C39 POPEU 213     127.393 117.758  98.750  1.00  0.00           C
ATOM   5475 0C31 POPEU 213     128.093 116.518  99.320  1.00  0.00           C
ATOM   5478 1C31 POPEU 213     128.973 116.908 100.520  1.00  0.00           C
ATOM   5481 2C31 POPEU 213     129.793 115.758 101.120  1.00  0.00           C
ATOM   5484 3C31 POPEU 213     130.533 116.228 102.370  1.00  0.00           C
ATOM   5487 4C31 POPEU 213     131.553 115.218 102.930  1.00  0.00           C
ATOM   5490 5C31 POPEU 213     132.259 115.768 104.170  1.00  0.00           C
ATOM   5493 6C31 POPEU 213     133.419 114.898 104.650  1.00  0.00           C
ATOM   5497  NH3 POPEV 214      85.083  94.448 129.310  1.00  0.00           N
ATOM   5501  C12 POPEV 214      85.843  93.148 129.330  1.00  0.00           C
ATOM   5504  C11 POPEV 214      86.513  92.908 130.680  1.00  0.00           C
ATOM   5507  P   POPEV 214      86.443  90.388 131.320  1.00  0.00           P
ATOM   5508  O13 POPEV 214      84.983  90.478 131.090  1.00  0.00           O
ATOM   5509  O14 POPEV 214      86.823  90.368 132.740  1.00  0.00           O
ATOM   5510  O11 POPEV 214      87.053  89.198 130.460  1.00  0.00           O
ATOM   5511  O12 POPEV 214      87.113  91.628 130.650  1.00  0.00           O
ATOM   5512  C1  POPEV 214      86.993  89.218 129.010  1.00  0.00           C
ATOM   5515  C2  POPEV 214      88.143  89.998 128.290  1.00  0.00           C
ATOM   5517  O21 POPEV 214      88.163  89.628 126.890  1.00  0.00           O
ATOM   5518  C21 POPEV 214      87.573  90.478 126.070  1.00  0.00           C
ATOM   5519  O22 POPEV 214      86.933  91.458 126.380  1.00  0.00           O
ATOM   5520  C22 POPEV 214      87.713  89.988 124.610  1.00  0.00           C
ATOM   5523  C3  POPEV 214      89.553  89.668 128.860  1.00  0.00           C
ATOM   5526  O31 POPEV 214      90.613  90.088 127.940  1.00  0.00           O
ATOM   5527  C31 POPEV 214      91.493  89.148 127.580  1.00  0.00           C
ATOM   5528  O32 POPEV 214      91.513  88.008 128.010  1.00  0.00           O
ATOM   5529  C32 POPEV 214      92.523  89.748 126.630  1.00  0.00           C
ATOM   5532  C23 POPEV 214      88.863  88.998 124.310  1.00  0.00           C
ATOM   5535  C24 POPEV 214      88.503  87.528 124.530  1.00  0.00           C
ATOM   5538  C25 POPEV 214      87.383  86.968 123.640  1.00  0.00           C
ATOM   5541  C26 POPEV 214      87.683  87.028 122.130  1.00  0.00           C
ATOM   5544  C27 POPEV 214      86.753  86.138 121.290  1.00  0.00           C
ATOM   5547  C28 POPEV 214      87.123  86.128 119.790  1.00  0.00           C
ATOM   5550  C29 POPEV 214      86.483  84.998 119.020  1.00  0.00           C
ATOM   5552 0C21 POPEV 214      85.343  85.018 118.320  1.00  0.00           C
ATOM   5554 1C21 POPEV 214      84.403  86.198 118.170  1.00  0.00           C
ATOM   5557 2C21 POPEV 214      83.993  86.478 116.710  1.00  0.00           C
ATOM   5560 3C21 POPEV 214      83.143  85.378 116.070  1.00  0.00           C
ATOM   5563 4C21 POPEV 214      82.343  85.838 114.840  1.00  0.00           C
ATOM   5566 5C21 POPEV 214      83.213  86.378 113.700  1.00  0.00           C
ATOM   5569 6C21 POPEV 214      82.383  86.848 112.500  1.00  0.00           C
ATOM   5572 7C21 POPEV 214      83.223  87.518 111.410  1.00  0.00           C
ATOM   5575 8C21 POPEV 214      82.373  88.068 110.260  1.00  0.00           C
ATOM   5579  C33 POPEV 214      93.363  88.698 125.850  1.00  0.00           C
ATOM   5582  C34 POPEV 214      92.793  88.368 124.460  1.00  0.00           C
ATOM   5585  C35 POPEV 214      93.843  87.678 123.580  1.00  0.00           C
ATOM   5588  C36 POPEV 214      93.473  87.598 122.090  1.00  0.00           C
ATOM   5591  C37 POPEV 214      94.723  87.378 121.210  1.00  0.00           C
ATOM   5594  C38 POPEV 214      94.463  87.358 119.700  1.00  0.00           C
ATOM   5597  C39 POPEV 214      94.483  85.938 119.100  1.00  0.00           C
ATOM   5600 0C31 POPEV 214      94.203  85.898 117.590  1.00  0.00           C
ATOM   5603 1C31 POPEV 214      92.713  86.108 117.260  1.00  0.00           C
ATOM   5606 2C31 POPEV 214      92.163  85.048 116.290  1.00  0.00           C
ATOM   5609 3C31 POPEV 214      92.713  85.158 114.860  1.00  0.00           C
ATOM   5612 4C31 POPEV 214      92.143  84.078 113.950  1.00  0.00           C
ATOM   5615 5C31 POPEV 214      92.633  84.198 112.500  1.00  0.00           C
ATOM   5618 6C31 POPEV 214      92.043  83.148 111.560  1.00  0.00           C
ATOM   5622  NH3 POPEW 215      37.223  23.708 128.440  1.00  0.00           N
ATOM   5626  C12 POPEW 215      38.243  23.688 129.540  1.00  0.00           C
ATOM   5629  C11 POPEW 215      39.653  23.598 128.940  1.00  0.00           C
ATOM   5632  P   POPEW 215      41.523  21.818 128.690  1.00  0.00           P
ATOM   5633  O13 POPEW 215      41.623  20.348 128.470  1.00  0.00           O
ATOM   5634  O14 POPEW 215      42.153  22.348 129.920  1.00  0.00           O
ATOM   5635  O11 POPEW 215      42.073  22.588 127.420  1.00  0.00           O
ATOM   5636  O12 POPEW 215      39.993  22.248 128.670  1.00  0.00           O
ATOM   5637  C1  POPEW 215      43.043  21.878 126.630  1.00  0.00           C
ATOM   5640  C2  POPEW 215      43.493  22.738 125.420  1.00  0.00           C
ATOM   5642  O21 POPEW 215      43.463  22.028 124.160  1.00  0.00           O
ATOM   5643  C21 POPEW 215      42.283  21.568 123.770  1.00  0.00           C
ATOM   5644  O22 POPEW 215      41.233  21.598 124.380  1.00  0.00           O
ATOM   5645  C22 POPEW 215      42.403  20.978 122.370  1.00  0.00           C
ATOM   5648  C3  POPEW 215      44.903  23.338 125.710  1.00  0.00           C
ATOM   5651  O31 POPEW 215      45.613  23.748 124.530  1.00  0.00           O
ATOM   5652  C31 POPEW 215      45.193  24.878 124.000  1.00  0.00           C
ATOM   5653  O32 POPEW 215      44.283  25.568 124.400  1.00  0.00           O
ATOM   5654  C32 POPEW 215      46.093  25.178 122.790  1.00  0.00           C
ATOM   5657  C23 POPEW 215      41.643  21.838 121.340  1.00  0.00           C
ATOM   5660  C24 POPEW 215      41.743  21.278 119.930  1.00  0.00           C
ATOM   5663  C25 POPEW 215      41.003  22.148 118.900  1.00  0.00           C
ATOM   5666  C26 POPEW 215      41.273  21.708 117.460  1.00  0.00           C
ATOM   5669  C27 POPEW 215      40.693  22.668 116.400  1.00  0.00           C
ATOM   5672  C28 POPEW 215      39.333  22.228 115.840  1.00  0.00           C
ATOM   5675  C29 POPEW 215      38.873  22.848 114.530  1.00  0.00           C
ATOM   5677 0C21 POPEW 215      39.123  24.058 113.990  1.00  0.00           C
ATOM   5679 1C21 POPEW 215      39.853  25.238 114.580  1.00  0.00           C
ATOM   5682 2C21 POPEW 215      41.333  25.378 114.150  1.00  0.00           C
ATOM   5685 3C21 POPEW 215      41.533  25.708 112.660  1.00  0.00           C
ATOM   5688 4C21 POPEW 215      43.023  25.698 112.280  1.00  0.00           C
ATOM   5691 5C21 POPEW 215      43.273  25.938 110.790  1.00  0.00           C
ATOM   5694 6C21 POPEW 215      44.753  25.808 110.370  1.00  0.00           C
ATOM   5697 7C21 POPEW 215      45.693  26.818 111.050  1.00  0.00           C
ATOM   5700 8C21 POPEW 215      47.083  26.868 110.420  1.00  0.00           C
ATOM   5704  C33 POPEW 215      45.293  25.698 121.570  1.00  0.00           C
ATOM   5707  C34 POPEW 215      45.843  25.148 120.240  1.00  0.00           C
ATOM   5710  C35 POPEW 215      47.193  25.758 119.810  1.00  0.00           C
ATOM   5713  C36 POPEW 215      47.823  24.978 118.650  1.00  0.00           C
ATOM   5716  C37 POPEW 215      48.823  25.818 117.840  1.00  0.00           C
ATOM   5719  C38 POPEW 215      49.633  24.958 116.850  1.00  0.00           C
ATOM   5722  C39 POPEW 215      50.623  25.768 116.010  1.00  0.00           C
ATOM   5725 0C31 POPEW 215      49.973  26.388 114.770  1.00  0.00           C
ATOM   5728 1C31 POPEW 215      50.953  27.078 113.820  1.00  0.00           C
ATOM   5731 2C31 POPEW 215      50.203  27.718 112.650  1.00  0.00           C
ATOM   5734 3C31 POPEW 215      51.043  28.688 111.820  1.00  0.00           C
ATOM   5737 4C31 POPEW 215      50.223  29.328 110.690  1.00  0.00           C
ATOM   5740 5C31 POPEW 215      51.013  30.398 109.940  1.00  0.00           C
ATOM   5743 6C31 POPEW 215      50.273  31.018 108.750  1.00  0.00           C
ATOM   5747  NH3 POPEX 216      61.163  36.698 128.860  1.00  0.00           N
ATOM   5751  C12 POPEX 216      61.653  38.048 129.280  1.00  0.00           C
ATOM   5754  C11 POPEX 216      60.643  38.738 130.210  1.00  0.00           C
ATOM   5757  P   POPEX 216      58.433  39.878 129.330  1.00  0.00           P
ATOM   5758  O13 POPEX 216      57.573  40.198 130.480  1.00  0.00           O
ATOM   5759  O14 POPEX 216      59.333  40.938 128.810  1.00  0.00           O
ATOM   5760  O11 POPEX 216      57.603  39.268 128.150  1.00  0.00           O
ATOM   5761  O12 POPEX 216      59.313  38.618 129.710  1.00  0.00           O
ATOM   5762  C1  POPEX 216      58.343  38.878 126.990  1.00  0.00           C
ATOM   5765  C2  POPEX 216      57.333  38.558 125.880  1.00  0.00           C
ATOM   5767  O21 POPEX 216      57.863  38.078 124.630  1.00  0.00           O
ATOM   5768  C21 POPEX 216      59.133  38.068 124.310  1.00  0.00           C
ATOM   5769  O22 POPEX 216      60.083  38.528 124.920  1.00  0.00           O
ATOM   5770  C22 POPEX 216      59.223  37.438 122.910  1.00  0.00           C
ATOM   5773  C3  POPEX 216      56.413  39.798 125.680  1.00  0.00           C
ATOM   5776  O31 POPEX 216      55.943  39.938 124.330  1.00  0.00           O
ATOM   5777  C31 POPEX 216      56.633  40.598 123.400  1.00  0.00           C
ATOM   5778  O32 POPEX 216      56.323  40.608 122.210  1.00  0.00           O
ATOM   5779  C32 POPEX 216      57.863  41.358 123.890  1.00  0.00           C
ATOM   5782  C23 POPEX 216      60.663  37.298 122.370  1.00  0.00           C
ATOM   5785  C24 POPEX 216      60.633  37.138 120.840  1.00  0.00           C
ATOM   5788  C25 POPEX 216      62.023  37.008 120.210  1.00  0.00           C
ATOM   5791  C26 POPEX 216      61.973  37.188 118.690  1.00  0.00           C
ATOM   5794  C27 POPEX 216      63.333  36.988 118.000  1.00  0.00           C
ATOM   5797  C28 POPEX 216      63.523  37.858 116.750  1.00  0.00           C
ATOM   5800  C29 POPEX 216      62.443  37.648 115.710  1.00  0.00           C
ATOM   5802 0C21 POPEX 216      62.593  37.308 114.420  1.00  0.00           C
ATOM   5804 1C21 POPEX 216      63.883  37.018 113.690  1.00  0.00           C
ATOM   5807 2C21 POPEX 216      64.093  37.898 112.440  1.00  0.00           C
ATOM   5810 3C21 POPEX 216      62.993  37.748 111.380  1.00  0.00           C
ATOM   5813 4C21 POPEX 216      63.413  38.168 109.960  1.00  0.00           C
ATOM   5816 5C21 POPEX 216      64.053  39.558 109.860  1.00  0.00           C
ATOM   5819 6C21 POPEX 216      65.593  39.538 109.690  1.00  0.00           C
ATOM   5822 7C21 POPEX 216      66.073  39.088 108.300  1.00  0.00           C
ATOM   5825 8C21 POPEX 216      67.593  39.138 108.130  1.00  0.00           C
ATOM   5829  C33 POPEX 216      58.473  42.148 122.710  1.00  0.00           C
ATOM   5832  C34 POPEX 216      59.783  42.888 123.010  1.00  0.00           C
ATOM   5835  C35 POPEX 216      60.133  43.948 121.940  1.00  0.00           C
ATOM   5838  C36 POPEX 216      60.513  43.388 120.560  1.00  0.00           C
ATOM   5841  C37 POPEX 216      60.663  44.468 119.470  1.00  0.00           C
ATOM   5844  C38 POPEX 216      60.723  43.908 118.040  1.00  0.00           C
ATOM   5847  C39 POPEX 216      62.133  43.848 117.400  1.00  0.00           C
ATOM   5850 0C31 POPEX 216      63.053  42.738 117.940  1.00  0.00           C
ATOM   5853 1C31 POPEX 216      64.333  42.578 117.110  1.00  0.00           C
ATOM   5856 2C31 POPEX 216      65.413  41.728 117.800  1.00  0.00           C
ATOM   5859 3C31 POPEX 216      66.693  41.568 116.960  1.00  0.00           C
ATOM   5862 4C31 POPEX 216      67.903  41.148 117.820  1.00  0.00           C
ATOM   5865 5C31 POPEX 216      69.223  41.098 117.040  1.00  0.00           C
ATOM   5868 6C31 POPEX 216      70.453  40.988 117.960  1.00  0.00           C
ATOM   5872  NH3 POPEY 217      61.433  55.208  90.130  1.00  0.00           N
ATOM   5876  C12 POPEY 217      61.023  56.038  88.950  1.00  0.00           C
ATOM   5879  C11 POPEY 217      60.193  55.218  87.950  1.00  0.00           C
ATOM   5882  P   POPEY 217      57.653  55.738  87.750  1.00  0.00           P
ATOM   5883  O13 POPEY 217      58.163  56.918  87.010  1.00  0.00           O
ATOM   5884  O14 POPEY 217      56.873  54.728  87.000  1.00  0.00           O
ATOM   5885  O11 POPEY 217      56.803  56.308  88.960  1.00  0.00           O
ATOM   5886  O12 POPEY 217      58.883  55.038  88.470  1.00  0.00           O
ATOM   5887  C1  POPEY 217      56.783  55.728  90.260  1.00  0.00           C
ATOM   5890  C2  POPEY 217      57.733  56.438  91.260  1.00  0.00           C
ATOM   5892  O21 POPEY 217      57.683  55.748  92.530  1.00  0.00           O
ATOM   5893  C21 POPEY 217      58.603  54.808  92.690  1.00  0.00           C
ATOM   5894  O22 POPEY 217      59.583  54.668  91.970  1.00  0.00           O
ATOM   5895  C22 POPEY 217      58.333  53.948  93.920  1.00  0.00           C
ATOM   5898  C3  POPEY 217      57.413  57.958  91.450  1.00  0.00           C
ATOM   5901  O31 POPEY 217      56.353  58.188  92.410  1.00  0.00           O
ATOM   5902  C31 POPEY 217      56.653  58.928  93.470  1.00  0.00           C
ATOM   5903  O32 POPEY 217      57.653  59.628  93.590  1.00  0.00           O
ATOM   5904  C32 POPEY 217      55.533  58.778  94.520  1.00  0.00           C
ATOM   5907  C23 POPEY 217      59.493  52.928  94.110  1.00  0.00           C
ATOM   5910  C24 POPEY 217      59.343  51.958  95.290  1.00  0.00           C
ATOM   5913  C25 POPEY 217      59.253  52.648  96.660  1.00  0.00           C
ATOM   5916  C26 POPEY 217      59.633  51.728  97.830  1.00  0.00           C
ATOM   5919  C27 POPEY 217      58.533  51.628  98.900  1.00  0.00           C
ATOM   5922  C28 POPEY 217      58.993  50.978 100.220  1.00  0.00           C
ATOM   5925  C29 POPEY 217      59.193  49.478 100.140  1.00  0.00           C
ATOM   5927 0C21 POPEY 217      60.133  48.768 100.800  1.00  0.00           C
ATOM   5929 1C21 POPEY 217      61.153  49.328 101.750  1.00  0.00           C
ATOM   5932 2C21 POPEY 217      61.343  48.478 103.030  1.00  0.00           C
ATOM   5935 3C21 POPEY 217      62.393  49.088 103.960  1.00  0.00           C
ATOM   5938 4C21 POPEY 217      63.033  48.068 104.920  1.00  0.00           C
ATOM   5941 5C21 POPEY 217      63.703  48.758 106.120  1.00  0.00           C
ATOM   5944 6C21 POPEY 217      64.473  47.798 107.030  1.00  0.00           C
ATOM   5947 7C21 POPEY 217      64.923  48.478 108.330  1.00  0.00           C
ATOM   5950 8C21 POPEY 217      65.783  47.588 109.230  1.00  0.00           C
ATOM   5954  C33 POPEY 217      55.973  58.718  96.000  1.00  0.00           C
ATOM   5957  C34 POPEY 217      54.833  59.168  96.930  1.00  0.00           C
ATOM   5960  C35 POPEY 217      55.243  59.398  98.390  1.00  0.00           C
ATOM   5963  C36 POPEY 217      55.513  60.878  98.720  1.00  0.00           C
ATOM   5966  C37 POPEY 217      55.703  61.168 100.210  1.00  0.00           C
ATOM   5969  C38 POPEY 217      55.953  62.648 100.490  1.00  0.00           C
ATOM   5972  C39 POPEY 217      55.463  63.078 101.880  1.00  0.00           C
ATOM   5975 0C31 POPEY 217      56.023  62.258 103.050  1.00  0.00           C
ATOM   5978 1C31 POPEY 217      55.553  62.798 104.410  1.00  0.00           C
ATOM   5981 2C31 POPEY 217      55.773  61.818 105.570  1.00  0.00           C
ATOM   5984 3C31 POPEY 217      54.693  60.728 105.630  1.00  0.00           C
ATOM   5987 4C31 POPEY 217      54.853  59.778 106.820  1.00  0.00           C
ATOM   5990 5C31 POPEY 217      53.643  58.858 106.990  1.00  0.00           C
ATOM   5993 6C31 POPEY 217      53.713  57.998 108.250  1.00  0.00           C
ATOM   5997  NH3 POPEZ 218      19.363  63.488  86.240  1.00  0.00           N
ATOM   6001  C12 POPEZ 218      19.783  64.078  84.920  1.00  0.00           C
ATOM   6004  C11 POPEZ 218      21.243  64.548  84.950  1.00  0.00           C
ATOM   6007  P   POPEZ 218      22.773  62.518  85.710  1.00  0.00           P
ATOM   6008  O13 POPEZ 218      22.953  61.138  85.220  1.00  0.00           O
ATOM   6009  O14 POPEZ 218      23.993  63.148  86.270  1.00  0.00           O
ATOM   6010  O11 POPEZ 218      21.693  62.528  86.860  1.00  0.00           O
ATOM   6011  O12 POPEZ 218      22.143  63.478  84.650  1.00  0.00           O
ATOM   6012  C1  POPEZ 218      21.773  61.608  87.940  1.00  0.00           C
ATOM   6015  C2  POPEZ 218      21.723  62.308  89.310  1.00  0.00           C
ATOM   6017  O21 POPEZ 218      20.473  63.018  89.540  1.00  0.00           O
ATOM   6018  C21 POPEZ 218      20.063  62.948  90.820  1.00  0.00           C
ATOM   6019  O22 POPEZ 218      20.483  62.148  91.640  1.00  0.00           O
ATOM   6020  C22 POPEZ 218      19.013  64.008  91.140  1.00  0.00           C
ATOM   6023  C3  POPEZ 218      22.883  63.318  89.470  1.00  0.00           C
ATOM   6026  O31 POPEZ 218      22.793  63.908  90.770  1.00  0.00           O
ATOM   6027  C31 POPEZ 218      23.913  64.378  91.260  1.00  0.00           C
ATOM   6028  O32 POPEZ 218      24.903  64.718  90.640  1.00  0.00           O
ATOM   6029  C32 POPEZ 218      23.723  64.288  92.780  1.00  0.00           C
ATOM   6032  C23 POPEZ 218      19.213  64.548  92.580  1.00  0.00           C
ATOM   6035  C24 POPEZ 218      17.953  65.218  93.150  1.00  0.00           C
ATOM   6038  C25 POPEZ 218      18.193  66.108  94.390  1.00  0.00           C
ATOM   6041  C26 POPEZ 218      18.623  65.358  95.660  1.00  0.00           C
ATOM   6044  C27 POPEZ 218      18.793  66.288  96.870  1.00  0.00           C
ATOM   6047  C28 POPEZ 218      19.053  65.568  98.210  1.00  0.00           C
ATOM   6050  C29 POPEZ 218      20.433  64.948  98.290  1.00  0.00           C
ATOM   6052 0C21 POPEZ 218      21.353  65.148  99.250  1.00  0.00           C
ATOM   6054 1C21 POPEZ 218      21.213  66.028 100.470  1.00  0.00           C
ATOM   6057 2C21 POPEZ 218      22.113  65.588 101.640  1.00  0.00           C
ATOM   6060 3C21 POPEZ 218      21.703  64.248 102.290  1.00  0.00           C
ATOM   6063 4C21 POPEZ 218      22.703  63.828 103.370  1.00  0.00           C
ATOM   6066 5C21 POPEZ 218      22.343  62.508 104.060  1.00  0.00           C
ATOM   6069 6C21 POPEZ 218      23.303  62.138 105.210  1.00  0.00           C
ATOM   6072 7C21 POPEZ 218      23.183  60.678 105.630  1.00  0.00           C
ATOM   6075 8C21 POPEZ 218      24.173  60.258 106.730  1.00  0.00           C
ATOM   6079  C33 POPEZ 218      24.813  64.868  93.690  1.00  0.00           C
ATOM   6082  C34 POPEZ 218      24.483  64.438  95.130  1.00  0.00           C
ATOM   6085  C35 POPEZ 218      24.813  65.478  96.210  1.00  0.00           C
ATOM   6088  C36 POPEZ 218      23.853  66.678  96.130  1.00  0.00           C
ATOM   6091  C37 POPEZ 218      23.863  67.588  97.370  1.00  0.00           C
ATOM   6094  C38 POPEZ 218      24.983  68.628  97.380  1.00  0.00           C
ATOM   6097  C39 POPEZ 218      26.383  68.098  97.760  1.00  0.00           C
ATOM   6100 0C31 POPEZ 218      26.453  67.618  99.210  1.00  0.00           C
ATOM   6103 1C31 POPEZ 218      27.823  67.078  99.600  1.00  0.00           C
ATOM   6106 2C31 POPEZ 218      27.993  66.918 101.120  1.00  0.00           C
ATOM   6109 3C31 POPEZ 218      26.753  66.398 101.850  1.00  0.00           C
ATOM   6112 4C31 POPEZ 218      27.063  66.138 103.320  1.00  0.00           C
ATOM   6115 5C31 POPEZ 218      25.853  65.578 104.070  1.00  0.00           C
ATOM   6118 6C31 POPEZ 218      26.173  65.168 105.510  1.00  0.00           C
ATOM   6122  NH3 POPEa 219     107.253  13.628 129.500  1.00  0.00           N
ATOM   6126  C12 POPEa 219     106.073  12.998 128.790  1.00  0.00           C
ATOM   6129  C11 POPEa 219     105.473  11.818 129.590  1.00  0.00           C
ATOM   6132  P   POPEa 219     105.263   9.818 127.920  1.00  0.00           P
ATOM   6133  O13 POPEa 219     106.503   9.398 128.580  1.00  0.00           O
ATOM   6134  O14 POPEa 219     104.293   8.768 127.540  1.00  0.00           O
ATOM   6135  O11 POPEa 219     105.643  10.608 126.620  1.00  0.00           O
ATOM   6136  O12 POPEa 219     104.623  10.988 128.770  1.00  0.00           O
ATOM   6137  C1  POPEa 219     104.663  11.108 125.720  1.00  0.00           C
ATOM   6140  C2  POPEa 219     105.313  11.418 124.350  1.00  0.00           C
ATOM   6142  O21 POPEa 219     105.003  10.378 123.390  1.00  0.00           O
ATOM   6143  C21 POPEa 219     104.973  10.838 122.150  1.00  0.00           C
ATOM   6144  O22 POPEa 219     104.883  12.018 121.840  1.00  0.00           O
ATOM   6145  C22 POPEa 219     105.053   9.678 121.170  1.00  0.00           C
ATOM   6148  C3  POPEa 219     106.863  11.538 124.440  1.00  0.00           C
ATOM   6151  O31 POPEa 219     107.223  12.728 125.170  1.00  0.00           O
ATOM   6152  C31 POPEa 219     107.643  13.828 124.570  1.00  0.00           C
ATOM   6153  O32 POPEa 219     108.033  14.808 125.190  1.00  0.00           O
ATOM   6154  C32 POPEa 219     107.463  13.868 123.050  1.00  0.00           C
ATOM   6157  C23 POPEa 219     105.323  10.158 119.730  1.00  0.00           C
ATOM   6160  C24 POPEa 219     105.333   8.988 118.740  1.00  0.00           C
ATOM   6163  C25 POPEa 219     105.813   9.418 117.350  1.00  0.00           C
ATOM   6166  C26 POPEa 219     105.603   8.328 116.290  1.00  0.00           C
ATOM   6169  C27 POPEa 219     106.193   8.718 114.930  1.00  0.00           C
ATOM   6172  C28 POPEa 219     105.873   7.688 113.830  1.00  0.00           C
ATOM   6175  C29 POPEa 219     106.643   7.968 112.570  1.00  0.00           C
ATOM   6177 0C21 POPEa 219     106.213   8.688 111.510  1.00  0.00           C
ATOM   6179 1C21 POPEa 219     104.883   9.398 111.400  1.00  0.00           C
ATOM   6182 2C21 POPEa 219     105.023  10.828 110.850  1.00  0.00           C
ATOM   6185 3C21 POPEa 219     105.913  11.738 111.710  1.00  0.00           C
ATOM   6188 4C21 POPEa 219     105.773  13.238 111.400  1.00  0.00           C
ATOM   6191 5C21 POPEa 219     105.983  13.618 109.930  1.00  0.00           C
ATOM   6194 6C21 POPEa 219     104.673  13.828 109.150  1.00  0.00           C
ATOM   6197 7C21 POPEa 219     104.913  14.358 107.730  1.00  0.00           C
ATOM   6200 8C21 POPEa 219     103.623  14.668 106.960  1.00  0.00           C
ATOM   6204  C33 POPEa 219     107.533  15.298 122.470  1.00  0.00           C
ATOM   6207  C34 POPEa 219     106.863  15.398 121.090  1.00  0.00           C
ATOM   6210  C35 POPEa 219     107.583  14.628 119.980  1.00  0.00           C
ATOM   6213  C36 POPEa 219     106.823  14.708 118.650  1.00  0.00           C
ATOM   6216  C37 POPEa 219     107.713  14.438 117.430  1.00  0.00           C
ATOM   6219  C38 POPEa 219     107.013  14.598 116.080  1.00  0.00           C
ATOM   6222  C39 POPEa 219     106.423  13.298 115.510  1.00  0.00           C
ATOM   6225 0C31 POPEa 219     104.993  12.968 115.980  1.00  0.00           C
ATOM   6228 1C31 POPEa 219     103.903  13.848 115.340  1.00  0.00           C
ATOM   6231 2C31 POPEa 219     102.993  14.538 116.360  1.00  0.00           C
ATOM   6234 3C31 POPEa 219     101.673  15.048 115.740  1.00  0.00           C
ATOM   6237 4C31 POPEa 219     100.593  13.958 115.660  1.00  0.00           C
ATOM   6240 5C31 POPEa 219      99.273  14.448 115.040  1.00  0.00           C
ATOM   6243 6C31 POPEa 219      98.133  13.448 115.190  1.00  0.00           C
ATOM   6247  NH3 POPEb 220      68.693  19.248 128.280  1.00  0.00           N
ATOM   6251  C12 POPEb 220      67.233  19.398 128.520  1.00  0.00           C
ATOM   6254  C11 POPEb 220      66.713  20.538 127.630  1.00  0.00           C
ATOM   6257  P   POPEb 220      64.563  21.868 127.200  1.00  0.00           P
ATOM   6258  O13 POPEb 220      64.133  22.618 128.400  1.00  0.00           O
ATOM   6259  O14 POPEb 220      65.343  22.608 126.190  1.00  0.00           O
ATOM   6260  O11 POPEb 220      63.263  21.298 126.480  1.00  0.00           O
ATOM   6261  O12 POPEb 220      65.293  20.528 127.620  1.00  0.00           O
ATOM   6262  C1  POPEb 220      63.343  20.678 125.190  1.00  0.00           C
ATOM   6265  C2  POPEb 220      62.043  20.878 124.320  1.00  0.00           C
ATOM   6267  O21 POPEb 220      62.223  20.338 122.990  1.00  0.00           O
ATOM   6268  C21 POPEb 220      62.903  21.118 122.160  1.00  0.00           C
ATOM   6269  O22 POPEb 220      63.763  21.928 122.460  1.00  0.00           O
ATOM   6270  C22 POPEb 220      62.433  20.928 120.730  1.00  0.00           C
ATOM   6273  C3  POPEb 220      61.463  22.328 124.280  1.00  0.00           C
ATOM   6276  O31 POPEb 220      60.643  22.508 123.110  1.00  0.00           O
ATOM   6277  C31 POPEb 220      59.893  23.598 123.030  1.00  0.00           C
ATOM   6278  O32 POPEb 220      59.623  24.358 123.940  1.00  0.00           O
ATOM   6279  C32 POPEb 220      59.463  23.768 121.560  1.00  0.00           C
ATOM   6282  C23 POPEb 220      63.243  19.838 120.000  1.00  0.00           C
ATOM   6285  C24 POPEb 220      63.173  19.988 118.480  1.00  0.00           C
ATOM   6288  C25 POPEb 220      61.753  19.908 117.910  1.00  0.00           C
ATOM   6291  C26 POPEb 220      61.773  19.668 116.400  1.00  0.00           C
ATOM   6294  C27 POPEb 220      60.393  19.738 115.740  1.00  0.00           C
ATOM   6297  C28 POPEb 220      60.463  19.268 114.280  1.00  0.00           C
ATOM   6300  C29 POPEb 220      59.153  19.438 113.560  1.00  0.00           C
ATOM   6302 0C21 POPEb 220      58.983  20.138 112.420  1.00  0.00           C
ATOM   6304 1C21 POPEb 220      60.073  20.888 111.700  1.00  0.00           C
ATOM   6307 2C21 POPEb 220      59.523  21.828 110.620  1.00  0.00           C
ATOM   6310 3C21 POPEb 220      60.653  22.608 109.910  1.00  0.00           C
ATOM   6313 4C21 POPEb 220      60.153  23.388 108.680  1.00  0.00           C
ATOM   6316 5C21 POPEb 220      61.303  23.958 107.830  1.00  0.00           C
ATOM   6319 6C21 POPEb 220      62.143  25.018 108.550  1.00  0.00           C
ATOM   6322 7C21 POPEb 220      63.203  25.638 107.630  1.00  0.00           C
ATOM   6325 8C21 POPEb 220      64.073  26.678 108.340  1.00  0.00           C
ATOM   6329  C33 POPEb 220      60.603  24.348 120.680  1.00  0.00           C
ATOM   6332  C34 POPEb 220      60.433  24.108 119.180  1.00  0.00           C
ATOM   6335  C35 POPEb 220      59.533  25.118 118.450  1.00  0.00           C
ATOM   6338  C36 POPEb 220      60.233  26.348 117.880  1.00  0.00           C
ATOM   6341  C37 POPEb 220      59.243  27.198 117.070  1.00  0.00           C
ATOM   6344  C38 POPEb 220      59.733  28.608 116.680  1.00  0.00           C
ATOM   6347  C39 POPEb 220      60.773  28.658 115.560  1.00  0.00           C
ATOM   6350 0C31 POPEb 220      61.233  30.108 115.360  1.00  0.00           C
ATOM   6353 1C31 POPEb 220      62.393  30.298 114.370  1.00  0.00           C
ATOM   6356 2C31 POPEb 220      62.943  31.718 114.500  1.00  0.00           C
ATOM   6359 3C31 POPEb 220      63.793  32.198 113.320  1.00  0.00           C
ATOM   6362 4C31 POPEb 220      62.953  32.458 112.060  1.00  0.00           C
ATOM   6365 5C31 POPEb 220      63.693  33.328 111.040  1.00  0.00           C
ATOM   6368 6C31 POPEb 220      62.833  33.698 109.830  1.00  0.00           C
ATOM   6372  NH3 POPEc 221       1.307  72.848  88.520  1.00  0.00           N
ATOM   6376  C12 POPEc 221       1.547  74.028  87.610  1.00  0.00           C
ATOM   6379  C11 POPEc 221       0.387  74.218  86.630  1.00  0.00           C
ATOM   6382  P   POPEc 221       0.127  76.598  85.580  1.00  0.00           P
ATOM   6383  O13 POPEc 221      -1.353  76.438  85.720  1.00  0.00           O
ATOM   6384  O14 POPEc 221       0.627  77.318  84.390  1.00  0.00           O
ATOM   6385  O11 POPEc 221       0.657  77.348  86.870  1.00  0.00           O
ATOM   6386  O12 POPEc 221       0.787  75.158  85.650  1.00  0.00           O
ATOM   6387  C1  POPEc 221      -0.153  77.518  88.030  1.00  0.00           C
ATOM   6390  C2  POPEc 221       0.437  78.588  89.000  1.00  0.00           C
ATOM   6392  O21 POPEc 221      -0.443  78.658  90.140  1.00  0.00           O
ATOM   6393  C21 POPEc 221      -0.203  78.148  91.340  1.00  0.00           C
ATOM   6394  O22 POPEc 221      -1.003  78.158  92.260  1.00  0.00           O
ATOM   6395  C22 POPEc 221       1.187  77.528  91.500  1.00  0.00           C
ATOM   6398  C3  POPEc 221       0.537  79.988  88.310  1.00  0.00           C
ATOM   6401  O31 POPEc 221       0.407  81.118  89.210  1.00  0.00           O
ATOM   6402  C31 POPEc 221       1.327  81.178  90.170  1.00  0.00           C
ATOM   6403  O32 POPEc 221       2.437  80.688  90.150  1.00  0.00           O
ATOM   6404  C32 POPEc 221       0.687  81.838  91.390  1.00  0.00           C
ATOM   6407  C23 POPEc 221       1.487  77.178  92.970  1.00  0.00           C
ATOM   6410  C24 POPEc 221       2.717  76.288  93.060  1.00  0.00           C
ATOM   6413  C25 POPEc 221       3.413  76.318  94.430  1.00  0.00           C
ATOM   6416  C26 POPEc 221       2.627  75.778  95.630  1.00  0.00           C
ATOM   6419  C27 POPEc 221       3.413  76.098  96.900  1.00  0.00           C
ATOM   6422  C28 POPEc 221       2.843  75.558  98.220  1.00  0.00           C
ATOM   6425  C29 POPEc 221       3.843  75.838  99.310  1.00  0.00           C
ATOM   6427 0C21 POPEc 221       3.603  76.208 100.580  1.00  0.00           C
ATOM   6429 1C21 POPEc 221       2.267  76.388 101.250  1.00  0.00           C
ATOM   6432 2C21 POPEc 221       2.127  75.388 102.420  1.00  0.00           C
ATOM   6435 3C21 POPEc 221       0.887  75.638 103.300  1.00  0.00           C
ATOM   6438 4C21 POPEc 221       1.007  76.898 104.170  1.00  0.00           C
ATOM   6441 5C21 POPEc 221       0.027  76.908 105.350  1.00  0.00           C
ATOM   6444 6C21 POPEc 221      -1.443  77.008 104.950  1.00  0.00           C
ATOM   6447 7C21 POPEc 221      -2.383  76.898 106.160  1.00  0.00           C
ATOM   6450 8C21 POPEc 221      -3.863  77.088 105.810  1.00  0.00           C
ATOM   6454  C33 POPEc 221       1.307  81.288  92.690  1.00  0.00           C
ATOM   6457  C34 POPEc 221       0.327  81.098  93.850  1.00  0.00           C
ATOM   6460  C35 POPEc 221      -0.253  82.398  94.410  1.00  0.00           C
ATOM   6463  C36 POPEc 221      -0.583  82.288  95.910  1.00  0.00           C
ATOM   6466  C37 POPEc 221      -0.893  83.648  96.540  1.00  0.00           C
ATOM   6469  C38 POPEc 221      -1.083  83.568  98.060  1.00  0.00           C
ATOM   6472  C39 POPEc 221      -1.553  84.908  98.670  1.00  0.00           C
ATOM   6475 0C31 POPEc 221      -0.453  85.978  98.800  1.00  0.00           C
ATOM   6478 1C31 POPEc 221      -1.043  87.328  99.230  1.00  0.00           C
ATOM   6481 2C31 POPEc 221       0.007  88.388  99.600  1.00  0.00           C
ATOM   6484 3C31 POPEc 221      -0.623  89.718 100.040  1.00  0.00           C
ATOM   6487 4C31 POPEc 221      -1.233  90.538  98.900  1.00  0.00           C
ATOM   6490 5C31 POPEc 221      -2.653  91.018  99.200  1.00  0.00           C
ATOM   6493 6C31 POPEc 221      -3.233  91.938  98.120  1.00  0.00           C
ATOM   6497  NH3 POPEd 222      66.103 119.618  86.380  1.00  0.00           N
ATOM   6501  C12 POPEd 222      65.543 118.618  85.420  1.00  0.00           C
ATOM   6504  C11 POPEd 222      66.413 117.358  85.340  1.00  0.00           C
ATOM   6507  P   POPEd 222      66.063 114.908  84.420  1.00  0.00           P
ATOM   6508  O13 POPEd 222      64.923 114.248  83.730  1.00  0.00           O
ATOM   6509  O14 POPEd 222      67.433 114.528  84.000  1.00  0.00           O
ATOM   6510  O11 POPEd 222      65.883 114.638  85.980  1.00  0.00           O
ATOM   6511  O12 POPEd 222      65.853 116.488  84.360  1.00  0.00           O
ATOM   6512  C1  POPEd 222      66.983 114.208  86.780  1.00  0.00           C
ATOM   6515  C2  POPEd 222      66.503 113.978  88.240  1.00  0.00           C
ATOM   6517  O21 POPEd 222      67.643 113.898  89.110  1.00  0.00           O
ATOM   6518  C21 POPEd 222      68.373 112.798  89.090  1.00  0.00           C
ATOM   6519  O22 POPEd 222      68.103 111.768  88.500  1.00  0.00           O
ATOM   6520  C22 POPEd 222      69.663 112.968  89.900  1.00  0.00           C
ATOM   6523  C3  POPEd 222      65.493 112.778  88.330  1.00  0.00           C
ATOM   6526  O31 POPEd 222      65.473 112.098  89.610  1.00  0.00           O
ATOM   6527  C31 POPEd 222      64.693 112.628  90.530  1.00  0.00           C
ATOM   6528  O32 POPEd 222      63.953 113.578  90.370  1.00  0.00           O
ATOM   6529  C32 POPEd 222      64.843 111.908  91.870  1.00  0.00           C
ATOM   6532  C23 POPEd 222      69.543 113.808  91.200  1.00  0.00           C
ATOM   6535  C24 POPEd 222      69.363 112.918  92.430  1.00  0.00           C
ATOM   6538  C25 POPEd 222      69.093 113.718  93.700  1.00  0.00           C
ATOM   6541  C26 POPEd 222      68.953 112.808  94.930  1.00  0.00           C
ATOM   6544  C27 POPEd 222      68.363 113.538  96.140  1.00  0.00           C
ATOM   6547  C28 POPEd 222      67.983 112.568  97.260  1.00  0.00           C
ATOM   6550  C29 POPEd 222      67.253 113.278  98.370  1.00  0.00           C
ATOM   6552 0C21 POPEd 222      67.553 113.298  99.670  1.00  0.00           C
ATOM   6554 1C21 POPEd 222      68.683 112.588 100.380  1.00  0.00           C
ATOM   6557 2C21 POPEd 222      68.133 111.458 101.270  1.00  0.00           C
ATOM   6560 3C21 POPEd 222      69.193 110.888 102.220  1.00  0.00           C
ATOM   6563 4C21 POPEd 222      68.603 109.928 103.260  1.00  0.00           C
ATOM   6566 5C21 POPEd 222      69.633 109.508 104.300  1.00  0.00           C
ATOM   6569 6C21 POPEd 222      69.003 108.778 105.500  1.00  0.00           C
ATOM   6572 7C21 POPEd 222      70.043 108.438 106.570  1.00  0.00           C
ATOM   6575 8C21 POPEd 222      69.463 107.748 107.800  1.00  0.00           C
ATOM   6579  C33 POPEd 222      65.063 112.928  93.010  1.00  0.00           C
ATOM   6582  C34 POPEd 222      65.153 112.318  94.420  1.00  0.00           C
ATOM   6585  C35 POPEd 222      63.903 111.528  94.840  1.00  0.00           C
ATOM   6588  C36 POPEd 222      63.823 111.268  96.360  1.00  0.00           C
ATOM   6591  C37 POPEd 222      62.923 112.268  97.100  1.00  0.00           C
ATOM   6594  C38 POPEd 222      62.463 111.768  98.480  1.00  0.00           C
ATOM   6597  C39 POPEd 222      63.443 112.018  99.640  1.00  0.00           C
ATOM   6600 0C31 POPEd 222      63.383 113.458 100.180  1.00  0.00           C
ATOM   6603 1C31 POPEd 222      63.313 113.558 101.710  1.00  0.00           C
ATOM   6606 2C31 POPEd 222      61.883 113.638 102.290  1.00  0.00           C
ATOM   6609 3C31 POPEd 222      61.043 112.378 102.060  1.00  0.00           C
ATOM   6612 4C31 POPEd 222      59.593 112.538 102.540  1.00  0.00           C
ATOM   6615 5C31 POPEd 222      58.723 111.308 102.260  1.00  0.00           C
ATOM   6618 6C31 POPEd 222      57.233 111.588 102.470  1.00  0.00           C
ATOM   6622  NH3 POPEe 223     109.263  67.438  89.520  1.00  0.00           N
ATOM   6626  C12 POPEe 223     108.523  68.308  88.550  1.00  0.00           C
ATOM   6629  C11 POPEe 223     109.163  69.698  88.510  1.00  0.00           C
ATOM   6632  P   POPEe 223     107.393  71.468  87.670  1.00  0.00           P
ATOM   6633  O13 POPEe 223     107.413  72.368  86.500  1.00  0.00           O
ATOM   6634  O14 POPEe 223     106.153  70.738  87.980  1.00  0.00           O
ATOM   6635  O11 POPEe 223     107.873  72.308  88.930  1.00  0.00           O
ATOM   6636  O12 POPEe 223     108.573  70.458  87.460  1.00  0.00           O
ATOM   6637  C1  POPEe 223     107.003  72.748  89.990  1.00  0.00           C
ATOM   6640  C2  POPEe 223     107.793  73.098  91.310  1.00  0.00           C
ATOM   6642  O21 POPEe 223     108.043  71.928  92.120  1.00  0.00           O
ATOM   6643  C21 POPEe 223     107.003  71.308  92.650  1.00  0.00           C
ATOM   6644  O22 POPEe 223     105.813  71.578  92.460  1.00  0.00           O
ATOM   6645  C22 POPEe 223     107.443  70.118  93.510  1.00  0.00           C
ATOM   6648  C3  POPEe 223     107.203  74.278  92.170  1.00  0.00           C
ATOM   6651  O31 POPEe 223     108.123  74.778  93.170  1.00  0.00           O
ATOM   6652  C31 POPEe 223     108.013  74.318  94.420  1.00  0.00           C
ATOM   6653  O32 POPEe 223     107.153  73.558  94.820  1.00  0.00           O
ATOM   6654  C32 POPEe 223     109.183  74.868  95.270  1.00  0.00           C
ATOM   6657  C23 POPEe 223     106.983  70.208  94.990  1.00  0.00           C
ATOM   6660  C24 POPEe 223     108.133  70.588  95.930  1.00  0.00           C
ATOM   6663  C25 POPEe 223     107.683  70.898  97.370  1.00  0.00           C
ATOM   6666  C26 POPEe 223     108.863  71.268  98.280  1.00  0.00           C
ATOM   6669  C27 POPEe 223     108.423  71.878  99.610  1.00  0.00           C
ATOM   6672  C28 POPEe 223     109.593  72.408 100.450  1.00  0.00           C
ATOM   6675  C29 POPEe 223     109.053  73.058 101.700  1.00  0.00           C
ATOM   6677 0C21 POPEe 223     109.423  72.788 102.970  1.00  0.00           C
ATOM   6679 1C21 POPEe 223     110.513  71.828 103.380  1.00  0.00           C
ATOM   6682 2C21 POPEe 223     110.943  72.028 104.840  1.00  0.00           C
ATOM   6685 3C21 POPEe 223     111.533  73.418 105.100  1.00  0.00           C
ATOM   6688 4C21 POPEe 223     112.163  73.598 106.480  1.00  0.00           C
ATOM   6691 5C21 POPEe 223     112.663  75.038 106.670  1.00  0.00           C
ATOM   6694 6C21 POPEe 223     113.803  75.158 107.690  1.00  0.00           C
ATOM   6697 7C21 POPEe 223     114.413  76.568 107.720  1.00  0.00           C
ATOM   6700 8C21 POPEe 223     115.633  76.668 108.640  1.00  0.00           C
ATOM   6704  C33 POPEe 223     109.033  74.678  96.800  1.00  0.00           C
ATOM   6707  C34 POPEe 223     109.103  75.988  97.610  1.00  0.00           C
ATOM   6710  C35 POPEe 223     107.963  76.958  97.300  1.00  0.00           C
ATOM   6713  C36 POPEe 223     108.063  78.248  98.120  1.00  0.00           C
ATOM   6716  C37 POPEe 223     106.903  79.208  97.850  1.00  0.00           C
ATOM   6719  C38 POPEe 223     106.973  80.488  98.690  1.00  0.00           C
ATOM   6722  C39 POPEe 223     105.703  81.328  98.570  1.00  0.00           C
ATOM   6725 0C31 POPEe 223     105.883  82.748  99.120  1.00  0.00           C
ATOM   6728 1C31 POPEe 223     104.613  83.608  99.100  1.00  0.00           C
ATOM   6731 2C31 POPEe 223     103.503  83.048 100.010  1.00  0.00           C
ATOM   6734 3C31 POPEe 223     102.363  84.048 100.200  1.00  0.00           C
ATOM   6737 4C31 POPEe 223     101.313  83.518 101.190  1.00  0.00           C
ATOM   6740 5C31 POPEe 223     100.293  84.578 101.610  1.00  0.00           C
ATOM   6743 6C31 POPEe 223      99.313  84.048 102.660  1.00  0.00           C
ATOM   6747  NH3 POPEf 224      98.573  54.138  91.720  1.00  0.00           N
ATOM   6751  C12 POPEf 224      99.613  55.148  92.080  1.00  0.00           C
ATOM   6754  C11 POPEf 224      99.243  56.428  91.350  1.00  0.00           C
ATOM   6757  P   POPEf 224      99.543  58.898  91.260  1.00  0.00           P
ATOM   6758  O13 POPEf 224     100.513  59.978  91.560  1.00  0.00           O
ATOM   6759  O14 POPEf 224      99.143  58.768  89.850  1.00  0.00           O
ATOM   6760  O11 POPEf 224      98.273  59.088  92.170  1.00  0.00           O
ATOM   6761  O12 POPEf 224     100.133  57.498  91.700  1.00  0.00           O
ATOM   6762  C1  POPEf 224      98.203  58.698  93.540  1.00  0.00           C
ATOM   6765  C2  POPEf 224      98.073  59.948  94.450  1.00  0.00           C
ATOM   6767  O21 POPEf 224      97.453  59.578  95.690  1.00  0.00           O
ATOM   6768  C21 POPEf 224      98.253  59.278  96.700  1.00  0.00           C
ATOM   6769  O22 POPEf 224      99.463  59.278  96.670  1.00  0.00           O
ATOM   6770  C22 POPEf 224      97.393  59.118  97.960  1.00  0.00           C
ATOM   6773  C3  POPEf 224      97.173  61.038  93.800  1.00  0.00           C
ATOM   6776  O31 POPEf 224      97.063  62.188  94.670  1.00  0.00           O
ATOM   6777  C31 POPEf 224      98.083  63.038  94.570  1.00  0.00           C
ATOM   6778  O32 POPEf 224      98.923  63.028  93.680  1.00  0.00           O
ATOM   6779  C32 POPEf 224      98.113  63.938  95.820  1.00  0.00           C
ATOM   6782  C23 POPEf 224      98.043  58.348  99.130  1.00  0.00           C
ATOM   6785  C24 POPEf 224      97.273  58.598 100.440  1.00  0.00           C
ATOM   6788  C25 POPEf 224      97.853  57.938 101.700  1.00  0.00           C
ATOM   6791  C26 POPEf 224      97.233  58.568 102.950  1.00  0.00           C
ATOM   6794  C27 POPEf 224      97.553  57.868 104.280  1.00  0.00           C
ATOM   6797  C28 POPEf 224      96.983  58.668 105.460  1.00  0.00           C
ATOM   6800  C29 POPEf 224      96.943  57.908 106.760  1.00  0.00           C
ATOM   6802 0C21 POPEf 224      97.573  58.208 107.910  1.00  0.00           C
ATOM   6804 1C21 POPEf 224      98.483  59.388 108.180  1.00  0.00           C
ATOM   6807 2C21 POPEf 224      98.533  59.758 109.680  1.00  0.00           C
ATOM   6810 3C21 POPEf 224      99.673  60.738 110.010  1.00  0.00           C
ATOM   6813 4C21 POPEf 224      99.803  61.018 111.510  1.00  0.00           C
ATOM   6816 5C21 POPEf 224     101.003  61.908 111.850  1.00  0.00           C
ATOM   6819 6C21 POPEf 224     101.133  62.268 113.340  1.00  0.00           C
ATOM   6822 7C21 POPEf 224     101.383  61.068 114.260  1.00  0.00           C
ATOM   6825 8C21 POPEf 224     101.653  61.468 115.720  1.00  0.00           C
ATOM   6829  C33 POPEf 224      97.893  63.138  97.130  1.00  0.00           C
ATOM   6832  C34 POPEf 224      97.943  63.988  98.410  1.00  0.00           C
ATOM   6835  C35 POPEf 224      97.743  63.148  99.690  1.00  0.00           C
ATOM   6838  C36 POPEf 224      97.973  63.938 100.980  1.00  0.00           C
ATOM   6841  C37 POPEf 224      98.073  63.038 102.230  1.00  0.00           C
ATOM   6844  C38 POPEf 224      96.783  62.868 103.040  1.00  0.00           C
ATOM   6847  C39 POPEf 224      96.533  64.008 104.040  1.00  0.00           C
ATOM   6850 0C31 POPEf 224      97.423  63.928 105.290  1.00  0.00           C
ATOM   6853 1C31 POPEf 224      97.273  65.168 106.190  1.00  0.00           C
ATOM   6856 2C31 POPEf 224      97.913  64.988 107.580  1.00  0.00           C
ATOM   6859 3C31 POPEf 224      98.123  66.298 108.350  1.00  0.00           C
ATOM   6862 4C31 POPEf 224      96.953  67.298 108.280  1.00  0.00           C
ATOM   6865 5C31 POPEf 224      97.203  68.578 109.090  1.00  0.00           C
ATOM   6868 6C31 POPEf 224      96.173  69.678 108.820  1.00  0.00           C
ATOM   6872  NH3 POPEg 225     109.773  80.208 130.850  1.00  0.00           N
ATOM   6876  C12 POPEg 225     108.573  79.598 131.540  1.00  0.00           C
ATOM   6879  C11 POPEg 225     108.613  79.918 133.040  1.00  0.00           C
ATOM   6882  P   POPEg 225     106.253  80.288 134.120  1.00  0.00           P
ATOM   6883  O13 POPEg 225     105.373  79.518 135.030  1.00  0.00           O
ATOM   6884  O14 POPEg 225     106.753  81.588 134.630  1.00  0.00           O
ATOM   6885  O11 POPEg 225     105.453  80.438 132.770  1.00  0.00           O
ATOM   6886  O12 POPEg 225     107.483  79.368 133.720  1.00  0.00           O
ATOM   6887  C1  POPEg 225     105.353  81.598 131.940  1.00  0.00           C
ATOM   6890  C2  POPEg 225     105.023  81.168 130.470  1.00  0.00           C
ATOM   6892  O21 POPEg 225     106.213  81.298 129.670  1.00  0.00           O
ATOM   6893  C21 POPEg 225     106.233  80.578 128.570  1.00  0.00           C
ATOM   6894  O22 POPEg 225     105.613  79.558 128.350  1.00  0.00           O
ATOM   6895  C22 POPEg 225     107.083  81.278 127.510  1.00  0.00           C
ATOM   6898  C3  POPEg 225     103.883  82.008 129.820  1.00  0.00           C
ATOM   6901  O31 POPEg 225     103.373  81.338 128.640  1.00  0.00           O
ATOM   6902  C31 POPEg 225     103.023  82.088 127.600  1.00  0.00           C
ATOM   6903  O32 POPEg 225     102.993  83.308 127.590  1.00  0.00           O
ATOM   6904  C32 POPEg 225     102.853  81.198 126.360  1.00  0.00           C
ATOM   6907  C23 POPEg 225     108.453  80.608 127.210  1.00  0.00           C
ATOM   6910  C24 POPEg 225     108.403  79.498 126.160  1.00  0.00           C
ATOM   6913  C25 POPEg 225     108.163  80.038 124.740  1.00  0.00           C
ATOM   6916  C26 POPEg 225     107.783  78.948 123.740  1.00  0.00           C
ATOM   6919  C27 POPEg 225     107.473  79.558 122.370  1.00  0.00           C
ATOM   6922  C28 POPEg 225     107.193  78.498 121.290  1.00  0.00           C
ATOM   6925  C29 POPEg 225     106.943  79.158 119.960  1.00  0.00           C
ATOM   6927 0C21 POPEg 225     106.433  78.538 118.890  1.00  0.00           C
ATOM   6929 1C21 POPEg 225     106.063  77.078 118.820  1.00  0.00           C
ATOM   6932 2C21 POPEg 225     105.923  76.588 117.370  1.00  0.00           C
ATOM   6935 3C21 POPEg 225     107.203  76.718 116.540  1.00  0.00           C
ATOM   6938 4C21 POPEg 225     107.003  76.248 115.100  1.00  0.00           C
ATOM   6941 5C21 POPEg 225     108.293  76.348 114.280  1.00  0.00           C
ATOM   6944 6C21 POPEg 225     108.153  75.718 112.900  1.00  0.00           C
ATOM   6947 7C21 POPEg 225     109.423  75.888 112.060  1.00  0.00           C
ATOM   6950 8C21 POPEg 225     109.433  75.018 110.810  1.00  0.00           C
ATOM   6954  C33 POPEg 225     101.723  81.658 125.400  1.00  0.00           C
ATOM   6957  C34 POPEg 225     101.743  80.928 124.050  1.00  0.00           C
ATOM   6960  C35 POPEg 225     101.123  79.528 124.070  1.00  0.00           C
ATOM   6963  C36 POPEg 225     100.903  78.948 122.670  1.00  0.00           C
ATOM   6966  C37 POPEg 225     100.293  77.538 122.680  1.00  0.00           C
ATOM   6969  C38 POPEg 225     100.033  76.958 121.290  1.00  0.00           C
ATOM   6972  C39 POPEg 225     101.283  76.788 120.410  1.00  0.00           C
ATOM   6975 0C31 POPEg 225     101.013  75.968 119.140  1.00  0.00           C
ATOM   6978 1C31 POPEg 225     101.953  76.328 117.980  1.00  0.00           C
ATOM   6981 2C31 POPEg 225     101.653  75.558 116.680  1.00  0.00           C
ATOM   6984 3C31 POPEg 225     102.173  74.118 116.690  1.00  0.00           C
ATOM   6987 4C31 POPEg 225     101.723  73.318 115.450  1.00  0.00           C
ATOM   6990 5C31 POPEg 225     102.263  71.878 115.450  1.00  0.00           C
ATOM   6993 6C31 POPEg 225     101.803  71.068 114.240  1.00  0.00           C
ATOM   6997  NH3 POPEh 226      67.863 108.868 129.640  1.00  0.00           N
ATOM   7001  C12 POPEh 226      66.873 107.738 129.830  1.00  0.00           C
ATOM   7004  C11 POPEh 226      67.483 106.558 130.590  1.00  0.00           C
ATOM   7007  P   POPEh 226      66.523 104.188 129.890  1.00  0.00           P
ATOM   7008  O13 POPEh 226      67.943 103.818 129.640  1.00  0.00           O
ATOM   7009  O14 POPEh 226      65.583 103.198 130.470  1.00  0.00           O
ATOM   7010  O11 POPEh 226      65.873 104.708 128.550  1.00  0.00           O
ATOM   7011  O12 POPEh 226      66.533 105.508 130.780  1.00  0.00           O
ATOM   7012  C1  POPEh 226      66.663 105.208 127.470  1.00  0.00           C
ATOM   7015  C2  POPEh 226      67.053 104.078 126.500  1.00  0.00           C
ATOM   7017  O21 POPEh 226      67.773 104.678 125.390  1.00  0.00           O
ATOM   7018  C21 POPEh 226      68.833 103.958 125.040  1.00  0.00           C
ATOM   7019  O22 POPEh 226      69.213 102.958 125.620  1.00  0.00           O
ATOM   7020  C22 POPEh 226      69.593 104.608 123.890  1.00  0.00           C
ATOM   7023  C3  POPEh 226      65.813 103.328 125.950  1.00  0.00           C
ATOM   7026  O31 POPEh 226      66.243 102.038 125.490  1.00  0.00           O
ATOM   7027  C31 POPEh 226      65.923 101.488 124.320  1.00  0.00           C
ATOM   7028  O32 POPEh 226      66.323 100.388 123.970  1.00  0.00           O
ATOM   7029  C32 POPEh 226      65.023 102.338 123.430  1.00  0.00           C
ATOM   7032  C23 POPEh 226      71.003 103.978 123.820  1.00  0.00           C
ATOM   7035  C24 POPEh 226      72.003 104.648 122.870  1.00  0.00           C
ATOM   7038  C25 POPEh 226      71.463 104.888 121.450  1.00  0.00           C
ATOM   7041  C26 POPEh 226      72.573 104.868 120.400  1.00  0.00           C
ATOM   7044  C27 POPEh 226      72.033 104.948 118.960  1.00  0.00           C
ATOM   7047  C28 POPEh 226      73.133 104.738 117.910  1.00  0.00           C
ATOM   7050  C29 POPEh 226      72.673 105.098 116.520  1.00  0.00           C
ATOM   7052 0C21 POPEh 226      72.443 104.268 115.490  1.00  0.00           C
ATOM   7054 1C21 POPEh 226      72.513 102.768 115.510  1.00  0.00           C
ATOM   7057 2C21 POPEh 226      73.823 102.178 114.970  1.00  0.00           C
ATOM   7060 3C21 POPEh 226      74.063 102.318 113.460  1.00  0.00           C
ATOM   7063 4C21 POPEh 226      75.243 101.438 113.020  1.00  0.00           C
ATOM   7066 5C21 POPEh 226      75.383 101.308 111.510  1.00  0.00           C
ATOM   7069 6C21 POPEh 226      75.793 102.618 110.820  1.00  0.00           C
ATOM   7072 7C21 POPEh 226      76.153 102.358 109.350  1.00  0.00           C
ATOM   7075 8C21 POPEh 226      76.733 103.558 108.600  1.00  0.00           C
ATOM   7079  C33 POPEh 226      64.483 101.568 122.200  1.00  0.00           C
ATOM   7082  C34 POPEh 226      64.253 102.478 120.990  1.00  0.00           C
ATOM   7085  C35 POPEh 226      65.523 102.648 120.130  1.00  0.00           C
ATOM   7088  C36 POPEh 226      65.793 101.448 119.210  1.00  0.00           C
ATOM   7091  C37 POPEh 226      67.123 101.588 118.460  1.00  0.00           C
ATOM   7094  C38 POPEh 226      67.383 100.468 117.460  1.00  0.00           C
ATOM   7097  C39 POPEh 226      68.813 100.538 116.910  1.00  0.00           C
ATOM   7100 0C31 POPEh 226      69.073  99.598 115.720  1.00  0.00           C
ATOM   7103 1C31 POPEh 226      70.573  99.428 115.460  1.00  0.00           C
ATOM   7106 2C31 POPEh 226      70.943  98.888 114.070  1.00  0.00           C
ATOM   7109 3C31 POPEh 226      70.753  99.918 112.950  1.00  0.00           C
ATOM   7112 4C31 POPEh 226      71.393  99.478 111.620  1.00  0.00           C
ATOM   7115 5C31 POPEh 226      71.303 100.568 110.550  1.00  0.00           C
ATOM   7118 6C31 POPEh 226      71.883 100.158 109.190  1.00  0.00           C
ATOM   7122  NH3 POPEi 227     119.453  88.448  88.860  1.00  0.00           N
ATOM   7126  C12 POPEi 227     119.363  89.818  88.230  1.00  0.00           C
ATOM   7129  C11 POPEi 227     118.143  90.588  88.770  1.00  0.00           C
ATOM   7132  P   POPEi 227     118.523  93.018  87.730  1.00  0.00           P
ATOM   7133  O13 POPEi 227     119.263  93.008  86.450  1.00  0.00           O
ATOM   7134  O14 POPEi 227     117.583  94.148  87.740  1.00  0.00           O
ATOM   7135  O11 POPEi 227     119.543  93.108  88.930  1.00  0.00           O
ATOM   7136  O12 POPEi 227     117.773  91.658  87.920  1.00  0.00           O
ATOM   7137  C1  POPEi 227     119.243  93.938  90.060  1.00  0.00           C
ATOM   7140  C2  POPEi 227     119.383  93.168  91.400  1.00  0.00           C
ATOM   7142  O21 POPEi 227     119.383  94.178  92.410  1.00  0.00           O
ATOM   7143  C21 POPEi 227     118.923  93.838  93.600  1.00  0.00           C
ATOM   7144  O22 POPEi 227     118.293  92.818  93.870  1.00  0.00           O
ATOM   7145  C22 POPEi 227     119.283  94.968  94.560  1.00  0.00           C
ATOM   7148  C3  POPEi 227     120.703  92.348  91.490  1.00  0.00           C
ATOM   7151  O31 POPEi 227     120.763  91.628  92.740  1.00  0.00           O
ATOM   7152  C31 POPEi 227     120.303  90.388  92.740  1.00  0.00           C
ATOM   7153  O32 POPEi 227     119.963  89.768  91.740  1.00  0.00           O
ATOM   7154  C32 POPEi 227     120.273  89.858  94.180  1.00  0.00           C
ATOM   7157  C23 POPEi 227     120.703  94.848  95.150  1.00  0.00           C
ATOM   7160  C24 POPEi 227     120.943  95.848  96.290  1.00  0.00           C
ATOM   7163  C25 POPEi 227     122.433  95.998  96.650  1.00  0.00           C
ATOM   7166  C26 POPEi 227     122.863  95.288  97.950  1.00  0.00           C
ATOM   7169  C27 POPEi 227     122.843  96.208  99.180  1.00  0.00           C
ATOM   7172  C28 POPEi 227     123.653  95.638 100.360  1.00  0.00           C
ATOM   7175  C29 POPEi 227     123.863  96.638 101.470  1.00  0.00           C
ATOM   7177 0C21 POPEi 227     123.763  96.418 102.800  1.00  0.00           C
ATOM   7179 1C21 POPEi 227     123.423  95.108 103.450  1.00  0.00           C
ATOM   7182 2C21 POPEi 227     123.863  95.018 104.920  1.00  0.00           C
ATOM   7185 3C21 POPEi 227     125.383  94.978 105.130  1.00  0.00           C
ATOM   7188 4C21 POPEi 227     125.803  94.288 106.440  1.00  0.00           C
ATOM   7191 5C21 POPEi 227     125.413  95.048 107.710  1.00  0.00           C
ATOM   7194 6C21 POPEi 227     125.653  94.208 108.970  1.00  0.00           C
ATOM   7197 7C21 POPEi 227     125.293  94.928 110.270  1.00  0.00           C
ATOM   7200 8C21 POPEi 227     125.513  94.058 111.510  1.00  0.00           C
ATOM   7204  C33 POPEi 227     119.343  88.628  94.370  1.00  0.00           C
ATOM   7207  C34 POPEi 227     119.443  87.968  95.760  1.00  0.00           C
ATOM   7210  C35 POPEi 227     118.993  88.848  96.940  1.00  0.00           C
ATOM   7213  C36 POPEi 227     120.133  89.238  97.890  1.00  0.00           C
ATOM   7216  C37 POPEi 227     119.633  90.088  99.080  1.00  0.00           C
ATOM   7219  C38 POPEi 227     120.733  90.518 100.060  1.00  0.00           C
ATOM   7222  C39 POPEi 227     120.183  91.098 101.370  1.00  0.00           C
ATOM   7225 0C31 POPEi 227     119.343  92.378 101.210  1.00  0.00           C
ATOM   7228 1C31 POPEi 227     118.723  92.838 102.530  1.00  0.00           C
ATOM   7231 2C31 POPEi 227     117.893  94.128 102.400  1.00  0.00           C
ATOM   7234 3C31 POPEi 227     117.053  94.438 103.650  1.00  0.00           C
ATOM   7237 4C31 POPEi 227     117.873  94.568 104.940  1.00  0.00           C
ATOM   7240 5C31 POPEi 227     117.073  95.198 106.090  1.00  0.00           C
ATOM   7243 6C31 POPEi 227     117.893  95.378 107.370  1.00  0.00           C
ATOM   7247  NH3 POPEj 228      90.253  23.548  88.190  1.00  0.00           N
ATOM   7251  C12 POPEj 228      89.843  22.168  88.650  1.00  0.00           C
ATOM   7254  C11 POPEj 228      90.943  21.128  88.460  1.00  0.00           C
ATOM   7257  P   POPEj 228      93.313  22.098  88.980  1.00  0.00           P
ATOM   7258  O13 POPEj 228      93.063  22.708  87.650  1.00  0.00           O
ATOM   7259  O14 POPEj 228      94.463  21.178  89.090  1.00  0.00           O
ATOM   7260  O11 POPEj 228      93.473  23.238  90.070  1.00  0.00           O
ATOM   7261  O12 POPEj 228      91.993  21.358  89.400  1.00  0.00           O
ATOM   7262  C1  POPEj 228      92.953  23.118  91.400  1.00  0.00           C
ATOM   7265  C2  POPEj 228      93.993  22.448  92.370  1.00  0.00           C
ATOM   7267  O21 POPEj 228      93.413  21.648  93.410  1.00  0.00           O
ATOM   7268  C21 POPEj 228      92.423  22.148  94.120  1.00  0.00           C
ATOM   7269  O22 POPEj 228      91.943  23.268  94.050  1.00  0.00           O
ATOM   7270  C22 POPEj 228      92.013  21.078  95.140  1.00  0.00           C
ATOM   7273  C3  POPEj 228      95.113  23.418  92.880  1.00  0.00           C
ATOM   7276  O31 POPEj 228      94.823  24.098  94.130  1.00  0.00           O
ATOM   7277  C31 POPEj 228      95.253  23.468  95.240  1.00  0.00           C
ATOM   7278  O32 POPEj 228      95.783  22.378  95.260  1.00  0.00           O
ATOM   7279  C32 POPEj 228      95.013  24.338  96.470  1.00  0.00           C
ATOM   7282  C23 POPEj 228      90.843  21.488  96.070  1.00  0.00           C
ATOM   7285  C24 POPEj 228      90.473  20.388  97.070  1.00  0.00           C
ATOM   7288  C25 POPEj 228      91.483  20.198  98.220  1.00  0.00           C
ATOM   7291  C26 POPEj 228      91.233  21.078  99.460  1.00  0.00           C
ATOM   7294  C27 POPEj 228      92.273  20.788 100.550  1.00  0.00           C
ATOM   7297  C28 POPEj 228      92.063  21.508 101.890  1.00  0.00           C
ATOM   7300  C29 POPEj 228      93.253  21.258 102.790  1.00  0.00           C
ATOM   7302 0C21 POPEj 228      93.293  20.778 104.050  1.00  0.00           C
ATOM   7304 1C21 POPEj 228      92.153  20.428 104.970  1.00  0.00           C
ATOM   7307 2C21 POPEj 228      91.983  18.918 105.270  1.00  0.00           C
ATOM   7310 3C21 POPEj 228      91.263  18.688 106.620  1.00  0.00           C
ATOM   7313 4C21 POPEj 228      90.723  17.268 106.830  1.00  0.00           C
ATOM   7316 5C21 POPEj 228      89.993  17.148 108.180  1.00  0.00           C
ATOM   7319 6C21 POPEj 228      89.333  15.788 108.420  1.00  0.00           C
ATOM   7322 7C21 POPEj 228      88.653  15.678 109.800  1.00  0.00           C
ATOM   7325 8C21 POPEj 228      87.963  14.328 110.020  1.00  0.00           C
ATOM   7329  C33 POPEj 228      94.313  23.598  97.640  1.00  0.00           C
ATOM   7332  C34 POPEj 228      94.233  24.428  98.940  1.00  0.00           C
ATOM   7335  C35 POPEj 228      95.543  24.528  99.760  1.00  0.00           C
ATOM   7338  C36 POPEj 228      95.613  23.548 100.950  1.00  0.00           C
ATOM   7341  C37 POPEj 228      96.823  23.758 101.880  1.00  0.00           C
ATOM   7344  C38 POPEj 228      96.713  22.958 103.190  1.00  0.00           C
ATOM   7347  C39 POPEj 228      97.733  23.368 104.270  1.00  0.00           C
ATOM   7350 0C31 POPEj 228      97.583  22.538 105.560  1.00  0.00           C
ATOM   7353 1C31 POPEj 228      98.103  23.238 106.830  1.00  0.00           C
ATOM   7356 2C31 POPEj 228      97.023  23.448 107.900  1.00  0.00           C
ATOM   7359 3C31 POPEj 228      95.913  24.418 107.480  1.00  0.00           C
ATOM   7362 4C31 POPEj 228      94.663  24.348 108.370  1.00  0.00           C
ATOM   7365 5C31 POPEj 228      93.493  25.148 107.800  1.00  0.00           C
ATOM   7368 6C31 POPEj 228      92.193  25.018 108.600  1.00  0.00           C
ATOM   7372  NH3 POPEk 229      35.293  67.778 130.940  1.00  0.00           N
ATOM   7376  C12 POPEk 229      36.463  67.908 129.990  1.00  0.00           C
ATOM   7379  C11 POPEk 229      37.383  69.068 130.440  1.00  0.00           C
ATOM   7382  P   POPEk 229      39.073  70.668 129.310  1.00  0.00           P
ATOM   7383  O13 POPEk 229      38.113  71.318 128.380  1.00  0.00           O
ATOM   7384  O14 POPEk 229      39.383  71.368 130.580  1.00  0.00           O
ATOM   7385  O11 POPEk 229      40.473  70.438 128.660  1.00  0.00           O
ATOM   7386  O12 POPEk 229      38.563  69.198 129.620  1.00  0.00           O
ATOM   7387  C1  POPEk 229      40.793  69.508 127.650  1.00  0.00           C
ATOM   7390  C2  POPEk 229      40.793  70.268 126.300  1.00  0.00           C
ATOM   7392  O21 POPEk 229      40.733  69.428 125.140  1.00  0.00           O
ATOM   7393  C21 POPEk 229      41.603  68.448 124.990  1.00  0.00           C
ATOM   7394  O22 POPEk 229      42.403  68.028 125.810  1.00  0.00           O
ATOM   7395  C22 POPEk 229      41.513  67.958 123.550  1.00  0.00           C
ATOM   7398  C3  POPEk 229      41.913  71.348 126.230  1.00  0.00           C
ATOM   7401  O31 POPEk 229      43.213  70.838 125.840  1.00  0.00           O
ATOM   7402  C31 POPEk 229      43.573  71.158 124.590  1.00  0.00           C
ATOM   7403  O32 POPEk 229      42.873  71.758 123.790  1.00  0.00           O
ATOM   7404  C32 POPEk 229      45.003  70.698 124.350  1.00  0.00           C
ATOM   7407  C23 POPEk 229      42.583  66.888 123.200  1.00  0.00           C
ATOM   7410  C24 POPEk 229      42.653  66.548 121.700  1.00  0.00           C
ATOM   7413  C25 POPEk 229      41.283  66.128 121.140  1.00  0.00           C
ATOM   7416  C26 POPEk 229      41.263  65.768 119.650  1.00  0.00           C
ATOM   7419  C27 POPEk 229      39.973  65.018 119.300  1.00  0.00           C
ATOM   7422  C28 POPEk 229      39.903  64.538 117.840  1.00  0.00           C
ATOM   7425  C29 POPEk 229      39.643  65.658 116.860  1.00  0.00           C
ATOM   7427 0C21 POPEk 229      38.543  65.848 116.120  1.00  0.00           C
ATOM   7429 1C21 POPEk 229      37.283  64.998 116.080  1.00  0.00           C
ATOM   7432 2C21 POPEk 229      35.993  65.828 116.270  1.00  0.00           C
ATOM   7435 3C21 POPEk 229      35.803  66.938 115.230  1.00  0.00           C
ATOM   7438 4C21 POPEk 229      34.333  67.348 115.020  1.00  0.00           C
ATOM   7441 5C21 POPEk 229      33.553  67.758 116.280  1.00  0.00           C
ATOM   7444 6C21 POPEk 229      34.253  68.808 117.150  1.00  0.00           C
ATOM   7447 7C21 POPEk 229      33.293  69.428 118.180  1.00  0.00           C
ATOM   7450 8C21 POPEk 229      34.013  70.088 119.340  1.00  0.00           C
ATOM   7454  C33 POPEk 229      45.153  69.898 123.040  1.00  0.00           C
ATOM   7457  C34 POPEk 229      46.493  69.158 123.000  1.00  0.00           C
ATOM   7460  C35 POPEk 229      46.473  67.898 122.110  1.00  0.00           C
ATOM   7463  C36 POPEk 229      46.463  68.208 120.620  1.00  0.00           C
ATOM   7466  C37 POPEk 229      46.543  66.958 119.720  1.00  0.00           C
ATOM   7469  C38 POPEk 229      46.753  67.308 118.240  1.00  0.00           C
ATOM   7472  C39 POPEk 229      46.763  66.098 117.300  1.00  0.00           C
ATOM   7475 0C31 POPEk 229      47.913  65.118 117.570  1.00  0.00           C
ATOM   7478 1C31 POPEk 229      47.863  63.818 116.740  1.00  0.00           C
ATOM   7481 2C31 POPEk 229      48.023  64.018 115.220  1.00  0.00           C
ATOM   7484 3C31 POPEk 229      49.403  64.538 114.800  1.00  0.00           C
ATOM   7487 4C31 POPEk 229      50.513  63.468 114.840  1.00  0.00           C
ATOM   7490 5C31 POPEk 229      51.913  64.098 114.810  1.00  0.00           C
ATOM   7493 6C31 POPEk 229      53.043  63.078 114.710  1.00  0.00           C
ATOM   7497  NH3 POPEl 230      10.983  48.868  90.240  1.00  0.00           N
ATOM   7501  C12 POPEl 230      10.563  47.548  89.680  1.00  0.00           C
ATOM   7504  C11 POPEl 230      10.873  47.418  88.180  1.00  0.00           C
ATOM   7507  P   POPEl 230       9.713  45.098  87.980  1.00  0.00           P
ATOM   7508  O13 POPEl 230       8.513  45.958  87.870  1.00  0.00           O
ATOM   7509  O14 POPEl 230       9.813  43.908  87.110  1.00  0.00           O
ATOM   7510  O11 POPEl 230       9.923  44.728  89.510  1.00  0.00           O
ATOM   7511  O12 POPEl 230      10.963  46.048  87.770  1.00  0.00           O
ATOM   7512  C1  POPEl 230      11.073  44.048  90.000  1.00  0.00           C
ATOM   7515  C2  POPEl 230      10.873  43.618  91.490  1.00  0.00           C
ATOM   7517  O21 POPEl 230      10.513  42.228  91.650  1.00  0.00           O
ATOM   7518  C21 POPEl 230       9.453  41.758  91.020  1.00  0.00           C
ATOM   7519  O22 POPEl 230       8.913  42.228  90.040  1.00  0.00           O
ATOM   7520  C22 POPEl 230       8.903  40.578  91.790  1.00  0.00           C
ATOM   7523  C3  POPEl 230       9.893  44.538  92.290  1.00  0.00           C
ATOM   7526  O31 POPEl 230       9.793  44.158  93.690  1.00  0.00           O
ATOM   7527  C31 POPEl 230       9.663  45.128  94.600  1.00  0.00           C
ATOM   7528  O32 POPEl 230       9.793  46.318  94.390  1.00  0.00           O
ATOM   7529  C32 POPEl 230       9.303  44.488  95.950  1.00  0.00           C
ATOM   7532  C23 POPEl 230       7.423  40.858  92.140  1.00  0.00           C
ATOM   7535  C24 POPEl 230       6.873  39.938  93.230  1.00  0.00           C
ATOM   7538  C25 POPEl 230       7.443  40.228  94.620  1.00  0.00           C
ATOM   7541  C26 POPEl 230       7.243  39.088  95.610  1.00  0.00           C
ATOM   7544  C27 POPEl 230       8.053  39.298  96.890  1.00  0.00           C
ATOM   7547  C28 POPEl 230       7.843  38.168  97.920  1.00  0.00           C
ATOM   7550  C29 POPEl 230       8.443  38.508  99.260  1.00  0.00           C
ATOM   7552 0C21 POPEl 230       7.903  38.248 100.470  1.00  0.00           C
ATOM   7554 1C21 POPEl 230       6.613  37.508 100.710  1.00  0.00           C
ATOM   7557 2C21 POPEl 230       6.653  36.618 101.970  1.00  0.00           C
ATOM   7560 3C21 POPEl 230       6.613  37.418 103.290  1.00  0.00           C
ATOM   7563 4C21 POPEl 230       6.453  36.508 104.520  1.00  0.00           C
ATOM   7566 5C21 POPEl 230       6.263  37.278 105.840  1.00  0.00           C
ATOM   7569 6C21 POPEl 230       4.953  38.058 105.900  1.00  0.00           C
ATOM   7572 7C21 POPEl 230       4.613  38.578 107.310  1.00  0.00           C
ATOM   7575 8C21 POPEl 230       3.233  39.248 107.370  1.00  0.00           C
ATOM   7579  C33 POPEl 230       9.243  45.478  97.140  1.00  0.00           C
ATOM   7582  C34 POPEl 230       8.333  45.048  98.310  1.00  0.00           C
ATOM   7585  C35 POPEl 230       8.743  43.788  99.090  1.00  0.00           C
ATOM   7588  C36 POPEl 230       7.853  43.588 100.330  1.00  0.00           C
ATOM   7591  C37 POPEl 230       8.093  42.268 101.080  1.00  0.00           C
ATOM   7594  C38 POPEl 230       7.183  42.098 102.320  1.00  0.00           C
ATOM   7597  C39 POPEl 230       7.913  42.478 103.620  1.00  0.00           C
ATOM   7600 0C31 POPEl 230       7.073  42.208 104.880  1.00  0.00           C
ATOM   7603 1C31 POPEl 230       7.923  41.888 106.130  1.00  0.00           C
ATOM   7606 2C31 POPEl 230       8.293  43.098 107.000  1.00  0.00           C
ATOM   7609 3C31 POPEl 230       9.303  44.088 106.390  1.00  0.00           C
ATOM   7612 4C31 POPEl 230       9.843  45.048 107.470  1.00  0.00           C
ATOM   7615 5C31 POPEl 230      10.723  46.178 106.920  1.00  0.00           C
ATOM   7618 6C31 POPEl 230      11.463  46.928 108.030  1.00  0.00           C
ATOM   7622  NH3 POPEm 231       3.543  61.408 131.470  1.00  0.00           N
ATOM   7626  C12 POPEm 231       4.213  60.068 131.310  1.00  0.00           C
ATOM   7629  C11 POPEm 231       5.703  60.098 131.720  1.00  0.00           C
ATOM   7632  P   POPEm 231       6.693  57.878 130.670  1.00  0.00           P
ATOM   7633  O13 POPEm 231       6.143  56.508 130.830  1.00  0.00           O
ATOM   7634  O14 POPEm 231       8.143  58.038 130.480  1.00  0.00           O
ATOM   7635  O11 POPEm 231       5.963  58.548 129.440  1.00  0.00           O
ATOM   7636  O12 POPEm 231       6.213  58.768 131.880  1.00  0.00           O
ATOM   7637  C1  POPEm 231       6.623  58.588 128.160  1.00  0.00           C
ATOM   7640  C2  POPEm 231       6.783  57.178 127.520  1.00  0.00           C
ATOM   7642  O21 POPEm 231       7.193  57.218 126.150  1.00  0.00           O
ATOM   7643  C21 POPEm 231       8.323  57.768 125.810  1.00  0.00           C
ATOM   7644  O22 POPEm 231       9.183  58.198 126.560  1.00  0.00           O
ATOM   7645  C22 POPEm 231       8.463  57.778 124.280  1.00  0.00           C
ATOM   7648  C3  POPEm 231       5.463  56.348 127.550  1.00  0.00           C
ATOM   7651  O31 POPEm 231       4.603  56.698 126.450  1.00  0.00           O
ATOM   7652  C31 POPEm 231       3.503  57.358 126.720  1.00  0.00           C
ATOM   7653  O32 POPEm 231       3.033  57.638 127.810  1.00  0.00           O
ATOM   7654  C32 POPEm 231       2.843  57.778 125.400  1.00  0.00           C
ATOM   7657  C23 POPEm 231       7.153  57.558 123.460  1.00  0.00           C
ATOM   7660  C24 POPEm 231       7.013  56.158 122.820  1.00  0.00           C
ATOM   7663  C25 POPEm 231       7.613  56.078 121.400  1.00  0.00           C
ATOM   7666  C26 POPEm 231       7.353  54.728 120.700  1.00  0.00           C
ATOM   7669  C27 POPEm 231       7.963  54.638 119.290  1.00  0.00           C
ATOM   7672  C28 POPEm 231       7.753  53.238 118.650  1.00  0.00           C
ATOM   7675  C29 POPEm 231       8.513  53.038 117.370  1.00  0.00           C
ATOM   7677 0C21 POPEm 231       8.043  52.618 116.170  1.00  0.00           C
ATOM   7679 1C21 POPEm 231       6.613  52.288 115.790  1.00  0.00           C
ATOM   7682 2C21 POPEm 231       6.213  52.858 114.410  1.00  0.00           C
ATOM   7685 3C21 POPEm 231       6.883  52.138 113.210  1.00  0.00           C
ATOM   7688 4C21 POPEm 231       6.723  52.898 111.880  1.00  0.00           C
ATOM   7691 5C21 POPEm 231       8.073  53.048 111.140  1.00  0.00           C
ATOM   7694 6C21 POPEm 231       8.023  53.908 109.880  1.00  0.00           C
ATOM   7697 7C21 POPEm 231       9.433  54.198 109.330  1.00  0.00           C
ATOM   7700 8C21 POPEm 231       9.463  55.088 108.090  1.00  0.00           C
ATOM   7704  C33 POPEm 231       1.527  56.998 125.150  1.00  0.00           C
ATOM   7707  C34 POPEm 231       0.487  57.798 124.350  1.00  0.00           C
ATOM   7710  C35 POPEm 231       0.667  57.768 122.830  1.00  0.00           C
ATOM   7713  C36 POPEm 231       1.807  58.628 122.280  1.00  0.00           C
ATOM   7716  C37 POPEm 231       1.617  58.938 120.780  1.00  0.00           C
ATOM   7719  C38 POPEm 231       2.637  59.938 120.230  1.00  0.00           C
ATOM   7722  C39 POPEm 231       2.317  60.368 118.800  1.00  0.00           C
ATOM   7725 0C31 POPEm 231       2.843  61.768 118.450  1.00  0.00           C
ATOM   7728 1C31 POPEm 231       2.427  62.208 117.050  1.00  0.00           C
ATOM   7731 2C31 POPEm 231       2.953  63.608 116.700  1.00  0.00           C
ATOM   7734 3C31 POPEm 231       2.923  63.898 115.200  1.00  0.00           C
ATOM   7737 4C31 POPEm 231       3.693  65.168 114.830  1.00  0.00           C
ATOM   7740 5C31 POPEm 231       4.103  65.198 113.350  1.00  0.00           C
ATOM   7743 6C31 POPEm 231       5.043  66.358 113.010  1.00  0.00           C
ATOM   7747  NH3 POPEn 232      67.603  89.518  85.600  1.00  0.00           N
ATOM   7751  C12 POPEn 232      66.463  89.568  84.640  1.00  0.00           C
ATOM   7754  C11 POPEn 232      65.633  88.278  84.670  1.00  0.00           C
ATOM   7757  P   POPEn 232      63.523  88.358  86.220  1.00  0.00           P
ATOM   7758  O13 POPEn 232      63.313  89.818  86.310  1.00  0.00           O
ATOM   7759  O14 POPEn 232      62.713  87.678  85.180  1.00  0.00           O
ATOM   7760  O11 POPEn 232      63.243  87.698  87.630  1.00  0.00           O
ATOM   7761  O12 POPEn 232      65.063  88.058  85.970  1.00  0.00           O
ATOM   7762  C1  POPEn 232      62.343  86.598  87.840  1.00  0.00           C
ATOM   7765  C2  POPEn 232      61.093  87.018  88.680  1.00  0.00           C
ATOM   7767  O21 POPEn 232      61.423  87.328  90.050  1.00  0.00           O
ATOM   7768  C21 POPEn 232      61.593  86.308  90.870  1.00  0.00           C
ATOM   7769  O22 POPEn 232      61.843  85.158  90.590  1.00  0.00           O
ATOM   7770  C22 POPEn 232      61.313  86.788  92.290  1.00  0.00           C
ATOM   7773  C3  POPEn 232      59.853  86.078  88.560  1.00  0.00           C
ATOM   7776  O31 POPEn 232      58.753  86.558  89.360  1.00  0.00           O
ATOM   7777  C31 POPEn 232      57.953  87.438  88.770  1.00  0.00           C
ATOM   7778  O32 POPEn 232      58.063  87.828  87.620  1.00  0.00           O
ATOM   7779  C32 POPEn 232      56.963  87.998  89.810  1.00  0.00           C
ATOM   7782  C23 POPEn 232      59.803  86.648  92.610  1.00  0.00           C
ATOM   7785  C24 POPEn 232      59.503  86.698  94.110  1.00  0.00           C
ATOM   7788  C25 POPEn 232      58.003  86.518  94.390  1.00  0.00           C
ATOM   7791  C26 POPEn 232      57.663  86.478  95.880  1.00  0.00           C
ATOM   7794  C27 POPEn 232      56.173  86.198  96.090  1.00  0.00           C
ATOM   7797  C28 POPEn 232      55.643  86.558  97.490  1.00  0.00           C
ATOM   7800  C29 POPEn 232      55.593  85.388  98.430  1.00  0.00           C
ATOM   7802 0C21 POPEn 232      55.823  85.398  99.750  1.00  0.00           C
ATOM   7804 1C21 POPEn 232      56.173  86.588 100.610  1.00  0.00           C
ATOM   7807 2C21 POPEn 232      55.183  86.748 101.790  1.00  0.00           C
ATOM   7810 3C21 POPEn 232      55.233  85.578 102.780  1.00  0.00           C
ATOM   7813 4C21 POPEn 232      54.503  85.868 104.100  1.00  0.00           C
ATOM   7816 5C21 POPEn 232      52.973  85.748 104.000  1.00  0.00           C
ATOM   7819 6C21 POPEn 232      52.303  86.118 105.330  1.00  0.00           C
ATOM   7822 7C21 POPEn 232      50.833  85.718 105.400  1.00  0.00           C
ATOM   7825 8C21 POPEn 232      50.183  86.068 106.740  1.00  0.00           C
ATOM   7829  C33 POPEn 232      55.743  88.708  89.180  1.00  0.00           C
ATOM   7832  C34 POPEn 232      55.143  89.828  90.050  1.00  0.00           C
ATOM   7835  C35 POPEn 232      54.203  89.398  91.190  1.00  0.00           C
ATOM   7838  C36 POPEn 232      54.783  89.558  92.610  1.00  0.00           C
ATOM   7841  C37 POPEn 232      53.673  89.668  93.670  1.00  0.00           C
ATOM   7844  C38 POPEn 232      54.133  89.308  95.090  1.00  0.00           C
ATOM   7847  C39 POPEn 232      54.113  90.458  96.110  1.00  0.00           C
ATOM   7850 0C31 POPEn 232      54.393  89.918  97.520  1.00  0.00           C
ATOM   7853 1C31 POPEn 232      54.423  90.988  98.620  1.00  0.00           C
ATOM   7856 2C31 POPEn 232      54.543  90.378 100.020  1.00  0.00           C
ATOM   7859 3C31 POPEn 232      54.723  91.438 101.120  1.00  0.00           C
ATOM   7862 4C31 POPEn 232      54.553  90.878 102.540  1.00  0.00           C
ATOM   7865 5C31 POPEn 232      54.773  91.958 103.610  1.00  0.00           C
ATOM   7868 6C31 POPEn 232      54.403  91.518 105.020  1.00  0.00           C
ATOM   7872  NH3 POPEo 233     104.693 103.038  88.430  1.00  0.00           N
ATOM   7876  C12 POPEo 233     105.503 104.018  87.640  1.00  0.00           C
ATOM   7879  C11 POPEo 233     106.603 103.308  86.840  1.00  0.00           C
ATOM   7882  P   POPEo 233     107.943 101.308  87.950  1.00  0.00           P
ATOM   7883  O13 POPEo 233     107.083 100.908  89.080  1.00  0.00           O
ATOM   7884  O14 POPEo 233     107.893 100.508  86.710  1.00  0.00           O
ATOM   7885  O11 POPEo 233     109.453 101.508  88.380  1.00  0.00           O
ATOM   7886  O12 POPEo 233     107.643 102.838  87.670  1.00  0.00           O
ATOM   7887  C1  POPEo 233     110.283 100.448  88.830  1.00  0.00           C
ATOM   7890  C2  POPEo 233     110.663 100.608  90.330  1.00  0.00           C
ATOM   7892  O21 POPEo 233     109.643 100.068  91.190  1.00  0.00           O
ATOM   7893  C21 POPEo 233     109.773  98.808  91.500  1.00  0.00           C
ATOM   7894  O22 POPEo 233     110.383  97.948  90.880  1.00  0.00           O
ATOM   7895  C22 POPEo 233     109.173  98.618  92.890  1.00  0.00           C
ATOM   7898  C3  POPEo 233     110.863 102.108  90.710  1.00  0.00           C
ATOM   7901  O31 POPEo 233     111.063 102.268  92.130  1.00  0.00           O
ATOM   7902  C31 POPEo 233     111.113 103.538  92.490  1.00  0.00           C
ATOM   7903  O32 POPEo 233     111.273 104.488  91.740  1.00  0.00           O
ATOM   7904  C32 POPEo 233     110.843 103.628  94.000  1.00  0.00           C
ATOM   7907  C23 POPEo 233     110.293  98.788  93.950  1.00  0.00           C
ATOM   7910  C24 POPEo 233     109.793  99.138  95.350  1.00  0.00           C
ATOM   7913  C25 POPEo 233     110.983  99.418  96.280  1.00  0.00           C
ATOM   7916  C26 POPEo 233     110.623  99.618  97.760  1.00  0.00           C
ATOM   7919  C27 POPEo 233     111.833 100.028  98.610  1.00  0.00           C
ATOM   7922  C28 POPEo 233     111.443 100.468 100.030  1.00  0.00           C
ATOM   7925  C29 POPEo 233     112.643 100.978 100.800  1.00  0.00           C
ATOM   7927 0C21 POPEo 233     112.683 101.248 102.120  1.00  0.00           C
ATOM   7929 1C21 POPEo 233     111.543 101.068 103.090  1.00  0.00           C
ATOM   7932 2C21 POPEo 233     111.983 100.218 104.300  1.00  0.00           C
ATOM   7935 3C21 POPEo 233     110.803  99.828 105.190  1.00  0.00           C
ATOM   7938 4C21 POPEo 233     111.203  98.938 106.380  1.00  0.00           C
ATOM   7941 5C21 POPEo 233     111.903  99.688 107.520  1.00  0.00           C
ATOM   7944 6C21 POPEo 233     110.963 100.598 108.330  1.00  0.00           C
ATOM   7947 7C21 POPEo 233     111.593 101.098 109.630  1.00  0.00           C
ATOM   7950 8C21 POPEo 233     110.653 101.988 110.450  1.00  0.00           C
ATOM   7954  C33 POPEo 233     110.143 104.938  94.400  1.00  0.00           C
ATOM   7957  C34 POPEo 233     109.043 104.718  95.450  1.00  0.00           C
ATOM   7960  C35 POPEo 233     109.573 104.278  96.820  1.00  0.00           C
ATOM   7963  C36 POPEo 233     108.433 104.088  97.830  1.00  0.00           C
ATOM   7966  C37 POPEo 233     108.963 103.678  99.200  1.00  0.00           C
ATOM   7969  C38 POPEo 233     107.913 103.728 100.310  1.00  0.00           C
ATOM   7972  C39 POPEo 233     108.473 103.228 101.650  1.00  0.00           C
ATOM   7975 0C31 POPEo 233     107.453 103.368 102.780  1.00  0.00           C
ATOM   7978 1C31 POPEo 233     108.033 103.008 104.150  1.00  0.00           C
ATOM   7981 2C31 POPEo 233     106.993 103.228 105.260  1.00  0.00           C
ATOM   7984 3C31 POPEo 233     107.493 102.868 106.660  1.00  0.00           C
ATOM   7987 4C31 POPEo 233     106.393 103.068 107.710  1.00  0.00           C
ATOM   7990 5C31 POPEo 233     106.823 102.668 109.130  1.00  0.00           C
ATOM   7993 6C31 POPEo 233     105.703 102.778 110.160  1.00  0.00           C
ATOM   7997  NH3 POPEp 234      45.003  84.388  84.780  1.00  0.00           N
ATOM   8001  C12 POPEp 234      46.363  84.758  84.260  1.00  0.00           C
ATOM   8004  C11 POPEp 234      47.563  84.048  84.920  1.00  0.00           C
ATOM   8007  P   POPEp 234      49.993  84.658  85.690  1.00  0.00           P
ATOM   8008  O13 POPEp 234      50.083  83.188  85.910  1.00  0.00           O
ATOM   8009  O14 POPEp 234      51.193  85.328  85.130  1.00  0.00           O
ATOM   8010  O11 POPEp 234      49.633  85.288  87.110  1.00  0.00           O
ATOM   8011  O12 POPEp 234      48.683  84.938  84.850  1.00  0.00           O
ATOM   8012  C1  POPEp 234      49.173  84.438  88.170  1.00  0.00           C
ATOM   8015  C2  POPEp 234      50.163  84.348  89.350  1.00  0.00           C
ATOM   8017  O21 POPEp 234      49.473  83.628  90.390  1.00  0.00           O
ATOM   8018  C21 POPEp 234      50.113  83.498  91.540  1.00  0.00           C
ATOM   8019  O22 POPEp 234      51.313  83.558  91.710  1.00  0.00           O
ATOM   8020  C22 POPEp 234      49.053  83.418  92.640  1.00  0.00           C
ATOM   8023  C3  POPEp 234      50.613  85.768  89.820  1.00  0.00           C
ATOM   8026  O31 POPEp 234      49.503  86.438  90.460  1.00  0.00           O
ATOM   8027  C31 POPEp 234      49.843  87.538  91.110  1.00  0.00           C
ATOM   8028  O32 POPEp 234      50.953  88.028  91.170  1.00  0.00           O
ATOM   8029  C32 POPEp 234      48.553  88.088  91.750  1.00  0.00           C
ATOM   8032  C23 POPEp 234      49.593  83.038  94.040  1.00  0.00           C
ATOM   8035  C24 POPEp 234      48.553  83.188  95.170  1.00  0.00           C
ATOM   8038  C25 POPEp 234      48.083  84.638  95.390  1.00  0.00           C
ATOM   8041  C26 POPEp 234      46.953  84.758  96.430  1.00  0.00           C
ATOM   8044  C27 POPEp 234      46.083  85.998  96.200  1.00  0.00           C
ATOM   8047  C28 POPEp 234      45.363  86.538  97.450  1.00  0.00           C
ATOM   8050  C29 POPEp 234      46.333  87.208  98.390  1.00  0.00           C
ATOM   8052 0C21 POPEp 234      46.323  88.488  98.800  1.00  0.00           C
ATOM   8054 1C21 POPEp 234      45.333  89.548  98.400  1.00  0.00           C
ATOM   8057 2C21 POPEp 234      44.083  89.538  99.290  1.00  0.00           C
ATOM   8060 3C21 POPEp 234      44.353  89.968 100.740  1.00  0.00           C
ATOM   8063 4C21 POPEp 234      43.373  89.348 101.750  1.00  0.00           C
ATOM   8066 5C21 POPEp 234      43.803  89.588 103.200  1.00  0.00           C
ATOM   8069 6C21 POPEp 234      42.833  88.978 104.210  1.00  0.00           C
ATOM   8072 7C21 POPEp 234      43.333  89.108 105.660  1.00  0.00           C
ATOM   8075 8C21 POPEp 234      42.353  88.558 106.700  1.00  0.00           C
ATOM   8079  C33 POPEp 234      48.793  89.148  92.830  1.00  0.00           C
ATOM   8082  C34 POPEp 234      49.433  88.568  94.090  1.00  0.00           C
ATOM   8085  C35 POPEp 234      49.243  89.498  95.290  1.00  0.00           C
ATOM   8088  C36 POPEp 234      50.073  89.088  96.510  1.00  0.00           C
ATOM   8091  C37 POPEp 234      49.673  89.898  97.750  1.00  0.00           C
ATOM   8094  C38 POPEp 234      50.463  89.498  99.000  1.00  0.00           C
ATOM   8097  C39 POPEp 234      49.873  90.108 100.280  1.00  0.00           C
ATOM   8100 0C31 POPEp 234      50.643  89.688 101.540  1.00  0.00           C
ATOM   8103 1C31 POPEp 234      49.893  90.078 102.820  1.00  0.00           C
ATOM   8106 2C31 POPEp 234      50.663  89.688 104.100  1.00  0.00           C
ATOM   8109 3C31 POPEp 234      50.043  90.278 105.380  1.00  0.00           C
ATOM   8112 4C31 POPEp 234      48.543  89.968 105.510  1.00  0.00           C
ATOM   8115 5C31 POPEp 234      47.943  90.468 106.830  1.00  0.00           C
ATOM   8118 6C31 POPEp 234      46.423  90.358 106.820  1.00  0.00           C
ATOM   8122  NH3 POPEq 235      19.413  46.808  86.750  1.00  0.00           N
ATOM   8126  C12 POPEq 235      18.723  45.678  86.040  1.00  0.00           C
ATOM   8129  C11 POPEq 235      17.403  45.338  86.730  1.00  0.00           C
ATOM   8132  P   POPEq 235      15.383  43.748  86.490  1.00  0.00           P
ATOM   8133  O13 POPEq 235      14.533  44.958  86.530  1.00  0.00           O
ATOM   8134  O14 POPEq 235      14.943  42.678  85.580  1.00  0.00           O
ATOM   8135  O11 POPEq 235      15.573  43.128  87.930  1.00  0.00           O
ATOM   8136  O12 POPEq 235      16.863  44.158  86.110  1.00  0.00           O
ATOM   8137  C1  POPEq 235      14.933  43.748  89.050  1.00  0.00           C
ATOM   8140  C2  POPEq 235      15.423  43.108  90.370  1.00  0.00           C
ATOM   8142  O21 POPEq 235      14.963  43.908  91.460  1.00  0.00           O
ATOM   8143  C21 POPEq 235      14.613  43.268  92.560  1.00  0.00           C
ATOM   8144  O22 POPEq 235      14.573  42.068  92.730  1.00  0.00           O
ATOM   8145  C22 POPEq 235      14.223  44.298  93.610  1.00  0.00           C
ATOM   8148  C3  POPEq 235      16.983  43.048  90.400  1.00  0.00           C
ATOM   8151  O31 POPEq 235      17.423  42.068  91.350  1.00  0.00           O
ATOM   8152  C31 POPEq 235      18.673  42.148  91.770  1.00  0.00           C
ATOM   8153  O32 POPEq 235      19.463  43.028  91.480  1.00  0.00           O
ATOM   8154  C32 POPEq 235      18.973  40.858  92.570  1.00  0.00           C
ATOM   8157  C23 POPEq 235      13.663  43.648  94.900  1.00  0.00           C
ATOM   8160  C24 POPEq 235      12.893  44.658  95.760  1.00  0.00           C
ATOM   8163  C25 POPEq 235      13.763  45.768  96.350  1.00  0.00           C
ATOM   8166  C26 POPEq 235      14.443  45.388  97.660  1.00  0.00           C
ATOM   8169  C27 POPEq 235      15.443  46.448  98.120  1.00  0.00           C
ATOM   8172  C28 POPEq 235      16.083  46.098  99.470  1.00  0.00           C
ATOM   8175  C29 POPEq 235      16.873  47.238 100.040  1.00  0.00           C
ATOM   8177 0C21 POPEq 235      17.993  47.168 100.780  1.00  0.00           C
ATOM   8179 1C21 POPEq 235      18.713  45.908 101.180  1.00  0.00           C
ATOM   8182 2C21 POPEq 235      18.743  45.688 102.700  1.00  0.00           C
ATOM   8185 3C21 POPEq 235      19.453  44.378 103.050  1.00  0.00           C
ATOM   8188 4C21 POPEq 235      19.513  44.058 104.550  1.00  0.00           C
ATOM   8191 5C21 POPEq 235      20.193  45.138 105.410  1.00  0.00           C
ATOM   8194 6C21 POPEq 235      21.593  45.578 104.930  1.00  0.00           C
ATOM   8197 7C21 POPEq 235      22.593  44.428 104.790  1.00  0.00           C
ATOM   8200 8C21 POPEq 235      23.993  44.898 104.410  1.00  0.00           C
ATOM   8204  C33 POPEq 235      19.683  41.008  93.940  1.00  0.00           C
ATOM   8207  C34 POPEq 235      20.023  39.618  94.520  1.00  0.00           C
ATOM   8210  C35 POPEq 235      20.083  39.518  96.060  1.00  0.00           C
ATOM   8213  C36 POPEq 235      21.173  40.358  96.730  1.00  0.00           C
ATOM   8216  C37 POPEq 235      21.323  39.998  98.220  1.00  0.00           C
ATOM   8219  C38 POPEq 235      22.243  40.968  98.980  1.00  0.00           C
ATOM   8222  C39 POPEq 235      22.423  40.628 100.470  1.00  0.00           C
ATOM   8225 0C31 POPEq 235      23.393  39.458 100.730  1.00  0.00           C
ATOM   8228 1C31 POPEq 235      23.803  39.368 102.200  1.00  0.00           C
ATOM   8231 2C31 POPEq 235      24.973  38.398 102.450  1.00  0.00           C
ATOM   8234 3C31 POPEq 235      25.643  38.628 103.820  1.00  0.00           C
ATOM   8237 4C31 POPEq 235      26.953  37.838 103.990  1.00  0.00           C
ATOM   8240 5C31 POPEq 235      27.753  38.298 105.220  1.00  0.00           C
ATOM   8243 6C31 POPEq 235      29.113  37.598 105.350  1.00  0.00           C
ATOM   8247  NH3 POPEr 236      98.433 129.458  87.620  1.00  0.00           N
ATOM   8251  C12 POPEr 236      97.753 128.318  86.920  1.00  0.00           C
ATOM   8254  C11 POPEr 236      98.683 127.108  86.820  1.00  0.00           C
ATOM   8257  P   POPEr 236      97.093 125.038  86.640  1.00  0.00           P
ATOM   8258  O13 POPEr 236      95.863 124.978  85.810  1.00  0.00           O
ATOM   8259  O14 POPEr 236      97.763 123.748  86.900  1.00  0.00           O
ATOM   8260  O11 POPEr 236      96.673 125.758  87.980  1.00  0.00           O
ATOM   8261  O12 POPEr 236      98.123 126.068  86.000  1.00  0.00           O
ATOM   8262  C1  POPEr 236      97.063 125.168  89.220  1.00  0.00           C
ATOM   8265  C2  POPEr 236      96.823 126.138  90.400  1.00  0.00           C
ATOM   8267  O21 POPEr 236      96.763 125.348  91.600  1.00  0.00           O
ATOM   8268  C21 POPEr 236      97.903 125.058  92.150  1.00  0.00           C
ATOM   8269  O22 POPEr 236      98.993 125.478  91.780  1.00  0.00           O
ATOM   8270  C22 POPEr 236      97.673 124.258  93.420  1.00  0.00           C
ATOM   8273  C3  POPEr 236      95.493 126.928  90.270  1.00  0.00           C
ATOM   8276  O31 POPEr 236      95.363 127.968  91.270  1.00  0.00           O
ATOM   8277  C31 POPEr 236      94.813 127.578  92.410  1.00  0.00           C
ATOM   8278  O32 POPEr 236      94.583 126.428  92.730  1.00  0.00           O
ATOM   8279  C32 POPEr 236      94.423 128.788  93.240  1.00  0.00           C
ATOM   8282  C23 POPEr 236      98.983 123.848  94.130  1.00  0.00           C
ATOM   8285  C24 POPEr 236      98.683 123.038  95.390  1.00  0.00           C
ATOM   8288  C25 POPEr 236      99.923 122.388  96.000  1.00  0.00           C
ATOM   8291  C26 POPEr 236     100.773 123.358  96.840  1.00  0.00           C
ATOM   8294  C27 POPEr 236     101.753 122.598  97.740  1.00  0.00           C
ATOM   8297  C28 POPEr 236     102.253 123.408  98.940  1.00  0.00           C
ATOM   8300  C29 POPEr 236     103.343 124.388  98.600  1.00  0.00           C
ATOM   8302 0C21 POPEr 236     104.083 125.038  99.520  1.00  0.00           C
ATOM   8304 1C21 POPEr 236     103.883 124.938 101.010  1.00  0.00           C
ATOM   8307 2C21 POPEr 236     104.803 123.898 101.670  1.00  0.00           C
ATOM   8310 3C21 POPEr 236     104.563 123.818 103.180  1.00  0.00           C
ATOM   8313 4C21 POPEr 236     105.503 122.848 103.900  1.00  0.00           C
ATOM   8316 5C21 POPEr 236     105.203 121.368 103.610  1.00  0.00           C
ATOM   8319 6C21 POPEr 236     106.053 120.438 104.490  1.00  0.00           C
ATOM   8322 7C21 POPEr 236     105.853 118.948 104.180  1.00  0.00           C
ATOM   8325 8C21 POPEr 236     106.783 118.048 105.000  1.00  0.00           C
ATOM   8329  C33 POPEr 236      95.193 128.828  94.560  1.00  0.00           C
ATOM   8332  C34 POPEr 236      94.503 129.778  95.540  1.00  0.00           C
ATOM   8335  C35 POPEr 236      95.453 130.464  96.520  1.00  0.00           C
ATOM   8338  C36 POPEr 236      95.773 129.638  97.770  1.00  0.00           C
ATOM   8341  C37 POPEr 236      96.283 130.554  98.880  1.00  0.00           C
ATOM   8344  C38 POPEr 236      96.513 129.868 100.230  1.00  0.00           C
ATOM   8347  C39 POPEr 236      96.683 130.914 101.340  1.00  0.00           C
ATOM   8350 0C31 POPEr 236      97.033 130.324 102.700  1.00  0.00           C
ATOM   8353 1C31 POPEr 236      97.133 131.404 103.790  1.00  0.00           C
ATOM   8356 2C31 POPEr 236      97.353 130.844 105.200  1.00  0.00           C
ATOM   8359 3C31 POPEr 236      98.653 130.024 105.350  1.00  0.00           C
ATOM   8362 4C31 POPEr 236      98.783 129.398 106.740  1.00  0.00           C
ATOM   8365 5C31 POPEr 236      99.853 128.298 106.800  1.00  0.00           C
ATOM   8368 6C31 POPEr 236      99.963 127.628 108.170  1.00  0.00           C
ATOM   8372  NH3 POPEs 237     130.223   4.558 127.280  1.00  0.00           N
ATOM   8376  C12 POPEs 237     129.353   4.798 128.480  1.00  0.00           C
ATOM   8379  C11 POPEs 237     128.913   3.468 129.100  1.00  0.00           C
ATOM   8382  P   POPEs 237     126.343   3.598 129.590  1.00  0.00           P
ATOM   8383  O13 POPEs 237     125.973   2.168 129.470  1.00  0.00           O
ATOM   8384  O14 POPEs 237     125.483   4.468 130.410  1.00  0.00           O
ATOM   8385  O11 POPEs 237     126.393   4.168 128.110  1.00  0.00           O
ATOM   8386  O12 POPEs 237     127.863   3.678 130.060  1.00  0.00           O
ATOM   8387  C1  POPEs 237     125.193   4.228 127.330  1.00  0.00           C
ATOM   8390  C2  POPEs 237     125.433   3.568 125.940  1.00  0.00           C
ATOM   8392  O21 POPEs 237     124.243   3.208 125.220  1.00  0.00           O
ATOM   8393  C21 POPEs 237     123.273   4.058 125.040  1.00  0.00           C
ATOM   8394  O22 POPEs 237     123.053   5.078 125.690  1.00  0.00           O
ATOM   8395  C22 POPEs 237     122.543   3.708 123.740  1.00  0.00           C
ATOM   8398  C3  POPEs 237     126.353   2.318 126.070  1.00  0.00           C
ATOM   8401  O31 POPEs 237     126.263   1.468 124.910  1.00  0.00           O
ATOM   8402  C31 POPEs 237     125.453   0.412 125.000  1.00  0.00           C
ATOM   8403  O32 POPEs 237     124.913   0.012 126.030  1.00  0.00           O
ATOM   8404  C32 POPEs 237     125.343  -0.178 123.600  1.00  0.00           C
ATOM   8407  C23 POPEs 237     123.063   4.508 122.510  1.00  0.00           C
ATOM   8410  C24 POPEs 237     122.493   3.978 121.180  1.00  0.00           C
ATOM   8413  C25 POPEs 237     123.123   4.598 119.930  1.00  0.00           C
ATOM   8416  C26 POPEs 237     122.633   3.978 118.600  1.00  0.00           C
ATOM   8419  C27 POPEs 237     121.743   4.918 117.770  1.00  0.00           C
ATOM   8422  C28 POPEs 237     121.433   4.388 116.350  1.00  0.00           C
ATOM   8425  C29 POPEs 237     120.483   5.308 115.620  1.00  0.00           C
ATOM   8427 0C21 POPEs 237     120.543   5.788 114.370  1.00  0.00           C
ATOM   8429 1C21 POPEs 237     121.573   5.518 113.300  1.00  0.00           C
ATOM   8432 2C21 POPEs 237     122.333   6.798 112.880  1.00  0.00           C
ATOM   8435 3C21 POPEs 237     123.053   6.668 111.530  1.00  0.00           C
ATOM   8438 4C21 POPEs 237     124.043   7.818 111.260  1.00  0.00           C
ATOM   8441 5C21 POPEs 237     124.363   8.018 109.770  1.00  0.00           C
ATOM   8444 6C21 POPEs 237     123.523   9.148 109.170  1.00  0.00           C
ATOM   8447 7C21 POPEs 237     123.663   9.338 107.660  1.00  0.00           C
ATOM   8450 8C21 POPEs 237     122.973  10.608 107.150  1.00  0.00           C
ATOM   8454  C33 POPEs 237     124.083  -1.028 123.320  1.00  0.00           C
ATOM   8457  C34 POPEs 237     123.993  -1.508 121.870  1.00  0.00           C
ATOM   8460  C35 POPEs 237     123.613  -0.428 120.850  1.00  0.00           C
ATOM   8463  C36 POPEs 237     123.723  -0.938 119.400  1.00  0.00           C
ATOM   8466  C37 POPEs 237     123.453   0.182 118.380  1.00  0.00           C
ATOM   8469  C38 POPEs 237     123.383  -0.288 116.920  1.00  0.00           C
ATOM   8472  C39 POPEs 237     124.733  -0.758 116.340  1.00  0.00           C
ATOM   8475 0C31 POPEs 237     125.033  -0.148 114.960  1.00  0.00           C
ATOM   8478 1C31 POPEs 237     125.423   1.338 115.050  1.00  0.00           C
ATOM   8481 2C31 POPEs 237     125.593   2.008 113.680  1.00  0.00           C
ATOM   8484 3C31 POPEs 237     126.133   3.448 113.740  1.00  0.00           C
ATOM   8487 4C31 POPEs 237     125.393   4.338 114.750  1.00  0.00           C
ATOM   8490 5C31 POPEs 237     125.773   5.818 114.650  1.00  0.00           C
ATOM   8493 6C31 POPEs 237     125.113   6.688 115.720  1.00  0.00           C
ATOM   8497  NH3 POPEt 238      71.123  52.988  90.550  1.00  0.00           N
ATOM   8501  C12 POPEt 238      72.303  52.078  90.770  1.00  0.00           C
ATOM   8504  C11 POPEt 238      73.583  52.858  91.160  1.00  0.00           C
ATOM   8507  P   POPEt 238      76.153  52.528  90.730  1.00  0.00           P
ATOM   8508  O13 POPEt 238      76.713  51.718  89.610  1.00  0.00           O
ATOM   8509  O14 POPEt 238      76.083  54.008  90.620  1.00  0.00           O
ATOM   8510  O11 POPEt 238      77.063  52.228  91.990  1.00  0.00           O
ATOM   8511  O12 POPEt 238      74.703  51.968  91.110  1.00  0.00           O
ATOM   8512  C1  POPEt 238      76.563  51.888  93.290  1.00  0.00           C
ATOM   8515  C2  POPEt 238      76.673  53.068  94.300  1.00  0.00           C
ATOM   8517  O21 POPEt 238      77.083  52.608  95.590  1.00  0.00           O
ATOM   8518  C21 POPEt 238      76.353  51.718  96.230  1.00  0.00           C
ATOM   8519  O22 POPEt 238      75.243  51.328  95.920  1.00  0.00           O
ATOM   8520  C22 POPEt 238      77.113  51.228  97.450  1.00  0.00           C
ATOM   8523  C3  POPEt 238      75.393  53.948  94.350  1.00  0.00           C
ATOM   8526  O31 POPEt 238      75.513  54.988  95.360  1.00  0.00           O
ATOM   8527  C31 POPEt 238      74.323  55.468  95.750  1.00  0.00           C
ATOM   8528  O32 POPEt 238      73.253  55.098  95.290  1.00  0.00           O
ATOM   8529  C32 POPEt 238      74.483  56.518  96.850  1.00  0.00           C
ATOM   8532  C23 POPEt 238      77.163  52.268  98.590  1.00  0.00           C
ATOM   8535  C24 POPEt 238      77.873  51.718  99.830  1.00  0.00           C
ATOM   8538  C25 POPEt 238      77.063  50.618 100.540  1.00  0.00           C
ATOM   8541  C26 POPEt 238      77.923  49.818 101.530  1.00  0.00           C
ATOM   8544  C27 POPEt 238      77.143  48.688 102.200  1.00  0.00           C
ATOM   8547  C28 POPEt 238      78.103  47.688 102.870  1.00  0.00           C
ATOM   8550  C29 POPEt 238      77.343  46.608 103.590  1.00  0.00           C
ATOM   8552 0C21 POPEt 238      77.543  46.188 104.850  1.00  0.00           C
ATOM   8554 1C21 POPEt 238      78.583  46.718 105.810  1.00  0.00           C
ATOM   8557 2C21 POPEt 238      78.073  46.798 107.270  1.00  0.00           C
ATOM   8560 3C21 POPEt 238      77.733  45.438 107.900  1.00  0.00           C
ATOM   8563 4C21 POPEt 238      77.263  45.618 109.340  1.00  0.00           C
ATOM   8566 5C21 POPEt 238      76.513  44.428 109.960  1.00  0.00           C
ATOM   8569 6C21 POPEt 238      77.333  43.168 110.240  1.00  0.00           C
ATOM   8572 7C21 POPEt 238      76.493  42.168 111.050  1.00  0.00           C
ATOM   8575 8C21 POPEt 238      77.153  40.838 111.390  1.00  0.00           C
ATOM   8579  C33 POPEt 238      73.123  57.018  97.400  1.00  0.00           C
ATOM   8582  C34 POPEt 238      72.483  56.058  98.410  1.00  0.00           C
ATOM   8585  C35 POPEt 238      73.093  56.118  99.810  1.00  0.00           C
ATOM   8588  C36 POPEt 238      72.713  57.418 100.520  1.00  0.00           C
ATOM   8591  C37 POPEt 238      73.103  57.438 102.000  1.00  0.00           C
ATOM   8594  C38 POPEt 238      72.793  58.808 102.610  1.00  0.00           C
ATOM   8597  C39 POPEt 238      73.023  58.858 104.130  1.00  0.00           C
ATOM   8600 0C31 POPEt 238      72.003  58.038 104.920  1.00  0.00           C
ATOM   8603 1C31 POPEt 238      72.053  58.348 106.420  1.00  0.00           C
ATOM   8606 2C31 POPEt 238      70.913  57.668 107.220  1.00  0.00           C
ATOM   8609 3C31 POPEt 238      71.203  56.218 107.620  1.00  0.00           C
ATOM   8612 4C31 POPEt 238      72.303  56.088 108.670  1.00  0.00           C
ATOM   8615 5C31 POPEt 238      72.363  54.688 109.310  1.00  0.00           C
ATOM   8618 6C31 POPEt 238      73.473  54.538 110.350  1.00  0.00           C
ATOM   8622  NH3 POPEu 239     115.533  79.028  86.950  1.00  0.00           N
ATOM   8626  C12 POPEu 239     114.563  78.358  86.020  1.00  0.00           C
ATOM   8629  C11 POPEu 239     115.093  76.988  85.570  1.00  0.00           C
ATOM   8632  P   POPEu 239     113.073  75.368  86.090  1.00  0.00           P
ATOM   8633  O13 POPEu 239     111.693  75.788  85.740  1.00  0.00           O
ATOM   8634  O14 POPEu 239     113.403  73.928  86.120  1.00  0.00           O
ATOM   8635  O11 POPEu 239     113.443  75.968  87.500  1.00  0.00           O
ATOM   8636  O12 POPEu 239     114.073  76.108  85.110  1.00  0.00           O
ATOM   8637  C1  POPEu 239     112.513  76.698  88.300  1.00  0.00           C
ATOM   8640  C2  POPEu 239     111.973  75.758  89.400  1.00  0.00           C
ATOM   8642  O21 POPEu 239     111.163  76.428  90.400  1.00  0.00           O
ATOM   8643  C21 POPEu 239     111.793  77.158  91.310  1.00  0.00           C
ATOM   8644  O22 POPEu 239     112.933  77.578  91.200  1.00  0.00           O
ATOM   8645  C22 POPEu 239     110.893  77.298  92.540  1.00  0.00           C
ATOM   8648  C3  POPEu 239     113.143  74.928  90.000  1.00  0.00           C
ATOM   8651  O31 POPEu 239     112.743  74.378  91.260  1.00  0.00           O
ATOM   8652  C31 POPEu 239     113.603  74.388  92.280  1.00  0.00           C
ATOM   8653  O32 POPEu 239     113.263  74.638  93.430  1.00  0.00           O
ATOM   8654  C32 POPEu 239     114.973  73.878  91.880  1.00  0.00           C
ATOM   8657  C23 POPEu 239     111.543  78.138  93.660  1.00  0.00           C
ATOM   8660  C24 POPEu 239     112.563  77.388  94.530  1.00  0.00           C
ATOM   8663  C25 POPEu 239     113.243  78.258  95.600  1.00  0.00           C
ATOM   8666  C26 POPEu 239     112.403  78.428  96.880  1.00  0.00           C
ATOM   8669  C27 POPEu 239     113.203  79.078  98.030  1.00  0.00           C
ATOM   8672  C28 POPEu 239     112.683  78.738  99.430  1.00  0.00           C
ATOM   8675  C29 POPEu 239     111.273  79.198  99.680  1.00  0.00           C
ATOM   8677 0C21 POPEu 239     110.523  78.828 100.740  1.00  0.00           C
ATOM   8679 1C21 POPEu 239     110.983  77.938 101.860  1.00  0.00           C
ATOM   8682 2C21 POPEu 239     110.063  78.068 103.080  1.00  0.00           C
ATOM   8685 3C21 POPEu 239     110.443  77.118 104.220  1.00  0.00           C
ATOM   8688 4C21 POPEu 239     109.423  77.148 105.370  1.00  0.00           C
ATOM   8691 5C21 POPEu 239     108.133  76.378 105.050  1.00  0.00           C
ATOM   8694 6C21 POPEu 239     107.023  76.618 106.070  1.00  0.00           C
ATOM   8697 7C21 POPEu 239     105.793  75.738 105.800  1.00  0.00           C
ATOM   8700 8C21 POPEu 239     104.683  75.908 106.840  1.00  0.00           C
ATOM   8704  C33 POPEu 239     115.713  73.398  93.140  1.00  0.00           C
ATOM   8707  C34 POPEu 239     116.873  72.438  92.870  1.00  0.00           C
ATOM   8710  C35 POPEu 239     117.253  71.618  94.110  1.00  0.00           C
ATOM   8713  C36 POPEu 239     117.613  72.478  95.330  1.00  0.00           C
ATOM   8716  C37 POPEu 239     117.883  71.668  96.610  1.00  0.00           C
ATOM   8719  C38 POPEu 239     118.433  72.548  97.740  1.00  0.00           C
ATOM   8722  C39 POPEu 239     117.733  72.388  99.090  1.00  0.00           C
ATOM   8725 0C31 POPEu 239     118.373  71.348 100.030  1.00  0.00           C
ATOM   8728 1C31 POPEu 239     117.763  71.488 101.420  1.00  0.00           C
ATOM   8731 2C31 POPEu 239     118.233  70.478 102.470  1.00  0.00           C
ATOM   8734 3C31 POPEu 239     117.393  70.638 103.760  1.00  0.00           C
ATOM   8737 4C31 POPEu 239     117.963  69.908 104.980  1.00  0.00           C
ATOM   8740 5C31 POPEu 239     117.013  70.008 106.180  1.00  0.00           C
ATOM   8743 6C31 POPEu 239     117.623  69.548 107.500  1.00  0.00           C
ATOM   8747  NH3 POPEv 240     111.473  57.058 134.980  1.00  0.00           N
ATOM   8751  C12 POPEv 240     110.723  57.968 134.040  1.00  0.00           C
ATOM   8754  C11 POPEv 240     111.283  59.408 134.040  1.00  0.00           C
ATOM   8757  P   POPEv 240     110.323  60.958 136.000  1.00  0.00           P
ATOM   8758  O13 POPEv 240     109.133  60.218 136.480  1.00  0.00           O
ATOM   8759  O14 POPEv 240     111.043  61.808 136.960  1.00  0.00           O
ATOM   8760  O11 POPEv 240     109.893  61.848 134.760  1.00  0.00           O
ATOM   8761  O12 POPEv 240     111.333  59.928 135.360  1.00  0.00           O
ATOM   8762  C1  POPEv 240     110.773  62.838 134.230  1.00  0.00           C
ATOM   8765  C2  POPEv 240     110.513  63.038 132.710  1.00  0.00           C
ATOM   8767  O21 POPEv 240     110.743  64.438 132.420  1.00  0.00           O
ATOM   8768  C21 POPEv 240     111.133  64.708 131.180  1.00  0.00           C
ATOM   8769  O22 POPEv 240     111.473  63.888 130.350  1.00  0.00           O
ATOM   8770  C22 POPEv 240     111.053  66.228 130.980  1.00  0.00           C
ATOM   8773  C3  POPEv 240     109.053  62.598 132.340  1.00  0.00           C
ATOM   8776  O31 POPEv 240     108.773  62.528 130.920  1.00  0.00           O
ATOM   8777  C31 POPEv 240     108.313  63.638 130.370  1.00  0.00           C
ATOM   8778  O32 POPEv 240     108.173  64.708 130.940  1.00  0.00           O
ATOM   8779  C32 POPEv 240     107.913  63.378 128.930  1.00  0.00           C
ATOM   8782  C23 POPEv 240     111.553  66.688 129.580  1.00  0.00           C
ATOM   8785  C24 POPEv 240     110.813  67.928 129.050  1.00  0.00           C
ATOM   8788  C25 POPEv 240     110.983  68.108 127.540  1.00  0.00           C
ATOM   8791  C26 POPEv 240     109.933  69.038 126.910  1.00  0.00           C
ATOM   8794  C27 POPEv 240     110.093  69.138 125.390  1.00  0.00           C
ATOM   8797  C28 POPEv 240     109.093  70.088 124.710  1.00  0.00           C
ATOM   8800  C29 POPEv 240     109.433  71.548 124.930  1.00  0.00           C
ATOM   8802 0C21 POPEv 240     109.473  72.518 124.010  1.00  0.00           C
ATOM   8804 1C21 POPEv 240     109.193  72.378 122.540  1.00  0.00           C
ATOM   8807 2C21 POPEv 240     110.013  73.378 121.690  1.00  0.00           C
ATOM   8810 3C21 POPEv 240     109.683  73.258 120.200  1.00  0.00           C
ATOM   8813 4C21 POPEv 240     110.553  74.148 119.300  1.00  0.00           C
ATOM   8816 5C21 POPEv 240     110.223  75.648 119.400  1.00  0.00           C
ATOM   8819 6C21 POPEv 240     111.063  76.488 118.440  1.00  0.00           C
ATOM   8822 7C21 POPEv 240     110.653  77.968 118.400  1.00  0.00           C
ATOM   8825 8C21 POPEv 240     111.483  78.788 117.410  1.00  0.00           C
ATOM   8829  C33 POPEv 240     109.023  63.728 127.920  1.00  0.00           C
ATOM   8832  C34 POPEv 240     109.913  62.538 127.550  1.00  0.00           C
ATOM   8835  C35 POPEv 240     110.303  62.598 126.070  1.00  0.00           C
ATOM   8838  C36 POPEv 240     111.083  61.388 125.550  1.00  0.00           C
ATOM   8841  C37 POPEv 240     111.003  61.368 124.020  1.00  0.00           C
ATOM   8844  C38 POPEv 240     111.603  60.138 123.350  1.00  0.00           C
ATOM   8847  C39 POPEv 240     111.503  60.178 121.820  1.00  0.00           C
ATOM   8850 0C31 POPEv 240     112.023  58.878 121.190  1.00  0.00           C
ATOM   8853 1C31 POPEv 240     112.183  58.988 119.670  1.00  0.00           C
ATOM   8856 2C31 POPEv 240     112.423  57.638 118.980  1.00  0.00           C
ATOM   8859 3C31 POPEv 240     111.183  57.098 118.250  1.00  0.00           C
ATOM   8862 4C31 POPEv 240     109.993  56.748 119.160  1.00  0.00           C
ATOM   8865 5C31 POPEv 240     108.813  56.178 118.380  1.00  0.00           C
ATOM   8868 6C31 POPEv 240     107.613  55.798 119.260  1.00  0.00           C
ATOM   8872  NH3 POPEw 241      41.533 113.058 125.290  1.00  0.00           N
ATOM   8876  C12 POPEw 241      41.143 114.518 125.250  1.00  0.00           C
ATOM   8879  C11 POPEw 241      41.793 115.248 124.080  1.00  0.00           C
ATOM   8882  P   POPEw 241      41.813 117.558 122.900  1.00  0.00           P
ATOM   8883  O13 POPEw 241      40.793 117.328 121.870  1.00  0.00           O
ATOM   8884  O14 POPEw 241      41.963 118.958 123.340  1.00  0.00           O
ATOM   8885  O11 POPEw 241      43.213 116.888 122.530  1.00  0.00           O
ATOM   8886  O12 POPEw 241      41.383 116.628 124.100  1.00  0.00           O
ATOM   8887  C1  POPEw 241      43.963 117.148 121.350  1.00  0.00           C
ATOM   8890  C2  POPEw 241      43.753 116.028 120.270  1.00  0.00           C
ATOM   8892  O21 POPEw 241      44.453 116.358 119.050  1.00  0.00           O
ATOM   8893  C21 POPEw 241      44.033 117.428 118.410  1.00  0.00           C
ATOM   8894  O22 POPEw 241      43.063 118.108 118.710  1.00  0.00           O
ATOM   8895  C22 POPEw 241      44.993 117.728 117.270  1.00  0.00           C
ATOM   8898  C3  POPEw 241      42.243 115.668 120.050  1.00  0.00           C
ATOM   8901  O31 POPEw 241      41.983 114.708 119.010  1.00  0.00           O
ATOM   8902  C31 POPEw 241      41.903 113.458 119.420  1.00  0.00           C
ATOM   8903  O32 POPEw 241      42.273 113.018 120.500  1.00  0.00           O
ATOM   8904  C32 POPEw 241      41.133 112.638 118.390  1.00  0.00           C
ATOM   8907  C23 POPEw 241      44.583 118.968 116.430  1.00  0.00           C
ATOM   8910  C24 POPEw 241      45.593 119.308 115.320  1.00  0.00           C
ATOM   8913  C25 POPEw 241      45.993 118.088 114.480  1.00  0.00           C
ATOM   8916  C26 POPEw 241      46.863 118.428 113.270  1.00  0.00           C
ATOM   8919  C27 POPEw 241      47.213 117.178 112.450  1.00  0.00           C
ATOM   8922  C28 POPEw 241      48.213 117.428 111.300  1.00  0.00           C
ATOM   8925  C29 POPEw 241      47.683 118.438 110.320  1.00  0.00           C
ATOM   8927 0C21 POPEw 241      47.203 118.208 109.090  1.00  0.00           C
ATOM   8929 1C21 POPEw 241      47.103 116.878 108.390  1.00  0.00           C
ATOM   8932 2C21 POPEw 241      45.833 116.088 108.780  1.00  0.00           C
ATOM   8935 3C21 POPEw 241      45.633 114.828 107.920  1.00  0.00           C
ATOM   8938 4C21 POPEw 241      44.473 113.938 108.390  1.00  0.00           C
ATOM   8941 5C21 POPEw 241      43.093 114.618 108.370  1.00  0.00           C
ATOM   8944 6C21 POPEw 241      42.673 115.168 107.000  1.00  0.00           C
ATOM   8947 7C21 POPEw 241      41.283 115.798 107.010  1.00  0.00           C
ATOM   8950 8C21 POPEw 241      40.893 116.418 105.670  1.00  0.00           C
ATOM   8954  C33 POPEw 241      42.063 111.738 117.550  1.00  0.00           C
ATOM   8957  C34 POPEw 241      42.073 112.128 116.070  1.00  0.00           C
ATOM   8960  C35 POPEw 241      42.673 113.508 115.760  1.00  0.00           C
ATOM   8963  C36 POPEw 241      42.643 113.808 114.260  1.00  0.00           C
ATOM   8966  C37 POPEw 241      43.583 114.938 113.840  1.00  0.00           C
ATOM   8969  C38 POPEw 241      43.523 115.198 112.330  1.00  0.00           C
ATOM   8972  C39 POPEw 241      42.523 116.288 111.940  1.00  0.00           C
ATOM   8975 0C31 POPEw 241      43.063 117.718 112.170  1.00  0.00           C
ATOM   8978 1C31 POPEw 241      42.453 118.758 111.220  1.00  0.00           C
ATOM   8981 2C31 POPEw 241      43.083 118.738 109.820  1.00  0.00           C
ATOM   8984 3C31 POPEw 241      42.493 119.818 108.900  1.00  0.00           C
ATOM   8987 4C31 POPEw 241      43.183 119.908 107.540  1.00  0.00           C
ATOM   8990 5C31 POPEw 241      42.583 121.038 106.690  1.00  0.00           C
ATOM   8993 6C31 POPEw 241      43.193 121.148 105.290  1.00  0.00           C
ATOM   8997  NH3 POPEx 242      67.253  99.558 128.680  1.00  0.00           N
ATOM   9001  C12 POPEx 242      66.963  98.078 128.690  1.00  0.00           C
ATOM   9004  C11 POPEx 242      68.193  97.258 129.170  1.00  0.00           C
ATOM   9007  P   POPEx 242      68.603  94.698 128.600  1.00  0.00           P
ATOM   9008  O13 POPEx 242      70.043  94.668 128.950  1.00  0.00           O
ATOM   9009  O14 POPEx 242      67.863  93.438 128.830  1.00  0.00           O
ATOM   9010  O11 POPEx 242      68.503  95.198 127.110  1.00  0.00           O
ATOM   9011  O12 POPEx 242      67.893  95.878 129.380  1.00  0.00           O
ATOM   9012  C1  POPEx 242      67.733  94.598 126.070  1.00  0.00           C
ATOM   9015  C2  POPEx 242      68.633  94.378 124.820  1.00  0.00           C
ATOM   9017  O21 POPEx 242      67.883  93.648 123.820  1.00  0.00           O
ATOM   9018  C21 POPEx 242      68.233  93.938 122.580  1.00  0.00           C
ATOM   9019  O22 POPEx 242      69.003  94.818 122.250  1.00  0.00           O
ATOM   9020  C22 POPEx 242      67.503  92.988 121.620  1.00  0.00           C
ATOM   9023  C3  POPEx 242      69.923  93.588 125.210  1.00  0.00           C
ATOM   9026  O31 POPEx 242      70.893  93.568 124.130  1.00  0.00           O
ATOM   9027  C31 POPEx 242      72.153  93.448 124.560  1.00  0.00           C
ATOM   9028  O32 POPEx 242      72.473  93.308 125.730  1.00  0.00           O
ATOM   9029  C32 POPEx 242      73.123  93.418 123.380  1.00  0.00           C
ATOM   9032  C23 POPEx 242      67.653  93.348 120.130  1.00  0.00           C
ATOM   9035  C24 POPEx 242      66.783  92.438 119.240  1.00  0.00           C
ATOM   9038  C25 POPEx 242      66.343  93.068 117.910  1.00  0.00           C
ATOM   9041  C26 POPEx 242      67.473  93.598 117.020  1.00  0.00           C
ATOM   9044  C27 POPEx 242      66.953  94.408 115.820  1.00  0.00           C
ATOM   9047  C28 POPEx 242      68.103  94.928 114.930  1.00  0.00           C
ATOM   9050  C29 POPEx 242      67.573  95.648 113.710  1.00  0.00           C
ATOM   9052 0C21 POPEx 242      68.043  95.548 112.450  1.00  0.00           C
ATOM   9054 1C21 POPEx 242      69.233  94.748 111.980  1.00  0.00           C
ATOM   9057 2C21 POPEx 242      68.893  93.358 111.410  1.00  0.00           C
ATOM   9060 3C21 POPEx 242      67.923  93.368 110.220  1.00  0.00           C
ATOM   9063 4C21 POPEx 242      67.823  91.988 109.530  1.00  0.00           C
ATOM   9066 5C21 POPEx 242      66.723  91.898 108.450  1.00  0.00           C
ATOM   9069 6C21 POPEx 242      65.293  91.948 109.010  1.00  0.00           C
ATOM   9072 7C21 POPEx 242      64.223  91.618 107.950  1.00  0.00           C
ATOM   9075 8C21 POPEx 242      62.793  91.768 108.480  1.00  0.00           C
ATOM   9079  C33 POPEx 242      73.053  94.618 122.410  1.00  0.00           C
ATOM   9082  C34 POPEx 242      74.313  94.798 121.540  1.00  0.00           C
ATOM   9085  C35 POPEx 242      74.633  93.628 120.600  1.00  0.00           C
ATOM   9088  C36 POPEx 242      75.763  93.928 119.600  1.00  0.00           C
ATOM   9091  C37 POPEx 242      75.973  92.788 118.590  1.00  0.00           C
ATOM   9094  C38 POPEx 242      76.643  93.248 117.290  1.00  0.00           C
ATOM   9097  C39 POPEx 242      76.383  92.268 116.130  1.00  0.00           C
ATOM   9100 0C31 POPEx 242      76.723  92.848 114.750  1.00  0.00           C
ATOM   9103 1C31 POPEx 242      75.913  92.198 113.630  1.00  0.00           C
ATOM   9106 2C31 POPEx 242      76.263  92.778 112.250  1.00  0.00           C
ATOM   9109 3C31 POPEx 242      75.273  92.398 111.140  1.00  0.00           C
ATOM   9112 4C31 POPEx 242      74.053  93.328 111.050  1.00  0.00           C
ATOM   9115 5C31 POPEx 242      73.203  93.058 109.800  1.00  0.00           C
ATOM   9118 6C31 POPEx 242      72.153  94.128 109.520  1.00  0.00           C
ATOM   9122  NH3 POPEy 243     129.453  29.348 131.830  1.00  0.00           N
ATOM   9126  C12 POPEy 243     128.113  29.068 132.450  1.00  0.00           C
ATOM   9129  C11 POPEy 243     127.483  27.758 131.980  1.00  0.00           C
ATOM   9132  P   POPEy 243     125.223  26.458 132.270  1.00  0.00           P
ATOM   9133  O13 POPEy 243     125.793  25.388 133.130  1.00  0.00           O
ATOM   9134  O14 POPEy 243     123.843  26.908 132.540  1.00  0.00           O
ATOM   9135  O11 POPEy 243     125.403  26.088 130.750  1.00  0.00           O
ATOM   9136  O12 POPEy 243     126.143  27.738 132.450  1.00  0.00           O
ATOM   9137  C1  POPEy 243     124.623  26.648 129.700  1.00  0.00           C
ATOM   9140  C2  POPEy 243     124.523  25.658 128.500  1.00  0.00           C
ATOM   9142  O21 POPEy 243     124.553  26.388 127.260  1.00  0.00           O
ATOM   9143  C21 POPEy 243     125.743  26.668 126.810  1.00  0.00           C
ATOM   9144  O22 POPEy 243     126.803  26.408 127.360  1.00  0.00           O
ATOM   9145  C22 POPEy 243     125.633  27.378 125.460  1.00  0.00           C
ATOM   9148  C3  POPEy 243     123.293  24.688 128.500  1.00  0.00           C
ATOM   9151  O31 POPEy 243     122.073  25.268 127.940  1.00  0.00           O
ATOM   9152  C31 POPEy 243     121.973  25.188 126.610  1.00  0.00           C
ATOM   9153  O32 POPEy 243     122.713  24.568 125.880  1.00  0.00           O
ATOM   9154  C32 POPEy 243     120.843  26.118 126.140  1.00  0.00           C
ATOM   9157  C23 POPEy 243     124.403  26.918 124.630  1.00  0.00           C
ATOM   9160  C24 POPEy 243     124.413  27.498 123.220  1.00  0.00           C
ATOM   9163  C25 POPEy 243     123.333  26.928 122.270  1.00  0.00           C
ATOM   9166  C26 POPEy 243     123.443  27.578 120.880  1.00  0.00           C
ATOM   9169  C27 POPEy 243     122.453  27.128 119.810  1.00  0.00           C
ATOM   9172  C28 POPEy 243     122.773  27.858 118.480  1.00  0.00           C
ATOM   9175  C29 POPEy 243     121.763  27.688 117.370  1.00  0.00           C
ATOM   9177 0C21 POPEy 243     121.723  26.678 116.480  1.00  0.00           C
ATOM   9179 1C21 POPEy 243     122.613  25.468 116.450  1.00  0.00           C
ATOM   9182 2C21 POPEy 243     121.813  24.158 116.390  1.00  0.00           C
ATOM   9185 3C21 POPEy 243     122.723  22.918 116.360  1.00  0.00           C
ATOM   9188 4C21 POPEy 243     121.923  21.618 116.320  1.00  0.00           C
ATOM   9191 5C21 POPEy 243     122.783  20.368 116.050  1.00  0.00           C
ATOM   9194 6C21 POPEy 243     121.913  19.108 115.900  1.00  0.00           C
ATOM   9197 7C21 POPEy 243     122.703  17.868 115.470  1.00  0.00           C
ATOM   9200 8C21 POPEy 243     121.793  16.658 115.210  1.00  0.00           C
ATOM   9204  C33 POPEy 243     120.393  25.768 124.710  1.00  0.00           C
ATOM   9207  C34 POPEy 243     119.423  26.778 124.070  1.00  0.00           C
ATOM   9210  C35 POPEy 243     119.223  26.458 122.590  1.00  0.00           C
ATOM   9213  C36 POPEy 243     118.223  27.358 121.850  1.00  0.00           C
ATOM   9216  C37 POPEy 243     118.293  27.128 120.330  1.00  0.00           C
ATOM   9219  C38 POPEy 243     117.063  27.638 119.560  1.00  0.00           C
ATOM   9222  C39 POPEy 243     117.233  27.508 118.040  1.00  0.00           C
ATOM   9225 0C31 POPEy 243     117.943  28.718 117.400  1.00  0.00           C
ATOM   9228 1C31 POPEy 243     118.343  28.438 115.940  1.00  0.00           C
ATOM   9231 2C31 POPEy 243     119.043  29.628 115.250  1.00  0.00           C
ATOM   9234 3C31 POPEy 243     118.083  30.708 114.720  1.00  0.00           C
ATOM   9237 4C31 POPEy 243     117.123  30.198 113.640  1.00  0.00           C
ATOM   9240 5C31 POPEy 243     116.333  31.308 112.940  1.00  0.00           C
ATOM   9243 6C31 POPEy 243     115.213  30.778 112.040  1.00  0.00           C
ATOM   9247  NH3 POPEz 244      72.193  90.998 127.610  1.00  0.00           N
ATOM   9251  C12 POPEz 244      72.903  91.368 128.880  1.00  0.00           C
ATOM   9254  C11 POPEz 244      72.953  92.878 129.090  1.00  0.00           C
ATOM   9257  P   POPEz 244      75.183  94.078 129.690  1.00  0.00           P
ATOM   9258  O13 POPEz 244      74.643  95.368 129.210  1.00  0.00           O
ATOM   9259  O14 POPEz 244      76.143  94.118 130.810  1.00  0.00           O
ATOM   9260  O11 POPEz 244      75.853  93.338 128.450  1.00  0.00           O
ATOM   9261  O12 POPEz 244      73.953  93.168 130.070  1.00  0.00           O
ATOM   9262  C1  POPEz 244      77.233  93.628 128.140  1.00  0.00           C
ATOM   9265  C2  POPEz 244      77.563  95.148 127.860  1.00  0.00           C
ATOM   9267  O21 POPEz 244      78.143  95.448 126.570  1.00  0.00           O
ATOM   9268  C21 POPEz 244      77.573  94.968 125.480  1.00  0.00           C
ATOM   9269  O22 POPEz 244      76.513  94.378 125.410  1.00  0.00           O
ATOM   9270  C22 POPEz 244      78.513  95.238 124.300  1.00  0.00           C
ATOM   9273  C3  POPEz 244      78.453  95.758 129.000  1.00  0.00           C
ATOM   9276  O31 POPEz 244      79.073  97.018 128.640  1.00  0.00           O
ATOM   9277  C31 POPEz 244      80.383  97.008 128.360  1.00  0.00           C
ATOM   9278  O32 POPEz 244      81.123  96.058 128.490  1.00  0.00           O
ATOM   9279  C32 POPEz 244      80.813  98.358 127.800  1.00  0.00           C
ATOM   9282  C23 POPEz 244      78.093  94.428 123.050  1.00  0.00           C
ATOM   9285  C24 POPEz 244      79.173  94.298 121.970  1.00  0.00           C
ATOM   9288  C25 POPEz 244      79.533  95.608 121.250  1.00  0.00           C
ATOM   9291  C26 POPEz 244      80.223  95.348 119.910  1.00  0.00           C
ATOM   9294  C27 POPEz 244      80.723  96.628 119.220  1.00  0.00           C
ATOM   9297  C28 POPEz 244      81.003  96.458 117.720  1.00  0.00           C
ATOM   9300  C29 POPEz 244      82.123  95.488 117.400  1.00  0.00           C
ATOM   9302 0C21 POPEz 244      83.233  95.738 116.670  1.00  0.00           C
ATOM   9304 1C21 POPEz 244      83.623  97.038 116.020  1.00  0.00           C
ATOM   9307 2C21 POPEz 244      83.693  96.988 114.480  1.00  0.00           C
ATOM   9310 3C21 POPEz 244      82.413  96.458 113.800  1.00  0.00           C
ATOM   9313 4C21 POPEz 244      82.483  96.518 112.270  1.00  0.00           C
ATOM   9316 5C21 POPEz 244      81.413  95.668 111.570  1.00  0.00           C
ATOM   9319 6C21 POPEz 244      81.653  94.158 111.700  1.00  0.00           C
ATOM   9322 7C21 POPEz 244      80.673  93.328 110.860  1.00  0.00           C
ATOM   9325 8C21 POPEz 244      80.843  91.818 111.070  1.00  0.00           C
ATOM   9329  C33 POPEz 244      79.663  99.318 127.430  1.00  0.00           C
ATOM   9332  C34 POPEz 244      80.143 100.518 126.600  1.00  0.00           C
ATOM   9335  C35 POPEz 244      80.663 100.168 125.190  1.00  0.00           C
ATOM   9338  C36 POPEz 244      79.523  99.818 124.220  1.00  0.00           C
ATOM   9341  C37 POPEz 244      79.903  98.898 123.040  1.00  0.00           C
ATOM   9344  C38 POPEz 244      80.453  99.618 121.800  1.00  0.00           C
ATOM   9347  C39 POPEz 244      81.893 100.098 121.950  1.00  0.00           C
ATOM   9350 0C31 POPEz 244      82.613 100.388 120.620  1.00  0.00           C
ATOM   9353 1C31 POPEz 244      84.043 100.908 120.860  1.00  0.00           C
ATOM   9356 2C31 POPEz 244      84.903 101.078 119.600  1.00  0.00           C
ATOM   9359 3C31 POPEz 244      84.343 102.038 118.540  1.00  0.00           C
ATOM   9362 4C31 POPEz 244      85.453 102.798 117.790  1.00  0.00           C
ATOM   9365 5C31 POPEz 244      85.063 103.278 116.390  1.00  0.00           C
ATOM   9368 6C31 POPEz 244      86.123 104.188 115.750  1.00  0.00           C
ATOM   9372  NH3 POPE0 245      38.453  45.248  88.210  1.00  0.00           N
ATOM   9376  C12 POPE0 245      37.093  45.878  88.360  1.00  0.00           C
ATOM   9379  C11 POPE0 245      37.193  47.318  88.880  1.00  0.00           C
ATOM   9382  P   POPE0 245      35.403  48.938  89.960  1.00  0.00           P
ATOM   9383  O13 POPE0 245      33.993  49.328  89.720  1.00  0.00           O
ATOM   9384  O14 POPE0 245      36.393  50.028  90.190  1.00  0.00           O
ATOM   9385  O11 POPE0 245      35.443  47.958  91.210  1.00  0.00           O
ATOM   9386  O12 POPE0 245      35.943  47.988  88.800  1.00  0.00           O
ATOM   9387  C1  POPE0 245      34.613  48.268  92.340  1.00  0.00           C
ATOM   9390  C2  POPE0 245      34.873  47.248  93.470  1.00  0.00           C
ATOM   9392  O21 POPE0 245      34.043  47.518  94.620  1.00  0.00           O
ATOM   9393  C21 POPE0 245      32.883  46.918  94.680  1.00  0.00           C
ATOM   9394  O22 POPE0 245      32.283  46.388  93.760  1.00  0.00           O
ATOM   9395  C22 POPE0 245      32.453  46.878  96.150  1.00  0.00           C
ATOM   9398  C3  POPE0 245      36.353  47.288  93.940  1.00  0.00           C
ATOM   9401  O31 POPE0 245      36.553  46.518  95.150  1.00  0.00           O
ATOM   9402  C31 POPE0 245      36.633  47.218  96.280  1.00  0.00           C
ATOM   9403  O32 POPE0 245      36.643  48.438  96.360  1.00  0.00           O
ATOM   9404  C32 POPE0 245      36.553  46.298  97.500  1.00  0.00           C
ATOM   9407  C23 POPE0 245      31.043  47.428  96.480  1.00  0.00           C
ATOM   9410  C24 POPE0 245      30.863  47.318  98.000  1.00  0.00           C
ATOM   9413  C25 POPE0 245      29.593  47.938  98.600  1.00  0.00           C
ATOM   9416  C26 POPE0 245      29.623  47.778 100.130  1.00  0.00           C
ATOM   9419  C27 POPE0 245      29.043  48.958 100.920  1.00  0.00           C
ATOM   9422  C28 POPE0 245      27.513  49.038 100.910  1.00  0.00           C
ATOM   9425  C29 POPE0 245      26.823  47.908 101.640  1.00  0.00           C
ATOM   9427 0C21 POPE0 245      26.643  47.808 102.970  1.00  0.00           C
ATOM   9429 1C21 POPE0 245      27.133  48.788 104.010  1.00  0.00           C
ATOM   9432 2C21 POPE0 245      26.053  49.718 104.600  1.00  0.00           C
ATOM   9435 3C21 POPE0 245      25.093  49.038 105.590  1.00  0.00           C
ATOM   9438 4C21 POPE0 245      24.183  50.078 106.260  1.00  0.00           C
ATOM   9441 5C21 POPE0 245      23.213  49.498 107.310  1.00  0.00           C
ATOM   9444 6C21 POPE0 245      23.763  49.518 108.740  1.00  0.00           C
ATOM   9447 7C21 POPE0 245      22.653  49.608 109.800  1.00  0.00           C
ATOM   9450 8C21 POPE0 245      23.163  49.798 111.230  1.00  0.00           C
ATOM   9454  C33 POPE0 245      37.533  46.678  98.650  1.00  0.00           C
ATOM   9457  C34 POPE0 245      37.353  45.788  99.900  1.00  0.00           C
ATOM   9460  C35 POPE0 245      38.653  45.408 100.610  1.00  0.00           C
ATOM   9463  C36 POPE0 245      38.993  46.228 101.870  1.00  0.00           C
ATOM   9466  C37 POPE0 245      40.243  45.668 102.560  1.00  0.00           C
ATOM   9469  C38 POPE0 245      40.433  46.118 104.020  1.00  0.00           C
ATOM   9472  C39 POPE0 245      41.693  45.538 104.670  1.00  0.00           C
ATOM   9475 0C31 POPE0 245      41.633  44.008 104.840  1.00  0.00           C
ATOM   9478 1C31 POPE0 245      42.773  43.428 105.670  1.00  0.00           C
ATOM   9481 2C31 POPE0 245      42.663  41.908 105.900  1.00  0.00           C
ATOM   9484 3C31 POPE0 245      41.543  41.508 106.860  1.00  0.00           C
ATOM   9487 4C31 POPE0 245      41.573  40.018 107.220  1.00  0.00           C
ATOM   9490 5C31 POPE0 245      40.573  39.638 108.320  1.00  0.00           C
ATOM   9493 6C31 POPE0 245      40.653  38.168 108.740  1.00  0.00           C
ATOM   9497  NH3 POPE1 246     100.413 113.868  86.810  1.00  0.00           N
ATOM   9501  C12 POPE1 246     101.823 113.508  87.180  1.00  0.00           C
ATOM   9504  C11 POPE1 246     102.743 113.678  85.950  1.00  0.00           C
ATOM   9507  P   POPE1 246     105.183 114.678  85.770  1.00  0.00           P
ATOM   9508  O13 POPE1 246     106.373 113.998  85.230  1.00  0.00           O
ATOM   9509  O14 POPE1 246     104.493 115.658  84.900  1.00  0.00           O
ATOM   9510  O11 POPE1 246     105.563 115.468  87.080  1.00  0.00           O
ATOM   9511  O12 POPE1 246     104.123 113.658  86.340  1.00  0.00           O
ATOM   9512  C1  POPE1 246     106.343 114.768  88.060  1.00  0.00           C
ATOM   9515  C2  POPE1 246     105.943 115.258  89.470  1.00  0.00           C
ATOM   9517  O21 POPE1 246     106.753 114.498  90.390  1.00  0.00           O
ATOM   9518  C21 POPE1 246     107.433 115.208  91.290  1.00  0.00           C
ATOM   9519  O22 POPE1 246     107.293 116.398  91.490  1.00  0.00           O
ATOM   9520  C22 POPE1 246     108.463 114.308  91.980  1.00  0.00           C
ATOM   9523  C3  POPE1 246     104.423 114.988  89.690  1.00  0.00           C
ATOM   9526  O31 POPE1 246     103.933 115.388  90.990  1.00  0.00           O
ATOM   9527  C31 POPE1 246     103.693 114.398  91.840  1.00  0.00           C
ATOM   9528  O32 POPE1 246     104.013 113.228  91.670  1.00  0.00           O
ATOM   9529  C32 POPE1 246     103.053 114.958  93.120  1.00  0.00           C
ATOM   9532  C23 POPE1 246     109.013 114.868  93.330  1.00  0.00           C
ATOM   9535  C24 POPE1 246     109.673 113.768  94.170  1.00  0.00           C
ATOM   9538  C25 POPE1 246     109.423 113.828  95.690  1.00  0.00           C
ATOM   9541  C26 POPE1 246     109.713 115.178  96.340  1.00  0.00           C
ATOM   9544  C27 POPE1 246     108.463 115.758  97.030  1.00  0.00           C
ATOM   9547  C28 POPE1 246     108.723 117.128  97.690  1.00  0.00           C
ATOM   9550  C29 POPE1 246     107.523 117.598  98.470  1.00  0.00           C
ATOM   9552 0C21 POPE1 246     107.453 117.858  99.790  1.00  0.00           C
ATOM   9554 1C21 POPE1 246     108.553 117.728 100.810  1.00  0.00           C
ATOM   9557 2C21 POPE1 246     109.043 119.098 101.350  1.00  0.00           C
ATOM   9560 3C21 POPE1 246     109.743 119.968 100.290  1.00  0.00           C
ATOM   9563 4C21 POPE1 246     110.473 121.178 100.880  1.00  0.00           C
ATOM   9566 5C21 POPE1 246     109.553 122.248 101.490  1.00  0.00           C
ATOM   9569 6C21 POPE1 246     110.333 123.368 102.180  1.00  0.00           C
ATOM   9572 7C21 POPE1 246     109.463 124.278 103.050  1.00  0.00           C
ATOM   9575 8C21 POPE1 246     110.263 125.338 103.810  1.00  0.00           C
ATOM   9579  C33 POPE1 246     102.813 113.848  94.160  1.00  0.00           C
ATOM   9582  C34 POPE1 246     102.503 114.338  95.580  1.00  0.00           C
ATOM   9585  C35 POPE1 246     103.723 114.828  96.380  1.00  0.00           C
ATOM   9588  C36 POPE1 246     103.463 114.748  97.890  1.00  0.00           C
ATOM   9591  C37 POPE1 246     104.633 115.268  98.750  1.00  0.00           C
ATOM   9594  C38 POPE1 246     104.283 115.348 100.250  1.00  0.00           C
ATOM   9597  C39 POPE1 246     104.103 113.978 100.940  1.00  0.00           C
ATOM   9600 0C31 POPE1 246     105.323 113.498 101.750  1.00  0.00           C
ATOM   9603 1C31 POPE1 246     106.603 113.298 100.930  1.00  0.00           C
ATOM   9606 2C31 POPE1 246     107.743 112.738 101.800  1.00  0.00           C
ATOM   9609 3C31 POPE1 246     109.113 112.678 101.110  1.00  0.00           C
ATOM   9612 4C31 POPE1 246     109.673 114.058 100.730  1.00  0.00           C
ATOM   9615 5C31 POPE1 246     111.193 114.068 100.570  1.00  0.00           C
ATOM   9618 6C31 POPE1 246     111.753 115.438 100.190  1.00  0.00           C
ATOM   9622  NH3 POPE2 247      72.053   1.938 127.980  1.00  0.00           N
ATOM   9626  C12 POPE2 247      70.983   2.938 128.360  1.00  0.00           C
ATOM   9629  C11 POPE2 247      70.083   2.468 129.540  1.00  0.00           C
ATOM   9632  P   POPE2 247      67.723   3.638 129.330  1.00  0.00           P
ATOM   9633  O13 POPE2 247      66.943   2.398 129.510  1.00  0.00           O
ATOM   9634  O14 POPE2 247      67.063   4.888 129.780  1.00  0.00           O
ATOM   9635  O11 POPE2 247      68.133   3.708 127.810  1.00  0.00           O
ATOM   9636  O12 POPE2 247      69.163   3.478 130.000  1.00  0.00           O
ATOM   9637  C1  POPE2 247      67.653   2.768 126.830  1.00  0.00           C
ATOM   9640  C2  POPE2 247      67.643   3.448 125.440  1.00  0.00           C
ATOM   9642  O21 POPE2 247      66.623   2.938 124.550  1.00  0.00           O
ATOM   9643  C21 POPE2 247      66.723   1.668 124.190  1.00  0.00           C
ATOM   9644  O22 POPE2 247      67.533   0.868 124.600  1.00  0.00           O
ATOM   9645  C22 POPE2 247      65.723   1.358 123.070  1.00  0.00           C
ATOM   9648  C3  POPE2 247      69.043   3.538 124.750  1.00  0.00           C
ATOM   9651  O31 POPE2 247      68.923   4.378 123.590  1.00  0.00           O
ATOM   9652  C31 POPE2 247      70.043   4.628 122.930  1.00  0.00           C
ATOM   9653  O32 POPE2 247      71.133   4.128 123.160  1.00  0.00           O
ATOM   9654  C32 POPE2 247      69.763   5.768 121.930  1.00  0.00           C
ATOM   9657  C23 POPE2 247      64.293   1.028 123.560  1.00  0.00           C
ATOM   9660  C24 POPE2 247      63.273   1.108 122.410  1.00  0.00           C
ATOM   9663  C25 POPE2 247      63.673   0.352 121.140  1.00  0.00           C
ATOM   9666  C26 POPE2 247      63.903  -1.148 121.350  1.00  0.00           C
ATOM   9669  C27 POPE2 247      64.473  -1.828 120.110  1.00  0.00           C
ATOM   9672  C28 POPE2 247      64.663  -3.338 120.320  1.00  0.00           C
ATOM   9675  C29 POPE2 247      65.413  -3.948 119.170  1.00  0.00           C
ATOM   9677 0C21 POPE2 247      64.893  -4.718 118.200  1.00  0.00           C
ATOM   9679 1C21 POPE2 247      63.443  -5.138 118.050  1.00  0.00           C
ATOM   9682 2C21 POPE2 247      62.693  -4.268 117.030  1.00  0.00           C
ATOM   9685 3C21 POPE2 247      63.213  -4.378 115.590  1.00  0.00           C
ATOM   9688 4C21 POPE2 247      62.383  -3.518 114.610  1.00  0.00           C
ATOM   9691 5C21 POPE2 247      61.483  -4.348 113.680  1.00  0.00           C
ATOM   9694 6C21 POPE2 247      62.203  -4.858 112.440  1.00  0.00           C
ATOM   9697 7C21 POPE2 247      61.263  -5.568 111.460  1.00  0.00           C
ATOM   9700 8C21 POPE2 247      61.953  -5.978 110.150  1.00  0.00           C
ATOM   9704  C33 POPE2 247      70.293   5.528 120.490  1.00  0.00           C
ATOM   9707  C34 POPE2 247      69.273   5.148 119.420  1.00  0.00           C
ATOM   9710  C35 POPE2 247      69.963   5.158 118.040  1.00  0.00           C
ATOM   9713  C36 POPE2 247      69.033   4.908 116.850  1.00  0.00           C
ATOM   9716  C37 POPE2 247      69.813   4.828 115.520  1.00  0.00           C
ATOM   9719  C38 POPE2 247      69.073   5.428 114.310  1.00  0.00           C
ATOM   9722  C39 POPE2 247      67.683   4.838 114.090  1.00  0.00           C
ATOM   9725 0C31 POPE2 247      67.113   5.118 112.690  1.00  0.00           C
ATOM   9728 1C31 POPE2 247      65.673   4.608 112.530  1.00  0.00           C
ATOM   9731 2C31 POPE2 247      65.453   3.678 111.330  1.00  0.00           C
ATOM   9734 3C31 POPE2 247      65.143   4.388 110.000  1.00  0.00           C
ATOM   9737 4C31 POPE2 247      66.303   5.238 109.450  1.00  0.00           C
ATOM   9740 5C31 POPE2 247      66.023   5.738 108.020  1.00  0.00           C
ATOM   9743 6C31 POPE2 247      67.143   6.598 107.450  1.00  0.00           C
ATOM   9747  NH3 POPE3 248      26.523   4.008 124.190  1.00  0.00           N
ATOM   9751  C12 POPE3 248      27.113   2.638 124.250  1.00  0.00           C
ATOM   9754  C11 POPE3 248      26.013   1.588 124.090  1.00  0.00           C
ATOM   9757  P   POPE3 248      24.083   0.808 122.560  1.00  0.00           P
ATOM   9758  O13 POPE3 248      24.283  -0.428 123.340  1.00  0.00           O
ATOM   9759  O14 POPE3 248      22.793   1.528 122.740  1.00  0.00           O
ATOM   9760  O11 POPE3 248      24.253   0.482 121.030  1.00  0.00           O
ATOM   9761  O12 POPE3 248      25.283   1.818 122.880  1.00  0.00           O
ATOM   9762  C1  POPE3 248      24.463   1.468 120.010  1.00  0.00           C
ATOM   9765  C2  POPE3 248      23.353   1.358 118.910  1.00  0.00           C
ATOM   9767  O21 POPE3 248      23.263   2.558 118.100  1.00  0.00           O
ATOM   9768  C21 POPE3 248      24.313   2.768 117.320  1.00  0.00           C
ATOM   9769  O22 POPE3 248      25.303   2.068 117.260  1.00  0.00           O
ATOM   9770  C22 POPE3 248      24.133   3.968 116.410  1.00  0.00           C
ATOM   9773  C3  POPE3 248      21.983   1.028 119.590  1.00  0.00           C
ATOM   9776  O31 POPE3 248      20.813   1.258 118.780  1.00  0.00           O
ATOM   9777  C31 POPE3 248      20.293   2.478 118.940  1.00  0.00           C
ATOM   9778  O32 POPE3 248      20.763   3.348 119.640  1.00  0.00           O
ATOM   9779  C32 POPE3 248      18.973   2.608 118.190  1.00  0.00           C
ATOM   9782  C23 POPE3 248      23.023   3.778 115.360  1.00  0.00           C
ATOM   9785  C24 POPE3 248      22.903   5.048 114.520  1.00  0.00           C
ATOM   9788  C25 POPE3 248      22.063   4.878 113.260  1.00  0.00           C
ATOM   9791  C26 POPE3 248      22.763   4.108 112.130  1.00  0.00           C
ATOM   9794  C27 POPE3 248      22.243   4.578 110.770  1.00  0.00           C
ATOM   9797  C28 POPE3 248      22.903   3.868 109.580  1.00  0.00           C
ATOM   9800  C29 POPE3 248      22.523   4.528 108.270  1.00  0.00           C
ATOM   9802 0C21 POPE3 248      22.653   3.978 107.050  1.00  0.00           C
ATOM   9804 1C21 POPE3 248      23.203   2.608 106.740  1.00  0.00           C
ATOM   9807 2C21 POPE3 248      22.173   1.728 106.000  1.00  0.00           C
ATOM   9810 3C21 POPE3 248      20.953   1.368 106.850  1.00  0.00           C
ATOM   9813 4C21 POPE3 248      19.953   0.472 106.100  1.00  0.00           C
ATOM   9816 5C21 POPE3 248      18.803   0.002 107.000  1.00  0.00           C
ATOM   9819 6C21 POPE3 248      17.803  -0.908 106.270  1.00  0.00           C
ATOM   9822 7C21 POPE3 248      16.723  -1.458 107.200  1.00  0.00           C
ATOM   9825 8C21 POPE3 248      15.713  -2.368 106.490  1.00  0.00           C
ATOM   9829  C33 POPE3 248      19.143   2.678 116.650  1.00  0.00           C
ATOM   9832  C34 POPE3 248      19.323   1.308 116.000  1.00  0.00           C
ATOM   9835  C35 POPE3 248      19.763   1.418 114.540  1.00  0.00           C
ATOM   9838  C36 POPE3 248      20.263   0.092 113.940  1.00  0.00           C
ATOM   9841  C37 POPE3 248      21.223   0.382 112.770  1.00  0.00           C
ATOM   9844  C38 POPE3 248      21.643  -0.848 111.960  1.00  0.00           C
ATOM   9847  C39 POPE3 248      22.733  -0.448 110.960  1.00  0.00           C
ATOM   9850 0C31 POPE3 248      23.053  -1.518 109.900  1.00  0.00           C
ATOM   9853 1C31 POPE3 248      24.403  -1.228 109.230  1.00  0.00           C
ATOM   9856 2C31 POPE3 248      24.713  -2.138 108.040  1.00  0.00           C
ATOM   9859 3C31 POPE3 248      26.233  -2.208 107.800  1.00  0.00           C
ATOM   9862 4C31 POPE3 248      26.613  -2.808 106.440  1.00  0.00           C
ATOM   9865 5C31 POPE3 248      28.133  -2.968 106.300  1.00  0.00           C
ATOM   9868 6C31 POPE3 248      28.533  -3.588 104.970  1.00  0.00           C
ATOM   9872  NH3 POPE4 249      26.483  49.118 132.280  1.00  0.00           N
ATOM   9876  C12 POPE4 249      27.473  47.978 132.160  1.00  0.00           C
ATOM   9879  C11 POPE4 249      27.433  47.018 133.380  1.00  0.00           C
ATOM   9882  P   POPE4 249      28.313  44.658 134.110  1.00  0.00           P
ATOM   9883  O13 POPE4 249      27.703  45.008 135.420  1.00  0.00           O
ATOM   9884  O14 POPE4 249      29.603  43.938 134.060  1.00  0.00           O
ATOM   9885  O11 POPE4 249      27.203  43.928 133.230  1.00  0.00           O
ATOM   9886  O12 POPE4 249      28.413  45.988 133.240  1.00  0.00           O
ATOM   9887  C1  POPE4 249      27.553  43.058 132.150  1.00  0.00           C
ATOM   9890  C2  POPE4 249      27.893  43.848 130.850  1.00  0.00           C
ATOM   9892  O21 POPE4 249      26.913  43.618 129.810  1.00  0.00           O
ATOM   9893  C21 POPE4 249      26.203  44.668 129.390  1.00  0.00           C
ATOM   9894  O22 POPE4 249      26.153  45.728 129.970  1.00  0.00           O
ATOM   9895  C22 POPE4 249      25.323  44.308 128.180  1.00  0.00           C
ATOM   9898  C3  POPE4 249      29.283  43.398 130.340  1.00  0.00           C
ATOM   9901  O31 POPE4 249      29.573  44.008 129.070  1.00  0.00           O
ATOM   9902  C31 POPE4 249      29.833  45.308 129.120  1.00  0.00           C
ATOM   9903  O32 POPE4 249      30.063  45.968 130.120  1.00  0.00           O
ATOM   9904  C32 POPE4 249      29.743  45.838 127.690  1.00  0.00           C
ATOM   9907  C23 POPE4 249      25.533  45.168 126.910  1.00  0.00           C
ATOM   9910  C24 POPE4 249      24.673  44.688 125.720  1.00  0.00           C
ATOM   9913  C25 POPE4 249      24.863  45.498 124.430  1.00  0.00           C
ATOM   9916  C26 POPE4 249      24.363  44.808 123.150  1.00  0.00           C
ATOM   9919  C27 POPE4 249      24.283  45.798 121.970  1.00  0.00           C
ATOM   9922  C28 POPE4 249      23.743  45.178 120.670  1.00  0.00           C
ATOM   9925  C29 POPE4 249      23.513  46.248 119.630  1.00  0.00           C
ATOM   9927 0C21 POPE4 249      23.003  46.048 118.400  1.00  0.00           C
ATOM   9929 1C21 POPE4 249      22.583  44.718 117.840  1.00  0.00           C
ATOM   9932 2C21 POPE4 249      23.423  44.308 116.630  1.00  0.00           C
ATOM   9935 3C21 POPE4 249      23.393  45.258 115.420  1.00  0.00           C
ATOM   9938 4C21 POPE4 249      23.953  44.528 114.200  1.00  0.00           C
ATOM   9941 5C21 POPE4 249      24.423  45.428 113.050  1.00  0.00           C
ATOM   9944 6C21 POPE4 249      25.023  44.568 111.930  1.00  0.00           C
ATOM   9947 7C21 POPE4 249      25.803  45.368 110.880  1.00  0.00           C
ATOM   9950 8C21 POPE4 249      26.583  44.448 109.930  1.00  0.00           C
ATOM   9954  C33 POPE4 249      28.853  47.078 127.480  1.00  0.00           C
ATOM   9957  C34 POPE4 249      28.963  47.468 126.000  1.00  0.00           C
ATOM   9960  C35 POPE4 249      28.103  48.638 125.520  1.00  0.00           C
ATOM   9963  C36 POPE4 249      28.853  49.988 125.450  1.00  0.00           C
ATOM   9966  C37 POPE4 249      28.403  50.878 124.280  1.00  0.00           C
ATOM   9969  C38 POPE4 249      26.923  51.268 124.320  1.00  0.00           C
ATOM   9972  C39 POPE4 249      26.323  51.578 122.930  1.00  0.00           C
ATOM   9975 0C31 POPE4 249      26.773  52.928 122.360  1.00  0.00           C
ATOM   9978 1C31 POPE4 249      26.293  53.158 120.920  1.00  0.00           C
ATOM   9981 2C31 POPE4 249      26.583  54.578 120.400  1.00  0.00           C
ATOM   9984 3C31 POPE4 249      26.433  54.718 118.870  1.00  0.00           C
ATOM   9987 4C31 POPE4 249      25.013  54.498 118.340  1.00  0.00           C
ATOM   9990 5C31 POPE4 249      24.933  54.578 116.810  1.00  0.00           C
ATOM   9993 6C31 POPE4 249      23.513  54.368 116.280  1.00  0.00           C
ATOM   9997  NH3 POPE5 250      85.663   6.578 127.810  1.00  0.00           N
ATOM  10001  C12 POPE5 250      85.833   6.718 129.290  1.00  0.00           C
ATOM  10004  C11 POPE5 250      84.553   6.308 130.010  1.00  0.00           C
ATOM  10007  P   POPE5 250      82.823   4.418 130.140  1.00  0.00           P
ATOM  10008  O13 POPE5 250      83.093   3.798 131.450  1.00  0.00           O
ATOM  10009  O14 POPE5 250      81.803   5.488 130.050  1.00  0.00           O
ATOM  10010  O11 POPE5 250      82.583   3.238 129.120  1.00  0.00           O
ATOM  10011  O12 POPE5 250      84.203   4.988 129.600  1.00  0.00           O
ATOM  10012  C1  POPE5 250      81.793   3.358 127.930  1.00  0.00           C
ATOM  10015  C2  POPE5 250      82.393   4.338 126.880  1.00  0.00           C
ATOM  10017  O21 POPE5 250      81.433   5.398 126.660  1.00  0.00           O
ATOM  10018  C21 POPE5 250      81.903   6.628 126.780  1.00  0.00           C
ATOM  10019  O22 POPE5 250      83.033   6.938 127.120  1.00  0.00           O
ATOM  10020  C22 POPE5 250      80.823   7.618 126.380  1.00  0.00           C
ATOM  10023  C3  POPE5 250      82.713   3.648 125.520  1.00  0.00           C
ATOM  10026  O31 POPE5 250      83.563   4.498 124.730  1.00  0.00           O
ATOM  10027  C31 POPE5 250      83.903   4.018 123.540  1.00  0.00           C
ATOM  10028  O32 POPE5 250      83.453   2.998 123.050  1.00  0.00           O
ATOM  10029  C32 POPE5 250      84.953   4.908 122.910  1.00  0.00           C
ATOM  10032  C23 POPE5 250      80.683   7.638 124.850  1.00  0.00           C
ATOM  10035  C24 POPE5 250      81.913   8.188 124.130  1.00  0.00           C
ATOM  10038  C25 POPE5 250      82.033   7.678 122.690  1.00  0.00           C
ATOM  10041  C26 POPE5 250      81.023   8.308 121.730  1.00  0.00           C
ATOM  10044  C27 POPE5 250      81.383   8.008 120.270  1.00  0.00           C
ATOM  10047  C28 POPE5 250      80.543   8.818 119.270  1.00  0.00           C
ATOM  10050  C29 POPE5 250      81.123   8.718 117.880  1.00  0.00           C
ATOM  10052 0C21 POPE5 250      80.443   8.498 116.740  1.00  0.00           C
ATOM  10054 1C21 POPE5 250      78.953   8.348 116.570  1.00  0.00           C
ATOM  10057 2C21 POPE5 250      78.483   8.988 115.250  1.00  0.00           C
ATOM  10060 3C21 POPE5 250      76.983   8.798 114.980  1.00  0.00           C
ATOM  10063 4C21 POPE5 250      76.453   9.608 113.780  1.00  0.00           C
ATOM  10066 5C21 POPE5 250      76.873   9.098 112.390  1.00  0.00           C
ATOM  10069 6C21 POPE5 250      78.213   9.648 111.880  1.00  0.00           C
ATOM  10072 7C21 POPE5 250      78.463   9.308 110.400  1.00  0.00           C
ATOM  10075 8C21 POPE5 250      79.843   9.758 109.910  1.00  0.00           C
ATOM  10079  C33 POPE5 250      85.113   4.638 121.390  1.00  0.00           C
ATOM  10082  C34 POPE5 250      84.093   5.408 120.540  1.00  0.00           C
ATOM  10085  C35 POPE5 250      84.243   5.148 119.030  1.00  0.00           C
ATOM  10088  C36 POPE5 250      85.643   5.418 118.460  1.00  0.00           C
ATOM  10091  C37 POPE5 250      85.743   5.018 116.980  1.00  0.00           C
ATOM  10094  C38 POPE5 250      87.183   5.028 116.430  1.00  0.00           C
ATOM  10097  C39 POPE5 250      87.733   6.428 116.130  1.00  0.00           C
ATOM  10100 0C31 POPE5 250      89.023   6.348 115.300  1.00  0.00           C
ATOM  10103 1C31 POPE5 250      89.583   7.738 114.960  1.00  0.00           C
ATOM  10106 2C31 POPE5 250      90.513   7.728 113.730  1.00  0.00           C
ATOM  10109 3C31 POPE5 250      91.123   9.078 113.330  1.00  0.00           C
ATOM  10112 4C31 POPE5 250      90.173  10.278 113.490  1.00  0.00           C
ATOM  10115 5C31 POPE5 250      90.873  11.638 113.350  1.00  0.00           C
ATOM  10118 6C31 POPE5 250      89.923  12.798 113.640  1.00  0.00           C
ATOM  10122  NH3 POPE6 251      29.073 107.378  84.190  1.00  0.00           N
ATOM  10126  C12 POPE6 251      29.753 106.078  84.470  1.00  0.00           C
ATOM  10129  C11 POPE6 251      28.913 104.898  83.920  1.00  0.00           C
ATOM  10132  P   POPE6 251      27.223 104.278  81.990  1.00  0.00           P
ATOM  10133  O13 POPE6 251      26.813 104.908  80.720  1.00  0.00           O
ATOM  10134  O14 POPE6 251      27.623 102.858  81.960  1.00  0.00           O
ATOM  10135  O11 POPE6 251      26.033 104.528  83.010  1.00  0.00           O
ATOM  10136  O12 POPE6 251      28.423 105.168  82.610  1.00  0.00           O
ATOM  10137  C1  POPE6 251      25.243 103.518  83.660  1.00  0.00           C
ATOM  10140  C2  POPE6 251      25.423 103.598  85.200  1.00  0.00           C
ATOM  10142  O21 POPE6 251      24.883 102.458  85.900  1.00  0.00           O
ATOM  10143  C21 POPE6 251      25.703 102.038  86.870  1.00  0.00           C
ATOM  10144  O22 POPE6 251      26.923 102.158  86.860  1.00  0.00           O
ATOM  10145  C22 POPE6 251      24.953 101.508  88.080  1.00  0.00           C
ATOM  10148  C3  POPE6 251      24.773 104.858  85.830  1.00  0.00           C
ATOM  10151  O31 POPE6 251      25.233 104.958  87.190  1.00  0.00           O
ATOM  10152  C31 POPE6 251      25.793 106.108  87.530  1.00  0.00           C
ATOM  10153  O32 POPE6 251      25.353 107.218  87.270  1.00  0.00           O
ATOM  10154  C32 POPE6 251      27.203 105.768  88.010  1.00  0.00           C
ATOM  10157  C23 POPE6 251      25.763 101.868  89.350  1.00  0.00           C
ATOM  10160  C24 POPE6 251      25.183 101.268  90.640  1.00  0.00           C
ATOM  10163  C25 POPE6 251      26.053 101.578  91.860  1.00  0.00           C
ATOM  10166  C26 POPE6 251      25.753 100.648  93.030  1.00  0.00           C
ATOM  10169  C27 POPE6 251      26.533 100.998  94.310  1.00  0.00           C
ATOM  10172  C28 POPE6 251      26.363  99.968  95.440  1.00  0.00           C
ATOM  10175  C29 POPE6 251      24.943  99.868  95.920  1.00  0.00           C
ATOM  10177 0C21 POPE6 251      24.493  99.898  97.190  1.00  0.00           C
ATOM  10179 1C21 POPE6 251      25.303 100.008  98.460  1.00  0.00           C
ATOM  10182 2C21 POPE6 251      24.783 101.128  99.380  1.00  0.00           C
ATOM  10185 3C21 POPE6 251      25.063 100.838 100.860  1.00  0.00           C
ATOM  10188 4C21 POPE6 251      24.313 101.798 101.800  1.00  0.00           C
ATOM  10191 5C21 POPE6 251      24.113 101.228 103.220  1.00  0.00           C
ATOM  10194 6C21 POPE6 251      25.423 100.888 103.940  1.00  0.00           C
ATOM  10197 7C21 POPE6 251      25.193 100.408 105.380  1.00  0.00           C
ATOM  10200 8C21 POPE6 251      26.493 100.008 106.090  1.00  0.00           C
ATOM  10204  C33 POPE6 251      27.873 106.808  88.920  1.00  0.00           C
ATOM  10207  C34 POPE6 251      29.163 106.208  89.490  1.00  0.00           C
ATOM  10210  C35 POPE6 251      29.963 107.108  90.440  1.00  0.00           C
ATOM  10213  C36 POPE6 251      30.853 106.248  91.340  1.00  0.00           C
ATOM  10216  C37 POPE6 251      31.953 107.008  92.100  1.00  0.00           C
ATOM  10219  C38 POPE6 251      32.683 106.068  93.060  1.00  0.00           C
ATOM  10222  C39 POPE6 251      34.013 106.588  93.620  1.00  0.00           C
ATOM  10225 0C31 POPE6 251      33.843 107.638  94.730  1.00  0.00           C
ATOM  10228 1C31 POPE6 251      35.113 107.748  95.590  1.00  0.00           C
ATOM  10231 2C31 POPE6 251      34.953 108.738  96.760  1.00  0.00           C
ATOM  10234 3C31 POPE6 251      36.143 108.738  97.740  1.00  0.00           C
ATOM  10237 4C31 POPE6 251      36.223 107.488  98.630  1.00  0.00           C
ATOM  10240 5C31 POPE6 251      37.213 106.418  98.140  1.00  0.00           C
ATOM  10243 6C31 POPE6 251      37.173 105.128  98.960  1.00  0.00           C
ATOM  10247  NH3 POPE7 252      40.163  73.838 131.140  1.00  0.00           N
ATOM  10251  C12 POPE7 252      41.063  74.358 130.050  1.00  0.00           C
ATOM  10254  C11 POPE7 252      41.543  75.778 130.420  1.00  0.00           C
ATOM  10257  P   POPE7 252      39.413  77.178 129.830  1.00  0.00           P
ATOM  10258  O13 POPE7 252      38.323  76.188 129.850  1.00  0.00           O
ATOM  10259  O14 POPE7 252      39.133  78.608 130.090  1.00  0.00           O
ATOM  10260  O11 POPE7 252      40.223  77.008 128.480  1.00  0.00           O
ATOM  10261  O12 POPE7 252      40.483  76.638 130.870  1.00  0.00           O
ATOM  10262  C1  POPE7 252      39.853  77.598 127.240  1.00  0.00           C
ATOM  10265  C2  POPE7 252      39.043  76.638 126.340  1.00  0.00           C
ATOM  10267  O21 POPE7 252      39.773  76.438 125.120  1.00  0.00           O
ATOM  10268  C21 POPE7 252      40.473  75.328 125.020  1.00  0.00           C
ATOM  10269  O22 POPE7 252      40.543  74.438 125.850  1.00  0.00           O
ATOM  10270  C22 POPE7 252      41.213  75.338 123.670  1.00  0.00           C
ATOM  10273  C3  POPE7 252      37.623  77.198 125.990  1.00  0.00           C
ATOM  10276  O31 POPE7 252      36.933  76.368 125.040  1.00  0.00           O
ATOM  10277  C31 POPE7 252      37.043  76.508 123.700  1.00  0.00           C
ATOM  10278  O32 POPE7 252      36.613  75.688 122.910  1.00  0.00           O
ATOM  10279  C32 POPE7 252      37.763  77.778 123.220  1.00  0.00           C
ATOM  10282  C23 POPE7 252      40.703  74.248 122.700  1.00  0.00           C
ATOM  10285  C24 POPE7 252      41.653  74.098 121.500  1.00  0.00           C
ATOM  10288  C25 POPE7 252      41.213  73.008 120.510  1.00  0.00           C
ATOM  10291  C26 POPE7 252      42.233  72.768 119.380  1.00  0.00           C
ATOM  10294  C27 POPE7 252      42.303  73.908 118.350  1.00  0.00           C
ATOM  10297  C28 POPE7 252      43.423  73.738 117.310  1.00  0.00           C
ATOM  10300  C29 POPE7 252      43.103  72.918 116.080  1.00  0.00           C
ATOM  10302 0C21 POPE7 252      43.823  71.898 115.570  1.00  0.00           C
ATOM  10304 1C21 POPE7 252      45.043  71.258 116.180  1.00  0.00           C
ATOM  10307 2C21 POPE7 252      46.393  71.408 115.440  1.00  0.00           C
ATOM  10310 3C21 POPE7 252      47.033  72.808 115.570  1.00  0.00           C
ATOM  10313 4C21 POPE7 252      48.543  72.808 115.280  1.00  0.00           C
ATOM  10316 5C21 POPE7 252      48.903  72.498 113.820  1.00  0.00           C
ATOM  10319 6C21 POPE7 252      50.413  72.418 113.550  1.00  0.00           C
ATOM  10322 7C21 POPE7 252      50.713  71.988 112.110  1.00  0.00           C
ATOM  10325 8C21 POPE7 252      52.213  71.948 111.780  1.00  0.00           C
ATOM  10329  C33 POPE7 252      38.083  77.708 121.710  1.00  0.00           C
ATOM  10332  C34 POPE7 252      38.803  78.978 121.240  1.00  0.00           C
ATOM  10335  C35 POPE7 252      39.103  79.048 119.740  1.00  0.00           C
ATOM  10338  C36 POPE7 252      40.083  77.998 119.200  1.00  0.00           C
ATOM  10341  C37 POPE7 252      40.553  78.388 117.800  1.00  0.00           C
ATOM  10344  C38 POPE7 252      41.353  77.288 117.080  1.00  0.00           C
ATOM  10347  C39 POPE7 252      41.863  77.728 115.690  1.00  0.00           C
ATOM  10350 0C31 POPE7 252      40.783  78.348 114.800  1.00  0.00           C
ATOM  10353 1C31 POPE7 252      41.193  78.438 113.330  1.00  0.00           C
ATOM  10356 2C31 POPE7 252      40.153  79.178 112.490  1.00  0.00           C
ATOM  10359 3C31 POPE7 252      40.553  79.358 111.020  1.00  0.00           C
ATOM  10362 4C31 POPE7 252      40.513  78.068 110.190  1.00  0.00           C
ATOM  10365 5C31 POPE7 252      41.053  78.278 108.780  1.00  0.00           C
ATOM  10368 6C31 POPE7 252      41.073  76.998 107.940  1.00  0.00           C
ATOM  10372  NH3 POPE8 253      85.703  41.498  89.340  1.00  0.00           N
ATOM  10376  C12 POPE8 253      87.153  41.808  89.570  1.00  0.00           C
ATOM  10379  C11 POPE8 253      87.413  43.298  89.420  1.00  0.00           C
ATOM  10382  P   POPE8 253      89.973  43.708  89.020  1.00  0.00           P
ATOM  10383  O13 POPE8 253      89.943  45.088  88.470  1.00  0.00           O
ATOM  10384  O14 POPE8 253      90.093  42.588  88.060  1.00  0.00           O
ATOM  10385  O11 POPE8 253      91.113  43.668  90.110  1.00  0.00           O
ATOM  10386  O12 POPE8 253      88.703  43.598  89.910  1.00  0.00           O
ATOM  10387  C1  POPE8 253      91.023  44.458  91.310  1.00  0.00           C
ATOM  10390  C2  POPE8 253      90.223  43.758  92.460  1.00  0.00           C
ATOM  10392  O21 POPE8 253      90.093  44.638  93.580  1.00  0.00           O
ATOM  10393  C21 POPE8 253      91.183  44.968  94.250  1.00  0.00           C
ATOM  10394  O22 POPE8 253      92.323  44.598  94.030  1.00  0.00           O
ATOM  10395  C22 POPE8 253      90.793  45.908  95.380  1.00  0.00           C
ATOM  10398  C3  POPE8 253      90.763  42.338  92.820  1.00  0.00           C
ATOM  10401  O31 POPE8 253      89.783  41.448  93.390  1.00  0.00           O
ATOM  10402  C31 POPE8 253      89.673  41.468  94.700  1.00  0.00           C
ATOM  10403  O32 POPE8 253      90.103  42.338  95.450  1.00  0.00           O
ATOM  10404  C32 POPE8 253      89.043  40.158  95.180  1.00  0.00           C
ATOM  10407  C23 POPE8 253      91.453  45.488  96.710  1.00  0.00           C
ATOM  10410  C24 POPE8 253      90.563  45.718  97.930  1.00  0.00           C
ATOM  10413  C25 POPE8 253      91.213  45.138  99.190  1.00  0.00           C
ATOM  10416  C26 POPE8 253      90.253  44.908 100.360  1.00  0.00           C
ATOM  10419  C27 POPE8 253      89.153  43.878 100.050  1.00  0.00           C
ATOM  10422  C28 POPE8 253      88.583  43.218 101.330  1.00  0.00           C
ATOM  10425  C29 POPE8 253      89.573  42.278 101.960  1.00  0.00           C
ATOM  10427 0C21 POPE8 253      89.323  41.458 102.990  1.00  0.00           C
ATOM  10429 1C21 POPE8 253      88.013  41.358 103.730  1.00  0.00           C
ATOM  10432 2C21 POPE8 253      87.143  40.208 103.190  1.00  0.00           C
ATOM  10435 3C21 POPE8 253      85.923  39.938 104.090  1.00  0.00           C
ATOM  10438 4C21 POPE8 253      85.163  38.678 103.680  1.00  0.00           C
ATOM  10441 5C21 POPE8 253      84.153  38.208 104.740  1.00  0.00           C
ATOM  10444 6C21 POPE8 253      82.843  39.008 104.720  1.00  0.00           C
ATOM  10447 7C21 POPE8 253      81.823  38.468 105.730  1.00  0.00           C
ATOM  10450 8C21 POPE8 253      80.433  39.078 105.540  1.00  0.00           C
ATOM  10454  C33 POPE8 253      88.173  40.378  96.430  1.00  0.00           C
ATOM  10457  C34 POPE8 253      87.743  39.088  97.140  1.00  0.00           C
ATOM  10460  C35 POPE8 253      88.883  38.308  97.800  1.00  0.00           C
ATOM  10463  C36 POPE8 253      88.363  37.468  98.980  1.00  0.00           C
ATOM  10466  C37 POPE8 253      89.293  36.308  99.360  1.00  0.00           C
ATOM  10469  C38 POPE8 253      88.743  35.448 100.500  1.00  0.00           C
ATOM  10472  C39 POPE8 253      88.623  36.218 101.830  1.00  0.00           C
ATOM  10475 0C31 POPE8 253      88.163  35.308 102.970  1.00  0.00           C
ATOM  10478 1C31 POPE8 253      88.283  35.998 104.330  1.00  0.00           C
ATOM  10481 2C31 POPE8 253      87.803  35.088 105.460  1.00  0.00           C
ATOM  10484 3C31 POPE8 253      87.983  35.698 106.860  1.00  0.00           C
ATOM  10487 4C31 POPE8 253      87.043  36.888 107.120  1.00  0.00           C
ATOM  10490 5C31 POPE8 253      87.073  37.338 108.580  1.00  0.00           C
ATOM  10493 6C31 POPE8 253      85.923  38.278 108.940  1.00  0.00           C
ATOM  10497  NH3 POPE9 254      63.523 118.768 126.580  1.00  0.00           N
ATOM  10501  C12 POPE9 254      64.313 120.038 126.830  1.00  0.00           C
ATOM  10504  C11 POPE9 254      63.473 121.028 127.660  1.00  0.00           C
ATOM  10507  P   POPE9 254      63.723 123.578 127.000  1.00  0.00           P
ATOM  10508  O13 POPE9 254      62.363 124.058 127.320  1.00  0.00           O
ATOM  10509  O14 POPE9 254      64.843 124.528 127.110  1.00  0.00           O
ATOM  10510  O11 POPE9 254      63.743 122.958 125.530  1.00  0.00           O
ATOM  10511  O12 POPE9 254      64.113 122.288 127.840  1.00  0.00           O
ATOM  10512  C1  POPE9 254      62.493 122.728 124.860  1.00  0.00           C
ATOM  10515  C2  POPE9 254      62.693 121.778 123.650  1.00  0.00           C
ATOM  10517  O21 POPE9 254      62.393 122.428 122.410  1.00  0.00           O
ATOM  10518  C21 POPE9 254      61.133 122.848 122.290  1.00  0.00           C
ATOM  10519  O22 POPE9 254      60.223 122.658 123.080  1.00  0.00           O
ATOM  10520  C22 POPE9 254      60.973 123.518 120.930  1.00  0.00           C
ATOM  10523  C3  POPE9 254      62.003 120.368 123.780  1.00  0.00           C
ATOM  10526  O31 POPE9 254      62.883 119.308 123.370  1.00  0.00           O
ATOM  10527  C31 POPE9 254      63.053 118.918 122.080  1.00  0.00           C
ATOM  10528  O32 POPE9 254      63.943 118.158 121.740  1.00  0.00           O
ATOM  10529  C32 POPE9 254      61.983 119.428 121.110  1.00  0.00           C
ATOM  10532  C23 POPE9 254      59.523 123.998 120.730  1.00  0.00           C
ATOM  10535  C24 POPE9 254      59.253 124.568 119.340  1.00  0.00           C
ATOM  10538  C25 POPE9 254      59.213 123.488 118.260  1.00  0.00           C
ATOM  10541  C26 POPE9 254      58.723 124.048 116.920  1.00  0.00           C
ATOM  10544  C27 POPE9 254      58.613 122.968 115.850  1.00  0.00           C
ATOM  10547  C28 POPE9 254      58.093 123.558 114.520  1.00  0.00           C
ATOM  10550  C29 POPE9 254      58.033 122.508 113.450  1.00  0.00           C
ATOM  10552 0C21 POPE9 254      56.993 122.268 112.630  1.00  0.00           C
ATOM  10554 1C21 POPE9 254      55.683 123.008 112.550  1.00  0.00           C
ATOM  10557 2C21 POPE9 254      55.433 123.508 111.120  1.00  0.00           C
ATOM  10560 3C21 POPE9 254      53.993 124.018 110.950  1.00  0.00           C
ATOM  10563 4C21 POPE9 254      53.663 124.418 109.510  1.00  0.00           C
ATOM  10566 5C21 POPE9 254      52.153 124.618 109.300  1.00  0.00           C
ATOM  10569 6C21 POPE9 254      51.543 125.678 110.230  1.00  0.00           C
ATOM  10572 7C21 POPE9 254      50.233 126.248 109.680  1.00  0.00           C
ATOM  10575 8C21 POPE9 254      49.543 127.178 110.670  1.00  0.00           C
ATOM  10579  C33 POPE9 254      62.273 119.098 119.620  1.00  0.00           C
ATOM  10582  C34 POPE9 254      61.153 119.588 118.680  1.00  0.00           C
ATOM  10585  C35 POPE9 254      61.373 119.268 117.190  1.00  0.00           C
ATOM  10588  C36 POPE9 254      62.603 119.928 116.560  1.00  0.00           C
ATOM  10591  C37 POPE9 254      62.683 119.748 115.030  1.00  0.00           C
ATOM  10594  C38 POPE9 254      63.913 120.468 114.430  1.00  0.00           C
ATOM  10597  C39 POPE9 254      64.073 120.338 112.910  1.00  0.00           C
ATOM  10600 0C31 POPE9 254      65.353 120.998 112.390  1.00  0.00           C
ATOM  10603 1C31 POPE9 254      65.683 120.648 110.930  1.00  0.00           C
ATOM  10606 2C31 POPE9 254      66.953 121.358 110.440  1.00  0.00           C
ATOM  10609 3C31 POPE9 254      67.343 121.028 108.990  1.00  0.00           C
ATOM  10612 4C31 POPE9 254      68.043 119.668 108.830  1.00  0.00           C
ATOM  10615 5C31 POPE9 254      68.493 119.438 107.380  1.00  0.00           C
ATOM  10618 6C31 POPE9 254      69.273 118.138 107.150  1.00  0.00           C
ATOM  10622  NH3 POPE  255      95.083  35.428 134.820  1.00  0.00           N
ATOM  10626  C12 POPE  255      94.943  36.518 135.850  1.00  0.00           C
ATOM  10629  C11 POPE  255      96.313  36.848 136.460  1.00  0.00           C
ATOM  10632  P   POPE  255      96.823  39.408 136.720  1.00  0.00           P
ATOM  10633  O13 POPE  255      96.113  40.528 137.370  1.00  0.00           O
ATOM  10634  O14 POPE  255      98.303  39.398 136.780  1.00  0.00           O
ATOM  10635  O11 POPE  255      96.443  39.328 135.200  1.00  0.00           O
ATOM  10636  O12 POPE  255      96.253  38.028 137.260  1.00  0.00           O
ATOM  10637  C1  POPE  255      96.193  40.518 134.460  1.00  0.00           C
ATOM  10640  C2  POPE  255      96.023  40.138 132.970  1.00  0.00           C
ATOM  10642  O21 POPE  255      94.963  40.958 132.460  1.00  0.00           O
ATOM  10643  C21 POPE  255      95.013  41.198 131.160  1.00  0.00           C
ATOM  10644  O22 POPE  255      95.863  40.788 130.390  1.00  0.00           O
ATOM  10645  C22 POPE  255      93.953  42.228 130.830  1.00  0.00           C
ATOM  10648  C3  POPE  255      95.673  38.628 132.840  1.00  0.00           C
ATOM  10651  O31 POPE  255      95.373  38.178 131.500  1.00  0.00           O
ATOM  10652  C31 POPE  255      96.403  37.978 130.710  1.00  0.00           C
ATOM  10653  O32 POPE  255      97.553  38.348 130.930  1.00  0.00           O
ATOM  10654  C32 POPE  255      95.933  37.128 129.540  1.00  0.00           C
ATOM  10657  C23 POPE  255      93.593  42.338 129.330  1.00  0.00           C
ATOM  10660  C24 POPE  255      93.023  41.048 128.730  1.00  0.00           C
ATOM  10663  C25 POPE  255      92.723  41.198 127.230  1.00  0.00           C
ATOM  10666  C26 POPE  255      91.513  42.068 126.880  1.00  0.00           C
ATOM  10669  C27 POPE  255      91.733  42.768 125.520  1.00  0.00           C
ATOM  10672  C28 POPE  255      90.443  43.158 124.790  1.00  0.00           C
ATOM  10675  C29 POPE  255      89.523  43.948 125.700  1.00  0.00           C
ATOM  10677 0C21 POPE  255      88.183  43.868 125.730  1.00  0.00           C
ATOM  10679 1C21 POPE  255      87.333  43.018 124.840  1.00  0.00           C
ATOM  10682 2C21 POPE  255      86.153  43.768 124.210  1.00  0.00           C
ATOM  10685 3C21 POPE  255      84.963  42.848 123.910  1.00  0.00           C
ATOM  10688 4C21 POPE  255      85.313  41.568 123.130  1.00  0.00           C
ATOM  10691 5C21 POPE  255      84.083  40.678 122.920  1.00  0.00           C
ATOM  10694 6C21 POPE  255      84.423  39.308 122.330  1.00  0.00           C
ATOM  10697 7C21 POPE  255      83.213  38.368 122.390  1.00  0.00           C
ATOM  10700 8C21 POPE  255      83.493  36.908 122.030  1.00  0.00           C
ATOM  10704  C33 POPE  255      96.163  37.818 128.190  1.00  0.00           C
ATOM  10707  C34 POPE  255      97.523  37.468 127.590  1.00  0.00           C
ATOM  10710  C35 POPE  255      97.873  38.358 126.400  1.00  0.00           C
ATOM  10713  C36 POPE  255      98.953  37.768 125.490  1.00  0.00           C
ATOM  10716  C37 POPE  255      99.103  38.608 124.220  1.00  0.00           C
ATOM  10719  C38 POPE  255     100.163  38.048 123.280  1.00  0.00           C
ATOM  10722  C39 POPE  255     100.603  39.048 122.200  1.00  0.00           C
ATOM  10725 0C31 POPE  255      99.513  39.378 121.180  1.00  0.00           C
ATOM  10728 1C31 POPE  255     100.053  40.258 120.050  1.00  0.00           C
ATOM  10731 2C31 POPE  255      99.063  40.478 118.900  1.00  0.00           C
ATOM  10734 3C31 POPE  255      98.783  39.208 118.100  1.00  0.00           C
ATOM  10737 4C31 POPE  255      98.003  39.478 116.810  1.00  0.00           C
ATOM  10740 5C31 POPE  255      97.803  38.198 115.990  1.00  0.00           C
ATOM  10743 6C31 POPE  255      97.113  38.458 114.650  1.00  0.00           C
ATOM  10747  NH3 POPE  256       6.993   7.998  83.640  1.00  0.00           N
ATOM  10751  C12 POPE  256       5.523   8.098  83.930  1.00  0.00           C
ATOM  10754  C11 POPE  256       4.763   6.748  83.850  1.00  0.00           C
ATOM  10757  P   POPE  256       2.307   6.188  84.760  1.00  0.00           P
ATOM  10758  O13 POPE  256       0.927   6.438  84.270  1.00  0.00           O
ATOM  10759  O14 POPE  256       2.677   4.788  85.030  1.00  0.00           O
ATOM  10760  O11 POPE  256       2.387   7.018  86.110  1.00  0.00           O
ATOM  10761  O12 POPE  256       3.363   7.018  83.940  1.00  0.00           O
ATOM  10762  C1  POPE  256       3.553   6.838  86.920  1.00  0.00           C
ATOM  10765  C2  POPE  256       3.173   6.748  88.410  1.00  0.00           C
ATOM  10767  O21 POPE  256       4.353   6.438  89.170  1.00  0.00           O
ATOM  10768  C21 POPE  256       5.153   7.458  89.400  1.00  0.00           C
ATOM  10769  O22 POPE  256       4.933   8.608  89.070  1.00  0.00           O
ATOM  10770  C22 POPE  256       6.263   6.998  90.340  1.00  0.00           C
ATOM  10773  C3  POPE  256       2.097   5.678  88.720  1.00  0.00           C
ATOM  10776  O31 POPE  256       1.547   5.888  90.030  1.00  0.00           O
ATOM  10777  C31 POPE  256       2.077   5.208  91.030  1.00  0.00           C
ATOM  10778  O32 POPE  256       2.853   4.268  90.940  1.00  0.00           O
ATOM  10779  C32 POPE  256       1.527   5.768  92.340  1.00  0.00           C
ATOM  10782  C23 POPE  256       5.883   7.318  91.800  1.00  0.00           C
ATOM  10785  C24 POPE  256       6.763   6.588  92.820  1.00  0.00           C
ATOM  10788  C25 POPE  256       6.443   7.018  94.260  1.00  0.00           C
ATOM  10791  C26 POPE  256       7.053   6.098  95.330  1.00  0.00           C
ATOM  10794  C27 POPE  256       6.693   6.528  96.750  1.00  0.00           C
ATOM  10797  C28 POPE  256       7.193   5.578  97.860  1.00  0.00           C
ATOM  10800  C29 POPE  256       6.463   4.258  97.880  1.00  0.00           C
ATOM  10802 0C21 POPE  256       6.173   3.518  98.970  1.00  0.00           C
ATOM  10804 1C21 POPE  256       6.563   3.808 100.400  1.00  0.00           C
ATOM  10807 2C21 POPE  256       5.323   4.168 101.250  1.00  0.00           C
ATOM  10810 3C21 POPE  256       5.643   4.418 102.730  1.00  0.00           C
ATOM  10813 4C21 POPE  256       4.363   4.608 103.570  1.00  0.00           C
ATOM  10816 5C21 POPE  256       4.623   4.678 105.080  1.00  0.00           C
ATOM  10819 6C21 POPE  256       3.343   4.758 105.910  1.00  0.00           C
ATOM  10822 7C21 POPE  256       3.623   4.718 107.420  1.00  0.00           C
ATOM  10825 8C21 POPE  256       2.357   4.728 108.290  1.00  0.00           C
ATOM  10829  C33 POPE  256       2.287   5.248  93.570  1.00  0.00           C
ATOM  10832  C34 POPE  256       1.717   5.758  94.900  1.00  0.00           C
ATOM  10835  C35 POPE  256       2.487   5.188  96.100  1.00  0.00           C
ATOM  10838  C36 POPE  256       1.917   5.698  97.430  1.00  0.00           C
ATOM  10841  C37 POPE  256       2.843   5.418  98.630  1.00  0.00           C
ATOM  10844  C38 POPE  256       2.477   6.268  99.850  1.00  0.00           C
ATOM  10847  C39 POPE  256       1.547   5.568 100.860  1.00  0.00           C
ATOM  10850 0C31 POPE  256       1.177   6.548 101.980  1.00  0.00           C
ATOM  10853 1C31 POPE  256       0.457   5.938 103.180  1.00  0.00           C
ATOM  10856 2C31 POPE  256       0.337   6.968 104.320  1.00  0.00           C
ATOM  10859 3C31 POPE  256      -0.503   6.508 105.520  1.00  0.00           C
ATOM  10862 4C31 POPE  256      -2.003   6.468 105.210  1.00  0.00           C
ATOM  10865 5C31 POPE  256      -2.853   6.228 106.470  1.00  0.00           C
ATOM  10868 6C31 POPE  256      -4.353   6.258 106.170  1.00  0.00           C
ATOM  10872  NH3 POPE  257       2.337 110.248  86.220  1.00  0.00           N
ATOM  10876  C12 POPE  257       2.717 110.658  84.810  1.00  0.00           C
ATOM  10879  C11 POPE  257       4.143 111.208  84.650  1.00  0.00           C
ATOM  10882  P   POPE  257       5.873 109.908  86.140  1.00  0.00           P
ATOM  10883  O13 POPE  257       4.813 109.938  87.150  1.00  0.00           O
ATOM  10884  O14 POPE  257       6.583 108.618  85.990  1.00  0.00           O
ATOM  10885  O11 POPE  257       6.893 111.088  86.420  1.00  0.00           O
ATOM  10886  O12 POPE  257       5.173 110.218  84.750  1.00  0.00           O
ATOM  10887  C1  POPE  257       6.453 112.438  86.550  1.00  0.00           C
ATOM  10890  C2  POPE  257       7.453 113.318  87.330  1.00  0.00           C
ATOM  10892  O21 POPE  257       7.553 112.808  88.670  1.00  0.00           O
ATOM  10893  C21 POPE  257       8.713 113.058  89.270  1.00  0.00           C
ATOM  10894  O22 POPE  257       9.713 113.488  88.730  1.00  0.00           O
ATOM  10895  C22 POPE  257       8.533 112.888  90.780  1.00  0.00           C
ATOM  10898  C3  POPE  257       6.963 114.798  87.370  1.00  0.00           C
ATOM  10901  O31 POPE  257       7.603 115.548  88.420  1.00  0.00           O
ATOM  10902  C31 POPE  257       8.413 116.528  88.080  1.00  0.00           C
ATOM  10903  O32 POPE  257       8.583 116.988  86.970  1.00  0.00           O
ATOM  10904  C32 POPE  257       9.173 116.978  89.330  1.00  0.00           C
ATOM  10907  C23 POPE  257       9.793 112.348  91.490  1.00  0.00           C
ATOM  10910  C24 POPE  257       9.703 112.468  93.020  1.00  0.00           C
ATOM  10913  C25 POPE  257      10.673 111.518  93.750  1.00  0.00           C
ATOM  10916  C26 POPE  257      10.873 111.858  95.230  1.00  0.00           C
ATOM  10919  C27 POPE  257      11.663 110.758  95.960  1.00  0.00           C
ATOM  10922  C28 POPE  257      12.103 111.138  97.390  1.00  0.00           C
ATOM  10925  C29 POPE  257      13.243 112.138  97.410  1.00  0.00           C
ATOM  10927 0C21 POPE  257      13.793 112.628  98.530  1.00  0.00           C
ATOM  10929 1C21 POPE  257      13.363 112.258  99.920  1.00  0.00           C
ATOM  10932 2C21 POPE  257      14.413 112.498 101.020  1.00  0.00           C
ATOM  10935 3C21 POPE  257      14.603 113.978 101.400  1.00  0.00           C
ATOM  10938 4C21 POPE  257      14.893 114.148 102.900  1.00  0.00           C
ATOM  10941 5C21 POPE  257      14.923 115.598 103.410  1.00  0.00           C
ATOM  10944 6C21 POPE  257      15.093 115.648 104.930  1.00  0.00           C
ATOM  10947 7C21 POPE  257      15.063 117.068 105.510  1.00  0.00           C
ATOM  10950 8C21 POPE  257      15.253 117.108 107.030  1.00  0.00           C
ATOM  10954  C33 POPE  257       8.233 117.528  90.440  1.00  0.00           C
ATOM  10957  C34 POPE  257       7.803 118.978  90.200  1.00  0.00           C
ATOM  10960  C35 POPE  257       8.863 120.028  90.600  1.00  0.00           C
ATOM  10963  C36 POPE  257       9.013 120.168  92.120  1.00  0.00           C
ATOM  10966  C37 POPE  257      10.133 121.118  92.550  1.00  0.00           C
ATOM  10969  C38 POPE  257      10.163 121.288  94.080  1.00  0.00           C
ATOM  10972  C39 POPE  257      11.243 122.258  94.590  1.00  0.00           C
ATOM  10975 0C31 POPE  257      12.633 121.638  94.760  1.00  0.00           C
ATOM  10978 1C31 POPE  257      13.543 122.538  95.600  1.00  0.00           C
ATOM  10981 2C31 POPE  257      14.943 121.948  95.870  1.00  0.00           C
ATOM  10984 3C31 POPE  257      15.793 122.878  96.740  1.00  0.00           C
ATOM  10987 4C31 POPE  257      17.213 122.348  97.000  1.00  0.00           C
ATOM  10990 5C31 POPE  257      18.093 123.378  97.730  1.00  0.00           C
ATOM  10993 6C31 POPE  257      19.473 122.848  98.110  1.00  0.00           C
ATOM  10997  NH3 POPE  258     124.113  37.238 131.270  1.00  0.00           N
ATOM  11001  C12 POPE  258     125.203  38.258 131.400  1.00  0.00           C
ATOM  11004  C11 POPE  258     125.103  38.968 132.770  1.00  0.00           C
ATOM  11007  P   POPE  258     127.643  39.258 133.250  1.00  0.00           P
ATOM  11008  O13 POPE  258     128.353  40.178 134.150  1.00  0.00           O
ATOM  11009  O14 POPE  258     127.463  37.858 133.700  1.00  0.00           O
ATOM  11010  O11 POPE  258     128.253  39.308 131.800  1.00  0.00           O
ATOM  11011  O12 POPE  258     126.203  39.848 132.980  1.00  0.00           O
ATOM  11012  C1  POPE  258     129.573  38.778 131.610  1.00  0.00           C
ATOM  11015  C2  POPE  258     129.773  38.198 130.190  1.00  0.00           C
ATOM  11017  O21 POPE  258     128.543  37.578 129.790  1.00  0.00           O
ATOM  11018  C21 POPE  258     128.313  37.218 128.530  1.00  0.00           C
ATOM  11019  O22 POPE  258     127.593  36.268 128.250  1.00  0.00           O
ATOM  11020  C22 POPE  258     128.853  38.198 127.490  1.00  0.00           C
ATOM  11023  C3  POPE  258     130.943  37.168 130.170  1.00  0.00           C
ATOM  11026  O31 POPE  258     131.163  36.668 128.840  1.00  0.00           O
ATOM  11027  C31 POPE  258     131.583  35.408 128.760  1.00  0.00           C
ATOM  11028  O32 POPE  258     131.723  34.648 129.710  1.00  0.00           O
ATOM  11029  C32 POPE  258     131.833  35.078 127.270  1.00  0.00           C
ATOM  11032  C23 POPE  258     128.353  37.818 126.070  1.00  0.00           C
ATOM  11035  C24 POPE  258     128.923  38.718 124.970  1.00  0.00           C
ATOM  11038  C25 POPE  258     128.673  38.188 123.550  1.00  0.00           C
ATOM  11041  C26 POPE  258     127.203  38.258 123.090  1.00  0.00           C
ATOM  11044  C27 POPE  258     126.963  37.468 121.790  1.00  0.00           C
ATOM  11047  C28 POPE  258     125.543  37.638 121.240  1.00  0.00           C
ATOM  11050  C29 POPE  258     125.113  36.508 120.330  1.00  0.00           C
ATOM  11052 0C21 POPE  258     124.683  36.588 119.060  1.00  0.00           C
ATOM  11054 1C21 POPE  258     124.563  37.848 118.240  1.00  0.00           C
ATOM  11057 2C21 POPE  258     124.203  37.568 116.770  1.00  0.00           C
ATOM  11060 3C21 POPE  258     125.333  36.868 116.000  1.00  0.00           C
ATOM  11063 4C21 POPE  258     124.953  36.498 114.560  1.00  0.00           C
ATOM  11066 5C21 POPE  258     126.073  35.738 113.840  1.00  0.00           C
ATOM  11069 6C21 POPE  258     125.673  35.218 112.460  1.00  0.00           C
ATOM  11072 7C21 POPE  258     126.803  34.418 111.790  1.00  0.00           C
ATOM  11075 8C21 POPE  258     126.443  33.898 110.400  1.00  0.00           C
ATOM  11079  C33 POPE  258     131.143  33.788 126.770  1.00  0.00           C
ATOM  11082  C34 POPE  258     131.353  33.528 125.260  1.00  0.00           C
ATOM  11085  C35 POPE  258     130.573  34.478 124.330  1.00  0.00           C
ATOM  11088  C36 POPE  258     130.703  34.088 122.840  1.00  0.00           C
ATOM  11091  C37 POPE  258     129.823  34.938 121.910  1.00  0.00           C
ATOM  11094  C38 POPE  258     129.683  34.358 120.490  1.00  0.00           C
ATOM  11097  C39 POPE  258     130.853  34.698 119.560  1.00  0.00           C
ATOM  11100 0C31 POPE  258     130.733  36.098 118.920  1.00  0.00           C
ATOM  11103 1C31 POPE  258     130.483  36.058 117.400  1.00  0.00           C
ATOM  11106 2C31 POPE  258     130.283  37.468 116.820  1.00  0.00           C
ATOM  11109 3C31 POPE  258     130.063  37.498 115.300  1.00  0.00           C
ATOM  11112 4C31 POPE  258     129.843  38.928 114.780  1.00  0.00           C
ATOM  11115 5C31 POPE  258     129.443  38.998 113.300  1.00  0.00           C
ATOM  11118 6C31 POPE  258     129.003  40.388 112.850  1.00  0.00           C
ATOM  11122  NH3 POPE  259     118.353  95.738 130.350  1.00  0.00           N
ATOM  11126  C12 POPE  259     117.753  94.378 130.080  1.00  0.00           C
ATOM  11129  C11 POPE  259     118.683  93.158 130.320  1.00  0.00           C
ATOM  11132  P   POPE  259     120.893  93.688 129.020  1.00  0.00           P
ATOM  11133  O13 POPE  259     121.993  92.808 128.550  1.00  0.00           O
ATOM  11134  O14 POPE  259     121.123  94.498 130.240  1.00  0.00           O
ATOM  11135  O11 POPE  259     120.363  94.598 127.860  1.00  0.00           O
ATOM  11136  O12 POPE  259     119.583  92.828 129.250  1.00  0.00           O
ATOM  11137  C1  POPE  259     120.983  94.528 126.570  1.00  0.00           C
ATOM  11140  C2  POPE  259     120.273  93.568 125.580  1.00  0.00           C
ATOM  11142  O21 POPE  259     120.323  94.208 124.300  1.00  0.00           O
ATOM  11143  C21 POPE  259     120.563  93.458 123.240  1.00  0.00           C
ATOM  11144  O22 POPE  259     120.943  92.298 123.270  1.00  0.00           O
ATOM  11145  C22 POPE  259     120.303  94.278 121.970  1.00  0.00           C
ATOM  11148  C3  POPE  259     118.783  93.288 125.910  1.00  0.00           C
ATOM  11151  O31 POPE  259     118.143  92.478 124.890  1.00  0.00           O
ATOM  11152  C31 POPE  259     118.383  91.168 124.960  1.00  0.00           C
ATOM  11153  O32 POPE  259     118.943  90.588 125.880  1.00  0.00           O
ATOM  11154  C32 POPE  259     117.873  90.538 123.660  1.00  0.00           C
ATOM  11157  C23 POPE  259     118.903  94.038 121.370  1.00  0.00           C
ATOM  11160  C24 POPE  259     118.353  95.248 120.590  1.00  0.00           C
ATOM  11163  C25 POPE  259     118.593  95.208 119.070  1.00  0.00           C
ATOM  11166  C26 POPE  259     120.033  95.558 118.650  1.00  0.00           C
ATOM  11169  C27 POPE  259     120.223  95.578 117.120  1.00  0.00           C
ATOM  11172  C28 POPE  259     120.933  94.318 116.560  1.00  0.00           C
ATOM  11175  C29 POPE  259     120.123  93.058 116.640  1.00  0.00           C
ATOM  11177 0C21 POPE  259     120.433  91.918 116.000  1.00  0.00           C
ATOM  11179 1C21 POPE  259     121.653  91.758 115.130  1.00  0.00           C
ATOM  11182 2C21 POPE  259     121.973  90.288 114.810  1.00  0.00           C
ATOM  11185 3C21 POPE  259     123.213  90.208 113.910  1.00  0.00           C
ATOM  11188 4C21 POPE  259     123.513  88.788 113.400  1.00  0.00           C
ATOM  11191 5C21 POPE  259     124.823  88.728 112.610  1.00  0.00           C
ATOM  11194 6C21 POPE  259     124.773  89.478 111.280  1.00  0.00           C
ATOM  11197 7C21 POPE  259     126.153  89.638 110.650  1.00  0.00           C
ATOM  11200 8C21 POPE  259     126.153  90.448 109.350  1.00  0.00           C
ATOM  11204  C33 POPE  259     118.233  89.038 123.510  1.00  0.00           C
ATOM  11207  C34 POPE  259     117.713  88.458 122.190  1.00  0.00           C
ATOM  11210  C35 POPE  259     118.563  88.818 120.960  1.00  0.00           C
ATOM  11213  C36 POPE  259     117.863  88.478 119.640  1.00  0.00           C
ATOM  11216  C37 POPE  259     118.713  88.838 118.410  1.00  0.00           C
ATOM  11219  C38 POPE  259     117.903  88.818 117.090  1.00  0.00           C
ATOM  11222  C39 POPE  259     116.943  90.008 116.970  1.00  0.00           C
ATOM  11225 0C31 POPE  259     116.213  90.068 115.630  1.00  0.00           C
ATOM  11228 1C31 POPE  259     115.353  91.338 115.530  1.00  0.00           C
ATOM  11231 2C31 POPE  259     114.603  91.458 114.200  1.00  0.00           C
ATOM  11234 3C31 POPE  259     114.063  92.878 113.960  1.00  0.00           C
ATOM  11237 4C31 POPE  259     113.043  93.378 114.990  1.00  0.00           C
ATOM  11240 5C31 POPE  259     112.663  94.838 114.710  1.00  0.00           C
ATOM  11243 6C31 POPE  259     111.723  95.438 115.750  1.00  0.00           C
ATOM  11247  NH3 POPE  260     128.023   5.168  85.580  1.00  0.00           N
ATOM  11251  C12 POPE  260     127.843   6.598  85.990  1.00  0.00           C
ATOM  11254  C11 POPE  260     126.403   6.968  86.400  1.00  0.00           C
ATOM  11257  P   POPE  260     125.423   8.928  87.880  1.00  0.00           P
ATOM  11258  O13 POPE  260     125.863  10.248  88.380  1.00  0.00           O
ATOM  11259  O14 POPE  260     124.013   8.778  87.470  1.00  0.00           O
ATOM  11260  O11 POPE  260     125.653   7.928  89.080  1.00  0.00           O
ATOM  11261  O12 POPE  260     126.433   8.318  86.840  1.00  0.00           O
ATOM  11262  C1  POPE  260     124.533   7.388  89.770  1.00  0.00           C
ATOM  11265  C2  POPE  260     124.873   7.238  91.260  1.00  0.00           C
ATOM  11267  O21 POPE  260     123.653   7.058  92.010  1.00  0.00           O
ATOM  11268  C21 POPE  260     123.483   5.798  92.410  1.00  0.00           C
ATOM  11269  O22 POPE  260     124.153   4.848  92.040  1.00  0.00           O
ATOM  11270  C22 POPE  260     122.493   5.768  93.560  1.00  0.00           C
ATOM  11273  C3  POPE  260     125.613   8.478  91.800  1.00  0.00           C
ATOM  11276  O31 POPE  260     125.513   8.488  93.240  1.00  0.00           O
ATOM  11277  C31 POPE  260     126.453   9.158  93.870  1.00  0.00           C
ATOM  11278  O32 POPE  260     127.323   9.848  93.350  1.00  0.00           O
ATOM  11279  C32 POPE  260     126.293   8.918  95.360  1.00  0.00           C
ATOM  11282  C23 POPE  260     123.213   6.158  94.870  1.00  0.00           C
ATOM  11285  C24 POPE  260     122.293   6.178  96.100  1.00  0.00           C
ATOM  11288  C25 POPE  260     121.623   4.828  96.420  1.00  0.00           C
ATOM  11291  C26 POPE  260     122.623   3.678  96.650  1.00  0.00           C
ATOM  11294  C27 POPE  260     121.943   2.388  97.130  1.00  0.00           C
ATOM  11297  C28 POPE  260     121.503   2.458  98.600  1.00  0.00           C
ATOM  11300  C29 POPE  260     120.613   1.308  98.980  1.00  0.00           C
ATOM  11302 0C21 POPE  260     120.783   0.452 100.000  1.00  0.00           C
ATOM  11304 1C21 POPE  260     121.923   0.442 101.000  1.00  0.00           C
ATOM  11307 2C21 POPE  260     121.783   1.508 102.100  1.00  0.00           C
ATOM  11310 3C21 POPE  260     122.713   1.248 103.300  1.00  0.00           C
ATOM  11313 4C21 POPE  260     122.633   2.348 104.370  1.00  0.00           C
ATOM  11316 5C21 POPE  260     122.983   1.848 105.780  1.00  0.00           C
ATOM  11319 6C21 POPE  260     123.063   2.998 106.800  1.00  0.00           C
ATOM  11322 7C21 POPE  260     123.343   2.508 108.230  1.00  0.00           C
ATOM  11325 8C21 POPE  260     123.663   3.648 109.200  1.00  0.00           C
ATOM  11329  C33 POPE  260     127.593   8.428  96.020  1.00  0.00           C
ATOM  11332  C34 POPE  260     127.333   7.418  97.130  1.00  0.00           C
ATOM  11335  C35 POPE  260     126.383   7.928  98.210  1.00  0.00           C
ATOM  11338  C36 POPE  260     126.333   6.938  99.370  1.00  0.00           C
ATOM  11341  C37 POPE  260     125.203   7.178 100.370  1.00  0.00           C
ATOM  11344  C38 POPE  260     125.293   6.148 101.490  1.00  0.00           C
ATOM  11347  C39 POPE  260     124.103   6.138 102.460  1.00  0.00           C
ATOM  11350 0C31 POPE  260     122.893   5.308 101.980  1.00  0.00           C
ATOM  11353 1C31 POPE  260     121.863   6.088 101.160  1.00  0.00           C
ATOM  11356 2C31 POPE  260     120.523   5.348 101.040  1.00  0.00           C
ATOM  11359 3C31 POPE  260     119.683   5.388 102.320  1.00  0.00           C
ATOM  11362 4C31 POPE  260     118.273   4.808 102.100  1.00  0.00           C
ATOM  11365 5C31 POPE  260     117.343   5.008 103.300  1.00  0.00           C
ATOM  11368 6C31 POPE  260     115.883   4.738 102.950  1.00  0.00           C
ATOM  11372  NH3 POPE  261     131.853  23.378 128.350  1.00  0.00           N
ATOM  11376  C12 POPE  261     131.383  24.208 129.500  1.00  0.00           C
ATOM  11379  C11 POPE  261     132.329  24.308 130.700  1.00  0.00           C
ATOM  11382  P   POPE  261     132.259  26.698 131.750  1.00  0.00           P
ATOM  11383  O13 POPE  261     131.323  27.568 132.500  1.00  0.00           O
ATOM  11384  O14 POPE  261     133.649  26.678 132.200  1.00  0.00           O
ATOM  11385  O11 POPE  261     132.209  27.158 130.250  1.00  0.00           O
ATOM  11386  O12 POPE  261     131.743  25.208 131.650  1.00  0.00           O
ATOM  11387  C1  POPE  261     132.649  28.458 129.860  1.00  0.00           C
ATOM  11390  C2  POPE  261     132.369  28.668 128.350  1.00  0.00           C
ATOM  11392  O21 POPE  261     130.983  28.398 128.030  1.00  0.00           O
ATOM  11393  C21 POPE  261     130.173  29.338 128.450  1.00  0.00           C
ATOM  11394  O22 POPE  261     130.423  30.198 129.280  1.00  0.00           O
ATOM  11395  C22 POPE  261     128.793  29.188 127.810  1.00  0.00           C
ATOM  11398  C3  POPE  261     133.279  27.738 127.470  1.00  0.00           C
ATOM  11401  O31 POPE  261     132.619  27.198 126.300  1.00  0.00           O
ATOM  11402  C31 POPE  261     132.129  28.088 125.450  1.00  0.00           C
ATOM  11403  O32 POPE  261     132.319  29.288 125.490  1.00  0.00           O
ATOM  11404  C32 POPE  261     131.223  27.348 124.470  1.00  0.00           C
ATOM  11407  C23 POPE  261     128.153  30.568 127.520  1.00  0.00           C
ATOM  11410  C24 POPE  261     127.993  30.858 126.020  1.00  0.00           C
ATOM  11413  C25 POPE  261     127.273  32.188 125.790  1.00  0.00           C
ATOM  11416  C26 POPE  261     127.053  32.578 124.320  1.00  0.00           C
ATOM  11419  C27 POPE  261     125.873  31.838 123.670  1.00  0.00           C
ATOM  11422  C28 POPE  261     125.223  32.608 122.490  1.00  0.00           C
ATOM  11425  C29 POPE  261     126.213  33.018 121.420  1.00  0.00           C
ATOM  11427 0C21 POPE  261     126.143  32.798 120.100  1.00  0.00           C
ATOM  11429 1C21 POPE  261     125.043  32.088 119.350  1.00  0.00           C
ATOM  11432 2C21 POPE  261     124.823  32.618 117.930  1.00  0.00           C
ATOM  11435 3C21 POPE  261     124.273  31.528 116.990  1.00  0.00           C
ATOM  11438 4C21 POPE  261     124.123  32.038 115.560  1.00  0.00           C
ATOM  11441 5C21 POPE  261     123.213  31.128 114.720  1.00  0.00           C
ATOM  11444 6C21 POPE  261     122.953  31.728 113.330  1.00  0.00           C
ATOM  11447 7C21 POPE  261     121.543  31.408 112.830  1.00  0.00           C
ATOM  11450 8C21 POPE  261     121.233  32.098 111.500  1.00  0.00           C
ATOM  11454  C33 POPE  261     130.323  28.288 123.640  1.00  0.00           C
ATOM  11457  C34 POPE  261     129.393  27.498 122.730  1.00  0.00           C
ATOM  11460  C35 POPE  261     128.513  28.368 121.810  1.00  0.00           C
ATOM  11463  C36 POPE  261     129.323  29.308 120.910  1.00  0.00           C
ATOM  11466  C37 POPE  261     128.613  29.648 119.590  1.00  0.00           C
ATOM  11469  C38 POPE  261     129.323  30.768 118.820  1.00  0.00           C
ATOM  11472  C39 POPE  261     129.273  30.608 117.290  1.00  0.00           C
ATOM  11475 0C31 POPE  261     129.953  31.788 116.590  1.00  0.00           C
ATOM  11478 1C31 POPE  261     130.113  31.578 115.080  1.00  0.00           C
ATOM  11481 2C31 POPE  261     130.683  32.818 114.380  1.00  0.00           C
ATOM  11484 3C31 POPE  261     130.873  32.588 112.870  1.00  0.00           C
ATOM  11487 4C31 POPE  261     131.113  33.888 112.090  1.00  0.00           C
ATOM  11490 5C31 POPE  261     131.243  33.628 110.590  1.00  0.00           C
ATOM  11493 6C31 POPE  261     131.433  34.888 109.750  1.00  0.00           C
ATOM  11497  NH3 POPE  262     106.803   3.358  83.170  1.00  0.00           N
ATOM  11501  C12 POPE  262     107.683   3.028  81.990  1.00  0.00           C
ATOM  11504  C11 POPE  262     107.713   4.198  81.000  1.00  0.00           C
ATOM  11507  P   POPE  262     106.593   6.428  81.870  1.00  0.00           P
ATOM  11508  O13 POPE  262     106.433   7.358  80.740  1.00  0.00           O
ATOM  11509  O14 POPE  262     105.443   5.558  82.220  1.00  0.00           O
ATOM  11510  O11 POPE  262     107.013   7.258  83.130  1.00  0.00           O
ATOM  11511  O12 POPE  262     107.813   5.458  81.670  1.00  0.00           O
ATOM  11512  C1  POPE  262     106.113   8.168  83.750  1.00  0.00           C
ATOM  11515  C2  POPE  262     106.083   7.838  85.250  1.00  0.00           C
ATOM  11517  O21 POPE  262     104.953   8.518  85.820  1.00  0.00           O
ATOM  11518  C21 POPE  262     104.493   7.888  86.890  1.00  0.00           C
ATOM  11519  O22 POPE  262     104.683   6.708  87.170  1.00  0.00           O
ATOM  11520  C22 POPE  262     103.773   8.928  87.730  1.00  0.00           C
ATOM  11523  C3  POPE  262     107.383   8.248  86.000  1.00  0.00           C
ATOM  11526  O31 POPE  262     107.283   7.878  87.390  1.00  0.00           O
ATOM  11527  C31 POPE  262     108.383   8.008  88.110  1.00  0.00           C
ATOM  11528  O32 POPE  262     109.493   8.248  87.670  1.00  0.00           O
ATOM  11529  C32 POPE  262     108.013   7.728  89.580  1.00  0.00           C
ATOM  11532  C23 POPE  262     103.043   8.378  88.970  1.00  0.00           C
ATOM  11535  C24 POPE  262     103.213   9.298  90.180  1.00  0.00           C
ATOM  11538  C25 POPE  262     101.903   9.638  90.890  1.00  0.00           C
ATOM  11541  C26 POPE  262     101.473   8.548  91.870  1.00  0.00           C
ATOM  11544  C27 POPE  262     100.043   8.788  92.360  1.00  0.00           C
ATOM  11547  C28 POPE  262      99.633   7.938  93.580  1.00  0.00           C
ATOM  11550  C29 POPE  262      99.763   6.468  93.300  1.00  0.00           C
ATOM  11552 0C21 POPE  262      99.993   5.528  94.230  1.00  0.00           C
ATOM  11554 1C21 POPE  262     100.083   5.778  95.720  1.00  0.00           C
ATOM  11557 2C21 POPE  262      99.393   4.678  96.550  1.00  0.00           C
ATOM  11560 3C21 POPE  262      99.833   4.738  98.020  1.00  0.00           C
ATOM  11563 4C21 POPE  262      99.353   3.528  98.830  1.00  0.00           C
ATOM  11566 5C21 POPE  262     100.153   3.308 100.120  1.00  0.00           C
ATOM  11569 6C21 POPE  262      99.883   4.348 101.220  1.00  0.00           C
ATOM  11572 7C21 POPE  262     100.723   4.088 102.470  1.00  0.00           C
ATOM  11575 8C21 POPE  262     100.373   4.978 103.670  1.00  0.00           C
ATOM  11579  C33 POPE  262     106.823   6.748  89.790  1.00  0.00           C
ATOM  11582  C34 POPE  262     107.023   5.808  91.000  1.00  0.00           C
ATOM  11585  C35 POPE  262     106.743   6.438  92.370  1.00  0.00           C
ATOM  11588  C36 POPE  262     105.333   6.128  92.910  1.00  0.00           C
ATOM  11591  C37 POPE  262     105.233   6.308  94.430  1.00  0.00           C
ATOM  11594  C38 POPE  262     103.943   5.718  95.020  1.00  0.00           C
ATOM  11597  C39 POPE  262     103.943   5.688  96.560  1.00  0.00           C
ATOM  11600 0C31 POPE  262     103.813   7.088  97.180  1.00  0.00           C
ATOM  11603 1C31 POPE  262     103.893   7.078  98.710  1.00  0.00           C
ATOM  11606 2C31 POPE  262     103.813   8.498  99.280  1.00  0.00           C
ATOM  11609 3C31 POPE  262     103.943   8.528 100.810  1.00  0.00           C
ATOM  11612 4C31 POPE  262     103.683   9.938 101.380  1.00  0.00           C
ATOM  11615 5C31 POPE  262     103.953  10.038 102.880  1.00  0.00           C
ATOM  11618 6C31 POPE  262     103.573  11.398 103.470  1.00  0.00           C
ATOM  11622  NH3 POPE  263     123.953  49.028 131.670  1.00  0.00           N
ATOM  11626  C12 POPE  263     125.243  48.638 131.010  1.00  0.00           C
ATOM  11629  C11 POPE  263     125.233  47.178 130.520  1.00  0.00           C
ATOM  11632  P   POPE  263     123.903  45.318 129.390  1.00  0.00           P
ATOM  11633  O13 POPE  263     124.283  44.438 130.510  1.00  0.00           O
ATOM  11634  O14 POPE  263     122.593  45.018 128.760  1.00  0.00           O
ATOM  11635  O11 POPE  263     125.043  45.378 128.330  1.00  0.00           O
ATOM  11636  O12 POPE  263     123.983  46.828 129.880  1.00  0.00           O
ATOM  11637  C1  POPE  263     125.273  44.398 127.340  1.00  0.00           C
ATOM  11640  C2  POPE  263     125.323  45.078 125.960  1.00  0.00           C
ATOM  11642  O21 POPE  263     126.423  44.498 125.250  1.00  0.00           O
ATOM  11643  C21 POPE  263     126.263  44.518 123.950  1.00  0.00           C
ATOM  11644  O22 POPE  263     125.213  44.728 123.360  1.00  0.00           O
ATOM  11645  C22 POPE  263     127.603  44.308 123.260  1.00  0.00           C
ATOM  11648  C3  POPE  263     125.533  46.618 126.060  1.00  0.00           C
ATOM  11651  O31 POPE  263     125.943  47.228 124.810  1.00  0.00           O
ATOM  11652  C31 POPE  263     125.663  48.528 124.720  1.00  0.00           C
ATOM  11653  O32 POPE  263     124.913  49.148 125.440  1.00  0.00           O
ATOM  11654  C32 POPE  263     126.523  49.168 123.620  1.00  0.00           C
ATOM  11657  C23 POPE  263     127.473  43.398 122.030  1.00  0.00           C
ATOM  11660  C24 POPE  263     128.663  42.458 121.900  1.00  0.00           C
ATOM  11663  C25 POPE  263     128.363  41.248 121.010  1.00  0.00           C
ATOM  11666  C26 POPE  263     128.043  41.588 119.550  1.00  0.00           C
ATOM  11669  C27 POPE  263     127.873  40.298 118.740  1.00  0.00           C
ATOM  11672  C28 POPE  263     127.463  40.508 117.270  1.00  0.00           C
ATOM  11675  C29 POPE  263     126.103  41.138 117.140  1.00  0.00           C
ATOM  11677 0C21 POPE  263     125.733  42.088 116.260  1.00  0.00           C
ATOM  11679 1C21 POPE  263     126.563  42.698 115.160  1.00  0.00           C
ATOM  11682 2C21 POPE  263     125.853  42.598 113.800  1.00  0.00           C
ATOM  11685 3C21 POPE  263     124.673  43.568 113.660  1.00  0.00           C
ATOM  11688 4C21 POPE  263     123.803  43.268 112.430  1.00  0.00           C
ATOM  11691 5C21 POPE  263     122.663  44.278 112.280  1.00  0.00           C
ATOM  11694 6C21 POPE  263     121.633  43.838 111.240  1.00  0.00           C
ATOM  11697 7C21 POPE  263     120.513  44.868 111.070  1.00  0.00           C
ATOM  11700 8C21 POPE  263     119.443  44.428 110.080  1.00  0.00           C
ATOM  11704  C33 POPE  263     125.863  49.178 122.220  1.00  0.00           C
ATOM  11707  C34 POPE  263     126.643  50.068 121.230  1.00  0.00           C
ATOM  11710  C35 POPE  263     128.013  49.518 120.820  1.00  0.00           C
ATOM  11713  C36 POPE  263     127.943  48.448 119.720  1.00  0.00           C
ATOM  11716  C37 POPE  263     129.323  47.868 119.390  1.00  0.00           C
ATOM  11719  C38 POPE  263     129.323  46.918 118.180  1.00  0.00           C
ATOM  11722  C39 POPE  263     130.693  46.278 117.900  1.00  0.00           C
ATOM  11725 0C31 POPE  263     131.763  47.288 117.450  1.00  0.00           C
ATOM  11728 1C31 POPE  263     133.159  46.678 117.300  1.00  0.00           C
ATOM  11731 2C31 POPE  263     134.189  47.658 116.720  1.00  0.00           C
ATOM  11734 3C31 POPE  263     135.209  48.188 117.740  1.00  0.00           C
ATOM  11737 4C31 POPE  263     136.159  47.118 118.280  1.00  0.00           C
ATOM  11740 5C31 POPE  263     137.249  47.698 119.190  1.00  0.00           C
ATOM  11743 6C31 POPE  263     138.109  46.628 119.870  1.00  0.00           C
ATOM  11747  NH3 POPE  264      58.403  19.638  84.840  1.00  0.00           N
ATOM  11751  C12 POPE  264      56.953  19.348  85.140  1.00  0.00           C
ATOM  11754  C11 POPE  264      56.663  17.848  85.280  1.00  0.00           C
ATOM  11757  P   POPE  264      58.833  16.448  85.830  1.00  0.00           P
ATOM  11758  O13 POPE  264      58.713  14.988  86.070  1.00  0.00           O
ATOM  11759  O14 POPE  264      59.203  16.838  84.450  1.00  0.00           O
ATOM  11760  O11 POPE  264      59.883  17.068  86.820  1.00  0.00           O
ATOM  11761  O12 POPE  264      57.493  17.178  86.230  1.00  0.00           O
ATOM  11762  C1  POPE  264      60.153  16.428  88.070  1.00  0.00           C
ATOM  11765  C2  POPE  264      61.173  17.268  88.910  1.00  0.00           C
ATOM  11767  O21 POPE  264      61.973  16.488  89.820  1.00  0.00           O
ATOM  11768  C21 POPE  264      61.323  15.768  90.710  1.00  0.00           C
ATOM  11769  O22 POPE  264      60.123  15.598  90.780  1.00  0.00           O
ATOM  11770  C22 POPE  264      62.333  15.118  91.630  1.00  0.00           C
ATOM  11773  C3  POPE  264      60.483  18.458  89.630  1.00  0.00           C
ATOM  11776  O31 POPE  264      61.453  19.368  90.220  1.00  0.00           O
ATOM  11777  C31 POPE  264      61.273  19.728  91.470  1.00  0.00           C
ATOM  11778  O32 POPE  264      60.383  19.338  92.220  1.00  0.00           O
ATOM  11779  C32 POPE  264      62.313  20.778  91.870  1.00  0.00           C
ATOM  11782  C23 POPE  264      61.783  14.828  93.050  1.00  0.00           C
ATOM  11785  C24 POPE  264      62.783  13.998  93.870  1.00  0.00           C
ATOM  11788  C25 POPE  264      64.013  14.808  94.330  1.00  0.00           C
ATOM  11791  C26 POPE  264      63.943  15.218  95.800  1.00  0.00           C
ATOM  11794  C27 POPE  264      64.443  14.108  96.740  1.00  0.00           C
ATOM  11797  C28 POPE  264      64.163  14.378  98.230  1.00  0.00           C
ATOM  11800  C29 POPE  264      64.843  15.628  98.730  1.00  0.00           C
ATOM  11802 0C21 POPE  264      65.753  15.748  99.710  1.00  0.00           C
ATOM  11804 1C21 POPE  264      66.343  14.648 100.570  1.00  0.00           C
ATOM  11807 2C21 POPE  264      66.063  14.868 102.080  1.00  0.00           C
ATOM  11810 3C21 POPE  264      66.423  16.278 102.570  1.00  0.00           C
ATOM  11813 4C21 POPE  264      66.623  16.398 104.080  1.00  0.00           C
ATOM  11816 5C21 POPE  264      66.873  17.848 104.520  1.00  0.00           C
ATOM  11819 6C21 POPE  264      67.433  17.948 105.950  1.00  0.00           C
ATOM  11822 7C21 POPE  264      67.533  19.398 106.440  1.00  0.00           C
ATOM  11825 8C21 POPE  264      68.323  19.558 107.740  1.00  0.00           C
ATOM  11829  C33 POPE  264      61.653  22.148  92.150  1.00  0.00           C
ATOM  11832  C34 POPE  264      62.543  23.208  92.810  1.00  0.00           C
ATOM  11835  C35 POPE  264      62.873  22.918  94.290  1.00  0.00           C
ATOM  11838  C36 POPE  264      61.643  22.848  95.210  1.00  0.00           C
ATOM  11841  C37 POPE  264      61.983  22.738  96.710  1.00  0.00           C
ATOM  11844  C38 POPE  264      60.753  22.418  97.590  1.00  0.00           C
ATOM  11847  C39 POPE  264      60.123  23.628  98.310  1.00  0.00           C
ATOM  11850 0C31 POPE  264      61.003  24.178  99.450  1.00  0.00           C
ATOM  11853 1C31 POPE  264      60.243  25.108 100.410  1.00  0.00           C
ATOM  11856 2C31 POPE  264      61.163  25.638 101.520  1.00  0.00           C
ATOM  11859 3C31 POPE  264      60.433  26.358 102.670  1.00  0.00           C
ATOM  11862 4C31 POPE  264      59.563  25.428 103.530  1.00  0.00           C
ATOM  11865 5C31 POPE  264      58.983  26.128 104.760  1.00  0.00           C
ATOM  11868 6C31 POPE  264      58.123  25.208 105.640  1.00  0.00           C
ATOM  11872  NH3 POPE  265      12.143   4.168  81.490  1.00  0.00           N
ATOM  11876  C12 POPE  265      11.133   4.768  80.560  1.00  0.00           C
ATOM  11879  C11 POPE  265       9.803   3.988  80.620  1.00  0.00           C
ATOM  11882  P   POPE  265       8.223   4.758  82.580  1.00  0.00           P
ATOM  11883  O13 POPE  265       8.843   5.978  83.150  1.00  0.00           O
ATOM  11884  O14 POPE  265       7.113   4.918  81.620  1.00  0.00           O
ATOM  11885  O11 POPE  265       7.793   3.788  83.740  1.00  0.00           O
ATOM  11886  O12 POPE  265       9.373   3.838  81.970  1.00  0.00           O
ATOM  11887  C1  POPE  265       6.623   2.968  83.640  1.00  0.00           C
ATOM  11890  C2  POPE  265       6.103   2.678  85.060  1.00  0.00           C
ATOM  11892  O21 POPE  265       7.103   1.998  85.830  1.00  0.00           O
ATOM  11893  C21 POPE  265       7.243   0.718  85.740  1.00  0.00           C
ATOM  11894  O22 POPE  265       6.743  -0.058  84.930  1.00  0.00           O
ATOM  11895  C22 POPE  265       8.043   0.272  86.960  1.00  0.00           C
ATOM  11898  C3  POPE  265       4.693   2.018  85.140  1.00  0.00           C
ATOM  11901  O31 POPE  265       4.373   1.448  86.440  1.00  0.00           O
ATOM  11902  C31 POPE  265       4.403   2.318  87.450  1.00  0.00           C
ATOM  11903  O32 POPE  265       4.583   3.518  87.370  1.00  0.00           O
ATOM  11904  C32 POPE  265       4.183   1.598  88.780  1.00  0.00           C
ATOM  11907  C23 POPE  265       8.953  -0.948  86.700  1.00  0.00           C
ATOM  11910  C24 POPE  265       9.983  -1.148  87.820  1.00  0.00           C
ATOM  11913  C25 POPE  265       9.463  -0.818  89.230  1.00  0.00           C
ATOM  11916  C26 POPE  265      10.263  -1.508  90.330  1.00  0.00           C
ATOM  11919  C27 POPE  265       9.953  -0.918  91.710  1.00  0.00           C
ATOM  11922  C28 POPE  265      10.683  -1.628  92.870  1.00  0.00           C
ATOM  11925  C29 POPE  265      10.053  -2.938  93.250  1.00  0.00           C
ATOM  11927 0C21 POPE  265      10.133  -3.508  94.460  1.00  0.00           C
ATOM  11929 1C21 POPE  265      10.923  -2.968  95.640  1.00  0.00           C
ATOM  11932 2C21 POPE  265      10.033  -2.508  96.800  1.00  0.00           C
ATOM  11935 3C21 POPE  265      10.833  -1.818  97.910  1.00  0.00           C
ATOM  11938 4C21 POPE  265       9.983  -1.538  99.160  1.00  0.00           C
ATOM  11941 5C21 POPE  265      10.703  -0.728 100.250  1.00  0.00           C
ATOM  11944 6C21 POPE  265      12.013  -1.368 100.740  1.00  0.00           C
ATOM  11947 7C21 POPE  265      12.463  -0.818 102.100  1.00  0.00           C
ATOM  11950 8C21 POPE  265      13.903  -1.168 102.460  1.00  0.00           C
ATOM  11954  C33 POPE  265       5.403   1.708  89.720  1.00  0.00           C
ATOM  11957  C34 POPE  265       5.073   1.248  91.150  1.00  0.00           C
ATOM  11960  C35 POPE  265       6.303   1.178  92.070  1.00  0.00           C
ATOM  11963  C36 POPE  265       5.973   0.678  93.490  1.00  0.00           C
ATOM  11966  C37 POPE  265       7.213   0.582  94.400  1.00  0.00           C
ATOM  11969  C38 POPE  265       6.903   0.708  95.900  1.00  0.00           C
ATOM  11972  C39 POPE  265       5.833  -0.268  96.420  1.00  0.00           C
ATOM  11975 0C31 POPE  265       5.743  -0.288  97.950  1.00  0.00           C
ATOM  11978 1C31 POPE  265       6.083  -1.658  98.540  1.00  0.00           C
ATOM  11981 2C31 POPE  265       6.153  -1.678 100.070  1.00  0.00           C
ATOM  11984 3C31 POPE  265       6.693  -3.018 100.590  1.00  0.00           C
ATOM  11987 4C31 POPE  265       6.943  -3.038 102.100  1.00  0.00           C
ATOM  11990 5C31 POPE  265       7.753  -4.258 102.540  1.00  0.00           C
ATOM  11993 6C31 POPE  265       7.953  -4.308 104.060  1.00  0.00           C
ATOM  11997  NH3 POPE  266      56.023  77.828  83.810  1.00  0.00           N
ATOM  12001  C12 POPE  266      56.023  79.318  84.020  1.00  0.00           C
ATOM  12004  C11 POPE  266      56.313  79.758  85.450  1.00  0.00           C
ATOM  12007  P   POPE  266      56.623  82.388  85.440  1.00  0.00           P
ATOM  12008  O13 POPE  266      57.933  82.058  84.840  1.00  0.00           O
ATOM  12009  O14 POPE  266      55.783  83.428  84.780  1.00  0.00           O
ATOM  12010  O11 POPE  266      56.843  82.838  86.940  1.00  0.00           O
ATOM  12011  O12 POPE  266      55.793  81.068  85.600  1.00  0.00           O
ATOM  12012  C1  POPE  266      56.503  82.008  88.070  1.00  0.00           C
ATOM  12015  C2  POPE  266      54.983  82.058  88.350  1.00  0.00           C
ATOM  12017  O21 POPE  266      54.553  83.008  89.310  1.00  0.00           O
ATOM  12018  C21 POPE  266      55.213  84.048  89.700  1.00  0.00           C
ATOM  12019  O22 POPE  266      55.883  84.828  89.050  1.00  0.00           O
ATOM  12020  C22 POPE  266      54.843  84.188  91.190  1.00  0.00           C
ATOM  12023  C3  POPE  266      54.343  80.728  88.800  1.00  0.00           C
ATOM  12026  O31 POPE  266      54.573  80.498  90.210  1.00  0.00           O
ATOM  12027  C31 POPE  266      53.513  80.588  91.010  1.00  0.00           C
ATOM  12028  O32 POPE  266      52.343  80.638  90.680  1.00  0.00           O
ATOM  12029  C32 POPE  266      54.053  80.658  92.450  1.00  0.00           C
ATOM  12032  C23 POPE  266      54.853  85.618  91.750  1.00  0.00           C
ATOM  12035  C24 POPE  266      53.713  85.878  92.750  1.00  0.00           C
ATOM  12038  C25 POPE  266      53.593  84.858  93.900  1.00  0.00           C
ATOM  12041  C26 POPE  266      52.683  85.408  95.010  1.00  0.00           C
ATOM  12044  C27 POPE  266      52.583  84.508  96.250  1.00  0.00           C
ATOM  12047  C28 POPE  266      51.923  85.248  97.440  1.00  0.00           C
ATOM  12050  C29 POPE  266      51.913  84.428  98.710  1.00  0.00           C
ATOM  12052 0C21 POPE  266      50.853  84.228  99.520  1.00  0.00           C
ATOM  12054 1C21 POPE  266      49.453  84.768  99.340  1.00  0.00           C
ATOM  12057 2C21 POPE  266      48.753  85.208 100.640  1.00  0.00           C
ATOM  12060 3C21 POPE  266      48.653  84.108 101.700  1.00  0.00           C
ATOM  12063 4C21 POPE  266      47.373  84.168 102.550  1.00  0.00           C
ATOM  12066 5C21 POPE  266      47.393  85.238 103.650  1.00  0.00           C
ATOM  12069 6C21 POPE  266      46.083  85.228 104.460  1.00  0.00           C
ATOM  12072 7C21 POPE  266      46.193  85.978 105.800  1.00  0.00           C
ATOM  12075 8C21 POPE  266      44.963  85.828 106.700  1.00  0.00           C
ATOM  12079  C33 POPE  266      52.983  80.618  93.560  1.00  0.00           C
ATOM  12082  C34 POPE  266      53.633  80.758  94.940  1.00  0.00           C
ATOM  12085  C35 POPE  266      52.663  80.558  96.110  1.00  0.00           C
ATOM  12088  C36 POPE  266      53.403  80.618  97.460  1.00  0.00           C
ATOM  12091  C37 POPE  266      52.493  80.348  98.670  1.00  0.00           C
ATOM  12094  C38 POPE  266      53.303  80.108  99.940  1.00  0.00           C
ATOM  12097  C39 POPE  266      52.463  79.708 101.160  1.00  0.00           C
ATOM  12100 0C31 POPE  266      51.573  80.838 101.690  1.00  0.00           C
ATOM  12103 1C31 POPE  266      51.173  80.618 103.160  1.00  0.00           C
ATOM  12106 2C31 POPE  266      50.363  81.778 103.740  1.00  0.00           C
ATOM  12109 3C31 POPE  266      50.303  81.808 105.280  1.00  0.00           C
ATOM  12112 4C31 POPE  266      49.783  80.518 105.930  1.00  0.00           C
ATOM  12115 5C31 POPE  266      49.623  80.668 107.450  1.00  0.00           C
ATOM  12118 6C31 POPE  266      49.213  79.378 108.160  1.00  0.00           C
ATOM  12122  NH3 POPE  267     126.563 117.698  85.270  1.00  0.00           N
[truncated: 1,754,918 more chars]
