# Supplementary material for: Characterizing Membrane Association and Periplasmic Transfer of Bacterial Lipoproteins through Molecular Dynamics Simulations
Source: Structure. 2020 Apr 7;28(4):475–487.e3. doi: 10.1016/j.str.2020.01.012 (PMC7139219; doi:10.1016/j.str.2020.01.012)
Supplement: Data S2. Final Coordinates from Simulations (A–L), Related to Figure 3 [file mmc4.zip › A-L/LPOB-2-atomistic.pdb]

TITLE     Protein
REMARK    THIS IS A SIMULATION BOX
CRYST1  129.368  129.368  236.614  90.00  90.00  90.00 P 1           1
MODEL        1
ATOM      1  N   CYSTA   1      46.539  53.074 120.872  1.00  0.00           N
ATOM      3  CA  CYSTA   1      47.379  53.074 122.062  1.00  0.00           C
ATOM      5  C   CYSTA   1      46.629  52.724 123.332  1.00  0.00           C
ATOM      6  O   CYSTA   1      46.139  53.534 124.102  1.00  0.00           O
ATOM      7  CB  CYSTA   1      48.389  54.244 122.222  1.00  0.00           C
ATOM     10  SG  CYSTA   1      50.019  53.924 121.462  1.00  0.00           S
ATOM     11  C1  CYSTA   1      49.639  53.764 119.692  1.00  0.00           C
ATOM     14  CA1 CYSTA   1      45.619  54.004 120.592  1.00  0.00           C
ATOM     15  OA1 CYSTA   1      45.489  54.974 121.322  1.00  0.00           O
ATOM     16  CA2 CYSTA   1      44.779  53.884 119.352  1.00  0.00           C
ATOM     19  C11 CYSTA   1      49.869  55.044 118.842  1.00  0.00           C
ATOM     21  O11 CYSTA   1      51.229  55.474 118.972  1.00  0.00           O
ATOM     22  CX1 CYSTA   1      52.179  55.214 118.062  1.00  0.00           C
ATOM     23  OX1 CYSTA   1      53.249  55.794 118.032  1.00  0.00           O
ATOM     24  CX2 CYSTA   1      51.839  54.154 117.002  1.00  0.00           C
ATOM     27  C12 CYSTA   1      48.919  56.214 119.242  1.00  0.00           C
ATOM     30  O12 CYSTA   1      49.179  57.474 118.592  1.00  0.00           O
ATOM     31  CD1 CYSTA   1      49.289  57.484 117.272  1.00  0.00           C
ATOM     32  OD1 CYSTA   1      49.029  56.554 116.532  1.00  0.00           O
ATOM     33  CD2 CYSTA   1      49.759  58.864 116.822  1.00  0.00           C
ATOM     36  CA3 CYSTA   1      43.289  54.214 119.602  1.00  0.00           C
ATOM     39  CA4 CYSTA   1      42.359  52.994 119.662  1.00  0.00           C
ATOM     42  CA5 CYSTA   1      42.559  52.074 120.872  1.00  0.00           C
ATOM     45  CA6 CYSTA   1      43.149  50.684 120.542  1.00  0.00           C
ATOM     48  CA7 CYSTA   1      42.279  49.864 119.572  1.00  0.00           C
ATOM     51  CA8 CYSTA   1      42.619  48.364 119.572  1.00  0.00           C
ATOM     54  CA9 CYSTA   1      41.649  47.534 118.702  1.00  0.00           C
ATOM     57 0CA1 CYSTA   1      42.159  47.264 117.282  1.00  0.00           C
ATOM     60 1CA1 CYSTA   1      43.039  46.014 117.182  1.00  0.00           C
ATOM     63 2CA1 CYSTA   1      43.639  45.784 115.782  1.00  0.00           C
ATOM     66 3CA1 CYSTA   1      44.409  44.454 115.702  1.00  0.00           C
ATOM     69 4CA1 CYSTA   1      45.159  44.244 114.372  1.00  0.00           C
ATOM     72 5CA1 CYSTA   1      46.509  44.984 114.302  1.00  0.00           C
ATOM     75 6CA1 CYSTA   1      47.339  44.594 113.072  1.00  0.00           C
ATOM     79  CD3 CYSTA   1      50.859  58.754 115.742  1.00  0.00           C
ATOM     82  CD4 CYSTA   1      52.239  58.654 116.412  1.00  0.00           C
ATOM     85  CD5 CYSTA   1      53.389  58.274 115.462  1.00  0.00           C
ATOM     88  CD6 CYSTA   1      53.559  59.254 114.282  1.00  0.00           C
ATOM     91  CD7 CYSTA   1      52.999  58.694 112.972  1.00  0.00           C
ATOM     94  CD8 CYSTA   1      53.589  59.364 111.722  1.00  0.00           C
ATOM     97  CD9 CYSTA   1      53.229  58.604 110.442  1.00  0.00           C
ATOM    100 0CD1 CYSTA   1      54.089  58.954 109.222  1.00  0.00           C
ATOM    103 1CD1 CYSTA   1      53.739  60.284 108.552  1.00  0.00           C
ATOM    106 2CD1 CYSTA   1      54.489  60.464 107.222  1.00  0.00           C
ATOM    109 3CD1 CYSTA   1      53.939  61.604 106.362  1.00  0.00           C
ATOM    112 4CD1 CYSTA   1      54.729  61.784 105.052  1.00  0.00           C
ATOM    115 5CD1 CYSTA   1      54.139  62.874 104.142  1.00  0.00           C
ATOM    118 6CD1 CYSTA   1      54.909  63.044 102.832  1.00  0.00           C
ATOM    122  CX3 CYSTA   1      53.139  53.594 116.352  1.00  0.00           C
ATOM    125  CX4 CYSTA   1      52.869  52.674 115.152  1.00  0.00           C
ATOM    128  CX5 CYSTA   1      52.569  53.404 113.832  1.00  0.00           C
ATOM    131  CX6 CYSTA   1      53.779  54.034 113.142  1.00  0.00           C
ATOM    134  CX7 CYSTA   1      53.379  54.904 111.942  1.00  0.00           C
ATOM    137  CX8 CYSTA   1      52.819  54.124 110.732  1.00  0.00           C
ATOM    140  CX9 CYSTA   1      52.299  55.084 109.682  1.00  0.00           C
ATOM    142 0CX1 CYSTA   1      52.659  55.174 108.382  1.00  0.00           C
ATOM    144 1CX1 CYSTA   1      53.629  54.304 107.632  1.00  0.00           C
ATOM    147 2CX1 CYSTA   1      52.979  53.714 106.352  1.00  0.00           C
ATOM    150 3CX1 CYSTA   1      51.839  52.714 106.622  1.00  0.00           C
ATOM    153 4CX1 CYSTA   1      51.229  52.164 105.322  1.00  0.00           C
ATOM    156 5CX1 CYSTA   1      50.209  51.034 105.532  1.00  0.00           C
ATOM    159 6CX1 CYSTA   1      49.029  51.404 106.442  1.00  0.00           C
ATOM    162 7CX1 CYSTA   1      47.989  50.274 106.542  1.00  0.00           C
ATOM    165 8CX1 CYSTA   1      46.919  50.554 107.602  1.00  0.00           C
ATOM    169  N   VAL A   2      46.589  51.404 123.562  1.00  0.00           N
ATOM    171  CA  VAL A   2      46.129  50.734 124.752  1.00  0.00           C
ATOM    173  CB  VAL A   2      46.239  49.234 124.502  1.00  0.00           C
ATOM    175  CG1 VAL A   2      45.709  48.414 125.682  1.00  0.00           C
ATOM    179  CG2 VAL A   2      45.449  48.914 123.232  1.00  0.00           C
ATOM    183  C   VAL A   2      46.919  51.054 126.022  1.00  0.00           C
ATOM    184  O   VAL A   2      48.149  50.964 126.032  1.00  0.00           O
ATOM    185  N   GLY A   3      46.229  51.344 127.132  1.00  0.00           N
ATOM    187  CA  GLY A   3      46.699  51.074 128.492  1.00  0.00           C
ATOM    190  C   GLY A   3      45.789  50.054 129.122  1.00  0.00           C
ATOM    191  O   GLY A   3      44.779  49.664 128.542  1.00  0.00           O
ATOM    192  N   GLN A   4      46.099  49.564 130.342  1.00  0.00           N
ATOM    194  CA  GLN A   4      45.239  48.594 131.012  1.00  0.00           C
ATOM    196  CB  GLN A   4      45.829  47.154 131.002  1.00  0.00           C
ATOM    199  CG  GLN A   4      44.969  45.954 131.532  1.00  0.00           C
ATOM    202  CD  GLN A   4      43.439  46.074 131.492  1.00  0.00           C
ATOM    203  OE1 GLN A   4      42.729  45.784 132.452  1.00  0.00           O
ATOM    204  NE2 GLN A   4      42.869  46.424 130.332  1.00  0.00           N
ATOM    207  C   GLN A   4      45.009  49.114 132.392  1.00  0.00           C
ATOM    208  O   GLN A   4      44.519  50.234 132.532  1.00  0.00           O
ATOM    209  N   ARG A   5      45.279  48.314 133.442  1.00  0.00           N
ATOM    211  CA  ARG A   5      45.079  48.634 134.842  1.00  0.00           C
ATOM    213  CB  ARG A   5      45.659  50.034 135.172  1.00  0.00           C
ATOM    216  CG  ARG A   5      46.479  50.184 136.462  1.00  0.00           C
ATOM    219  CD  ARG A   5      47.299  51.484 136.392  1.00  0.00           C
ATOM    222  NE  ARG A   5      47.629  51.894 137.782  1.00  0.00           N
ATOM    224  CZ  ARG A   5      48.459  52.894 138.042  1.00  0.00           C
ATOM    225  NH1 ARG A   5      48.739  53.194 139.292  1.00  0.00           N
ATOM    228  NH2 ARG A   5      49.049  53.644 137.142  1.00  0.00           N
ATOM    231  C   ARG A   5      43.589  48.514 135.142  1.00  0.00           C
ATOM    232  O   ARG A   5      43.169  47.654 135.912  1.00  0.00           O
ATOM    233  N   GLU A   6      42.809  49.414 134.542  1.00  0.00           N
ATOM    235  CA  GLU A   6      41.519  49.894 134.962  1.00  0.00           C
ATOM    237  CB  GLU A   6      41.409  49.904 136.532  1.00  0.00           C
ATOM    240  CG  GLU A   6      40.569  50.964 137.322  1.00  0.00           C
ATOM    243  CD  GLU A   6      41.269  51.764 138.432  1.00  0.00           C
ATOM    244  OE1 GLU A   6      40.559  52.564 139.102  1.00  0.00           O
ATOM    245  OE2 GLU A   6      42.489  51.574 138.702  1.00  0.00           O
ATOM    246  C   GLU A   6      41.379  51.254 134.292  1.00  0.00           C
ATOM    247  O   GLU A   6      42.279  52.044 134.532  1.00  0.00           O
ATOM    248  N   PRO A   7      40.439  51.664 133.422  1.00  0.00           N
ATOM    249  CD  PRO A   7      39.329  52.374 134.062  1.00  0.00           C
ATOM    252  CA  PRO A   7      39.849  50.754 132.432  1.00  0.00           C
ATOM    254  CB  PRO A   7      38.609  50.204 133.162  1.00  0.00           C
ATOM    257  CG  PRO A   7      38.219  51.314 134.142  1.00  0.00           C
ATOM    260  C   PRO A   7      39.429  51.494 131.132  1.00  0.00           C
ATOM    261  O   PRO A   7      38.639  52.454 131.192  1.00  0.00           O
ATOM    262  N   ALA A   8      39.829  51.194 129.882  1.00  0.00           N
ATOM    264  CA  ALA A   8      40.709  50.224 129.262  1.00  0.00           C
ATOM    266  CB  ALA A   8      41.109  48.994 130.092  1.00  0.00           C
ATOM    270  C   ALA A   8      40.079  49.644 127.992  1.00  0.00           C
ATOM    271  O   ALA A   8      39.539  48.534 128.022  1.00  0.00           O
ATOM    272  N   PRO A   9      40.129  50.264 126.812  1.00  0.00           N
ATOM    273  CD  PRO A   9      39.359  49.744 125.692  1.00  0.00           C
ATOM    276  CA  PRO A   9      40.979  51.394 126.422  1.00  0.00           C
ATOM    278  CB  PRO A   9      41.169  51.094 124.922  1.00  0.00           C
ATOM    281  CG  PRO A   9      39.849  50.484 124.452  1.00  0.00           C
ATOM    284  C   PRO A   9      40.249  52.694 126.712  1.00  0.00           C
ATOM    285  O   PRO A   9      39.189  52.724 127.332  1.00  0.00           O
ATOM    286  N   VAL A  10      40.739  53.884 126.342  1.00  0.00           N
ATOM    288  CA  VAL A  10      42.029  54.254 125.802  1.00  0.00           C
ATOM    290  CB  VAL A  10      41.819  55.554 125.032  1.00  0.00           C
ATOM    292  CG1 VAL A  10      43.109  56.294 124.652  1.00  0.00           C
ATOM    296  CG2 VAL A  10      41.069  55.184 123.742  1.00  0.00           C
ATOM    300  C   VAL A  10      43.039  54.404 126.912  1.00  0.00           C
ATOM    301  O   VAL A  10      44.249  54.344 126.712  1.00  0.00           O
ATOM    302  N   GLU A  11      42.549  54.584 128.132  1.00  0.00           N
ATOM    304  CA  GLU A  11      43.269  55.194 129.212  1.00  0.00           C
ATOM    306  CB  GLU A  11      42.679  56.604 129.482  1.00  0.00           C
ATOM    309  CG  GLU A  11      42.609  57.164 130.922  1.00  0.00           C
ATOM    312  CD  GLU A  11      41.269  57.824 131.242  1.00  0.00           C
ATOM    313  OE1 GLU A  11      41.219  58.864 131.952  1.00  0.00           O
ATOM    314  OE2 GLU A  11      40.209  57.284 130.812  1.00  0.00           O
ATOM    315  C   GLU A  11      43.349  54.254 130.402  1.00  0.00           C
ATOM    316  O   GLU A  11      42.359  53.704 130.902  1.00  0.00           O
ATOM    317  N   GLU A  12      44.589  54.074 130.852  1.00  0.00           N
ATOM    319  CA  GLU A  12      45.039  53.384 132.022  1.00  0.00           C
ATOM    321  CB  GLU A  12      46.509  52.994 131.702  1.00  0.00           C
ATOM    324  CG  GLU A  12      47.549  52.754 132.822  1.00  0.00           C
ATOM    327  CD  GLU A  12      48.869  52.324 132.182  1.00  0.00           C
ATOM    328  OE1 GLU A  12      49.759  51.804 132.912  1.00  0.00           O
ATOM    329  OE2 GLU A  12      48.989  52.414 130.932  1.00  0.00           O
ATOM    330  C   GLU A  12      44.879  54.284 133.202  1.00  0.00           C
ATOM    331  O   GLU A  12      45.749  55.104 133.522  1.00  0.00           O
ATOM    332  N   VAL A  13      43.689  54.224 133.842  1.00  0.00           N
ATOM    334  CA  VAL A  13      43.249  55.154 134.862  1.00  0.00           C
ATOM    336  CB  VAL A  13      41.789  55.054 135.322  1.00  0.00           C
ATOM    338  CG1 VAL A  13      41.469  55.974 136.532  1.00  0.00           C
ATOM    342  CG2 VAL A  13      40.889  55.464 134.142  1.00  0.00           C
ATOM    346  C   VAL A  13      44.209  55.154 136.012  1.00  0.00           C
ATOM    347  O   VAL A  13      44.659  54.144 136.542  1.00  0.00           O
ATOM    348  N   LYS A  14      44.589  56.374 136.372  1.00  0.00           N
ATOM    350  CA  LYS A  14      45.599  56.684 137.312  1.00  0.00           C
ATOM    352  CB  LYS A  14      46.229  58.004 136.752  1.00  0.00           C
ATOM    355  CG  LYS A  14      45.489  59.324 137.052  1.00  0.00           C
ATOM    358  CD  LYS A  14      46.189  60.574 136.512  1.00  0.00           C
ATOM    361  CE  LYS A  14      45.669  61.864 137.162  1.00  0.00           C
ATOM    364  NZ  LYS A  14      46.309  63.054 136.592  1.00  0.00           N
ATOM    368  C   LYS A  14      44.839  56.804 138.632  1.00  0.00           C
ATOM    369  O   LYS A  14      43.949  57.644 138.722  1.00  0.00           O
ATOM    370  N   PRO A  15      45.039  56.004 139.682  1.00  0.00           N
ATOM    371  CD  PRO A  15      45.199  54.564 139.542  1.00  0.00           C
ATOM    374  CA  PRO A  15      44.509  56.324 141.002  1.00  0.00           C
ATOM    376  CB  PRO A  15      44.959  55.164 141.892  1.00  0.00           C
ATOM    379  CG  PRO A  15      45.419  54.034 140.962  1.00  0.00           C
ATOM    382  C   PRO A  15      44.889  57.694 141.532  1.00  0.00           C
ATOM    383  O   PRO A  15      46.039  58.094 141.372  1.00  0.00           O
ATOM    384  N   ALA A  16      43.909  58.404 142.142  1.00  0.00           N
ATOM    386  CA  ALA A  16      43.819  59.854 142.242  1.00  0.00           C
ATOM    388  CB  ALA A  16      44.719  60.634 141.242  1.00  0.00           C
ATOM    392  C   ALA A  16      42.419  60.424 141.972  1.00  0.00           C
ATOM    393  O   ALA A  16      42.109  61.394 142.662  1.00  0.00           O
ATOM    394  N   PRO A  17      41.499  60.014 141.082  1.00  0.00           N
ATOM    395  CD  PRO A  17      41.409  58.694 140.442  1.00  0.00           C
ATOM    398  CA  PRO A  17      40.909  61.014 140.192  1.00  0.00           C
ATOM    400  CB  PRO A  17      41.169  60.394 138.812  1.00  0.00           C
ATOM    403  CG  PRO A  17      40.829  58.924 139.052  1.00  0.00           C
ATOM    406  C   PRO A  17      39.409  61.224 140.442  1.00  0.00           C
ATOM    407  O   PRO A  17      38.769  60.374 141.062  1.00  0.00           O
ATOM    408  N   GLU A  18      38.799  62.344 139.992  1.00  0.00           N
ATOM    410  CA  GLU A  18      39.379  63.464 139.252  1.00  0.00           C
ATOM    412  CB  GLU A  18      39.049  63.404 137.742  1.00  0.00           C
ATOM    415  CG  GLU A  18      37.669  63.964 137.292  1.00  0.00           C
ATOM    418  CD  GLU A  18      36.519  63.214 137.932  1.00  0.00           C
ATOM    419  OE1 GLU A  18      35.659  63.864 138.552  1.00  0.00           O
ATOM    420  OE2 GLU A  18      36.479  61.964 137.792  1.00  0.00           O
ATOM    421  C   GLU A  18      38.989  64.844 139.822  1.00  0.00           C
ATOM    422  O   GLU A  18      37.849  65.174 140.132  1.00  0.00           O
ATOM    423  N   GLN A  19      39.919  65.804 140.002  1.00  0.00           N
ATOM    425  CA  GLN A  19      41.349  65.754 139.772  1.00  0.00           C
ATOM    427  CB  GLN A  19      41.789  67.124 139.182  1.00  0.00           C
ATOM    430  CG  GLN A  19      42.799  67.094 138.002  1.00  0.00           C
ATOM    433  CD  GLN A  19      42.459  66.054 136.912  1.00  0.00           C
ATOM    434  OE1 GLN A  19      42.959  64.924 136.922  1.00  0.00           O
ATOM    435  NE2 GLN A  19      41.529  66.414 136.002  1.00  0.00           N
ATOM    438  C   GLN A  19      41.929  65.224 141.102  1.00  0.00           C
ATOM    439  O   GLN A  19      41.759  64.014 141.182  1.00  0.00           O
ATOM    440  N   PRO A  20      42.539  65.764 142.162  1.00  0.00           N
ATOM    441  CD  PRO A  20      42.349  65.134 143.472  1.00  0.00           C
ATOM    444  CA  PRO A  20      43.389  66.934 142.252  1.00  0.00           C
ATOM    446  CB  PRO A  20      43.179  67.374 143.702  1.00  0.00           C
ATOM    449  CG  PRO A  20      43.039  66.064 144.472  1.00  0.00           C
ATOM    452  C   PRO A  20      44.839  66.544 141.972  1.00  0.00           C
ATOM    453  O   PRO A  20      45.699  66.444 142.842  1.00  0.00           O
ATOM    454  N   ALA A  21      45.119  66.404 140.672  1.00  0.00           N
ATOM    456  CA  ALA A  21      46.439  66.574 140.102  1.00  0.00           C
ATOM    458  CB  ALA A  21      46.749  65.404 139.142  1.00  0.00           C
ATOM    462  C   ALA A  21      46.399  67.894 139.332  1.00  0.00           C
ATOM    463  O   ALA A  21      46.959  67.964 138.242  1.00  0.00           O
ATOM    464  N   GLU A  22      45.609  68.854 139.852  1.00  0.00           N
ATOM    466  CA  GLU A  22      45.009  70.044 139.282  1.00  0.00           C
ATOM    468  CB  GLU A  22      44.079  70.654 140.382  1.00  0.00           C
ATOM    471  CG  GLU A  22      44.759  71.374 141.602  1.00  0.00           C
ATOM    474  CD  GLU A  22      45.149  70.504 142.812  1.00  0.00           C
ATOM    475  OE1 GLU A  22      44.929  70.964 143.972  1.00  0.00           O
ATOM    476  OE2 GLU A  22      45.649  69.374 142.582  1.00  0.00           O
ATOM    477  C   GLU A  22      45.979  71.104 138.762  1.00  0.00           C
ATOM    478  O   GLU A  22      47.099  71.184 139.252  1.00  0.00           O
ATOM    479  N   PRO A  23      45.659  72.034 137.842  1.00  0.00           N
ATOM    480  CD  PRO A  23      45.629  73.404 138.362  1.00  0.00           C
ATOM    483  CA  PRO A  23      44.649  71.894 136.792  1.00  0.00           C
ATOM    485  CB  PRO A  23      43.519  72.804 137.272  1.00  0.00           C
ATOM    488  CG  PRO A  23      44.249  73.964 137.982  1.00  0.00           C
ATOM    491  C   PRO A  23      45.199  72.384 135.432  1.00  0.00           C
ATOM    492  O   PRO A  23      45.549  73.564 135.302  1.00  0.00           O
ATOM    493  N   GLN A  24      45.299  71.624 134.332  1.00  0.00           N
ATOM    495  CA  GLN A  24      44.839  70.314 133.902  1.00  0.00           C
ATOM    497  CB  GLN A  24      44.399  69.184 134.882  1.00  0.00           C
ATOM    500  CG  GLN A  24      45.539  68.514 135.702  1.00  0.00           C
ATOM    503  CD  GLN A  24      46.819  68.244 134.902  1.00  0.00           C
ATOM    504  OE1 GLN A  24      46.919  67.294 134.132  1.00  0.00           O
ATOM    505  NE2 GLN A  24      47.849  69.104 135.052  1.00  0.00           N
ATOM    508  C   GLN A  24      43.919  70.424 132.702  1.00  0.00           C
ATOM    509  O   GLN A  24      42.719  70.214 132.792  1.00  0.00           O
ATOM    510  N   GLN A  25      44.369  70.744 131.492  1.00  0.00           N
ATOM    512  CA  GLN A  25      45.699  71.054 130.992  1.00  0.00           C
ATOM    514  CB  GLN A  25      46.869  70.144 131.502  1.00  0.00           C
ATOM    517  CG  GLN A  25      48.089  69.854 130.592  1.00  0.00           C
ATOM    520  CD  GLN A  25      47.899  68.764 129.512  1.00  0.00           C
ATOM    521  OE1 GLN A  25      48.579  68.864 128.492  1.00  0.00           O
ATOM    522  NE2 GLN A  25      47.079  67.734 129.772  1.00  0.00           N
ATOM    525  C   GLN A  25      45.549  71.034 129.482  1.00  0.00           C
ATOM    526  O   GLN A  25      44.989  70.074 128.972  1.00  0.00           O
ATOM    527  N   PRO A  26      45.939  72.074 128.742  1.00  0.00           N
ATOM    528  CD  PRO A  26      46.159  71.854 127.302  1.00  0.00           C
ATOM    531  CA  PRO A  26      46.919  73.044 129.242  1.00  0.00           C
ATOM    533  CB  PRO A  26      47.929  73.234 128.082  1.00  0.00           C
ATOM    536  CG  PRO A  26      47.659  72.054 127.152  1.00  0.00           C
ATOM    539  C   PRO A  26      46.249  74.354 129.622  1.00  0.00           C
ATOM    540  O   PRO A  26      46.359  74.744 130.782  1.00  0.00           O
ATOM    541  N   VAL A  27      45.559  75.024 128.682  1.00  0.00           N
ATOM    543  CA  VAL A  27      45.389  76.474 128.672  1.00  0.00           C
ATOM    545  CB  VAL A  27      44.719  77.134 129.872  1.00  0.00           C
ATOM    547  CG1 VAL A  27      44.589  78.654 129.652  1.00  0.00           C
ATOM    551  CG2 VAL A  27      43.319  76.534 130.052  1.00  0.00           C
ATOM    555  C   VAL A  27      46.749  77.104 128.392  1.00  0.00           C
ATOM    556  O   VAL A  27      47.479  77.434 129.322  1.00  0.00           O
ATOM    557  N   PRO A  28      47.199  77.224 127.152  1.00  0.00           N
ATOM    558  CD  PRO A  28      46.409  77.054 125.932  1.00  0.00           C
ATOM    561  CA  PRO A  28      48.519  77.754 126.882  1.00  0.00           C
ATOM    563  CB  PRO A  28      48.689  77.544 125.362  1.00  0.00           C
ATOM    566  CG  PRO A  28      47.269  77.634 124.812  1.00  0.00           C
ATOM    569  C   PRO A  28      48.709  79.194 127.272  1.00  0.00           C
ATOM    570  O   PRO A  28      48.189  80.094 126.612  1.00  0.00           O
ATOM    571  N   THR A  29      49.549  79.474 128.292  1.00  0.00           N
ATOM    573  CA  THR A  29      50.259  80.734 128.312  1.00  0.00           C
ATOM    575  CB  THR A  29      50.759  81.194 129.672  1.00  0.00           C
ATOM    577  OG1 THR A  29      51.049  80.134 130.562  1.00  0.00           O
ATOM    579  CG2 THR A  29      49.619  81.984 130.332  1.00  0.00           C
ATOM    583  C   THR A  29      51.379  80.744 127.302  1.00  0.00           C
ATOM    584  O   THR A  29      52.319  79.954 127.332  1.00  0.00           O
ATOM    585  N   VAL A  30      51.279  81.664 126.332  1.00  0.00           N
ATOM    587  CA  VAL A  30      52.189  81.784 125.232  1.00  0.00           C
ATOM    589  CB  VAL A  30      51.409  82.054 123.942  1.00  0.00           C
ATOM    591  CG1 VAL A  30      52.289  81.904 122.692  1.00  0.00           C
ATOM    595  CG2 VAL A  30      50.239  81.054 123.842  1.00  0.00           C
ATOM    599  C   VAL A  30      53.059  82.944 125.692  1.00  0.00           C
ATOM    600  O   VAL A  30      52.479  83.964 126.032  1.00  0.00           O
ATOM    601  N   PRO A  31      54.379  82.794 125.842  1.00  0.00           N
ATOM    602  CD  PRO A  31      55.159  82.284 124.712  1.00  0.00           C
ATOM    605  CA  PRO A  31      55.209  83.824 126.422  1.00  0.00           C
ATOM    607  CB  PRO A  31      55.529  84.674 125.182  1.00  0.00           C
ATOM    610  CG  PRO A  31      55.749  83.574 124.102  1.00  0.00           C
ATOM    613  C   PRO A  31      54.829  84.454 127.762  1.00  0.00           C
ATOM    614  O   PRO A  31      54.099  85.424 127.852  1.00  0.00           O
ATOM    615  N   SER A  32      55.409  83.874 128.832  1.00  0.00           N
ATOM    617  CA  SER A  32      55.459  84.304 130.222  1.00  0.00           C
ATOM    619  CB  SER A  32      55.329  82.994 131.082  1.00  0.00           C
ATOM    622  OG  SER A  32      55.069  83.114 132.482  1.00  0.00           O
ATOM    624  C   SER A  32      56.819  84.954 130.522  1.00  0.00           C
ATOM    625  O   SER A  32      57.209  85.044 131.682  1.00  0.00           O
ATOM    626  N   VAL A  33      57.559  85.384 129.462  1.00  0.00           N
ATOM    628  CA  VAL A  33      59.019  85.554 129.352  1.00  0.00           C
ATOM    630  CB  VAL A  33      59.709  86.244 130.532  1.00  0.00           C
ATOM    632  CG1 VAL A  33      61.199  86.534 130.222  1.00  0.00           C
ATOM    636  CG2 VAL A  33      59.019  87.594 130.772  1.00  0.00           C
ATOM    640  C   VAL A  33      59.869  84.364 128.852  1.00  0.00           C
ATOM    641  O   VAL A  33      60.779  84.634 128.072  1.00  0.00           O
ATOM    642  N   PRO A  34      59.639  83.074 129.182  1.00  0.00           N
ATOM    643  CD  PRO A  34      58.449  82.484 128.622  1.00  0.00           C
ATOM    646  CA  PRO A  34      60.619  82.024 128.942  1.00  0.00           C
ATOM    648  CB  PRO A  34      60.409  81.654 127.462  1.00  0.00           C
ATOM    651  CG  PRO A  34      58.909  81.944 127.262  1.00  0.00           C
ATOM    654  C   PRO A  34      62.059  82.114 129.402  1.00  0.00           C
ATOM    655  O   PRO A  34      62.909  82.734 128.782  1.00  0.00           O
ATOM    656  N   THR A  35      62.379  81.344 130.452  1.00  0.00           N
ATOM    658  CA  THR A  35      63.599  80.534 130.462  1.00  0.00           C
ATOM    660  CB  THR A  35      63.809  79.804 131.792  1.00  0.00           C
ATOM    662  OG1 THR A  35      64.459  80.694 132.692  1.00  0.00           O
ATOM    664  CG2 THR A  35      64.679  78.544 131.742  1.00  0.00           C
ATOM    668  C   THR A  35      63.599  79.564 129.302  1.00  0.00           C
ATOM    669  O   THR A  35      62.569  79.024 128.912  1.00  0.00           O
ATOM    670  N   ILE A  36      64.769  79.354 128.702  1.00  0.00           N
ATOM    672  CA  ILE A  36      64.929  78.494 127.552  1.00  0.00           C
ATOM    674  CB  ILE A  36      65.359  79.364 126.372  1.00  0.00           C
ATOM    676  CG2 ILE A  36      66.899  79.464 126.212  1.00  0.00           C
ATOM    680  CG1 ILE A  36      64.599  79.004 125.082  1.00  0.00           C
ATOM    683  CD  ILE A  36      65.089  79.814 123.892  1.00  0.00           C
ATOM    687  C   ILE A  36      65.909  77.444 128.052  1.00  0.00           C
ATOM    688  O   ILE A  36      66.229  77.474 129.242  1.00  0.00           O
ATOM    689  N   PRO A  37      66.429  76.434 127.352  1.00  0.00           N
ATOM    690  CD  PRO A  37      65.939  75.914 126.082  1.00  0.00           C
ATOM    693  CA  PRO A  37      67.619  75.734 127.812  1.00  0.00           C
ATOM    695  CB  PRO A  37      67.899  74.704 126.712  1.00  0.00           C
ATOM    698  CG  PRO A  37      66.539  74.514 126.022  1.00  0.00           C
ATOM    701  C   PRO A  37      68.809  76.664 128.092  1.00  0.00           C
ATOM    702  O   PRO A  37      69.149  77.464 127.232  1.00  0.00           O
ATOM    703  N   GLN A  38      69.469  76.574 129.252  1.00  0.00           N
ATOM    705  CA  GLN A  38      69.629  75.364 130.052  1.00  0.00           C
ATOM    707  CB  GLN A  38      71.169  75.134 130.212  1.00  0.00           C
ATOM    710  CG  GLN A  38      71.769  74.264 131.362  1.00  0.00           C
ATOM    713  CD  GLN A  38      71.519  72.744 131.402  1.00  0.00           C
ATOM    714  OE1 GLN A  38      71.959  72.074 132.342  1.00  0.00           O
ATOM    715  NE2 GLN A  38      70.859  72.184 130.362  1.00  0.00           N
ATOM    718  C   GLN A  38      68.889  75.184 131.382  1.00  0.00           C
ATOM    719  O   GLN A  38      68.859  74.054 131.872  1.00  0.00           O
ATOM    720  N   GLN A  39      68.279  76.184 132.062  1.00  0.00           N
ATOM    722  CA  GLN A  39      67.839  75.894 133.432  1.00  0.00           C
ATOM    724  CB  GLN A  39      69.019  75.994 134.452  1.00  0.00           C
ATOM    727  CG  GLN A  39      69.229  77.304 135.262  1.00  0.00           C
ATOM    730  CD  GLN A  39      69.489  78.634 134.522  1.00  0.00           C
ATOM    731  OE1 GLN A  39      69.449  79.654 135.202  1.00  0.00           O
ATOM    732  NE2 GLN A  39      69.819  78.664 133.222  1.00  0.00           N
ATOM    735  C   GLN A  39      66.649  76.704 133.952  1.00  0.00           C
ATOM    736  O   GLN A  39      66.719  77.924 134.022  1.00  0.00           O
ATOM    737  N   PRO A  40      65.539  76.114 134.402  1.00  0.00           N
ATOM    738  CD  PRO A  40      64.649  76.784 135.362  1.00  0.00           C
ATOM    741  CA  PRO A  40      65.009  74.814 134.032  1.00  0.00           C
ATOM    743  CB  PRO A  40      64.249  74.394 135.302  1.00  0.00           C
ATOM    746  CG  PRO A  40      63.809  75.684 136.002  1.00  0.00           C
ATOM    749  C   PRO A  40      64.089  74.934 132.822  1.00  0.00           C
ATOM    750  O   PRO A  40      62.879  74.884 132.992  1.00  0.00           O
ATOM    751  N   GLY A  41      64.679  75.034 131.602  1.00  0.00           N
ATOM    753  CA  GLY A  41      64.059  74.964 130.272  1.00  0.00           C
ATOM    756  C   GLY A  41      62.699  75.584 129.992  1.00  0.00           C
ATOM    757  O   GLY A  41      62.209  76.404 130.762  1.00  0.00           O
ATOM    758  N   PRO A  42      62.039  75.234 128.892  1.00  0.00           N
ATOM    759  CD  PRO A  42      62.629  74.424 127.812  1.00  0.00           C
ATOM    762  CA  PRO A  42      60.989  76.094 128.392  1.00  0.00           C
ATOM    764  CB  PRO A  42      61.239  76.154 126.872  1.00  0.00           C
ATOM    767  CG  PRO A  42      61.859  74.794 126.542  1.00  0.00           C
ATOM    770  C   PRO A  42      59.649  75.504 128.752  1.00  0.00           C
ATOM    771  O   PRO A  42      58.699  76.264 128.852  1.00  0.00           O
ATOM    772  N   ILE A  43      59.509  74.174 128.932  1.00  0.00           N
ATOM    774  CA  ILE A  43      58.289  73.604 129.472  1.00  0.00           C
ATOM    776  CB  ILE A  43      57.379  72.944 128.442  1.00  0.00           C
ATOM    778  CG2 ILE A  43      56.739  74.114 127.672  1.00  0.00           C
ATOM    782  CG1 ILE A  43      58.089  71.924 127.512  1.00  0.00           C
ATOM    785  CD  ILE A  43      57.429  71.804 126.122  1.00  0.00           C
ATOM    789  C   ILE A  43      58.659  72.654 130.572  1.00  0.00           C
ATOM    790  O   ILE A  43      59.539  71.804 130.432  1.00  0.00           O
ATOM    791  N   GLU A  44      58.079  72.744 131.772  1.00  0.00           N
ATOM    793  CA  GLU A  44      57.039  73.634 132.222  1.00  0.00           C
ATOM    795  CB  GLU A  44      55.669  72.984 131.912  1.00  0.00           C
ATOM    798  CG  GLU A  44      55.239  71.854 132.882  1.00  0.00           C
ATOM    801  CD  GLU A  44      55.529  70.424 132.432  1.00  0.00           C
ATOM    802  OE1 GLU A  44      55.149  69.534 133.222  1.00  0.00           O
ATOM    803  OE2 GLU A  44      56.059  70.174 131.312  1.00  0.00           O
ATOM    804  C   GLU A  44      57.359  73.854 133.702  1.00  0.00           C
ATOM    805  O   GLU A  44      58.309  73.264 134.222  1.00  0.00           O
ATOM    806  N   HIS A  45      56.709  74.764 134.452  1.00  0.00           N
ATOM    808  CA  HIS A  45      55.339  75.244 134.312  1.00  0.00           C
ATOM    810  CB  HIS A  45      54.339  74.434 135.202  1.00  0.00           C
ATOM    813  ND1 HIS A  45      55.929  73.514 136.922  1.00  0.00           N
ATOM    814  CG  HIS A  45      54.729  74.134 136.622  1.00  0.00           C
ATOM    815  CE1 HIS A  45      55.849  73.204 138.192  1.00  0.00           C
ATOM    817  NE2 HIS A  45      54.669  73.564 138.732  1.00  0.00           N
ATOM    819  CD2 HIS A  45      53.939  74.184 137.732  1.00  0.00           C
ATOM    821  C   HIS A  45      55.149  76.734 134.522  1.00  0.00           C
ATOM    822  O   HIS A  45      56.039  77.494 134.882  1.00  0.00           O
ATOM    823  N   GLU A  46      53.889  77.164 134.252  1.00  0.00           N
ATOM    825  CA  GLU A  46      53.229  78.304 134.842  1.00  0.00           C
ATOM    827  CB  GLU A  46      51.689  78.144 134.642  1.00  0.00           C
ATOM    830  CG  GLU A  46      50.709  78.644 135.732  1.00  0.00           C
ATOM    833  CD  GLU A  46      50.599  77.794 137.002  1.00  0.00           C
ATOM    834  OE1 GLU A  46      49.709  78.174 137.812  1.00  0.00           O
ATOM    835  OE2 GLU A  46      51.319  76.774 137.152  1.00  0.00           O
ATOM    836  C   GLU A  46      53.639  78.754 136.252  1.00  0.00           C
ATOM    837  O   GLU A  46      54.019  77.984 137.132  1.00  0.00           O
ATOM    838  N   ASP A  47      53.709  80.094 136.462  1.00  0.00           N
ATOM    840  CA  ASP A  47      54.899  80.804 136.052  1.00  0.00           C
ATOM    842  CB  ASP A  47      54.679  82.344 135.942  1.00  0.00           C
ATOM    845  CG  ASP A  47      54.149  83.124 137.142  1.00  0.00           C
ATOM    846  OD1 ASP A  47      53.939  84.344 136.902  1.00  0.00           O
ATOM    847  OD2 ASP A  47      53.959  82.554 138.242  1.00  0.00           O
ATOM    848  C   ASP A  47      56.159  80.384 136.822  1.00  0.00           C
ATOM    849  O   ASP A  47      56.149  80.064 138.012  1.00  0.00           O
ATOM    850  N   GLN A  48      57.319  80.314 136.132  1.00  0.00           N
ATOM    852  CA  GLN A  48      57.629  81.264 135.082  1.00  0.00           C
ATOM    854  CB  GLN A  48      58.399  82.424 135.772  1.00  0.00           C
ATOM    857  CG  GLN A  48      58.249  83.824 135.132  1.00  0.00           C
ATOM    860  CD  GLN A  48      59.489  84.454 134.462  1.00  0.00           C
ATOM    861  OE1 GLN A  48      59.369  85.564 133.942  1.00  0.00           O
ATOM    862  NE2 GLN A  48      60.649  83.764 134.482  1.00  0.00           N
ATOM    865  C   GLN A  48      58.349  80.584 133.922  1.00  0.00           C
ATOM    866  O   GLN A  48      58.949  81.244 133.092  1.00  0.00           O
ATOM    867  N   THR A  49      58.239  79.254 133.782  1.00  0.00           N
ATOM    869  CA  THR A  49      58.839  78.514 132.662  1.00  0.00           C
ATOM    871  CB  THR A  49      59.869  77.444 133.072  1.00  0.00           C
ATOM    873  OG1 THR A  49      59.359  76.164 133.392  1.00  0.00           O
ATOM    875  CG2 THR A  49      60.679  77.884 134.302  1.00  0.00           C
ATOM    879  C   THR A  49      57.739  78.054 131.702  1.00  0.00           C
ATOM    880  O   THR A  49      57.379  76.884 131.552  1.00  0.00           O
ATOM    881  N   ALA A  50      57.119  79.024 130.992  1.00  0.00           N
ATOM    883  CA  ALA A  50      56.249  78.754 129.852  1.00  0.00           C
ATOM    885  CB  ALA A  50      55.219  79.904 129.722  1.00  0.00           C
ATOM    889  C   ALA A  50      57.109  78.664 128.582  1.00  0.00           C
ATOM    890  O   ALA A  50      58.159  79.294 128.612  1.00  0.00           O
ATOM    891  N   PRO A  51      56.779  77.964 127.482  1.00  0.00           N
ATOM    892  CD  PRO A  51      57.609  78.184 126.282  1.00  0.00           C
ATOM    895  CA  PRO A  51      55.389  77.844 127.062  1.00  0.00           C
ATOM    897  CB  PRO A  51      55.319  78.994 126.042  1.00  0.00           C
ATOM    900  CG  PRO A  51      56.669  78.894 125.292  1.00  0.00           C
ATOM    903  C   PRO A  51      55.009  76.504 126.422  1.00  0.00           C
ATOM    904  O   PRO A  51      55.709  76.034 125.512  1.00  0.00           O
ATOM    905  N   PRO A  52      53.909  75.864 126.822  1.00  0.00           N
ATOM    906  CD  PRO A  52      53.479  74.644 126.142  1.00  0.00           C
ATOM    909  CA  PRO A  52      52.769  76.514 127.452  1.00  0.00           C
ATOM    911  CB  PRO A  52      51.589  75.984 126.602  1.00  0.00           C
ATOM    914  CG  PRO A  52      52.179  75.074 125.512  1.00  0.00           C
ATOM    917  C   PRO A  52      52.729  76.144 128.922  1.00  0.00           C
ATOM    918  O   PRO A  52      53.769  76.184 129.572  1.00  0.00           O
ATOM    919  N   ALA A  53      51.569  75.794 129.482  1.00  0.00           N
ATOM    921  CA  ALA A  53      51.469  75.394 130.852  1.00  0.00           C
ATOM    923  CB  ALA A  53      50.699  76.504 131.582  1.00  0.00           C
ATOM    927  C   ALA A  53      50.729  74.074 130.962  1.00  0.00           C
ATOM    928  O   ALA A  53      49.509  74.014 130.832  1.00  0.00           O
ATOM    929  N   PRO A  54      51.449  72.984 131.152  1.00  0.00           N
ATOM    930  CD  PRO A  54      52.199  72.564 129.972  1.00  0.00           C
ATOM    933  CA  PRO A  54      50.889  71.804 131.802  1.00  0.00           C
ATOM    935  CB  PRO A  54      51.899  70.694 131.502  1.00  0.00           C
ATOM    938  CG  PRO A  54      52.639  71.134 130.252  1.00  0.00           C
ATOM    941  C   PRO A  54      50.709  71.864 133.292  1.00  0.00           C
ATOM    942  O   PRO A  54      50.849  70.834 133.952  1.00  0.00           O
ATOM    943  N   HIS A  55      50.409  73.034 133.862  1.00  0.00           N
ATOM    945  CA  HIS A  55      50.189  73.204 135.272  1.00  0.00           C
ATOM    947  CB  HIS A  55      49.889  74.674 135.622  1.00  0.00           C
ATOM    950  ND1 HIS A  55      48.559  75.284 133.612  1.00  0.00           N
ATOM    951  CG  HIS A  55      48.659  75.254 134.992  1.00  0.00           C
ATOM    952  CE1 HIS A  55      47.429  75.924 133.362  1.00  0.00           C
ATOM    954  NE2 HIS A  55      46.829  76.324 134.502  1.00  0.00           N
ATOM    956  CD2 HIS A  55      47.609  75.894 135.552  1.00  0.00           C
ATOM    958  C   HIS A  55      49.069  72.334 135.822  1.00  0.00           C
ATOM    959  O   HIS A  55      48.129  71.994 135.112  1.00  0.00           O
ATOM    960  N   ILE A  56      49.099  71.924 137.092  1.00  0.00           N
ATOM    962  CA  ILE A  56      50.249  71.714 137.932  1.00  0.00           C
ATOM    964  CB  ILE A  56      50.079  72.324 139.322  1.00  0.00           C
ATOM    966  CG2 ILE A  56      51.449  72.384 140.042  1.00  0.00           C
ATOM    970  CG1 ILE A  56      49.489  73.764 139.252  1.00  0.00           C
ATOM    973  CD  ILE A  56      48.909  74.264 140.582  1.00  0.00           C
ATOM    977  C   ILE A  56      50.359  70.194 137.922  1.00  0.00           C
ATOM    978  O   ILE A  56      49.399  69.484 137.622  1.00  0.00           O
ATOM    979  N   ARG A  57      51.539  69.634 138.192  1.00  0.00           N
ATOM    981  CA  ARG A  57      51.719  68.204 138.142  1.00  0.00           C
ATOM    983  CB  ARG A  57      52.849  67.824 137.142  1.00  0.00           C
ATOM    986  CG  ARG A  57      52.439  67.924 135.652  1.00  0.00           C
ATOM    989  CD  ARG A  57      53.449  67.234 134.722  1.00  0.00           C
ATOM    992  NE  ARG A  57      52.769  66.894 133.432  1.00  0.00           N
ATOM    994  CZ  ARG A  57      53.389  66.284 132.422  1.00  0.00           C
ATOM    995  NH1 ARG A  57      52.679  65.514 131.632  1.00  0.00           N
ATOM    998  NH2 ARG A  57      54.679  66.434 132.202  1.00  0.00           N
ATOM   1001  C   ARG A  57      51.989  67.654 139.522  1.00  0.00           C
ATOM   1002  O   ARG A  57      53.099  67.244 139.832  1.00  0.00           O
ATOM   1003  N   HIS A  58      50.969  67.624 140.422  1.00  0.00           N
ATOM   1005  CA  HIS A  58      51.169  67.114 141.782  1.00  0.00           C
ATOM   1007  CB  HIS A  58      50.279  67.754 142.872  1.00  0.00           C
ATOM   1010  ND1 HIS A  58      50.379  69.604 144.552  1.00  0.00           N
ATOM   1011  CG  HIS A  58      50.699  69.144 143.282  1.00  0.00           C
ATOM   1012  CE1 HIS A  58      50.989  70.774 144.652  1.00  0.00           C
ATOM   1014  NE2 HIS A  58      51.679  71.074 143.532  1.00  0.00           N
ATOM   1016  CD2 HIS A  58      51.509  70.034 142.652  1.00  0.00           C
ATOM   1018  C   HIS A  58      51.079  65.594 141.892  1.00  0.00           C
ATOM   1019  O   HIS A  58      50.779  65.074 142.952  1.00  0.00           O
ATOM   1020  N   TYR A  59      51.419  64.874 140.812  1.00  0.00           N
ATOM   1022  CA  TYR A  59      51.909  63.514 140.762  1.00  0.00           C
ATOM   1024  CB  TYR A  59      50.899  62.414 141.162  1.00  0.00           C
ATOM   1027  CG  TYR A  59      50.949  62.014 142.622  1.00  0.00           C
ATOM   1028  CD1 TYR A  59      49.949  62.424 143.512  1.00  0.00           C
ATOM   1030  CE1 TYR A  59      49.889  61.924 144.822  1.00  0.00           C
ATOM   1032  CZ  TYR A  59      50.829  60.974 145.232  1.00  0.00           C
ATOM   1033  OH  TYR A  59      50.739  60.394 146.502  1.00  0.00           O
ATOM   1035  CD2 TYR A  59      51.889  61.054 143.052  1.00  0.00           C
ATOM   1037  CE2 TYR A  59      51.819  60.534 144.352  1.00  0.00           C
ATOM   1039  C   TYR A  59      52.439  63.314 139.352  1.00  0.00           C
ATOM   1040  O   TYR A  59      52.549  64.294 138.622  1.00  0.00           O
ATOM   1041  N   ASP A  60      52.859  62.074 138.972  1.00  0.00           N
ATOM   1043  CA  ASP A  60      53.209  61.614 137.612  1.00  0.00           C
ATOM   1045  CB  ASP A  60      51.979  61.484 136.682  1.00  0.00           C
ATOM   1048  CG  ASP A  60      51.329  60.164 137.002  1.00  0.00           C
ATOM   1049  OD1 ASP A  60      50.099  60.134 137.242  1.00  0.00           O
ATOM   1050  OD2 ASP A  60      52.059  59.144 136.932  1.00  0.00           O
ATOM   1051  C   ASP A  60      54.359  62.294 136.892  1.00  0.00           C
ATOM   1052  O   ASP A  60      55.029  61.764 136.012  1.00  0.00           O
ATOM   1053  N   TRP A  61      54.759  63.444 137.402  1.00  0.00           N
ATOM   1055  CA  TRP A  61      56.139  63.784 137.532  1.00  0.00           C
ATOM   1057  CB  TRP A  61      56.159  65.244 138.032  1.00  0.00           C
ATOM   1060  CG  TRP A  61      56.329  66.364 137.032  1.00  0.00           C
ATOM   1061  CD1 TRP A  61      56.109  67.664 137.422  1.00  0.00           C
ATOM   1063  NE1 TRP A  61      56.529  68.534 136.452  1.00  0.00           N
ATOM   1065  CE2 TRP A  61      57.069  67.844 135.422  1.00  0.00           C
ATOM   1066  CD2 TRP A  61      56.909  66.464 135.712  1.00  0.00           C
ATOM   1067  CE3 TRP A  61      57.319  65.544 134.752  1.00  0.00           C
ATOM   1069  CZ3 TRP A  61      57.979  65.994 133.612  1.00  0.00           C
ATOM   1071  CZ2 TRP A  61      57.709  68.294 134.292  1.00  0.00           C
ATOM   1073  CH2 TRP A  61      58.189  67.344 133.392  1.00  0.00           C
ATOM   1075  C   TRP A  61      56.969  62.754 138.322  1.00  0.00           C
ATOM   1076  O   TRP A  61      58.169  62.634 138.122  1.00  0.00           O
ATOM   1077  N   ASN A  62      56.339  61.854 139.122  1.00  0.00           N
ATOM   1079  CA  ASN A  62      56.829  60.484 139.302  1.00  0.00           C
ATOM   1081  CB  ASN A  62      55.829  59.594 140.102  1.00  0.00           C
ATOM   1084  CG  ASN A  62      56.519  58.284 140.512  1.00  0.00           C
ATOM   1085  OD1 ASN A  62      56.469  57.284 139.812  1.00  0.00           O
ATOM   1086  ND2 ASN A  62      57.189  58.274 141.682  1.00  0.00           N
ATOM   1089  C   ASN A  62      57.249  59.744 138.032  1.00  0.00           C
ATOM   1090  O   ASN A  62      58.429  59.544 137.782  1.00  0.00           O
ATOM   1091  N   GLY A  63      56.299  59.364 137.162  1.00  0.00           N
ATOM   1093  CA  GLY A  63      56.539  58.464 136.032  1.00  0.00           C
ATOM   1096  C   GLY A  63      57.399  59.024 134.932  1.00  0.00           C
ATOM   1097  O   GLY A  63      57.659  58.364 133.932  1.00  0.00           O
ATOM   1098  N   ALA A  64      57.859  60.284 135.072  1.00  0.00           N
ATOM   1100  CA  ALA A  64      58.829  60.844 134.192  1.00  0.00           C
ATOM   1102  CB  ALA A  64      58.259  62.124 133.582  1.00  0.00           C
ATOM   1106  C   ALA A  64      60.139  61.204 134.862  1.00  0.00           C
ATOM   1107  O   ALA A  64      61.089  61.544 134.172  1.00  0.00           O
ATOM   1108  N   MET A  65      60.309  61.144 136.202  1.00  0.00           N
ATOM   1110  CA  MET A  65      61.619  61.534 136.722  1.00  0.00           C
ATOM   1112  CB  MET A  65      61.669  62.214 138.112  1.00  0.00           C
ATOM   1115  CG  MET A  65      62.579  63.444 137.972  1.00  0.00           C
ATOM   1118  SD  MET A  65      62.649  64.524 139.402  1.00  0.00           S
ATOM   1119  CE  MET A  65      64.269  65.214 139.072  1.00  0.00           C
ATOM   1123  C   MET A  65      62.569  60.414 136.712  1.00  0.00           C
ATOM   1124  O   MET A  65      62.629  59.664 137.672  1.00  0.00           O
ATOM   1125  N   GLN A  66      63.369  60.284 135.632  1.00  0.00           N
ATOM   1127  CA  GLN A  66      64.209  59.124 135.472  1.00  0.00           C
ATOM   1129  CB  GLN A  66      63.339  58.074 134.682  1.00  0.00           C
ATOM   1132  CG  GLN A  66      61.789  57.894 134.962  1.00  0.00           C
ATOM   1135  CD  GLN A  66      61.179  57.364 136.292  1.00  0.00           C
ATOM   1136  OE1 GLN A  66      59.959  57.204 136.332  1.00  0.00           O
ATOM   1137  NE2 GLN A  66      61.979  57.034 137.312  1.00  0.00           N
ATOM   1140  C   GLN A  66      65.659  59.294 134.822  1.00  0.00           C
ATOM   1141  O   GLN A  66      65.999  58.434 134.022  1.00  0.00           O
ATOM   1142  N   PRO A  67      66.549  60.314 135.062  1.00  0.00           N
ATOM   1143  CD  PRO A  67      65.959  61.454 134.342  1.00  0.00           C
ATOM   1146  CA  PRO A  67      68.089  60.254 134.822  1.00  0.00           C
ATOM   1148  CB  PRO A  67      68.299  61.674 134.182  1.00  0.00           C
ATOM   1151  CG  PRO A  67      67.009  62.494 134.312  1.00  0.00           C
ATOM   1154  C   PRO A  67      69.419  59.984 135.812  1.00  0.00           C
ATOM   1155  O   PRO A  67      70.449  60.584 135.532  1.00  0.00           O
ATOM   1156  N   MET A  68      69.519  59.094 136.902  1.00  0.00           N
ATOM   1158  CA  MET A  68      70.439  58.024 137.512  1.00  0.00           C
ATOM   1160  CB  MET A  68      71.369  58.544 138.602  1.00  0.00           C
ATOM   1163  CG  MET A  68      72.609  57.644 138.762  1.00  0.00           C
ATOM   1166  SD  MET A  68      72.809  56.494 140.182  1.00  0.00           S
ATOM   1167  CE  MET A  68      71.579  56.834 141.422  1.00  0.00           C
ATOM   1171  C   MET A  68      70.029  56.454 137.822  1.00  0.00           C
ATOM   1172  O   MET A  68      70.419  55.604 137.042  1.00  0.00           O
ATOM   1173  N   VAL A  69      69.279  55.994 138.892  1.00  0.00           N
ATOM   1175  CA  VAL A  69      68.759  54.664 139.422  1.00  0.00           C
ATOM   1177  CB  VAL A  69      67.849  54.944 140.662  1.00  0.00           C
ATOM   1179  CG1 VAL A  69      67.449  53.744 141.552  1.00  0.00           C
ATOM   1183  CG2 VAL A  69      68.539  55.834 141.682  1.00  0.00           C
ATOM   1187  C   VAL A  69      68.089  53.544 138.502  1.00  0.00           C
ATOM   1188  O   VAL A  69      68.149  53.584 137.282  1.00  0.00           O
ATOM   1189  N   SER A  70      67.379  52.474 139.022  1.00  0.00           N
ATOM   1191  CA  SER A  70      66.249  51.754 138.362  1.00  0.00           C
ATOM   1193  CB  SER A  70      65.169  51.104 139.292  1.00  0.00           C
ATOM   1196  OG  SER A  70      63.919  50.884 138.632  1.00  0.00           O
ATOM   1198  C   SER A  70      66.729  50.614 137.552  1.00  0.00           C
ATOM   1199  O   SER A  70      67.509  49.794 138.032  1.00  0.00           O
ATOM   1200  N   LYS A  71      66.329  50.574 136.272  1.00  0.00           N
ATOM   1202  CA  LYS A  71      66.999  49.874 135.202  1.00  0.00           C
ATOM   1204  CB  LYS A  71      66.399  50.164 133.792  1.00  0.00           C
ATOM   1207  CG  LYS A  71      67.009  49.304 132.682  1.00  0.00           C
ATOM   1210  CD  LYS A  71      66.549  49.564 131.242  1.00  0.00           C
ATOM   1213  CE  LYS A  71      67.319  48.584 130.352  1.00  0.00           C
ATOM   1216  NZ  LYS A  71      67.089  48.744 128.912  1.00  0.00           N
ATOM   1220  C   LYS A  71      68.509  50.064 135.212  1.00  0.00           C
ATOM   1221  O   LYS A  71      69.209  49.214 134.702  1.00  0.00           O
ATOM   1222  N   MET A  72      69.069  51.114 135.872  1.00  0.00           N
ATOM   1224  CA  MET A  72      70.499  51.144 136.142  1.00  0.00           C
ATOM   1226  CB  MET A  72      70.899  52.324 137.052  1.00  0.00           C
ATOM   1229  CG  MET A  72      72.419  52.464 137.192  1.00  0.00           C
ATOM   1232  SD  MET A  72      72.909  53.834 138.222  1.00  0.00           S
ATOM   1233  CE  MET A  72      72.449  53.064 139.782  1.00  0.00           C
ATOM   1237  C   MET A  72      70.969  49.954 136.932  1.00  0.00           C
ATOM   1238  O   MET A  72      71.909  49.264 136.562  1.00  0.00           O
ATOM   1239  N   LEU A  73      70.259  49.634 138.022  1.00  0.00           N
ATOM   1241  CA  LEU A  73      70.559  48.534 138.892  1.00  0.00           C
ATOM   1243  CB  LEU A  73      69.829  48.834 140.232  1.00  0.00           C
ATOM   1246  CG  LEU A  73      70.389  48.144 141.492  1.00  0.00           C
ATOM   1248  CD1 LEU A  73      69.829  46.744 141.762  1.00  0.00           C
ATOM   1252  CD2 LEU A  73      71.919  48.044 141.482  1.00  0.00           C
ATOM   1256  C   LEU A  73      70.119  47.234 138.252  1.00  0.00           C
ATOM   1257  O   LEU A  73      70.559  46.144 138.592  1.00  0.00           O
ATOM   1258  N   GLY A  74      69.259  47.344 137.212  1.00  0.00           N
ATOM   1260  CA  GLY A  74      68.969  46.244 136.302  1.00  0.00           C
ATOM   1263  C   GLY A  74      69.999  46.064 135.222  1.00  0.00           C
ATOM   1264  O   GLY A  74      69.969  45.104 134.472  1.00  0.00           O
ATOM   1265  N   ALA A  75      70.929  47.014 135.062  1.00  0.00           N
ATOM   1267  CA  ALA A  75      71.789  47.064 133.912  1.00  0.00           C
ATOM   1269  CB  ALA A  75      71.739  48.454 133.242  1.00  0.00           C
ATOM   1273  C   ALA A  75      73.199  46.744 134.332  1.00  0.00           C
ATOM   1274  O   ALA A  75      73.709  47.194 135.352  1.00  0.00           O
ATOM   1275  N   ASP A  76      73.869  45.904 133.532  1.00  0.00           N
ATOM   1277  CA  ASP A  76      75.259  45.564 133.622  1.00  0.00           C
ATOM   1279  CB  ASP A  76      75.529  44.564 132.452  1.00  0.00           C
ATOM   1282  CG  ASP A  76      76.769  43.734 132.672  1.00  0.00           C
ATOM   1283  OD1 ASP A  76      77.359  43.814 133.772  1.00  0.00           O
ATOM   1284  OD2 ASP A  76      77.119  42.974 131.732  1.00  0.00           O
ATOM   1285  C   ASP A  76      76.219  46.764 133.612  1.00  0.00           C
ATOM   1286  O   ASP A  76      75.969  47.814 133.022  1.00  0.00           O
ATOM   1287  N   GLY A  77      77.349  46.624 134.332  1.00  0.00           N
ATOM   1289  CA  GLY A  77      78.389  47.644 134.422  1.00  0.00           C
ATOM   1292  C   GLY A  77      78.269  48.564 135.592  1.00  0.00           C
ATOM   1293  O   GLY A  77      79.149  49.404 135.802  1.00  0.00           O
ATOM   1294  N   VAL A  78      77.199  48.434 136.382  1.00  0.00           N
ATOM   1296  CA  VAL A  78      76.999  49.194 137.602  1.00  0.00           C
ATOM   1298  CB  VAL A  78      75.579  49.734 137.812  1.00  0.00           C
ATOM   1300  CG1 VAL A  78      75.109  50.494 136.542  1.00  0.00           C
ATOM   1304  CG2 VAL A  78      74.579  48.634 138.242  1.00  0.00           C
ATOM   1308  C   VAL A  78      77.369  48.334 138.802  1.00  0.00           C
ATOM   1309  O   VAL A  78      77.559  47.124 138.722  1.00  0.00           O
ATOM   1310  N   THR A  79      77.489  48.964 139.972  1.00  0.00           N
ATOM   1312  CA  THR A  79      77.729  48.254 141.212  1.00  0.00           C
ATOM   1314  CB  THR A  79      79.129  48.454 141.742  1.00  0.00           C
ATOM   1316  OG1 THR A  79      80.079  48.404 140.682  1.00  0.00           O
ATOM   1318  CG2 THR A  79      79.519  47.394 142.762  1.00  0.00           C
ATOM   1322  C   THR A  79      76.739  48.784 142.222  1.00  0.00           C
ATOM   1323  O   THR A  79      76.579  49.984 142.372  1.00  0.00           O
ATOM   1324  N   ALA A  80      76.039  47.874 142.922  1.00  0.00           N
ATOM   1326  CA  ALA A  80      75.139  48.214 144.002  1.00  0.00           C
ATOM   1328  CB  ALA A  80      74.119  47.084 144.192  1.00  0.00           C
ATOM   1332  C   ALA A  80      75.839  48.444 145.342  1.00  0.00           C
ATOM   1333  O   ALA A  80      76.869  47.834 145.632  1.00  0.00           O
ATOM   1334  N   GLY A  81      75.299  49.364 146.182  1.00  0.00           N
ATOM   1336  CA  GLY A  81      75.909  49.764 147.442  1.00  0.00           C
ATOM   1339  C   GLY A  81      77.099  50.654 147.232  1.00  0.00           C
ATOM   1340  O   GLY A  81      77.949  50.794 148.102  1.00  0.00           O
ATOM   1341  N   SER A  82      77.189  51.254 146.032  1.00  0.00           N
ATOM   1343  CA  SER A  82      78.319  52.074 145.592  1.00  0.00           C
ATOM   1345  CB  SER A  82      78.579  52.024 144.052  1.00  0.00           C
ATOM   1348  OG  SER A  82      79.869  52.514 143.682  1.00  0.00           O
ATOM   1350  C   SER A  82      78.089  53.504 145.992  1.00  0.00           C
ATOM   1351  O   SER A  82      77.069  53.874 146.592  1.00  0.00           O
ATOM   1352  N   VAL A  83      79.059  54.354 145.662  1.00  0.00           N
ATOM   1354  CA  VAL A  83      79.079  55.764 145.942  1.00  0.00           C
ATOM   1356  CB  VAL A  83      80.339  56.134 146.712  1.00  0.00           C
ATOM   1358  CG1 VAL A  83      80.289  55.524 148.132  1.00  0.00           C
ATOM   1362  CG2 VAL A  83      81.549  55.544 145.992  1.00  0.00           C
ATOM   1366  C   VAL A  83      78.849  56.584 144.652  1.00  0.00           C
ATOM   1367  O   VAL A  83      78.959  56.074 143.532  1.00  0.00           O
ATOM   1368  N   LEU A  84      78.489  57.884 144.752  1.00  0.00           N
ATOM   1370  CA  LEU A  84      77.089  58.244 144.572  1.00  0.00           C
ATOM   1372  CB  LEU A  84      76.429  57.894 145.932  1.00  0.00           C
ATOM   1375  CG  LEU A  84      76.969  58.644 147.212  1.00  0.00           C
ATOM   1377  CD1 LEU A  84      77.289  57.694 148.362  1.00  0.00           C
ATOM   1381  CD2 LEU A  84      78.169  59.614 147.152  1.00  0.00           C
ATOM   1385  C   LEU A  84      76.709  59.714 144.332  1.00  0.00           C
ATOM   1386  O   LEU A  84      75.679  60.164 144.832  1.00  0.00           O
ATOM   1387  N   LEU A  85      77.489  60.574 143.632  1.00  0.00           N
ATOM   1389  CA  LEU A  85      77.249  62.034 143.692  1.00  0.00           C
ATOM   1391  CB  LEU A  85      78.379  62.854 143.042  1.00  0.00           C
ATOM   1394  CG  LEU A  85      78.159  64.384 142.942  1.00  0.00           C
ATOM   1396  CD1 LEU A  85      77.959  65.024 144.322  1.00  0.00           C
ATOM   1400  CD2 LEU A  85      79.289  65.104 142.202  1.00  0.00           C
ATOM   1404  C   LEU A  85      75.909  62.564 143.162  1.00  0.00           C
ATOM   1405  O   LEU A  85      75.649  62.594 141.952  1.00  0.00           O
ATOM   1406  N   VAL A  86      75.049  63.044 144.082  1.00  0.00           N
ATOM   1408  CA  VAL A  86      73.669  63.404 143.812  1.00  0.00           C
ATOM   1410  CB  VAL A  86      72.779  63.224 145.042  1.00  0.00           C
ATOM   1412  CG1 VAL A  86      71.339  63.224 144.542  1.00  0.00           C
ATOM   1416  CG2 VAL A  86      73.049  61.894 145.792  1.00  0.00           C
ATOM   1420  C   VAL A  86      73.489  64.794 143.222  1.00  0.00           C
ATOM   1421  O   VAL A  86      73.719  65.824 143.862  1.00  0.00           O
ATOM   1422  N   ASP A  87      73.039  64.844 141.952  1.00  0.00           N
ATOM   1424  CA  ASP A  87      72.689  66.044 141.232  1.00  0.00           C
ATOM   1426  CB  ASP A  87      72.759  65.844 139.692  1.00  0.00           C
ATOM   1429  CG  ASP A  87      72.619  67.114 138.842  1.00  0.00           C
ATOM   1430  OD1 ASP A  87      73.029  68.204 139.322  1.00  0.00           O
ATOM   1431  OD2 ASP A  87      72.179  67.014 137.662  1.00  0.00           O
ATOM   1432  C   ASP A  87      71.429  66.774 141.722  1.00  0.00           C
ATOM   1433  O   ASP A  87      70.469  66.204 142.232  1.00  0.00           O
ATOM   1434  N   SER A  88      71.459  68.104 141.522  1.00  0.00           N
ATOM   1436  CA  SER A  88      70.309  68.974 141.462  1.00  0.00           C
ATOM   1438  CB  SER A  88      70.649  70.464 141.292  1.00  0.00           C
ATOM   1441  OG  SER A  88      71.109  70.984 142.522  1.00  0.00           O
ATOM   1443  C   SER A  88      69.399  68.714 140.312  1.00  0.00           C
ATOM   1444  O   SER A  88      69.809  68.414 139.202  1.00  0.00           O
ATOM   1445  N   VAL A  89      68.099  68.834 140.552  1.00  0.00           N
ATOM   1447  CA  VAL A  89      67.259  67.774 140.082  1.00  0.00           C
ATOM   1449  CB  VAL A  89      66.759  67.084 141.362  1.00  0.00           C
ATOM   1451  CG1 VAL A  89      65.319  67.394 141.692  1.00  0.00           C
ATOM   1455  CG2 VAL A  89      67.089  65.584 141.332  1.00  0.00           C
ATOM   1459  C   VAL A  89      66.269  68.344 139.042  1.00  0.00           C
ATOM   1460  O   VAL A  89      65.569  69.334 139.272  1.00  0.00           O
ATOM   1461  N   ASN A  90      66.269  67.774 137.812  1.00  0.00           N
ATOM   1463  CA  ASN A  90      65.409  68.154 136.692  1.00  0.00           C
ATOM   1465  CB  ASN A  90      65.829  67.374 135.432  1.00  0.00           C
ATOM   1468  CG  ASN A  90      65.019  67.644 134.172  1.00  0.00           C
ATOM   1469  OD1 ASN A  90      63.859  67.244 134.072  1.00  0.00           O
ATOM   1470  ND2 ASN A  90      65.609  68.294 133.152  1.00  0.00           N
ATOM   1473  C   ASN A  90      63.929  67.894 136.942  1.00  0.00           C
ATOM   1474  O   ASN A  90      63.489  66.754 136.922  1.00  0.00           O
ATOM   1475  N   ASN A  91      63.129  68.914 137.252  1.00  0.00           N
ATOM   1477  CA  ASN A  91      62.069  68.724 138.192  1.00  0.00           C
ATOM   1479  CB  ASN A  91      61.579  70.074 138.692  1.00  0.00           C
ATOM   1482  CG  ASN A  91      60.869  69.834 140.002  1.00  0.00           C
ATOM   1483  OD1 ASN A  91      60.219  68.834 140.292  1.00  0.00           O
ATOM   1484  ND2 ASN A  91      61.089  70.764 140.922  1.00  0.00           N
ATOM   1487  C   ASN A  91      60.879  67.894 137.742  1.00  0.00           C
ATOM   1488  O   ASN A  91      60.059  68.324 136.932  1.00  0.00           O
ATOM   1489  N   ARG A  92      60.719  66.734 138.382  1.00  0.00           N
ATOM   1491  CA  ARG A  92      59.549  65.934 138.222  1.00  0.00           C
ATOM   1493  CB  ARG A  92      59.709  64.974 136.972  1.00  0.00           C
ATOM   1496  CG  ARG A  92      60.529  65.534 135.752  1.00  0.00           C
ATOM   1499  CD  ARG A  92      60.929  64.534 134.642  1.00  0.00           C
ATOM   1502  NE  ARG A  92      61.999  65.124 133.772  1.00  0.00           N
ATOM   1504  CZ  ARG A  92      62.759  64.474 132.902  1.00  0.00           C
ATOM   1505  NH1 ARG A  92      62.709  63.174 132.672  1.00  0.00           N
ATOM   1508  NH2 ARG A  92      63.629  65.174 132.192  1.00  0.00           N
ATOM   1511  C   ARG A  92      59.279  65.284 139.632  1.00  0.00           C
ATOM   1512  O   ARG A  92      59.669  64.164 139.962  1.00  0.00           O
ATOM   1513  N   THR A  93      58.559  65.994 140.542  1.00  0.00           N
ATOM   1515  CA  THR A  93      58.039  65.464 141.822  1.00  0.00           C
ATOM   1517  CB  THR A  93      58.719  66.094 143.052  1.00  0.00           C
ATOM   1519  OG1 THR A  93      58.099  65.824 144.292  1.00  0.00           O
ATOM   1521  CG2 THR A  93      58.719  67.614 142.952  1.00  0.00           C
ATOM   1525  C   THR A  93      56.499  65.554 141.862  1.00  0.00           C
ATOM   1526  O   THR A  93      55.909  66.164 140.982  1.00  0.00           O
ATOM   1527  N   ASN A  94      55.789  64.944 142.852  1.00  0.00           N
ATOM   1529  CA  ASN A  94      54.389  65.264 143.172  1.00  0.00           C
ATOM   1531  CB  ASN A  94      53.679  64.114 144.002  1.00  0.00           C
ATOM   1534  CG  ASN A  94      53.299  64.434 145.472  1.00  0.00           C
ATOM   1535  OD1 ASN A  94      54.179  64.744 146.282  1.00  0.00           O
ATOM   1536  ND2 ASN A  94      51.999  64.364 145.822  1.00  0.00           N
ATOM   1539  C   ASN A  94      54.299  66.564 143.952  1.00  0.00           C
ATOM   1540  O   ASN A  94      53.229  67.134 144.122  1.00  0.00           O
ATOM   1541  N   GLY A  95      55.439  66.994 144.532  1.00  0.00           N
ATOM   1543  CA  GLY A  95      55.449  68.084 145.482  1.00  0.00           C
ATOM   1546  C   GLY A  95      55.209  69.414 144.842  1.00  0.00           C
ATOM   1547  O   GLY A  95      54.819  69.534 143.692  1.00  0.00           O
ATOM   1548  N   SER A  96      55.529  70.524 145.532  1.00  0.00           N
ATOM   1550  CA  SER A  96      55.169  71.824 144.982  1.00  0.00           C
ATOM   1552  CB  SER A  96      54.839  72.874 146.062  1.00  0.00           C
ATOM   1555  OG  SER A  96      53.429  72.914 146.272  1.00  0.00           O
ATOM   1557  C   SER A  96      56.179  72.354 143.992  1.00  0.00           C
ATOM   1558  O   SER A  96      56.099  73.514 143.562  1.00  0.00           O
ATOM   1559  N   LEU A  97      57.079  71.474 143.502  1.00  0.00           N
ATOM   1561  CA  LEU A  97      57.599  71.574 142.152  1.00  0.00           C
ATOM   1563  CB  LEU A  97      56.479  71.774 141.082  1.00  0.00           C
ATOM   1566  CG  LEU A  97      56.249  70.584 140.112  1.00  0.00           C
ATOM   1568  CD1 LEU A  97      57.469  70.274 139.242  1.00  0.00           C
ATOM   1572  CD2 LEU A  97      55.749  69.364 140.892  1.00  0.00           C
ATOM   1576  C   LEU A  97      58.759  72.534 142.042  1.00  0.00           C
ATOM   1577  O   LEU A  97      59.109  72.994 140.952  1.00  0.00           O
ATOM   1578  N   ASN A  98      59.469  72.794 143.162  1.00  0.00           N
ATOM   1580  CA  ASN A  98      60.819  73.344 143.192  1.00  0.00           C
ATOM   1582  CB  ASN A  98      60.989  74.284 144.422  1.00  0.00           C
ATOM   1585  CG  ASN A  98      62.359  74.964 144.592  1.00  0.00           C
ATOM   1586  OD1 ASN A  98      63.389  74.654 143.992  1.00  0.00           O
ATOM   1587  ND2 ASN A  98      62.379  75.944 145.522  1.00  0.00           N
ATOM   1590  C   ASN A  98      61.779  72.194 143.262  1.00  0.00           C
ATOM   1591  O   ASN A  98      61.469  71.134 143.802  1.00  0.00           O
ATOM   1592  N   ALA A  99      62.969  72.324 142.652  1.00  0.00           N
ATOM   1594  CA  ALA A  99      63.929  71.254 142.582  1.00  0.00           C
ATOM   1596  CB  ALA A  99      65.109  71.644 141.692  1.00  0.00           C
ATOM   1600  C   ALA A  99      64.389  70.804 143.962  1.00  0.00           C
ATOM   1601  O   ALA A  99      64.859  69.684 144.112  1.00  0.00           O
ATOM   1602  N   ALA A 100      64.199  71.624 145.002  1.00  0.00           N
ATOM   1604  CA  ALA A 100      64.279  71.234 146.392  1.00  0.00           C
ATOM   1606  CB  ALA A 100      64.239  72.534 147.192  1.00  0.00           C
ATOM   1610  C   ALA A 100      63.209  70.234 146.902  1.00  0.00           C
ATOM   1611  O   ALA A 100      63.499  69.294 147.642  1.00  0.00           O
ATOM   1612  N   GLU A 101      61.939  70.394 146.492  1.00  0.00           N
ATOM   1614  CA  GLU A 101      60.839  69.454 146.732  1.00  0.00           C
ATOM   1616  CB  GLU A 101      59.519  69.954 146.062  1.00  0.00           C
ATOM   1619  CG  GLU A 101      59.039  71.324 146.562  1.00  0.00           C
ATOM   1622  CD  GLU A 101      58.459  71.204 147.952  1.00  0.00           C
ATOM   1623  OE1 GLU A 101      57.319  70.684 148.092  1.00  0.00           O
ATOM   1624  OE2 GLU A 101      59.149  71.604 148.922  1.00  0.00           O
ATOM   1625  C   GLU A 101      61.139  68.114 146.102  1.00  0.00           C
ATOM   1626  O   GLU A 101      60.939  67.034 146.652  1.00  0.00           O
ATOM   1627  N   ALA A 102      61.669  68.204 144.872  1.00  0.00           N
ATOM   1629  CA  ALA A 102      62.229  67.094 144.182  1.00  0.00           C
ATOM   1631  CB  ALA A 102      62.399  67.544 142.722  1.00  0.00           C
ATOM   1635  C   ALA A 102      63.479  66.524 144.862  1.00  0.00           C
ATOM   1636  O   ALA A 102      63.569  65.344 145.112  1.00  0.00           O
ATOM   1637  N   THR A 103      64.479  67.324 145.282  1.00  0.00           N
ATOM   1639  CA  THR A 103      65.709  66.784 145.872  1.00  0.00           C
ATOM   1641  CB  THR A 103      66.849  67.794 146.102  1.00  0.00           C
ATOM   1643  OG1 THR A 103      68.139  67.194 146.082  1.00  0.00           O
ATOM   1645  CG2 THR A 103      66.749  68.454 147.472  1.00  0.00           C
ATOM   1649  C   THR A 103      65.439  65.964 147.142  1.00  0.00           C
ATOM   1650  O   THR A 103      66.169  65.024 147.432  1.00  0.00           O
ATOM   1651  N   GLU A 104      64.389  66.264 147.932  1.00  0.00           N
ATOM   1653  CA  GLU A 104      63.879  65.324 148.922  1.00  0.00           C
ATOM   1655  CB  GLU A 104      62.759  65.944 149.802  1.00  0.00           C
ATOM   1658  CG  GLU A 104      63.309  66.784 150.962  1.00  0.00           C
ATOM   1661  CD  GLU A 104      64.199  66.004 151.922  1.00  0.00           C
ATOM   1662  OE1 GLU A 104      63.739  64.994 152.502  1.00  0.00           O
ATOM   1663  OE2 GLU A 104      65.359  66.434 152.152  1.00  0.00           O
ATOM   1664  C   GLU A 104      63.349  63.994 148.392  1.00  0.00           C
ATOM   1665  O   GLU A 104      63.739  62.934 148.892  1.00  0.00           O
ATOM   1666  N   THR A 105      62.509  64.004 147.332  1.00  0.00           N
ATOM   1668  CA  THR A 105      61.999  62.794 146.702  1.00  0.00           C
ATOM   1670  CB  THR A 105      60.969  62.934 145.582  1.00  0.00           C
ATOM   1672  OG1 THR A 105      61.349  63.704 144.452  1.00  0.00           O
ATOM   1674  CG2 THR A 105      59.759  63.634 146.152  1.00  0.00           C
ATOM   1678  C   THR A 105      63.109  61.924 146.202  1.00  0.00           C
ATOM   1679  O   THR A 105      63.149  60.764 146.542  1.00  0.00           O
ATOM   1680  N   LEU A 106      64.099  62.514 145.522  1.00  0.00           N
ATOM   1682  CA  LEU A 106      65.349  61.914 145.082  1.00  0.00           C
ATOM   1684  CB  LEU A 106      66.239  63.074 144.562  1.00  0.00           C
ATOM   1687  CG  LEU A 106      67.779  62.974 144.632  1.00  0.00           C
ATOM   1689  CD1 LEU A 106      68.319  61.864 143.742  1.00  0.00           C
ATOM   1693  CD2 LEU A 106      68.379  64.344 144.272  1.00  0.00           C
ATOM   1697  C   LEU A 106      66.069  61.124 146.122  1.00  0.00           C
ATOM   1698  O   LEU A 106      66.459  59.994 145.902  1.00  0.00           O
ATOM   1699  N   ARG A 107      66.279  61.694 147.302  1.00  0.00           N
ATOM   1701  CA  ARG A 107      67.119  61.074 148.272  1.00  0.00           C
ATOM   1703  CB  ARG A 107      67.659  62.174 149.182  1.00  0.00           C
ATOM   1706  CG  ARG A 107      68.519  63.194 148.422  1.00  0.00           C
ATOM   1709  CD  ARG A 107      68.849  64.394 149.292  1.00  0.00           C
ATOM   1712  NE  ARG A 107      69.949  63.974 150.192  1.00  0.00           N
ATOM   1714  CZ  ARG A 107      71.209  63.904 149.792  1.00  0.00           C
ATOM   1715  NH1 ARG A 107      71.679  64.424 148.672  1.00  0.00           N
ATOM   1718  NH2 ARG A 107      72.049  63.314 150.612  1.00  0.00           N
ATOM   1721  C   ARG A 107      66.379  60.024 149.062  1.00  0.00           C
ATOM   1722  O   ARG A 107      66.949  59.044 149.542  1.00  0.00           O
ATOM   1723  N   ASN A 108      65.049  60.184 149.182  1.00  0.00           N
ATOM   1725  CA  ASN A 108      64.159  59.124 149.612  1.00  0.00           C
ATOM   1727  CB  ASN A 108      62.849  59.824 150.072  1.00  0.00           C
ATOM   1730  CG  ASN A 108      61.749  58.924 150.612  1.00  0.00           C
ATOM   1731  OD1 ASN A 108      61.879  57.714 150.812  1.00  0.00           O
ATOM   1732  ND2 ASN A 108      60.559  59.534 150.842  1.00  0.00           N
ATOM   1735  C   ASN A 108      64.039  57.984 148.592  1.00  0.00           C
ATOM   1736  O   ASN A 108      64.119  56.814 148.932  1.00  0.00           O
ATOM   1737  N   ALA A 109      63.909  58.334 147.312  1.00  0.00           N
ATOM   1739  CA  ALA A 109      63.899  57.464 146.152  1.00  0.00           C
ATOM   1741  CB  ALA A 109      63.699  58.374 144.952  1.00  0.00           C
ATOM   1745  C   ALA A 109      65.149  56.664 145.862  1.00  0.00           C
ATOM   1746  O   ALA A 109      65.159  55.494 145.492  1.00  0.00           O
ATOM   1747  N   LEU A 110      66.319  57.284 145.992  1.00  0.00           N
ATOM   1749  CA  LEU A 110      67.579  56.664 145.672  1.00  0.00           C
ATOM   1751  CB  LEU A 110      68.549  57.844 145.472  1.00  0.00           C
ATOM   1754  CG  LEU A 110      69.809  57.644 144.632  1.00  0.00           C
ATOM   1756  CD1 LEU A 110      70.599  58.954 144.652  1.00  0.00           C
ATOM   1760  CD2 LEU A 110      70.679  56.474 145.062  1.00  0.00           C
ATOM   1764  C   LEU A 110      67.939  55.704 146.812  1.00  0.00           C
ATOM   1765  O   LEU A 110      68.539  54.634 146.632  1.00  0.00           O
ATOM   1766  N   ALA A 111      67.389  56.004 148.002  1.00  0.00           N
ATOM   1768  CA  ALA A 111      67.369  55.164 149.162  1.00  0.00           C
ATOM   1770  CB  ALA A 111      67.429  56.064 150.402  1.00  0.00           C
ATOM   1774  C   ALA A 111      66.089  54.334 149.232  1.00  0.00           C
ATOM   1775  O   ALA A 111      65.769  53.784 150.272  1.00  0.00           O
ATOM   1776  N   ASN A 112      65.309  54.204 148.132  1.00  0.00           N
ATOM   1778  CA  ASN A 112      64.029  53.494 148.082  1.00  0.00           C
ATOM   1780  CB  ASN A 112      63.459  53.644 146.632  1.00  0.00           C
ATOM   1783  CG  ASN A 112      62.439  52.694 146.022  1.00  0.00           C
ATOM   1784  OD1 ASN A 112      62.459  52.584 144.792  1.00  0.00           O
ATOM   1785  ND2 ASN A 112      61.629  51.974 146.802  1.00  0.00           N
ATOM   1788  C   ASN A 112      64.129  52.034 148.482  1.00  0.00           C
ATOM   1789  O   ASN A 112      63.199  51.514 149.112  1.00  0.00           O
ATOM   1790  N   ASN A 113      65.209  51.364 148.062  1.00  0.00           N
ATOM   1792  CA  ASN A 113      65.449  49.954 148.292  1.00  0.00           C
ATOM   1794  CB  ASN A 113      65.489  49.204 146.942  1.00  0.00           C
ATOM   1797  CG  ASN A 113      64.359  49.634 146.012  1.00  0.00           C
ATOM   1798  OD1 ASN A 113      63.209  49.254 146.212  1.00  0.00           O
ATOM   1799  ND2 ASN A 113      64.709  50.404 144.942  1.00  0.00           N
ATOM   1802  C   ASN A 113      66.819  49.734 148.942  1.00  0.00           C
ATOM   1803  O   ASN A 113      67.329  48.614 148.952  1.00  0.00           O
ATOM   1804  N   GLY A 114      67.469  50.814 149.442  1.00  0.00           N
ATOM   1806  CA  GLY A 114      68.859  50.794 149.922  1.00  0.00           C
ATOM   1809  C   GLY A 114      69.869  50.264 148.912  1.00  0.00           C
ATOM   1810  O   GLY A 114      70.759  49.474 149.232  1.00  0.00           O
ATOM   1811  N   LYS A 115      69.729  50.694 147.642  1.00  0.00           N
ATOM   1813  CA  LYS A 115      70.619  50.304 146.572  1.00  0.00           C
ATOM   1815  CB  LYS A 115      70.029  50.644 145.162  1.00  0.00           C
ATOM   1818  CG  LYS A 115      68.639  50.094 144.792  1.00  0.00           C
ATOM   1821  CD  LYS A 115      68.549  48.564 144.782  1.00  0.00           C
ATOM   1824  CE  LYS A 115      67.289  47.944 144.142  1.00  0.00           C
ATOM   1827  NZ  LYS A 115      67.049  48.394 142.762  1.00  0.00           N
ATOM   1831  C   LYS A 115      71.929  51.074 146.642  1.00  0.00           C
ATOM   1832  O   LYS A 115      72.929  50.654 146.062  1.00  0.00           O
ATOM   1833  N   PHE A 116      71.929  52.234 147.322  1.00  0.00           N
ATOM   1835  CA  PHE A 116      73.009  53.194 147.302  1.00  0.00           C
ATOM   1837  CB  PHE A 116      72.869  54.194 146.132  1.00  0.00           C
ATOM   1840  CG  PHE A 116      73.139  53.514 144.822  1.00  0.00           C
ATOM   1841  CD1 PHE A 116      74.459  53.224 144.462  1.00  0.00           C
ATOM   1843  CE1 PHE A 116      74.739  52.444 143.342  1.00  0.00           C
ATOM   1845  CZ  PHE A 116      73.699  51.924 142.582  1.00  0.00           C
ATOM   1847  CD2 PHE A 116      72.099  53.104 143.972  1.00  0.00           C
ATOM   1849  CE2 PHE A 116      72.369  52.264 142.882  1.00  0.00           C
ATOM   1851  C   PHE A 116      72.989  53.994 148.582  1.00  0.00           C
ATOM   1852  O   PHE A 116      71.929  54.254 149.172  1.00  0.00           O
ATOM   1853  N   THR A 117      74.169  54.444 149.032  1.00  0.00           N
ATOM   1855  CA  THR A 117      74.349  55.444 150.062  1.00  0.00           C
ATOM   1857  CB  THR A 117      75.679  55.224 150.792  1.00  0.00           C
ATOM   1859  OG1 THR A 117      76.719  54.994 149.862  1.00  0.00           O
ATOM   1861  CG2 THR A 117      75.589  53.954 151.632  1.00  0.00           C
ATOM   1865  C   THR A 117      74.299  56.814 149.392  1.00  0.00           C
ATOM   1866  O   THR A 117      74.339  56.884 148.172  1.00  0.00           O
ATOM   1867  N   LEU A 118      74.179  57.944 150.122  1.00  0.00           N
ATOM   1869  CA  LEU A 118      74.059  59.244 149.462  1.00  0.00           C
ATOM   1871  CB  LEU A 118      72.699  59.904 149.732  1.00  0.00           C
ATOM   1874  CG  LEU A 118      71.469  59.064 149.312  1.00  0.00           C
ATOM   1876  CD1 LEU A 118      70.199  59.884 149.472  1.00  0.00           C
ATOM   1880  CD2 LEU A 118      71.549  58.594 147.862  1.00  0.00           C
ATOM   1884  C   LEU A 118      75.169  60.194 149.892  1.00  0.00           C
ATOM   1885  O   LEU A 118      75.669  60.144 151.002  1.00  0.00           O
ATOM   1886  N   VAL A 119      75.599  61.164 149.042  1.00  0.00           N
ATOM   1888  CA  VAL A 119      76.549  62.164 149.512  1.00  0.00           C
ATOM   1890  CB  VAL A 119      77.309  62.914 148.422  1.00  0.00           C
ATOM   1892  CG1 VAL A 119      76.499  64.024 147.712  1.00  0.00           C
ATOM   1896  CG2 VAL A 119      78.609  63.474 149.032  1.00  0.00           C
ATOM   1900  C   VAL A 119      75.819  63.114 150.432  1.00  0.00           C
ATOM   1901  O   VAL A 119      74.699  63.524 150.162  1.00  0.00           O
ATOM   1902  N   SER A 120      76.359  63.444 151.622  1.00  0.00           N
ATOM   1904  CA  SER A 120      75.759  64.474 152.452  1.00  0.00           C
ATOM   1906  CB  SER A 120      76.329  64.484 153.912  1.00  0.00           C
ATOM   1909  OG  SER A 120      77.499  65.274 154.082  1.00  0.00           O
ATOM   1911  C   SER A 120      75.839  65.824 151.732  1.00  0.00           C
ATOM   1912  O   SER A 120      76.849  66.144 151.102  1.00  0.00           O
ATOM   1913  N   ALA A 121      74.749  66.614 151.762  1.00  0.00           N
ATOM   1915  CA  ALA A 121      74.659  67.934 151.152  1.00  0.00           C
ATOM   1917  CB  ALA A 121      73.219  68.454 151.242  1.00  0.00           C
ATOM   1921  C   ALA A 121      75.619  68.914 151.802  1.00  0.00           C
ATOM   1922  O   ALA A 121      76.259  69.744 151.172  1.00  0.00           O
ATOM   1923  N   GLN A 122      75.779  68.764 153.132  1.00  0.00           N
ATOM   1925  CA  GLN A 122      76.839  69.364 153.922  1.00  0.00           C
ATOM   1927  CB  GLN A 122      76.769  68.824 155.382  1.00  0.00           C
ATOM   1930  CG  GLN A 122      75.469  69.154 156.162  1.00  0.00           C
ATOM   1933  CD  GLN A 122      75.579  68.824 157.662  1.00  0.00           C
ATOM   1934  OE1 GLN A 122      76.629  68.414 158.172  1.00  0.00           O
ATOM   1935  NE2 GLN A 122      74.489  69.074 158.412  1.00  0.00           N
ATOM   1938  C   GLN A 122      78.239  69.074 153.382  1.00  0.00           C
ATOM   1939  O   GLN A 122      79.039  69.984 153.202  1.00  0.00           O
ATOM   1940  N   GLN A 123      78.579  67.804 153.102  1.00  0.00           N
ATOM   1942  CA  GLN A 123      79.839  67.424 152.492  1.00  0.00           C
ATOM   1944  CB  GLN A 123      80.069  65.904 152.562  1.00  0.00           C
ATOM   1947  CG  GLN A 123      81.439  65.444 152.022  1.00  0.00           C
ATOM   1950  CD  GLN A 123      81.729  63.984 152.352  1.00  0.00           C
ATOM   1951  OE1 GLN A 123      82.809  63.614 152.822  1.00  0.00           O
ATOM   1952  NE2 GLN A 123      80.729  63.114 152.072  1.00  0.00           N
ATOM   1955  C   GLN A 123      79.989  67.944 151.082  1.00  0.00           C
ATOM   1956  O   GLN A 123      81.039  68.474 150.722  1.00  0.00           O
ATOM   1957  N   LEU A 124      78.909  67.894 150.272  1.00  0.00           N
ATOM   1959  CA  LEU A 124      78.879  68.524 148.972  1.00  0.00           C
ATOM   1961  CB  LEU A 124      77.489  68.304 148.332  1.00  0.00           C
ATOM   1964  CG  LEU A 124      77.399  68.784 146.872  1.00  0.00           C
ATOM   1966  CD1 LEU A 124      78.339  67.944 146.022  1.00  0.00           C
ATOM   1970  CD2 LEU A 124      75.979  68.714 146.312  1.00  0.00           C
ATOM   1974  C   LEU A 124      79.179  70.014 149.032  1.00  0.00           C
ATOM   1975  O   LEU A 124      80.059  70.514 148.352  1.00  0.00           O
ATOM   1976  N   SER A 125      78.519  70.764 149.922  1.00  0.00           N
ATOM   1978  CA  SER A 125      78.789  72.174 150.132  1.00  0.00           C
ATOM   1980  CB  SER A 125      77.789  72.844 151.092  1.00  0.00           C
ATOM   1983  OG  SER A 125      76.499  72.994 150.482  1.00  0.00           O
ATOM   1985  C   SER A 125      80.179  72.484 150.622  1.00  0.00           C
ATOM   1986  O   SER A 125      80.789  73.434 150.152  1.00  0.00           O
ATOM   1987  N   MET A 126      80.709  71.674 151.572  1.00  0.00           N
ATOM   1989  CA  MET A 126      82.059  71.774 152.102  1.00  0.00           C
ATOM   1991  CB  MET A 126      82.229  70.674 153.182  1.00  0.00           C
ATOM   1994  CG  MET A 126      83.509  70.744 154.052  1.00  0.00           C
ATOM   1997  SD  MET A 126      85.119  70.324 153.292  1.00  0.00           S
ATOM   1998  CE  MET A 126      84.819  68.584 152.862  1.00  0.00           C
ATOM   2002  C   MET A 126      83.089  71.584 151.022  1.00  0.00           C
ATOM   2003  O   MET A 126      84.039  72.354 150.872  1.00  0.00           O
ATOM   2004  N   ALA A 127      82.869  70.564 150.182  1.00  0.00           N
ATOM   2006  CA  ALA A 127      83.679  70.274 149.032  1.00  0.00           C
ATOM   2008  CB  ALA A 127      83.199  68.904 148.522  1.00  0.00           C
ATOM   2012  C   ALA A 127      83.679  71.414 148.002  1.00  0.00           C
ATOM   2013  O   ALA A 127      84.699  71.714 147.382  1.00  0.00           O
ATOM   2014  N   LYS A 128      82.539  72.094 147.752  1.00  0.00           N
ATOM   2016  CA  LYS A 128      82.489  73.294 146.902  1.00  0.00           C
ATOM   2018  CB  LYS A 128      81.059  73.834 146.602  1.00  0.00           C
ATOM   2021  CG  LYS A 128      80.379  73.214 145.372  1.00  0.00           C
ATOM   2024  CD  LYS A 128      79.949  71.764 145.602  1.00  0.00           C
ATOM   2027  CE  LYS A 128      79.089  71.194 144.492  1.00  0.00           C
ATOM   2030  NZ  LYS A 128      77.759  71.814 144.612  1.00  0.00           N
ATOM   2034  C   LYS A 128      83.339  74.454 147.402  1.00  0.00           C
ATOM   2035  O   LYS A 128      84.019  75.124 146.632  1.00  0.00           O
ATOM   2036  N   GLN A 129      83.359  74.674 148.732  1.00  0.00           N
ATOM   2038  CA  GLN A 129      84.329  75.544 149.392  1.00  0.00           C
ATOM   2040  CB  GLN A 129      84.089  75.624 150.922  1.00  0.00           C
ATOM   2043  CG  GLN A 129      82.679  76.094 151.332  1.00  0.00           C
ATOM   2046  CD  GLN A 129      82.459  75.904 152.842  1.00  0.00           C
ATOM   2047  OE1 GLN A 129      83.389  75.824 153.642  1.00  0.00           O
ATOM   2048  NE2 GLN A 129      81.169  75.824 153.242  1.00  0.00           N
ATOM   2051  C   GLN A 129      85.779  75.114 149.162  1.00  0.00           C
ATOM   2052  O   GLN A 129      86.629  75.954 148.892  1.00  0.00           O
ATOM   2053  N   GLN A 130      86.099  73.804 149.202  1.00  0.00           N
ATOM   2055  CA  GLN A 130      87.419  73.314 148.832  1.00  0.00           C
ATOM   2057  CB  GLN A 130      87.589  71.784 148.972  1.00  0.00           C
ATOM   2060  CG  GLN A 130      87.309  71.214 150.382  1.00  0.00           C
ATOM   2063  CD  GLN A 130      87.589  69.714 150.342  1.00  0.00           C
ATOM   2064  OE1 GLN A 130      87.109  68.994 149.472  1.00  0.00           O
ATOM   2065  NE2 GLN A 130      88.389  69.224 151.312  1.00  0.00           N
ATOM   2068  C   GLN A 130      87.809  73.664 147.412  1.00  0.00           C
ATOM   2069  O   GLN A 130      88.949  74.024 147.142  1.00  0.00           O
ATOM   2070  N   LEU A 131      86.869  73.554 146.452  1.00  0.00           N
ATOM   2072  CA  LEU A 131      87.209  73.714 145.052  1.00  0.00           C
ATOM   2074  CB  LEU A 131      86.409  72.724 144.162  1.00  0.00           C
ATOM   2077  CG  LEU A 131      86.949  71.284 144.062  1.00  0.00           C
ATOM   2079  CD1 LEU A 131      87.049  70.584 145.412  1.00  0.00           C
ATOM   2083  CD2 LEU A 131      86.049  70.464 143.112  1.00  0.00           C
ATOM   2087  C   LEU A 131      86.969  75.134 144.562  1.00  0.00           C
ATOM   2088  O   LEU A 131      87.239  75.414 143.402  1.00  0.00           O
ATOM   2089  N   GLY A 132      86.489  76.074 145.392  1.00  0.00           N
ATOM   2091  CA  GLY A 132      86.259  77.464 145.002  1.00  0.00           C
ATOM   2094  C   GLY A 132      85.029  77.694 144.172  1.00  0.00           C
ATOM   2095  O   GLY A 132      85.019  78.514 143.252  1.00  0.00           O
ATOM   2096  N   LEU A 133      83.939  76.964 144.462  1.00  0.00           N
ATOM   2098  CA  LEU A 133      82.699  77.004 143.722  1.00  0.00           C
ATOM   2100  CB  LEU A 133      82.209  75.614 143.242  1.00  0.00           C
ATOM   2103  CG  LEU A 133      82.889  75.024 141.982  1.00  0.00           C
ATOM   2105  CD1 LEU A 133      82.739  75.924 140.752  1.00  0.00           C
ATOM   2109  CD2 LEU A 133      84.349  74.664 142.242  1.00  0.00           C
ATOM   2113  C   LEU A 133      81.619  77.624 144.562  1.00  0.00           C
ATOM   2114  O   LEU A 133      81.549  77.484 145.782  1.00  0.00           O
ATOM   2115  N   SER A 134      80.689  78.344 143.892  1.00  0.00           N
ATOM   2117  CA  SER A 134      79.489  78.854 144.492  1.00  0.00           C
ATOM   2119  CB  SER A 134      78.619  79.504 143.402  1.00  0.00           C
ATOM   2122  OG  SER A 134      79.359  80.504 142.702  1.00  0.00           O
ATOM   2124  C   SER A 134      78.639  77.754 145.132  1.00  0.00           C
ATOM   2125  O   SER A 134      78.499  76.674 144.562  1.00  0.00           O
ATOM   2126  N   PRO A 135      78.049  77.944 146.302  1.00  0.00           N
ATOM   2127  CD  PRO A 135      78.029  79.214 147.022  1.00  0.00           C
ATOM   2130  CA  PRO A 135      77.469  76.854 147.072  1.00  0.00           C
ATOM   2132  CB  PRO A 135      77.299  77.474 148.472  1.00  0.00           C
ATOM   2135  CG  PRO A 135      77.069  78.964 148.182  1.00  0.00           C
ATOM   2138  C   PRO A 135      76.169  76.374 146.472  1.00  0.00           C
ATOM   2139  O   PRO A 135      75.779  75.244 146.742  1.00  0.00           O
ATOM   2140  N   GLN A 136      75.459  77.204 145.682  1.00  0.00           N
ATOM   2142  CA  GLN A 136      74.139  76.894 145.172  1.00  0.00           C
ATOM   2144  CB  GLN A 136      73.249  78.154 145.202  1.00  0.00           C
ATOM   2147  CG  GLN A 136      73.799  79.294 144.322  1.00  0.00           C
ATOM   2150  CD  GLN A 136      72.849  80.474 144.312  1.00  0.00           C
ATOM   2151  OE1 GLN A 136      71.999  80.624 145.182  1.00  0.00           O
ATOM   2152  NE2 GLN A 136      73.039  81.334 143.292  1.00  0.00           N
ATOM   2155  C   GLN A 136      74.149  76.424 143.722  1.00  0.00           C
ATOM   2156  O   GLN A 136      73.119  75.984 143.222  1.00  0.00           O
ATOM   2157  N   ASP A 137      75.269  76.474 142.992  1.00  0.00           N
ATOM   2159  CA  ASP A 137      75.219  76.404 141.542  1.00  0.00           C
ATOM   2161  CB  ASP A 137      76.499  77.014 140.922  1.00  0.00           C
ATOM   2164  CG  ASP A 137      76.539  78.534 141.022  1.00  0.00           C
ATOM   2165  OD1 ASP A 137      75.819  79.144 141.852  1.00  0.00           O
ATOM   2166  OD2 ASP A 137      77.459  79.104 140.392  1.00  0.00           O
ATOM   2167  C   ASP A 137      75.059  74.954 141.072  1.00  0.00           C
ATOM   2168  O   ASP A 137      74.879  74.654 139.902  1.00  0.00           O
ATOM   2169  N   SER A 138      75.059  74.004 142.032  1.00  0.00           N
ATOM   2171  CA  SER A 138      74.669  72.624 141.822  1.00  0.00           C
ATOM   2173  CB  SER A 138      74.059  71.984 143.082  1.00  0.00           C
ATOM   2176  OG  SER A 138      72.899  72.684 143.462  1.00  0.00           O
ATOM   2178  C   SER A 138      75.849  71.804 141.482  1.00  0.00           C
ATOM   2179  O   SER A 138      76.919  72.004 142.062  1.00  0.00           O
ATOM   2180  N   LEU A 139      75.709  70.854 140.562  1.00  0.00           N
ATOM   2182  CA  LEU A 139      76.869  70.154 140.042  1.00  0.00           C
ATOM   2184  CB  LEU A 139      76.489  68.904 139.242  1.00  0.00           C
ATOM   2187  CG  LEU A 139      76.749  67.614 140.042  1.00  0.00           C
ATOM   2189  CD1 LEU A 139      75.999  67.644 141.382  1.00  0.00           C
ATOM   2193  CD2 LEU A 139      76.359  66.394 139.212  1.00  0.00           C
ATOM   2197  C   LEU A 139      77.789  71.064 139.272  1.00  0.00           C
ATOM   2198  O   LEU A 139      79.009  70.974 139.352  1.00  0.00           O
ATOM   2199  N   GLY A 140      77.209  72.034 138.532  1.00  0.00           N
ATOM   2201  CA  GLY A 140      77.899  72.704 137.442  1.00  0.00           C
ATOM   2204  C   GLY A 140      78.069  71.754 136.292  1.00  0.00           C
ATOM   2205  O   GLY A 140      77.269  70.844 136.112  1.00  0.00           O
ATOM   2206  N   THR A 141      79.089  71.974 135.452  1.00  0.00           N
ATOM   2208  CA  THR A 141      79.549  71.084 134.382  1.00  0.00           C
ATOM   2210  CB  THR A 141      80.909  71.574 133.882  1.00  0.00           C
ATOM   2212  OG1 THR A 141      81.059  72.964 134.092  1.00  0.00           O
ATOM   2214  CG2 THR A 141      81.099  71.304 132.402  1.00  0.00           C
ATOM   2218  C   THR A 141      79.749  69.624 134.762  1.00  0.00           C
ATOM   2219  O   THR A 141      80.009  69.304 135.922  1.00  0.00           O
ATOM   2220  N   ARG A 142      79.779  68.704 133.772  1.00  0.00           N
ATOM   2222  CA  ARG A 142      80.309  67.364 133.952  1.00  0.00           C
ATOM   2224  CB  ARG A 142      80.279  66.484 132.652  1.00  0.00           C
ATOM   2227  CG  ARG A 142      78.899  66.254 131.992  1.00  0.00           C
ATOM   2230  CD  ARG A 142      78.819  64.974 131.132  1.00  0.00           C
ATOM   2233  NE  ARG A 142      79.959  65.014 130.162  1.00  0.00           N
ATOM   2235  CZ  ARG A 142      80.309  64.074 129.302  1.00  0.00           C
ATOM   2236  NH1 ARG A 142      79.729  62.914 129.092  1.00  0.00           N
ATOM   2239  NH2 ARG A 142      81.469  64.184 128.672  1.00  0.00           N
ATOM   2242  C   ARG A 142      81.739  67.354 134.432  1.00  0.00           C
ATOM   2243  O   ARG A 142      82.079  66.634 135.372  1.00  0.00           O
ATOM   2244  N   SER A 143      82.599  68.224 133.842  1.00  0.00           N
ATOM   2246  CA  SER A 143      83.959  68.464 134.312  1.00  0.00           C
ATOM   2248  CB  SER A 143      84.659  69.504 133.392  1.00  0.00           C
ATOM   2251  OG  SER A 143      85.909  69.974 133.902  1.00  0.00           O
ATOM   2253  C   SER A 143      83.999  68.904 135.762  1.00  0.00           C
ATOM   2254  O   SER A 143      84.739  68.354 136.572  1.00  0.00           O
ATOM   2255  N   LYS A 144      83.119  69.834 136.172  1.00  0.00           N
ATOM   2257  CA  LYS A 144      82.969  70.204 137.562  1.00  0.00           C
ATOM   2259  CB  LYS A 144      81.899  71.324 137.682  1.00  0.00           C
ATOM   2262  CG  LYS A 144      82.219  72.364 138.772  1.00  0.00           C
ATOM   2265  CD  LYS A 144      83.509  73.154 138.492  1.00  0.00           C
ATOM   2268  CE  LYS A 144      83.489  73.994 137.212  1.00  0.00           C
ATOM   2271  NZ  LYS A 144      82.599  75.184 137.302  1.00  0.00           N
ATOM   2275  C   LYS A 144      82.549  69.024 138.422  1.00  0.00           C
ATOM   2276  O   LYS A 144      83.229  68.664 139.382  1.00  0.00           O
ATOM   2277  N   ALA A 145      81.469  68.314 138.042  1.00  0.00           N
ATOM   2279  CA  ALA A 145      80.829  67.284 138.832  1.00  0.00           C
ATOM   2281  CB  ALA A 145      79.619  66.744 138.062  1.00  0.00           C
ATOM   2285  C   ALA A 145      81.759  66.124 139.182  1.00  0.00           C
ATOM   2286  O   ALA A 145      81.739  65.604 140.292  1.00  0.00           O
ATOM   2287  N   ILE A 146      82.629  65.754 138.232  1.00  0.00           N
ATOM   2289  CA  ILE A 146      83.719  64.824 138.432  1.00  0.00           C
ATOM   2291  CB  ILE A 146      84.439  64.574 137.112  1.00  0.00           C
ATOM   2293  CG2 ILE A 146      85.729  63.764 137.302  1.00  0.00           C
ATOM   2297  CG1 ILE A 146      83.529  63.864 136.092  1.00  0.00           C
ATOM   2300  CD  ILE A 146      83.989  64.014 134.642  1.00  0.00           C
ATOM   2304  C   ILE A 146      84.719  65.254 139.502  1.00  0.00           C
ATOM   2305  O   ILE A 146      85.119  64.454 140.342  1.00  0.00           O
ATOM   2306  N   GLY A 147      85.139  66.534 139.552  1.00  0.00           N
ATOM   2308  CA  GLY A 147      86.089  67.014 140.572  1.00  0.00           C
ATOM   2311  C   GLY A 147      85.529  66.994 141.962  1.00  0.00           C
ATOM   2312  O   GLY A 147      86.179  66.644 142.952  1.00  0.00           O
ATOM   2313  N   ILE A 148      84.249  67.344 142.052  1.00  0.00           N
ATOM   2315  CA  ILE A 148      83.479  67.194 143.272  1.00  0.00           C
ATOM   2317  CB  ILE A 148      82.089  67.784 143.102  1.00  0.00           C
ATOM   2319  CG2 ILE A 148      81.179  67.364 144.262  1.00  0.00           C
ATOM   2323  CG1 ILE A 148      82.179  69.324 143.082  1.00  0.00           C
ATOM   2326  CD  ILE A 148      82.159  70.024 141.742  1.00  0.00           C
ATOM   2330  C   ILE A 148      83.399  65.754 143.742  1.00  0.00           C
ATOM   2331  O   ILE A 148      83.649  65.424 144.902  1.00  0.00           O
ATOM   2332  N   ALA A 149      83.049  64.854 142.812  1.00  0.00           N
ATOM   2334  CA  ALA A 149      82.919  63.434 143.062  1.00  0.00           C
ATOM   2336  CB  ALA A 149      82.299  62.814 141.822  1.00  0.00           C
ATOM   2340  C   ALA A 149      84.199  62.724 143.442  1.00  0.00           C
ATOM   2341  O   ALA A 149      84.229  61.914 144.372  1.00  0.00           O
ATOM   2342  N   ARG A 150      85.319  63.074 142.782  1.00  0.00           N
ATOM   2344  CA  ARG A 150      86.639  62.634 143.162  1.00  0.00           C
ATOM   2346  CB  ARG A 150      87.699  63.114 142.142  1.00  0.00           C
ATOM   2349  CG  ARG A 150      87.589  62.414 140.782  1.00  0.00           C
ATOM   2352  CD  ARG A 150      88.709  62.844 139.832  1.00  0.00           C
ATOM   2355  NE  ARG A 150      88.369  62.404 138.452  1.00  0.00           N
ATOM   2357  CZ  ARG A 150      88.339  61.144 138.012  1.00  0.00           C
ATOM   2358  NH1 ARG A 150      88.659  60.134 138.792  1.00  0.00           N
ATOM   2361  NH2 ARG A 150      88.069  60.984 136.732  1.00  0.00           N
ATOM   2364  C   ARG A 150      87.079  63.004 144.562  1.00  0.00           C
ATOM   2365  O   ARG A 150      87.689  62.194 145.242  1.00  0.00           O
ATOM   2366  N   ASN A 151      86.789  64.234 145.042  1.00  0.00           N
ATOM   2368  CA  ASN A 151      87.289  64.624 146.352  1.00  0.00           C
ATOM   2370  CB  ASN A 151      87.399  66.174 146.482  1.00  0.00           C
ATOM   2373  CG  ASN A 151      86.099  66.884 146.882  1.00  0.00           C
ATOM   2374  OD1 ASN A 151      85.539  66.674 147.962  1.00  0.00           O
ATOM   2375  ND2 ASN A 151      85.609  67.754 145.992  1.00  0.00           N
ATOM   2378  C   ASN A 151      86.479  63.994 147.462  1.00  0.00           C
ATOM   2379  O   ASN A 151      86.969  63.784 148.572  1.00  0.00           O
ATOM   2380  N   VAL A 152      85.209  63.644 147.162  1.00  0.00           N
ATOM   2382  CA  VAL A 152      84.259  63.184 148.152  1.00  0.00           C
ATOM   2384  CB  VAL A 152      82.879  63.774 147.852  1.00  0.00           C
ATOM   2386  CG1 VAL A 152      82.159  63.084 146.682  1.00  0.00           C
ATOM   2390  CG2 VAL A 152      82.029  63.694 149.122  1.00  0.00           C
ATOM   2394  C   VAL A 152      84.199  61.674 148.162  1.00  0.00           C
ATOM   2395  O   VAL A 152      83.589  61.034 149.022  1.00  0.00           O
ATOM   2396  N   GLY A 153      84.869  61.034 147.192  1.00  0.00           N
ATOM   2398  CA  GLY A 153      85.069  59.594 147.142  1.00  0.00           C
ATOM   2401  C   GLY A 153      84.039  58.914 146.322  1.00  0.00           C
ATOM   2402  O   GLY A 153      84.069  57.694 146.152  1.00  0.00           O
ATOM   2403  N   ALA A 154      83.099  59.674 145.772  1.00  0.00           N
ATOM   2405  CA  ALA A 154      82.059  59.184 144.902  1.00  0.00           C
ATOM   2407  CB  ALA A 154      81.039  60.284 144.552  1.00  0.00           C
ATOM   2411  C   ALA A 154      82.619  58.534 143.642  1.00  0.00           C
ATOM   2412  O   ALA A 154      83.599  58.974 143.062  1.00  0.00           O
ATOM   2413  N   HIS A 155      81.999  57.424 143.222  1.00  0.00           N
ATOM   2415  CA  HIS A 155      82.509  56.614 142.132  1.00  0.00           C
ATOM   2417  CB  HIS A 155      82.329  55.134 142.512  1.00  0.00           C
ATOM   2420  ND1 HIS A 155      84.099  54.024 141.202  1.00  0.00           N
ATOM   2421  CG  HIS A 155      82.769  54.214 141.442  1.00  0.00           C
ATOM   2422  CE1 HIS A 155      84.159  53.124 140.242  1.00  0.00           C
ATOM   2424  NE2 HIS A 155      82.919  52.714 139.872  1.00  0.00           N
ATOM   2426  CD2 HIS A 155      82.029  53.424 140.642  1.00  0.00           C
ATOM   2428  C   HIS A 155      81.679  56.904 140.902  1.00  0.00           C
ATOM   2429  O   HIS A 155      82.049  56.664 139.752  1.00  0.00           O
ATOM   2430  N   TYR A 156      80.519  57.504 141.142  1.00  0.00           N
ATOM   2432  CA  TYR A 156      79.609  57.874 140.112  1.00  0.00           C
ATOM   2434  CB  TYR A 156      78.349  56.984 140.092  1.00  0.00           C
ATOM   2437  CG  TYR A 156      78.609  55.494 139.972  1.00  0.00           C
ATOM   2438  CD1 TYR A 156      79.239  54.994 138.832  1.00  0.00           C
ATOM   2440  CE1 TYR A 156      79.349  53.614 138.602  1.00  0.00           C
ATOM   2442  CZ  TYR A 156      78.819  52.724 139.532  1.00  0.00           C
ATOM   2443  OH  TYR A 156      79.009  51.344 139.352  1.00  0.00           O
ATOM   2445  CD2 TYR A 156      78.079  54.574 140.902  1.00  0.00           C
ATOM   2447  CE2 TYR A 156      78.169  53.194 140.682  1.00  0.00           C
ATOM   2449  C   TYR A 156      79.149  59.284 140.372  1.00  0.00           C
ATOM   2450  O   TYR A 156      79.179  59.784 141.502  1.00  0.00           O
ATOM   2451  N   VAL A 157      78.669  59.944 139.302  1.00  0.00           N
ATOM   2453  CA  VAL A 157      77.869  61.134 139.442  1.00  0.00           C
ATOM   2455  CB  VAL A 157      78.529  62.414 138.942  1.00  0.00           C
ATOM   2457  CG1 VAL A 157      79.919  62.564 139.562  1.00  0.00           C
ATOM   2461  CG2 VAL A 157      78.699  62.424 137.432  1.00  0.00           C
ATOM   2465  C   VAL A 157      76.549  60.904 138.732  1.00  0.00           C
ATOM   2466  O   VAL A 157      76.429  60.154 137.762  1.00  0.00           O
ATOM   2467  N   LEU A 158      75.499  61.504 139.292  1.00  0.00           N
ATOM   2469  CA  LEU A 158      74.129  61.284 138.922  1.00  0.00           C
ATOM   2471  CB  LEU A 158      73.279  61.194 140.232  1.00  0.00           C
ATOM   2474  CG  LEU A 158      73.499  59.924 141.112  1.00  0.00           C
ATOM   2476  CD1 LEU A 158      74.909  59.324 141.232  1.00  0.00           C
ATOM   2480  CD2 LEU A 158      72.909  60.044 142.502  1.00  0.00           C
ATOM   2484  C   LEU A 158      73.709  62.464 138.072  1.00  0.00           C
ATOM   2485  O   LEU A 158      74.239  63.544 138.242  1.00  0.00           O
ATOM   2486  N   TYR A 159      72.799  62.294 137.082  1.00  0.00           N
ATOM   2488  CA  TYR A 159      72.439  63.394 136.192  1.00  0.00           C
ATOM   2490  CB  TYR A 159      72.979  63.214 134.752  1.00  0.00           C
ATOM   2493  CG  TYR A 159      74.369  63.754 134.742  1.00  0.00           C
ATOM   2494  CD1 TYR A 159      74.579  65.104 135.102  1.00  0.00           C
ATOM   2496  CE1 TYR A 159      75.869  65.604 135.282  1.00  0.00           C
ATOM   2498  CZ  TYR A 159      76.959  64.774 135.042  1.00  0.00           C
ATOM   2499  OH  TYR A 159      78.249  65.234 135.292  1.00  0.00           O
ATOM   2501  CD2 TYR A 159      75.479  62.944 134.472  1.00  0.00           C
ATOM   2503  CE2 TYR A 159      76.769  63.454 134.602  1.00  0.00           C
ATOM   2505  C   TYR A 159      70.979  63.744 136.192  1.00  0.00           C
ATOM   2506  O   TYR A 159      70.489  64.514 135.372  1.00  0.00           O
ATOM   2507  N   SER A 160      70.239  63.254 137.192  1.00  0.00           N
ATOM   2509  CA  SER A 160      68.979  63.884 137.462  1.00  0.00           C
ATOM   2511  CB  SER A 160      69.139  65.114 138.362  1.00  0.00           C
ATOM   2514  OG  SER A 160      68.859  66.274 137.592  1.00  0.00           O
ATOM   2516  C   SER A 160      67.949  62.914 137.832  1.00  0.00           C
ATOM   2517  O   SER A 160      67.929  61.884 137.212  1.00  0.00           O
ATOM   2518  N   SER A 161      67.049  63.174 138.772  1.00  0.00           N
ATOM   2520  CA  SER A 161      65.879  62.364 139.072  1.00  0.00           C
ATOM   2522  CB  SER A 161      65.559  61.074 138.282  1.00  0.00           C
ATOM   2525  OG  SER A 161      64.759  60.114 138.942  1.00  0.00           O
ATOM   2527  C   SER A 161      65.579  62.264 140.512  1.00  0.00           C
ATOM   2528  O   SER A 161      66.449  62.334 141.362  1.00  0.00           O
ATOM   2529  N   ALA A 162      64.269  62.174 140.802  1.00  0.00           N
ATOM   2531  CA  ALA A 162      63.759  62.444 142.102  1.00  0.00           C
ATOM   2533  CB  ALA A 162      63.719  63.944 142.372  1.00  0.00           C
ATOM   2537  C   ALA A 162      62.419  61.814 142.342  1.00  0.00           C
ATOM   2538  O   ALA A 162      62.269  61.004 143.232  1.00  0.00           O
ATOM   2539  N   SER A 163      61.419  62.154 141.512  1.00  0.00           N
ATOM   2541  CA  SER A 163      60.279  61.294 141.312  1.00  0.00           C
ATOM   2543  CB  SER A 163      60.639  59.814 141.012  1.00  0.00           C
ATOM   2546  OG  SER A 163      60.449  59.514 139.642  1.00  0.00           O
ATOM   2548  C   SER A 163      59.189  61.334 142.362  1.00  0.00           C
ATOM   2549  O   SER A 163      59.349  60.884 143.482  1.00  0.00           O
ATOM   2550  N   GLY A 164      57.989  61.784 141.972  1.00  0.00           N
ATOM   2552  CA  GLY A 164      56.759  61.504 142.702  1.00  0.00           C
ATOM   2555  C   GLY A 164      56.639  62.014 144.082  1.00  0.00           C
ATOM   2556  O   GLY A 164      57.079  63.114 144.372  1.00  0.00           O
ATOM   2557  N   ASN A 165      55.919  61.294 144.952  1.00  0.00           N
ATOM   2559  CA  ASN A 165      55.559  61.884 146.212  1.00  0.00           C
ATOM   2561  CB  ASN A 165      54.289  61.214 146.812  1.00  0.00           C
ATOM   2564  CG  ASN A 165      53.709  61.784 148.102  1.00  0.00           C
ATOM   2565  OD1 ASN A 165      54.139  62.764 148.722  1.00  0.00           O
ATOM   2566  ND2 ASN A 165      52.629  61.124 148.572  1.00  0.00           N
ATOM   2569  C   ASN A 165      56.729  62.094 147.132  1.00  0.00           C
ATOM   2570  O   ASN A 165      57.599  61.244 147.252  1.00  0.00           O
ATOM   2571  N   VAL A 166      56.749  63.224 147.862  1.00  0.00           N
ATOM   2573  CA  VAL A 166      57.679  63.574 148.922  1.00  0.00           C
ATOM   2575  CB  VAL A 166      57.249  64.894 149.552  1.00  0.00           C
ATOM   2577  CG1 VAL A 166      58.349  65.394 150.512  1.00  0.00           C
ATOM   2581  CG2 VAL A 166      57.029  65.944 148.432  1.00  0.00           C
ATOM   2585  C   VAL A 166      57.819  62.444 149.942  1.00  0.00           C
ATOM   2586  O   VAL A 166      58.889  62.144 150.452  1.00  0.00           O
ATOM   2587  N   ASN A 167      56.689  61.744 150.172  1.00  0.00           N
ATOM   2589  CA  ASN A 167      56.609  60.524 150.942  1.00  0.00           C
ATOM   2591  CB  ASN A 167      55.369  60.654 151.852  1.00  0.00           C
ATOM   2594  CG  ASN A 167      55.649  61.674 152.932  1.00  0.00           C
ATOM   2595  OD1 ASN A 167      56.659  61.604 153.632  1.00  0.00           O
ATOM   2596  ND2 ASN A 167      54.769  62.704 153.052  1.00  0.00           N
ATOM   2599  C   ASN A 167      56.429  59.234 150.142  1.00  0.00           C
ATOM   2600  O   ASN A 167      56.469  58.164 150.732  1.00  0.00           O
ATOM   2601  N   ALA A 168      56.269  59.244 148.802  1.00  0.00           N
ATOM   2603  CA  ALA A 168      56.369  58.014 148.022  1.00  0.00           C
ATOM   2605  CB  ALA A 168      55.019  57.334 147.702  1.00  0.00           C
ATOM   2609  C   ALA A 168      57.099  58.234 146.722  1.00  0.00           C
ATOM   2610  O   ALA A 168      56.489  58.474 145.672  1.00  0.00           O
ATOM   2611  N   PRO A 169      58.419  58.134 146.722  1.00  0.00           N
ATOM   2612  CD  PRO A 169      59.269  58.374 147.882  1.00  0.00           C
ATOM   2615  CA  PRO A 169      59.179  58.224 145.482  1.00  0.00           C
ATOM   2617  CB  PRO A 169      60.489  58.854 145.942  1.00  0.00           C
ATOM   2620  CG  PRO A 169      60.259  59.384 147.352  1.00  0.00           C
ATOM   2623  C   PRO A 169      59.449  56.854 144.892  1.00  0.00           C
ATOM   2624  O   PRO A 169      59.649  55.904 145.642  1.00  0.00           O
ATOM   2625  N   THR A 170      59.509  56.754 143.552  1.00  0.00           N
ATOM   2627  CA  THR A 170      60.229  55.674 142.892  1.00  0.00           C
ATOM   2629  CB  THR A 170      59.709  55.314 141.502  1.00  0.00           C
ATOM   2631  OG1 THR A 170      60.269  54.084 141.032  1.00  0.00           O
ATOM   2633  CG2 THR A 170      59.929  56.384 140.412  1.00  0.00           C
ATOM   2637  C   THR A 170      61.579  56.214 142.662  1.00  0.00           C
ATOM   2638  O   THR A 170      61.739  57.434 142.692  1.00  0.00           O
ATOM   2639  N   LEU A 171      62.549  55.374 142.272  1.00  0.00           N
ATOM   2641  CA  LEU A 171      63.559  55.944 141.422  1.00  0.00           C
ATOM   2643  CB  LEU A 171      64.819  56.394 142.192  1.00  0.00           C
ATOM   2646  CG  LEU A 171      65.329  57.764 141.722  1.00  0.00           C
ATOM   2648  CD1 LEU A 171      64.249  58.834 141.552  1.00  0.00           C
ATOM   2652  CD2 LEU A 171      66.389  58.394 142.622  1.00  0.00           C
ATOM   2656  C   LEU A 171      63.949  54.984 140.372  1.00  0.00           C
ATOM   2657  O   LEU A 171      64.109  53.794 140.622  1.00  0.00           O
ATOM   2658  N   GLN A 172      64.149  55.484 139.172  1.00  0.00           N
ATOM   2660  CA  GLN A 172      64.849  54.774 138.142  1.00  0.00           C
ATOM   2662  CB  GLN A 172      63.859  54.134 137.152  1.00  0.00           C
ATOM   2665  CG  GLN A 172      64.159  54.314 135.642  1.00  0.00           C
ATOM   2668  CD  GLN A 172      65.069  53.264 135.102  1.00  0.00           C
ATOM   2669  OE1 GLN A 172      64.599  52.154 134.872  1.00  0.00           O
ATOM   2670  NE2 GLN A 172      66.369  53.564 134.892  1.00  0.00           N
ATOM   2673  C   GLN A 172      65.499  55.864 137.412  1.00  0.00           C
ATOM   2674  O   GLN A 172      64.739  56.784 137.172  1.00  0.00           O
ATOM   2675  N   MET A 173      66.799  55.854 137.012  1.00  0.00           N
ATOM   2677  CA  MET A 173      67.409  57.054 136.482  1.00  0.00           C
ATOM   2679  CB  MET A 173      67.139  58.284 137.572  1.00  0.00           C
ATOM   2682  CG  MET A 173      67.629  58.544 139.082  1.00  0.00           C
ATOM   2685  SD  MET A 173      68.629  60.034 139.552  1.00  0.00           S
ATOM   2686  CE  MET A 173      69.239  59.864 141.242  1.00  0.00           C
ATOM   2690  C   MET A 173      68.339  56.874 135.082  1.00  0.00           C
ATOM   2691  O   MET A 173      67.799  56.324 134.122  1.00  0.00           O
ATOM   2692  N   GLN A 174      69.679  57.254 134.902  1.00  0.00           N
ATOM   2694  CA  GLN A 174      70.769  57.394 133.862  1.00  0.00           C
ATOM   2696  CB  GLN A 174      70.619  58.584 132.842  1.00  0.00           C
ATOM   2699  CG  GLN A 174      69.649  58.344 131.682  1.00  0.00           C
ATOM   2702  CD  GLN A 174      68.689  59.494 131.392  1.00  0.00           C
ATOM   2703  OE1 GLN A 174      69.119  60.564 130.952  1.00  0.00           O
ATOM   2704  NE2 GLN A 174      67.379  59.264 131.592  1.00  0.00           N
ATOM   2707  C   GLN A 174      72.189  57.724 134.472  1.00  0.00           C
ATOM   2708  O   GLN A 174      72.369  58.734 135.142  1.00  0.00           O
ATOM   2709  N   LEU A 175      73.279  56.944 134.302  1.00  0.00           N
ATOM   2711  CA  LEU A 175      74.499  57.124 135.142  1.00  0.00           C
ATOM   2713  CB  LEU A 175      74.869  55.784 135.832  1.00  0.00           C
ATOM   2716  CG  LEU A 175      75.979  55.844 136.912  1.00  0.00           C
ATOM   2718  CD1 LEU A 175      75.479  56.704 138.052  1.00  0.00           C
ATOM   2722  CD2 LEU A 175      76.279  54.464 137.502  1.00  0.00           C
ATOM   2726  C   LEU A 175      75.779  57.574 134.452  1.00  0.00           C
ATOM   2727  O   LEU A 175      76.169  56.974 133.452  1.00  0.00           O
ATOM   2728  N   MET A 176      76.549  58.554 135.002  1.00  0.00           N
ATOM   2730  CA  MET A 176      77.969  58.754 134.642  1.00  0.00           C
ATOM   2732  CB  MET A 176      78.409  60.244 134.462  1.00  0.00           C
ATOM   2735  CG  MET A 176      79.919  60.454 134.142  1.00  0.00           C
ATOM   2738  SD  MET A 176      80.419  62.044 133.392  1.00  0.00           S
ATOM   2739  CE  MET A 176      80.569  63.054 134.852  1.00  0.00           C
ATOM   2743  C   MET A 176      78.929  58.084 135.602  1.00  0.00           C
ATOM   2744  O   MET A 176      78.889  58.304 136.812  1.00  0.00           O
ATOM   2745  N   LEU A 177      79.869  57.274 135.092  1.00  0.00           N
ATOM   2747  CA  LEU A 177      81.039  56.844 135.842  1.00  0.00           C
ATOM   2749  CB  LEU A 177      81.699  55.604 135.182  1.00  0.00           C
ATOM   2752  CG  LEU A 177      82.959  55.064 135.902  1.00  0.00           C
ATOM   2754  CD1 LEU A 177      82.619  54.544 137.302  1.00  0.00           C
ATOM   2758  CD2 LEU A 177      83.599  53.934 135.102  1.00  0.00           C
ATOM   2762  C   LEU A 177      82.039  57.964 136.032  1.00  0.00           C
ATOM   2763  O   LEU A 177      82.509  58.574 135.062  1.00  0.00           O
ATOM   2764  N   VAL A 178      82.409  58.294 137.302  1.00  0.00           N
ATOM   2766  CA  VAL A 178      83.239  59.454 137.612  1.00  0.00           C
ATOM   2768  CB  VAL A 178      83.419  59.674 139.122  1.00  0.00           C
ATOM   2770  CG1 VAL A 178      84.449  58.744 139.812  1.00  0.00           C
ATOM   2774  CG2 VAL A 178      83.889  61.114 139.352  1.00  0.00           C
ATOM   2778  C   VAL A 178      84.589  59.374 136.952  1.00  0.00           C
ATOM   2779  O   VAL A 178      85.109  60.344 136.412  1.00  0.00           O
ATOM   2780  N   GLN A 179      85.179  58.164 136.982  1.00  0.00           N
ATOM   2782  CA  GLN A 179      86.529  57.924 136.582  1.00  0.00           C
ATOM   2784  CB  GLN A 179      87.019  56.544 137.062  1.00  0.00           C
ATOM   2787  CG  GLN A 179      88.499  56.274 136.712  1.00  0.00           C
ATOM   2790  CD  GLN A 179      88.969  54.934 137.262  1.00  0.00           C
ATOM   2791  OE1 GLN A 179      88.309  54.264 138.052  1.00  0.00           O
ATOM   2792  NE2 GLN A 179      90.179  54.544 136.832  1.00  0.00           N
ATOM   2795  C   GLN A 179      86.779  58.114 135.112  1.00  0.00           C
ATOM   2796  O   GLN A 179      87.719  58.804 134.732  1.00  0.00           O
ATOM   2797  N   THR A 180      85.909  57.534 134.262  1.00  0.00           N
ATOM   2799  CA  THR A 180      86.019  57.594 132.802  1.00  0.00           C
ATOM   2801  CB  THR A 180      85.309  56.404 132.122  1.00  0.00           C
ATOM   2803  OG1 THR A 180      85.689  55.154 132.672  1.00  0.00           O
ATOM   2805  CG2 THR A 180      85.639  56.314 130.632  1.00  0.00           C
ATOM   2809  C   THR A 180      85.369  58.854 132.252  1.00  0.00           C
ATOM   2810  O   THR A 180      85.729  59.334 131.172  1.00  0.00           O
ATOM   2811  N   GLY A 181      84.379  59.414 132.962  1.00  0.00           N
ATOM   2813  CA  GLY A 181      83.589  60.534 132.462  1.00  0.00           C
ATOM   2816  C   GLY A 181      82.529  60.074 131.492  1.00  0.00           C
ATOM   2817  O   GLY A 181      81.889  60.854 130.782  1.00  0.00           O
ATOM   2818  N   GLU A 182      82.249  58.764 131.492  1.00  0.00           N
ATOM   2820  CA  GLU A 182      81.359  58.094 130.562  1.00  0.00           C
ATOM   2822  CB  GLU A 182      82.029  56.734 130.212  1.00  0.00           C
ATOM   2825  CG  GLU A 182      81.249  55.794 129.272  1.00  0.00           C
ATOM   2828  CD  GLU A 182      81.969  54.474 129.042  1.00  0.00           C
ATOM   2829  OE1 GLU A 182      82.639  53.934 129.962  1.00  0.00           O
ATOM   2830  OE2 GLU A 182      81.769  53.914 127.932  1.00  0.00           O
ATOM   2831  C   GLU A 182      79.949  57.914 131.122  1.00  0.00           C
ATOM   2832  O   GLU A 182      79.779  57.534 132.282  1.00  0.00           O
ATOM   2833  N   ILE A 183      78.879  58.204 130.332  1.00  0.00           N
ATOM   2835  CA  ILE A 183      77.509  57.844 130.682  1.00  0.00           C
ATOM   2837  CB  ILE A 183      76.339  58.554 129.952  1.00  0.00           C
ATOM   2839  CG2 ILE A 183      74.999  57.924 130.392  1.00  0.00           C
ATOM   2843  CG1 ILE A 183      76.249  60.074 130.162  1.00  0.00           C
ATOM   2846  CD  ILE A 183      75.939  60.494 131.602  1.00  0.00           C
ATOM   2850  C   ILE A 183      77.379  56.384 130.342  1.00  0.00           C
ATOM   2851  O   ILE A 183      77.519  56.004 129.182  1.00  0.00           O
ATOM   2852  N   ILE A 184      77.169  55.524 131.342  1.00  0.00           N
ATOM   2854  CA  ILE A 184      77.269  54.094 131.142  1.00  0.00           C
ATOM   2856  CB  ILE A 184      77.819  53.414 132.402  1.00  0.00           C
ATOM   2858  CG2 ILE A 184      79.299  53.834 132.622  1.00  0.00           C
ATOM   2862  CG1 ILE A 184      76.989  53.664 133.672  1.00  0.00           C
ATOM   2865  CD  ILE A 184      77.449  52.784 134.842  1.00  0.00           C
ATOM   2869  C   ILE A 184      75.979  53.444 130.632  1.00  0.00           C
ATOM   2870  O   ILE A 184      76.039  52.334 130.092  1.00  0.00           O
ATOM   2871  N   TRP A 185      74.789  54.104 130.752  1.00  0.00           N
ATOM   2873  CA  TRP A 185      73.469  53.504 130.492  1.00  0.00           C
ATOM   2875  CB  TRP A 185      73.389  52.084 131.202  1.00  0.00           C
ATOM   2878  CG  TRP A 185      72.069  51.634 131.712  1.00  0.00           C
ATOM   2879  CD1 TRP A 185      71.099  50.884 131.112  1.00  0.00           C
ATOM   2881  NE1 TRP A 185      69.879  51.184 131.682  1.00  0.00           N
ATOM   2883  CE2 TRP A 185      70.069  52.104 132.672  1.00  0.00           C
ATOM   2884  CD2 TRP A 185      71.449  52.374 132.752  1.00  0.00           C
ATOM   2885  CE3 TRP A 185      71.919  53.344 133.622  1.00  0.00           C
ATOM   2887  CZ3 TRP A 185      70.999  54.084 134.342  1.00  0.00           C
ATOM   2889  CZ2 TRP A 185      69.159  52.824 133.392  1.00  0.00           C
ATOM   2891  CH2 TRP A 185      69.639  53.814 134.242  1.00  0.00           C
ATOM   2893  C   TRP A 185      72.289  54.504 130.792  1.00  0.00           C
ATOM   2894  O   TRP A 185      72.539  55.534 131.432  1.00  0.00           O
ATOM   2895  N   SER A 186      71.009  54.204 130.362  1.00  0.00           N
ATOM   2897  CA  SER A 186      69.779  55.004 130.562  1.00  0.00           C
ATOM   2899  CB  SER A 186      69.669  56.114 129.462  1.00  0.00           C
ATOM   2902  OG  SER A 186      69.589  55.624 128.132  1.00  0.00           O
ATOM   2904  C   SER A 186      68.389  54.264 130.632  1.00  0.00           C
ATOM   2905  O   SER A 186      68.229  53.154 130.122  1.00  0.00           O
ATOM   2906  N   GLY A 187      67.319  54.824 131.322  1.00  0.00           N
ATOM   2908  CA  GLY A 187      65.979  54.184 131.412  1.00  0.00           C
ATOM   2911  C   GLY A 187      64.779  55.014 131.932  1.00  0.00           C
ATOM   2912  O   GLY A 187      64.859  56.224 132.072  1.00  0.00           O
ATOM   2913  N   LYS A 188      63.599  54.354 132.202  1.00  0.00           N
ATOM   2915  CA  LYS A 188      62.369  54.914 132.792  1.00  0.00           C
ATOM   2917  CB  LYS A 188      61.409  55.704 131.842  1.00  0.00           C
ATOM   2920  CG  LYS A 188      60.959  54.984 130.562  1.00  0.00           C
ATOM   2923  CD  LYS A 188      61.979  55.084 129.422  1.00  0.00           C
ATOM   2926  CE  LYS A 188      62.539  53.714 129.032  1.00  0.00           C
ATOM   2929  NZ  LYS A 188      63.539  53.854 127.962  1.00  0.00           N
ATOM   2933  C   LYS A 188      61.559  53.834 133.522  1.00  0.00           C
ATOM   2934  O   LYS A 188      61.679  52.664 133.182  1.00  0.00           O
ATOM   2935  N   GLY A 189      60.789  54.164 134.592  1.00  0.00           N
ATOM   2937  CA  GLY A 189      60.319  53.174 135.582  1.00  0.00           C
ATOM   2940  C   GLY A 189      59.789  53.784 136.882  1.00  0.00           C
ATOM   2941  O   GLY A 189      60.459  54.564 137.542  1.00  0.00           O
ATOM   2942  N   ALA A 190      58.549  53.404 137.302  1.00  0.00           N
ATOM   2944  CA  ALA A 190      57.699  54.224 138.142  1.00  0.00           C
ATOM   2946  CB  ALA A 190      56.439  54.624 137.352  1.00  0.00           C
ATOM   2950  C   ALA A 190      57.239  53.624 139.482  1.00  0.00           C
ATOM   2951  O   ALA A 190      57.359  52.434 139.772  1.00  0.00           O
ATOM   2952  N   VAL A 191      56.709  54.514 140.342  1.00  0.00           N
ATOM   2954  CA  VAL A 191      55.829  54.284 141.492  1.00  0.00           C
ATOM   2956  CB  VAL A 191      56.479  54.394 142.902  1.00  0.00           C
ATOM   2958  CG1 VAL A 191      55.439  54.294 144.032  1.00  0.00           C
ATOM   2962  CG2 VAL A 191      57.499  53.274 143.152  1.00  0.00           C
ATOM   2966  C   VAL A 191      54.789  55.384 141.302  1.00  0.00           C
ATOM   2967  O   VAL A 191      54.719  56.344 142.062  1.00  0.00           O
ATOM   2968  N   SER A 192      54.029  55.334 140.192  1.00  0.00           N
ATOM   2970  CA  SER A 192      53.029  56.324 139.802  1.00  0.00           C
ATOM   2972  CB  SER A 192      52.519  56.124 138.342  1.00  0.00           C
ATOM   2975  OG  SER A 192      52.259  54.744 138.042  1.00  0.00           O
ATOM   2977  C   SER A 192      51.929  56.534 140.842  1.00  0.00           C
ATOM   2978  O   SER A 192      51.759  55.704 141.742  1.00  0.00           O
ATOM   2979  N   GLN A 193      51.199  57.674 140.822  1.00  0.00           N
ATOM   2981  CA  GLN A 193      50.209  58.054 141.832  1.00  0.00           C
ATOM   2983  CB  GLN A 193      49.189  56.934 142.172  1.00  0.00           C
ATOM   2986  CG  GLN A 193      48.679  56.044 140.992  1.00  0.00           C
ATOM   2989  CD  GLN A 193      48.699  56.584 139.552  1.00  0.00           C
ATOM   2990  OE1 GLN A 193      49.309  55.954 138.682  1.00  0.00           O
ATOM   2991  NE2 GLN A 193      48.019  57.704 139.312  1.00  0.00           N
ATOM   2994  C   GLN A 193      49.429  59.344 141.462  1.00  0.00           C
ATOM   2995  OT1 GLN A 193      49.589  59.834 140.312  1.00  0.00           O
ATOM   2996  OT2 GLN A 193      48.659  59.864 142.322  1.00  0.00           O
ATOM   2997  NH3 POPEB 194      67.149   4.414 125.782  1.00  0.00           N
ATOM   3001  C12 POPEB 194      68.309   4.034 124.942  1.00  0.00           C
ATOM   3004  C11 POPEB 194      69.509   4.854 125.382  1.00  0.00           C
ATOM   3007  P   POPEB 194      72.049   4.854 125.022  1.00  0.00           P
ATOM   3008  O13 POPEB 194      71.849   6.294 124.772  1.00  0.00           O
ATOM   3009  O14 POPEB 194      72.619   4.424 126.322  1.00  0.00           O
ATOM   3010  O11 POPEB 194      72.819   4.154 123.842  1.00  0.00           O
ATOM   3011  O12 POPEB 194      70.649   4.154 124.912  1.00  0.00           O
ATOM   3012  C1  POPEB 194      73.159   4.844 122.642  1.00  0.00           C
ATOM   3015  C2  POPEB 194      72.069   4.714 121.532  1.00  0.00           C
ATOM   3017  O21 POPEB 194      71.979   3.384 120.962  1.00  0.00           O
ATOM   3018  C21 POPEB 194      73.049   2.994 120.272  1.00  0.00           C
ATOM   3019  O22 POPEB 194      74.049   3.654 120.062  1.00  0.00           O
ATOM   3020  C22 POPEB 194      72.879   1.554 119.782  1.00  0.00           C
ATOM   3023  C3  POPEB 194      72.209   5.844 120.452  1.00  0.00           C
ATOM   3026  O31 POPEB 194      71.219   5.724 119.412  1.00  0.00           O
ATOM   3027  C31 POPEB 194      70.959   6.884 118.782  1.00  0.00           C
ATOM   3028  O32 POPEB 194      71.399   7.974 119.102  1.00  0.00           O
ATOM   3029  C32 POPEB 194      70.089   6.614 117.552  1.00  0.00           C
ATOM   3032  C23 POPEB 194      72.369   0.594 120.882  1.00  0.00           C
ATOM   3035  C24 POPEB 194      72.269  -0.874 120.452  1.00  0.00           C
ATOM   3038  C25 POPEB 194      73.639  -1.574 120.392  1.00  0.00           C
ATOM   3041  C26 POPEB 194      73.559  -3.074 120.042  1.00  0.00           C
ATOM   3044  C27 POPEB 194      72.899  -3.374 118.682  1.00  0.00           C
ATOM   3047  C28 POPEB 194      72.859  -4.884 118.362  1.00  0.00           C
ATOM   3050  C29 POPEB 194      74.209  -5.504 118.122  1.00  0.00           C
ATOM   3052 0C21 POPEB 194      74.409  -6.814 117.882  1.00  0.00           C
ATOM   3054 1C21 POPEB 194      73.339  -7.884 117.812  1.00  0.00           C
ATOM   3057 2C21 POPEB 194      72.629  -7.994 116.442  1.00  0.00           C
ATOM   3060 3C21 POPEB 194      73.589  -8.324 115.292  1.00  0.00           C
ATOM   3063 4C21 POPEB 194      72.909  -8.464 113.932  1.00  0.00           C
ATOM   3066 5C21 POPEB 194      72.789  -7.114 113.202  1.00  0.00           C
ATOM   3069 6C21 POPEB 194      72.119  -7.214 111.832  1.00  0.00           C
ATOM   3072 7C21 POPEB 194      71.999  -5.854 111.142  1.00  0.00           C
ATOM   3075 8C21 POPEB 194      71.119  -5.874 109.892  1.00  0.00           C
ATOM   3079  C33 POPEB 194      69.749   7.904 116.772  1.00  0.00           C
ATOM   3082  C34 POPEB 194      68.679   7.674 115.692  1.00  0.00           C
ATOM   3085  C35 POPEB 194      67.239   7.824 116.222  1.00  0.00           C
ATOM   3088  C36 POPEB 194      66.829   9.294 116.332  1.00  0.00           C
ATOM   3091  C37 POPEB 194      65.429   9.504 116.912  1.00  0.00           C
ATOM   3094  C38 POPEB 194      65.079  10.994 116.972  1.00  0.00           C
ATOM   3097  C39 POPEB 194      63.739  11.254 117.662  1.00  0.00           C
ATOM   3100 0C31 POPEB 194      63.529  12.734 117.992  1.00  0.00           C
ATOM   3103 1C31 POPEB 194      62.169  13.014 118.642  1.00  0.00           C
ATOM   3106 2C31 POPEB 194      61.979  14.514 118.912  1.00  0.00           C
ATOM   3109 3C31 POPEB 194      60.669  15.084 118.352  1.00  0.00           C
ATOM   3112 4C31 POPEB 194      60.629  15.064 116.822  1.00  0.00           C
ATOM   3115 5C31 POPEB 194      59.389  15.714 116.212  1.00  0.00           C
ATOM   3118 6C31 POPEB 194      59.389  15.634 114.682  1.00  0.00           C
ATOM   3122  NH3 POPEC 195      29.979 114.334  86.362  1.00  0.00           N
ATOM   3126  C12 POPEC 195      30.719 115.064  85.272  1.00  0.00           C
ATOM   3129  C11 POPEC 195      31.209 114.174  84.142  1.00  0.00           C
ATOM   3132  P   POPEC 195      32.299 111.824  84.302  1.00  0.00           P
ATOM   3133  O13 POPEC 195      33.709 111.364  84.382  1.00  0.00           O
ATOM   3134  O14 POPEC 195      31.609 111.624  83.002  1.00  0.00           O
ATOM   3135  O11 POPEC 195      31.429 111.204  85.472  1.00  0.00           O
ATOM   3136  O12 POPEC 195      32.259 113.344  84.652  1.00  0.00           O
ATOM   3137  C1  POPEC 195      31.859 110.124  86.292  1.00  0.00           C
ATOM   3140  C2  POPEC 195      31.279 110.264  87.732  1.00  0.00           C
ATOM   3142  O21 POPEC 195      31.979 109.304  88.562  1.00  0.00           O
ATOM   3143  C21 POPEC 195      32.149 109.634  89.842  1.00  0.00           C
ATOM   3144  O22 POPEC 195      31.699 110.624  90.392  1.00  0.00           O
ATOM   3145  C22 POPEC 195      33.039 108.574  90.502  1.00  0.00           C
ATOM   3148  C3  POPEC 195      29.749 109.994  87.732  1.00  0.00           C
ATOM   3151  O31 POPEC 195      29.109 110.294  88.992  1.00  0.00           O
ATOM   3152  C31 POPEC 195      28.719 111.554  89.172  1.00  0.00           C
ATOM   3153  O32 POPEC 195      28.829 112.444  88.352  1.00  0.00           O
ATOM   3154  C32 POPEC 195      28.049 111.624  90.552  1.00  0.00           C
ATOM   3157  C23 POPEC 195      33.979 109.164  91.582  1.00  0.00           C
ATOM   3160  C24 POPEC 195      34.949 108.124  92.172  1.00  0.00           C
ATOM   3163  C25 POPEC 195      34.809 107.884  93.692  1.00  0.00           C
ATOM   3166  C26 POPEC 195      35.239 109.074  94.562  1.00  0.00           C
ATOM   3169  C27 POPEC 195      35.799 108.654  95.932  1.00  0.00           C
ATOM   3172  C28 POPEC 195      36.289 109.864  96.762  1.00  0.00           C
ATOM   3175  C29 POPEC 195      37.339 109.494  97.782  1.00  0.00           C
ATOM   3177 0C21 POPEC 195      37.499 110.024  99.022  1.00  0.00           C
ATOM   3179 1C21 POPEC 195      36.669 111.094  99.682  1.00  0.00           C
ATOM   3182 2C21 POPEC 195      36.089 110.644 101.042  1.00  0.00           C
ATOM   3185 3C21 POPEC 195      37.129 110.474 102.162  1.00  0.00           C
ATOM   3188 4C21 POPEC 195      36.509 109.854 103.432  1.00  0.00           C
ATOM   3191 5C21 POPEC 195      37.419 109.944 104.662  1.00  0.00           C
ATOM   3194 6C21 POPEC 195      36.859 109.164 105.852  1.00  0.00           C
ATOM   3197 7C21 POPEC 195      37.559 109.484 107.182  1.00  0.00           C
ATOM   3200 8C21 POPEC 195      36.979 108.714 108.372  1.00  0.00           C
ATOM   3204  C33 POPEC 195      27.449 113.014  90.872  1.00  0.00           C
ATOM   3207  C34 POPEC 195      27.009 113.144  92.342  1.00  0.00           C
ATOM   3210  C35 POPEC 195      26.239 114.444  92.592  1.00  0.00           C
ATOM   3213  C36 POPEC 195      25.459 114.464  93.912  1.00  0.00           C
ATOM   3216  C37 POPEC 195      24.089 113.774  93.802  1.00  0.00           C
ATOM   3219  C38 POPEC 195      23.229 113.924  95.062  1.00  0.00           C
ATOM   3222  C39 POPEC 195      23.629 112.944  96.172  1.00  0.00           C
ATOM   3225 0C31 POPEC 195      23.309 113.474  97.582  1.00  0.00           C
ATOM   3228 1C31 POPEC 195      23.749 112.494  98.672  1.00  0.00           C
ATOM   3231 2C31 POPEC 195      23.709 113.114 100.072  1.00  0.00           C
ATOM   3234 3C31 POPEC 195      24.339 112.234 101.172  1.00  0.00           C
ATOM   3237 4C31 POPEC 195      25.829 111.954 100.942  1.00  0.00           C
ATOM   3240 5C31 POPEC 195      26.539 111.444 102.202  1.00  0.00           C
ATOM   3243 6C31 POPEC 195      28.049 111.304 102.012  1.00  0.00           C
ATOM   3247  NH3 POPED 196     106.869 104.724  81.562  1.00  0.00           N
ATOM   3251  C12 POPED 196     106.479 106.164  81.612  1.00  0.00           C
ATOM   3254  C11 POPED 196     104.969 106.344  81.602  1.00  0.00           C
ATOM   3257  P   POPED 196     104.269 108.284  83.282  1.00  0.00           P
ATOM   3258  O13 POPED 196     105.319 109.204  83.752  1.00  0.00           O
ATOM   3259  O14 POPED 196     102.899 108.814  83.152  1.00  0.00           O
ATOM   3260  O11 POPED 196     104.149 107.044  84.272  1.00  0.00           O
ATOM   3261  O12 POPED 196     104.729 107.704  81.892  1.00  0.00           O
ATOM   3262  C1  POPED 196     105.219 106.664  85.142  1.00  0.00           C
ATOM   3265  C2  POPED 196     105.279 107.484  86.482  1.00  0.00           C
ATOM   3267  O21 POPED 196     106.409 107.094  87.312  1.00  0.00           O
ATOM   3268  C21 POPED 196     106.409 105.874  87.802  1.00  0.00           C
ATOM   3269  O22 POPED 196     105.609 105.004  87.542  1.00  0.00           O
ATOM   3270  C22 POPED 196     107.569 105.684  88.812  1.00  0.00           C
ATOM   3273  C3  POPED 196     103.919 107.484  87.272  1.00  0.00           C
ATOM   3276  O31 POPED 196     104.069 108.004  88.622  1.00  0.00           O
ATOM   3277  C31 POPED 196     103.129 108.874  89.032  1.00  0.00           C
ATOM   3278  O32 POPED 196     102.189 109.294  88.382  1.00  0.00           O
ATOM   3279  C32 POPED 196     103.339 109.184  90.522  1.00  0.00           C
ATOM   3282  C23 POPED 196     107.479 104.414  89.732  1.00  0.00           C
ATOM   3285  C24 POPED 196     107.259 104.614  91.242  1.00  0.00           C
ATOM   3288  C25 POPED 196     107.259 103.294  92.032  1.00  0.00           C
ATOM   3291  C26 POPED 196     107.259 103.464  93.562  1.00  0.00           C
ATOM   3294  C27 POPED 196     107.469 102.124  94.292  1.00  0.00           C
ATOM   3297  C28 POPED 196     107.629 102.254  95.822  1.00  0.00           C
ATOM   3300  C29 POPED 196     108.479 101.144  96.402  1.00  0.00           C
ATOM   3302 0C21 POPED 196     108.069 100.034  97.052  1.00  0.00           C
ATOM   3304 1C21 POPED 196     106.639  99.644  97.372  1.00  0.00           C
ATOM   3307 2C21 POPED 196     106.369  99.714  98.882  1.00  0.00           C
ATOM   3310 3C21 POPED 196     106.949  98.534  99.682  1.00  0.00           C
ATOM   3313 4C21 POPED 196     106.829  98.724 101.212  1.00  0.00           C
ATOM   3316 5C21 POPED 196     108.059  99.404 101.812  1.00  0.00           C
ATOM   3319 6C21 POPED 196     108.049  99.444 103.352  1.00  0.00           C
ATOM   3322 7C21 POPED 196     109.459  99.534 103.942  1.00  0.00           C
ATOM   3325 8C21 POPED 196     109.479  99.614 105.472  1.00  0.00           C
ATOM   3329  C33 POPED 196     103.769 110.644  90.812  1.00  0.00           C
ATOM   3332  C34 POPED 196     105.209 111.004  90.412  1.00  0.00           C
ATOM   3335  C35 POPED 196     106.289 110.464  91.362  1.00  0.00           C
ATOM   3338  C36 POPED 196     107.289 111.504  91.862  1.00  0.00           C
ATOM   3341  C37 POPED 196     106.939 111.964  93.282  1.00  0.00           C
ATOM   3344  C38 POPED 196     108.009 112.854  93.932  1.00  0.00           C
ATOM   3347  C39 POPED 196     109.379 112.164  94.092  1.00  0.00           C
ATOM   3350 0C31 POPED 196     110.439 112.754  93.162  1.00  0.00           C
ATOM   3353 1C31 POPED 196     111.859 112.304  93.522  1.00  0.00           C
ATOM   3356 2C31 POPED 196     112.899 113.114  92.752  1.00  0.00           C
ATOM   3359 3C31 POPED 196     114.339 112.654  93.002  1.00  0.00           C
ATOM   3362 4C31 POPED 196     114.819 112.964  94.422  1.00  0.00           C
ATOM   3365 5C31 POPED 196     116.309 112.704  94.602  1.00  0.00           C
ATOM   3368 6C31 POPED 196     116.839 113.104  95.992  1.00  0.00           C
ATOM   3372  NH3 POPEE 197     110.569  61.074  84.022  1.00  0.00           N
ATOM   3376  C12 POPEE 197     110.639  59.584  84.172  1.00  0.00           C
ATOM   3379  C11 POPEE 197     111.379  58.934  82.992  1.00  0.00           C
ATOM   3382  P   POPEE 197     113.229  57.104  83.192  1.00  0.00           P
ATOM   3383  O13 POPEE 197     114.149  58.114  83.742  1.00  0.00           O
ATOM   3384  O14 POPEE 197     113.479  56.614  81.822  1.00  0.00           O
ATOM   3385  O11 POPEE 197     113.289  55.784  84.022  1.00  0.00           O
ATOM   3386  O12 POPEE 197     111.729  57.584  83.302  1.00  0.00           O
ATOM   3387  C1  POPEE 197     113.529  55.764  85.412  1.00  0.00           C
ATOM   3390  C2  POPEE 197     112.649  54.674  86.042  1.00  0.00           C
ATOM   3392  O21 POPEE 197     113.019  54.474  87.412  1.00  0.00           O
ATOM   3393  C21 POPEE 197     112.559  55.404  88.232  1.00  0.00           C
ATOM   3394  O22 POPEE 197     111.829  56.324  87.922  1.00  0.00           O
ATOM   3395  C22 POPEE 197     112.929  55.024  89.662  1.00  0.00           C
ATOM   3398  C3  POPEE 197     112.799  53.314  85.302  1.00  0.00           C
ATOM   3401  O31 POPEE 197     112.299  52.244  86.152  1.00  0.00           O
ATOM   3402  C31 POPEE 197     113.199  51.324  86.462  1.00  0.00           C
ATOM   3403  O32 POPEE 197     114.159  51.014  85.772  1.00  0.00           O
ATOM   3404  C32 POPEE 197     112.879  50.824  87.872  1.00  0.00           C
ATOM   3407  C23 POPEE 197     114.299  54.344  89.872  1.00  0.00           C
ATOM   3410  C24 POPEE 197     114.229  53.344  91.032  1.00  0.00           C
ATOM   3413  C25 POPEE 197     115.489  53.294  91.892  1.00  0.00           C
ATOM   3416  C26 POPEE 197     115.679  54.524  92.792  1.00  0.00           C
ATOM   3419  C27 POPEE 197     116.419  54.174  94.092  1.00  0.00           C
ATOM   3422  C28 POPEE 197     116.349  55.254  95.182  1.00  0.00           C
ATOM   3425  C29 POPEE 197     117.269  56.404  94.902  1.00  0.00           C
ATOM   3427 0C21 POPEE 197     118.589  56.424  95.182  1.00  0.00           C
ATOM   3429 1C21 POPEE 197     119.399  55.304  95.792  1.00  0.00           C
ATOM   3432 2C21 POPEE 197     119.549  55.464  97.312  1.00  0.00           C
ATOM   3435 3C21 POPEE 197     120.629  54.534  97.882  1.00  0.00           C
ATOM   3438 4C21 POPEE 197     120.669  54.494  99.422  1.00  0.00           C
ATOM   3441 5C21 POPEE 197     120.879  55.864 100.072  1.00  0.00           C
ATOM   3444 6C21 POPEE 197     120.939  55.804 101.602  1.00  0.00           C
ATOM   3447 7C21 POPEE 197     121.429  57.124 102.212  1.00  0.00           C
ATOM   3450 8C21 POPEE 197     121.299  57.204 103.732  1.00  0.00           C
ATOM   3454  C33 POPEE 197     113.839  49.784  88.502  1.00  0.00           C
ATOM   3457  C34 POPEE 197     113.349  49.424  89.912  1.00  0.00           C
ATOM   3460  C35 POPEE 197     114.259  48.504  90.732  1.00  0.00           C
ATOM   3463  C36 POPEE 197     113.799  48.484  92.192  1.00  0.00           C
ATOM   3466  C37 POPEE 197     114.699  47.674  93.132  1.00  0.00           C
ATOM   3469  C38 POPEE 197     114.349  47.934  94.602  1.00  0.00           C
ATOM   3472  C39 POPEE 197     115.199  47.164  95.622  1.00  0.00           C
ATOM   3475 0C31 POPEE 197     115.209  45.644  95.402  1.00  0.00           C
ATOM   3478 1C31 POPEE 197     115.749  44.884  96.622  1.00  0.00           C
ATOM   3481 2C31 POPEE 197     115.849  43.384  96.372  1.00  0.00           C
ATOM   3484 3C31 POPEE 197     116.379  42.574  97.572  1.00  0.00           C
ATOM   3487 4C31 POPEE 197     115.469  42.634  98.812  1.00  0.00           C
ATOM   3490 5C31 POPEE 197     115.959  41.704  99.932  1.00  0.00           C
ATOM   3493 6C31 POPEE 197     115.049  41.724 101.162  1.00  0.00           C
ATOM   3497  NH3 POPEF 198      94.979   9.744  81.012  1.00  0.00           N
ATOM   3501  C12 POPEF 198      93.709  10.064  80.282  1.00  0.00           C
ATOM   3504  C11 POPEF 198      93.169   8.834  79.532  1.00  0.00           C
ATOM   3507  P   POPEF 198      94.439   6.634  79.902  1.00  0.00           P
ATOM   3508  O13 POPEF 198      95.679   7.454  79.872  1.00  0.00           O
ATOM   3509  O14 POPEF 198      94.009   5.924  78.682  1.00  0.00           O
ATOM   3510  O11 POPEF 198      94.509   5.584  81.072  1.00  0.00           O
ATOM   3511  O12 POPEF 198      93.299   7.644  80.322  1.00  0.00           O
ATOM   3512  C1  POPEF 198      94.829   5.884  82.412  1.00  0.00           C
ATOM   3515  C2  POPEF 198      93.519   5.844  83.242  1.00  0.00           C
ATOM   3517  O21 POPEF 198      93.599   6.574  84.482  1.00  0.00           O
ATOM   3518  C21 POPEF 198      93.749   7.874  84.362  1.00  0.00           C
ATOM   3519  O22 POPEF 198      94.029   8.494  83.352  1.00  0.00           O
ATOM   3520  C22 POPEF 198      93.489   8.524  85.722  1.00  0.00           C
ATOM   3523  C3  POPEF 198      93.119   4.364  83.532  1.00  0.00           C
ATOM   3526  O31 POPEF 198      92.329   4.174  84.722  1.00  0.00           O
ATOM   3527  C31 POPEF 198      91.029   4.354  84.582  1.00  0.00           C
ATOM   3528  O32 POPEF 198      90.459   4.724  83.562  1.00  0.00           O
ATOM   3529  C32 POPEF 198      90.319   3.984  85.882  1.00  0.00           C
ATOM   3532  C23 POPEF 198      92.299   9.494  85.622  1.00  0.00           C
ATOM   3535  C24 POPEF 198      92.059  10.294  86.902  1.00  0.00           C
ATOM   3538  C25 POPEF 198      91.599   9.454  88.102  1.00  0.00           C
ATOM   3541  C26 POPEF 198      91.569  10.284  89.382  1.00  0.00           C
ATOM   3544  C27 POPEF 198      90.899   9.614  90.592  1.00  0.00           C
ATOM   3547  C28 POPEF 198      90.759  10.644  91.742  1.00  0.00           C
ATOM   3550  C29 POPEF 198      89.949  10.174  92.932  1.00  0.00           C
ATOM   3552 0C21 POPEF 198      88.979  10.854  93.572  1.00  0.00           C
ATOM   3554 1C21 POPEF 198      88.489  12.254  93.272  1.00  0.00           C
ATOM   3557 2C21 POPEF 198      87.199  12.304  92.432  1.00  0.00           C
ATOM   3560 3C21 POPEF 198      86.039  11.414  92.922  1.00  0.00           C
ATOM   3563 4C21 POPEF 198      85.419  11.834  94.272  1.00  0.00           C
ATOM   3566 5C21 POPEF 198      84.549  13.104  94.192  1.00  0.00           C
ATOM   3569 6C21 POPEF 198      83.779  13.364  95.482  1.00  0.00           C
ATOM   3572 7C21 POPEF 198      82.779  14.524  95.382  1.00  0.00           C
ATOM   3575 8C21 POPEF 198      81.959  14.734  96.652  1.00  0.00           C
ATOM   3579  C33 POPEF 198      89.519   5.154  86.502  1.00  0.00           C
ATOM   3582  C34 POPEF 198      90.399   6.204  87.192  1.00  0.00           C
ATOM   3585  C35 POPEF 198      91.009   5.774  88.532  1.00  0.00           C
ATOM   3588  C36 POPEF 198      90.039   5.834  89.722  1.00  0.00           C
ATOM   3591  C37 POPEF 198      90.759   5.574  91.052  1.00  0.00           C
ATOM   3594  C38 POPEF 198      90.189   6.394  92.212  1.00  0.00           C
ATOM   3597  C39 POPEF 198      91.109   6.374  93.442  1.00  0.00           C
ATOM   3600 0C31 POPEF 198      90.749   5.244  94.402  1.00  0.00           C
ATOM   3603 1C31 POPEF 198      91.889   4.914  95.362  1.00  0.00           C
ATOM   3606 2C31 POPEF 198      91.409   4.124  96.592  1.00  0.00           C
ATOM   3609 3C31 POPEF 198      90.779   5.034  97.662  1.00  0.00           C
ATOM   3612 4C31 POPEF 198      91.829   5.834  98.452  1.00  0.00           C
ATOM   3615 5C31 POPEF 198      91.219   6.984  99.242  1.00  0.00           C
ATOM   3618 6C31 POPEF 198      92.239   7.724 100.112  1.00  0.00           C
ATOM   3622  NH3 POPEG 199      29.999  90.524  82.532  1.00  0.00           N
ATOM   3626  C12 POPEG 199      28.959  90.244  83.602  1.00  0.00           C
ATOM   3629  C11 POPEG 199      28.419  88.804  83.672  1.00  0.00           C
ATOM   3632  P   POPEG 199      25.799  89.054  84.002  1.00  0.00           P
ATOM   3633  O13 POPEG 199      25.749  90.404  83.402  1.00  0.00           O
ATOM   3634  O14 POPEG 199      25.339  87.874  83.242  1.00  0.00           O
ATOM   3635  O11 POPEG 199      24.999  89.054  85.362  1.00  0.00           O
ATOM   3636  O12 POPEG 199      27.269  88.754  84.532  1.00  0.00           O
ATOM   3637  C1  POPEG 199      23.559  89.044  85.282  1.00  0.00           C
ATOM   3640  C2  POPEG 199      22.909  89.564  86.592  1.00  0.00           C
ATOM   3642  O21 POPEG 199      21.509  89.874  86.332  1.00  0.00           O
ATOM   3643  C21 POPEG 199      20.709  89.694  87.392  1.00  0.00           C
ATOM   3644  O22 POPEG 199      21.079  89.464  88.522  1.00  0.00           O
ATOM   3645  C22 POPEG 199      19.239  89.814  87.022  1.00  0.00           C
ATOM   3648  C3  POPEG 199      23.699  90.824  87.042  1.00  0.00           C
ATOM   3651  O31 POPEG 199      23.189  91.414  88.252  1.00  0.00           O
ATOM   3652  C31 POPEG 199      23.599  90.804  89.362  1.00  0.00           C
ATOM   3653  O32 POPEG 199      24.349  89.854  89.412  1.00  0.00           O
ATOM   3654  C32 POPEG 199      23.049  91.584  90.562  1.00  0.00           C
ATOM   3657  C23 POPEG 199      18.379  88.674  87.632  1.00  0.00           C
ATOM   3660  C24 POPEG 199      17.049  89.164  88.242  1.00  0.00           C
ATOM   3663  C25 POPEG 199      17.129  89.614  89.722  1.00  0.00           C
ATOM   3666  C26 POPEG 199      17.269  88.444  90.712  1.00  0.00           C
ATOM   3669  C27 POPEG 199      17.249  88.874  92.202  1.00  0.00           C
ATOM   3672  C28 POPEG 199      17.369  87.664  93.162  1.00  0.00           C
ATOM   3675  C29 POPEG 199      17.519  88.074  94.612  1.00  0.00           C
ATOM   3677 0C21 POPEG 199      17.019  87.444  95.702  1.00  0.00           C
ATOM   3679 1C21 POPEG 199      16.239  86.144  95.722  1.00  0.00           C
ATOM   3682 2C21 POPEG 199      16.419  85.354  97.032  1.00  0.00           C
ATOM   3685 3C21 POPEG 199      17.799  84.704  97.182  1.00  0.00           C
ATOM   3688 4C21 POPEG 199      18.179  84.404  98.642  1.00  0.00           C
ATOM   3691 5C21 POPEG 199      17.199  83.484  99.392  1.00  0.00           C
ATOM   3694 6C21 POPEG 199      17.679  83.234 100.832  1.00  0.00           C
ATOM   3697 7C21 POPEG 199      16.689  82.424 101.682  1.00  0.00           C
ATOM   3700 8C21 POPEG 199      17.099  82.394 103.152  1.00  0.00           C
ATOM   3704  C33 POPEG 199      23.339  90.984  91.962  1.00  0.00           C
ATOM   3707  C34 POPEG 199      23.069  91.994  93.092  1.00  0.00           C
ATOM   3710  C35 POPEG 199      21.589  92.134  93.502  1.00  0.00           C
ATOM   3713  C36 POPEG 199      21.379  93.114  94.672  1.00  0.00           C
ATOM   3716  C37 POPEG 199      19.909  93.184  95.122  1.00  0.00           C
ATOM   3719  C38 POPEG 199      19.619  94.224  96.222  1.00  0.00           C
ATOM   3722  C39 POPEG 199      20.139  93.814  97.602  1.00  0.00           C
ATOM   3725 0C31 POPEG 199      19.809  94.824  98.732  1.00  0.00           C
ATOM   3728 1C31 POPEG 199      20.429  94.374 100.062  1.00  0.00           C
ATOM   3731 2C31 POPEG 199      20.189  95.284 101.272  1.00  0.00           C
ATOM   3734 3C31 POPEG 199      20.989  96.594 101.202  1.00  0.00           C
ATOM   3737 4C31 POPEG 199      21.249  97.254 102.572  1.00  0.00           C
ATOM   3740 5C31 POPEG 199      22.249  98.414 102.472  1.00  0.00           C
ATOM   3743 6C31 POPEG 199      22.469  99.194 103.772  1.00  0.00           C
ATOM   3747  NH3 POPEH 200      95.399  93.824  84.002  1.00  0.00           N
ATOM   3751  C12 POPEH 200      94.079  93.084  83.982  1.00  0.00           C
ATOM   3754  C11 POPEH 200      92.899  94.044  83.682  1.00  0.00           C
ATOM   3757  P   POPEH 200      90.869  92.614  84.662  1.00  0.00           P
ATOM   3758  O13 POPEH 200      90.859  93.394  85.902  1.00  0.00           O
ATOM   3759  O14 POPEH 200      89.529  92.214  84.182  1.00  0.00           O
ATOM   3760  O11 POPEH 200      91.739  91.314  84.822  1.00  0.00           O
ATOM   3761  O12 POPEH 200      91.639  93.384  83.512  1.00  0.00           O
ATOM   3762  C1  POPEH 200      91.869  90.624  86.052  1.00  0.00           C
ATOM   3765  C2  POPEH 200      90.839  89.454  86.182  1.00  0.00           C
ATOM   3767  O21 POPEH 200      90.549  89.224  87.572  1.00  0.00           O
ATOM   3768  C21 POPEH 200      89.879  90.214  88.142  1.00  0.00           C
ATOM   3769  O22 POPEH 200      89.009  90.874  87.602  1.00  0.00           O
ATOM   3770  C22 POPEH 200      90.619  90.564  89.442  1.00  0.00           C
ATOM   3773  C3  POPEH 200      91.359  88.144  85.522  1.00  0.00           C
ATOM   3776  O31 POPEH 200      92.639  87.794  86.082  1.00  0.00           O
ATOM   3777  C31 POPEH 200      92.709  86.774  86.902  1.00  0.00           C
ATOM   3778  O32 POPEH 200      91.919  85.854  87.002  1.00  0.00           O
ATOM   3779  C32 POPEH 200      94.019  86.864  87.672  1.00  0.00           C
ATOM   3782  C23 POPEH 200      90.089  89.904  90.742  1.00  0.00           C
ATOM   3785  C24 POPEH 200      91.099  90.124  91.882  1.00  0.00           C
ATOM   3788  C25 POPEH 200      90.519  90.314  93.292  1.00  0.00           C
ATOM   3791  C26 POPEH 200      90.209  89.054  94.122  1.00  0.00           C
ATOM   3794  C27 POPEH 200      89.609  89.434  95.492  1.00  0.00           C
ATOM   3797  C28 POPEH 200      88.959  88.274  96.262  1.00  0.00           C
ATOM   3800  C29 POPEH 200      89.949  87.334  96.912  1.00  0.00           C
ATOM   3802 0C21 POPEH 200      90.319  87.334  98.202  1.00  0.00           C
ATOM   3804 1C21 POPEH 200      89.869  88.294  99.282  1.00  0.00           C
ATOM   3807 2C21 POPEH 200      91.049  88.944 100.042  1.00  0.00           C
ATOM   3810 3C21 POPEH 200      91.709  87.994 101.052  1.00  0.00           C
ATOM   3813 4C21 POPEH 200      92.689  88.694 102.012  1.00  0.00           C
ATOM   3816 5C21 POPEH 200      94.119  88.794 101.472  1.00  0.00           C
ATOM   3819 6C21 POPEH 200      95.089  89.404 102.492  1.00  0.00           C
ATOM   3822 7C21 POPEH 200      96.549  89.374 102.022  1.00  0.00           C
ATOM   3825 8C21 POPEH 200      97.529  89.974 103.022  1.00  0.00           C
ATOM   3829  C33 POPEH 200      93.839  87.714  88.952  1.00  0.00           C
ATOM   3832  C34 POPEH 200      94.979  87.514  89.962  1.00  0.00           C
ATOM   3835  C35 POPEH 200      95.219  86.034  90.282  1.00  0.00           C
ATOM   3838  C36 POPEH 200      95.609  85.774  91.742  1.00  0.00           C
ATOM   3841  C37 POPEH 200      95.969  84.314  92.012  1.00  0.00           C
ATOM   3844  C38 POPEH 200      95.929  83.994  93.512  1.00  0.00           C
ATOM   3847  C39 POPEH 200      96.619  82.664  93.822  1.00  0.00           C
ATOM   3850 0C31 POPEH 200      96.379  82.214  95.262  1.00  0.00           C
ATOM   3853 1C31 POPEH 200      97.119  80.914  95.592  1.00  0.00           C
ATOM   3856 2C31 POPEH 200      96.569  80.214  96.832  1.00  0.00           C
ATOM   3859 3C31 POPEH 200      96.909  80.914  98.152  1.00  0.00           C
ATOM   3862 4C31 POPEH 200      95.759  80.784  99.162  1.00  0.00           C
ATOM   3865 5C31 POPEH 200      96.209  81.024 100.602  1.00  0.00           C
ATOM   3868 6C31 POPEH 200      95.059  80.894 101.602  1.00  0.00           C
ATOM   3872  NH3 POPEI 201      12.209   2.674  84.442  1.00  0.00           N
ATOM   3876  C12 POPEI 201      11.219   3.414  83.592  1.00  0.00           C
ATOM   3879  C11 POPEI 201      10.599   4.604  84.372  1.00  0.00           C
ATOM   3882  P   POPEI 201       8.149   4.694  83.562  1.00  0.00           P
ATOM   3883  O13 POPEI 201       7.109   5.644  83.132  1.00  0.00           O
ATOM   3884  O14 POPEI 201       8.199   3.424  82.822  1.00  0.00           O
ATOM   3885  O11 POPEI 201       7.829   4.394  85.092  1.00  0.00           O
ATOM   3886  O12 POPEI 201       9.609   5.314  83.602  1.00  0.00           O
ATOM   3887  C1  POPEI 201       7.239   5.384  85.942  1.00  0.00           C
ATOM   3890  C2  POPEI 201       7.399   4.994  87.432  1.00  0.00           C
ATOM   3892  O21 POPEI 201       6.219   5.314  88.192  1.00  0.00           O
ATOM   3893  C21 POPEI 201       5.399   4.294  88.412  1.00  0.00           C
ATOM   3894  O22 POPEI 201       5.359   3.274  87.752  1.00  0.00           O
ATOM   3895  C22 POPEI 201       4.769   4.494  89.802  1.00  0.00           C
ATOM   3898  C3  POPEI 201       8.599   5.714  88.112  1.00  0.00           C
ATOM   3901  O31 POPEI 201       8.719   5.374  89.512  1.00  0.00           O
ATOM   3902  C31 POPEI 201       9.209   4.164  89.762  1.00  0.00           C
ATOM   3903  O32 POPEI 201       9.579   3.374  88.912  1.00  0.00           O
ATOM   3904  C32 POPEI 201       9.189   3.844  91.252  1.00  0.00           C
ATOM   3907  C23 POPEI 201       3.249   4.764  89.812  1.00  0.00           C
ATOM   3910  C24 POPEI 201       2.709   4.924  91.222  1.00  0.00           C
ATOM   3913  C25 POPEI 201       1.199   5.194  91.272  1.00  0.00           C
ATOM   3916  C26 POPEI 201       0.619   5.044  92.682  1.00  0.00           C
ATOM   3919  C27 POPEI 201      -0.771   5.684  92.802  1.00  0.00           C
ATOM   3922  C28 POPEI 201      -1.411   5.464  94.182  1.00  0.00           C
ATOM   3925  C29 POPEI 201      -0.801   6.334  95.262  1.00  0.00           C
ATOM   3927 0C21 POPEI 201      -1.491   6.984  96.212  1.00  0.00           C
ATOM   3929 1C21 POPEI 201      -2.989   6.934  96.392  1.00  0.00           C
ATOM   3932 2C21 POPEI 201      -3.449   7.124  97.852  1.00  0.00           C
ATOM   3935 3C21 POPEI 201      -2.949   6.064  98.832  1.00  0.00           C
ATOM   3938 4C21 POPEI 201      -3.809   6.034 100.102  1.00  0.00           C
ATOM   3941 5C21 POPEI 201      -3.329   5.024 101.142  1.00  0.00           C
ATOM   3944 6C21 POPEI 201      -4.159   5.064 102.432  1.00  0.00           C
ATOM   3947 7C21 POPEI 201      -3.669   4.084 103.502  1.00  0.00           C
ATOM   3950 8C21 POPEI 201      -4.159   4.434 104.912  1.00  0.00           C
ATOM   3954  C33 POPEI 201      10.519   4.134  91.972  1.00  0.00           C
ATOM   3957  C34 POPEI 201      10.669   3.294  93.262  1.00  0.00           C
ATOM   3960  C35 POPEI 201       9.689   3.664  94.382  1.00  0.00           C
ATOM   3963  C36 POPEI 201      10.149   4.814  95.292  1.00  0.00           C
ATOM   3966  C37 POPEI 201       8.999   5.364  96.142  1.00  0.00           C
ATOM   3969  C38 POPEI 201       9.429   6.364  97.232  1.00  0.00           C
ATOM   3972  C39 POPEI 201       9.899   5.684  98.522  1.00  0.00           C
ATOM   3975 0C31 POPEI 201      10.119   6.654  99.692  1.00  0.00           C
ATOM   3978 1C31 POPEI 201      10.469   5.914 100.982  1.00  0.00           C
ATOM   3981 2C31 POPEI 201      10.649   6.844 102.202  1.00  0.00           C
ATOM   3984 3C31 POPEI 201       9.829   6.354 103.402  1.00  0.00           C
ATOM   3987 4C31 POPEI 201       9.999   7.174 104.682  1.00  0.00           C
ATOM   3990 5C31 POPEI 201       8.859   6.894 105.672  1.00  0.00           C
ATOM   3993 6C31 POPEI 201       9.059   7.404 107.102  1.00  0.00           C
ATOM   3997  NH3 POPEJ 202      71.599  45.514 128.942  1.00  0.00           N
ATOM   4001  C12 POPEJ 202      71.509  45.034 130.362  1.00  0.00           C
ATOM   4004  C11 POPEJ 202      71.849  43.544 130.512  1.00  0.00           C
ATOM   4007  P   POPEJ 202      70.819  41.394 131.622  1.00  0.00           P
ATOM   4008  O13 POPEJ 202      70.599  41.214 133.072  1.00  0.00           O
ATOM   4009  O14 POPEJ 202      72.009  40.764 131.002  1.00  0.00           O
ATOM   4010  O11 POPEJ 202      69.549  40.874 130.862  1.00  0.00           O
ATOM   4011  O12 POPEJ 202      70.829  42.934 131.292  1.00  0.00           O
ATOM   4012  C1  POPEJ 202      68.589  41.654 130.132  1.00  0.00           C
ATOM   4015  C2  POPEJ 202      69.079  41.954 128.692  1.00  0.00           C
ATOM   4017  O21 POPEJ 202      68.039  42.584 127.892  1.00  0.00           O
ATOM   4018  C21 POPEJ 202      68.519  43.494 127.032  1.00  0.00           C
ATOM   4019  O22 POPEJ 202      69.679  43.864 126.992  1.00  0.00           O
ATOM   4020  C22 POPEJ 202      67.389  44.134 126.202  1.00  0.00           C
ATOM   4023  C3  POPEJ 202      69.569  40.664 127.992  1.00  0.00           C
ATOM   4026  O31 POPEJ 202      70.809  40.944 127.322  1.00  0.00           O
ATOM   4027  C31 POPEJ 202      70.869  40.764 126.022  1.00  0.00           C
ATOM   4028  O32 POPEJ 202      69.959  40.364 125.312  1.00  0.00           O
ATOM   4029  C32 POPEJ 202      72.319  40.994 125.592  1.00  0.00           C
ATOM   4032  C23 POPEJ 202      66.919  43.354 124.932  1.00  0.00           C
ATOM   4035  C24 POPEJ 202      65.759  44.094 124.222  1.00  0.00           C
ATOM   4038  C25 POPEJ 202      65.129  43.374 123.002  1.00  0.00           C
ATOM   4041  C26 POPEJ 202      65.709  43.714 121.612  1.00  0.00           C
ATOM   4044  C27 POPEJ 202      64.999  42.954 120.472  1.00  0.00           C
ATOM   4047  C28 POPEJ 202      65.579  43.174 119.052  1.00  0.00           C
ATOM   4050  C29 POPEJ 202      66.709  42.234 118.722  1.00  0.00           C
ATOM   4052 0C21 POPEJ 202      66.839  41.374 117.682  1.00  0.00           C
ATOM   4054 1C21 POPEJ 202      65.899  41.164 116.522  1.00  0.00           C
ATOM   4057 2C21 POPEJ 202      65.129  39.824 116.552  1.00  0.00           C
ATOM   4060 3C21 POPEJ 202      66.009  38.554 116.542  1.00  0.00           C
ATOM   4063 4C21 POPEJ 202      65.169  37.264 116.452  1.00  0.00           C
ATOM   4066 5C21 POPEJ 202      64.819  36.864 115.002  1.00  0.00           C
ATOM   4069 6C21 POPEJ 202      63.589  35.944 114.912  1.00  0.00           C
ATOM   4072 7C21 POPEJ 202      63.359  35.384 113.492  1.00  0.00           C
ATOM   4075 8C21 POPEJ 202      62.029  34.634 113.342  1.00  0.00           C
ATOM   4079  C33 POPEJ 202      72.489  41.194 124.072  1.00  0.00           C
ATOM   4082  C34 POPEJ 202      73.919  40.944 123.592  1.00  0.00           C
ATOM   4085  C35 POPEJ 202      74.109  41.334 122.122  1.00  0.00           C
ATOM   4088  C36 POPEJ 202      75.459  40.894 121.572  1.00  0.00           C
ATOM   4091  C37 POPEJ 202      75.549  41.104 120.062  1.00  0.00           C
ATOM   4094  C38 POPEJ 202      76.729  40.354 119.412  1.00  0.00           C
ATOM   4097  C39 POPEJ 202      76.719  40.444 117.892  1.00  0.00           C
ATOM   4100 0C31 POPEJ 202      76.789  39.094 117.162  1.00  0.00           C
ATOM   4103 1C31 POPEJ 202      78.209  38.584 116.912  1.00  0.00           C
ATOM   4106 2C31 POPEJ 202      78.329  37.774 115.612  1.00  0.00           C
ATOM   4109 3C31 POPEJ 202      79.779  37.494 115.202  1.00  0.00           C
ATOM   4112 4C31 POPEJ 202      80.539  36.534 116.132  1.00  0.00           C
ATOM   4115 5C31 POPEJ 202      82.029  36.454 115.762  1.00  0.00           C
ATOM   4118 6C31 POPEJ 202      82.819  35.414 116.552  1.00  0.00           C
ATOM   4122  NH3 POPEK 203     109.359 101.874  85.252  1.00  0.00           N
ATOM   4126  C12 POPEK 203     109.109 101.624  83.812  1.00  0.00           C
ATOM   4129  C11 POPEK 203     107.689 102.024  83.422  1.00  0.00           C
ATOM   4132  P   POPEK 203     106.359 101.224  81.322  1.00  0.00           P
ATOM   4133  O13 POPEK 203     105.379 102.314  81.182  1.00  0.00           O
ATOM   4134  O14 POPEK 203     106.759 100.404  80.162  1.00  0.00           O
ATOM   4135  O11 POPEK 203     105.859 100.224  82.402  1.00  0.00           O
ATOM   4136  O12 POPEK 203     107.619 101.864  82.012  1.00  0.00           O
ATOM   4137  C1  POPEK 203     106.589  99.014  82.632  1.00  0.00           C
ATOM   4140  C2  POPEK 203     105.999  98.354  83.862  1.00  0.00           C
ATOM   4142  O21 POPEK 203     106.259  99.254  84.952  1.00  0.00           O
ATOM   4143  C21 POPEK 203     105.229  99.464  85.742  1.00  0.00           C
ATOM   4144  O22 POPEK 203     104.119  98.964  85.642  1.00  0.00           O
ATOM   4145  C22 POPEK 203     105.649 100.384  86.852  1.00  0.00           C
ATOM   4148  C3  POPEK 203     106.629  96.984  84.172  1.00  0.00           C
ATOM   4151  O31 POPEK 203     105.949  96.414  85.292  1.00  0.00           O
ATOM   4152  C31 POPEK 203     106.609  95.604  86.082  1.00  0.00           C
ATOM   4153  O32 POPEK 203     107.759  95.224  85.942  1.00  0.00           O
ATOM   4154  C32 POPEK 203     105.719  95.324  87.272  1.00  0.00           C
ATOM   4157  C23 POPEK 203     105.259  99.834  88.242  1.00  0.00           C
ATOM   4160  C24 POPEK 203     106.209 100.304  89.342  1.00  0.00           C
ATOM   4163  C25 POPEK 203     105.839  99.734  90.722  1.00  0.00           C
ATOM   4166  C26 POPEK 203     104.559 100.314  91.322  1.00  0.00           C
ATOM   4169  C27 POPEK 203     104.249  99.674  92.682  1.00  0.00           C
ATOM   4172  C28 POPEK 203     103.169 100.414  93.472  1.00  0.00           C
ATOM   4175  C29 POPEK 203     102.839  99.664  94.742  1.00  0.00           C
ATOM   4177 0C21 POPEK 203     102.439 100.204  95.912  1.00  0.00           C
ATOM   4179 1C21 POPEK 203     102.179 101.664  96.172  1.00  0.00           C
ATOM   4182 2C21 POPEK 203     103.189 102.314  97.132  1.00  0.00           C
ATOM   4185 3C21 POPEK 203     102.889 102.004  98.602  1.00  0.00           C
ATOM   4188 4C21 POPEK 203     103.909 102.614  99.572  1.00  0.00           C
ATOM   4191 5C21 POPEK 203     103.509 102.404 101.042  1.00  0.00           C
ATOM   4194 6C21 POPEK 203     102.549 103.494 101.522  1.00  0.00           C
ATOM   4197 7C21 POPEK 203     102.069 103.294 102.962  1.00  0.00           C
ATOM   4200 8C21 POPEK 203     101.139 104.414 103.402  1.00  0.00           C
ATOM   4204  C33 POPEK 203     106.439  94.854  88.542  1.00  0.00           C
ATOM   4207  C34 POPEK 203     105.549  95.234  89.732  1.00  0.00           C
ATOM   4210  C35 POPEK 203     105.799  94.424  90.992  1.00  0.00           C
ATOM   4213  C36 POPEK 203     104.819  94.844  92.092  1.00  0.00           C
ATOM   4216  C37 POPEK 203     104.819  93.844  93.252  1.00  0.00           C
ATOM   4219  C38 POPEK 203     103.729  94.114  94.302  1.00  0.00           C
ATOM   4222  C39 POPEK 203     103.919  95.434  95.032  1.00  0.00           C
ATOM   4225 0C31 POPEK 203     103.479  95.334  96.502  1.00  0.00           C
ATOM   4228 1C31 POPEK 203     103.739  96.614  97.312  1.00  0.00           C
ATOM   4231 2C31 POPEK 203     103.009  96.634  98.662  1.00  0.00           C
ATOM   4234 3C31 POPEK 203     103.169  95.354  99.512  1.00  0.00           C
ATOM   4237 4C31 POPEK 203     104.609  95.084  99.972  1.00  0.00           C
ATOM   4240 5C31 POPEK 203     104.749  93.714 100.642  1.00  0.00           C
ATOM   4243 6C31 POPEK 203     106.179  93.374 101.062  1.00  0.00           C
ATOM   4247  NH3 POPEL 204      56.679  14.084  86.712  1.00  0.00           N
ATOM   4251  C12 POPEL 204      57.639  13.174  86.022  1.00  0.00           C
ATOM   4254  C11 POPEL 204      59.049  13.744  86.122  1.00  0.00           C
ATOM   4257  P   POPEL 204      61.379  13.214  85.022  1.00  0.00           P
ATOM   4258  O13 POPEL 204      61.559  12.514  83.732  1.00  0.00           O
ATOM   4259  O14 POPEL 204      61.629  14.674  85.082  1.00  0.00           O
ATOM   4260  O11 POPEL 204      62.359  12.524  86.042  1.00  0.00           O
ATOM   4261  O12 POPEL 204      59.939  12.834  85.512  1.00  0.00           O
ATOM   4262  C1  POPEL 204      62.009  11.934  87.292  1.00  0.00           C
ATOM   4265  C2  POPEL 204      62.509  12.734  88.522  1.00  0.00           C
ATOM   4267  O21 POPEL 204      61.589  12.474  89.592  1.00  0.00           O
ATOM   4268  C21 POPEL 204      61.819  11.454  90.392  1.00  0.00           C
ATOM   4269  O22 POPEL 204      62.739  10.664  90.322  1.00  0.00           O
ATOM   4270  C22 POPEL 204      60.639  11.394  91.372  1.00  0.00           C
ATOM   4273  C3  POPEL 204      62.519  14.294  88.342  1.00  0.00           C
ATOM   4276  O31 POPEL 204      63.829  14.894  88.072  1.00  0.00           O
ATOM   4277  C31 POPEL 204      64.599  14.904  89.162  1.00  0.00           C
ATOM   4278  O32 POPEL 204      64.339  14.304  90.192  1.00  0.00           O
ATOM   4279  C32 POPEL 204      65.849  15.764  89.002  1.00  0.00           C
ATOM   4282  C23 POPEL 204      60.989  10.974  92.812  1.00  0.00           C
ATOM   4285  C24 POPEL 204      59.699  10.954  93.662  1.00  0.00           C
ATOM   4288  C25 POPEL 204      59.799  10.144  94.952  1.00  0.00           C
ATOM   4291  C26 POPEL 204      60.649  10.794  96.052  1.00  0.00           C
ATOM   4294  C27 POPEL 204      60.579  10.024  97.382  1.00  0.00           C
ATOM   4297  C28 POPEL 204      61.499  10.614  98.472  1.00  0.00           C
ATOM   4300  C29 POPEL 204      62.959  10.294  98.242  1.00  0.00           C
ATOM   4302 0C21 POPEL 204      63.839   9.874  99.172  1.00  0.00           C
ATOM   4304 1C21 POPEL 204      63.549   9.664 100.632  1.00  0.00           C
ATOM   4307 2C21 POPEL 204      63.649  10.984 101.412  1.00  0.00           C
ATOM   4310 3C21 POPEL 204      63.239  10.884 102.882  1.00  0.00           C
ATOM   4313 4C21 POPEL 204      63.429  12.234 103.602  1.00  0.00           C
ATOM   4316 5C21 POPEL 204      62.959  12.254 105.062  1.00  0.00           C
ATOM   4319 6C21 POPEL 204      63.389  13.564 105.752  1.00  0.00           C
ATOM   4322 7C21 POPEL 204      63.299  13.534 107.292  1.00  0.00           C
ATOM   4325 8C21 POPEL 204      61.899  13.774 107.832  1.00  0.00           C
ATOM   4329  C33 POPEL 204      65.989  16.754  90.182  1.00  0.00           C
ATOM   4332  C34 POPEL 204      67.409  17.334  90.362  1.00  0.00           C
ATOM   4335  C35 POPEL 204      67.489  18.474  91.402  1.00  0.00           C
ATOM   4338  C36 POPEL 204      67.139  17.994  92.822  1.00  0.00           C
ATOM   4341  C37 POPEL 204      67.369  19.004  93.952  1.00  0.00           C
ATOM   4344  C38 POPEL 204      67.069  18.324  95.292  1.00  0.00           C
ATOM   4347  C39 POPEL 204      67.459  19.094  96.562  1.00  0.00           C
ATOM   4350 0C31 POPEL 204      67.649  18.094  97.712  1.00  0.00           C
ATOM   4353 1C31 POPEL 204      67.759  18.694  99.112  1.00  0.00           C
ATOM   4356 2C31 POPEL 204      67.779  17.574 100.172  1.00  0.00           C
ATOM   4359 3C31 POPEL 204      67.929  18.084 101.612  1.00  0.00           C
ATOM   4362 4C31 POPEL 204      66.709  18.834 102.152  1.00  0.00           C
ATOM   4365 5C31 POPEL 204      66.969  19.444 103.532  1.00  0.00           C
ATOM   4368 6C31 POPEL 204      65.849  20.374 104.012  1.00  0.00           C
ATOM   4372  NH3 POPEM 205     111.089 129.674  82.022  1.00  0.00           N
ATOM   4376  C12 POPEM 205     111.289 128.794  80.812  1.00  0.00           C
ATOM   4379  C11 POPEM 205     111.429 129.594  79.492  1.00  0.00           C
ATOM   4382  P   POPEM 205     113.879 130.472  79.122  1.00  0.00           P
ATOM   4383  O13 POPEM 205     114.899 130.462  78.032  1.00  0.00           O
ATOM   4384  O14 POPEM 205     113.269 131.792  79.392  1.00  0.00           O
ATOM   4385  O11 POPEM 205     114.509 129.942  80.452  1.00  0.00           O
ATOM   4386  O12 POPEM 205     112.719 129.454  78.882  1.00  0.00           O
ATOM   4387  C1  POPEM 205     114.929 128.584  80.532  1.00  0.00           C
ATOM   4390  C2  POPEM 205     115.699 128.364  81.842  1.00  0.00           C
ATOM   4392  O21 POPEM 205     114.869 128.504  83.002  1.00  0.00           O
ATOM   4393  C21 POPEM 205     114.799 129.644  83.642  1.00  0.00           C
ATOM   4394  O22 POPEM 205     114.739 130.772  83.162  1.00  0.00           O
ATOM   4395  C22 POPEM 205     114.829 129.344  85.132  1.00  0.00           C
ATOM   4398  C3  POPEM 205     116.969 129.254  81.832  1.00  0.00           C
ATOM   4401  O31 POPEM 205     117.779 129.164  83.032  1.00  0.00           O
ATOM   4402  C31 POPEM 205     118.439 128.014  83.092  1.00  0.00           C
ATOM   4403  O32 POPEM 205     118.369 127.104  82.282  1.00  0.00           O
ATOM   4404  C32 POPEM 205     119.199 127.874  84.392  1.00  0.00           C
ATOM   4407  C23 POPEM 205     115.949 130.112  85.872  1.00  0.00           C
ATOM   4410  C24 POPEM 205     116.349 129.454  87.202  1.00  0.00           C
ATOM   4413  C25 POPEM 205     115.169 129.384  88.162  1.00  0.00           C
ATOM   4416  C26 POPEM 205     115.379 128.644  89.482  1.00  0.00           C
ATOM   4419  C27 POPEM 205     114.099 128.704  90.342  1.00  0.00           C
ATOM   4422  C28 POPEM 205     114.199 127.964  91.692  1.00  0.00           C
ATOM   4425  C29 POPEM 205     113.949 126.474  91.572  1.00  0.00           C
ATOM   4427 0C21 POPEM 205     113.359 125.704  92.502  1.00  0.00           C
ATOM   4429 1C21 POPEM 205     112.919 126.134  93.872  1.00  0.00           C
ATOM   4432 2C21 POPEM 205     113.239 125.064  94.952  1.00  0.00           C
ATOM   4435 3C21 POPEM 205     112.309 123.844  94.892  1.00  0.00           C
ATOM   4438 4C21 POPEM 205     112.689 122.774  95.932  1.00  0.00           C
ATOM   4441 5C21 POPEM 205     111.809 121.514  95.862  1.00  0.00           C
ATOM   4444 6C21 POPEM 205     111.999 120.724  94.562  1.00  0.00           C
ATOM   4447 7C21 POPEM 205     111.139 119.464  94.472  1.00  0.00           C
ATOM   4450 8C21 POPEM 205     111.259 118.774  93.112  1.00  0.00           C
ATOM   4454  C33 POPEM 205     118.859 126.474  84.942  1.00  0.00           C
ATOM   4457  C34 POPEM 205     119.529 126.154  86.272  1.00  0.00           C
ATOM   4460  C35 POPEM 205     118.549 126.144  87.452  1.00  0.00           C
ATOM   4463  C36 POPEM 205     118.959 125.134  88.532  1.00  0.00           C
ATOM   4466  C37 POPEM 205     119.429 125.754  89.852  1.00  0.00           C
ATOM   4469  C38 POPEM 205     119.389 124.714  90.992  1.00  0.00           C
ATOM   4472  C39 POPEM 205     120.179 123.434  90.692  1.00  0.00           C
ATOM   4475 0C31 POPEM 205     119.839 122.284  91.652  1.00  0.00           C
ATOM   4478 1C31 POPEM 205     120.529 120.974  91.272  1.00  0.00           C
ATOM   4481 2C31 POPEM 205     120.109 119.804  92.182  1.00  0.00           C
ATOM   4484 3C31 POPEM 205     120.559 120.034  93.622  1.00  0.00           C
ATOM   4487 4C31 POPEM 205     121.219 118.824  94.282  1.00  0.00           C
ATOM   4490 5C31 POPEM 205     121.799 119.204  95.642  1.00  0.00           C
ATOM   4493 6C31 POPEM 205     122.309 118.004  96.442  1.00  0.00           C
ATOM   4497  NH3 POPEN 206      84.139 120.934 124.792  1.00  0.00           N
ATOM   4501  C12 POPEN 206      83.179 120.604 123.682  1.00  0.00           C
ATOM   4504  C11 POPEN 206      81.749 120.844 124.142  1.00  0.00           C
ATOM   4507  P   POPEN 206      81.199 123.374 123.542  1.00  0.00           P
ATOM   4508  O13 POPEN 206      80.289 124.304 124.242  1.00  0.00           O
ATOM   4509  O14 POPEN 206      82.429 123.954 122.952  1.00  0.00           O
ATOM   4510  O11 POPEN 206      80.409 122.614 122.412  1.00  0.00           O
ATOM   4511  O12 POPEN 206      81.609 122.204 124.522  1.00  0.00           O
ATOM   4512  C1  POPEN 206      79.859 123.304 121.292  1.00  0.00           C
ATOM   4515  C2  POPEN 206      80.379 122.664 119.982  1.00  0.00           C
ATOM   4517  O21 POPEN 206      79.829 123.284 118.802  1.00  0.00           O
ATOM   4518  C21 POPEN 206      78.559 123.044 118.532  1.00  0.00           C
ATOM   4519  O22 POPEN 206      77.739 122.534 119.272  1.00  0.00           O
ATOM   4520  C22 POPEN 206      78.279 123.444 117.082  1.00  0.00           C
ATOM   4523  C3  POPEN 206      80.249 121.114 119.982  1.00  0.00           C
ATOM   4526  O31 POPEN 206      80.839 120.514 118.812  1.00  0.00           O
ATOM   4527  C31 POPEN 206      80.049 119.934 117.922  1.00  0.00           C
ATOM   4528  O32 POPEN 206      78.839 119.794 118.012  1.00  0.00           O
ATOM   4529  C32 POPEN 206      80.889 119.454 116.732  1.00  0.00           C
ATOM   4532  C23 POPEN 206      77.849 122.234 116.232  1.00  0.00           C
ATOM   4535  C24 POPEN 206      77.019 122.554 114.972  1.00  0.00           C
ATOM   4538  C25 POPEN 206      77.849 122.624 113.682  1.00  0.00           C
ATOM   4541  C26 POPEN 206      77.019 122.684 112.392  1.00  0.00           C
ATOM   4544  C27 POPEN 206      77.909 122.874 111.142  1.00  0.00           C
ATOM   4547  C28 POPEN 206      77.169 122.594 109.812  1.00  0.00           C
ATOM   4550  C29 POPEN 206      77.789 123.304 108.632  1.00  0.00           C
ATOM   4552 0C21 POPEN 206      78.309 122.784 107.512  1.00  0.00           C
ATOM   4554 1C21 POPEN 206      78.459 121.324 107.142  1.00  0.00           C
ATOM   4557 2C21 POPEN 206      77.139 120.614 106.752  1.00  0.00           C
ATOM   4560 3C21 POPEN 206      77.349 119.164 106.262  1.00  0.00           C
ATOM   4563 4C21 POPEN 206      78.099 119.084 104.922  1.00  0.00           C
ATOM   4566 5C21 POPEN 206      78.069 117.714 104.252  1.00  0.00           C
ATOM   4569 6C21 POPEN 206      78.819 117.744 102.912  1.00  0.00           C
ATOM   4572 7C21 POPEN 206      78.759 116.424 102.122  1.00  0.00           C
ATOM   4575 8C21 POPEN 206      79.449 116.524 100.762  1.00  0.00           C
ATOM   4579  C33 POPEN 206      80.349 118.154 116.092  1.00  0.00           C
ATOM   4582  C34 POPEN 206      81.309 117.554 115.052  1.00  0.00           C
ATOM   4585  C35 POPEN 206      81.479 118.384 113.762  1.00  0.00           C
ATOM   4588  C36 POPEN 206      80.279 118.344 112.812  1.00  0.00           C
ATOM   4591  C37 POPEN 206      80.499 119.234 111.582  1.00  0.00           C
ATOM   4594  C38 POPEN 206      79.299 119.324 110.622  1.00  0.00           C
ATOM   4597  C39 POPEN 206      78.919 118.014 109.922  1.00  0.00           C
ATOM   4600 0C31 POPEN 206      79.979 117.434 108.962  1.00  0.00           C
ATOM   4603 1C31 POPEN 206      79.609 116.004 108.572  1.00  0.00           C
ATOM   4606 2C31 POPEN 206      80.529 115.354 107.532  1.00  0.00           C
ATOM   4609 3C31 POPEN 206      80.239 113.844 107.422  1.00  0.00           C
ATOM   4612 4C31 POPEN 206      80.569 113.244 106.052  1.00  0.00           C
ATOM   4615 5C31 POPEN 206      80.189 111.764 105.982  1.00  0.00           C
ATOM   4618 6C31 POPEN 206      80.369 111.164 104.582  1.00  0.00           C
ATOM   4622  NH3 POPEO 207     103.679  54.664 126.182  1.00  0.00           N
ATOM   4626  C12 POPEO 207     105.059  55.114 125.822  1.00  0.00           C
ATOM   4629  C11 POPEO 207     105.209  56.634 126.012  1.00  0.00           C
ATOM   4632  P   POPEO 207     103.539  58.644 126.382  1.00  0.00           P
ATOM   4633  O13 POPEO 207     102.099  58.554 126.682  1.00  0.00           O
ATOM   4634  O14 POPEO 207     104.439  59.024 127.492  1.00  0.00           O
ATOM   4635  O11 POPEO 207     103.759  59.624 125.172  1.00  0.00           O
ATOM   4636  O12 POPEO 207     104.009  57.314 125.672  1.00  0.00           O
ATOM   4637  C1  POPEO 207     102.969  60.804 125.022  1.00  0.00           C
ATOM   4640  C2  POPEO 207     101.999  60.634 123.832  1.00  0.00           C
ATOM   4642  O21 POPEO 207     101.409  61.894 123.452  1.00  0.00           O
ATOM   4643  C21 POPEO 207     102.139  62.564 122.572  1.00  0.00           C
ATOM   4644  O22 POPEO 207     103.289  62.324 122.252  1.00  0.00           O
ATOM   4645  C22 POPEO 207     101.269  63.594 121.842  1.00  0.00           C
ATOM   4648  C3  POPEO 207     100.869  59.594 124.122  1.00  0.00           C
ATOM   4651  O31 POPEO 207      99.609  59.844 123.472  1.00  0.00           O
ATOM   4652  C31 POPEO 207      99.459  59.934 122.152  1.00  0.00           C
ATOM   4653  O32 POPEO 207      98.439  60.384 121.642  1.00  0.00           O
ATOM   4654  C32 POPEO 207     100.629  59.414 121.312  1.00  0.00           C
ATOM   4657  C23 POPEO 207     101.039  63.094 120.392  1.00  0.00           C
ATOM   4660  C24 POPEO 207     100.119  63.994 119.552  1.00  0.00           C
ATOM   4663  C25 POPEO 207     100.869  65.024 118.702  1.00  0.00           C
ATOM   4666  C26 POPEO 207      99.969  65.584 117.602  1.00  0.00           C
ATOM   4669  C27 POPEO 207     100.509  66.874 116.962  1.00  0.00           C
ATOM   4672  C28 POPEO 207      99.519  67.424 115.912  1.00  0.00           C
ATOM   4675  C29 POPEO 207      99.629  68.914 115.682  1.00  0.00           C
ATOM   4677 0C21 POPEO 207      99.449  69.564 114.522  1.00  0.00           C
ATOM   4679 1C21 POPEO 207      99.149  68.944 113.182  1.00  0.00           C
ATOM   4682 2C21 POPEO 207      99.729  69.764 112.022  1.00  0.00           C
ATOM   4685 3C21 POPEO 207     101.259  69.664 111.902  1.00  0.00           C
ATOM   4688 4C21 POPEO 207     101.879  70.634 110.882  1.00  0.00           C
ATOM   4691 5C21 POPEO 207     101.759  70.154 109.422  1.00  0.00           C
ATOM   4694 6C21 POPEO 207     102.349  71.144 108.412  1.00  0.00           C
ATOM   4697 7C21 POPEO 207     102.399  70.564 106.992  1.00  0.00           C
ATOM   4700 8C21 POPEO 207     102.489  71.614 105.882  1.00  0.00           C
ATOM   4704  C33 POPEO 207     100.249  59.294 119.822  1.00  0.00           C
ATOM   4707  C34 POPEO 207     101.489  59.204 118.912  1.00  0.00           C
ATOM   4710  C35 POPEO 207     101.129  59.064 117.422  1.00  0.00           C
ATOM   4713  C36 POPEO 207     100.449  60.314 116.832  1.00  0.00           C
ATOM   4716  C37 POPEO 207      99.979  60.094 115.382  1.00  0.00           C
ATOM   4719  C38 POPEO 207      99.139  61.234 114.812  1.00  0.00           C
ATOM   4722  C39 POPEO 207      99.919  62.524 114.502  1.00  0.00           C
ATOM   4725 0C31 POPEO 207     100.929  62.344 113.362  1.00  0.00           C
ATOM   4728 1C31 POPEO 207     101.339  63.684 112.732  1.00  0.00           C
ATOM   4731 2C31 POPEO 207     102.109  63.504 111.422  1.00  0.00           C
ATOM   4734 3C31 POPEO 207     102.369  64.824 110.672  1.00  0.00           C
ATOM   4737 4C31 POPEO 207     101.079  65.554 110.262  1.00  0.00           C
ATOM   4740 5C31 POPEO 207     101.219  66.334 108.952  1.00  0.00           C
ATOM   4743 6C31 POPEO 207      99.979  67.174 108.612  1.00  0.00           C
ATOM   4747  NH3 POPEP 208      35.159  47.584  83.572  1.00  0.00           N
ATOM   4751  C12 POPEP 208      34.539  46.504  82.742  1.00  0.00           C
ATOM   4754  C11 POPEP 208      33.559  47.104  81.712  1.00  0.00           C
ATOM   4757  P   POPEP 208      32.439  49.454  82.142  1.00  0.00           P
ATOM   4758  O13 POPEP 208      33.809  49.934  81.912  1.00  0.00           O
ATOM   4759  O14 POPEP 208      31.419  49.704  81.102  1.00  0.00           O
ATOM   4760  O11 POPEP 208      31.999  49.954  83.572  1.00  0.00           O
ATOM   4761  O12 POPEP 208      32.589  47.894  82.382  1.00  0.00           O
ATOM   4762  C1  POPEP 208      31.989  49.184  84.782  1.00  0.00           C
ATOM   4765  C2  POPEP 208      32.889  49.854  85.862  1.00  0.00           C
ATOM   4767  O21 POPEP 208      33.159  49.054  87.022  1.00  0.00           O
ATOM   4768  C21 POPEP 208      32.109  48.564  87.662  1.00  0.00           C
ATOM   4769  O22 POPEP 208      31.399  47.664  87.272  1.00  0.00           O
ATOM   4770  C22 POPEP 208      31.889  49.294  89.002  1.00  0.00           C
ATOM   4773  C3  POPEP 208      32.319  51.234  86.282  1.00  0.00           C
ATOM   4776  O31 POPEP 208      32.919  51.784  87.472  1.00  0.00           O
ATOM   4777  C31 POPEP 208      34.069  52.424  87.282  1.00  0.00           C
ATOM   4778  O32 POPEP 208      34.749  52.354  86.272  1.00  0.00           O
ATOM   4779  C32 POPEP 208      34.439  53.314  88.482  1.00  0.00           C
ATOM   4782  C23 POPEP 208      31.519  48.324  90.142  1.00  0.00           C
ATOM   4785  C24 POPEP 208      30.779  48.974  91.332  1.00  0.00           C
ATOM   4788  C25 POPEP 208      31.619  49.194  92.612  1.00  0.00           C
ATOM   4791  C26 POPEP 208      30.689  49.434  93.822  1.00  0.00           C
ATOM   4794  C27 POPEP 208      31.409  49.784  95.132  1.00  0.00           C
ATOM   4797  C28 POPEP 208      30.479  49.594  96.362  1.00  0.00           C
ATOM   4800  C29 POPEP 208      30.979  50.284  97.602  1.00  0.00           C
ATOM   4802 0C21 POPEP 208      31.299  49.734  98.792  1.00  0.00           C
ATOM   4804 1C21 POPEP 208      31.229  48.274  99.172  1.00  0.00           C
ATOM   4807 2C21 POPEP 208      30.729  47.994 100.612  1.00  0.00           C
ATOM   4810 3C21 POPEP 208      29.219  48.164 100.842  1.00  0.00           C
ATOM   4813 4C21 POPEP 208      28.759  49.614 101.022  1.00  0.00           C
ATOM   4816 5C21 POPEP 208      27.319  49.724 101.552  1.00  0.00           C
ATOM   4819 6C21 POPEP 208      27.219  49.414 103.042  1.00  0.00           C
ATOM   4822 7C21 POPEP 208      25.779  49.494 103.562  1.00  0.00           C
ATOM   4825 8C21 POPEP 208      25.659  49.114 105.032  1.00  0.00           C
ATOM   4829  C33 POPEP 208      33.899  52.884  89.872  1.00  0.00           C
ATOM   4832  C34 POPEP 208      32.749  53.774  90.382  1.00  0.00           C
ATOM   4835  C35 POPEP 208      32.279  53.274  91.752  1.00  0.00           C
ATOM   4838  C36 POPEP 208      31.219  54.144  92.462  1.00  0.00           C
ATOM   4841  C37 POPEP 208      30.549  53.344  93.572  1.00  0.00           C
ATOM   4844  C38 POPEP 208      29.799  54.154  94.642  1.00  0.00           C
ATOM   4847  C39 POPEP 208      30.699  55.074  95.492  1.00  0.00           C
ATOM   4850 0C31 POPEP 208      30.219  55.124  96.962  1.00  0.00           C
ATOM   4853 1C31 POPEP 208      30.759  56.324  97.752  1.00  0.00           C
ATOM   4856 2C31 POPEP 208      30.239  56.374  99.192  1.00  0.00           C
ATOM   4859 3C31 POPEP 208      30.829  55.294 100.122  1.00  0.00           C
ATOM   4862 4C31 POPEP 208      30.129  55.254 101.482  1.00  0.00           C
ATOM   4865 5C31 POPEP 208      30.619  54.094 102.362  1.00  0.00           C
ATOM   4868 6C31 POPEP 208      29.779  53.914 103.632  1.00  0.00           C
ATOM   4872  NH3 POPEQ 209     107.509  93.464 130.142  1.00  0.00           N
ATOM   4876  C12 POPEQ 209     108.629  94.234 130.792  1.00  0.00           C
ATOM   4879  C11 POPEQ 209     109.969  93.554 130.522  1.00  0.00           C
ATOM   4882  P   POPEQ 209     111.649  92.224 131.962  1.00  0.00           P
ATOM   4883  O13 POPEQ 209     111.869  93.264 133.002  1.00  0.00           O
ATOM   4884  O14 POPEQ 209     111.769  90.824 132.402  1.00  0.00           O
ATOM   4885  O11 POPEQ 209     112.549  92.484 130.672  1.00  0.00           O
ATOM   4886  O12 POPEQ 209     110.159  92.474 131.442  1.00  0.00           O
ATOM   4887  C1  POPEQ 209     113.529  93.524 130.522  1.00  0.00           C
ATOM   4890  C2  POPEQ 209     113.469  94.234 129.122  1.00  0.00           C
ATOM   4892  O21 POPEQ 209     113.859  93.324 128.102  1.00  0.00           O
ATOM   4893  C21 POPEQ 209     112.909  92.684 127.452  1.00  0.00           C
ATOM   4894  O22 POPEQ 209     111.709  92.854 127.592  1.00  0.00           O
ATOM   4895  C22 POPEQ 209     113.589  91.794 126.402  1.00  0.00           C
ATOM   4898  C3  POPEQ 209     114.439  95.444 129.002  1.00  0.00           C
ATOM   4901  O31 POPEQ 209     113.989  96.504 128.132  1.00  0.00           O
ATOM   4902  C31 POPEQ 209     113.409  96.274 126.952  1.00  0.00           C
ATOM   4903  O32 POPEQ 209     112.249  96.524 126.712  1.00  0.00           O
ATOM   4904  C32 POPEQ 209     114.429  95.804 125.902  1.00  0.00           C
ATOM   4907  C23 POPEQ 209     112.619  91.144 125.392  1.00  0.00           C
ATOM   4910  C24 POPEQ 209     113.339  90.464 124.222  1.00  0.00           C
ATOM   4913  C25 POPEQ 209     112.469  89.454 123.462  1.00  0.00           C
ATOM   4916  C26 POPEQ 209     112.369  88.124 124.212  1.00  0.00           C
ATOM   4919  C27 POPEQ 209     111.549  87.014 123.542  1.00  0.00           C
ATOM   4922  C28 POPEQ 209     112.289  85.664 123.392  1.00  0.00           C
ATOM   4925  C29 POPEQ 209     113.329  85.684 122.302  1.00  0.00           C
ATOM   4927 0C21 POPEQ 209     113.869  84.594 121.742  1.00  0.00           C
ATOM   4929 1C21 POPEQ 209     113.599  83.164 122.122  1.00  0.00           C
ATOM   4932 2C21 POPEQ 209     114.819  82.474 122.762  1.00  0.00           C
ATOM   4935 3C21 POPEQ 209     116.099  82.594 121.922  1.00  0.00           C
ATOM   4938 4C21 POPEQ 209     117.269  81.774 122.482  1.00  0.00           C
ATOM   4941 5C21 POPEQ 209     118.599  82.344 121.962  1.00  0.00           C
ATOM   4944 6C21 POPEQ 209     119.819  81.454 122.192  1.00  0.00           C
ATOM   4947 7C21 POPEQ 209     121.079  82.104 121.622  1.00  0.00           C
ATOM   4950 8C21 POPEQ 209     122.249  81.134 121.532  1.00  0.00           C
ATOM   4954  C33 POPEQ 209     113.759  95.244 124.622  1.00  0.00           C
ATOM   4957  C34 POPEQ 209     114.759  94.974 123.482  1.00  0.00           C
ATOM   4960  C35 POPEQ 209     114.119  94.324 122.252  1.00  0.00           C
ATOM   4963  C36 POPEQ 209     115.049  94.264 121.022  1.00  0.00           C
ATOM   4966  C37 POPEQ 209     114.319  93.774 119.762  1.00  0.00           C
ATOM   4969  C38 POPEQ 209     115.119  93.934 118.472  1.00  0.00           C
ATOM   4972  C39 POPEQ 209     114.269  93.714 117.202  1.00  0.00           C
ATOM   4975 0C31 POPEQ 209     115.019  94.094 115.912  1.00  0.00           C
ATOM   4978 1C31 POPEQ 209     114.109  94.114 114.672  1.00  0.00           C
ATOM   4981 2C31 POPEQ 209     114.859  94.464 113.372  1.00  0.00           C
ATOM   4984 3C31 POPEQ 209     115.349  95.924 113.302  1.00  0.00           C
ATOM   4987 4C31 POPEQ 209     115.989  96.254 111.942  1.00  0.00           C
ATOM   4990 5C31 POPEQ 209     116.739  97.594 111.952  1.00  0.00           C
ATOM   4993 6C31 POPEQ 209     117.289  97.984 110.582  1.00  0.00           C
ATOM   4997  NH3 POPER 210      67.549  98.954 128.752  1.00  0.00           N
ATOM   5001  C12 POPER 210      68.649  98.204 128.072  1.00  0.00           C
ATOM   5004  C11 POPER 210      68.839  98.614 126.592  1.00  0.00           C
ATOM   5007  P   POPER 210      71.259  97.494 126.502  1.00  0.00           P
ATOM   5008  O13 POPER 210      72.409  98.164 127.142  1.00  0.00           O
ATOM   5009  O14 POPER 210      70.649  96.364 127.242  1.00  0.00           O
ATOM   5010  O11 POPER 210      71.679  96.954 125.072  1.00  0.00           O
ATOM   5011  O12 POPER 210      70.189  98.594 126.172  1.00  0.00           O
ATOM   5012  C1  POPER 210      72.559  97.744 124.242  1.00  0.00           C
ATOM   5015  C2  POPER 210      73.499  96.854 123.382  1.00  0.00           C
ATOM   5017  O21 POPER 210      72.939  96.604 122.082  1.00  0.00           O
ATOM   5018  C21 POPER 210      73.529  97.274 121.122  1.00  0.00           C
ATOM   5019  O22 POPER 210      74.359  98.154 121.282  1.00  0.00           O
ATOM   5020  C22 POPER 210      73.149  96.704 119.762  1.00  0.00           C
ATOM   5023  C3  POPER 210      73.759  95.474 124.002  1.00  0.00           C
ATOM   5026  O31 POPER 210      75.089  94.974 123.712  1.00  0.00           O
ATOM   5027  C31 POPER 210      75.309  94.354 122.532  1.00  0.00           C
ATOM   5028  O32 POPER 210      76.139  94.754 121.722  1.00  0.00           O
ATOM   5029  C32 POPER 210      74.589  93.014 122.442  1.00  0.00           C
ATOM   5032  C23 POPER 210      74.409  96.084 119.132  1.00  0.00           C
ATOM   5035  C24 POPER 210      74.129  95.374 117.812  1.00  0.00           C
ATOM   5038  C25 POPER 210      74.159  96.334 116.622  1.00  0.00           C
ATOM   5041  C26 POPER 210      73.779  95.624 115.322  1.00  0.00           C
ATOM   5044  C27 POPER 210      73.819  96.574 114.122  1.00  0.00           C
ATOM   5047  C28 POPER 210      73.299  95.894 112.842  1.00  0.00           C
ATOM   5050  C29 POPER 210      72.989  96.914 111.782  1.00  0.00           C
ATOM   5052 0C21 POPER 210      73.209  96.814 110.462  1.00  0.00           C
ATOM   5054 1C21 POPER 210      73.839  95.654 109.732  1.00  0.00           C
ATOM   5057 2C21 POPER 210      74.929  96.144 108.772  1.00  0.00           C
ATOM   5060 3C21 POPER 210      75.629  94.994 108.052  1.00  0.00           C
ATOM   5063 4C21 POPER 210      76.669  95.464 107.022  1.00  0.00           C
ATOM   5066 5C21 POPER 210      77.499  94.294 106.482  1.00  0.00           C
ATOM   5069 6C21 POPER 210      78.319  94.634 105.232  1.00  0.00           C
ATOM   5072 7C21 POPER 210      78.839  93.374 104.522  1.00  0.00           C
ATOM   5075 8C21 POPER 210      79.709  93.684 103.292  1.00  0.00           C
ATOM   5079  C33 POPER 210      74.579  92.414 121.012  1.00  0.00           C
ATOM   5082  C34 POPER 210      73.209  92.554 120.342  1.00  0.00           C
ATOM   5085  C35 POPER 210      73.219  92.104 118.882  1.00  0.00           C
ATOM   5088  C36 POPER 210      71.889  92.364 118.192  1.00  0.00           C
ATOM   5091  C37 POPER 210      72.009  92.254 116.672  1.00  0.00           C
ATOM   5094  C38 POPER 210      70.679  92.484 115.952  1.00  0.00           C
ATOM   5097  C39 POPER 210      70.779  92.124 114.472  1.00  0.00           C
ATOM   5100 0C31 POPER 210      69.469  91.584 113.912  1.00  0.00           C
ATOM   5103 1C31 POPER 210      69.629  91.014 112.502  1.00  0.00           C
ATOM   5106 2C31 POPER 210      68.339  90.354 111.992  1.00  0.00           C
ATOM   5109 3C31 POPER 210      68.559  89.514 110.742  1.00  0.00           C
ATOM   5112 4C31 POPER 210      69.139  88.124 111.072  1.00  0.00           C
ATOM   5115 5C31 POPER 210      69.519  87.304 109.832  1.00  0.00           C
ATOM   5118 6C31 POPER 210      70.849  87.724 109.202  1.00  0.00           C
ATOM   5122  NH3 POPES 211      69.279  31.664  86.462  1.00  0.00           N
ATOM   5126  C12 POPES 211      67.899  31.054  86.312  1.00  0.00           C
ATOM   5129  C11 POPES 211      67.569  30.084  87.472  1.00  0.00           C
ATOM   5132  P   POPES 211      69.419  28.404  86.752  1.00  0.00           P
ATOM   5133  O13 POPES 211      69.549  28.794  85.332  1.00  0.00           O
ATOM   5134  O14 POPES 211      70.319  29.114  87.692  1.00  0.00           O
ATOM   5135  O11 POPES 211      69.529  26.824  86.962  1.00  0.00           O
ATOM   5136  O12 POPES 211      67.959  28.744  87.212  1.00  0.00           O
ATOM   5137  C1  POPES 211      69.749  26.284  88.272  1.00  0.00           C
ATOM   5140  C2  POPES 211      68.639  25.254  88.632  1.00  0.00           C
ATOM   5142  O21 POPES 211      68.099  25.364  89.962  1.00  0.00           O
ATOM   5143  C21 POPES 211      68.879  25.554  91.012  1.00  0.00           C
ATOM   5144  O22 POPES 211      70.049  25.854  91.042  1.00  0.00           O
ATOM   5145  C22 POPES 211      68.039  25.414  92.292  1.00  0.00           C
ATOM   5148  C3  POPES 211      68.989  23.764  88.272  1.00  0.00           C
ATOM   5151  O31 POPES 211      69.719  23.124  89.332  1.00  0.00           O
ATOM   5152  C31 POPES 211      69.559  21.824  89.512  1.00  0.00           C
ATOM   5153  O32 POPES 211      69.119  21.034  88.692  1.00  0.00           O
ATOM   5154  C32 POPES 211      70.019  21.424  90.922  1.00  0.00           C
ATOM   5157  C23 POPES 211      68.609  24.384  93.282  1.00  0.00           C
ATOM   5160  C24 POPES 211      67.709  24.244  94.512  1.00  0.00           C
ATOM   5163  C25 POPES 211      68.009  23.014  95.382  1.00  0.00           C
ATOM   5166  C26 POPES 211      69.239  23.144  96.292  1.00  0.00           C
ATOM   5169  C27 POPES 211      68.919  22.724  97.742  1.00  0.00           C
ATOM   5172  C28 POPES 211      70.119  22.824  98.702  1.00  0.00           C
ATOM   5175  C29 POPES 211      69.679  22.544 100.122  1.00  0.00           C
ATOM   5177 0C21 POPES 211      70.319  21.804 101.042  1.00  0.00           C
ATOM   5179 1C21 POPES 211      71.649  21.114 100.852  1.00  0.00           C
ATOM   5182 2C21 POPES 211      72.159  20.434 102.142  1.00  0.00           C
ATOM   5185 3C21 POPES 211      71.309  19.234 102.582  1.00  0.00           C
ATOM   5188 4C21 POPES 211      72.079  18.254 103.462  1.00  0.00           C
ATOM   5191 5C21 POPES 211      71.249  17.014 103.842  1.00  0.00           C
ATOM   5194 6C21 POPES 211      72.139  15.834 104.262  1.00  0.00           C
ATOM   5197 7C21 POPES 211      71.359  14.524 104.432  1.00  0.00           C
ATOM   5200 8C21 POPES 211      72.249  13.284 104.492  1.00  0.00           C
ATOM   5204  C33 POPES 211      71.209  22.244  91.472  1.00  0.00           C
ATOM   5207  C34 POPES 211      71.439  22.074  92.972  1.00  0.00           C
ATOM   5210  C35 POPES 211      71.709  20.634  93.382  1.00  0.00           C
ATOM   5213  C36 POPES 211      72.159  20.524  94.842  1.00  0.00           C
ATOM   5216  C37 POPES 211      71.449  19.384  95.572  1.00  0.00           C
ATOM   5219  C38 POPES 211      71.819  19.284  97.062  1.00  0.00           C
ATOM   5222  C39 POPES 211      73.239  18.764  97.252  1.00  0.00           C
ATOM   5225 0C31 POPES 211      73.579  18.464  98.702  1.00  0.00           C
ATOM   5228 1C31 POPES 211      74.939  17.754  98.812  1.00  0.00           C
ATOM   5231 2C31 POPES 211      75.439  17.654 100.252  1.00  0.00           C
ATOM   5234 3C31 POPES 211      76.919  17.254 100.282  1.00  0.00           C
ATOM   5237 4C31 POPES 211      77.589  17.564 101.622  1.00  0.00           C
ATOM   5240 5C31 POPES 211      79.109  17.464 101.512  1.00  0.00           C
ATOM   5243 6C31 POPES 211      79.819  17.864 102.802  1.00  0.00           C
ATOM   5247  NH3 POPET 212     107.639  20.924 124.052  1.00  0.00           N
ATOM   5251  C12 POPET 212     107.169  22.304 123.712  1.00  0.00           C
ATOM   5254  C11 POPET 212     106.609  22.984 124.972  1.00  0.00           C
ATOM   5257  P   POPET 212     106.509  25.474 124.092  1.00  0.00           P
ATOM   5258  O13 POPET 212     106.079  26.584 124.962  1.00  0.00           O
ATOM   5259  O14 POPET 212     107.969  25.284 123.912  1.00  0.00           O
ATOM   5260  O11 POPET 212     105.789  25.594 122.692  1.00  0.00           O
ATOM   5261  O12 POPET 212     105.859  24.144 124.652  1.00  0.00           O
ATOM   5262  C1  POPET 212     106.429  25.444 121.422  1.00  0.00           C
ATOM   5265  C2  POPET 212     105.599  24.494 120.512  1.00  0.00           C
ATOM   5267  O21 POPET 212     106.069  23.134 120.592  1.00  0.00           O
ATOM   5268  C21 POPET 212     107.199  22.804 120.022  1.00  0.00           C
ATOM   5269  O22 POPET 212     108.059  23.564 119.602  1.00  0.00           O
ATOM   5270  C22 POPET 212     107.279  21.284 119.962  1.00  0.00           C
ATOM   5273  C3  POPET 212     105.489  25.024 119.042  1.00  0.00           C
ATOM   5276  O31 POPET 212     104.749  24.114 118.222  1.00  0.00           O
ATOM   5277  C31 POPET 212     104.549  24.304 116.912  1.00  0.00           C
ATOM   5278  O32 POPET 212     103.709  23.674 116.272  1.00  0.00           O
ATOM   5279  C32 POPET 212     105.469  25.324 116.232  1.00  0.00           C
ATOM   5282  C23 POPET 212     107.839  20.844 118.592  1.00  0.00           C
ATOM   5285  C24 POPET 212     107.879  19.324 118.452  1.00  0.00           C
ATOM   5288  C25 POPET 212     108.419  18.904 117.082  1.00  0.00           C
ATOM   5291  C26 POPET 212     109.099  17.534 117.032  1.00  0.00           C
ATOM   5294  C27 POPET 212     109.339  17.084 115.582  1.00  0.00           C
ATOM   5297  C28 POPET 212     110.259  15.864 115.452  1.00  0.00           C
ATOM   5300  C29 POPET 212     110.039  15.134 114.142  1.00  0.00           C
ATOM   5302 0C21 POPET 212     110.919  14.884 113.162  1.00  0.00           C
ATOM   5304 1C21 POPET 212     112.389  15.234 113.082  1.00  0.00           C
ATOM   5307 2C21 POPET 212     113.259  14.054 112.602  1.00  0.00           C
ATOM   5310 3C21 POPET 212     114.479  14.524 111.792  1.00  0.00           C
ATOM   5313 4C21 POPET 212     115.519  13.424 111.492  1.00  0.00           C
ATOM   5316 5C21 POPET 212     114.969  12.144 110.842  1.00  0.00           C
ATOM   5319 6C21 POPET 212     114.269  12.374 109.492  1.00  0.00           C
ATOM   5322 7C21 POPET 212     114.069  11.074 108.712  1.00  0.00           C
ATOM   5325 8C21 POPET 212     113.299  11.254 107.402  1.00  0.00           C
ATOM   5329  C33 POPET 212     105.359  25.114 114.702  1.00  0.00           C
ATOM   5332  C34 POPET 212     106.299  25.944 113.812  1.00  0.00           C
ATOM   5335  C35 POPET 212     105.649  27.174 113.152  1.00  0.00           C
ATOM   5338  C36 POPET 212     104.629  26.844 112.032  1.00  0.00           C
ATOM   5341  C37 POPET 212     103.159  27.034 112.442  1.00  0.00           C
ATOM   5344  C38 POPET 212     102.209  27.364 111.262  1.00  0.00           C
ATOM   5347  C39 POPET 212     102.349  28.794 110.732  1.00  0.00           C
ATOM   5350 0C31 POPET 212     101.169  29.244 109.862  1.00  0.00           C
ATOM   5353 1C31 POPET 212     101.489  30.474 108.992  1.00  0.00           C
ATOM   5356 2C31 POPET 212     100.289  30.994 108.172  1.00  0.00           C
ATOM   5359 3C31 POPET 212      99.569  32.214 108.782  1.00  0.00           C
ATOM   5362 4C31 POPET 212      98.329  31.864 109.622  1.00  0.00           C
ATOM   5365 5C31 POPET 212      97.589  33.124 110.092  1.00  0.00           C
ATOM   5368 6C31 POPET 212      96.489  32.874 111.132  1.00  0.00           C
ATOM   5372  NH3 POPEU 213      35.299  96.934  82.542  1.00  0.00           N
ATOM   5376  C12 POPEU 213      34.419  95.694  82.442  1.00  0.00           C
ATOM   5379  C11 POPEU 213      33.879  95.484  81.002  1.00  0.00           C
ATOM   5382  P   POPEU 213      31.299  95.044  80.752  1.00  0.00           P
ATOM   5383  O13 POPEU 213      31.169  95.524  79.362  1.00  0.00           O
ATOM   5384  O14 POPEU 213      30.349  94.034  81.252  1.00  0.00           O
ATOM   5385  O11 POPEU 213      31.289  96.324  81.702  1.00  0.00           O
ATOM   5386  O12 POPEU 213      32.799  94.524  80.992  1.00  0.00           O
ATOM   5387  C1  POPEU 213      30.859  96.234  83.052  1.00  0.00           C
ATOM   5390  C2  POPEU 213      30.749  97.644  83.722  1.00  0.00           C
ATOM   5392  O21 POPEU 213      31.329  97.674  85.032  1.00  0.00           O
ATOM   5393  C21 POPEU 213      32.599  97.894  85.172  1.00  0.00           C
ATOM   5394  O22 POPEU 213      33.449  97.994  84.302  1.00  0.00           O
ATOM   5395  C22 POPEU 213      32.829  98.034  86.672  1.00  0.00           C
ATOM   5398  C3  POPEU 213      29.249  98.034  83.892  1.00  0.00           C
ATOM   5401  O31 POPEU 213      29.059  99.274  84.602  1.00  0.00           O
ATOM   5402  C31 POPEU 213      28.819  99.364  85.942  1.00  0.00           C
ATOM   5403  O32 POPEU 213      28.699 100.454  86.482  1.00  0.00           O
ATOM   5404  C32 POPEU 213      28.729  98.014  86.682  1.00  0.00           C
ATOM   5407  C23 POPEU 213      34.209  98.544  87.092  1.00  0.00           C
ATOM   5410  C24 POPEU 213      34.239  98.724  88.612  1.00  0.00           C
ATOM   5413  C25 POPEU 213      35.629  99.004  89.162  1.00  0.00           C
ATOM   5416  C26 POPEU 213      35.679  98.814  90.672  1.00  0.00           C
ATOM   5419  C27 POPEU 213      37.039  99.214  91.242  1.00  0.00           C
ATOM   5422  C28 POPEU 213      37.099  99.034  92.772  1.00  0.00           C
ATOM   5425  C29 POPEU 213      38.489  99.284  93.282  1.00  0.00           C
ATOM   5427 0C21 POPEU 213      38.829  99.764  94.492  1.00  0.00           C
ATOM   5429 1C21 POPEU 213      37.889 100.114  95.612  1.00  0.00           C
ATOM   5432 2C21 POPEU 213      37.909 101.614  95.942  1.00  0.00           C
ATOM   5435 3C21 POPEU 213      37.029 101.944  97.162  1.00  0.00           C
ATOM   5438 4C21 POPEU 213      37.039 103.434  97.502  1.00  0.00           C
ATOM   5441 5C21 POPEU 213      36.179 103.754  98.722  1.00  0.00           C
ATOM   5444 6C21 POPEU 213      36.089 105.264  99.002  1.00  0.00           C
ATOM   5447 7C21 POPEU 213      35.239 105.564 100.242  1.00  0.00           C
ATOM   5450 8C21 POPEU 213      35.139 107.054 100.542  1.00  0.00           C
ATOM   5454  C33 POPEU 213      28.689  98.094  88.242  1.00  0.00           C
ATOM   5457  C34 POPEU 213      29.029  96.744  88.912  1.00  0.00           C
ATOM   5460  C35 POPEU 213      27.979  95.634  88.732  1.00  0.00           C
ATOM   5463  C36 POPEU 213      28.439  94.254  89.222  1.00  0.00           C
ATOM   5466  C37 POPEU 213      27.289  93.234  89.352  1.00  0.00           C
ATOM   5469  C38 POPEU 213      27.769  91.784  89.492  1.00  0.00           C
ATOM   5472  C39 POPEU 213      28.669  91.464  90.702  1.00  0.00           C
ATOM   5475 0C31 POPEU 213      27.979  91.484  92.082  1.00  0.00           C
ATOM   5478 1C31 POPEU 213      28.859  90.804  93.142  1.00  0.00           C
ATOM   5481 2C31 POPEU 213      28.299  90.734  94.572  1.00  0.00           C
ATOM   5484 3C31 POPEU 213      27.009  89.904  94.702  1.00  0.00           C
ATOM   5487 4C31 POPEU 213      26.779  89.424  96.142  1.00  0.00           C
ATOM   5490 5C31 POPEU 213      25.489  88.604  96.292  1.00  0.00           C
ATOM   5493 6C31 POPEU 213      25.259  88.084  97.712  1.00  0.00           C
ATOM   5497  NH3 POPEV 214      48.119 110.874 126.842  1.00  0.00           N
ATOM   5501  C12 POPEV 214      49.439 110.244 126.512  1.00  0.00           C
ATOM   5504  C11 POPEV 214      49.309 109.324 125.302  1.00  0.00           C
ATOM   5507  P   POPEV 214      51.019 107.304 125.032  1.00  0.00           P
ATOM   5508  O13 POPEV 214      52.189 107.214 125.942  1.00  0.00           O
ATOM   5509  O14 POPEV 214      49.839 106.454 125.302  1.00  0.00           O
ATOM   5510  O11 POPEV 214      51.489 106.964 123.562  1.00  0.00           O
ATOM   5511  O12 POPEV 214      50.589 108.824 124.922  1.00  0.00           O
ATOM   5512  C1  POPEV 214      50.569 106.794 122.482  1.00  0.00           C
ATOM   5515  C2  POPEV 214      49.789 108.084 122.102  1.00  0.00           C
ATOM   5517  O21 POPEV 214      48.859 107.864 121.022  1.00  0.00           O
ATOM   5518  C21 POPEV 214      47.749 107.274 121.432  1.00  0.00           C
ATOM   5519  O22 POPEV 214      47.609 106.714 122.512  1.00  0.00           O
ATOM   5520  C22 POPEV 214      46.619 107.474 120.432  1.00  0.00           C
ATOM   5523  C3  POPEV 214      50.779 109.264 121.812  1.00  0.00           C
ATOM   5526  O31 POPEV 214      50.719 109.814 120.482  1.00  0.00           O
ATOM   5527  C31 POPEV 214      51.379 109.134 119.552  1.00  0.00           C
ATOM   5528  O32 POPEV 214      51.789 107.994 119.652  1.00  0.00           O
ATOM   5529  C32 POPEV 214      51.639 110.084 118.392  1.00  0.00           C
ATOM   5532  C23 POPEV 214      46.949 106.994 119.012  1.00  0.00           C
ATOM   5535  C24 POPEV 214      47.659 108.044 118.132  1.00  0.00           C
ATOM   5538  C25 POPEV 214      46.689 109.004 117.432  1.00  0.00           C
ATOM   5541  C26 POPEV 214      47.399 109.784 116.322  1.00  0.00           C
ATOM   5544  C27 POPEV 214      46.479 110.294 115.202  1.00  0.00           C
ATOM   5547  C28 POPEV 214      47.319 110.934 114.072  1.00  0.00           C
ATOM   5550  C29 POPEV 214      46.599 111.004 112.752  1.00  0.00           C
ATOM   5552 0C21 POPEV 214      46.269 112.104 112.052  1.00  0.00           C
ATOM   5554 1C21 POPEV 214      46.499 113.544 112.432  1.00  0.00           C
ATOM   5557 2C21 POPEV 214      47.319 114.354 111.382  1.00  0.00           C
ATOM   5560 3C21 POPEV 214      48.829 114.384 111.652  1.00  0.00           C
ATOM   5563 4C21 POPEV 214      49.239 115.314 112.812  1.00  0.00           C
ATOM   5566 5C21 POPEV 214      49.179 116.814 112.462  1.00  0.00           C
ATOM   5569 6C21 POPEV 214      49.419 117.714 113.682  1.00  0.00           C
ATOM   5572 7C21 POPEV 214      49.469 119.204 113.332  1.00  0.00           C
ATOM   5575 8C21 POPEV 214      49.689 120.114 114.552  1.00  0.00           C
ATOM   5579  C33 POPEV 214      52.209 109.384 117.142  1.00  0.00           C
ATOM   5582  C34 POPEV 214      51.099 108.684 116.372  1.00  0.00           C
ATOM   5585  C35 POPEV 214      51.589 107.994 115.102  1.00  0.00           C
ATOM   5588  C36 POPEV 214      50.419 107.564 114.202  1.00  0.00           C
ATOM   5591  C37 POPEV 214      50.869 106.784 112.962  1.00  0.00           C
ATOM   5594  C38 POPEV 214      49.699 106.414 112.052  1.00  0.00           C
ATOM   5597  C39 POPEV 214      49.119 107.624 111.302  1.00  0.00           C
ATOM   5600 0C31 POPEV 214      47.819 107.304 110.582  1.00  0.00           C
ATOM   5603 1C31 POPEV 214      47.339 108.494 109.742  1.00  0.00           C
ATOM   5606 2C31 POPEV 214      45.899 108.304 109.242  1.00  0.00           C
ATOM   5609 3C31 POPEV 214      45.409 109.524 108.462  1.00  0.00           C
ATOM   5612 4C31 POPEV 214      43.929 109.424 108.122  1.00  0.00           C
ATOM   5615 5C31 POPEV 214      43.439 110.644 107.342  1.00  0.00           C
ATOM   5618 6C31 POPEV 214      41.909 110.734 107.242  1.00  0.00           C
ATOM   5622  NH3 POPEW 215      24.519  11.314 126.542  1.00  0.00           N
ATOM   5626  C12 POPEW 215      23.159  11.924 126.732  1.00  0.00           C
ATOM   5629  C11 POPEW 215      22.079  11.224 125.892  1.00  0.00           C
ATOM   5632  P   POPEW 215      19.559  11.734 125.312  1.00  0.00           P
ATOM   5633  O13 POPEW 215      18.689  10.684 125.892  1.00  0.00           O
ATOM   5634  O14 POPEW 215      18.979  13.074 125.072  1.00  0.00           O
ATOM   5635  O11 POPEW 215      20.099  11.184 123.932  1.00  0.00           O
ATOM   5636  O12 POPEW 215      20.859  11.884 126.172  1.00  0.00           O
ATOM   5637  C1  POPEW 215      19.179  10.804 122.902  1.00  0.00           C
ATOM   5640  C2  POPEW 215      19.689   9.524 122.212  1.00  0.00           C
ATOM   5642  O21 POPEW 215      19.589   9.704 120.782  1.00  0.00           O
ATOM   5643  C21 POPEW 215      20.579   9.174 120.082  1.00  0.00           C
ATOM   5644  O22 POPEW 215      21.589   8.664 120.542  1.00  0.00           O
ATOM   5645  C22 POPEW 215      20.289   9.304 118.592  1.00  0.00           C
ATOM   5648  C3  POPEW 215      18.899   8.264 122.692  1.00  0.00           C
ATOM   5651  O31 POPEW 215      17.879   7.864 121.752  1.00  0.00           O
ATOM   5652  C31 POPEW 215      16.679   8.394 121.862  1.00  0.00           C
ATOM   5653  O32 POPEW 215      16.279   9.144 122.742  1.00  0.00           O
ATOM   5654  C32 POPEW 215      15.909   7.974 120.612  1.00  0.00           C
ATOM   5657  C23 POPEW 215      21.219   8.414 117.732  1.00  0.00           C
ATOM   5660  C24 POPEW 215      21.199   8.814 116.242  1.00  0.00           C
ATOM   5663  C25 POPEW 215      22.089   7.894 115.402  1.00  0.00           C
ATOM   5666  C26 POPEW 215      21.989   8.204 113.902  1.00  0.00           C
ATOM   5669  C27 POPEW 215      22.659   7.144 113.012  1.00  0.00           C
ATOM   5672  C28 POPEW 215      22.529   7.494 111.522  1.00  0.00           C
ATOM   5675  C29 POPEW 215      22.889   6.374 110.592  1.00  0.00           C
ATOM   5677 0C21 POPEW 215      24.009   6.274 109.862  1.00  0.00           C
ATOM   5679 1C21 POPEW 215      25.169   7.234 109.862  1.00  0.00           C
ATOM   5682 2C21 POPEW 215      25.039   8.314 108.782  1.00  0.00           C
ATOM   5685 3C21 POPEW 215      24.869   7.734 107.372  1.00  0.00           C
ATOM   5688 4C21 POPEW 215      24.809   8.784 106.262  1.00  0.00           C
ATOM   5691 5C21 POPEW 215      23.669   9.804 106.402  1.00  0.00           C
ATOM   5694 6C21 POPEW 215      23.309  10.384 105.032  1.00  0.00           C
ATOM   5697 7C21 POPEW 215      22.289  11.534 105.082  1.00  0.00           C
ATOM   5700 8C21 POPEW 215      21.989  12.114 103.702  1.00  0.00           C
ATOM   5704  C33 POPEW 215      14.579   8.724 120.392  1.00  0.00           C
ATOM   5707  C34 POPEW 215      14.199   8.794 118.912  1.00  0.00           C
ATOM   5710  C35 POPEW 215      14.929   9.924 118.162  1.00  0.00           C
ATOM   5713  C36 POPEW 215      14.509  11.314 118.662  1.00  0.00           C
ATOM   5716  C37 POPEW 215      13.889  12.174 117.552  1.00  0.00           C
ATOM   5719  C38 POPEW 215      13.399  13.524 118.082  1.00  0.00           C
ATOM   5722  C39 POPEW 215      12.669  14.334 117.012  1.00  0.00           C
ATOM   5725 0C31 POPEW 215      12.289  15.734 117.512  1.00  0.00           C
ATOM   5728 1C31 POPEW 215      11.619  16.594 116.432  1.00  0.00           C
ATOM   5731 2C31 POPEW 215      11.289  17.994 116.962  1.00  0.00           C
ATOM   5734 3C31 POPEW 215      11.329  19.094 115.892  1.00  0.00           C
ATOM   5737 4C31 POPEW 215      10.159  19.064 114.892  1.00  0.00           C
ATOM   5740 5C31 POPEW 215       9.629  20.484 114.622  1.00  0.00           C
ATOM   5743 6C31 POPEW 215       8.569  20.584 113.532  1.00  0.00           C
ATOM   5747  NH3 POPEX 216      43.399  98.784 125.302  1.00  0.00           N
ATOM   5751  C12 POPEX 216      42.089  98.324 124.722  1.00  0.00           C
ATOM   5754  C11 POPEX 216      40.959  99.274 125.122  1.00  0.00           C
ATOM   5757  P   POPEX 216      38.809  97.884 125.492  1.00  0.00           P
ATOM   5758  O13 POPEX 216      39.609  96.664 125.762  1.00  0.00           O
ATOM   5759  O14 POPEX 216      38.359  98.664 126.662  1.00  0.00           O
ATOM   5760  O11 POPEX 216      37.599  97.474 124.572  1.00  0.00           O
ATOM   5761  O12 POPEX 216      39.699  98.834 124.602  1.00  0.00           O
ATOM   5762  C1  POPEX 216      37.049  98.424 123.652  1.00  0.00           C
ATOM   5765  C2  POPEX 216      35.919  97.764 122.832  1.00  0.00           C
ATOM   5767  O21 POPEX 216      36.509  96.694 122.082  1.00  0.00           O
ATOM   5768  C21 POPEX 216      35.639  95.864 121.542  1.00  0.00           C
ATOM   5769  O22 POPEX 216      34.429  95.894 121.672  1.00  0.00           O
ATOM   5770  C22 POPEX 216      36.429  94.874 120.712  1.00  0.00           C
ATOM   5773  C3  POPEX 216      35.209  98.824 121.912  1.00  0.00           C
ATOM   5776  O31 POPEX 216      34.999  98.454 120.522  1.00  0.00           O
ATOM   5777  C31 POPEX 216      36.069  98.584 119.762  1.00  0.00           C
ATOM   5778  O32 POPEX 216      37.189  98.874 120.142  1.00  0.00           O
ATOM   5779  C32 POPEX 216      35.739  98.314 118.302  1.00  0.00           C
ATOM   5782  C23 POPEX 216      35.819  94.524 119.332  1.00  0.00           C
ATOM   5785  C24 POPEX 216      36.789  93.694 118.462  1.00  0.00           C
ATOM   5788  C25 POPEX 216      38.269  94.024 118.722  1.00  0.00           C
ATOM   5791  C26 POPEX 216      39.259  93.144 117.962  1.00  0.00           C
ATOM   5794  C27 POPEX 216      40.689  93.324 118.502  1.00  0.00           C
ATOM   5797  C28 POPEX 216      41.659  92.274 117.952  1.00  0.00           C
ATOM   5800  C29 POPEX 216      41.749  92.324 116.452  1.00  0.00           C
ATOM   5802 0C21 POPEX 216      42.789  92.774 115.742  1.00  0.00           C
ATOM   5804 1C21 POPEX 216      44.079  93.294 116.322  1.00  0.00           C
ATOM   5807 2C21 POPEX 216      45.119  93.664 115.242  1.00  0.00           C
ATOM   5810 3C21 POPEX 216      44.689  94.804 114.312  1.00  0.00           C
ATOM   5813 4C21 POPEX 216      44.909  96.204 114.902  1.00  0.00           C
ATOM   5816 5C21 POPEX 216      44.379  97.294 113.962  1.00  0.00           C
ATOM   5819 6C21 POPEX 216      44.649  98.714 114.452  1.00  0.00           C
ATOM   5822 7C21 POPEX 216      43.859  99.764 113.652  1.00  0.00           C
ATOM   5825 8C21 POPEX 216      44.219 101.194 114.032  1.00  0.00           C
ATOM   5829  C33 POPEX 216      36.489  99.284 117.362  1.00  0.00           C
ATOM   5832  C34 POPEX 216      35.959  99.204 115.922  1.00  0.00           C
ATOM   5835  C35 POPEX 216      34.659 100.004 115.752  1.00  0.00           C
ATOM   5838  C36 POPEX 216      34.209 100.094 114.292  1.00  0.00           C
ATOM   5841  C37 POPEX 216      33.449 101.394 113.972  1.00  0.00           C
ATOM   5844  C38 POPEX 216      33.259 101.594 112.462  1.00  0.00           C
ATOM   5847  C39 POPEX 216      32.719 102.974 112.062  1.00  0.00           C
ATOM   5850 0C31 POPEX 216      33.719 104.114 112.292  1.00  0.00           C
ATOM   5853 1C31 POPEX 216      33.249 105.464 111.702  1.00  0.00           C
ATOM   5856 2C31 POPEX 216      34.329 106.564 111.742  1.00  0.00           C
ATOM   5859 3C31 POPEX 216      34.759 106.964 113.162  1.00  0.00           C
ATOM   5862 4C31 POPEX 216      35.909 107.984 113.202  1.00  0.00           C
ATOM   5865 5C31 POPEX 216      35.979 108.704 114.552  1.00  0.00           C
ATOM   5868 6C31 POPEX 216      37.309 109.424 114.822  1.00  0.00           C
ATOM   5872  NH3 POPEY 217     116.339  20.734  81.472  1.00  0.00           N
ATOM   5876  C12 POPEY 217     116.869  20.064  82.702  1.00  0.00           C
ATOM   5879  C11 POPEY 217     117.189  18.574  82.492  1.00  0.00           C
ATOM   5882  P   POPEY 217     115.669  16.424  82.882  1.00  0.00           P
ATOM   5883  O13 POPEY 217     114.239  16.304  83.232  1.00  0.00           O
ATOM   5884  O14 POPEY 217     116.179  15.344  82.012  1.00  0.00           O
ATOM   5885  O11 POPEY 217     116.549  16.304  84.202  1.00  0.00           O
ATOM   5886  O12 POPEY 217     115.999  17.834  82.242  1.00  0.00           O
ATOM   5887  C1  POPEY 217     116.029  16.704  85.462  1.00  0.00           C
ATOM   5890  C2  POPEY 217     115.149  15.614  86.152  1.00  0.00           C
ATOM   5892  O21 POPEY 217     114.839  16.034  87.482  1.00  0.00           O
ATOM   5893  C21 POPEY 217     115.779  15.934  88.412  1.00  0.00           C
ATOM   5894  O22 POPEY 217     116.939  15.614  88.272  1.00  0.00           O
ATOM   5895  C22 POPEY 217     115.119  16.294  89.732  1.00  0.00           C
ATOM   5898  C3  POPEY 217     115.629  14.134  86.102  1.00  0.00           C
ATOM   5901  O31 POPEY 217     114.579  13.354  86.712  1.00  0.00           O
ATOM   5902  C31 POPEY 217     114.909  12.404  87.572  1.00  0.00           C
ATOM   5903  O32 POPEY 217     116.029  11.934  87.712  1.00  0.00           O
ATOM   5904  C32 POPEY 217     113.679  12.044  88.412  1.00  0.00           C
ATOM   5907  C23 POPEY 217     115.679  15.454  90.892  1.00  0.00           C
ATOM   5910  C24 POPEY 217     114.959  15.764  92.212  1.00  0.00           C
ATOM   5913  C25 POPEY 217     115.369  17.114  92.822  1.00  0.00           C
ATOM   5916  C26 POPEY 217     115.169  17.154  94.342  1.00  0.00           C
ATOM   5919  C27 POPEY 217     115.529  18.504  94.952  1.00  0.00           C
ATOM   5922  C28 POPEY 217     115.559  18.444  96.482  1.00  0.00           C
ATOM   5925  C29 POPEY 217     115.729  19.794  97.132  1.00  0.00           C
ATOM   5927 0C21 POPEY 217     114.749  20.664  97.402  1.00  0.00           C
ATOM   5929 1C21 POPEY 217     113.269  20.484  97.102  1.00  0.00           C
ATOM   5932 2C21 POPEY 217     112.359  20.584  98.352  1.00  0.00           C
ATOM   5935 3C21 POPEY 217     112.599  21.864  99.172  1.00  0.00           C
ATOM   5938 4C21 POPEY 217     111.329  22.514  99.732  1.00  0.00           C
ATOM   5941 5C21 POPEY 217     110.449  21.624 100.622  1.00  0.00           C
ATOM   5944 6C21 POPEY 217     111.089  21.214 101.952  1.00  0.00           C
ATOM   5947 7C21 POPEY 217     110.049  20.544 102.872  1.00  0.00           C
ATOM   5950 8C21 POPEY 217     110.629  20.024 104.192  1.00  0.00           C
ATOM   5954  C33 POPEY 217     114.019  11.264  89.712  1.00  0.00           C
ATOM   5957  C34 POPEY 217     112.949  11.414  90.802  1.00  0.00           C
ATOM   5960  C35 POPEY 217     113.289  10.584  92.052  1.00  0.00           C
ATOM   5963  C36 POPEY 217     112.309  10.714  93.232  1.00  0.00           C
ATOM   5966  C37 POPEY 217     112.679   9.774  94.392  1.00  0.00           C
ATOM   5969  C38 POPEY 217     111.759   9.944  95.602  1.00  0.00           C
ATOM   5972  C39 POPEY 217     112.169   9.084  96.812  1.00  0.00           C
ATOM   5975 0C31 POPEY 217     111.069   9.064  97.892  1.00  0.00           C
ATOM   5978 1C31 POPEY 217     111.389   8.094  99.042  1.00  0.00           C
ATOM   5981 2C31 POPEY 217     110.179   7.784  99.942  1.00  0.00           C
ATOM   5984 3C31 POPEY 217     109.739   8.964 100.822  1.00  0.00           C
ATOM   5987 4C31 POPEY 217     109.619   8.554 102.302  1.00  0.00           C
ATOM   5990 5C31 POPEY 217     109.079   9.664 103.212  1.00  0.00           C
ATOM   5993 6C31 POPEY 217     109.069   9.274 104.692  1.00  0.00           C
ATOM   5997  NH3 POPEZ 218      95.789 115.634  86.462  1.00  0.00           N
ATOM   6001  C12 POPEZ 218      94.299 115.614  86.292  1.00  0.00           C
ATOM   6004  C11 POPEZ 218      93.609 116.594  87.252  1.00  0.00           C
ATOM   6007  P   POPEZ 218      91.309 115.344  87.562  1.00  0.00           P
ATOM   6008  O13 POPEZ 218      90.289 115.094  86.512  1.00  0.00           O
ATOM   6009  O14 POPEZ 218      92.159 114.224  88.002  1.00  0.00           O
ATOM   6010  O11 POPEZ 218      90.569 115.964  88.802  1.00  0.00           O
ATOM   6011  O12 POPEZ 218      92.199 116.554  87.092  1.00  0.00           O
ATOM   6012  C1  POPEZ 218      90.679 115.394  90.112  1.00  0.00           C
ATOM   6015  C2  POPEZ 218      89.929 116.324  91.112  1.00  0.00           C
ATOM   6017  O21 POPEZ 218      89.559 115.684  92.352  1.00  0.00           O
ATOM   6018  C21 POPEZ 218      90.409 114.924  93.002  1.00  0.00           C
ATOM   6019  O22 POPEZ 218      91.519 114.574  92.652  1.00  0.00           O
ATOM   6020  C22 POPEZ 218      89.809 114.564  94.362  1.00  0.00           C
ATOM   6023  C3  POPEZ 218      88.639 116.884  90.442  1.00  0.00           C
ATOM   6026  O31 POPEZ 218      87.939 117.844  91.272  1.00  0.00           O
ATOM   6027  C31 POPEZ 218      86.949 118.434  90.592  1.00  0.00           C
ATOM   6028  O32 POPEZ 218      86.689 118.264  89.412  1.00  0.00           O
ATOM   6029  C32 POPEZ 218      86.249 119.434  91.522  1.00  0.00           C
ATOM   6032  C23 POPEZ 218      90.209 113.144  94.792  1.00  0.00           C
ATOM   6035  C24 POPEZ 218      89.559 112.754  96.122  1.00  0.00           C
ATOM   6038  C25 POPEZ 218      88.079 112.384  95.992  1.00  0.00           C
ATOM   6041  C26 POPEZ 218      87.509 111.884  97.332  1.00  0.00           C
ATOM   6044  C27 POPEZ 218      86.329 110.904  97.172  1.00  0.00           C
ATOM   6047  C28 POPEZ 218      86.179 109.954  98.372  1.00  0.00           C
ATOM   6050  C29 POPEZ 218      87.309 108.954  98.412  1.00  0.00           C
ATOM   6052 0C21 POPEZ 218      87.309 107.734  98.982  1.00  0.00           C
ATOM   6054 1C21 POPEZ 218      86.169 107.134  99.772  1.00  0.00           C
ATOM   6057 2C21 POPEZ 218      86.299 107.554 101.242  1.00  0.00           C
ATOM   6060 3C21 POPEZ 218      85.229 106.924 102.152  1.00  0.00           C
ATOM   6063 4C21 POPEZ 218      85.289 107.534 103.562  1.00  0.00           C
ATOM   6066 5C21 POPEZ 218      84.319 106.904 104.572  1.00  0.00           C
ATOM   6069 6C21 POPEZ 218      84.549 105.394 104.772  1.00  0.00           C
ATOM   6072 7C21 POPEZ 218      84.239 104.934 106.202  1.00  0.00           C
ATOM   6075 8C21 POPEZ 218      84.349 103.414 106.372  1.00  0.00           C
ATOM   6079  C33 POPEZ 218      85.859 118.844  92.902  1.00  0.00           C
ATOM   6082  C34 POPEZ 218      85.869 119.944  93.972  1.00  0.00           C
ATOM   6085  C35 POPEZ 218      85.659 119.464  95.412  1.00  0.00           C
ATOM   6088  C36 POPEZ 218      85.689 120.644  96.392  1.00  0.00           C
ATOM   6091  C37 POPEZ 218      84.529 120.654  97.402  1.00  0.00           C
ATOM   6094  C38 POPEZ 218      84.199 122.084  97.882  1.00  0.00           C
ATOM   6097  C39 POPEZ 218      82.849 122.154  98.602  1.00  0.00           C
ATOM   6100 0C31 POPEZ 218      82.869 121.494  99.982  1.00  0.00           C
ATOM   6103 1C31 POPEZ 218      81.459 121.244 100.532  1.00  0.00           C
ATOM   6106 2C31 POPEZ 218      81.489 120.734 101.982  1.00  0.00           C
ATOM   6109 3C31 POPEZ 218      81.659 121.864 103.002  1.00  0.00           C
ATOM   6112 4C31 POPEZ 218      81.949 121.354 104.422  1.00  0.00           C
ATOM   6115 5C31 POPEZ 218      83.449 121.214 104.662  1.00  0.00           C
ATOM   6118 6C31 POPEZ 218      83.819 120.704 106.052  1.00  0.00           C
ATOM   6122  NH3 POPEa 219      87.029  86.334 124.932  1.00  0.00           N
ATOM   6126  C12 POPEa 219      87.609  87.704 124.862  1.00  0.00           C
ATOM   6129  C11 POPEa 219      87.759  88.194 126.312  1.00  0.00           C
ATOM   6132  P   POPEa 219      86.009  88.574 128.212  1.00  0.00           P
ATOM   6133  O13 POPEa 219      85.059  87.724 128.972  1.00  0.00           O
ATOM   6134  O14 POPEa 219      87.109  89.214 128.962  1.00  0.00           O
ATOM   6135  O11 POPEa 219      85.249  89.614 127.292  1.00  0.00           O
ATOM   6136  O12 POPEa 219      86.689  87.664 127.122  1.00  0.00           O
ATOM   6137  C1  POPEa 219      84.059  89.334 126.562  1.00  0.00           C
ATOM   6140  C2  POPEa 219      84.049  89.964 125.132  1.00  0.00           C
ATOM   6142  O21 POPEa 219      84.649  89.044 124.202  1.00  0.00           O
ATOM   6143  C21 POPEa 219      84.009  88.884 123.042  1.00  0.00           C
ATOM   6144  O22 POPEa 219      82.899  89.304 122.762  1.00  0.00           O
ATOM   6145  C22 POPEa 219      84.859  88.054 122.072  1.00  0.00           C
ATOM   6148  C3  POPEa 219      84.779  91.344 125.132  1.00  0.00           C
ATOM   6151  O31 POPEa 219      85.049  91.884 123.802  1.00  0.00           O
ATOM   6152  C31 POPEa 219      86.229  92.514 123.692  1.00  0.00           C
ATOM   6153  O32 POPEa 219      87.129  92.454 124.512  1.00  0.00           O
ATOM   6154  C32 POPEa 219      86.289  93.394 122.442  1.00  0.00           C
ATOM   6157  C23 POPEa 219      85.119  88.764 120.722  1.00  0.00           C
ATOM   6160  C24 POPEa 219      85.069  87.744 119.582  1.00  0.00           C
ATOM   6163  C25 POPEa 219      85.619  88.244 118.242  1.00  0.00           C
ATOM   6166  C26 POPEa 219      85.399  87.234 117.112  1.00  0.00           C
ATOM   6169  C27 POPEa 219      86.369  87.424 115.932  1.00  0.00           C
ATOM   6172  C28 POPEa 219      85.759  87.104 114.552  1.00  0.00           C
ATOM   6175  C29 POPEa 219      86.419  87.944 113.472  1.00  0.00           C
ATOM   6177 0C21 POPEa 219      86.729  87.604 112.212  1.00  0.00           C
ATOM   6179 1C21 POPEa 219      86.479  86.294 111.512  1.00  0.00           C
ATOM   6182 2C21 POPEa 219      85.679  86.504 110.202  1.00  0.00           C
ATOM   6185 3C21 POPEa 219      85.569  85.214 109.362  1.00  0.00           C
ATOM   6188 4C21 POPEa 219      84.679  85.404 108.122  1.00  0.00           C
ATOM   6191 5C21 POPEa 219      84.769  84.234 107.122  1.00  0.00           C
ATOM   6194 6C21 POPEa 219      84.119  82.934 107.612  1.00  0.00           C
ATOM   6197 7C21 POPEa 219      84.409  81.754 106.672  1.00  0.00           C
ATOM   6200 8C21 POPEa 219      83.679  80.464 107.042  1.00  0.00           C
ATOM   6204  C33 POPEa 219      85.749  92.744 121.152  1.00  0.00           C
ATOM   6207  C34 POPEa 219      85.679  93.764 120.012  1.00  0.00           C
ATOM   6210  C35 POPEa 219      84.849  93.284 118.822  1.00  0.00           C
ATOM   6213  C36 POPEa 219      85.579  92.324 117.882  1.00  0.00           C
ATOM   6216  C37 POPEa 219      84.709  91.954 116.672  1.00  0.00           C
ATOM   6219  C38 POPEa 219      85.439  91.104 115.622  1.00  0.00           C
ATOM   6222  C39 POPEa 219      84.939  91.334 114.192  1.00  0.00           C
ATOM   6225 0C31 POPEa 219      83.489  90.904 113.992  1.00  0.00           C
ATOM   6228 1C31 POPEa 219      82.979  91.154 112.572  1.00  0.00           C
ATOM   6231 2C31 POPEa 219      81.479  90.894 112.432  1.00  0.00           C
ATOM   6234 3C31 POPEa 219      80.919  91.344 111.082  1.00  0.00           C
ATOM   6237 4C31 POPEa 219      79.469  90.884 110.872  1.00  0.00           C
ATOM   6240 5C31 POPEa 219      78.909  91.314 109.512  1.00  0.00           C
ATOM   6243 6C31 POPEa 219      77.509  90.764 109.232  1.00  0.00           C
ATOM   6247  NH3 POPEb 220     111.729  11.034 122.042  1.00  0.00           N
ATOM   6251  C12 POPEb 220     111.699  11.654 123.412  1.00  0.00           C
ATOM   6254  C11 POPEb 220     111.819  10.554 124.472  1.00  0.00           C
ATOM   6257  P   POPEb 220     113.149   8.374 123.812  1.00  0.00           P
ATOM   6258  O13 POPEb 220     114.219   8.334 122.802  1.00  0.00           O
ATOM   6259  O14 POPEb 220     113.319   7.404 124.912  1.00  0.00           O
ATOM   6260  O11 POPEb 220     111.799   8.094 123.012  1.00  0.00           O
ATOM   6261  O12 POPEb 220     113.069   9.864 124.352  1.00  0.00           O
ATOM   6262  C1  POPEb 220     111.629   6.684 122.652  1.00  0.00           C
ATOM   6265  C2  POPEb 220     110.579   6.394 121.532  1.00  0.00           C
ATOM   6267  O21 POPEb 220     110.369   5.004 121.162  1.00  0.00           O
ATOM   6268  C21 POPEb 220     111.149   3.984 121.512  1.00  0.00           C
ATOM   6269  O22 POPEb 220     112.239   4.054 122.072  1.00  0.00           O
ATOM   6270  C22 POPEb 220     110.539   2.614 121.152  1.00  0.00           C
ATOM   6273  C3  POPEb 220     110.859   7.274 120.272  1.00  0.00           C
ATOM   6276  O31 POPEb 220     112.149   7.014 119.672  1.00  0.00           O
ATOM   6277  C31 POPEb 220     112.159   6.674 118.372  1.00  0.00           C
ATOM   6278  O32 POPEb 220     111.169   6.574 117.662  1.00  0.00           O
ATOM   6279  C32 POPEb 220     113.599   6.524 117.902  1.00  0.00           C
ATOM   6282  C23 POPEb 220     111.609   1.544 120.782  1.00  0.00           C
ATOM   6285  C24 POPEb 220     111.069   0.166 120.382  1.00  0.00           C
ATOM   6288  C25 POPEb 220     112.159  -0.734 119.752  1.00  0.00           C
ATOM   6291  C26 POPEb 220     112.099  -0.854 118.202  1.00  0.00           C
ATOM   6294  C27 POPEb 220     113.059  -1.924 117.662  1.00  0.00           C
ATOM   6297  C28 POPEb 220     113.279  -1.934 116.132  1.00  0.00           C
ATOM   6300  C29 POPEb 220     114.239  -3.034 115.742  1.00  0.00           C
ATOM   6302 0C21 POPEb 220     114.089  -3.954 114.772  1.00  0.00           C
ATOM   6304 1C21 POPEb 220     112.949  -4.054 113.792  1.00  0.00           C
ATOM   6307 2C21 POPEb 220     113.299  -4.804 112.482  1.00  0.00           C
ATOM   6310 3C21 POPEb 220     114.399  -4.134 111.642  1.00  0.00           C
ATOM   6313 4C21 POPEb 220     114.429  -4.624 110.182  1.00  0.00           C
ATOM   6316 5C21 POPEb 220     115.289  -3.744 109.282  1.00  0.00           C
ATOM   6319 6C21 POPEb 220     114.939  -3.864 107.792  1.00  0.00           C
ATOM   6322 7C21 POPEb 220     115.449  -2.664 106.972  1.00  0.00           C
ATOM   6325 8C21 POPEb 220     115.269  -2.824 105.462  1.00  0.00           C
ATOM   6329  C33 POPEb 220     113.799   6.474 116.382  1.00  0.00           C
ATOM   6332  C34 POPEb 220     115.279   6.174 116.062  1.00  0.00           C
ATOM   6335  C35 POPEb 220     115.559   6.044 114.572  1.00  0.00           C
ATOM   6338  C36 POPEb 220     115.489   7.394 113.832  1.00  0.00           C
ATOM   6341  C37 POPEb 220     115.529   7.204 112.312  1.00  0.00           C
ATOM   6344  C38 POPEb 220     116.099   8.424 111.572  1.00  0.00           C
ATOM   6347  C39 POPEb 220     116.349   8.184 110.082  1.00  0.00           C
ATOM   6350 0C31 POPEb 220     117.399   7.084 109.812  1.00  0.00           C
ATOM   6353 1C31 POPEb 220     117.899   7.044 108.362  1.00  0.00           C
ATOM   6356 2C31 POPEb 220     119.289   6.384 108.222  1.00  0.00           C
ATOM   6359 3C31 POPEb 220     119.319   4.854 108.402  1.00  0.00           C
ATOM   6362 4C31 POPEb 220     120.749   4.354 108.632  1.00  0.00           C
ATOM   6365 5C31 POPEb 220     120.869   2.834 108.832  1.00  0.00           C
ATOM   6368 6C31 POPEb 220     122.149   2.414 109.552  1.00  0.00           C
ATOM   6372  NH3 POPEc 221     116.989  93.844  84.112  1.00  0.00           N
ATOM   6376  C12 POPEc 221     115.639  94.064  83.442  1.00  0.00           C
ATOM   6379  C11 POPEc 221     114.439  94.184  84.432  1.00  0.00           C
ATOM   6382  P   POPEc 221     112.619  92.354  85.052  1.00  0.00           P
ATOM   6383  O13 POPEc 221     111.279  92.074  84.482  1.00  0.00           O
ATOM   6384  O14 POPEc 221     113.439  91.184  85.432  1.00  0.00           O
ATOM   6385  O11 POPEc 221     112.379  93.354  86.252  1.00  0.00           O
ATOM   6386  O12 POPEc 221     113.389  93.284  84.042  1.00  0.00           O
ATOM   6387  C1  POPEc 221     112.589  93.064  87.642  1.00  0.00           C
ATOM   6390  C2  POPEc 221     111.239  93.074  88.412  1.00  0.00           C
ATOM   6392  O21 POPEc 221     111.309  93.454  89.812  1.00  0.00           O
ATOM   6393  C21 POPEc 221     112.059  92.684  90.572  1.00  0.00           C
ATOM   6394  O22 POPEc 221     112.989  91.994  90.222  1.00  0.00           O
ATOM   6395  C22 POPEc 221     111.469  92.674  91.992  1.00  0.00           C
ATOM   6398  C3  POPEc 221     110.469  91.734  88.222  1.00  0.00           C
ATOM   6401  O31 POPEc 221     109.219  91.774  88.932  1.00  0.00           O
ATOM   6402  C31 POPEc 221     108.599  90.584  88.882  1.00  0.00           C
ATOM   6403  O32 POPEc 221     109.019  89.614  88.292  1.00  0.00           O
ATOM   6404  C32 POPEc 221     107.309  90.644  89.672  1.00  0.00           C
ATOM   6407  C23 POPEc 221     112.439  92.054  93.012  1.00  0.00           C
ATOM   6410  C24 POPEc 221     111.839  91.944  94.422  1.00  0.00           C
ATOM   6413  C25 POPEc 221     112.789  91.214  95.392  1.00  0.00           C
ATOM   6416  C26 POPEc 221     113.489  92.114  96.412  1.00  0.00           C
ATOM   6419  C27 POPEc 221     114.349  91.294  97.392  1.00  0.00           C
ATOM   6422  C28 POPEc 221     115.149  92.134  98.412  1.00  0.00           C
ATOM   6425  C29 POPEc 221     114.289  92.994  99.292  1.00  0.00           C
ATOM   6427 0C21 POPEc 221     114.009  92.824 100.602  1.00  0.00           C
ATOM   6429 1C21 POPEc 221     114.499  91.744 101.522  1.00  0.00           C
ATOM   6432 2C21 POPEc 221     114.839  92.284 102.922  1.00  0.00           C
ATOM   6435 3C21 POPEc 221     115.089  91.164 103.942  1.00  0.00           C
ATOM   6438 4C21 POPEc 221     115.499  91.664 105.342  1.00  0.00           C
ATOM   6441 5C21 POPEc 221     114.379  92.364 106.132  1.00  0.00           C
ATOM   6444 6C21 POPEc 221     113.349  91.414 106.742  1.00  0.00           C
ATOM   6447 7C21 POPEc 221     112.379  92.124 107.702  1.00  0.00           C
ATOM   6450 8C21 POPEc 221     111.339  91.184 108.322  1.00  0.00           C
ATOM   6454  C33 POPEc 221     107.579  90.774  91.182  1.00  0.00           C
ATOM   6457  C34 POPEc 221     106.339  90.424  92.012  1.00  0.00           C
ATOM   6460  C35 POPEc 221     106.539  90.724  93.502  1.00  0.00           C
ATOM   6463  C36 POPEc 221     105.289  90.394  94.322  1.00  0.00           C
ATOM   6466  C37 POPEc 221     105.439  90.824  95.782  1.00  0.00           C
ATOM   6469  C38 POPEc 221     104.309  90.254  96.642  1.00  0.00           C
ATOM   6472  C39 POPEc 221     104.489  90.544  98.132  1.00  0.00           C
ATOM   6475 0C31 POPEc 221     103.779  89.504  98.992  1.00  0.00           C
ATOM   6478 1C31 POPEc 221     104.119  89.594 100.492  1.00  0.00           C
ATOM   6481 2C31 POPEc 221     105.559  89.164 100.792  1.00  0.00           C
ATOM   6484 3C31 POPEc 221     105.739  88.644 102.222  1.00  0.00           C
ATOM   6487 4C31 POPEc 221     105.609  89.734 103.302  1.00  0.00           C
ATOM   6490 5C31 POPEc 221     105.509  89.114 104.692  1.00  0.00           C
ATOM   6493 6C31 POPEc 221     105.669  90.104 105.842  1.00  0.00           C
ATOM   6497  NH3 POPEd 222     116.849  70.224  87.262  1.00  0.00           N
ATOM   6501  C12 POPEd 222     115.879  70.844  86.302  1.00  0.00           C
ATOM   6504  C11 POPEd 222     115.099  69.774  85.522  1.00  0.00           C
ATOM   6507  P   POPEd 222     112.669  68.864  85.962  1.00  0.00           P
ATOM   6508  O13 POPEd 222     112.279  69.784  84.872  1.00  0.00           O
ATOM   6509  O14 POPEd 222     112.369  67.444  85.702  1.00  0.00           O
ATOM   6510  O11 POPEd 222     111.889  69.234  87.302  1.00  0.00           O
ATOM   6511  O12 POPEd 222     114.189  69.064  86.382  1.00  0.00           O
ATOM   6512  C1  POPEd 222     112.179  68.514  88.522  1.00  0.00           C
ATOM   6515  C2  POPEd 222     110.889  67.954  89.202  1.00  0.00           C
ATOM   6517  O21 POPEd 222     111.229  67.404  90.502  1.00  0.00           O
ATOM   6518  C21 POPEd 222     110.319  67.604  91.462  1.00  0.00           C
ATOM   6519  O22 POPEd 222     109.329  68.304  91.342  1.00  0.00           O
ATOM   6520  C22 POPEd 222     110.739  66.874  92.742  1.00  0.00           C
ATOM   6523  C3  POPEd 222     110.239  66.854  88.302  1.00  0.00           C
ATOM   6526  O31 POPEd 222     109.029  66.324  88.892  1.00  0.00           O
ATOM   6527  C31 POPEd 222     108.109  65.894  88.052  1.00  0.00           C
ATOM   6528  O32 POPEd 222     108.259  65.764  86.842  1.00  0.00           O
ATOM   6529  C32 POPEd 222     106.829  65.534  88.842  1.00  0.00           C
ATOM   6532  C23 POPEd 222     109.699  66.984  93.882  1.00  0.00           C
ATOM   6535  C24 POPEd 222     110.079  66.144  95.122  1.00  0.00           C
ATOM   6538  C25 POPEd 222     109.089  66.284  96.292  1.00  0.00           C
ATOM   6541  C26 POPEd 222     109.399  67.454  97.242  1.00  0.00           C
ATOM   6544  C27 POPEd 222     108.499  67.474  98.502  1.00  0.00           C
ATOM   6547  C28 POPEd 222     109.009  68.374  99.642  1.00  0.00           C
ATOM   6550  C29 POPEd 222     110.219  67.804 100.362  1.00  0.00           C
ATOM   6552 0C21 POPEd 222     110.539  67.934 101.662  1.00  0.00           C
ATOM   6554 1C21 POPEd 222     109.789  68.724 102.712  1.00  0.00           C
ATOM   6557 2C21 POPEd 222     109.169  67.844 103.812  1.00  0.00           C
ATOM   6560 3C21 POPEd 222     110.169  67.324 104.862  1.00  0.00           C
ATOM   6563 4C21 POPEd 222     109.509  66.384 105.872  1.00  0.00           C
ATOM   6566 5C21 POPEd 222     110.469  65.904 106.972  1.00  0.00           C
ATOM   6569 6C21 POPEd 222     109.869  64.764 107.812  1.00  0.00           C
ATOM   6572 7C21 POPEd 222     110.929  64.044 108.662  1.00  0.00           C
ATOM   6575 8C21 POPEd 222     110.559  62.614 109.072  1.00  0.00           C
ATOM   6579  C33 POPEd 222     106.839  65.794  90.382  1.00  0.00           C
ATOM   6582  C34 POPEd 222     105.469  65.464  91.012  1.00  0.00           C
ATOM   6585  C35 POPEd 222     105.069  66.264  92.262  1.00  0.00           C
ATOM   6588  C36 POPEd 222     105.309  65.594  93.632  1.00  0.00           C
ATOM   6591  C37 POPEd 222     104.239  66.044  94.642  1.00  0.00           C
ATOM   6594  C38 POPEd 222     104.719  66.244  96.092  1.00  0.00           C
ATOM   6597  C39 POPEd 222     103.599  66.814  96.982  1.00  0.00           C
ATOM   6600 0C31 POPEd 222     104.009  67.044  98.442  1.00  0.00           C
ATOM   6603 1C31 POPEd 222     102.889  67.694  99.252  1.00  0.00           C
ATOM   6606 2C31 POPEd 222     103.189  67.774 100.752  1.00  0.00           C
ATOM   6609 3C31 POPEd 222     102.589  66.614 101.552  1.00  0.00           C
ATOM   6612 4C31 POPEd 222     103.239  66.434 102.932  1.00  0.00           C
ATOM   6615 5C31 POPEd 222     102.569  65.334 103.762  1.00  0.00           C
ATOM   6618 6C31 POPEd 222     103.369  64.964 105.012  1.00  0.00           C
ATOM   6622  NH3 POPEe 223      93.719  28.684  83.922  1.00  0.00           N
ATOM   6626  C12 POPEe 223      94.889  27.924  83.382  1.00  0.00           C
ATOM   6629  C11 POPEe 223      94.949  28.044  81.832  1.00  0.00           C
ATOM   6632  P   POPEe 223      97.479  28.564  81.682  1.00  0.00           P
ATOM   6633  O13 POPEe 223      98.479  28.614  80.602  1.00  0.00           O
ATOM   6634  O14 POPEe 223      96.969  29.864  82.182  1.00  0.00           O
ATOM   6635  O11 POPEe 223      98.089  27.704  82.892  1.00  0.00           O
ATOM   6636  O12 POPEe 223      96.229  27.694  81.272  1.00  0.00           O
ATOM   6637  C1  POPEe 223      97.899  26.274  82.892  1.00  0.00           C
ATOM   6640  C2  POPEe 223      98.439  25.594  84.202  1.00  0.00           C
ATOM   6642  O21 POPEe 223      97.419  25.714  85.212  1.00  0.00           O
ATOM   6643  C21 POPEe 223      97.629  25.914  86.482  1.00  0.00           C
ATOM   6644  O22 POPEe 223      98.679  26.204  87.022  1.00  0.00           O
ATOM   6645  C22 POPEe 223      96.319  25.824  87.252  1.00  0.00           C
ATOM   6648  C3  POPEe 223      99.899  26.094  84.512  1.00  0.00           C
ATOM   6651  O31 POPEe 223     100.619  25.344  85.512  1.00  0.00           O
ATOM   6652  C31 POPEe 223     100.919  24.074  85.302  1.00  0.00           C
ATOM   6653  O32 POPEe 223     100.809  23.484  84.242  1.00  0.00           O
ATOM   6654  C32 POPEe 223     101.579  23.494  86.572  1.00  0.00           C
ATOM   6657  C23 POPEe 223      96.539  25.214  88.652  1.00  0.00           C
ATOM   6660  C24 POPEe 223      95.479  25.684  89.642  1.00  0.00           C
ATOM   6663  C25 POPEe 223      95.599  24.994  91.012  1.00  0.00           C
ATOM   6666  C26 POPEe 223      95.269  25.944  92.162  1.00  0.00           C
ATOM   6669  C27 POPEe 223      95.039  25.204  93.492  1.00  0.00           C
ATOM   6672  C28 POPEe 223      95.009  26.154  94.702  1.00  0.00           C
ATOM   6675  C29 POPEe 223      94.619  25.414  95.952  1.00  0.00           C
ATOM   6677 0C21 POPEe 223      95.289  25.364  97.122  1.00  0.00           C
ATOM   6679 1C21 POPEe 223      96.579  26.074  97.452  1.00  0.00           C
ATOM   6682 2C21 POPEe 223      96.829  26.224  98.972  1.00  0.00           C
ATOM   6685 3C21 POPEe 223      96.049  27.374  99.622  1.00  0.00           C
ATOM   6688 4C21 POPEe 223      95.879  27.214 101.142  1.00  0.00           C
ATOM   6691 5C21 POPEe 223      97.179  27.074 101.952  1.00  0.00           C
ATOM   6694 6C21 POPEe 223      97.909  28.404 102.222  1.00  0.00           C
ATOM   6697 7C21 POPEe 223      99.059  28.224 103.222  1.00  0.00           C
ATOM   6700 8C21 POPEe 223      99.649  29.534 103.732  1.00  0.00           C
ATOM   6704  C33 POPEe 223     101.589  24.494  87.762  1.00  0.00           C
ATOM   6707  C34 POPEe 223     102.379  23.994  88.982  1.00  0.00           C
ATOM   6710  C35 POPEe 223     102.129  24.844  90.242  1.00  0.00           C
ATOM   6713  C36 POPEe 223     100.759  24.554  90.872  1.00  0.00           C
ATOM   6716  C37 POPEe 223     100.529  25.344  92.162  1.00  0.00           C
ATOM   6719  C38 POPEe 223      99.329  24.804  92.942  1.00  0.00           C
ATOM   6722  C39 POPEe 223      98.919  25.634  94.162  1.00  0.00           C
ATOM   6725 0C31 POPEe 223      99.879  25.554  95.362  1.00  0.00           C
ATOM   6728 1C31 POPEe 223     101.139  26.434  95.232  1.00  0.00           C
ATOM   6731 2C31 POPEe 223     101.679  26.904  96.592  1.00  0.00           C
ATOM   6734 3C31 POPEe 223     100.869  28.074  97.162  1.00  0.00           C
ATOM   6737 4C31 POPEe 223     101.479  28.654  98.442  1.00  0.00           C
ATOM   6740 5C31 POPEe 223     100.799  29.954  98.862  1.00  0.00           C
ATOM   6743 6C31 POPEe 223     101.419  30.584 100.122  1.00  0.00           C
ATOM   6747  NH3 POPEf 224      66.709 112.094  86.042  1.00  0.00           N
ATOM   6751  C12 POPEf 224      67.369 113.424  85.782  1.00  0.00           C
ATOM   6754  C11 POPEf 224      68.549 113.334  84.812  1.00  0.00           C
ATOM   6757  P   POPEf 224      69.559 115.744  84.382  1.00  0.00           P
ATOM   6758  O13 POPEf 224      69.789 115.484  82.952  1.00  0.00           O
ATOM   6759  O14 POPEf 224      68.369 116.564  84.732  1.00  0.00           O
ATOM   6760  O11 POPEf 224      70.869 116.414  85.022  1.00  0.00           O
ATOM   6761  O12 POPEf 224      69.449 114.384  85.102  1.00  0.00           O
ATOM   6762  C1  POPEf 224      70.819 117.234  86.202  1.00  0.00           C
ATOM   6765  C2  POPEf 224      71.989 116.974  87.212  1.00  0.00           C
ATOM   6767  O21 POPEf 224      72.149 118.164  88.022  1.00  0.00           O
ATOM   6768  C21 POPEf 224      72.499 117.944  89.282  1.00  0.00           C
ATOM   6769  O22 POPEf 224      72.619 116.854  89.812  1.00  0.00           O
ATOM   6770  C22 POPEf 224      72.759 119.274  89.982  1.00  0.00           C
ATOM   6773  C3  POPEf 224      73.349 116.634  86.552  1.00  0.00           C
ATOM   6776  O31 POPEf 224      74.219 115.864  87.412  1.00  0.00           O
ATOM   6777  C31 POPEf 224      75.169 116.514  88.082  1.00  0.00           C
ATOM   6778  O32 POPEf 224      75.329 117.724  88.102  1.00  0.00           O
ATOM   6779  C32 POPEf 224      76.049 115.484  88.792  1.00  0.00           C
ATOM   6782  C23 POPEf 224      72.859 119.064  91.502  1.00  0.00           C
ATOM   6785  C24 POPEf 224      73.079 120.364  92.302  1.00  0.00           C
ATOM   6788  C25 POPEf 224      73.599 120.114  93.722  1.00  0.00           C
ATOM   6791  C26 POPEf 224      72.699 120.684  94.822  1.00  0.00           C
ATOM   6794  C27 POPEf 224      73.139 120.204  96.202  1.00  0.00           C
ATOM   6797  C28 POPEf 224      72.129 120.554  97.322  1.00  0.00           C
ATOM   6800  C29 POPEf 224      72.289 121.984  97.792  1.00  0.00           C
ATOM   6802 0C21 POPEf 224      72.659 122.374  99.022  1.00  0.00           C
ATOM   6804 1C21 POPEf 224      72.929 121.484 100.212  1.00  0.00           C
ATOM   6807 2C21 POPEf 224      72.399 122.084 101.522  1.00  0.00           C
ATOM   6810 3C21 POPEf 224      70.899 122.394 101.502  1.00  0.00           C
ATOM   6813 4C21 POPEf 224      70.309 122.644 102.892  1.00  0.00           C
ATOM   6816 5C21 POPEf 224      68.869 123.154 102.832  1.00  0.00           C
ATOM   6819 6C21 POPEf 224      68.189 123.194 104.212  1.00  0.00           C
ATOM   6822 7C21 POPEf 224      66.739 123.654 104.142  1.00  0.00           C
ATOM   6825 8C21 POPEf 224      65.999 123.494 105.462  1.00  0.00           C
ATOM   6829  C33 POPEf 224      77.249 116.084  89.582  1.00  0.00           C
ATOM   6832  C34 POPEf 224      76.849 116.874  90.832  1.00  0.00           C
ATOM   6835  C35 POPEf 224      77.199 116.214  92.192  1.00  0.00           C
ATOM   6838  C36 POPEf 224      76.499 116.944  93.362  1.00  0.00           C
ATOM   6841  C37 POPEf 224      76.779 116.394  94.772  1.00  0.00           C
ATOM   6844  C38 POPEf 224      76.459 114.914  95.012  1.00  0.00           C
ATOM   6847  C39 POPEf 224      76.569 114.584  96.512  1.00  0.00           C
ATOM   6850 0C31 POPEf 224      76.149 113.164  96.932  1.00  0.00           C
ATOM   6853 1C31 POPEf 224      74.629 112.944  96.862  1.00  0.00           C
ATOM   6856 2C31 POPEf 224      74.129 111.704  97.632  1.00  0.00           C
ATOM   6859 3C31 POPEf 224      74.349 111.734  99.162  1.00  0.00           C
ATOM   6862 4C31 POPEf 224      73.879 113.034  99.832  1.00  0.00           C
ATOM   6865 5C31 POPEf 224      73.959 113.004 101.362  1.00  0.00           C
ATOM   6868 6C31 POPEf 224      72.609 112.874 102.062  1.00  0.00           C
ATOM   6872  NH3 POPEg 225      53.319 102.014 126.932  1.00  0.00           N
ATOM   6876  C12 POPEg 225      52.149 102.954 126.732  1.00  0.00           C
ATOM   6879  C11 POPEg 225      51.379 103.174 128.032  1.00  0.00           C
ATOM   6882  P   POPEg 225      48.779 103.394 127.672  1.00  0.00           P
ATOM   6883  O13 POPEg 225      47.819 104.484 127.382  1.00  0.00           O
ATOM   6884  O14 POPEg 225      48.509 102.574 128.862  1.00  0.00           O
ATOM   6885  O11 POPEg 225      48.839 102.494 126.372  1.00  0.00           O
ATOM   6886  O12 POPEg 225      50.239 103.994 127.782  1.00  0.00           O
ATOM   6887  C1  POPEg 225      48.089 101.274 126.332  1.00  0.00           C
ATOM   6890  C2  POPEg 225      48.279 100.534 124.982  1.00  0.00           C
ATOM   6892  O21 POPEg 225      47.899 101.414 123.892  1.00  0.00           O
ATOM   6893  C21 POPEg 225      48.939 102.054 123.372  1.00  0.00           C
ATOM   6894  O22 POPEg 225      50.049 102.124 123.852  1.00  0.00           O
ATOM   6895  C22 POPEg 225      48.559 102.694 122.052  1.00  0.00           C
ATOM   6898  C3  POPEg 225      47.449  99.224 124.872  1.00  0.00           C
ATOM   6901  O31 POPEg 225      47.529  98.714 123.512  1.00  0.00           O
ATOM   6902  C31 POPEg 225      46.369  98.264 123.022  1.00  0.00           C
ATOM   6903  O32 POPEg 225      45.389  97.994 123.702  1.00  0.00           O
ATOM   6904  C32 POPEg 225      46.459  98.224 121.492  1.00  0.00           C
ATOM   6907  C23 POPEg 225      49.549 102.304 120.932  1.00  0.00           C
ATOM   6910  C24 POPEg 225      48.829 102.284 119.582  1.00  0.00           C
ATOM   6913  C25 POPEg 225      49.719 102.574 118.372  1.00  0.00           C
ATOM   6916  C26 POPEg 225      50.139 101.354 117.542  1.00  0.00           C
ATOM   6919  C27 POPEg 225      50.909 101.834 116.292  1.00  0.00           C
ATOM   6922  C28 POPEg 225      50.949 100.834 115.132  1.00  0.00           C
ATOM   6925  C29 POPEg 225      49.589 100.674 114.492  1.00  0.00           C
ATOM   6927 0C21 POPEg 225      49.229 100.954 113.232  1.00  0.00           C
ATOM   6929 1C21 POPEg 225      50.099 101.474 112.112  1.00  0.00           C
ATOM   6932 2C21 POPEg 225      50.169 100.504 110.912  1.00  0.00           C
ATOM   6935 3C21 POPEg 225      48.799 100.214 110.262  1.00  0.00           C
ATOM   6938 4C21 POPEg 225      48.889  99.424 108.952  1.00  0.00           C
ATOM   6941 5C21 POPEg 225      47.549  99.394 108.192  1.00  0.00           C
ATOM   6944 6C21 POPEg 225      46.479  98.514 108.832  1.00  0.00           C
ATOM   6947 7C21 POPEg 225      45.139  98.554 108.082  1.00  0.00           C
ATOM   6950 8C21 POPEg 225      44.049  97.684 108.712  1.00  0.00           C
ATOM   6954  C33 POPEg 225      45.069  98.064 120.832  1.00  0.00           C
ATOM   6957  C34 POPEg 225      45.109  97.974 119.302  1.00  0.00           C
ATOM   6960  C35 POPEg 225      45.739  99.164 118.562  1.00  0.00           C
ATOM   6963  C36 POPEg 225      45.229 100.554 118.972  1.00  0.00           C
ATOM   6966  C37 POPEg 225      45.269 101.564 117.812  1.00  0.00           C
ATOM   6969  C38 POPEg 225      45.359 103.014 118.312  1.00  0.00           C
ATOM   6972  C39 POPEg 225      44.629 104.034 117.442  1.00  0.00           C
ATOM   6975 0C31 POPEg 225      45.269 104.344 116.082  1.00  0.00           C
ATOM   6978 1C31 POPEg 225      44.739 105.684 115.532  1.00  0.00           C
ATOM   6981 2C31 POPEg 225      45.239 106.054 114.132  1.00  0.00           C
ATOM   6984 3C31 POPEg 225      44.579 105.234 113.002  1.00  0.00           C
ATOM   6987 4C31 POPEg 225      45.569 104.344 112.242  1.00  0.00           C
ATOM   6990 5C31 POPEg 225      44.939 103.664 111.022  1.00  0.00           C
ATOM   6993 6C31 POPEg 225      45.909 102.744 110.282  1.00  0.00           C
ATOM   6997  NH3 POPEh 226      36.079  83.244 127.942  1.00  0.00           N
ATOM   7001  C12 POPEh 226      34.789  83.954 128.272  1.00  0.00           C
ATOM   7004  C11 POPEh 226      33.649  82.934 128.472  1.00  0.00           C
ATOM   7007  P   POPEh 226      31.599  84.344 127.582  1.00  0.00           P
ATOM   7008  O13 POPEh 226      30.219  83.824 127.432  1.00  0.00           O
ATOM   7009  O14 POPEh 226      31.799  85.794 127.852  1.00  0.00           O
ATOM   7010  O11 POPEh 226      32.509  83.914 126.382  1.00  0.00           O
ATOM   7011  O12 POPEh 226      32.359  83.514 128.702  1.00  0.00           O
ATOM   7012  C1  POPEh 226      32.129  83.994 125.022  1.00  0.00           C
ATOM   7015  C2  POPEh 226      33.189  83.244 124.212  1.00  0.00           C
ATOM   7017  O21 POPEh 226      32.769  83.034 122.862  1.00  0.00           O
ATOM   7018  C21 POPEh 226      32.959  84.064 122.092  1.00  0.00           C
ATOM   7019  O22 POPEh 226      33.249  85.204 122.452  1.00  0.00           O
ATOM   7020  C22 POPEh 226      32.819  83.624 120.652  1.00  0.00           C
ATOM   7023  C3  POPEh 226      33.449  81.854 124.802  1.00  0.00           C
ATOM   7026  O31 POPEh 226      34.099  81.004 123.832  1.00  0.00           O
ATOM   7027  C31 POPEh 226      33.319  80.154 123.172  1.00  0.00           C
ATOM   7028  O32 POPEh 226      32.159  79.894 123.432  1.00  0.00           O
ATOM   7029  C32 POPEh 226      34.069  79.714 121.912  1.00  0.00           C
ATOM   7032  C23 POPEh 226      31.359  83.704 120.172  1.00  0.00           C
ATOM   7035  C24 POPEh 226      31.209  83.234 118.712  1.00  0.00           C
ATOM   7038  C25 POPEh 226      32.389  83.674 117.842  1.00  0.00           C
ATOM   7041  C26 POPEh 226      32.149  83.464 116.352  1.00  0.00           C
ATOM   7044  C27 POPEh 226      33.459  83.204 115.602  1.00  0.00           C
ATOM   7047  C28 POPEh 226      33.199  82.784 114.152  1.00  0.00           C
ATOM   7050  C29 POPEh 226      34.419  82.194 113.492  1.00  0.00           C
ATOM   7052 0C21 POPEh 226      34.619  82.004 112.172  1.00  0.00           C
ATOM   7054 1C21 POPEh 226      33.679  82.284 111.022  1.00  0.00           C
ATOM   7057 2C21 POPEh 226      32.159  82.044 111.172  1.00  0.00           C
ATOM   7060 3C21 POPEh 226      31.769  80.594 111.512  1.00  0.00           C
ATOM   7063 4C21 POPEh 226      31.229  79.774 110.322  1.00  0.00           C
ATOM   7066 5C21 POPEh 226      32.179  79.704 109.122  1.00  0.00           C
ATOM   7069 6C21 POPEh 226      31.689  78.664 108.102  1.00  0.00           C
ATOM   7072 7C21 POPEh 226      32.449  78.674 106.772  1.00  0.00           C
ATOM   7075 8C21 POPEh 226      31.779  77.824 105.692  1.00  0.00           C
ATOM   7079  C33 POPEh 226      33.099  79.164 120.842  1.00  0.00           C
ATOM   7082  C34 POPEh 226      33.489  79.444 119.392  1.00  0.00           C
ATOM   7085  C35 POPEh 226      32.299  79.094 118.502  1.00  0.00           C
ATOM   7088  C36 POPEh 226      32.399  79.424 117.012  1.00  0.00           C
ATOM   7091  C37 POPEh 226      31.119  78.934 116.322  1.00  0.00           C
ATOM   7094  C38 POPEh 226      30.789  79.654 115.012  1.00  0.00           C
ATOM   7097  C39 POPEh 226      29.369  79.344 114.502  1.00  0.00           C
ATOM   7100 0C31 POPEh 226      29.229  77.954 113.882  1.00  0.00           C
ATOM   7103 1C31 POPEh 226      27.759  77.574 113.672  1.00  0.00           C
ATOM   7106 2C31 POPEh 226      27.569  76.174 113.042  1.00  0.00           C
ATOM   7109 3C31 POPEh 226      27.679  76.134 111.512  1.00  0.00           C
ATOM   7112 4C31 POPEh 226      26.619  76.984 110.802  1.00  0.00           C
ATOM   7115 5C31 POPEh 226      26.469  76.614 109.312  1.00  0.00           C
ATOM   7118 6C31 POPEh 226      25.479  77.514 108.572  1.00  0.00           C
ATOM   7122  NH3 POPEi 227      26.929  57.584  80.422  1.00  0.00           N
ATOM   7126  C12 POPEi 227      25.889  56.574  80.082  1.00  0.00           C
ATOM   7129  C11 POPEi 227      24.809  56.584  81.182  1.00  0.00           C
ATOM   7132  P   POPEi 227      24.499  54.054  81.332  1.00  0.00           P
ATOM   7133  O13 POPEi 227      23.539  53.354  82.222  1.00  0.00           O
ATOM   7134  O14 POPEi 227      24.759  53.464  80.012  1.00  0.00           O
ATOM   7135  O11 POPEi 227      25.869  54.274  82.102  1.00  0.00           O
ATOM   7136  O12 POPEi 227      23.919  55.484  81.132  1.00  0.00           O
ATOM   7137  C1  POPEi 227      26.819  53.204  82.052  1.00  0.00           C
ATOM   7140  C2  POPEi 227      26.599  52.204  83.202  1.00  0.00           C
ATOM   7142  O21 POPEi 227      26.909  52.824  84.462  1.00  0.00           O
ATOM   7143  C21 POPEi 227      25.979  53.354  85.202  1.00  0.00           C
ATOM   7144  O22 POPEi 227      24.799  53.544  84.912  1.00  0.00           O
ATOM   7145  C22 POPEi 227      26.629  53.794  86.522  1.00  0.00           C
ATOM   7148  C3  POPEi 227      27.519  50.984  83.012  1.00  0.00           C
ATOM   7151  O31 POPEi 227      27.379  50.074  84.112  1.00  0.00           O
ATOM   7152  C31 POPEi 227      28.199  50.314  85.122  1.00  0.00           C
ATOM   7153  O32 POPEi 227      29.119  51.114  85.122  1.00  0.00           O
ATOM   7154  C32 POPEi 227      27.689  49.574  86.342  1.00  0.00           C
ATOM   7157  C23 POPEi 227      25.989  55.034  87.192  1.00  0.00           C
ATOM   7160  C24 POPEi 227      26.939  55.734  88.192  1.00  0.00           C
ATOM   7163  C25 POPEi 227      27.519  54.834  89.292  1.00  0.00           C
ATOM   7166  C26 POPEi 227      26.449  54.234  90.212  1.00  0.00           C
ATOM   7169  C27 POPEi 227      27.029  53.344  91.332  1.00  0.00           C
ATOM   7172  C28 POPEi 227      25.929  52.684  92.192  1.00  0.00           C
ATOM   7175  C29 POPEi 227      26.539  51.654  93.112  1.00  0.00           C
ATOM   7177 0C21 POPEi 227      26.359  51.504  94.442  1.00  0.00           C
ATOM   7179 1C21 POPEi 227      25.499  52.324  95.372  1.00  0.00           C
ATOM   7182 2C21 POPEi 227      26.359  53.064  96.412  1.00  0.00           C
ATOM   7185 3C21 POPEi 227      25.559  53.524  97.632  1.00  0.00           C
ATOM   7188 4C21 POPEi 227      26.339  54.534  98.482  1.00  0.00           C
ATOM   7191 5C21 POPEi 227      26.069  55.984  98.022  1.00  0.00           C
ATOM   7194 6C21 POPEi 227      24.819  56.594  98.672  1.00  0.00           C
ATOM   7197 7C21 POPEi 227      24.379  57.884  97.982  1.00  0.00           C
ATOM   7200 8C21 POPEi 227      23.459  58.764  98.842  1.00  0.00           C
ATOM   7204  C33 POPEi 227      28.169  50.254  87.642  1.00  0.00           C
ATOM   7207  C34 POPEi 227      27.139  50.104  88.762  1.00  0.00           C
ATOM   7210  C35 POPEi 227      27.419  48.914  89.682  1.00  0.00           C
ATOM   7213  C36 POPEi 227      26.289  48.804  90.702  1.00  0.00           C
ATOM   7216  C37 POPEi 227      26.589  47.904  91.902  1.00  0.00           C
ATOM   7219  C38 POPEi 227      25.419  48.034  92.882  1.00  0.00           C
ATOM   7222  C39 POPEi 227      25.409  47.014  94.012  1.00  0.00           C
ATOM   7225 0C31 POPEi 227      26.179  47.524  95.232  1.00  0.00           C
ATOM   7228 1C31 POPEi 227      26.419  46.424  96.262  1.00  0.00           C
ATOM   7231 2C31 POPEi 227      27.489  46.844  97.272  1.00  0.00           C
ATOM   7234 3C31 POPEi 227      27.949  45.664  98.132  1.00  0.00           C
ATOM   7237 4C31 POPEi 227      26.889  45.194  99.132  1.00  0.00           C
ATOM   7240 5C31 POPEi 227      27.429  44.084 100.042  1.00  0.00           C
ATOM   7243 6C31 POPEi 227      26.329  43.384 100.832  1.00  0.00           C
ATOM   7247  NH3 POPEj 228      58.479  59.404  85.882  1.00  0.00           N
ATOM   7251  C12 POPEj 228      59.409  60.594  85.762  1.00  0.00           C
ATOM   7254  C11 POPEj 228      58.979  61.754  86.702  1.00  0.00           C
ATOM   7257  P   POPEj 228      60.549  63.604  85.832  1.00  0.00           P
ATOM   7258  O13 POPEj 228      61.429  62.824  84.942  1.00  0.00           O
ATOM   7259  O14 POPEj 228      59.399  64.344  85.262  1.00  0.00           O
ATOM   7260  O11 POPEj 228      61.449  64.684  86.512  1.00  0.00           O
ATOM   7261  O12 POPEj 228      60.039  62.664  87.012  1.00  0.00           O
ATOM   7262  C1  POPEj 228      61.269  65.094  87.852  1.00  0.00           C
ATOM   7265  C2  POPEj 228      62.239  64.304  88.742  1.00  0.00           C
ATOM   7267  O21 POPEj 228      62.569  65.184  89.822  1.00  0.00           O
ATOM   7268  C21 POPEj 228      61.729  65.114  90.842  1.00  0.00           C
ATOM   7269  O22 POPEj 228      61.049  64.144  91.132  1.00  0.00           O
ATOM   7270  C22 POPEj 228      61.739  66.464  91.542  1.00  0.00           C
ATOM   7273  C3  POPEj 228      63.509  63.874  87.952  1.00  0.00           C
ATOM   7276  O31 POPEj 228      64.539  63.374  88.822  1.00  0.00           O
ATOM   7277  C31 POPEj 228      65.449  64.274  89.152  1.00  0.00           C
ATOM   7278  O32 POPEj 228      65.589  65.384  88.662  1.00  0.00           O
ATOM   7279  C32 POPEj 228      66.309  63.724  90.282  1.00  0.00           C
ATOM   7282  C23 POPEj 228      61.469  66.324  93.042  1.00  0.00           C
ATOM   7285  C24 POPEj 228      62.609  65.574  93.742  1.00  0.00           C
ATOM   7288  C25 POPEj 228      62.429  65.584  95.262  1.00  0.00           C
ATOM   7291  C26 POPEj 228      63.749  65.324  95.982  1.00  0.00           C
ATOM   7294  C27 POPEj 228      63.579  65.434  97.502  1.00  0.00           C
ATOM   7297  C28 POPEj 228      64.899  65.284  98.252  1.00  0.00           C
ATOM   7300  C29 POPEj 228      65.399  63.874  98.192  1.00  0.00           C
ATOM   7302 0C21 POPEj 228      65.449  63.034  99.242  1.00  0.00           C
ATOM   7304 1C21 POPEj 228      65.069  63.384 100.652  1.00  0.00           C
ATOM   7307 2C21 POPEj 228      65.639  62.304 101.582  1.00  0.00           C
ATOM   7310 3C21 POPEj 228      65.519  62.624 103.072  1.00  0.00           C
ATOM   7313 4C21 POPEj 228      66.039  61.474 103.952  1.00  0.00           C
ATOM   7316 5C21 POPEj 228      67.419  60.944 103.532  1.00  0.00           C
ATOM   7319 6C21 POPEj 228      67.989  59.974 104.562  1.00  0.00           C
ATOM   7322 7C21 POPEj 228      69.349  59.364 104.202  1.00  0.00           C
ATOM   7325 8C21 POPEj 228      70.119  58.984 105.462  1.00  0.00           C
ATOM   7329  C33 POPEj 228      66.089  64.584  91.532  1.00  0.00           C
ATOM   7332  C34 POPEj 228      67.149  64.344  92.602  1.00  0.00           C
ATOM   7335  C35 POPEj 228      67.199  65.504  93.592  1.00  0.00           C
ATOM   7338  C36 POPEj 228      68.349  65.384  94.592  1.00  0.00           C
ATOM   7341  C37 POPEj 228      68.239  66.454  95.682  1.00  0.00           C
ATOM   7344  C38 POPEj 228      69.469  66.504  96.582  1.00  0.00           C
ATOM   7347  C39 POPEj 228      69.219  67.294  97.862  1.00  0.00           C
ATOM   7350 0C31 POPEj 228      68.569  66.444  98.952  1.00  0.00           C
ATOM   7353 1C31 POPEj 228      68.619  67.144 100.312  1.00  0.00           C
ATOM   7356 2C31 POPEj 228      67.929  66.344 101.412  1.00  0.00           C
ATOM   7359 3C31 POPEj 228      67.979  67.114 102.732  1.00  0.00           C
ATOM   7362 4C31 POPEj 228      67.589  66.284 103.962  1.00  0.00           C
ATOM   7365 5C31 POPEj 228      67.319  67.184 105.172  1.00  0.00           C
ATOM   7368 6C31 POPEj 228      67.409  66.454 106.512  1.00  0.00           C
ATOM   7372  NH3 POPEk 229      15.989  44.194 126.892  1.00  0.00           N
ATOM   7376  C12 POPEk 229      16.719  43.654 128.082  1.00  0.00           C
ATOM   7379  C11 POPEk 229      18.179  43.404 127.692  1.00  0.00           C
ATOM   7382  P   POPEk 229      20.359  42.444 128.712  1.00  0.00           P
ATOM   7383  O13 POPEk 229      21.129  42.784 129.922  1.00  0.00           O
ATOM   7384  O14 POPEk 229      20.139  41.024 128.362  1.00  0.00           O
ATOM   7385  O11 POPEk 229      20.969  43.154 127.432  1.00  0.00           O
ATOM   7386  O12 POPEk 229      18.959  43.144 128.852  1.00  0.00           O
ATOM   7387  C1  POPEk 229      22.029  42.544 126.662  1.00  0.00           C
ATOM   7390  C2  POPEk 229      22.039  43.114 125.212  1.00  0.00           C
ATOM   7392  O21 POPEk 229      23.099  42.554 124.392  1.00  0.00           O
ATOM   7393  C21 POPEk 229      22.809  41.474 123.692  1.00  0.00           C
ATOM   7394  O22 POPEk 229      21.899  40.694 123.882  1.00  0.00           O
ATOM   7395  C22 POPEk 229      23.899  41.314 122.632  1.00  0.00           C
ATOM   7398  C3  POPEk 229      22.259  44.644 125.242  1.00  0.00           C
ATOM   7401  O31 POPEk 229      22.139  45.214 123.922  1.00  0.00           O
ATOM   7402  C31 POPEk 229      20.939  45.674 123.592  1.00  0.00           C
ATOM   7403  O32 POPEk 229      19.929  45.594 124.262  1.00  0.00           O
ATOM   7404  C32 POPEk 229      21.039  46.424 122.252  1.00  0.00           C
ATOM   7407  C23 POPEk 229      23.729  40.024 121.812  1.00  0.00           C
ATOM   7410  C24 POPEk 229      24.979  39.684 120.992  1.00  0.00           C
ATOM   7413  C25 POPEk 229      25.069  38.184 120.692  1.00  0.00           C
ATOM   7416  C26 POPEk 229      23.919  37.664 119.842  1.00  0.00           C
ATOM   7419  C27 POPEk 229      24.069  36.174 119.532  1.00  0.00           C
ATOM   7422  C28 POPEk 229      23.609  35.794 118.112  1.00  0.00           C
ATOM   7425  C29 POPEk 229      22.149  36.084 117.862  1.00  0.00           C
ATOM   7427 0C21 POPEk 229      21.609  36.154 116.642  1.00  0.00           C
ATOM   7429 1C21 POPEk 229      22.349  35.934 115.342  1.00  0.00           C
ATOM   7432 2C21 POPEk 229      22.659  37.254 114.642  1.00  0.00           C
ATOM   7435 3C21 POPEk 229      23.089  37.044 113.182  1.00  0.00           C
ATOM   7438 4C21 POPEk 229      23.189  38.364 112.392  1.00  0.00           C
ATOM   7441 5C21 POPEk 229      23.139  38.174 110.872  1.00  0.00           C
ATOM   7444 6C21 POPEk 229      21.779  37.664 110.362  1.00  0.00           C
ATOM   7447 7C21 POPEk 229      21.939  36.474 109.402  1.00  0.00           C
ATOM   7450 8C21 POPEk 229      20.619  35.834 108.982  1.00  0.00           C
ATOM   7454  C33 POPEk 229      22.259  46.094 121.342  1.00  0.00           C
ATOM   7457  C34 POPEk 229      22.119  46.764 119.962  1.00  0.00           C
ATOM   7460  C35 POPEk 229      23.319  46.574 119.012  1.00  0.00           C
ATOM   7463  C36 POPEk 229      22.979  45.774 117.742  1.00  0.00           C
ATOM   7466  C37 POPEk 229      22.219  46.574 116.672  1.00  0.00           C
ATOM   7469  C38 POPEk 229      21.149  45.764 115.902  1.00  0.00           C
ATOM   7472  C39 POPEk 229      21.649  44.804 114.812  1.00  0.00           C
ATOM   7475 0C31 POPEk 229      20.469  44.174 114.062  1.00  0.00           C
ATOM   7478 1C31 POPEk 229      20.819  43.194 112.922  1.00  0.00           C
ATOM   7481 2C31 POPEk 229      19.539  42.674 112.222  1.00  0.00           C
ATOM   7484 3C31 POPEk 229      19.789  41.564 111.182  1.00  0.00           C
ATOM   7487 4C31 POPEk 229      19.809  42.074 109.732  1.00  0.00           C
ATOM   7490 5C31 POPEk 229      20.229  41.014 108.702  1.00  0.00           C
ATOM   7493 6C31 POPEk 229      20.449  41.604 107.312  1.00  0.00           C
ATOM   7497  NH3 POPEl 230      27.659 103.344  86.932  1.00  0.00           N
ATOM   7501  C12 POPEl 230      26.889 102.864  85.742  1.00  0.00           C
ATOM   7504  C11 POPEl 230      26.009 103.974  85.162  1.00  0.00           C
ATOM   7507  P   POPEl 230      23.869 102.744  84.332  1.00  0.00           P
ATOM   7508  O13 POPEl 230      22.869 103.804  84.562  1.00  0.00           O
ATOM   7509  O14 POPEl 230      23.579 101.734  83.302  1.00  0.00           O
ATOM   7510  O11 POPEl 230      24.059 102.034  85.722  1.00  0.00           O
ATOM   7511  O12 POPEl 230      25.259 103.434  84.082  1.00  0.00           O
ATOM   7512  C1  POPEl 230      22.899 101.574  86.422  1.00  0.00           C
ATOM   7515  C2  POPEl 230      23.189 101.654  87.932  1.00  0.00           C
ATOM   7517  O21 POPEl 230      22.129 101.094  88.712  1.00  0.00           O
ATOM   7518  C21 POPEl 230      20.919 101.624  88.642  1.00  0.00           C
ATOM   7519  O22 POPEl 230      20.539 102.514  87.892  1.00  0.00           O
ATOM   7520  C22 POPEl 230      20.119 101.044  89.812  1.00  0.00           C
ATOM   7523  C3  POPEl 230      23.559 103.074  88.442  1.00  0.00           C
ATOM   7526  O31 POPEl 230      23.979 102.994  89.822  1.00  0.00           O
ATOM   7527  C31 POPEl 230      25.249 102.634  89.992  1.00  0.00           C
ATOM   7528  O32 POPEl 230      26.149 102.854  89.202  1.00  0.00           O
ATOM   7529  C32 POPEl 230      25.389 101.974  91.362  1.00  0.00           C
ATOM   7532  C23 POPEl 230      18.999 102.004  90.262  1.00  0.00           C
ATOM   7535  C24 POPEl 230      18.569 101.794  91.722  1.00  0.00           C
ATOM   7538  C25 POPEl 230      18.359 103.164  92.372  1.00  0.00           C
ATOM   7541  C26 POPEl 230      18.059 103.214  93.882  1.00  0.00           C
ATOM   7544  C27 POPEl 230      17.809 104.674  94.282  1.00  0.00           C
ATOM   7547  C28 POPEl 230      18.039 104.994  95.772  1.00  0.00           C
ATOM   7550  C29 POPEl 230      19.479 105.304  96.082  1.00  0.00           C
ATOM   7552 0C21 POPEl 230      20.069 105.134  97.272  1.00  0.00           C
ATOM   7554 1C21 POPEl 230      19.359 104.674  98.522  1.00  0.00           C
ATOM   7557 2C21 POPEl 230      20.109 105.114  99.792  1.00  0.00           C
ATOM   7560 3C21 POPEl 230      21.309 104.214 100.112  1.00  0.00           C
ATOM   7563 4C21 POPEl 230      22.069 104.654 101.372  1.00  0.00           C
ATOM   7566 5C21 POPEl 230      23.119 103.624 101.832  1.00  0.00           C
ATOM   7569 6C21 POPEl 230      24.329 103.524 100.882  1.00  0.00           C
ATOM   7572 7C21 POPEl 230      25.249 102.344 101.222  1.00  0.00           C
ATOM   7575 8C21 POPEl 230      26.529 102.314 100.382  1.00  0.00           C
ATOM   7579  C33 POPEl 230      26.479 100.884  91.372  1.00  0.00           C
ATOM   7582  C34 POPEl 230      26.739 100.314  92.772  1.00  0.00           C
ATOM   7585  C35 POPEl 230      25.859  99.124  93.182  1.00  0.00           C
ATOM   7588  C36 POPEl 230      26.509  97.764  92.882  1.00  0.00           C
ATOM   7591  C37 POPEl 230      25.829  96.584  93.592  1.00  0.00           C
ATOM   7594  C38 POPEl 230      26.689  95.314  93.582  1.00  0.00           C
ATOM   7597  C39 POPEl 230      26.059  94.114  94.292  1.00  0.00           C
ATOM   7600 0C31 POPEl 230      25.639  94.384  95.742  1.00  0.00           C
ATOM   7603 1C31 POPEl 230      25.429  93.104  96.562  1.00  0.00           C
ATOM   7606 2C31 POPEl 230      24.729  93.384  97.902  1.00  0.00           C
ATOM   7609 3C31 POPEl 230      24.649  92.164  98.832  1.00  0.00           C
ATOM   7612 4C31 POPEl 230      23.869  92.484 100.112  1.00  0.00           C
ATOM   7615 5C31 POPEl 230      23.829  91.334 101.122  1.00  0.00           C
ATOM   7618 6C31 POPEl 230      22.969  91.644 102.352  1.00  0.00           C
ATOM   7622  NH3 POPEm 231      42.069  13.724 124.242  1.00  0.00           N
ATOM   7626  C12 POPEm 231      43.099  14.564 123.532  1.00  0.00           C
ATOM   7629  C11 POPEm 231      44.469  13.874 123.522  1.00  0.00           C
ATOM   7632  P   POPEm 231      46.939  14.454 123.042  1.00  0.00           P
ATOM   7633  O13 POPEm 231      47.169  14.574 124.492  1.00  0.00           O
ATOM   7634  O14 POPEm 231      47.389  13.144 122.502  1.00  0.00           O
ATOM   7635  O11 POPEm 231      47.739  15.614 122.312  1.00  0.00           O
ATOM   7636  O12 POPEm 231      45.389  14.654 122.752  1.00  0.00           O
ATOM   7637  C1  POPEm 231      47.149  16.484 121.352  1.00  0.00           C
ATOM   7640  C2  POPEm 231      47.979  16.554 120.022  1.00  0.00           C
ATOM   7642  O21 POPEm 231      47.239  17.424 119.142  1.00  0.00           O
ATOM   7643  C21 POPEm 231      47.929  17.994 118.162  1.00  0.00           C
ATOM   7644  O22 POPEm 231      49.129  17.944 118.012  1.00  0.00           O
ATOM   7645  C22 POPEm 231      46.989  18.824 117.282  1.00  0.00           C
ATOM   7648  C3  POPEm 231      48.219  15.124 119.432  1.00  0.00           C
ATOM   7651  O31 POPEm 231      48.679  15.114 118.072  1.00  0.00           O
ATOM   7652  C31 POPEm 231      49.999  15.094 117.872  1.00  0.00           C
ATOM   7653  O32 POPEm 231      50.859  14.964 118.722  1.00  0.00           O
ATOM   7654  C32 POPEm 231      50.209  15.214 116.352  1.00  0.00           C
ATOM   7657  C23 POPEm 231      47.719  19.434 116.062  1.00  0.00           C
ATOM   7660  C24 POPEm 231      46.789  20.284 115.182  1.00  0.00           C
ATOM   7663  C25 POPEm 231      47.459  20.794 113.892  1.00  0.00           C
ATOM   7666  C26 POPEm 231      47.769  19.684 112.872  1.00  0.00           C
ATOM   7669  C27 POPEm 231      48.559  20.214 111.662  1.00  0.00           C
ATOM   7672  C28 POPEm 231      48.909  19.134 110.632  1.00  0.00           C
ATOM   7675  C29 POPEm 231      49.929  18.154 111.182  1.00  0.00           C
ATOM   7677 0C21 POPEm 231      51.069  17.744 110.602  1.00  0.00           C
ATOM   7679 1C21 POPEm 231      51.619  18.144 109.252  1.00  0.00           C
ATOM   7682 2C21 POPEm 231      52.959  18.904 109.362  1.00  0.00           C
ATOM   7685 3C21 POPEm 231      54.049  18.144 110.122  1.00  0.00           C
ATOM   7688 4C21 POPEm 231      55.409  18.854 110.082  1.00  0.00           C
ATOM   7691 5C21 POPEm 231      56.539  17.934 110.562  1.00  0.00           C
ATOM   7694 6C21 POPEm 231      57.889  18.644 110.692  1.00  0.00           C
ATOM   7697 7C21 POPEm 231      59.019  17.634 110.942  1.00  0.00           C
ATOM   7700 8C21 POPEm 231      60.379  18.284 111.132  1.00  0.00           C
ATOM   7704  C33 POPEm 231      51.619  14.924 115.782  1.00  0.00           C
ATOM   7707  C34 POPEm 231      51.679  15.184 114.252  1.00  0.00           C
ATOM   7710  C35 POPEm 231      50.959  14.124 113.392  1.00  0.00           C
ATOM   7713  C36 POPEm 231      50.049  14.674 112.282  1.00  0.00           C
ATOM   7716  C37 POPEm 231      49.029  13.644 111.772  1.00  0.00           C
ATOM   7719  C38 POPEm 231      48.459  13.914 110.352  1.00  0.00           C
ATOM   7722  C39 POPEm 231      47.679  15.224 110.152  1.00  0.00           C
ATOM   7725 0C31 POPEm 231      46.499  15.414 111.112  1.00  0.00           C
ATOM   7728 1C31 POPEm 231      45.329  16.224 110.512  1.00  0.00           C
ATOM   7731 2C31 POPEm 231      44.169  16.384 111.522  1.00  0.00           C
ATOM   7734 3C31 POPEm 231      42.899  17.064 110.992  1.00  0.00           C
ATOM   7737 4C31 POPEm 231      42.239  16.374 109.792  1.00  0.00           C
ATOM   7740 5C31 POPEm 231      40.919  17.054 109.402  1.00  0.00           C
ATOM   7743 6C31 POPEm 231      40.269  16.444 108.162  1.00  0.00           C
ATOM   7747  NH3 POPEn 232      38.139 118.064  83.972  1.00  0.00           N
ATOM   7751  C12 POPEn 232      38.709 119.454  83.932  1.00  0.00           C
ATOM   7754  C11 POPEn 232      39.559 119.724  85.192  1.00  0.00           C
ATOM   7757  P   POPEn 232      41.139 121.454  86.292  1.00  0.00           P
ATOM   7758  O13 POPEn 232      42.439 120.744  86.252  1.00  0.00           O
ATOM   7759  O14 POPEn 232      41.129 122.934  86.302  1.00  0.00           O
ATOM   7760  O11 POPEn 232      40.299 120.934  87.512  1.00  0.00           O
ATOM   7761  O12 POPEn 232      40.249 120.974  85.082  1.00  0.00           O
ATOM   7762  C1  POPEn 232      40.479 121.294  88.872  1.00  0.00           C
ATOM   7765  C2  POPEn 232      39.289 120.724  89.672  1.00  0.00           C
ATOM   7767  O21 POPEn 232      39.349 121.144  91.042  1.00  0.00           O
ATOM   7768  C21 POPEn 232      38.469 122.074  91.372  1.00  0.00           C
ATOM   7769  O22 POPEn 232      37.759 122.704  90.612  1.00  0.00           O
ATOM   7770  C22 POPEn 232      38.459 122.194  92.892  1.00  0.00           C
ATOM   7773  C3  POPEn 232      39.279 119.174  89.622  1.00  0.00           C
ATOM   7776  O31 POPEn 232      37.969 118.654  89.912  1.00  0.00           O
ATOM   7777  C31 POPEn 232      37.749 118.104  91.082  1.00  0.00           C
ATOM   7778  O32 POPEn 232      38.549 118.004  92.002  1.00  0.00           O
ATOM   7779  C32 POPEn 232      36.329 117.544  91.062  1.00  0.00           C
ATOM   7782  C23 POPEn 232      37.249 123.004  93.432  1.00  0.00           C
ATOM   7785  C24 POPEn 232      37.229 123.004  94.962  1.00  0.00           C
ATOM   7788  C25 POPEn 232      36.219 123.984  95.592  1.00  0.00           C
ATOM   7791  C26 POPEn 232      34.749 123.644  95.302  1.00  0.00           C
ATOM   7794  C27 POPEn 232      33.859 123.854  96.542  1.00  0.00           C
ATOM   7797  C28 POPEn 232      32.359 123.584  96.272  1.00  0.00           C
ATOM   7800  C29 POPEn 232      31.559 123.754  97.542  1.00  0.00           C
ATOM   7802 0C21 POPEn 232      30.309 123.294  97.782  1.00  0.00           C
ATOM   7804 1C21 POPEn 232      29.419 122.524  96.842  1.00  0.00           C
ATOM   7807 2C21 POPEn 232      28.759 121.294  97.502  1.00  0.00           C
ATOM   7810 3C21 POPEn 232      29.759 120.174  97.822  1.00  0.00           C
ATOM   7813 4C21 POPEn 232      29.089 118.854  98.232  1.00  0.00           C
ATOM   7816 5C21 POPEn 232      29.949 117.644  97.842  1.00  0.00           C
ATOM   7819 6C21 POPEn 232      29.349 116.274  98.142  1.00  0.00           C
ATOM   7822 7C21 POPEn 232      30.299 115.144  97.682  1.00  0.00           C
ATOM   7825 8C21 POPEn 232      29.789 113.734  97.972  1.00  0.00           C
ATOM   7829  C33 POPEn 232      35.579 117.524  92.402  1.00  0.00           C
ATOM   7832  C34 POPEn 232      36.029 116.444  93.372  1.00  0.00           C
ATOM   7835  C35 POPEn 232      34.909 116.204  94.382  1.00  0.00           C
ATOM   7838  C36 POPEn 232      35.299 115.444  95.642  1.00  0.00           C
ATOM   7841  C37 POPEn 232      34.049 114.814  96.282  1.00  0.00           C
ATOM   7844  C38 POPEn 232      34.319 114.074  97.602  1.00  0.00           C
ATOM   7847  C39 POPEn 232      34.889 114.984  98.692  1.00  0.00           C
ATOM   7850 0C31 POPEn 232      34.699 114.394 100.082  1.00  0.00           C
ATOM   7853 1C31 POPEn 232      35.429 115.164 101.182  1.00  0.00           C
ATOM   7856 2C31 POPEn 232      35.309 114.454 102.542  1.00  0.00           C
ATOM   7859 3C31 POPEn 232      35.869 115.264 103.712  1.00  0.00           C
ATOM   7862 4C31 POPEn 232      34.939 116.404 104.142  1.00  0.00           C
ATOM   7865 5C31 POPEn 232      35.479 117.214 105.322  1.00  0.00           C
ATOM   7868 6C31 POPEn 232      34.489 118.274 105.802  1.00  0.00           C
ATOM   7872  NH3 POPEo 233      95.939  85.764  84.882  1.00  0.00           N
ATOM   7876  C12 POPEo 233      95.079  86.674  84.072  1.00  0.00           C
ATOM   7879  C11 POPEo 233      95.939  87.544  83.172  1.00  0.00           C
ATOM   7882  P   POPEo 233      97.399  89.644  83.192  1.00  0.00           P
ATOM   7883  O13 POPEo 233      98.529  89.174  82.352  1.00  0.00           O
ATOM   7884  O14 POPEo 233      96.269  90.334  82.532  1.00  0.00           O
ATOM   7885  O11 POPEo 233      97.929  90.514  84.392  1.00  0.00           O
ATOM   7886  O12 POPEo 233      96.809  88.374  83.952  1.00  0.00           O
ATOM   7887  C1  POPEo 233      98.869  90.004  85.342  1.00  0.00           C
ATOM   7890  C2  POPEo 233      98.649  90.764  86.672  1.00  0.00           C
ATOM   7892  O21 POPEo 233      99.539  90.234  87.672  1.00  0.00           O
ATOM   7893  C21 POPEo 233     100.029  91.134  88.512  1.00  0.00           C
ATOM   7894  O22 POPEo 233      99.909  92.344  88.412  1.00  0.00           O
ATOM   7895  C22 POPEo 233     100.759  90.434  89.642  1.00  0.00           C
ATOM   7898  C3  POPEo 233      97.169  90.594  87.102  1.00  0.00           C
ATOM   7901  O31 POPEo 233      96.869  91.044  88.432  1.00  0.00           O
ATOM   7902  C31 POPEo 233      96.789  92.364  88.562  1.00  0.00           C
ATOM   7903  O32 POPEo 233      97.109  93.194  87.732  1.00  0.00           O
ATOM   7904  C32 POPEo 233      96.029  92.684  89.872  1.00  0.00           C
ATOM   7907  C23 POPEo 233     101.659  91.424  90.432  1.00  0.00           C
ATOM   7910  C24 POPEo 233     102.399  90.784  91.612  1.00  0.00           C
ATOM   7913  C25 POPEo 233     101.489  90.204  92.712  1.00  0.00           C
ATOM   7916  C26 POPEo 233     100.589  91.204  93.442  1.00  0.00           C
ATOM   7919  C27 POPEo 233      99.759  90.494  94.522  1.00  0.00           C
ATOM   7922  C28 POPEo 233      98.789  91.404  95.282  1.00  0.00           C
ATOM   7925  C29 POPEo 233      99.539  92.494  95.992  1.00  0.00           C
ATOM   7927 0C21 POPEo 233     100.079  92.424  97.222  1.00  0.00           C
ATOM   7929 1C21 POPEo 233     100.019  91.244  98.152  1.00  0.00           C
ATOM   7932 2C21 POPEo 233      99.319  91.594  99.482  1.00  0.00           C
ATOM   7935 3C21 POPEo 233     100.089  92.634 100.312  1.00  0.00           C
ATOM   7938 4C21 POPEo 233      99.579  92.694 101.762  1.00  0.00           C
ATOM   7941 5C21 POPEo 233     100.459  93.534 102.692  1.00  0.00           C
ATOM   7944 6C21 POPEo 233     100.059  93.364 104.162  1.00  0.00           C
ATOM   7947 7C21 POPEo 233     101.009  94.084 105.132  1.00  0.00           C
ATOM   7950 8C21 POPEo 233     100.619  93.904 106.602  1.00  0.00           C
ATOM   7954  C33 POPEo 233      96.879  93.064  91.112  1.00  0.00           C
ATOM   7957  C34 POPEo 233      96.059  92.954  92.422  1.00  0.00           C
ATOM   7960  C35 POPEo 233      95.839  91.504  92.862  1.00  0.00           C
ATOM   7963  C36 POPEo 233      95.089  91.304  94.192  1.00  0.00           C
ATOM   7966  C37 POPEo 233      95.169  89.854  94.682  1.00  0.00           C
ATOM   7969  C38 POPEo 233      94.379  89.554  95.972  1.00  0.00           C
ATOM   7972  C39 POPEo 233      95.069  88.494  96.852  1.00  0.00           C
ATOM   7975 0C31 POPEo 233      94.279  87.194  97.032  1.00  0.00           C
ATOM   7978 1C31 POPEo 233      95.129  86.144  97.782  1.00  0.00           C
ATOM   7981 2C31 POPEo 233      94.389  84.884  98.252  1.00  0.00           C
ATOM   7984 3C31 POPEo 233      93.819  84.024  97.122  1.00  0.00           C
ATOM   7987 4C31 POPEo 233      92.369  84.354  96.782  1.00  0.00           C
ATOM   7990 5C31 POPEo 233      91.819  83.454  95.672  1.00  0.00           C
ATOM   7993 6C31 POPEo 233      90.359  83.764  95.342  1.00  0.00           C
ATOM   7997  NH3 POPEp 234      18.609  74.844  82.642  1.00  0.00           N
ATOM   8001  C12 POPEp 234      18.929  73.374  82.572  1.00  0.00           C
ATOM   8004  C11 POPEp 234      20.349  73.034  83.092  1.00  0.00           C
ATOM   8007  P   POPEp 234      21.799  70.864  82.552  1.00  0.00           P
ATOM   8008  O13 POPEp 234      21.459  70.114  81.322  1.00  0.00           O
ATOM   8009  O14 POPEp 234      22.979  71.754  82.482  1.00  0.00           O
ATOM   8010  O11 POPEp 234      22.009  69.844  83.722  1.00  0.00           O
ATOM   8011  O12 POPEp 234      20.509  71.624  83.062  1.00  0.00           O
ATOM   8012  C1  POPEp 234      22.669  70.214  84.942  1.00  0.00           C
ATOM   8015  C2  POPEp 234      21.679  70.104  86.132  1.00  0.00           C
ATOM   8017  O21 POPEp 234      22.239  70.644  87.342  1.00  0.00           O
ATOM   8018  C21 POPEp 234      23.289  70.054  87.892  1.00  0.00           C
ATOM   8019  O22 POPEp 234      23.839  69.054  87.482  1.00  0.00           O
ATOM   8020  C22 POPEp 234      23.719  70.824  89.132  1.00  0.00           C
ATOM   8023  C3  POPEp 234      21.089  68.654  86.222  1.00  0.00           C
ATOM   8026  O31 POPEp 234      21.199  68.034  87.512  1.00  0.00           O
ATOM   8027  C31 POPEp 234      20.229  68.354  88.362  1.00  0.00           C
ATOM   8028  O32 POPEp 234      19.289  69.084  88.112  1.00  0.00           O
ATOM   8029  C32 POPEp 234      20.619  67.744  89.702  1.00  0.00           C
ATOM   8032  C23 POPEp 234      24.299  69.894  90.232  1.00  0.00           C
ATOM   8035  C24 POPEp 234      24.929  70.744  91.342  1.00  0.00           C
ATOM   8038  C25 POPEp 234      25.009  70.074  92.722  1.00  0.00           C
ATOM   8041  C26 POPEp 234      25.949  68.854  92.822  1.00  0.00           C
ATOM   8044  C27 POPEp 234      25.819  68.174  94.192  1.00  0.00           C
ATOM   8047  C28 POPEp 234      26.799  67.004  94.422  1.00  0.00           C
ATOM   8050  C29 POPEp 234      26.249  65.944  95.352  1.00  0.00           C
ATOM   8052 0C21 POPEp 234      26.889  65.294  96.342  1.00  0.00           C
ATOM   8054 1C21 POPEp 234      28.329  65.454  96.782  1.00  0.00           C
ATOM   8057 2C21 POPEp 234      28.539  65.184  98.292  1.00  0.00           C
ATOM   8060 3C21 POPEp 234      30.019  65.024  98.632  1.00  0.00           C
ATOM   8063 4C21 POPEp 234      30.349  65.084 100.132  1.00  0.00           C
ATOM   8066 5C21 POPEp 234      29.729  63.964 100.972  1.00  0.00           C
ATOM   8069 6C21 POPEp 234      30.199  64.024 102.432  1.00  0.00           C
ATOM   8072 7C21 POPEp 234      29.729  62.834 103.282  1.00  0.00           C
ATOM   8075 8C21 POPEp 234      30.139  62.964 104.742  1.00  0.00           C
ATOM   8079  C33 POPEp 234      19.449  67.314  90.602  1.00  0.00           C
ATOM   8082  C34 POPEp 234      20.029  66.654  91.852  1.00  0.00           C
ATOM   8085  C35 POPEp 234      19.149  66.764  93.092  1.00  0.00           C
ATOM   8088  C36 POPEp 234      17.969  65.794  93.112  1.00  0.00           C
ATOM   8091  C37 POPEp 234      17.219  65.884  94.442  1.00  0.00           C
ATOM   8094  C38 POPEp 234      16.469  64.594  94.782  1.00  0.00           C
ATOM   8097  C39 POPEp 234      15.969  64.584  96.232  1.00  0.00           C
ATOM   8100 0C31 POPEp 234      15.109  63.354  96.522  1.00  0.00           C
ATOM   8103 1C31 POPEp 234      14.809  63.184  98.002  1.00  0.00           C
ATOM   8106 2C31 POPEp 234      13.909  61.974  98.272  1.00  0.00           C
ATOM   8109 3C31 POPEp 234      13.909  61.554  99.742  1.00  0.00           C
ATOM   8112 4C31 POPEp 234      13.349  62.604 100.702  1.00  0.00           C
ATOM   8115 5C31 POPEp 234      13.349  62.044 102.132  1.00  0.00           C
ATOM   8118 6C31 POPEp 234      12.569  62.884 103.122  1.00  0.00           C
ATOM   8122  NH3 POPEq 235      80.879  28.964  86.782  1.00  0.00           N
ATOM   8126  C12 POPEq 235      82.239  29.484  87.182  1.00  0.00           C
ATOM   8129  C11 POPEq 235      83.029  29.974  85.952  1.00  0.00           C
ATOM   8132  P   POPEq 235      84.069  32.314  86.462  1.00  0.00           P
ATOM   8133  O13 POPEq 235      84.549  32.884  85.172  1.00  0.00           O
ATOM   8134  O14 POPEq 235      82.729  32.744  86.902  1.00  0.00           O
ATOM   8135  O11 POPEq 235      85.119  32.574  87.622  1.00  0.00           O
ATOM   8136  O12 POPEq 235      84.139  30.754  86.362  1.00  0.00           O
ATOM   8137  C1  POPEq 235      84.769  33.564  88.602  1.00  0.00           C
ATOM   8140  C2  POPEq 235      85.959  33.824  89.552  1.00  0.00           C
ATOM   8142  O21 POPEq 235      85.579  34.914  90.412  1.00  0.00           O
ATOM   8143  C21 POPEq 235      86.409  35.354  91.362  1.00  0.00           C
ATOM   8144  O22 POPEq 235      86.509  36.524  91.692  1.00  0.00           O
ATOM   8145  C22 POPEq 235      87.039  34.194  92.152  1.00  0.00           C
ATOM   8148  C3  POPEq 235      87.199  34.194  88.702  1.00  0.00           C
ATOM   8151  O31 POPEq 235      88.469  34.164  89.392  1.00  0.00           O
ATOM   8152  C31 POPEq 235      89.469  34.304  88.512  1.00  0.00           C
ATOM   8153  O32 POPEq 235      89.329  34.394  87.302  1.00  0.00           O
ATOM   8154  C32 POPEq 235      90.829  34.354  89.182  1.00  0.00           C
ATOM   8157  C23 POPEq 235      87.659  34.654  93.492  1.00  0.00           C
ATOM   8160  C24 POPEq 235      88.289  33.474  94.262  1.00  0.00           C
ATOM   8163  C25 POPEq 235      88.969  33.914  95.572  1.00  0.00           C
ATOM   8166  C26 POPEq 235      88.039  33.844  96.792  1.00  0.00           C
ATOM   8169  C27 POPEq 235      87.939  32.424  97.372  1.00  0.00           C
ATOM   8172  C28 POPEq 235      86.729  32.164  98.282  1.00  0.00           C
ATOM   8175  C29 POPEq 235      86.629  33.094  99.462  1.00  0.00           C
ATOM   8177 0C21 POPEq 235      86.679  32.764 100.762  1.00  0.00           C
ATOM   8179 1C21 POPEq 235      86.869  31.384 101.352  1.00  0.00           C
ATOM   8182 2C21 POPEq 235      88.219  31.244 102.082  1.00  0.00           C
ATOM   8185 3C21 POPEq 235      88.309  32.114 103.342  1.00  0.00           C
ATOM   8188 4C21 POPEq 235      89.569  31.854 104.162  1.00  0.00           C
ATOM   8191 5C21 POPEq 235      90.879  32.184 103.442  1.00  0.00           C
ATOM   8194 6C21 POPEq 235      92.089  31.924 104.342  1.00  0.00           C
ATOM   8197 7C21 POPEq 235      93.409  32.304 103.682  1.00  0.00           C
ATOM   8200 8C21 POPEq 235      94.629  32.054 104.572  1.00  0.00           C
ATOM   8204  C33 POPEq 235      90.789  34.114  90.702  1.00  0.00           C
ATOM   8207  C34 POPEq 235      92.189  34.294  91.262  1.00  0.00           C
ATOM   8210  C35 POPEq 235      92.199  34.724  92.732  1.00  0.00           C
ATOM   8213  C36 POPEq 235      93.599  35.204  93.072  1.00  0.00           C
ATOM   8216  C37 POPEq 235      93.789  35.554  94.552  1.00  0.00           C
ATOM   8219  C38 POPEq 235      95.279  35.704  94.852  1.00  0.00           C
ATOM   8222  C39 POPEq 235      95.539  36.054  96.312  1.00  0.00           C
ATOM   8225 0C31 POPEq 235      97.039  36.054  96.662  1.00  0.00           C
ATOM   8228 1C31 POPEq 235      97.249  36.274  98.152  1.00  0.00           C
ATOM   8231 2C31 POPEq 235      98.719  36.264  98.592  1.00  0.00           C
ATOM   8234 3C31 POPEq 235      99.519  37.504  98.152  1.00  0.00           C
ATOM   8237 4C31 POPEq 235     100.389  37.264  96.902  1.00  0.00           C
ATOM   8240 5C31 POPEq 235     101.389  38.394  96.642  1.00  0.00           C
ATOM   8243 6C31 POPEq 235     102.299  38.134  95.432  1.00  0.00           C
ATOM   8247  NH3 POPEr 236      60.559 106.744  84.522  1.00  0.00           N
ATOM   8251  C12 POPEr 236      61.449 107.804  83.922  1.00  0.00           C
ATOM   8254  C11 POPEr 236      62.899 107.674  84.412  1.00  0.00           C
ATOM   8257  P   POPEr 236      63.989 109.884  85.302  1.00  0.00           P
ATOM   8258  O13 POPEr 236      64.909 109.184  86.222  1.00  0.00           O
ATOM   8259  O14 POPEr 236      64.459 111.194  84.792  1.00  0.00           O
ATOM   8260  O11 POPEr 236      62.599 110.084  86.042  1.00  0.00           O
ATOM   8261  O12 POPEr 236      63.619 108.874  84.132  1.00  0.00           O
ATOM   8262  C1  POPEr 236      62.559 110.834  87.272  1.00  0.00           C
ATOM   8265  C2  POPEr 236      62.029 109.954  88.442  1.00  0.00           C
ATOM   8267  O21 POPEr 236      61.939 110.674  89.682  1.00  0.00           O
ATOM   8268  C21 POPEr 236      63.029 110.944  90.352  1.00  0.00           C
ATOM   8269  O22 POPEr 236      64.179 110.854  89.962  1.00  0.00           O
ATOM   8270  C22 POPEr 236      62.619 111.404  91.762  1.00  0.00           C
ATOM   8273  C3  POPEr 236      62.779 108.584  88.552  1.00  0.00           C
ATOM   8276  O31 POPEr 236      62.139 107.724  89.522  1.00  0.00           O
ATOM   8277  C31 POPEr 236      61.449 106.684  89.062  1.00  0.00           C
ATOM   8278  O32 POPEr 236      61.409 106.304  87.892  1.00  0.00           O
ATOM   8279  C32 POPEr 236      60.729 105.974  90.212  1.00  0.00           C
ATOM   8282  C23 POPEr 236      63.829 111.474  92.712  1.00  0.00           C
ATOM   8285  C24 POPEr 236      63.429 111.674  94.182  1.00  0.00           C
ATOM   8288  C25 POPEr 236      64.649 111.544  95.102  1.00  0.00           C
ATOM   8291  C26 POPEr 236      64.329 111.524  96.602  1.00  0.00           C
ATOM   8294  C27 POPEr 236      65.609 111.254  97.422  1.00  0.00           C
ATOM   8297  C28 POPEr 236      65.379 111.054  98.922  1.00  0.00           C
ATOM   8300  C29 POPEr 236      66.619 110.514  99.602  1.00  0.00           C
ATOM   8302 0C21 POPEr 236      67.319 111.074 100.602  1.00  0.00           C
ATOM   8304 1C21 POPEr 236      67.029 112.404 101.262  1.00  0.00           C
ATOM   8307 2C21 POPEr 236      68.209 112.914 102.132  1.00  0.00           C
ATOM   8310 3C21 POPEr 236      68.389 112.104 103.432  1.00  0.00           C
ATOM   8313 4C21 POPEr 236      69.479 112.634 104.382  1.00  0.00           C
ATOM   8316 5C21 POPEr 236      69.309 114.104 104.772  1.00  0.00           C
ATOM   8319 6C21 POPEr 236      70.189 114.524 105.962  1.00  0.00           C
ATOM   8322 7C21 POPEr 236      70.039 116.014 106.282  1.00  0.00           C
ATOM   8325 8C21 POPEr 236      71.139 116.594 107.172  1.00  0.00           C
ATOM   8329  C33 POPEr 236      61.179 106.434  91.622  1.00  0.00           C
ATOM   8332  C34 POPEr 236      60.399 105.764  92.762  1.00  0.00           C
ATOM   8335  C35 POPEr 236      60.959 106.164  94.122  1.00  0.00           C
ATOM   8338  C36 POPEr 236      60.399 105.354  95.292  1.00  0.00           C
ATOM   8341  C37 POPEr 236      60.869 105.904  96.642  1.00  0.00           C
ATOM   8344  C38 POPEr 236      60.399 105.054  97.812  1.00  0.00           C
ATOM   8347  C39 POPEr 236      60.849 105.594  99.172  1.00  0.00           C
ATOM   8350 0C31 POPEr 236      60.389 104.674 100.302  1.00  0.00           C
ATOM   8353 1C31 POPEr 236      60.739 105.134 101.712  1.00  0.00           C
ATOM   8356 2C31 POPEr 236      60.129 104.154 102.722  1.00  0.00           C
ATOM   8359 3C31 POPEr 236      60.429 104.424 104.192  1.00  0.00           C
ATOM   8362 4C31 POPEr 236      59.709 103.404 105.072  1.00  0.00           C
ATOM   8365 5C31 POPEr 236      59.999 103.534 106.572  1.00  0.00           C
ATOM   8368 6C31 POPEr 236      59.449 102.364 107.382  1.00  0.00           C
ATOM   8372  NH3 POPEs 237      89.749 121.274 124.982  1.00  0.00           N
ATOM   8376  C12 POPEs 237      89.339 119.974 125.612  1.00  0.00           C
ATOM   8379  C11 POPEs 237      87.959 119.494 125.122  1.00  0.00           C
ATOM   8382  P   POPEs 237      86.269 117.504 125.592  1.00  0.00           P
ATOM   8383  O13 POPEs 237      86.169 116.614 126.772  1.00  0.00           O
ATOM   8384  O14 POPEs 237      85.229 118.524 125.382  1.00  0.00           O
ATOM   8385  O11 POPEs 237      86.369 116.564 124.312  1.00  0.00           O
ATOM   8386  O12 POPEs 237      87.679 118.214 125.692  1.00  0.00           O
ATOM   8387  C1  POPEs 237      87.379 116.644 123.312  1.00  0.00           C
ATOM   8390  C2  POPEs 237      88.749 116.014 123.702  1.00  0.00           C
ATOM   8392  O21 POPEs 237      89.669 116.424 122.682  1.00  0.00           O
ATOM   8393  C21 POPEs 237      90.879 116.794 123.062  1.00  0.00           C
ATOM   8394  O22 POPEs 237      91.299 116.824 124.212  1.00  0.00           O
ATOM   8395  C22 POPEs 237      91.679 117.084 121.792  1.00  0.00           C
ATOM   8398  C3  POPEs 237      88.669 114.454 123.742  1.00  0.00           C
ATOM   8401  O31 POPEs 237      89.979 113.864 123.862  1.00  0.00           O
ATOM   8402  C31 POPEs 237      90.479 113.274 122.772  1.00  0.00           C
ATOM   8403  O32 POPEs 237      89.929 113.224 121.682  1.00  0.00           O
ATOM   8404  C32 POPEs 237      91.879 112.734 123.092  1.00  0.00           C
ATOM   8407  C23 POPEs 237      93.179 117.454 122.012  1.00  0.00           C
ATOM   8410  C24 POPEs 237      93.929 117.914 120.742  1.00  0.00           C
ATOM   8413  C25 POPEs 237      93.169 118.924 119.872  1.00  0.00           C
ATOM   8416  C26 POPEs 237      94.019 119.594 118.782  1.00  0.00           C
ATOM   8419  C27 POPEs 237      93.179 120.524 117.882  1.00  0.00           C
ATOM   8422  C28 POPEs 237      93.949 121.744 117.362  1.00  0.00           C
ATOM   8425  C29 POPEs 237      94.989 121.374 116.332  1.00  0.00           C
ATOM   8427 0C21 POPEs 237      94.779 121.304 115.012  1.00  0.00           C
ATOM   8429 1C21 POPEs 237      93.479 121.594 114.292  1.00  0.00           C
ATOM   8432 2C21 POPEs 237      93.739 121.834 112.802  1.00  0.00           C
ATOM   8435 3C21 POPEs 237      94.589 123.074 112.482  1.00  0.00           C
ATOM   8438 4C21 POPEs 237      94.629 123.334 110.982  1.00  0.00           C
ATOM   8441 5C21 POPEs 237      95.049 124.764 110.612  1.00  0.00           C
ATOM   8444 6C21 POPEs 237      94.929 124.994 109.102  1.00  0.00           C
ATOM   8447 7C21 POPEs 237      95.109 126.444 108.662  1.00  0.00           C
ATOM   8450 8C21 POPEs 237      94.879 126.614 107.162  1.00  0.00           C
ATOM   8454  C33 POPEs 237      92.699 112.284 121.862  1.00  0.00           C
ATOM   8457  C34 POPEs 237      94.059 111.714 122.272  1.00  0.00           C
ATOM   8460  C35 POPEs 237      95.079 111.534 121.142  1.00  0.00           C
ATOM   8463  C36 POPEs 237      96.419 111.004 121.702  1.00  0.00           C
ATOM   8466  C37 POPEs 237      97.569 111.014 120.682  1.00  0.00           C
ATOM   8469  C38 POPEs 237      98.859 110.354 121.212  1.00  0.00           C
ATOM   8472  C39 POPEs 237     100.069 110.474 120.282  1.00  0.00           C
ATOM   8475 0C31 POPEs 237     100.179 109.364 119.212  1.00  0.00           C
ATOM   8478 1C31 POPEs 237      99.099 109.424 118.112  1.00  0.00           C
ATOM   8481 2C31 POPEs 237      99.489 108.674 116.832  1.00  0.00           C
ATOM   8484 3C31 POPEs 237      98.509 108.924 115.682  1.00  0.00           C
ATOM   8487 4C31 POPEs 237      98.959 108.284 114.362  1.00  0.00           C
ATOM   8490 5C31 POPEs 237      98.049 108.634 113.182  1.00  0.00           C
ATOM   8493 6C31 POPEs 237      98.449 107.954 111.872  1.00  0.00           C
ATOM   8497  NH3 POPEt 238      84.939  23.884  83.842  1.00  0.00           N
ATOM   8501  C12 POPEt 238      84.359  23.394  85.142  1.00  0.00           C
ATOM   8504  C11 POPEt 238      84.839  21.964  85.482  1.00  0.00           C
ATOM   8507  P   POPEt 238      87.429  22.494  85.782  1.00  0.00           P
ATOM   8508  O13 POPEt 238      88.449  22.644  84.732  1.00  0.00           O
ATOM   8509  O14 POPEt 238      86.939  23.714  86.442  1.00  0.00           O
ATOM   8510  O11 POPEt 238      88.009  21.464  86.842  1.00  0.00           O
ATOM   8511  O12 POPEt 238      86.209  21.724  85.162  1.00  0.00           O
ATOM   8512  C1  POPEt 238      87.729  21.704  88.232  1.00  0.00           C
ATOM   8515  C2  POPEt 238      88.609  20.834  89.192  1.00  0.00           C
ATOM   8517  O21 POPEt 238      87.919  20.444  90.392  1.00  0.00           O
ATOM   8518  C21 POPEt 238      87.239  21.354  91.072  1.00  0.00           C
ATOM   8519  O22 POPEt 238      87.039  22.514  90.772  1.00  0.00           O
ATOM   8520  C22 POPEt 238      86.789  20.724  92.382  1.00  0.00           C
ATOM   8523  C3  POPEt 238      89.979  21.484  89.562  1.00  0.00           C
ATOM   8526  O31 POPEt 238      90.639  20.714  90.592  1.00  0.00           O
ATOM   8527  C31 POPEt 238      91.959  20.574  90.512  1.00  0.00           C
ATOM   8528  O32 POPEt 238      92.689  21.114  89.712  1.00  0.00           O
ATOM   8529  C32 POPEt 238      92.399  19.574  91.582  1.00  0.00           C
ATOM   8532  C23 POPEt 238      87.959  20.674  93.382  1.00  0.00           C
ATOM   8535  C24 POPEt 238      87.599  20.024  94.712  1.00  0.00           C
ATOM   8538  C25 POPEt 238      87.639  18.494  94.712  1.00  0.00           C
ATOM   8541  C26 POPEt 238      87.199  17.954  96.082  1.00  0.00           C
ATOM   8544  C27 POPEt 238      87.319  16.444  96.242  1.00  0.00           C
ATOM   8547  C28 POPEt 238      86.859  16.044  97.662  1.00  0.00           C
ATOM   8550  C29 POPEt 238      86.759  14.574  97.922  1.00  0.00           C
ATOM   8552 0C21 POPEt 238      86.069  14.044  98.952  1.00  0.00           C
ATOM   8554 1C21 POPEt 238      85.319  14.864  99.982  1.00  0.00           C
ATOM   8557 2C21 POPEt 238      84.159  14.104 100.642  1.00  0.00           C
ATOM   8560 3C21 POPEt 238      83.389  15.014 101.612  1.00  0.00           C
ATOM   8563 4C21 POPEt 238      82.319  14.274 102.432  1.00  0.00           C
ATOM   8566 5C21 POPEt 238      81.089  13.844 101.622  1.00  0.00           C
ATOM   8569 6C21 POPEt 238      79.819  13.894 102.482  1.00  0.00           C
ATOM   8572 7C21 POPEt 238      78.539  13.574 101.692  1.00  0.00           C
ATOM   8575 8C21 POPEt 238      78.229  12.084 101.652  1.00  0.00           C
ATOM   8579  C33 POPEt 238      92.109  20.054  93.022  1.00  0.00           C
ATOM   8582  C34 POPEt 238      92.269  18.924  94.052  1.00  0.00           C
ATOM   8585  C35 POPEt 238      91.559  19.194  95.392  1.00  0.00           C
ATOM   8588  C36 POPEt 238      91.539  17.934  96.272  1.00  0.00           C
ATOM   8591  C37 POPEt 238      91.099  18.184  97.722  1.00  0.00           C
ATOM   8594  C38 POPEt 238      90.939  16.894  98.542  1.00  0.00           C
ATOM   8597  C39 POPEt 238      92.259  16.144  98.822  1.00  0.00           C
ATOM   8600 0C31 POPEt 238      93.019  16.594 100.072  1.00  0.00           C
ATOM   8603 1C31 POPEt 238      92.709  15.724 101.302  1.00  0.00           C
ATOM   8606 2C31 POPEt 238      93.649  15.984 102.492  1.00  0.00           C
ATOM   8609 3C31 POPEt 238      93.289  15.124 103.712  1.00  0.00           C
ATOM   8612 4C31 POPEt 238      94.249  15.314 104.902  1.00  0.00           C
ATOM   8615 5C31 POPEt 238      93.649  14.814 106.222  1.00  0.00           C
ATOM   8618 6C31 POPEt 238      94.619  14.874 107.402  1.00  0.00           C
ATOM   8622  NH3 POPEu 239     115.679  60.054  84.532  1.00  0.00           N
ATOM   8626  C12 POPEu 239     116.869  60.324  83.652  1.00  0.00           C
ATOM   8629  C11 POPEu 239     118.109  60.694  84.462  1.00  0.00           C
ATOM   8632  P   POPEu 239     120.689  60.524  84.272  1.00  0.00           P
ATOM   8633  O13 POPEu 239     121.009  59.154  84.742  1.00  0.00           O
ATOM   8634  O14 POPEu 239     121.719  61.164  83.442  1.00  0.00           O
ATOM   8635  O11 POPEu 239     120.459  61.424  85.532  1.00  0.00           O
ATOM   8636  O12 POPEu 239     119.259  60.594  83.612  1.00  0.00           O
ATOM   8637  C1  POPEu 239     121.409  61.834  86.492  1.00  0.00           C
ATOM   8640  C2  POPEu 239     120.879  61.484  87.902  1.00  0.00           C
ATOM   8642  O21 POPEu 239     121.599  62.204  88.922  1.00  0.00           O
ATOM   8643  C21 POPEu 239     122.789  61.774  89.292  1.00  0.00           C
ATOM   8644  O22 POPEu 239     123.439  60.874  88.782  1.00  0.00           O
ATOM   8645  C22 POPEu 239     123.219  62.564  90.532  1.00  0.00           C
ATOM   8648  C3  POPEu 239     120.789  59.944  88.122  1.00  0.00           C
ATOM   8651  O31 POPEu 239     120.679  59.634  89.532  1.00  0.00           O
ATOM   8652  C31 POPEu 239     120.659  58.324  89.752  1.00  0.00           C
ATOM   8653  O32 POPEu 239     120.499  57.464  88.902  1.00  0.00           O
ATOM   8654  C32 POPEu 239     120.959  58.114  91.242  1.00  0.00           C
ATOM   8657  C23 POPEu 239     123.429  61.724  91.822  1.00  0.00           C
ATOM   8660  C24 POPEu 239     123.139  62.574  93.072  1.00  0.00           C
ATOM   8663  C25 POPEu 239     123.609  61.984  94.412  1.00  0.00           C
ATOM   8666  C26 POPEu 239     123.089  62.834  95.582  1.00  0.00           C
ATOM   8669  C27 POPEu 239     123.909  62.744  96.882  1.00  0.00           C
ATOM   8672  C28 POPEu 239     123.149  63.254  98.132  1.00  0.00           C
ATOM   8675  C29 POPEu 239     122.439  64.584  97.962  1.00  0.00           C
ATOM   8677 0C21 POPEu 239     121.999  65.384  98.952  1.00  0.00           C
ATOM   8679 1C21 POPEu 239     122.169  65.174 100.432  1.00  0.00           C
ATOM   8682 2C21 POPEu 239     122.919  66.354 101.082  1.00  0.00           C
ATOM   8685 3C21 POPEu 239     124.299  66.634 100.452  1.00  0.00           C
ATOM   8688 4C21 POPEu 239     125.179  67.594 101.262  1.00  0.00           C
ATOM   8691 5C21 POPEu 239     125.699  66.964 102.552  1.00  0.00           C
ATOM   8694 6C21 POPEu 239     126.749  67.824 103.272  1.00  0.00           C
ATOM   8697 7C21 POPEu 239     127.199  67.174 104.592  1.00  0.00           C
ATOM   8700 8C21 POPEu 239     127.847  68.144 105.582  1.00  0.00           C
ATOM   8704  C33 POPEu 239     121.329  56.654  91.592  1.00  0.00           C
ATOM   8707  C34 POPEu 239     120.109  55.734  91.642  1.00  0.00           C
ATOM   8710  C35 POPEu 239     120.459  54.294  91.272  1.00  0.00           C
ATOM   8713  C36 POPEu 239     119.279  53.354  91.512  1.00  0.00           C
ATOM   8716  C37 POPEu 239     119.619  51.894  91.212  1.00  0.00           C
ATOM   8719  C38 POPEu 239     118.419  50.934  91.322  1.00  0.00           C
ATOM   8722  C39 POPEu 239     117.769  50.824  92.712  1.00  0.00           C
ATOM   8725 0C31 POPEu 239     118.689  50.244  93.802  1.00  0.00           C
ATOM   8728 1C31 POPEu 239     118.079  50.244  95.202  1.00  0.00           C
ATOM   8731 2C31 POPEu 239     119.139  49.914  96.262  1.00  0.00           C
ATOM   8734 3C31 POPEu 239     118.599  50.034  97.692  1.00  0.00           C
ATOM   8737 4C31 POPEu 239     119.729  50.104  98.732  1.00  0.00           C
ATOM   8740 5C31 POPEu 239     119.199  50.174 100.172  1.00  0.00           C
ATOM   8743 6C31 POPEu 239     120.289  50.484 101.202  1.00  0.00           C
ATOM   8747  NH3 POPEv 240      89.459  55.084 126.392  1.00  0.00           N
ATOM   8751  C12 POPEv 240      89.269  53.614 126.292  1.00  0.00           C
ATOM   8754  C11 POPEv 240      89.109  53.044 127.702  1.00  0.00           C
ATOM   8757  P   POPEv 240      87.159  51.304 127.952  1.00  0.00           P
ATOM   8758  O13 POPEv 240      86.909  51.144 129.392  1.00  0.00           O
ATOM   8759  O14 POPEv 240      86.289  52.244 127.212  1.00  0.00           O
ATOM   8760  O11 POPEv 240      87.129  49.854 127.312  1.00  0.00           O
ATOM   8761  O12 POPEv 240      88.669  51.694 127.662  1.00  0.00           O
ATOM   8762  C1  POPEv 240      85.959  49.374 126.642  1.00  0.00           C
ATOM   8765  C2  POPEv 240      86.379  48.514 125.422  1.00  0.00           C
ATOM   8767  O21 POPEv 240      85.619  48.944 124.302  1.00  0.00           O
ATOM   8768  C21 POPEv 240      85.219  48.254 123.272  1.00  0.00           C
ATOM   8769  O22 POPEv 240      85.379  47.074 123.042  1.00  0.00           O
ATOM   8770  C22 POPEv 240      84.469  49.264 122.402  1.00  0.00           C
ATOM   8773  C3  POPEv 240      86.469  46.994 125.742  1.00  0.00           C
ATOM   8776  O31 POPEv 240      87.799  46.554 125.432  1.00  0.00           O
ATOM   8777  C31 POPEv 240      87.949  45.814 124.342  1.00  0.00           C
ATOM   8778  O32 POPEv 240      87.329  44.794 124.122  1.00  0.00           O
ATOM   8779  C32 POPEv 240      89.119  46.404 123.562  1.00  0.00           C
ATOM   8782  C23 POPEv 240      83.599  48.694 121.252  1.00  0.00           C
ATOM   8785  C24 POPEv 240      82.859  49.844 120.572  1.00  0.00           C
ATOM   8788  C25 POPEv 240      82.019  49.464 119.342  1.00  0.00           C
ATOM   8791  C26 POPEv 240      82.839  48.924 118.162  1.00  0.00           C
ATOM   8794  C27 POPEv 240      82.089  49.104 116.842  1.00  0.00           C
ATOM   8797  C28 POPEv 240      82.579  48.164 115.732  1.00  0.00           C
ATOM   8800  C29 POPEv 240      81.849  48.404 114.442  1.00  0.00           C
ATOM   8802 0C21 POPEv 240      82.389  48.394 113.212  1.00  0.00           C
ATOM   8804 1C21 POPEv 240      83.819  48.054 112.882  1.00  0.00           C
ATOM   8807 2C21 POPEv 240      83.959  47.314 111.542  1.00  0.00           C
ATOM   8810 3C21 POPEv 240      83.779  48.234 110.332  1.00  0.00           C
ATOM   8813 4C21 POPEv 240      83.549  47.454 109.032  1.00  0.00           C
ATOM   8816 5C21 POPEv 240      82.079  47.044 108.872  1.00  0.00           C
ATOM   8819 6C21 POPEv 240      81.869  46.034 107.742  1.00  0.00           C
ATOM   8822 7C21 POPEv 240      80.399  45.654 107.562  1.00  0.00           C
ATOM   8825 8C21 POPEv 240      80.169  44.594 106.492  1.00  0.00           C
ATOM   8829  C33 POPEv 240      89.029  46.284 122.032  1.00  0.00           C
ATOM   8832  C34 POPEv 240      90.019  47.254 121.352  1.00  0.00           C
ATOM   8835  C35 POPEv 240      90.319  46.904 119.882  1.00  0.00           C
ATOM   8838  C36 POPEv 240      89.339  47.484 118.862  1.00  0.00           C
ATOM   8841  C37 POPEv 240      88.789  46.444 117.862  1.00  0.00           C
ATOM   8844  C38 POPEv 240      88.069  47.044 116.642  1.00  0.00           C
ATOM   8847  C39 POPEv 240      87.389  48.404 116.902  1.00  0.00           C
ATOM   8850 0C31 POPEv 240      86.639  48.944 115.692  1.00  0.00           C
ATOM   8853 1C31 POPEv 240      86.219  50.404 115.912  1.00  0.00           C
ATOM   8856 2C31 POPEv 240      85.239  50.894 114.842  1.00  0.00           C
ATOM   8859 3C31 POPEv 240      85.299  52.404 114.582  1.00  0.00           C
ATOM   8862 4C31 POPEv 240      84.299  52.824 113.502  1.00  0.00           C
ATOM   8865 5C31 POPEv 240      84.539  54.234 112.972  1.00  0.00           C
ATOM   8868 6C31 POPEv 240      83.999  54.444 111.552  1.00  0.00           C
ATOM   8872  NH3 POPEw 241      16.859 126.544 126.142  1.00  0.00           N
ATOM   8876  C12 POPEw 241      16.119 127.784 125.772  1.00  0.00           C
ATOM   8879  C11 POPEw 241      15.199 128.204 126.922  1.00  0.00           C
ATOM   8882  P   POPEw 241      13.059 129.684 126.592  1.00  0.00           P
ATOM   8883  O13 POPEw 241      12.439 128.564 125.862  1.00  0.00           O
ATOM   8884  O14 POPEw 241      12.559 129.922 127.952  1.00  0.00           O
ATOM   8885  O11 POPEw 241      12.979 130.982 125.692  1.00  0.00           O
ATOM   8886  O12 POPEw 241      14.599 129.444 126.612  1.00  0.00           O
ATOM   8887  C1  POPEw 241      13.389 130.882 124.322  1.00  0.00           C
ATOM   8890  C2  POPEw 241      14.549 131.842 123.932  1.00  0.00           C
ATOM   8892  O21 POPEw 241      14.859 131.472 122.582  1.00  0.00           O
ATOM   8893  C21 POPEw 241      15.229 132.442 121.772  1.00  0.00           C
ATOM   8894  O22 POPEw 241      15.419 133.612 122.052  1.00  0.00           O
ATOM   8895  C22 POPEw 241      15.239 131.852 120.362  1.00  0.00           C
ATOM   8898  C3  POPEw 241      15.789 131.672 124.862  1.00  0.00           C
ATOM   8901  O31 POPEw 241      17.009 132.192 124.302  1.00  0.00           O
ATOM   8902  C31 POPEw 241      17.899 131.282 123.892  1.00  0.00           C
ATOM   8903  O32 POPEw 241      17.779 130.072 123.982  1.00  0.00           O
ATOM   8904  C32 POPEw 241      19.049 131.992 123.182  1.00  0.00           C
ATOM   8907  C23 POPEw 241      16.359 130.802 120.132  1.00  0.00           C
ATOM   8910  C24 POPEw 241      16.269 130.172 118.742  1.00  0.00           C
ATOM   8913  C25 POPEw 241      17.379 129.154 118.462  1.00  0.00           C
ATOM   8916  C26 POPEw 241      17.219 128.414 117.122  1.00  0.00           C
ATOM   8919  C27 POPEw 241      18.509 127.724 116.662  1.00  0.00           C
ATOM   8922  C28 POPEw 241      18.319 126.774 115.462  1.00  0.00           C
ATOM   8925  C29 POPEw 241      17.709 125.454 115.852  1.00  0.00           C
ATOM   8927 0C21 POPEw 241      17.229 124.504 115.022  1.00  0.00           C
ATOM   8929 1C21 POPEw 241      17.169 124.544 113.522  1.00  0.00           C
ATOM   8932 2C21 POPEw 241      18.039 123.454 112.862  1.00  0.00           C
ATOM   8935 3C21 POPEw 241      17.539 122.014 113.052  1.00  0.00           C
ATOM   8938 4C21 POPEw 241      18.679 120.984 112.992  1.00  0.00           C
ATOM   8941 5C21 POPEw 241      18.209 119.534 113.242  1.00  0.00           C
ATOM   8944 6C21 POPEw 241      19.319 118.494 113.012  1.00  0.00           C
ATOM   8947 7C21 POPEw 241      18.839 117.054 113.222  1.00  0.00           C
ATOM   8950 8C21 POPEw 241      19.919 115.994 112.952  1.00  0.00           C
ATOM   8954  C33 POPEw 241      20.419 131.732 123.852  1.00  0.00           C
ATOM   8957  C34 POPEw 241      21.589 132.012 122.892  1.00  0.00           C
ATOM   8960  C35 POPEw 241      21.759 133.492 122.532  1.00  0.00           C
ATOM   8963  C36 POPEw 241      22.789 133.672 121.402  1.00  0.00           C
ATOM   8966  C37 POPEw 241      23.119 135.142 121.132  1.00  0.00           C
ATOM   8969  C38 POPEw 241      23.499 135.432 119.662  1.00  0.00           C
ATOM   8972  C39 POPEw 241      24.589 134.492 119.112  1.00  0.00           C
ATOM   8975 0C31 POPEw 241      25.059 134.892 117.702  1.00  0.00           C
ATOM   8978 1C31 POPEw 241      25.829 133.752 117.012  1.00  0.00           C
ATOM   8981 2C31 POPEw 241      26.789 134.222 115.902  1.00  0.00           C
ATOM   8984 3C31 POPEw 241      26.119 134.542 114.562  1.00  0.00           C
ATOM   8987 4C31 POPEw 241      25.879 133.312 113.672  1.00  0.00           C
ATOM   8990 5C31 POPEw 241      25.339 133.712 112.292  1.00  0.00           C
ATOM   8993 6C31 POPEw 241      25.229 132.572 111.282  1.00  0.00           C
ATOM   8997  NH3 POPEx 242      54.099  47.544 126.902  1.00  0.00           N
ATOM   9001  C12 POPEx 242      54.679  46.754 128.052  1.00  0.00           C
ATOM   9004  C11 POPEx 242      56.129  46.304 127.752  1.00  0.00           C
ATOM   9007  P   POPEx 242      57.079  44.084 128.902  1.00  0.00           P
ATOM   9008  O13 POPEx 242      58.109  43.804 129.932  1.00  0.00           O
ATOM   9009  O14 POPEx 242      55.799  43.364 129.032  1.00  0.00           O
ATOM   9010  O11 POPEx 242      57.659  43.824 127.442  1.00  0.00           O
ATOM   9011  O12 POPEx 242      56.719  45.634 128.862  1.00  0.00           O
ATOM   9012  C1  POPEx 242      58.849  44.504 126.992  1.00  0.00           C
ATOM   9015  C2  POPEx 242      59.269  43.984 125.582  1.00  0.00           C
ATOM   9017  O21 POPEx 242      60.489  44.624 125.132  1.00  0.00           O
ATOM   9018  C21 POPEx 242      60.429  45.874 124.662  1.00  0.00           C
ATOM   9019  O22 POPEx 242      59.489  46.634 124.732  1.00  0.00           O
ATOM   9020  C22 POPEx 242      61.769  46.114 123.912  1.00  0.00           C
ATOM   9023  C3  POPEx 242      58.059  44.064 124.592  1.00  0.00           C
ATOM   9026  O31 POPEx 242      58.069  43.194 123.432  1.00  0.00           O
ATOM   9027  C31 POPEx 242      58.779  43.644 122.402  1.00  0.00           C
ATOM   9028  O32 POPEx 242      59.889  44.134 122.442  1.00  0.00           O
ATOM   9029  C32 POPEx 242      57.949  43.444 121.122  1.00  0.00           C
ATOM   9032  C23 POPEx 242      61.929  47.534 123.292  1.00  0.00           C
ATOM   9035  C24 POPEx 242      63.039  47.604 122.232  1.00  0.00           C
ATOM   9038  C25 POPEx 242      62.679  46.874 120.922  1.00  0.00           C
ATOM   9041  C26 POPEx 242      63.729  47.044 119.802  1.00  0.00           C
ATOM   9044  C27 POPEx 242      63.339  46.314 118.512  1.00  0.00           C
ATOM   9047  C28 POPEx 242      64.309  46.594 117.342  1.00  0.00           C
ATOM   9050  C29 POPEx 242      63.899  45.844 116.092  1.00  0.00           C
ATOM   9052 0C21 POPEx 242      64.729  45.264 115.202  1.00  0.00           C
ATOM   9054 1C21 POPEx 242      66.239  45.314 115.242  1.00  0.00           C
ATOM   9057 2C21 POPEx 242      66.899  45.504 113.872  1.00  0.00           C
ATOM   9060 3C21 POPEx 242      66.899  44.254 112.982  1.00  0.00           C
ATOM   9063 4C21 POPEx 242      68.049  44.294 111.962  1.00  0.00           C
ATOM   9066 5C21 POPEx 242      68.249  42.954 111.242  1.00  0.00           C
ATOM   9069 6C21 POPEx 242      69.609  42.864 110.542  1.00  0.00           C
ATOM   9072 7C21 POPEx 242      69.889  41.474 109.942  1.00  0.00           C
ATOM   9075 8C21 POPEx 242      71.379  41.174 109.762  1.00  0.00           C
ATOM   9079  C33 POPEx 242      58.359  44.394 119.972  1.00  0.00           C
ATOM   9082  C34 POPEx 242      58.179  45.874 120.352  1.00  0.00           C
ATOM   9085  C35 POPEx 242      58.699  46.834 119.272  1.00  0.00           C
ATOM   9088  C36 POPEx 242      58.669  48.284 119.762  1.00  0.00           C
ATOM   9091  C37 POPEx 242      59.699  49.194 119.092  1.00  0.00           C
ATOM   9094  C38 POPEx 242      60.259  50.224 120.082  1.00  0.00           C
ATOM   9097  C39 POPEx 242      61.269  51.184 119.442  1.00  0.00           C
ATOM   9100 0C31 POPEx 242      62.129  51.884 120.502  1.00  0.00           C
ATOM   9103 1C31 POPEx 242      63.179  52.814 119.902  1.00  0.00           C
ATOM   9106 2C31 POPEx 242      63.989  53.554 120.982  1.00  0.00           C
ATOM   9109 3C31 POPEx 242      64.979  54.574 120.402  1.00  0.00           C
ATOM   9112 4C31 POPEx 242      66.429  54.244 120.752  1.00  0.00           C
ATOM   9115 5C31 POPEx 242      67.429  55.334 120.342  1.00  0.00           C
ATOM   9118 6C31 POPEx 242      68.879  54.934 120.612  1.00  0.00           C
ATOM   9122  NH3 POPEy 243      84.329 101.454 127.382  1.00  0.00           N
ATOM   9126  C12 POPEy 243      85.549 100.984 126.632  1.00  0.00           C
ATOM   9129  C11 POPEy 243      86.129 102.064 125.692  1.00  0.00           C
ATOM   9132  P   POPEy 243      88.579 102.734 126.302  1.00  0.00           P
ATOM   9133  O13 POPEy 243      88.089 102.954 127.682  1.00  0.00           O
ATOM   9134  O14 POPEy 243      89.969 102.264 126.092  1.00  0.00           O
ATOM   9135  O11 POPEy 243      88.429 104.134 125.572  1.00  0.00           O
ATOM   9136  O12 POPEy 243      87.539 101.844 125.502  1.00  0.00           O
ATOM   9137  C1  POPEy 243      88.739 104.194 124.172  1.00  0.00           C
ATOM   9140  C2  POPEy 243      87.769 105.144 123.442  1.00  0.00           C
ATOM   9142  O21 POPEy 243      87.759 104.754 122.062  1.00  0.00           O
ATOM   9143  C21 POPEy 243      86.619 104.224 121.652  1.00  0.00           C
ATOM   9144  O22 POPEy 243      85.589 104.184 122.292  1.00  0.00           O
ATOM   9145  C22 POPEy 243      86.799 103.624 120.262  1.00  0.00           C
ATOM   9148  C3  POPEy 243      88.189 106.624 123.532  1.00  0.00           C
ATOM   9151  O31 POPEy 243      87.189 107.454 122.902  1.00  0.00           O
ATOM   9152  C31 POPEy 243      87.649 108.614 122.452  1.00  0.00           C
ATOM   9153  O32 POPEy 243      88.769 109.054 122.672  1.00  0.00           O
ATOM   9154  C32 POPEy 243      86.539 109.354 121.742  1.00  0.00           C
ATOM   9157  C23 POPEy 243      87.629 104.494 119.292  1.00  0.00           C
ATOM   9160  C24 POPEy 243      86.989 104.584 117.892  1.00  0.00           C
ATOM   9163  C25 POPEy 243      85.969 105.734 117.802  1.00  0.00           C
ATOM   9166  C26 POPEy 243      85.709 106.204 116.372  1.00  0.00           C
ATOM   9169  C27 POPEy 243      84.649 107.314 116.332  1.00  0.00           C
ATOM   9172  C28 POPEy 243      84.369 107.894 114.932  1.00  0.00           C
ATOM   9175  C29 POPEy 243      85.499 108.784 114.472  1.00  0.00           C
ATOM   9177 0C21 POPEy 243      85.529 110.114 114.312  1.00  0.00           C
ATOM   9179 1C21 POPEy 243      84.429 111.134 114.482  1.00  0.00           C
ATOM   9182 2C21 POPEy 243      84.139 111.834 113.142  1.00  0.00           C
ATOM   9185 3C21 POPEy 243      83.179 113.024 113.272  1.00  0.00           C
ATOM   9188 4C21 POPEy 243      82.789 113.624 111.912  1.00  0.00           C
ATOM   9191 5C21 POPEy 243      81.509 114.474 111.962  1.00  0.00           C
ATOM   9194 6C21 POPEy 243      80.239 113.594 112.012  1.00  0.00           C
ATOM   9197 7C21 POPEy 243      78.959 114.404 112.222  1.00  0.00           C
ATOM   9200 8C21 POPEy 243      77.679 113.554 112.152  1.00  0.00           C
ATOM   9204  C33 POPEy 243      87.039 110.214 120.562  1.00  0.00           C
ATOM   9207  C34 POPEy 243      87.349 109.404 119.292  1.00  0.00           C
ATOM   9210  C35 POPEy 243      87.499 110.284 118.042  1.00  0.00           C
ATOM   9213  C36 POPEy 243      88.409 111.494 118.302  1.00  0.00           C
ATOM   9216  C37 POPEy 243      88.899 112.234 117.062  1.00  0.00           C
ATOM   9219  C38 POPEy 243      89.799 113.394 117.502  1.00  0.00           C
ATOM   9222  C39 POPEy 243      90.789 113.874 116.442  1.00  0.00           C
ATOM   9225 0C31 POPEy 243      90.719 115.384 116.232  1.00  0.00           C
ATOM   9228 1C31 POPEy 243      92.039 115.954 115.712  1.00  0.00           C
ATOM   9231 2C31 POPEy 243      91.959 117.454 115.382  1.00  0.00           C
ATOM   9234 3C31 POPEy 243      91.669 117.744 113.912  1.00  0.00           C
ATOM   9237 4C31 POPEy 243      92.809 117.304 113.002  1.00  0.00           C
ATOM   9240 5C31 POPEy 243      92.689 117.844 111.572  1.00  0.00           C
ATOM   9243 6C31 POPEy 243      93.929 117.524 110.752  1.00  0.00           C
ATOM   9247  NH3 POPEz 244      89.559  35.624 127.482  1.00  0.00           N
ATOM   9251  C12 POPEz 244      90.079  36.804 128.242  1.00  0.00           C
ATOM   9254  C11 POPEz 244      91.209  37.524 127.492  1.00  0.00           C
ATOM   9257  P   POPEz 244      93.789  36.984 127.342  1.00  0.00           P
ATOM   9258  O13 POPEz 244      93.979  37.764 128.582  1.00  0.00           O
ATOM   9259  O14 POPEz 244      94.569  35.744 127.152  1.00  0.00           O
ATOM   9260  O11 POPEz 244      94.009  37.894 126.082  1.00  0.00           O
ATOM   9261  O12 POPEz 244      92.259  36.604 127.192  1.00  0.00           O
ATOM   9262  C1  POPEz 244      93.699  37.374 124.782  1.00  0.00           C
ATOM   9265  C2  POPEz 244      94.929  37.444 123.822  1.00  0.00           C
ATOM   9267  O21 POPEz 244      94.929  36.394 122.822  1.00  0.00           O
ATOM   9268  C21 POPEz 244      93.869  36.254 122.052  1.00  0.00           C
ATOM   9269  O22 POPEz 244      92.829  36.884 122.112  1.00  0.00           O
ATOM   9270  C22 POPEz 244      94.169  35.124 121.042  1.00  0.00           C
ATOM   9273  C3  POPEz 244      96.279  37.404 124.602  1.00  0.00           C
ATOM   9276  O31 POPEz 244      97.379  37.134 123.712  1.00  0.00           O
ATOM   9277  C31 POPEz 244      97.699  35.854 123.582  1.00  0.00           C
ATOM   9278  O32 POPEz 244      97.179  34.924 124.192  1.00  0.00           O
ATOM   9279  C32 POPEz 244      98.859  35.694 122.602  1.00  0.00           C
ATOM   9282  C23 POPEz 244      93.129  34.984 119.902  1.00  0.00           C
ATOM   9285  C24 POPEz 244      93.109  33.574 119.292  1.00  0.00           C
ATOM   9288  C25 POPEz 244      92.199  33.434 118.062  1.00  0.00           C
ATOM   9291  C26 POPEz 244      92.789  34.104 116.812  1.00  0.00           C
ATOM   9294  C27 POPEz 244      91.889  33.944 115.582  1.00  0.00           C
ATOM   9297  C28 POPEz 244      92.469  34.614 114.322  1.00  0.00           C
ATOM   9300  C29 POPEz 244      92.349  36.104 114.392  1.00  0.00           C
ATOM   9302 0C21 POPEz 244      92.249  36.964 113.362  1.00  0.00           C
ATOM   9304 1C21 POPEz 244      92.279  36.594 111.902  1.00  0.00           C
ATOM   9307 2C21 POPEz 244      90.949  35.974 111.422  1.00  0.00           C
ATOM   9310 3C21 POPEz 244      90.649  36.304 109.952  1.00  0.00           C
ATOM   9313 4C21 POPEz 244      89.329  35.674 109.502  1.00  0.00           C
ATOM   9316 5C21 POPEz 244      89.009  35.914 108.022  1.00  0.00           C
ATOM   9319 6C21 POPEz 244      87.699  35.224 107.642  1.00  0.00           C
ATOM   9322 7C21 POPEz 244      87.449  35.174 106.132  1.00  0.00           C
ATOM   9325 8C21 POPEz 244      86.199  34.364 105.792  1.00  0.00           C
ATOM   9329  C33 POPEz 244      98.619  34.644 121.492  1.00  0.00           C
ATOM   9332  C34 POPEz 244      98.279  35.354 120.172  1.00  0.00           C
ATOM   9335  C35 POPEz 244      98.039  34.404 119.012  1.00  0.00           C
ATOM   9338  C36 POPEz 244      97.939  35.154 117.682  1.00  0.00           C
ATOM   9341  C37 POPEz 244      97.469  34.274 116.522  1.00  0.00           C
ATOM   9344  C38 POPEz 244      97.199  35.044 115.222  1.00  0.00           C
ATOM   9347  C39 POPEz 244      98.459  35.704 114.662  1.00  0.00           C
ATOM   9350 0C31 POPEz 244      98.439  35.824 113.132  1.00  0.00           C
ATOM   9353 1C31 POPEz 244      99.779  36.354 112.592  1.00  0.00           C
ATOM   9356 2C31 POPEz 244     100.209  35.674 111.282  1.00  0.00           C
ATOM   9359 3C31 POPEz 244     101.609  36.114 110.842  1.00  0.00           C
ATOM   9362 4C31 POPEz 244     102.109  35.324 109.622  1.00  0.00           C
ATOM   9365 5C31 POPEz 244     103.329  35.994 108.972  1.00  0.00           C
ATOM   9368 6C31 POPEz 244     103.899  35.254 107.762  1.00  0.00           C
ATOM   9372  NH3 POPE0 245      60.459  44.054  84.682  1.00  0.00           N
ATOM   9376  C12 POPE0 245      60.239  44.874  83.442  1.00  0.00           C
ATOM   9379  C11 POPE0 245      58.729  45.154  83.262  1.00  0.00           C
ATOM   9382  P   POPE0 245      59.149  47.104  81.552  1.00  0.00           P
ATOM   9383  O13 POPE0 245      60.469  46.664  81.032  1.00  0.00           O
ATOM   9384  O14 POPE0 245      58.239  47.854  80.652  1.00  0.00           O
ATOM   9385  O11 POPE0 245      59.279  47.924  82.932  1.00  0.00           O
ATOM   9386  O12 POPE0 245      58.399  45.794  82.032  1.00  0.00           O
ATOM   9387  C1  POPE0 245      58.059  48.454  83.482  1.00  0.00           C
ATOM   9390  C2  POPE0 245      58.169  48.844  84.982  1.00  0.00           C
ATOM   9392  O21 POPE0 245      56.989  49.624  85.252  1.00  0.00           O
ATOM   9393  C21 POPE0 245      56.349  49.654  86.432  1.00  0.00           C
ATOM   9394  O22 POPE0 245      55.409  50.414  86.642  1.00  0.00           O
ATOM   9395  C22 POPE0 245      56.839  48.634  87.462  1.00  0.00           C
ATOM   9398  C3  POPE0 245      59.469  49.674  85.292  1.00  0.00           C
ATOM   9401  O31 POPE0 245      59.269  50.644  86.352  1.00  0.00           O
ATOM   9402  C31 POPE0 245      60.309  50.894  87.152  1.00  0.00           C
ATOM   9403  O32 POPE0 245      61.389  50.324  87.122  1.00  0.00           O
ATOM   9404  C32 POPE0 245      59.929  51.984  88.162  1.00  0.00           C
ATOM   9407  C23 POPE0 245      56.139  48.844  88.822  1.00  0.00           C
ATOM   9410  C24 POPE0 245      56.599  50.124  89.532  1.00  0.00           C
ATOM   9413  C25 POPE0 245      56.419  50.054  91.042  1.00  0.00           C
ATOM   9416  C26 POPE0 245      54.969  49.944  91.512  1.00  0.00           C
ATOM   9419  C27 POPE0 245      54.899  49.174  92.832  1.00  0.00           C
ATOM   9422  C28 POPE0 245      53.479  48.994  93.352  1.00  0.00           C
ATOM   9425  C29 POPE0 245      53.449  47.974  94.472  1.00  0.00           C
ATOM   9427 0C21 POPE0 245      53.309  48.244  95.782  1.00  0.00           C
ATOM   9429 1C21 POPE0 245      53.199  49.604  96.412  1.00  0.00           C
ATOM   9432 2C21 POPE0 245      53.659  49.604  97.882  1.00  0.00           C
ATOM   9435 3C21 POPE0 245      52.779  48.734  98.812  1.00  0.00           C
ATOM   9438 4C21 POPE0 245      53.519  47.994  99.932  1.00  0.00           C
ATOM   9441 5C21 POPE0 245      54.689  47.124  99.432  1.00  0.00           C
ATOM   9444 6C21 POPE0 245      55.129  46.034 100.412  1.00  0.00           C
ATOM   9447 7C21 POPE0 245      56.469  45.424  99.982  1.00  0.00           C
ATOM   9450 8C21 POPE0 245      56.959  44.264 100.862  1.00  0.00           C
ATOM   9454  C33 POPE0 245      60.729  51.864  89.492  1.00  0.00           C
ATOM   9457  C34 POPE0 245      60.569  53.064  90.442  1.00  0.00           C
ATOM   9460  C35 POPE0 245      59.309  53.044  91.322  1.00  0.00           C
ATOM   9463  C36 POPE0 245      59.379  52.084  92.512  1.00  0.00           C
ATOM   9466  C37 POPE0 245      58.299  52.334  93.572  1.00  0.00           C
ATOM   9469  C38 POPE0 245      58.219  51.194  94.602  1.00  0.00           C
ATOM   9472  C39 POPE0 245      57.089  51.344  95.642  1.00  0.00           C
ATOM   9475 0C31 POPE0 245      57.429  52.274  96.812  1.00  0.00           C
ATOM   9478 1C31 POPE0 245      56.369  52.214  97.922  1.00  0.00           C
ATOM   9481 2C31 POPE0 245      56.619  53.224  99.052  1.00  0.00           C
ATOM   9484 3C31 POPE0 245      55.619  53.064 100.202  1.00  0.00           C
ATOM   9487 4C31 POPE0 245      55.529  54.304 101.092  1.00  0.00           C
ATOM   9490 5C31 POPE0 245      54.699  54.074 102.362  1.00  0.00           C
ATOM   9493 6C31 POPE0 245      54.049  55.354 102.882  1.00  0.00           C
ATOM   9497  NH3 POPE1 246      56.369  77.394  90.222  1.00  0.00           N
ATOM   9501  C12 POPE1 246      55.229  76.474  90.582  1.00  0.00           C
ATOM   9504  C11 POPE1 246      55.249  75.144  89.812  1.00  0.00           C
ATOM   9507  P   POPE1 246      54.089  72.994  90.812  1.00  0.00           P
ATOM   9508  O13 POPE1 246      52.919  73.514  90.072  1.00  0.00           O
ATOM   9509  O14 POPE1 246      54.639  71.694  90.382  1.00  0.00           O
ATOM   9510  O11 POPE1 246      53.749  72.874  92.362  1.00  0.00           O
ATOM   9511  O12 POPE1 246      55.249  74.054  90.742  1.00  0.00           O
ATOM   9512  C1  POPE1 246      54.609  73.334  93.422  1.00  0.00           C
ATOM   9515  C2  POPE1 246      55.259  72.144  94.222  1.00  0.00           C
ATOM   9517  O21 POPE1 246      55.129  72.294  95.652  1.00  0.00           O
ATOM   9518  C21 POPE1 246      55.849  73.254  96.202  1.00  0.00           C
ATOM   9519  O22 POPE1 246      56.399  74.164  95.622  1.00  0.00           O
ATOM   9520  C22 POPE1 246      55.949  73.034  97.712  1.00  0.00           C
ATOM   9523  C3  POPE1 246      56.729  71.834  93.782  1.00  0.00           C
ATOM   9526  O31 POPE1 246      57.049  70.444  93.952  1.00  0.00           O
ATOM   9527  C31 POPE1 246      57.709  70.074  95.042  1.00  0.00           C
ATOM   9528  O32 POPE1 246      58.019  70.804  95.962  1.00  0.00           O
ATOM   9529  C32 POPE1 246      58.119  68.604  94.842  1.00  0.00           C
ATOM   9532  C23 POPE1 246      56.719  74.164  98.452  1.00  0.00           C
ATOM   9535  C24 POPE1 246      58.089  73.734  98.992  1.00  0.00           C
ATOM   9538  C25 POPE1 246      58.529  74.534 100.232  1.00  0.00           C
ATOM   9541  C26 POPE1 246      57.739  74.144 101.492  1.00  0.00           C
ATOM   9544  C27 POPE1 246      57.949  75.114 102.662  1.00  0.00           C
ATOM   9547  C28 POPE1 246      57.059  74.774 103.872  1.00  0.00           C
ATOM   9550  C29 POPE1 246      57.569  73.574 104.622  1.00  0.00           C
ATOM   9552 0C21 POPE1 246      57.659  73.454 105.962  1.00  0.00           C
ATOM   9554 1C21 POPE1 246      57.209  74.484 106.972  1.00  0.00           C
ATOM   9557 2C21 POPE1 246      55.689  74.424 107.192  1.00  0.00           C
ATOM   9560 3C21 POPE1 246      55.229  75.304 108.362  1.00  0.00           C
ATOM   9563 4C21 POPE1 246      53.709  75.524 108.372  1.00  0.00           C
ATOM   9566 5C21 POPE1 246      53.179  75.984 109.742  1.00  0.00           C
ATOM   9569 6C21 POPE1 246      53.039  74.814 110.732  1.00  0.00           C
ATOM   9572 7C21 POPE1 246      52.759  75.274 112.172  1.00  0.00           C
ATOM   9575 8C21 POPE1 246      52.649  74.104 113.162  1.00  0.00           C
ATOM   9579  C33 POPE1 246      59.009  67.964  95.942  1.00  0.00           C
ATOM   9582  C34 POPE1 246      58.229  67.514  97.192  1.00  0.00           C
ATOM   9585  C35 POPE1 246      59.119  66.854  98.252  1.00  0.00           C
ATOM   9588  C36 POPE1 246      58.309  66.244  99.402  1.00  0.00           C
ATOM   9591  C37 POPE1 246      59.179  65.724 100.552  1.00  0.00           C
ATOM   9594  C38 POPE1 246      58.359  65.184 101.742  1.00  0.00           C
ATOM   9597  C39 POPE1 246      59.259  64.764 102.912  1.00  0.00           C
ATOM   9600 0C31 POPE1 246      58.509  64.514 104.222  1.00  0.00           C
ATOM   9603 1C31 POPE1 246      59.469  64.404 105.422  1.00  0.00           C
ATOM   9606 2C31 POPE1 246      58.749  64.184 106.762  1.00  0.00           C
ATOM   9609 3C31 POPE1 246      59.709  64.284 107.962  1.00  0.00           C
ATOM   9612 4C31 POPE1 246      59.009  63.994 109.292  1.00  0.00           C
ATOM   9615 5C31 POPE1 246      59.909  64.234 110.512  1.00  0.00           C
ATOM   9618 6C31 POPE1 246      59.199  63.964 111.842  1.00  0.00           C
ATOM   9622  NH3 POPE2 247      83.889  53.074 126.502  1.00  0.00           N
ATOM   9626  C12 POPE2 247      83.739  53.564 125.082  1.00  0.00           C
ATOM   9629  C11 POPE2 247      83.819  55.104 124.942  1.00  0.00           C
ATOM   9632  P   POPE2 247      85.589  56.284 126.482  1.00  0.00           P
ATOM   9633  O13 POPE2 247      84.669  55.814 127.532  1.00  0.00           O
ATOM   9634  O14 POPE2 247      87.039  56.144 126.682  1.00  0.00           O
ATOM   9635  O11 POPE2 247      85.309  57.824 126.292  1.00  0.00           O
ATOM   9636  O12 POPE2 247      85.159  55.594 125.112  1.00  0.00           O
ATOM   9637  C1  POPE2 247      85.189  58.444 125.012  1.00  0.00           C
ATOM   9640  C2  POPE2 247      86.569  58.744 124.362  1.00  0.00           C
ATOM   9642  O21 POPE2 247      87.309  57.554 124.072  1.00  0.00           O
ATOM   9643  C21 POPE2 247      87.479  57.124 122.812  1.00  0.00           C
ATOM   9644  O22 POPE2 247      88.489  56.544 122.432  1.00  0.00           O
ATOM   9645  C22 POPE2 247      86.319  57.384 121.862  1.00  0.00           C
ATOM   9648  C3  POPE2 247      87.449  59.664 125.272  1.00  0.00           C
ATOM   9651  O31 POPE2 247      88.809  59.754 124.822  1.00  0.00           O
ATOM   9652  C31 POPE2 247      88.969  60.394 123.672  1.00  0.00           C
ATOM   9653  O32 POPE2 247      88.079  60.724 122.912  1.00  0.00           O
ATOM   9654  C32 POPE2 247      90.469  60.614 123.462  1.00  0.00           C
ATOM   9657  C23 POPE2 247      86.819  58.124 120.612  1.00  0.00           C
ATOM   9660  C24 POPE2 247      85.659  58.684 119.802  1.00  0.00           C
ATOM   9663  C25 POPE2 247      86.079  59.184 118.422  1.00  0.00           C
ATOM   9666  C26 POPE2 247      86.539  58.044 117.502  1.00  0.00           C
ATOM   9669  C27 POPE2 247      86.169  58.274 116.042  1.00  0.00           C
ATOM   9672  C28 POPE2 247      86.709  57.144 115.142  1.00  0.00           C
ATOM   9675  C29 POPE2 247      86.219  57.304 113.732  1.00  0.00           C
ATOM   9677 0C21 POPE2 247      86.979  57.264 112.622  1.00  0.00           C
ATOM   9679 1C21 POPE2 247      88.469  57.024 112.572  1.00  0.00           C
ATOM   9682 2C21 POPE2 247      89.299  58.294 112.762  1.00  0.00           C
ATOM   9685 3C21 POPE2 247      88.879  59.434 111.812  1.00  0.00           C
ATOM   9688 4C21 POPE2 247      89.899  60.574 111.742  1.00  0.00           C
ATOM   9691 5C21 POPE2 247      89.409  61.694 110.802  1.00  0.00           C
ATOM   9694 6C21 POPE2 247      88.549  62.734 111.522  1.00  0.00           C
ATOM   9697 7C21 POPE2 247      87.989  63.794 110.562  1.00  0.00           C
ATOM   9700 8C21 POPE2 247      87.159  64.864 111.272  1.00  0.00           C
ATOM   9704  C33 POPE2 247      90.879  60.714 121.982  1.00  0.00           C
ATOM   9707  C34 POPE2 247      91.089  59.364 121.292  1.00  0.00           C
ATOM   9710  C35 POPE2 247      90.909  59.524 119.772  1.00  0.00           C
ATOM   9713  C36 POPE2 247      91.449  58.364 118.932  1.00  0.00           C
ATOM   9716  C37 POPE2 247      90.709  58.274 117.592  1.00  0.00           C
ATOM   9719  C38 POPE2 247      91.409  57.414 116.532  1.00  0.00           C
ATOM   9722  C39 POPE2 247      92.649  58.084 115.922  1.00  0.00           C
ATOM   9725 0C31 POPE2 247      93.169  57.344 114.692  1.00  0.00           C
ATOM   9728 1C31 POPE2 247      94.489  57.934 114.172  1.00  0.00           C
ATOM   9731 2C31 POPE2 247      94.569  58.034 112.642  1.00  0.00           C
ATOM   9734 3C31 POPE2 247      94.689  56.674 111.932  1.00  0.00           C
ATOM   9737 4C31 POPE2 247      94.729  56.854 110.412  1.00  0.00           C
ATOM   9740 5C31 POPE2 247      95.119  55.594 109.642  1.00  0.00           C
ATOM   9743 6C31 POPE2 247      95.179  55.814 108.132  1.00  0.00           C
ATOM   9747  NH3 POPE3 248      73.109  14.344 125.222  1.00  0.00           N
ATOM   9751  C12 POPE3 248      72.709  12.904 125.192  1.00  0.00           C
ATOM   9754  C11 POPE3 248      71.179  12.794 124.942  1.00  0.00           C
ATOM   9757  P   POPE3 248      69.639  14.494 126.302  1.00  0.00           P
ATOM   9758  O13 POPE3 248      70.119  13.834 127.522  1.00  0.00           O
ATOM   9759  O14 POPE3 248      69.659  15.964 126.362  1.00  0.00           O
ATOM   9760  O11 POPE3 248      68.189  13.994 125.932  1.00  0.00           O
ATOM   9761  O12 POPE3 248      70.529  14.054 125.072  1.00  0.00           O
ATOM   9762  C1  POPE3 248      67.489  14.674 124.872  1.00  0.00           C
ATOM   9765  C2  POPE3 248      67.879  14.144 123.472  1.00  0.00           C
ATOM   9767  O21 POPE3 248      67.649  15.144 122.462  1.00  0.00           O
ATOM   9768  C21 POPE3 248      68.739  15.744 122.032  1.00  0.00           C
ATOM   9769  O22 POPE3 248      69.839  15.704 122.572  1.00  0.00           O
ATOM   9770  C22 POPE3 248      68.469  16.424 120.692  1.00  0.00           C
ATOM   9773  C3  POPE3 248      67.109  12.864 123.112  1.00  0.00           C
ATOM   9776  O31 POPE3 248      67.849  12.174 122.092  1.00  0.00           O
ATOM   9777  C31 POPE3 248      67.509  12.464 120.842  1.00  0.00           C
ATOM   9778  O32 POPE3 248      66.709  13.304 120.482  1.00  0.00           O
ATOM   9779  C32 POPE3 248      68.299  11.584 119.872  1.00  0.00           C
ATOM   9782  C23 POPE3 248      69.709  16.354 119.762  1.00  0.00           C
ATOM   9785  C24 POPE3 248      69.459  16.964 118.382  1.00  0.00           C
ATOM   9788  C25 POPE3 248      70.599  16.734 117.392  1.00  0.00           C
ATOM   9791  C26 POPE3 248      70.369  17.464 116.052  1.00  0.00           C
ATOM   9794  C27 POPE3 248      70.909  16.694 114.832  1.00  0.00           C
ATOM   9797  C28 POPE3 248      70.609  17.374 113.482  1.00  0.00           C
ATOM   9800  C29 POPE3 248      69.139  17.364 113.122  1.00  0.00           C
ATOM   9802 0C21 POPE3 248      68.609  17.214 111.892  1.00  0.00           C
ATOM   9804 1C21 POPE3 248      69.399  17.074 110.612  1.00  0.00           C
ATOM   9807 2C21 POPE3 248      68.609  16.534 109.402  1.00  0.00           C
ATOM   9810 3C21 POPE3 248      68.329  15.024 109.452  1.00  0.00           C
ATOM   9813 4C21 POPE3 248      67.449  14.524 108.292  1.00  0.00           C
ATOM   9816 5C21 POPE3 248      68.099  14.684 106.912  1.00  0.00           C
ATOM   9819 6C21 POPE3 248      67.129  14.394 105.762  1.00  0.00           C
ATOM   9822 7C21 POPE3 248      67.799  14.544 104.382  1.00  0.00           C
ATOM   9825 8C21 POPE3 248      66.809  14.684 103.222  1.00  0.00           C
ATOM   9829  C33 POPE3 248      69.319  12.384 119.052  1.00  0.00           C
ATOM   9832  C34 POPE3 248      70.259  11.464 118.282  1.00  0.00           C
ATOM   9835  C35 POPE3 248      71.409  12.204 117.582  1.00  0.00           C
ATOM   9838  C36 POPE3 248      71.039  12.794 116.202  1.00  0.00           C
ATOM   9841  C37 POPE3 248      70.879  11.714 115.112  1.00  0.00           C
ATOM   9844  C38 POPE3 248      70.669  12.264 113.692  1.00  0.00           C
ATOM   9847  C39 POPE3 248      71.939  12.854 113.062  1.00  0.00           C
ATOM   9850 0C31 POPE3 248      71.799  13.074 111.542  1.00  0.00           C
ATOM   9853 1C31 POPE3 248      73.039  13.724 110.922  1.00  0.00           C
ATOM   9856 2C31 POPE3 248      72.949  13.824 109.392  1.00  0.00           C
ATOM   9859 3C31 POPE3 248      74.109  14.614 108.752  1.00  0.00           C
ATOM   9862 4C31 POPE3 248      75.439  13.864 108.742  1.00  0.00           C
ATOM   9865 5C31 POPE3 248      76.629  14.744 108.352  1.00  0.00           C
ATOM   9868 6C31 POPE3 248      77.949  13.974 108.232  1.00  0.00           C
ATOM   9872  NH3 POPE4 249     100.359  11.064 125.712  1.00  0.00           N
ATOM   9876  C12 POPE4 249     100.139  12.244 126.652  1.00  0.00           C
ATOM   9879  C11 POPE4 249     101.009  13.494 126.412  1.00  0.00           C
ATOM   9882  P   POPE4 249     103.199  12.864 125.202  1.00  0.00           P
ATOM   9883  O13 POPE4 249     103.139  11.394 125.092  1.00  0.00           O
ATOM   9884  O14 POPE4 249     102.649  13.674 124.102  1.00  0.00           O
ATOM   9885  O11 POPE4 249     104.689  13.294 125.502  1.00  0.00           O
ATOM   9886  O12 POPE4 249     102.419  13.254 126.512  1.00  0.00           O
ATOM   9887  C1  POPE4 249     105.469  13.934 124.482  1.00  0.00           C
ATOM   9890  C2  POPE4 249     106.429  12.974 123.722  1.00  0.00           C
ATOM   9892  O21 POPE4 249     106.049  12.914 122.332  1.00  0.00           O
ATOM   9893  C21 POPE4 249     107.029  13.224 121.482  1.00  0.00           C
ATOM   9894  O22 POPE4 249     108.119  13.654 121.792  1.00  0.00           O
ATOM   9895  C22 POPE4 249     106.689  12.774 120.062  1.00  0.00           C
ATOM   9898  C3  POPE4 249     106.479  11.524 124.312  1.00  0.00           C
ATOM   9901  O31 POPE4 249     107.739  10.884 124.012  1.00  0.00           O
ATOM   9902  C31 POPE4 249     107.989  10.554 122.752  1.00  0.00           C
ATOM   9903  O32 POPE4 249     109.029  10.814 122.172  1.00  0.00           O
ATOM   9904  C32 POPE4 249     106.849   9.814 122.042  1.00  0.00           C
ATOM   9907  C23 POPE4 249     106.539  13.924 119.042  1.00  0.00           C
ATOM   9910  C24 POPE4 249     106.569  13.374 117.612  1.00  0.00           C
ATOM   9913  C25 POPE4 249     106.339  14.394 116.482  1.00  0.00           C
ATOM   9916  C26 POPE4 249     106.379  13.694 115.112  1.00  0.00           C
ATOM   9919  C27 POPE4 249     105.699  14.464 113.972  1.00  0.00           C
ATOM   9922  C28 POPE4 249     105.919  13.804 112.592  1.00  0.00           C
ATOM   9925  C29 POPE4 249     105.429  12.374 112.532  1.00  0.00           C
ATOM   9927 0C21 POPE4 249     104.469  11.884 111.732  1.00  0.00           C
ATOM   9929 1C21 POPE4 249     103.709  12.694 110.712  1.00  0.00           C
ATOM   9932 2C21 POPE4 249     102.609  11.884 109.992  1.00  0.00           C
ATOM   9935 3C21 POPE4 249     101.349  11.674 110.832  1.00  0.00           C
ATOM   9938 4C21 POPE4 249     100.239  10.874 110.112  1.00  0.00           C
ATOM   9941 5C21 POPE4 249      99.879  11.404 108.712  1.00  0.00           C
ATOM   9944 6C21 POPE4 249      99.369  12.844 108.682  1.00  0.00           C
ATOM   9947 7C21 POPE4 249      98.839  13.244 107.292  1.00  0.00           C
ATOM   9950 8C21 POPE4 249      98.379  14.694 107.202  1.00  0.00           C
ATOM   9954  C33 POPE4 249     106.499   8.444 122.642  1.00  0.00           C
ATOM   9957  C34 POPE4 249     105.199   7.884 122.032  1.00  0.00           C
ATOM   9960  C35 POPE4 249     105.109   8.004 120.502  1.00  0.00           C
ATOM   9963  C36 POPE4 249     103.959   7.174 119.902  1.00  0.00           C
ATOM   9966  C37 POPE4 249     103.899   7.284 118.372  1.00  0.00           C
ATOM   9969  C38 POPE4 249     103.149   8.524 117.882  1.00  0.00           C
ATOM   9972  C39 POPE4 249     103.069   8.614 116.352  1.00  0.00           C
ATOM   9975 0C31 POPE4 249     102.249   7.494 115.702  1.00  0.00           C
ATOM   9978 1C31 POPE4 249     101.309   8.044 114.612  1.00  0.00           C
ATOM   9981 2C31 POPE4 249     100.569   6.954 113.822  1.00  0.00           C
ATOM   9984 3C31 POPE4 249     101.399   6.354 112.682  1.00  0.00           C
ATOM   9987 4C31 POPE4 249     101.469   7.284 111.452  1.00  0.00           C
ATOM   9990 5C31 POPE4 249     102.069   6.594 110.222  1.00  0.00           C
ATOM   9993 6C31 POPE4 249     102.239   7.534 109.022  1.00  0.00           C
ATOM   9997  NH3 POPE5 250      46.529   1.724 128.322  1.00  0.00           N
ATOM  10001  C12 POPE5 250      47.629   2.174 129.272  1.00  0.00           C
ATOM  10004  C11 POPE5 250      48.769   2.954 128.572  1.00  0.00           C
ATOM  10007  P   POPE5 250      50.719   3.824 130.232  1.00  0.00           P
ATOM  10008  O13 POPE5 250      50.269   3.584 131.612  1.00  0.00           O
ATOM  10009  O14 POPE5 250      52.199   3.764 130.082  1.00  0.00           O
ATOM  10010  O11 POPE5 250      50.229   5.244 129.712  1.00  0.00           O
ATOM  10011  O12 POPE5 250      50.029   2.794 129.232  1.00  0.00           O
ATOM  10012  C1  POPE5 250      51.019   6.074 128.832  1.00  0.00           C
ATOM  10015  C2  POPE5 250      50.549   6.054 127.352  1.00  0.00           C
ATOM  10017  O21 POPE5 250      50.669   4.724 126.802  1.00  0.00           O
ATOM  10018  C21 POPE5 250      51.859   4.254 126.472  1.00  0.00           C
ATOM  10019  O22 POPE5 250      52.909   4.874 126.432  1.00  0.00           O
ATOM  10020  C22 POPE5 250      51.729   2.744 126.192  1.00  0.00           C
ATOM  10023  C3  POPE5 250      51.209   7.174 126.462  1.00  0.00           C
ATOM  10026  O31 POPE5 250      51.029   6.874 125.072  1.00  0.00           O
ATOM  10027  C31 POPE5 250      50.079   7.464 124.372  1.00  0.00           C
ATOM  10028  O32 POPE5 250      49.529   8.524 124.622  1.00  0.00           O
ATOM  10029  C32 POPE5 250      49.759   6.544 123.182  1.00  0.00           C
ATOM  10032  C23 POPE5 250      52.289   2.254 124.822  1.00  0.00           C
ATOM  10035  C24 POPE5 250      51.709   0.884 124.422  1.00  0.00           C
ATOM  10038  C25 POPE5 250      52.309   0.246 123.152  1.00  0.00           C
ATOM  10041  C26 POPE5 250      51.989   0.964 121.832  1.00  0.00           C
ATOM  10044  C27 POPE5 250      52.179   0.076 120.592  1.00  0.00           C
ATOM  10047  C28 POPE5 250      52.219   0.854 119.252  1.00  0.00           C
ATOM  10050  C29 POPE5 250      52.289  -0.064 118.062  1.00  0.00           C
ATOM  10052 0C21 POPE5 250      51.939   0.226 116.782  1.00  0.00           C
ATOM  10054 1C21 POPE5 250      51.399   1.524 116.252  1.00  0.00           C
ATOM  10057 2C21 POPE5 250      52.429   2.384 115.492  1.00  0.00           C
ATOM  10060 3C21 POPE5 250      52.859   1.854 114.102  1.00  0.00           C
ATOM  10063 4C21 POPE5 250      53.749   2.884 113.382  1.00  0.00           C
ATOM  10066 5C21 POPE5 250      54.149   2.504 111.952  1.00  0.00           C
ATOM  10069 6C21 POPE5 250      54.909   3.654 111.262  1.00  0.00           C
ATOM  10072 7C21 POPE5 250      55.339   3.364 109.822  1.00  0.00           C
ATOM  10075 8C21 POPE5 250      56.109   4.524 109.182  1.00  0.00           C
ATOM  10079  C33 POPE5 250      50.079   7.174 121.822  1.00  0.00           C
ATOM  10082  C34 POPE5 250      49.769   6.204 120.682  1.00  0.00           C
ATOM  10085  C35 POPE5 250      50.549   6.524 119.402  1.00  0.00           C
ATOM  10088  C36 POPE5 250      50.139   5.674 118.202  1.00  0.00           C
ATOM  10091  C37 POPE5 250      51.039   5.924 116.982  1.00  0.00           C
ATOM  10094  C38 POPE5 250      50.249   6.364 115.742  1.00  0.00           C
ATOM  10097  C39 POPE5 250      51.139   6.544 114.512  1.00  0.00           C
ATOM  10100 0C31 POPE5 250      50.419   7.274 113.362  1.00  0.00           C
ATOM  10103 1C31 POPE5 250      50.349   8.794 113.582  1.00  0.00           C
ATOM  10106 2C31 POPE5 250      49.159   9.504 112.912  1.00  0.00           C
ATOM  10109 3C31 POPE5 250      49.309   9.714 111.402  1.00  0.00           C
ATOM  10112 4C31 POPE5 250      48.799   8.524 110.572  1.00  0.00           C
ATOM  10115 5C31 POPE5 250      48.829   8.814 109.072  1.00  0.00           C
ATOM  10118 6C31 POPE5 250      48.239   7.664 108.252  1.00  0.00           C
ATOM  10122  NH3 POPE6 251     122.829  64.424  83.322  1.00  0.00           N
ATOM  10126  C12 POPE6 251     121.529  65.154  83.472  1.00  0.00           C
ATOM  10129  C11 POPE6 251     121.779  66.434  84.262  1.00  0.00           C
ATOM  10132  P   POPE6 251     120.459  68.394  85.282  1.00  0.00           P
ATOM  10133  O13 POPE6 251     121.829  68.944  85.482  1.00  0.00           O
ATOM  10134  O14 POPE6 251     119.589  69.034  84.272  1.00  0.00           O
ATOM  10135  O11 POPE6 251     119.779  68.214  86.732  1.00  0.00           O
ATOM  10136  O12 POPE6 251     120.569  66.884  84.842  1.00  0.00           O
ATOM  10137  C1  POPE6 251     120.639  67.454  87.622  1.00  0.00           C
ATOM  10140  C2  POPE6 251     120.169  67.324  89.102  1.00  0.00           C
ATOM  10142  O21 POPE6 251     121.159  66.554  89.792  1.00  0.00           O
ATOM  10143  C21 POPE6 251     122.269  67.014  90.382  1.00  0.00           C
ATOM  10144  O22 POPE6 251     123.109  66.264  90.852  1.00  0.00           O
ATOM  10145  C22 POPE6 251     122.459  68.534  90.412  1.00  0.00           C
ATOM  10148  C3  POPE6 251     118.789  66.604  89.222  1.00  0.00           C
ATOM  10151  O31 POPE6 251     118.659  65.724  90.362  1.00  0.00           O
ATOM  10152  C31 POPE6 251     118.899  66.224  91.572  1.00  0.00           C
ATOM  10153  O32 POPE6 251     119.019  67.394  91.852  1.00  0.00           O
ATOM  10154  C32 POPE6 251     118.939  65.054  92.552  1.00  0.00           C
ATOM  10157  C23 POPE6 251     121.859  69.224  91.662  1.00  0.00           C
ATOM  10160  C24 POPE6 251     121.309  70.614  91.322  1.00  0.00           C
ATOM  10163  C25 POPE6 251     120.489  71.304  92.412  1.00  0.00           C
ATOM  10166  C26 POPE6 251     121.279  71.764  93.642  1.00  0.00           C
ATOM  10169  C27 POPE6 251     120.399  72.634  94.542  1.00  0.00           C
ATOM  10172  C28 POPE6 251     120.819  72.584  96.022  1.00  0.00           C
ATOM  10175  C29 POPE6 251     119.809  73.254  96.922  1.00  0.00           C
ATOM  10177 0C21 POPE6 251     120.049  73.704  98.162  1.00  0.00           C
ATOM  10179 1C21 POPE6 251     121.359  73.594  98.882  1.00  0.00           C
ATOM  10182 2C21 POPE6 251     121.759  72.154  99.262  1.00  0.00           C
ATOM  10185 3C21 POPE6 251     121.059  71.554 100.492  1.00  0.00           C
ATOM  10188 4C21 POPE6 251     121.799  70.274 100.932  1.00  0.00           C
ATOM  10191 5C21 POPE6 251     121.459  69.764 102.342  1.00  0.00           C
ATOM  10194 6C21 POPE6 251     120.249  68.824 102.392  1.00  0.00           C
ATOM  10197 7C21 POPE6 251     120.349  67.804 103.532  1.00  0.00           C
ATOM  10200 8C21 POPE6 251     119.379  66.624 103.372  1.00  0.00           C
ATOM  10204  C33 POPE6 251     119.989  65.234  93.672  1.00  0.00           C
ATOM  10207  C34 POPE6 251     119.729  64.294  94.862  1.00  0.00           C
ATOM  10210  C35 POPE6 251     118.439  64.624  95.622  1.00  0.00           C
ATOM  10213  C36 POPE6 251     118.229  63.744  96.862  1.00  0.00           C
ATOM  10216  C37 POPE6 251     116.889  64.014  97.552  1.00  0.00           C
ATOM  10219  C38 POPE6 251     116.829  65.384  98.242  1.00  0.00           C
ATOM  10222  C39 POPE6 251     116.699  65.274  99.772  1.00  0.00           C
ATOM  10225 0C31 POPE6 251     115.319  64.764 100.182  1.00  0.00           C
ATOM  10228 1C31 POPE6 251     115.229  64.374 101.662  1.00  0.00           C
ATOM  10231 2C31 POPE6 251     113.819  63.874 102.022  1.00  0.00           C
ATOM  10234 3C31 POPE6 251     113.729  63.164 103.382  1.00  0.00           C
ATOM  10237 4C31 POPE6 251     114.269  63.994 104.552  1.00  0.00           C
ATOM  10240 5C31 POPE6 251     113.979  63.324 105.902  1.00  0.00           C
ATOM  10243 6C31 POPE6 251     114.429  64.154 107.112  1.00  0.00           C
ATOM  10247  NH3 POPE7 252       6.569  50.754 123.952  1.00  0.00           N
ATOM  10251  C12 POPE7 252       5.889  51.854 124.702  1.00  0.00           C
ATOM  10254  C11 POPE7 252       4.499  51.384 125.112  1.00  0.00           C
ATOM  10257  P   POPE7 252       2.679  52.574 126.502  1.00  0.00           P
ATOM  10258  O13 POPE7 252       1.599  51.564 126.372  1.00  0.00           O
ATOM  10259  O14 POPE7 252       2.599  53.454 127.682  1.00  0.00           O
ATOM  10260  O11 POPE7 252       2.689  53.424 125.172  1.00  0.00           O
ATOM  10261  O12 POPE7 252       4.129  51.934 126.382  1.00  0.00           O
ATOM  10262  C1  POPE7 252       1.709  54.414 124.902  1.00  0.00           C
ATOM  10265  C2  POPE7 252       1.459  54.484 123.382  1.00  0.00           C
ATOM  10267  O21 POPE7 252       0.589  55.574 123.072  1.00  0.00           O
ATOM  10268  C21 POPE7 252      -0.681  55.514 123.392  1.00  0.00           C
ATOM  10269  O22 POPE7 252      -1.281  54.574 123.912  1.00  0.00           O
ATOM  10270  C22 POPE7 252      -1.371  56.734 122.782  1.00  0.00           C
ATOM  10273  C3  POPE7 252       1.029  53.114 122.742  1.00  0.00           C
ATOM  10276  O31 POPE7 252       0.539  53.214 121.382  1.00  0.00           O
ATOM  10277  C31 POPE7 252       1.449  53.514 120.452  1.00  0.00           C
ATOM  10278  O32 POPE7 252       2.599  53.834 120.682  1.00  0.00           O
ATOM  10279  C32 POPE7 252       0.829  53.314 119.052  1.00  0.00           C
ATOM  10282  C23 POPE7 252      -1.071  56.824 121.262  1.00  0.00           C
ATOM  10285  C24 POPE7 252      -1.949  57.864 120.562  1.00  0.00           C
ATOM  10288  C25 POPE7 252      -1.431  58.224 119.172  1.00  0.00           C
ATOM  10291  C26 POPE7 252      -1.661  57.134 118.112  1.00  0.00           C
ATOM  10294  C27 POPE7 252      -1.611  57.744 116.702  1.00  0.00           C
ATOM  10297  C28 POPE7 252      -2.109  56.794 115.592  1.00  0.00           C
ATOM  10300  C29 POPE7 252      -2.539  57.584 114.392  1.00  0.00           C
ATOM  10302 0C21 POPE7 252      -2.859  57.094 113.182  1.00  0.00           C
ATOM  10304 1C21 POPE7 252      -2.819  55.634 112.812  1.00  0.00           C
ATOM  10307 2C21 POPE7 252      -3.129  55.404 111.322  1.00  0.00           C
ATOM  10310 3C21 POPE7 252      -4.629  55.474 110.992  1.00  0.00           C
ATOM  10313 4C21 POPE7 252      -4.919  55.234 109.502  1.00  0.00           C
ATOM  10316 5C21 POPE7 252      -6.409  54.974 109.232  1.00  0.00           C
ATOM  10319 6C21 POPE7 252      -6.699  54.674 107.752  1.00  0.00           C
ATOM  10322 7C21 POPE7 252      -8.129  54.164 107.542  1.00  0.00           C
ATOM  10325 8C21 POPE7 252      -8.509  53.994 106.072  1.00  0.00           C
ATOM  10329  C33 POPE7 252       1.829  53.524 117.882  1.00  0.00           C
ATOM  10332  C34 POPE7 252       1.209  53.214 116.502  1.00  0.00           C
ATOM  10335  C35 POPE7 252       2.209  53.324 115.332  1.00  0.00           C
ATOM  10338  C36 POPE7 252       2.419  54.754 114.812  1.00  0.00           C
ATOM  10341  C37 POPE7 252       3.539  54.854 113.772  1.00  0.00           C
ATOM  10344  C38 POPE7 252       3.689  56.264 113.192  1.00  0.00           C
ATOM  10347  C39 POPE7 252       4.919  56.454 112.292  1.00  0.00           C
ATOM  10350 0C31 POPE7 252       4.859  55.694 110.952  1.00  0.00           C
ATOM  10353 1C31 POPE7 252       6.169  55.884 110.162  1.00  0.00           C
ATOM  10356 2C31 POPE7 252       6.059  55.634 108.642  1.00  0.00           C
ATOM  10359 3C31 POPE7 252       5.129  56.654 107.962  1.00  0.00           C
ATOM  10362 4C31 POPE7 252       5.519  56.984 106.522  1.00  0.00           C
ATOM  10365 5C31 POPE7 252       4.719  58.194 106.002  1.00  0.00           C
ATOM  10368 6C31 POPE7 252       5.099  58.634 104.592  1.00  0.00           C
ATOM  10372  NH3 POPE8 253      43.669  67.164  86.172  1.00  0.00           N
ATOM  10376  C12 POPE8 253      43.199  66.004  85.312  1.00  0.00           C
ATOM  10379  C11 POPE8 253      44.279  64.944  85.022  1.00  0.00           C
ATOM  10382  P   POPE8 253      45.169  62.614  85.792  1.00  0.00           P
ATOM  10383  O13 POPE8 253      46.479  62.654  86.492  1.00  0.00           O
ATOM  10384  O14 POPE8 253      45.199  62.214  84.362  1.00  0.00           O
ATOM  10385  O11 POPE8 253      44.289  61.514  86.532  1.00  0.00           O
ATOM  10386  O12 POPE8 253      44.379  63.964  86.062  1.00  0.00           O
ATOM  10387  C1  POPE8 253      44.219  61.444  87.962  1.00  0.00           C
ATOM  10390  C2  POPE8 253      43.049  62.254  88.572  1.00  0.00           C
ATOM  10392  O21 POPE8 253      42.649  61.504  89.732  1.00  0.00           O
ATOM  10393  C21 POPE8 253      42.449  62.194  90.832  1.00  0.00           C
ATOM  10394  O22 POPE8 253      42.379  63.394  90.942  1.00  0.00           O
ATOM  10395  C22 POPE8 253      42.209  61.224  91.992  1.00  0.00           C
ATOM  10398  C3  POPE8 253      41.869  62.374  87.562  1.00  0.00           C
ATOM  10401  O31 POPE8 253      40.859  63.314  87.952  1.00  0.00           O
ATOM  10402  C31 POPE8 253      39.869  62.874  88.692  1.00  0.00           C
ATOM  10403  O32 POPE8 253      39.779  61.754  89.192  1.00  0.00           O
ATOM  10404  C32 POPE8 253      38.809  63.944  88.822  1.00  0.00           C
ATOM  10407  C23 POPE8 253      42.279  61.894  93.382  1.00  0.00           C
ATOM  10410  C24 POPE8 253      41.859  60.894  94.462  1.00  0.00           C
ATOM  10413  C25 POPE8 253      42.089  61.374  95.902  1.00  0.00           C
ATOM  10416  C26 POPE8 253      40.899  62.174  96.422  1.00  0.00           C
ATOM  10419  C27 POPE8 253      41.109  62.804  97.802  1.00  0.00           C
ATOM  10422  C28 POPE8 253      39.959  63.774  98.072  1.00  0.00           C
ATOM  10425  C29 POPE8 253      40.009  64.584  99.332  1.00  0.00           C
ATOM  10427 0C21 POPE8 253      39.309  64.314 100.452  1.00  0.00           C
ATOM  10429 1C21 POPE8 253      38.429  63.114 100.672  1.00  0.00           C
ATOM  10432 2C21 POPE8 253      36.929  63.434 100.522  1.00  0.00           C
ATOM  10435 3C21 POPE8 253      36.399  64.424 101.562  1.00  0.00           C
ATOM  10438 4C21 POPE8 253      34.869  64.424 101.632  1.00  0.00           C
ATOM  10441 5C21 POPE8 253      34.279  65.434 102.632  1.00  0.00           C
ATOM  10444 6C21 POPE8 253      34.799  65.234 104.052  1.00  0.00           C
ATOM  10447 7C21 POPE8 253      33.949  65.944 105.102  1.00  0.00           C
ATOM  10450 8C21 POPE8 253      34.549  65.834 106.502  1.00  0.00           C
ATOM  10454  C33 POPE8 253      38.089  63.694  90.142  1.00  0.00           C
ATOM  10457  C34 POPE8 253      36.899  64.604  90.412  1.00  0.00           C
ATOM  10460  C35 POPE8 253      36.579  64.614  91.902  1.00  0.00           C
ATOM  10463  C36 POPE8 253      36.369  63.224  92.532  1.00  0.00           C
ATOM  10466  C37 POPE8 253      35.929  63.234  94.002  1.00  0.00           C
ATOM  10469  C38 POPE8 253      35.809  61.814  94.582  1.00  0.00           C
ATOM  10472  C39 POPE8 253      34.909  61.764  95.822  1.00  0.00           C
ATOM  10475 0C31 POPE8 253      34.699  60.344  96.352  1.00  0.00           C
ATOM  10478 1C31 POPE8 253      33.819  60.324  97.602  1.00  0.00           C
ATOM  10481 2C31 POPE8 253      33.539  58.914  98.152  1.00  0.00           C
ATOM  10484 3C31 POPE8 253      34.799  58.184  98.632  1.00  0.00           C
ATOM  10487 4C31 POPE8 253      34.469  56.914  99.422  1.00  0.00           C
ATOM  10490 5C31 POPE8 253      35.719  56.194  99.942  1.00  0.00           C
ATOM  10493 6C31 POPE8 253      35.409  54.964 100.792  1.00  0.00           C
ATOM  10497  NH3 POPE9 254      26.309 100.364 128.032  1.00  0.00           N
ATOM  10501  C12 POPE9 254      27.719  99.884 128.232  1.00  0.00           C
ATOM  10504  C11 POPE9 254      28.679 100.604 127.262  1.00  0.00           C
ATOM  10507  P   POPE9 254      29.579 102.824 126.342  1.00  0.00           P
ATOM  10508  O13 POPE9 254      29.219 104.254 126.282  1.00  0.00           O
ATOM  10509  O14 POPE9 254      30.979 102.564 126.712  1.00  0.00           O
ATOM  10510  O11 POPE9 254      29.229 102.154 124.972  1.00  0.00           O
ATOM  10511  O12 POPE9 254      28.599 102.044 127.352  1.00  0.00           O
ATOM  10512  C1  POPE9 254      29.959 102.464 123.792  1.00  0.00           C
ATOM  10515  C2  POPE9 254      29.069 103.194 122.752  1.00  0.00           C
ATOM  10517  O21 POPE9 254      29.899 103.424 121.602  1.00  0.00           O
ATOM  10518  C21 POPE9 254      29.289 103.304 120.432  1.00  0.00           C
ATOM  10519  O22 POPE9 254      28.099 103.064 120.262  1.00  0.00           O
ATOM  10520  C22 POPE9 254      30.319 103.584 119.342  1.00  0.00           C
ATOM  10523  C3  POPE9 254      28.459 104.524 123.262  1.00  0.00           C
ATOM  10526  O31 POPE9 254      27.709 105.144 122.202  1.00  0.00           O
ATOM  10527  C31 POPE9 254      26.719 105.944 122.552  1.00  0.00           C
ATOM  10528  O32 POPE9 254      26.499 106.384 123.662  1.00  0.00           O
ATOM  10529  C32 POPE9 254      25.919 106.294 121.302  1.00  0.00           C
ATOM  10532  C23 POPE9 254      29.849 103.374 117.872  1.00  0.00           C
ATOM  10535  C24 POPE9 254      30.669 104.254 116.912  1.00  0.00           C
ATOM  10538  C25 POPE9 254      30.509 103.914 115.422  1.00  0.00           C
ATOM  10541  C26 POPE9 254      29.309 104.634 114.782  1.00  0.00           C
ATOM  10544  C27 POPE9 254      29.259 104.554 113.252  1.00  0.00           C
ATOM  10547  C28 POPE9 254      28.029 105.294 112.692  1.00  0.00           C
ATOM  10550  C29 POPE9 254      28.149 105.604 111.222  1.00  0.00           C
ATOM  10552 0C21 POPE9 254      27.539 104.974 110.202  1.00  0.00           C
ATOM  10554 1C21 POPE9 254      26.659 103.744 110.272  1.00  0.00           C
ATOM  10557 2C21 POPE9 254      27.139 102.724 109.232  1.00  0.00           C
ATOM  10560 3C21 POPE9 254      26.269 101.464 109.132  1.00  0.00           C
ATOM  10563 4C21 POPE9 254      26.699 100.594 107.942  1.00  0.00           C
ATOM  10566 5C21 POPE9 254      25.739  99.454 107.592  1.00  0.00           C
ATOM  10569 6C21 POPE9 254      25.769  98.284 108.582  1.00  0.00           C
ATOM  10572 7C21 POPE9 254      24.739  97.204 108.202  1.00  0.00           C
ATOM  10575 8C21 POPE9 254      24.779  95.964 109.082  1.00  0.00           C
ATOM  10579  C33 POPE9 254      26.789 106.944 120.192  1.00  0.00           C
ATOM  10582  C34 POPE9 254      26.179 106.824 118.792  1.00  0.00           C
ATOM  10585  C35 POPE9 254      26.349 105.414 118.202  1.00  0.00           C
ATOM  10588  C36 POPE9 254      25.859 105.244 116.752  1.00  0.00           C
ATOM  10591  C37 POPE9 254      25.709 103.764 116.372  1.00  0.00           C
ATOM  10594  C38 POPE9 254      25.029 103.554 115.012  1.00  0.00           C
ATOM  10597  C39 POPE9 254      25.159 102.134 114.442  1.00  0.00           C
ATOM  10600 0C31 POPE9 254      26.619 101.664 114.252  1.00  0.00           C
ATOM  10603 1C31 POPE9 254      26.709 100.354 113.462  1.00  0.00           C
ATOM  10606 2C31 POPE9 254      28.129  99.804 113.332  1.00  0.00           C
ATOM  10609 3C31 POPE9 254      28.179  98.574 112.432  1.00  0.00           C
ATOM  10612 4C31 POPE9 254      29.479  97.764 112.552  1.00  0.00           C
ATOM  10615 5C31 POPE9 254      29.499  96.574 111.592  1.00  0.00           C
ATOM  10618 6C31 POPE9 254      30.699  95.644 111.802  1.00  0.00           C
ATOM  10622  NH3 POPE  255      96.139  61.214 126.072  1.00  0.00           N
ATOM  10626  C12 POPE  255      97.419  61.904 126.472  1.00  0.00           C
ATOM  10629  C11 POPE  255      97.659  63.164 125.612  1.00  0.00           C
ATOM  10632  P   POPE  255      96.429  65.564 125.772  1.00  0.00           P
ATOM  10633  O13 POPE  255      97.649  66.144 126.372  1.00  0.00           O
ATOM  10634  O14 POPE  255      95.199  65.864 126.522  1.00  0.00           O
ATOM  10635  O11 POPE  255      96.219  66.134 124.312  1.00  0.00           O
ATOM  10636  O12 POPE  255      96.519  63.994 125.672  1.00  0.00           O
ATOM  10637  C1  POPE  255      96.719  65.524 123.122  1.00  0.00           C
ATOM  10640  C2  POPE  255      95.749  65.744 121.922  1.00  0.00           C
ATOM  10642  O21 POPE  255      95.899  67.094 121.412  1.00  0.00           O
ATOM  10643  C21 POPE  255      95.459  67.274 120.182  1.00  0.00           C
ATOM  10644  O22 POPE  255      95.289  66.394 119.352  1.00  0.00           O
ATOM  10645  C22 POPE  255      95.249  68.774 119.942  1.00  0.00           C
ATOM  10648  C3  POPE  255      94.279  65.494 122.362  1.00  0.00           C
ATOM  10651  O31 POPE  255      93.339  65.524 121.252  1.00  0.00           O
ATOM  10652  C31 POPE  255      92.509  64.474 121.162  1.00  0.00           C
ATOM  10653  O32 POPE  255      92.579  63.474 121.842  1.00  0.00           O
ATOM  10654  C32 POPE  255      91.419  64.784 120.132  1.00  0.00           C
ATOM  10657  C23 POPE  255      94.479  69.104 118.642  1.00  0.00           C
ATOM  10660  C24 POPE  255      95.289  69.014 117.342  1.00  0.00           C
ATOM  10663  C25 POPE  255      94.429  69.284 116.102  1.00  0.00           C
ATOM  10666  C26 POPE  255      95.239  69.504 114.812  1.00  0.00           C
ATOM  10669  C27 POPE  255      94.329  69.734 113.602  1.00  0.00           C
ATOM  10672  C28 POPE  255      95.059  70.394 112.422  1.00  0.00           C
ATOM  10675  C29 POPE  255      94.089  70.934 111.402  1.00  0.00           C
ATOM  10677 0C21 POPE  255      93.489  72.134 111.472  1.00  0.00           C
ATOM  10679 1C21 POPE  255      93.659  73.134 112.582  1.00  0.00           C
ATOM  10682 2C21 POPE  255      94.779  74.144 112.312  1.00  0.00           C
ATOM  10685 3C21 POPE  255      94.549  74.914 111.012  1.00  0.00           C
ATOM  10688 4C21 POPE  255      95.529  76.054 110.792  1.00  0.00           C
ATOM  10691 5C21 POPE  255      95.199  76.794 109.492  1.00  0.00           C
ATOM  10694 6C21 POPE  255      95.899  78.144 109.392  1.00  0.00           C
ATOM  10697 7C21 POPE  255      95.439  78.924 108.162  1.00  0.00           C
ATOM  10700 8C21 POPE  255      95.909  80.374 108.222  1.00  0.00           C
ATOM  10704  C33 POPE  255      91.949  65.184 118.722  1.00  0.00           C
ATOM  10707  C34 POPE  255      90.889  65.964 117.922  1.00  0.00           C
ATOM  10710  C35 POPE  255      91.429  66.574 116.622  1.00  0.00           C
ATOM  10713  C36 POPE  255      91.249  65.674 115.392  1.00  0.00           C
ATOM  10716  C37 POPE  255      91.999  66.224 114.172  1.00  0.00           C
ATOM  10719  C38 POPE  255      91.919  65.314 112.932  1.00  0.00           C
ATOM  10722  C39 POPE  255      92.639  63.964 113.102  1.00  0.00           C
ATOM  10725 0C31 POPE  255      92.929  63.314 111.742  1.00  0.00           C
ATOM  10728 1C31 POPE  255      93.709  61.994 111.822  1.00  0.00           C
ATOM  10731 2C31 POPE  255      93.679  61.214 110.492  1.00  0.00           C
ATOM  10734 3C31 POPE  255      94.309  61.974 109.312  1.00  0.00           C
ATOM  10737 4C31 POPE  255      93.949  61.394 107.932  1.00  0.00           C
ATOM  10740 5C31 POPE  255      94.659  62.164 106.812  1.00  0.00           C
ATOM  10743 6C31 POPE  255      93.849  62.274 105.512  1.00  0.00           C
ATOM  10747  NH3 POPE  256      76.779  23.434  84.472  1.00  0.00           N
ATOM  10751  C12 POPE  256      77.269  22.014  84.382  1.00  0.00           C
ATOM  10754  C11 POPE  256      78.719  21.794  84.892  1.00  0.00           C
ATOM  10757  P   POPE  256      80.219  23.844  84.282  1.00  0.00           P
ATOM  10758  O13 POPE  256      81.529  24.044  83.632  1.00  0.00           O
ATOM  10759  O14 POPE  256      79.079  24.714  83.912  1.00  0.00           O
ATOM  10760  O11 POPE  256      80.459  23.894  85.872  1.00  0.00           O
ATOM  10761  O12 POPE  256      79.719  22.384  84.072  1.00  0.00           O
ATOM  10762  C1  POPE  256      79.569  24.794  86.562  1.00  0.00           C
ATOM  10765  C2  POPE  256      79.829  25.054  88.082  1.00  0.00           C
ATOM  10767  O21 POPE  256      80.279  23.904  88.802  1.00  0.00           O
ATOM  10768  C21 POPE  256      79.549  22.814  88.792  1.00  0.00           C
ATOM  10769  O22 POPE  256      78.459  22.654  88.272  1.00  0.00           O
ATOM  10770  C22 POPE  256      80.329  21.734  89.532  1.00  0.00           C
ATOM  10773  C3  POPE  256      78.569  25.734  88.712  1.00  0.00           C
ATOM  10776  O31 POPE  256      78.779  26.274  90.032  1.00  0.00           O
ATOM  10777  C31 POPE  256      79.209  27.534  90.052  1.00  0.00           C
ATOM  10778  O32 POPE  256      79.669  28.124  89.092  1.00  0.00           O
ATOM  10779  C32 POPE  256      79.079  28.164  91.452  1.00  0.00           C
ATOM  10782  C23 POPE  256      80.679  22.114  90.992  1.00  0.00           C
ATOM  10785  C24 POPE  256      82.119  21.704  91.352  1.00  0.00           C
ATOM  10788  C25 POPE  256      82.519  21.964  92.812  1.00  0.00           C
ATOM  10791  C26 POPE  256      81.659  21.184  93.822  1.00  0.00           C
ATOM  10794  C27 POPE  256      82.369  20.924  95.162  1.00  0.00           C
ATOM  10797  C28 POPE  256      81.749  19.764  95.972  1.00  0.00           C
ATOM  10800  C29 POPE  256      80.299  19.994  96.322  1.00  0.00           C
ATOM  10802 0C21 POPE  256      79.779  20.174  97.552  1.00  0.00           C
ATOM  10804 1C21 POPE  256      80.549  20.214  98.852  1.00  0.00           C
ATOM  10807 2C21 POPE  256      81.409  21.484  99.002  1.00  0.00           C
ATOM  10810 3C21 POPE  256      81.929  21.724 100.422  1.00  0.00           C
ATOM  10813 4C21 POPE  256      82.849  22.964 100.482  1.00  0.00           C
ATOM  10816 5C21 POPE  256      82.819  23.714 101.822  1.00  0.00           C
ATOM  10819 6C21 POPE  256      83.449  22.944 102.982  1.00  0.00           C
ATOM  10822 7C21 POPE  256      83.629  23.814 104.232  1.00  0.00           C
ATOM  10825 8C21 POPE  256      84.219  23.064 105.422  1.00  0.00           C
ATOM  10829  C33 POPE  256      77.999  27.584  92.392  1.00  0.00           C
ATOM  10832  C34 POPE  256      78.279  26.174  92.942  1.00  0.00           C
ATOM  10835  C35 POPE  256      79.709  25.984  93.462  1.00  0.00           C
ATOM  10838  C36 POPE  256      79.859  24.734  94.342  1.00  0.00           C
ATOM  10841  C37 POPE  256      81.049  24.814  95.312  1.00  0.00           C
ATOM  10844  C38 POPE  256      80.789  24.084  96.632  1.00  0.00           C
ATOM  10847  C39 POPE  256      79.889  24.894  97.572  1.00  0.00           C
ATOM  10850 0C31 POPE  256      80.679  25.864  98.462  1.00  0.00           C
ATOM  10853 1C31 POPE  256      79.759  26.724  99.352  1.00  0.00           C
ATOM  10856 2C31 POPE  256      80.479  27.264 100.592  1.00  0.00           C
ATOM  10859 3C31 POPE  256      79.509  27.874 101.612  1.00  0.00           C
ATOM  10862 4C31 POPE  256      80.179  28.234 102.942  1.00  0.00           C
ATOM  10865 5C31 POPE  256      79.299  29.144 103.802  1.00  0.00           C
ATOM  10868 6C31 POPE  256      79.899  29.424 105.182  1.00  0.00           C
ATOM  10872  NH3 POPE  257      96.759   0.504  82.692  1.00  0.00           N
ATOM  10876  C12 POPE  257      96.609   1.064  81.302  1.00  0.00           C
ATOM  10879  C11 POPE  257      97.679   2.134  81.042  1.00  0.00           C
ATOM  10882  P   POPE  257     100.359   2.274  81.632  1.00  0.00           P
ATOM  10883  O13 POPE  257     101.479   1.444  81.152  1.00  0.00           O
ATOM  10884  O14 POPE  257     100.359   3.704  81.262  1.00  0.00           O
ATOM  10885  O11 POPE  257     100.349   2.194  83.202  1.00  0.00           O
ATOM  10886  O12 POPE  257      98.979   1.584  81.252  1.00  0.00           O
ATOM  10887  C1  POPE  257      99.199   2.564  83.942  1.00  0.00           C
ATOM  10890  C2  POPE  257      99.539   3.484  85.122  1.00  0.00           C
ATOM  10892  O21 POPE  257      98.399   3.904  85.912  1.00  0.00           O
ATOM  10893  C21 POPE  257      97.179   3.384  85.862  1.00  0.00           C
ATOM  10894  O22 POPE  257      96.699   2.684  84.972  1.00  0.00           O
ATOM  10895  C22 POPE  257      96.459   3.814  87.142  1.00  0.00           C
ATOM  10898  C3  POPE  257     100.399   4.704  84.652  1.00  0.00           C
ATOM  10901  O31 POPE  257     100.509   5.784  85.612  1.00  0.00           O
ATOM  10902  C31 POPE  257     100.959   5.504  86.812  1.00  0.00           C
ATOM  10903  O32 POPE  257     101.449   4.454  87.192  1.00  0.00           O
ATOM  10904  C32 POPE  257     100.749   6.774  87.662  1.00  0.00           C
ATOM  10907  C23 POPE  257      95.369   4.894  86.912  1.00  0.00           C
ATOM  10910  C24 POPE  257      94.829   5.494  88.232  1.00  0.00           C
ATOM  10913  C25 POPE  257      95.789   6.494  88.902  1.00  0.00           C
ATOM  10916  C26 POPE  257      95.499   6.794  90.382  1.00  0.00           C
ATOM  10919  C27 POPE  257      95.629   5.564  91.302  1.00  0.00           C
ATOM  10922  C28 POPE  257      95.529   5.854  92.812  1.00  0.00           C
ATOM  10925  C29 POPE  257      96.869   6.014  93.482  1.00  0.00           C
ATOM  10927 0C21 POPE  257      97.089   6.414  94.752  1.00  0.00           C
ATOM  10929 1C21 POPE  257      96.059   6.754  95.802  1.00  0.00           C
ATOM  10932 2C21 POPE  257      96.439   6.224  97.202  1.00  0.00           C
ATOM  10935 3C21 POPE  257      97.609   6.984  97.862  1.00  0.00           C
ATOM  10938 4C21 POPE  257      98.269   6.234  99.032  1.00  0.00           C
ATOM  10941 5C21 POPE  257      97.399   6.064 100.292  1.00  0.00           C
ATOM  10944 6C21 POPE  257      98.189   5.394 101.432  1.00  0.00           C
ATOM  10947 7C21 POPE  257      97.359   5.094 102.682  1.00  0.00           C
ATOM  10950 8C21 POPE  257      98.189   4.414 103.772  1.00  0.00           C
ATOM  10954  C33 POPE  257     100.709   6.554  89.192  1.00  0.00           C
ATOM  10957  C34 POPE  257      99.939   7.674  89.902  1.00  0.00           C
ATOM  10960  C35 POPE  257      99.659   7.394  91.392  1.00  0.00           C
ATOM  10963  C36 POPE  257     100.839   7.704  92.322  1.00  0.00           C
ATOM  10966  C37 POPE  257     100.439   7.584  93.802  1.00  0.00           C
ATOM  10969  C38 POPE  257     101.539   8.054  94.762  1.00  0.00           C
ATOM  10972  C39 POPE  257     101.129   7.984  96.242  1.00  0.00           C
ATOM  10975 0C31 POPE  257     102.209   8.544  97.172  1.00  0.00           C
ATOM  10978 1C31 POPE  257     101.869   8.344  98.662  1.00  0.00           C
ATOM  10981 2C31 POPE  257     102.639   7.174  99.282  1.00  0.00           C
ATOM  10984 3C31 POPE  257     102.029   6.684 100.602  1.00  0.00           C
ATOM  10987 4C31 POPE  257     102.979   5.784 101.382  1.00  0.00           C
ATOM  10990 5C31 POPE  257     102.309   5.074 102.562  1.00  0.00           C
ATOM  10993 6C31 POPE  257     103.339   4.564 103.572  1.00  0.00           C
ATOM  10997  NH3 POPE  258     109.169  48.124 122.982  1.00  0.00           N
ATOM  11001  C12 POPE  258     110.029  47.424 124.002  1.00  0.00           C
ATOM  11004  C11 POPE  258     109.599  45.984 124.282  1.00  0.00           C
ATOM  11007  P   POPE  258     110.049  44.294 126.262  1.00  0.00           P
ATOM  11008  O13 POPE  258     111.199  44.074 127.162  1.00  0.00           O
ATOM  11009  O14 POPE  258     108.719  44.424 126.882  1.00  0.00           O
ATOM  11010  O11 POPE  258     109.999  43.174 125.162  1.00  0.00           O
ATOM  11011  O12 POPE  258     110.329  45.594 125.422  1.00  0.00           O
ATOM  11012  C1  POPE  258     111.189  42.654 124.552  1.00  0.00           C
ATOM  11015  C2  POPE  258     110.779  41.934 123.252  1.00  0.00           C
ATOM  11017  O21 POPE  258     111.899  41.544 122.392  1.00  0.00           O
ATOM  11018  C21 POPE  258     112.189  42.354 121.372  1.00  0.00           C
ATOM  11019  O22 POPE  258     112.019  43.554 121.352  1.00  0.00           O
ATOM  11020  C22 POPE  258     112.819  41.544 120.222  1.00  0.00           C
ATOM  11023  C3  POPE  258     109.619  42.664 122.502  1.00  0.00           C
ATOM  11026  O31 POPE  258     109.159  41.944 121.342  1.00  0.00           O
ATOM  11027  C31 POPE  258     108.149  42.604 120.742  1.00  0.00           C
ATOM  11028  O32 POPE  258     107.919  43.794 120.902  1.00  0.00           O
ATOM  11029  C32 POPE  258     107.339  41.654 119.872  1.00  0.00           C
ATOM  11032  C23 POPE  258     111.859  40.764 119.282  1.00  0.00           C
ATOM  11035  C24 POPE  258     112.569  40.314 117.992  1.00  0.00           C
ATOM  11038  C25 POPE  258     111.669  39.474 117.072  1.00  0.00           C
ATOM  11041  C26 POPE  258     112.129  39.504 115.612  1.00  0.00           C
ATOM  11044  C27 POPE  258     111.069  39.074 114.582  1.00  0.00           C
ATOM  11047  C28 POPE  258     111.609  39.064 113.142  1.00  0.00           C
ATOM  11050  C29 POPE  258     111.929  40.454 112.642  1.00  0.00           C
ATOM  11052 0C21 POPE  258     112.039  40.834 111.362  1.00  0.00           C
ATOM  11054 1C21 POPE  258     111.919  39.934 110.162  1.00  0.00           C
ATOM  11057 2C21 POPE  258     113.079  40.114 109.172  1.00  0.00           C
ATOM  11060 3C21 POPE  258     113.049  39.014 108.102  1.00  0.00           C
ATOM  11063 4C21 POPE  258     114.069  39.204 106.972  1.00  0.00           C
ATOM  11066 5C21 POPE  258     114.149  37.934 106.112  1.00  0.00           C
ATOM  11069 6C21 POPE  258     115.239  37.964 105.032  1.00  0.00           C
ATOM  11072 7C21 POPE  258     115.509  36.554 104.482  1.00  0.00           C
ATOM  11075 8C21 POPE  258     116.419  36.514 103.252  1.00  0.00           C
ATOM  11079  C33 POPE  258     105.989  42.284 119.422  1.00  0.00           C
ATOM  11082  C34 POPE  258     106.099  43.264 118.252  1.00  0.00           C
ATOM  11085  C35 POPE  258     106.469  42.594 116.932  1.00  0.00           C
ATOM  11088  C36 POPE  258     105.589  42.964 115.732  1.00  0.00           C
ATOM  11091  C37 POPE  258     105.629  41.904 114.632  1.00  0.00           C
ATOM  11094  C38 POPE  258     105.089  42.404 113.292  1.00  0.00           C
ATOM  11097  C39 POPE  258     105.059  41.274 112.262  1.00  0.00           C
ATOM  11100 0C31 POPE  258     104.559  41.704 110.882  1.00  0.00           C
ATOM  11103 1C31 POPE  258     104.689  40.554 109.872  1.00  0.00           C
ATOM  11106 2C31 POPE  258     104.179  40.914 108.472  1.00  0.00           C
ATOM  11109 3C31 POPE  258     104.269  39.734 107.502  1.00  0.00           C
ATOM  11112 4C31 POPE  258     103.649  40.014 106.132  1.00  0.00           C
ATOM  11115 5C31 POPE  258     103.709  38.804 105.202  1.00  0.00           C
ATOM  11118 6C31 POPE  258     102.939  39.014 103.892  1.00  0.00           C
ATOM  11122  NH3 POPE  259      27.929  91.244 124.392  1.00  0.00           N
ATOM  11126  C12 POPE  259      27.329  92.214 125.382  1.00  0.00           C
ATOM  11129  C11 POPE  259      26.529  91.514 126.512  1.00  0.00           C
ATOM  11132  P   POPE  259      25.319  89.334 125.692  1.00  0.00           P
ATOM  11133  O13 POPE  259      26.669  89.004 125.162  1.00  0.00           O
ATOM  11134  O14 POPE  259      24.789  88.574 126.852  1.00  0.00           O
ATOM  11135  O11 POPE  259      24.309  89.274 124.482  1.00  0.00           O
ATOM  11136  O12 POPE  259      25.329  90.864 126.042  1.00  0.00           O
ATOM  11137  C1  POPE  259      24.189  88.044 123.742  1.00  0.00           C
ATOM  11140  C2  POPE  259      24.399  88.284 122.222  1.00  0.00           C
ATOM  11142  O21 POPE  259      24.359  86.984 121.602  1.00  0.00           O
ATOM  11143  C21 POPE  259      23.759  86.744 120.432  1.00  0.00           C
ATOM  11144  O22 POPE  259      23.669  85.634 119.952  1.00  0.00           O
ATOM  11145  C22 POPE  259      23.139  87.964 119.742  1.00  0.00           C
ATOM  11148  C3  POPE  259      25.749  89.004 121.952  1.00  0.00           C
ATOM  11151  O31 POPE  259      26.139  89.024 120.552  1.00  0.00           O
ATOM  11152  C31 POPE  259      27.379  89.504 120.392  1.00  0.00           C
ATOM  11153  O32 POPE  259      28.029  89.994 121.292  1.00  0.00           O
ATOM  11154  C32 POPE  259      27.889  89.234 118.962  1.00  0.00           C
ATOM  11157  C23 POPE  259      22.409  87.594 118.432  1.00  0.00           C
ATOM  11160  C24 POPE  259      21.479  88.704 117.942  1.00  0.00           C
ATOM  11163  C25 POPE  259      20.769  88.324 116.632  1.00  0.00           C
ATOM  11166  C26 POPE  259      21.049  89.304 115.482  1.00  0.00           C
ATOM  11169  C27 POPE  259      20.459  88.814 114.162  1.00  0.00           C
ATOM  11172  C28 POPE  259      20.989  89.574 112.932  1.00  0.00           C
ATOM  11175  C29 POPE  259      20.609  88.874 111.652  1.00  0.00           C
ATOM  11177 0C21 POPE  259      20.489  89.454 110.442  1.00  0.00           C
ATOM  11179 1C21 POPE  259      20.689  90.914 110.142  1.00  0.00           C
ATOM  11182 2C21 POPE  259      22.139  91.304 109.832  1.00  0.00           C
ATOM  11185 3C21 POPE  259      22.689  90.754 108.502  1.00  0.00           C
ATOM  11188 4C21 POPE  259      23.539  91.814 107.772  1.00  0.00           C
ATOM  11191 5C21 POPE  259      24.299  91.274 106.562  1.00  0.00           C
ATOM  11194 6C21 POPE  259      25.069  92.374 105.822  1.00  0.00           C
ATOM  11197 7C21 POPE  259      25.899  91.854 104.652  1.00  0.00           C
ATOM  11200 8C21 POPE  259      26.489  92.974 103.782  1.00  0.00           C
ATOM  11204  C33 POPE  259      28.529  87.834 118.782  1.00  0.00           C
ATOM  11207  C34 POPE  259      28.799  87.504 117.292  1.00  0.00           C
ATOM  11210  C35 POPE  259      28.979  86.004 116.962  1.00  0.00           C
ATOM  11213  C36 POPE  259      28.559  85.704 115.512  1.00  0.00           C
ATOM  11216  C37 POPE  259      28.669  84.254 115.012  1.00  0.00           C
ATOM  11219  C38 POPE  259      28.039  84.104 113.612  1.00  0.00           C
ATOM  11222  C39 POPE  259      28.079  82.684 113.032  1.00  0.00           C
ATOM  11225 0C31 POPE  259      27.279  82.594 111.722  1.00  0.00           C
ATOM  11228 1C31 POPE  259      27.889  81.624 110.692  1.00  0.00           C
ATOM  11231 2C31 POPE  259      27.189  81.694 109.322  1.00  0.00           C
ATOM  11234 3C31 POPE  259      28.059  81.164 108.172  1.00  0.00           C
ATOM  11237 4C31 POPE  259      29.159  82.154 107.752  1.00  0.00           C
ATOM  11240 5C31 POPE  259      30.059  81.654 106.612  1.00  0.00           C
ATOM  11243 6C31 POPE  259      31.279  82.544 106.372  1.00  0.00           C
ATOM  11247  NH3 POPE  260      54.669  -8.094  83.502  1.00  0.00           N
ATOM  11251  C12 POPE  260      54.529  -6.594  83.292  1.00  0.00           C
ATOM  11254  C11 POPE  260      53.599  -6.244  82.112  1.00  0.00           C
ATOM  11257  P   POPE  260      53.009  -3.664  82.092  1.00  0.00           P
ATOM  11258  O13 POPE  260      52.329  -3.014  80.952  1.00  0.00           O
ATOM  11259  O14 POPE  260      52.209  -4.014  83.282  1.00  0.00           O
ATOM  11260  O11 POPE  260      54.149  -2.654  82.482  1.00  0.00           O
ATOM  11261  O12 POPE  260      53.859  -4.924  81.602  1.00  0.00           O
ATOM  11262  C1  POPE  260      55.249  -2.934  83.322  1.00  0.00           C
ATOM  11265  C2  POPE  260      55.079  -2.184  84.662  1.00  0.00           C
ATOM  11267  O21 POPE  260      56.229  -2.394  85.482  1.00  0.00           O
ATOM  11268  C21 POPE  260      56.369  -3.574  86.032  1.00  0.00           C
ATOM  11269  O22 POPE  260      55.759  -4.594  85.782  1.00  0.00           O
ATOM  11270  C22 POPE  260      57.379  -3.424  87.152  1.00  0.00           C
ATOM  11273  C3  POPE  260      53.719  -2.494  85.352  1.00  0.00           C
ATOM  11276  O31 POPE  260      53.579  -1.864  86.642  1.00  0.00           O
ATOM  11277  C31 POPE  260      52.419  -1.254  86.852  1.00  0.00           C
ATOM  11278  O32 POPE  260      51.539  -1.104  86.042  1.00  0.00           O
ATOM  11279  C32 POPE  260      52.389  -0.714  88.282  1.00  0.00           C
ATOM  11282  C23 POPE  260      56.859  -2.424  88.202  1.00  0.00           C
ATOM  11285  C24 POPE  260      57.789  -2.294  89.412  1.00  0.00           C
ATOM  11288  C25 POPE  260      57.229  -1.314  90.442  1.00  0.00           C
ATOM  11291  C26 POPE  260      58.189  -1.094  91.622  1.00  0.00           C
ATOM  11294  C27 POPE  260      57.469  -1.074  92.982  1.00  0.00           C
ATOM  11297  C28 POPE  260      57.889   0.086  93.902  1.00  0.00           C
ATOM  11300  C29 POPE  260      59.349   0.056  94.272  1.00  0.00           C
ATOM  11302 0C21 POPE  260      59.899   0.416  95.452  1.00  0.00           C
ATOM  11304 1C21 POPE  260      59.189   0.924  96.682  1.00  0.00           C
ATOM  11307 2C21 POPE  260      59.549   2.384  96.992  1.00  0.00           C
ATOM  11310 3C21 POPE  260      58.759   2.954  98.182  1.00  0.00           C
ATOM  11313 4C21 POPE  260      59.009   4.454  98.352  1.00  0.00           C
ATOM  11316 5C21 POPE  260      58.219   5.084  99.502  1.00  0.00           C
ATOM  11319 6C21 POPE  260      58.509   6.594  99.632  1.00  0.00           C
ATOM  11322 7C21 POPE  260      57.739   7.264 100.772  1.00  0.00           C
ATOM  11325 8C21 POPE  260      58.019   8.764 100.872  1.00  0.00           C
ATOM  11329  C33 POPE  260      51.929   0.774  88.322  1.00  0.00           C
ATOM  11332  C34 POPE  260      52.139   1.454  89.682  1.00  0.00           C
ATOM  11335  C35 POPE  260      53.609   1.594  90.142  1.00  0.00           C
ATOM  11338  C36 POPE  260      54.469   2.454  89.202  1.00  0.00           C
ATOM  11341  C37 POPE  260      55.939   2.574  89.632  1.00  0.00           C
ATOM  11344  C38 POPE  260      56.279   3.794  90.512  1.00  0.00           C
ATOM  11347  C39 POPE  260      55.629   3.774  91.902  1.00  0.00           C
ATOM  11350 0C31 POPE  260      56.229   4.834  92.832  1.00  0.00           C
ATOM  11353 1C31 POPE  260      55.679   4.794  94.262  1.00  0.00           C
ATOM  11356 2C31 POPE  260      56.329   5.864  95.142  1.00  0.00           C
ATOM  11359 3C31 POPE  260      55.919   5.824  96.622  1.00  0.00           C
ATOM  11362 4C31 POPE  260      54.429   6.104  96.872  1.00  0.00           C
ATOM  11365 5C31 POPE  260      54.189   6.634  98.292  1.00  0.00           C
ATOM  11368 6C31 POPE  260      52.709   6.744  98.662  1.00  0.00           C
ATOM  11372  NH3 POPE  261      77.649  20.474 124.422  1.00  0.00           N
ATOM  11376  C12 POPE  261      76.249  21.004 124.432  1.00  0.00           C
ATOM  11379  C11 POPE  261      75.919  21.534 125.822  1.00  0.00           C
ATOM  11382  P   POPE  261      73.949  23.214 125.522  1.00  0.00           P
ATOM  11383  O13 POPE  261      75.009  24.244 125.552  1.00  0.00           O
ATOM  11384  O14 POPE  261      72.809  23.384 126.452  1.00  0.00           O
ATOM  11385  O11 POPE  261      73.439  22.974 124.062  1.00  0.00           O
ATOM  11386  O12 POPE  261      74.539  21.814 125.872  1.00  0.00           O
ATOM  11387  C1  POPE  261      73.029  23.954 123.112  1.00  0.00           C
ATOM  11390  C2  POPE  261      73.199  23.384 121.662  1.00  0.00           C
ATOM  11392  O21 POPE  261      72.359  23.944 120.612  1.00  0.00           O
ATOM  11393  C21 POPE  261      72.149  25.254 120.562  1.00  0.00           C
ATOM  11394  O22 POPE  261      72.349  26.054 121.452  1.00  0.00           O
ATOM  11395  C22 POPE  261      71.579  25.704 119.192  1.00  0.00           C
ATOM  11398  C3  POPE  261      72.969  21.834 121.712  1.00  0.00           C
ATOM  11401  O31 POPE  261      73.119  21.204 120.432  1.00  0.00           O
ATOM  11402  C31 POPE  261      74.229  20.484 120.222  1.00  0.00           C
ATOM  11403  O32 POPE  261      75.129  20.334 121.012  1.00  0.00           O
ATOM  11404  C32 POPE  261      74.069  19.844 118.832  1.00  0.00           C
ATOM  11407  C23 POPE  261      71.209  24.644 118.132  1.00  0.00           C
ATOM  11410  C24 POPE  261      70.669  25.244 116.802  1.00  0.00           C
ATOM  11413  C25 POPE  261      71.639  26.224 116.112  1.00  0.00           C
ATOM  11416  C26 POPE  261      71.259  26.584 114.662  1.00  0.00           C
ATOM  11419  C27 POPE  261      72.149  27.714 114.092  1.00  0.00           C
ATOM  11422  C28 POPE  261      71.719  28.214 112.702  1.00  0.00           C
ATOM  11425  C29 POPE  261      72.089  27.304 111.552  1.00  0.00           C
ATOM  11427 0C21 POPE  261      72.299  27.714 110.282  1.00  0.00           C
ATOM  11429 1C21 POPE  261      72.159  29.134 109.772  1.00  0.00           C
ATOM  11432 2C21 POPE  261      73.529  29.814 109.612  1.00  0.00           C
ATOM  11435 3C21 POPE  261      73.439  31.334 109.492  1.00  0.00           C
ATOM  11438 4C21 POPE  261      74.819  32.014 109.362  1.00  0.00           C
ATOM  11441 5C21 POPE  261      75.769  31.714 110.532  1.00  0.00           C
ATOM  11444 6C21 POPE  261      76.899  32.744 110.632  1.00  0.00           C
ATOM  11447 7C21 POPE  261      77.739  32.624 111.912  1.00  0.00           C
ATOM  11450 8C21 POPE  261      78.729  33.784 112.062  1.00  0.00           C
ATOM  11454  C33 POPE  261      75.379  19.754 118.012  1.00  0.00           C
ATOM  11457  C34 POPE  261      75.079  19.824 116.502  1.00  0.00           C
ATOM  11460  C35 POPE  261      74.739  21.244 116.022  1.00  0.00           C
ATOM  11463  C36 POPE  261      73.839  21.284 114.782  1.00  0.00           C
ATOM  11466  C37 POPE  261      73.239  22.674 114.542  1.00  0.00           C
ATOM  11469  C38 POPE  261      72.269  22.764 113.342  1.00  0.00           C
ATOM  11472  C39 POPE  261      72.819  22.204 112.032  1.00  0.00           C
ATOM  11475 0C31 POPE  261      74.129  22.854 111.552  1.00  0.00           C
ATOM  11478 1C31 POPE  261      74.949  21.884 110.682  1.00  0.00           C
ATOM  11481 2C31 POPE  261      76.249  22.494 110.162  1.00  0.00           C
ATOM  11484 3C31 POPE  261      77.059  21.454 109.382  1.00  0.00           C
ATOM  11487 4C31 POPE  261      78.349  22.024 108.802  1.00  0.00           C
ATOM  11490 5C31 POPE  261      79.149  21.004 107.992  1.00  0.00           C
ATOM  11493 6C31 POPE  261      80.669  21.204 108.112  1.00  0.00           C
ATOM  11497  NH3 POPE  262      49.439 134.502  85.962  1.00  0.00           N
ATOM  11501  C12 POPE  262      49.419 133.042  86.332  1.00  0.00           C
ATOM  11504  C11 POPE  262      47.989 132.582  86.652  1.00  0.00           C
ATOM  11507  P   POPE  262      46.829 130.262  86.162  1.00  0.00           P
ATOM  11508  O13 POPE  262      45.979 131.082  85.282  1.00  0.00           O
ATOM  11509  O14 POPE  262      47.369 129.004  85.602  1.00  0.00           O
ATOM  11510  O11 POPE  262      45.959 129.902  87.432  1.00  0.00           O
ATOM  11511  O12 POPE  262      48.009 131.162  86.742  1.00  0.00           O
ATOM  11512  C1  POPE  262      46.449 130.032  88.762  1.00  0.00           C
ATOM  11515  C2  POPE  262      45.259 130.202  89.742  1.00  0.00           C
ATOM  11517  O21 POPE  262      45.709 130.052  91.092  1.00  0.00           O
ATOM  11518  C21 POPE  262      46.039 131.172  91.712  1.00  0.00           C
ATOM  11519  O22 POPE  262      46.069 132.282  91.212  1.00  0.00           O
ATOM  11520  C22 POPE  262      46.459 130.862  93.142  1.00  0.00           C
ATOM  11523  C3  POPE  262      44.189 129.114  89.492  1.00  0.00           C
ATOM  11526  O31 POPE  262      42.999 129.444  90.232  1.00  0.00           O
ATOM  11527  C31 POPE  262      42.719 128.634  91.252  1.00  0.00           C
ATOM  11528  O32 POPE  262      42.699 128.984  92.422  1.00  0.00           O
ATOM  11529  C32 POPE  262      42.329 127.244  90.742  1.00  0.00           C
ATOM  11532  C23 POPE  262      45.279 130.492  94.072  1.00  0.00           C
ATOM  11535  C24 POPE  262      45.729 130.342  95.532  1.00  0.00           C
ATOM  11538  C25 POPE  262      46.809 129.274  95.712  1.00  0.00           C
ATOM  11541  C26 POPE  262      47.149 128.994  97.182  1.00  0.00           C
ATOM  11544  C27 POPE  262      48.399 128.124  97.342  1.00  0.00           C
ATOM  11547  C28 POPE  262      49.039 128.254  98.742  1.00  0.00           C
ATOM  11550  C29 POPE  262      48.219 127.594  99.832  1.00  0.00           C
ATOM  11552 0C21 POPE  262      48.639 127.384 101.092  1.00  0.00           C
ATOM  11554 1C21 POPE  262      49.979 127.764 101.662  1.00  0.00           C
ATOM  11557 2C21 POPE  262      49.869 128.664 102.902  1.00  0.00           C
ATOM  11560 3C21 POPE  262      51.219 128.814 103.612  1.00  0.00           C
ATOM  11563 4C21 POPE  262      51.219 129.892 104.712  1.00  0.00           C
ATOM  11566 5C21 POPE  262      52.469 129.852 105.612  1.00  0.00           C
ATOM  11569 6C21 POPE  262      53.799 129.832 104.852  1.00  0.00           C
ATOM  11572 7C21 POPE  262      54.999 129.794 105.802  1.00  0.00           C
ATOM  11575 8C21 POPE  262      56.329 129.614 105.082  1.00  0.00           C
ATOM  11579  C33 POPE  262      41.659 126.404  91.842  1.00  0.00           C
ATOM  11582  C34 POPE  262      42.659 125.824  92.852  1.00  0.00           C
ATOM  11585  C35 POPE  262      41.969 125.074  94.002  1.00  0.00           C
ATOM  11588  C36 POPE  262      41.439 126.034  95.082  1.00  0.00           C
ATOM  11591  C37 POPE  262      40.359 125.414  95.972  1.00  0.00           C
ATOM  11594  C38 POPE  262      40.049 126.324  97.172  1.00  0.00           C
ATOM  11597  C39 POPE  262      38.719 126.044  97.862  1.00  0.00           C
ATOM  11600 0C31 POPE  262      38.579 124.634  98.452  1.00  0.00           C
ATOM  11603 1C31 POPE  262      37.309 124.524  99.302  1.00  0.00           C
ATOM  11606 2C31 POPE  262      36.989 123.094  99.752  1.00  0.00           C
ATOM  11609 3C31 POPE  262      35.609 122.974 100.432  1.00  0.00           C
ATOM  11612 4C31 POPE  262      35.449 123.834 101.692  1.00  0.00           C
ATOM  11615 5C31 POPE  262      34.069 123.694 102.342  1.00  0.00           C
ATOM  11618 6C31 POPE  262      33.879 124.584 103.572  1.00  0.00           C
ATOM  11622  NH3 POPE  263      65.049 104.004 128.812  1.00  0.00           N
ATOM  11626  C12 POPE  263      64.489 103.974 127.422  1.00  0.00           C
ATOM  11629  C11 POPE  263      64.019 102.544 127.122  1.00  0.00           C
ATOM  11632  P   POPE  263      64.489 100.294 128.452  1.00  0.00           P
ATOM  11633  O13 POPE  263      65.219 100.244 129.722  1.00  0.00           O
ATOM  11634  O14 POPE  263      63.019 100.204 128.512  1.00  0.00           O
ATOM  11635  O11 POPE  263      65.079  99.144 127.522  1.00  0.00           O
ATOM  11636  O12 POPE  263      64.929 101.604 127.682  1.00  0.00           O
ATOM  11637  C1  POPE  263      65.269  99.344 126.122  1.00  0.00           C
ATOM  11640  C2  POPE  263      64.829  98.074 125.352  1.00  0.00           C
ATOM  11642  O21 POPE  263      65.729  97.754 124.272  1.00  0.00           O
ATOM  11643  C21 POPE  263      65.969  98.654 123.342  1.00  0.00           C
ATOM  11644  O22 POPE  263      65.489  99.774 123.272  1.00  0.00           O
ATOM  11645  C22 POPE  263      67.049  98.104 122.422  1.00  0.00           C
ATOM  11648  C3  POPE  263      63.339  98.144 124.902  1.00  0.00           C
ATOM  11651  O31 POPE  263      62.899  96.924 124.292  1.00  0.00           O
ATOM  11652  C31 POPE  263      62.879  96.874 122.962  1.00  0.00           C
ATOM  11653  O32 POPE  263      63.189  97.784 122.212  1.00  0.00           O
ATOM  11654  C32 POPE  263      62.379  95.514 122.522  1.00  0.00           C
ATOM  11657  C23 POPE  263      66.579  97.554 121.062  1.00  0.00           C
ATOM  11660  C24 POPE  263      67.809  97.064 120.272  1.00  0.00           C
ATOM  11663  C25 POPE  263      67.569  96.774 118.782  1.00  0.00           C
ATOM  11666  C26 POPE  263      68.859  96.724 117.952  1.00  0.00           C
ATOM  11669  C27 POPE  263      69.629  98.054 117.992  1.00  0.00           C
ATOM  11672  C28 POPE  263      70.579  98.294 116.812  1.00  0.00           C
ATOM  11675  C29 POPE  263      71.259  99.634 116.942  1.00  0.00           C
ATOM  11677 0C21 POPE  263      71.789 100.364 115.932  1.00  0.00           C
ATOM  11679 1C21 POPE  263      71.849  99.964 114.482  1.00  0.00           C
ATOM  11682 2C21 POPE  263      71.149 100.984 113.552  1.00  0.00           C
ATOM  11685 3C21 POPE  263      71.399 100.654 112.072  1.00  0.00           C
ATOM  11688 4C21 POPE  263      70.599 101.554 111.122  1.00  0.00           C
ATOM  11691 5C21 POPE  263      71.049 101.364 109.662  1.00  0.00           C
ATOM  11694 6C21 POPE  263      70.179 102.114 108.642  1.00  0.00           C
ATOM  11697 7C21 POPE  263      70.809 102.084 107.252  1.00  0.00           C
ATOM  11700 8C21 POPE  263      69.959 102.734 106.162  1.00  0.00           C
ATOM  11704  C33 POPE  263      62.889  95.104 121.122  1.00  0.00           C
ATOM  11707  C34 POPE  263      62.289  93.774 120.682  1.00  0.00           C
ATOM  11710  C35 POPE  263      62.849  93.274 119.342  1.00  0.00           C
ATOM  11713  C36 POPE  263      62.239  93.984 118.132  1.00  0.00           C
ATOM  11716  C37 POPE  263      62.889  93.504 116.832  1.00  0.00           C
ATOM  11719  C38 POPE  263      62.429  94.304 115.602  1.00  0.00           C
ATOM  11722  C39 POPE  263      61.259  93.674 114.832  1.00  0.00           C
ATOM  11725 0C31 POPE  263      60.929  94.544 113.622  1.00  0.00           C
ATOM  11728 1C31 POPE  263      60.009  93.894 112.582  1.00  0.00           C
ATOM  11731 2C31 POPE  263      59.749  94.864 111.432  1.00  0.00           C
ATOM  11734 3C31 POPE  263      58.839  94.324 110.322  1.00  0.00           C
ATOM  11737 4C31 POPE  263      58.579  95.404 109.262  1.00  0.00           C
ATOM  11740 5C31 POPE  263      57.509  95.024 108.242  1.00  0.00           C
ATOM  11743 6C31 POPE  263      57.299  96.104 107.182  1.00  0.00           C
ATOM  11747  NH3 POPE  264      59.879  27.614  84.812  1.00  0.00           N
ATOM  11751  C12 POPE  264      60.789  27.814  83.632  1.00  0.00           C
ATOM  11754  C11 POPE  264      60.249  27.114  82.392  1.00  0.00           C
ATOM  11757  P   POPE  264      62.309  26.384  80.942  1.00  0.00           P
ATOM  11758  O13 POPE  264      61.739  25.224  80.212  1.00  0.00           O
ATOM  11759  O14 POPE  264      63.339  27.174  80.252  1.00  0.00           O
ATOM  11760  O11 POPE  264      62.839  25.964  82.372  1.00  0.00           O
ATOM  11761  O12 POPE  264      61.119  27.354  81.312  1.00  0.00           O
ATOM  11762  C1  POPE  264      62.719  24.664  82.952  1.00  0.00           C
ATOM  11765  C2  POPE  264      63.029  24.674  84.482  1.00  0.00           C
ATOM  11767  O21 POPE  264      61.839  24.994  85.252  1.00  0.00           O
ATOM  11768  C21 POPE  264      61.209  23.934  85.742  1.00  0.00           C
ATOM  11769  O22 POPE  264      61.459  22.774  85.492  1.00  0.00           O
ATOM  11770  C22 POPE  264      60.189  24.384  86.802  1.00  0.00           C
ATOM  11773  C3  POPE  264      64.139  25.694  84.852  1.00  0.00           C
ATOM  11776  O31 POPE  264      64.569  25.534  86.222  1.00  0.00           O
ATOM  11777  C31 POPE  264      64.439  26.544  87.052  1.00  0.00           C
ATOM  11778  O32 POPE  264      63.879  27.604  86.832  1.00  0.00           O
ATOM  11779  C32 POPE  264      65.079  26.174  88.402  1.00  0.00           C
ATOM  11782  C23 POPE  264      60.819  25.214  87.952  1.00  0.00           C
ATOM  11785  C24 POPE  264      59.789  25.784  88.932  1.00  0.00           C
ATOM  11788  C25 POPE  264      58.879  26.874  88.322  1.00  0.00           C
ATOM  11791  C26 POPE  264      57.999  27.614  89.342  1.00  0.00           C
ATOM  11794  C27 POPE  264      58.369  29.104  89.452  1.00  0.00           C
ATOM  11797  C28 POPE  264      57.819  29.874  90.682  1.00  0.00           C
ATOM  11800  C29 POPE  264      56.329  30.124  90.692  1.00  0.00           C
ATOM  11802 0C21 POPE  264      55.729  31.314  90.832  1.00  0.00           C
ATOM  11804 1C21 POPE  264      56.369  32.684  90.922  1.00  0.00           C
ATOM  11807 2C21 POPE  264      55.549  33.764  90.192  1.00  0.00           C
ATOM  11810 3C21 POPE  264      54.159  34.004  90.802  1.00  0.00           C
ATOM  11813 4C21 POPE  264      52.999  33.384  90.002  1.00  0.00           C
ATOM  11816 5C21 POPE  264      51.659  33.434  90.752  1.00  0.00           C
ATOM  11819 6C21 POPE  264      51.139  34.844  91.062  1.00  0.00           C
ATOM  11822 7C21 POPE  264      50.179  34.854  92.272  1.00  0.00           C
ATOM  11825 8C21 POPE  264      49.819  36.254  92.782  1.00  0.00           C
ATOM  11829  C33 POPE  264      64.089  26.304  89.582  1.00  0.00           C
ATOM  11832  C34 POPE  264      64.819  26.204  90.932  1.00  0.00           C
ATOM  11835  C35 POPE  264      64.079  26.864  92.092  1.00  0.00           C
ATOM  11838  C36 POPE  264      62.769  26.164  92.472  1.00  0.00           C
ATOM  11841  C37 POPE  264      62.009  26.894  93.592  1.00  0.00           C
ATOM  11844  C38 POPE  264      62.789  27.104  94.882  1.00  0.00           C
ATOM  11847  C39 POPE  264      63.489  28.464  94.942  1.00  0.00           C
ATOM  11850 0C31 POPE  264      62.659  29.484  95.722  1.00  0.00           C
ATOM  11853 1C31 POPE  264      63.289  30.884  95.732  1.00  0.00           C
ATOM  11856 2C31 POPE  264      63.569  31.384  97.152  1.00  0.00           C
ATOM  11859 3C31 POPE  264      62.319  31.594  98.012  1.00  0.00           C
ATOM  11862 4C31 POPE  264      62.679  31.894  99.472  1.00  0.00           C
ATOM  11865 5C31 POPE  264      61.469  32.284 100.332  1.00  0.00           C
ATOM  11868 6C31 POPE  264      61.889  32.984 101.622  1.00  0.00           C
ATOM  11872  NH3 POPE  265      23.209 126.364  88.482  1.00  0.00           N
ATOM  11876  C12 POPE  265      22.809 126.564  87.032  1.00  0.00           C
ATOM  11879  C11 POPE  265      22.589 125.234  86.292  1.00  0.00           C
ATOM  11882  P   POPE  265      20.379 125.174  84.812  1.00  0.00           P
ATOM  11883  O13 POPE  265      19.769 126.214  83.962  1.00  0.00           O
ATOM  11884  O14 POPE  265      20.089 123.744  84.482  1.00  0.00           O
ATOM  11885  O11 POPE  265      19.809 125.444  86.242  1.00  0.00           O
ATOM  11886  O12 POPE  265      21.929 125.434  85.032  1.00  0.00           O
ATOM  11887  C1  POPE  265      19.269 124.464  87.132  1.00  0.00           C
ATOM  11890  C2  POPE  265      19.259 125.054  88.562  1.00  0.00           C
ATOM  11892  O21 POPE  265      18.049 124.634  89.212  1.00  0.00           O
ATOM  11893  C21 POPE  265      18.099 124.804  90.512  1.00  0.00           C
ATOM  11894  O22 POPE  265      19.099 124.794  91.212  1.00  0.00           O
ATOM  11895  C22 POPE  265      16.679 124.984  91.032  1.00  0.00           C
ATOM  11898  C3  POPE  265      19.269 126.614  88.472  1.00  0.00           C
ATOM  11901  O31 POPE  265      19.229 127.324  89.722  1.00  0.00           O
ATOM  11902  C31 POPE  265      19.299 128.644  89.482  1.00  0.00           C
ATOM  11903  O32 POPE  265      19.569 129.124  88.392  1.00  0.00           O
ATOM  11904  C32 POPE  265      18.959 129.434  90.722  1.00  0.00           C
ATOM  11907  C23 POPE  265      16.589 124.874  92.572  1.00  0.00           C
ATOM  11910  C24 POPE  265      15.189 125.264  93.052  1.00  0.00           C
ATOM  11913  C25 POPE  265      14.849 124.784  94.472  1.00  0.00           C
ATOM  11916  C26 POPE  265      15.689 125.444  95.552  1.00  0.00           C
ATOM  11919  C27 POPE  265      15.529 124.764  96.912  1.00  0.00           C
ATOM  11922  C28 POPE  265      16.529 125.344  97.922  1.00  0.00           C
ATOM  11925  C29 POPE  265      16.699 124.484  99.142  1.00  0.00           C
ATOM  11927 0C21 POPE  265      17.379 124.864 100.232  1.00  0.00           C
ATOM  11929 1C21 POPE  265      18.029 126.214 100.412  1.00  0.00           C
ATOM  11932 2C21 POPE  265      17.779 126.754 101.832  1.00  0.00           C
ATOM  11935 3C21 POPE  265      18.689 126.074 102.852  1.00  0.00           C
ATOM  11938 4C21 POPE  265      18.229 126.234 104.302  1.00  0.00           C
ATOM  11941 5C21 POPE  265      18.229 127.674 104.832  1.00  0.00           C
ATOM  11944 6C21 POPE  265      17.819 127.684 106.302  1.00  0.00           C
ATOM  11947 7C21 POPE  265      18.189 128.974 107.042  1.00  0.00           C
ATOM  11950 8C21 POPE  265      17.819 128.954 108.522  1.00  0.00           C
ATOM  11954  C33 POPE  265      17.649 128.944  91.362  1.00  0.00           C
ATOM  11957  C34 POPE  265      17.269 129.764  92.602  1.00  0.00           C
ATOM  11960  C35 POPE  265      18.289 129.574  93.722  1.00  0.00           C
ATOM  11963  C36 POPE  265      17.799 130.092  95.082  1.00  0.00           C
ATOM  11966  C37 POPE  265      18.629 129.474  96.222  1.00  0.00           C
ATOM  11969  C38 POPE  265      18.349 130.102  97.582  1.00  0.00           C
ATOM  11972  C39 POPE  265      16.939 129.784  98.092  1.00  0.00           C
ATOM  11975 0C31 POPE  265      16.689 130.362  99.492  1.00  0.00           C
ATOM  11978 1C31 POPE  265      15.519 129.694 100.202  1.00  0.00           C
ATOM  11981 2C31 POPE  265      15.439 130.112 101.672  1.00  0.00           C
ATOM  11984 3C31 POPE  265      14.469 129.244 102.482  1.00  0.00           C
ATOM  11987 4C31 POPE  265      14.499 129.614 103.972  1.00  0.00           C
ATOM  11990 5C31 POPE  265      13.579 128.734 104.822  1.00  0.00           C
ATOM  11993 6C31 POPE  265      13.509 129.164 106.292  1.00  0.00           C
ATOM  11997  NH3 POPE  266     104.049  38.834  81.052  1.00  0.00           N
ATOM  12001  C12 POPE  266     102.599  38.694  81.452  1.00  0.00           C
ATOM  12004  C11 POPE  266     102.039  37.304  81.182  1.00  0.00           C
ATOM  12007  P   POPE  266      99.869  35.914  81.002  1.00  0.00           P
ATOM  12008  O13 POPE  266      98.879  35.894  79.902  1.00  0.00           O
ATOM  12009  O14 POPE  266     100.909  34.854  81.012  1.00  0.00           O
ATOM  12010  O11 POPE  266      99.089  35.784  82.372  1.00  0.00           O
ATOM  12011  O12 POPE  266     100.589  37.324  81.142  1.00  0.00           O
ATOM  12012  C1  POPE  266      99.809  35.594  83.592  1.00  0.00           C
ATOM  12015  C2  POPE  266     100.159  36.934  84.312  1.00  0.00           C
ATOM  12017  O21 POPE  266     100.219  36.714  85.732  1.00  0.00           O
ATOM  12018  C21 POPE  266     101.269  36.014  86.132  1.00  0.00           C
ATOM  12019  O22 POPE  266     102.219  35.694  85.442  1.00  0.00           O
ATOM  12020  C22 POPE  266     101.099  35.754  87.632  1.00  0.00           C
ATOM  12023  C3  POPE  266      99.089  38.014  83.992  1.00  0.00           C
ATOM  12026  O31 POPE  266      99.269  39.204  84.782  1.00  0.00           O
ATOM  12027  C31 POPE  266      98.429  39.334  85.812  1.00  0.00           C
ATOM  12028  O32 POPE  266      97.589  38.514  86.152  1.00  0.00           O
ATOM  12029  C32 POPE  266      98.759  40.624  86.562  1.00  0.00           C
ATOM  12032  C23 POPE  266     102.339  35.074  88.242  1.00  0.00           C
ATOM  12035  C24 POPE  266     102.459  35.254  89.762  1.00  0.00           C
ATOM  12038  C25 POPE  266     101.579  34.324  90.602  1.00  0.00           C
ATOM  12041  C26 POPE  266     102.019  34.304  92.082  1.00  0.00           C
ATOM  12044  C27 POPE  266     101.329  33.234  92.942  1.00  0.00           C
ATOM  12047  C28 POPE  266     102.089  32.924  94.252  1.00  0.00           C
ATOM  12050  C29 POPE  266     102.039  34.044  95.262  1.00  0.00           C
ATOM  12052 0C21 POPE  266     102.439  33.964  96.552  1.00  0.00           C
ATOM  12054 1C21 POPE  266     103.039  32.784  97.272  1.00  0.00           C
ATOM  12057 2C21 POPE  266     104.359  33.184  97.952  1.00  0.00           C
ATOM  12060 3C21 POPE  266     104.909  32.134  98.932  1.00  0.00           C
ATOM  12063 4C21 POPE  266     106.389  32.364  99.252  1.00  0.00           C
ATOM  12066 5C21 POPE  266     106.939  31.464 100.372  1.00  0.00           C
ATOM  12069 6C21 POPE  266     108.439  31.634 100.622  1.00  0.00           C
ATOM  12072 7C21 POPE  266     108.829  32.964 101.292  1.00  0.00           C
ATOM  12075 8C21 POPE  266     110.299  33.014 101.702  1.00  0.00           C
ATOM  12079  C33 POPE  266      97.579  41.054  87.462  1.00  0.00           C
ATOM  12082  C34 POPE  266      97.799  42.344  88.272  1.00  0.00           C
ATOM  12085  C35 POPE  266      96.609  42.564  89.212  1.00  0.00           C
ATOM  12088  C36 POPE  266      96.469  43.984  89.792  1.00  0.00           C
ATOM  12091  C37 POPE  266      95.139  44.124  90.552  1.00  0.00           C
ATOM  12094  C38 POPE  266      95.019  45.394  91.412  1.00  0.00           C
ATOM  12097  C39 POPE  266      93.609  45.534  92.032  1.00  0.00           C
ATOM  12100 0C31 POPE  266      92.629  46.334  91.152  1.00  0.00           C
ATOM  12103 1C31 POPE  266      91.149  45.924  91.322  1.00  0.00           C
ATOM  12106 2C31 POPE  266      90.539  46.184  92.712  1.00  0.00           C
ATOM  12109 3C31 POPE  266      90.189  47.654  92.972  1.00  0.00           C
ATOM  12112 4C31 POPE  266      89.269  47.874  94.182  1.00  0.00           C
ATOM  12115 5C31 POPE  266      88.699  49.304  94.242  1.00  0.00           C
ATOM  12118 6C31 POPE  266      87.879  49.574  95.502  1.00  0.00           C
ATOM  12122  NH3 POPE  267      12.749 123.774  85.412  1.00  0.00           N
[truncated: 1,754,918 more chars]
