# Supplementary material for: Characterizing Membrane Association and Periplasmic Transfer of Bacterial Lipoproteins through Molecular Dynamics Simulations
Source: Structure. 2020 Apr 7;28(4):475–487.e3. doi: 10.1016/j.str.2020.01.012 (PMC7139219; doi:10.1016/j.str.2020.01.012)
Supplement: Data S2. Final Coordinates from Simulations (A–L), Related to Figure 3 [file mmc4.zip › A-L/LPOB-3-atomistic.pdb]

TITLE     Protein
REMARK    THIS IS A SIMULATION BOX
CRYST1  129.249  129.249  236.999  90.00  90.00  90.00 P 1           1
MODEL        1
ATOM      1  N   CYSTA   1      47.494  78.404 128.840  1.00  0.00           N
ATOM      3  CA  CYSTA   1      46.545  78.045 129.891  1.00  0.00           C
ATOM      5  C   CYSTA   1      46.744  78.945 131.120  1.00  0.00           C
ATOM      6  O   CYSTA   1      46.464  78.595 132.270  1.00  0.00           O
ATOM      7  CB  CYSTA   1      46.644  76.545 130.280  1.00  0.00           C
ATOM     10  SG  CYSTA   1      46.324  75.395 128.889  1.00  0.00           S
ATOM     11  C1  CYSTA   1      47.954  75.225 128.060  1.00  0.00           C
ATOM     14  CA1 CYSTA   1      47.334  79.376 127.920  1.00  0.00           C
ATOM     15  OA1 CYSTA   1      46.284  80.005 127.850  1.00  0.00           O
ATOM     16  CA2 CYSTA   1      48.474  79.814 127.049  1.00  0.00           C
ATOM     19  C11 CYSTA   1      47.874  75.044 126.530  1.00  0.00           C
ATOM     21  O11 CYSTA   1      47.094  76.114 126.021  1.00  0.00           O
ATOM     22  CX1 CYSTA   1      47.385  76.876 124.969  1.00  0.00           C
ATOM     23  OX1 CYSTA   1      46.574  77.575 124.400  1.00  0.00           O
ATOM     24  CX2 CYSTA   1      48.874  76.876 124.590  1.00  0.00           C
ATOM     27  C12 CYSTA   1      47.194  73.715 126.090  1.00  0.00           C
ATOM     30  O12 CYSTA   1      47.194  73.595 124.640  1.00  0.00           O
ATOM     31  CD1 CYSTA   1      48.284  73.035 124.150  1.00  0.00           C
ATOM     32  OD1 CYSTA   1      49.194  72.604 124.829  1.00  0.00           O
ATOM     33  CD2 CYSTA   1      48.264  73.154 122.620  1.00  0.00           C
ATOM     36  CA3 CYSTA   1      49.854  79.354 127.600  1.00  0.00           C
ATOM     39  CA4 CYSTA   1      51.014  80.224 127.100  1.00  0.00           C
ATOM     42  CA5 CYSTA   1      52.354  79.485 126.981  1.00  0.00           C
ATOM     45  CA6 CYSTA   1      52.694  78.525 128.119  1.00  0.00           C
ATOM     48  CA7 CYSTA   1      53.934  77.665 127.840  1.00  0.00           C
ATOM     51  CA8 CYSTA   1      55.284  78.395 127.929  1.00  0.00           C
ATOM     54  CA9 CYSTA   1      56.074  78.474 126.610  1.00  0.00           C
ATOM     57 0CA1 CYSTA   1      55.834  79.766 125.820  1.00  0.00           C
ATOM     60 1CA1 CYSTA   1      56.455  81.016 126.460  1.00  0.00           C
ATOM     63 2CA1 CYSTA   1      56.154  82.266 125.640  1.00  0.00           C
ATOM     66 3CA1 CYSTA   1      56.964  83.505 126.040  1.00  0.00           C
ATOM     69 4CA1 CYSTA   1      58.174  83.774 125.131  1.00  0.00           C
ATOM     72 5CA1 CYSTA   1      59.234  82.664 125.171  1.00  0.00           C
ATOM     75 6CA1 CYSTA   1      60.464  82.956 124.310  1.00  0.00           C
ATOM     79  CD3 CYSTA   1      49.524  72.615 121.890  1.00  0.00           C
ATOM     82  CD4 CYSTA   1      50.854  72.995 122.561  1.00  0.00           C
ATOM     85  CD5 CYSTA   1      52.004  73.325 121.600  1.00  0.00           C
ATOM     88  CD6 CYSTA   1      52.324  72.255 120.540  1.00  0.00           C
ATOM     91  CD7 CYSTA   1      52.214  72.855 119.141  1.00  0.00           C
ATOM     94  CD8 CYSTA   1      52.894  72.045 118.040  1.00  0.00           C
ATOM     97  CD9 CYSTA   1      53.204  72.955 116.841  1.00  0.00           C
ATOM    100 0CD1 CYSTA   1      54.054  72.275 115.770  1.00  0.00           C
ATOM    103 1CD1 CYSTA   1      54.554  73.275 114.730  1.00  0.00           C
ATOM    106 2CD1 CYSTA   1      55.604  72.655 113.811  1.00  0.00           C
ATOM    109 3CD1 CYSTA   1      56.335  73.674 112.929  1.00  0.00           C
ATOM    112 4CD1 CYSTA   1      57.334  73.035 111.971  1.00  0.00           C
ATOM    115 5CD1 CYSTA   1      58.414  72.215 112.690  1.00  0.00           C
ATOM    118 6CD1 CYSTA   1      59.414  71.565 111.730  1.00  0.00           C
ATOM    122  CX3 CYSTA   1      49.194  77.905 123.480  1.00  0.00           C
ATOM    125  CX4 CYSTA   1      50.674  78.315 123.439  1.00  0.00           C
ATOM    128  CX5 CYSTA   1      51.004  79.225 122.240  1.00  0.00           C
ATOM    131  CX6 CYSTA   1      51.594  78.465 121.050  1.00  0.00           C
ATOM    134  CX7 CYSTA   1      51.764  79.345 119.800  1.00  0.00           C
ATOM    137  CX8 CYSTA   1      52.644  78.665 118.730  1.00  0.00           C
ATOM    140  CX9 CYSTA   1      52.714  79.435 117.440  1.00  0.00           C
ATOM    142 0CX1 CYSTA   1      53.555  80.465 117.180  1.00  0.00           C
ATOM    144 1CX1 CYSTA   1      54.554  81.075 118.130  1.00  0.00           C
ATOM    147 2CX1 CYSTA   1      55.984  80.564 117.929  1.00  0.00           C
ATOM    150 3CX1 CYSTA   1      56.564  80.865 116.530  1.00  0.00           C
ATOM    153 4CX1 CYSTA   1      58.034  80.465 116.370  1.00  0.00           C
ATOM    156 5CX1 CYSTA   1      58.284  78.975 116.610  1.00  0.00           C
ATOM    159 6CX1 CYSTA   1      59.404  78.395 115.741  1.00  0.00           C
ATOM    162 7CX1 CYSTA   1      59.634  76.904 115.990  1.00  0.00           C
ATOM    165 8CX1 CYSTA   1      60.574  76.244 114.980  1.00  0.00           C
ATOM    169  N   VAL A   2      47.194  80.164 130.820  1.00  0.00           N
ATOM    171  CA  VAL A   2      47.074  81.446 131.480  1.00  0.00           C
ATOM    173  CB  VAL A   2      47.045  82.505 130.361  1.00  0.00           C
ATOM    175  CG1 VAL A   2      46.994  83.904 130.970  1.00  0.00           C
ATOM    179  CG2 VAL A   2      48.244  82.415 129.400  1.00  0.00           C
ATOM    183  C   VAL A   2      45.814  81.554 132.329  1.00  0.00           C
ATOM    184  O   VAL A   2      44.764  81.026 131.971  1.00  0.00           O
ATOM    185  N   GLY A   3      45.795  82.225 133.480  1.00  0.00           N
ATOM    187  CA  GLY A   3      46.774  83.045 134.141  1.00  0.00           C
ATOM    190  C   GLY A   3      46.884  82.544 135.540  1.00  0.00           C
ATOM    191  O   GLY A   3      47.334  81.425 135.749  1.00  0.00           O
ATOM    192  N   GLN A   4      46.524  83.315 136.579  1.00  0.00           N
ATOM    194  CA  GLN A   4      45.944  84.655 136.590  1.00  0.00           C
ATOM    196  CB  GLN A   4      45.184  84.995 137.910  1.00  0.00           C
ATOM    199  CG  GLN A   4      43.814  84.285 138.090  1.00  0.00           C
ATOM    202  CD  GLN A   4      43.804  82.994 138.930  1.00  0.00           C
ATOM    203  OE1 GLN A   4      42.774  82.654 139.520  1.00  0.00           O
ATOM    204  NE2 GLN A   4      44.955  82.314 139.049  1.00  0.00           N
ATOM    207  C   GLN A   4      46.954  85.774 136.290  1.00  0.00           C
ATOM    208  O   GLN A   4      48.154  85.564 136.219  1.00  0.00           O
ATOM    209  N   ARG A   5      46.494  87.024 136.070  1.00  0.00           N
ATOM    211  CA  ARG A   5      47.324  88.215 136.219  1.00  0.00           C
ATOM    213  CB  ARG A   5      46.615  89.465 135.641  1.00  0.00           C
ATOM    216  CG  ARG A   5      47.084  89.915 134.240  1.00  0.00           C
ATOM    219  CD  ARG A   5      46.374  91.204 133.781  1.00  0.00           C
ATOM    222  NE  ARG A   5      47.054  91.715 132.570  1.00  0.00           N
ATOM    224  CZ  ARG A   5      46.634  92.804 131.949  1.00  0.00           C
ATOM    225  NH1 ARG A   5      47.424  93.354 131.051  1.00  0.00           N
ATOM    228  NH2 ARG A   5      45.475  93.385 132.150  1.00  0.00           N
ATOM    231  C   ARG A   5      47.754  88.376 137.689  1.00  0.00           C
ATOM    232  O   ARG A   5      46.914  88.424 138.590  1.00  0.00           O
ATOM    233  N   GLU A   6      49.064  88.305 138.001  1.00  0.00           N
ATOM    235  CA  GLU A   6      50.124  89.255 137.680  1.00  0.00           C
ATOM    237  CB  GLU A   6      51.195  89.135 138.811  1.00  0.00           C
ATOM    240  CG  GLU A   6      52.224  90.294 138.990  1.00  0.00           C
ATOM    243  CD  GLU A   6      51.604  91.665 139.271  1.00  0.00           C
ATOM    244  OE1 GLU A   6      52.375  92.664 139.290  1.00  0.00           O
ATOM    245  OE2 GLU A   6      50.365  91.744 139.509  1.00  0.00           O
ATOM    246  C   GLU A   6      50.704  89.076 136.270  1.00  0.00           C
ATOM    247  O   GLU A   6      50.184  89.695 135.340  1.00  0.00           O
ATOM    248  N   PRO A   7      51.734  88.285 136.001  1.00  0.00           N
ATOM    249  CD  PRO A   7      53.034  88.965 135.829  1.00  0.00           C
ATOM    252  CA  PRO A   7      51.554  87.384 134.859  1.00  0.00           C
ATOM    254  CB  PRO A   7      52.564  87.835 133.790  1.00  0.00           C
ATOM    257  CG  PRO A   7      53.734  88.325 134.630  1.00  0.00           C
ATOM    260  C   PRO A   7      51.824  85.955 135.240  1.00  0.00           C
ATOM    261  O   PRO A   7      52.624  85.654 136.120  1.00  0.00           O
ATOM    262  N   ALA A   8      51.125  85.056 134.549  1.00  0.00           N
ATOM    264  CA  ALA A   8      51.284  83.634 134.661  1.00  0.00           C
ATOM    266  CB  ALA A   8      50.284  83.115 135.699  1.00  0.00           C
ATOM    270  C   ALA A   8      50.974  83.064 133.281  1.00  0.00           C
ATOM    271  O   ALA A   8      50.015  83.604 132.721  1.00  0.00           O
ATOM    272  N   PRO A   9      51.615  82.065 132.620  1.00  0.00           N
ATOM    273  CD  PRO A   9      51.244  81.895 131.230  1.00  0.00           C
ATOM    276  CA  PRO A   9      53.064  81.954 132.570  1.00  0.00           C
ATOM    278  CB  PRO A   9      53.414  83.025 131.549  1.00  0.00           C
ATOM    281  CG  PRO A   9      52.305  82.766 130.490  1.00  0.00           C
ATOM    284  C   PRO A   9      53.864  81.576 133.799  1.00  0.00           C
ATOM    285  O   PRO A   9      54.174  82.375 134.661  1.00  0.00           O
ATOM    286  N   VAL A  10      54.194  80.285 133.951  1.00  0.00           N
ATOM    288  CA  VAL A  10      53.425  79.185 133.380  1.00  0.00           C
ATOM    290  CB  VAL A  10      54.194  78.205 132.509  1.00  0.00           C
ATOM    292  CG1 VAL A  10      53.184  77.244 131.840  1.00  0.00           C
ATOM    296  CG2 VAL A  10      54.914  78.954 131.380  1.00  0.00           C
ATOM    300  C   VAL A  10      52.824  78.564 134.600  1.00  0.00           C
ATOM    301  O   VAL A  10      53.514  78.005 135.430  1.00  0.00           O
ATOM    302  N   GLU A  11      51.504  78.744 134.710  1.00  0.00           N
ATOM    304  CA  GLU A  11      50.654  78.205 135.740  1.00  0.00           C
ATOM    306  CB  GLU A  11      50.044  79.365 136.600  1.00  0.00           C
ATOM    309  CG  GLU A  11      49.085  79.015 137.780  1.00  0.00           C
ATOM    312  CD  GLU A  11      48.444  80.256 138.451  1.00  0.00           C
ATOM    313  OE1 GLU A  11      47.204  80.175 138.719  1.00  0.00           O
ATOM    314  OE2 GLU A  11      49.144  81.265 138.741  1.00  0.00           O
ATOM    315  C   GLU A  11      49.644  77.505 134.829  1.00  0.00           C
ATOM    316  O   GLU A  11      49.334  78.016 133.750  1.00  0.00           O
ATOM    317  N   GLU A  12      49.155  76.305 135.150  1.00  0.00           N
ATOM    319  CA  GLU A  12      49.654  75.335 136.100  1.00  0.00           C
ATOM    321  CB  GLU A  12      48.474  74.794 136.960  1.00  0.00           C
ATOM    324  CG  GLU A  12      47.544  73.735 136.331  1.00  0.00           C
ATOM    327  CD  GLU A  12      47.104  74.065 134.900  1.00  0.00           C
ATOM    328  OE1 GLU A  12      47.204  73.145 134.061  1.00  0.00           O
ATOM    329  OE2 GLU A  12      46.694  75.215 134.620  1.00  0.00           O
ATOM    330  C   GLU A  12      50.444  74.225 135.400  1.00  0.00           C
ATOM    331  O   GLU A  12      50.774  73.196 136.001  1.00  0.00           O
ATOM    332  N   VAL A  13      50.894  74.446 134.141  1.00  0.00           N
ATOM    334  CA  VAL A  13      52.054  73.715 133.609  1.00  0.00           C
ATOM    336  CB  VAL A  13      52.224  73.674 132.090  1.00  0.00           C
ATOM    338  CG1 VAL A  13      53.425  72.765 131.730  1.00  0.00           C
ATOM    342  CG2 VAL A  13      50.944  73.126 131.439  1.00  0.00           C
ATOM    346  C   VAL A  13      53.324  74.245 134.251  1.00  0.00           C
ATOM    347  O   VAL A  13      54.085  75.025 133.680  1.00  0.00           O
ATOM    348  N   LYS A  14      53.604  73.785 135.480  1.00  0.00           N
ATOM    350  CA  LYS A  14      54.924  73.846 136.020  1.00  0.00           C
ATOM    352  CB  LYS A  14      54.994  74.465 137.430  1.00  0.00           C
ATOM    355  CG  LYS A  14      54.805  75.985 137.340  1.00  0.00           C
ATOM    358  CD  LYS A  14      54.894  76.755 138.669  1.00  0.00           C
ATOM    361  CE  LYS A  14      54.494  78.225 138.430  1.00  0.00           C
ATOM    364  NZ  LYS A  14      54.254  78.986 139.661  1.00  0.00           N
ATOM    368  C   LYS A  14      55.514  72.465 135.980  1.00  0.00           C
ATOM    369  O   LYS A  14      54.885  71.505 136.410  1.00  0.00           O
ATOM    370  N   PRO A  15      56.744  72.325 135.531  1.00  0.00           N
ATOM    371  CD  PRO A  15      57.404  73.135 134.509  1.00  0.00           C
ATOM    374  CA  PRO A  15      57.725  71.475 136.201  1.00  0.00           C
ATOM    376  CB  PRO A  15      59.034  72.235 135.930  1.00  0.00           C
ATOM    379  CG  PRO A  15      58.635  73.555 135.271  1.00  0.00           C
ATOM    382  C   PRO A  15      57.574  71.265 137.689  1.00  0.00           C
ATOM    383  O   PRO A  15      57.725  72.205 138.470  1.00  0.00           O
ATOM    384  N   ALA A  16      57.364  70.015 138.109  1.00  0.00           N
ATOM    386  CA  ALA A  16      57.684  69.555 139.439  1.00  0.00           C
ATOM    388  CB  ALA A  16      59.225  69.475 139.430  1.00  0.00           C
ATOM    392  C   ALA A  16      57.154  70.335 140.671  1.00  0.00           C
ATOM    393  O   ALA A  16      57.975  70.805 141.480  1.00  0.00           O
ATOM    394  N   PRO A  17      55.834  70.486 140.930  1.00  0.00           N
ATOM    395  CD  PRO A  17      54.774  70.044 140.009  1.00  0.00           C
ATOM    398  CA  PRO A  17      55.414  71.715 141.590  1.00  0.00           C
ATOM    400  CB  PRO A  17      54.714  72.445 140.430  1.00  0.00           C
ATOM    403  CG  PRO A  17      53.975  71.325 139.680  1.00  0.00           C
ATOM    406  C   PRO A  17      54.444  71.494 142.760  1.00  0.00           C
ATOM    407  O   PRO A  17      53.334  71.005 142.570  1.00  0.00           O
ATOM    408  N   GLU A  18      54.724  71.865 144.021  1.00  0.00           N
ATOM    410  CA  GLU A  18      55.884  72.535 144.570  1.00  0.00           C
ATOM    412  CB  GLU A  18      56.335  73.846 143.831  1.00  0.00           C
ATOM    415  CG  GLU A  18      56.574  75.145 144.620  1.00  0.00           C
ATOM    418  CD  GLU A  18      55.444  76.154 144.600  1.00  0.00           C
ATOM    419  OE1 GLU A  18      55.714  77.275 145.120  1.00  0.00           O
ATOM    420  OE2 GLU A  18      54.344  75.865 144.061  1.00  0.00           O
ATOM    421  C   GLU A  18      55.694  72.744 146.061  1.00  0.00           C
ATOM    422  O   GLU A  18      54.734  73.325 146.570  1.00  0.00           O
ATOM    423  N   GLN A  19      56.585  72.285 146.949  1.00  0.00           N
ATOM    425  CA  GLN A  19      57.854  71.585 146.790  1.00  0.00           C
ATOM    427  CB  GLN A  19      58.934  72.305 147.671  1.00  0.00           C
ATOM    430  CG  GLN A  19      59.584  71.594 148.891  1.00  0.00           C
ATOM    433  CD  GLN A  19      59.454  72.354 150.221  1.00  0.00           C
ATOM    434  OE1 GLN A  19      60.384  72.435 151.031  1.00  0.00           O
ATOM    435  NE2 GLN A  19      58.254  72.895 150.521  1.00  0.00           N
ATOM    438  C   GLN A  19      57.764  70.085 147.079  1.00  0.00           C
ATOM    439  O   GLN A  19      58.565  69.345 146.490  1.00  0.00           O
ATOM    440  N   PRO A  20      56.865  69.535 147.891  1.00  0.00           N
ATOM    441  CD  PRO A  20      56.405  70.155 149.130  1.00  0.00           C
ATOM    444  CA  PRO A  20      56.504  68.126 147.960  1.00  0.00           C
ATOM    446  CB  PRO A  20      55.214  68.135 148.799  1.00  0.00           C
ATOM    449  CG  PRO A  20      55.015  69.584 149.251  1.00  0.00           C
ATOM    452  C   PRO A  20      56.385  67.235 146.740  1.00  0.00           C
ATOM    453  O   PRO A  20      56.954  66.154 146.781  1.00  0.00           O
ATOM    454  N   ALA A  21      55.604  67.555 145.689  1.00  0.00           N
ATOM    456  CA  ALA A  21      55.444  66.634 144.590  1.00  0.00           C
ATOM    458  CB  ALA A  21      54.194  65.735 144.740  1.00  0.00           C
ATOM    462  C   ALA A  21      55.335  67.404 143.290  1.00  0.00           C
ATOM    463  O   ALA A  21      54.564  68.345 143.199  1.00  0.00           O
ATOM    464  N   GLU A  22      56.065  67.045 142.230  1.00  0.00           N
ATOM    466  CA  GLU A  22      57.074  66.005 142.171  1.00  0.00           C
ATOM    468  CB  GLU A  22      56.834  65.145 140.911  1.00  0.00           C
ATOM    471  CG  GLU A  22      57.764  63.904 140.759  1.00  0.00           C
ATOM    474  CD  GLU A  22      57.705  62.894 141.900  1.00  0.00           C
ATOM    475  OE1 GLU A  22      58.425  61.866 141.810  1.00  0.00           O
ATOM    476  OE2 GLU A  22      56.964  63.104 142.900  1.00  0.00           O
ATOM    477  C   GLU A  22      58.464  66.645 142.220  1.00  0.00           C
ATOM    478  O   GLU A  22      58.804  67.314 141.259  1.00  0.00           O
ATOM    479  N   PRO A  23      59.264  66.565 143.290  1.00  0.00           N
ATOM    480  CD  PRO A  23      59.214  65.465 144.271  1.00  0.00           C
ATOM    483  CA  PRO A  23      60.264  67.575 143.680  1.00  0.00           C
ATOM    485  CB  PRO A  23      60.964  66.935 144.891  1.00  0.00           C
ATOM    488  CG  PRO A  23      59.924  66.025 145.501  1.00  0.00           C
ATOM    491  C   PRO A  23      61.364  68.016 142.740  1.00  0.00           C
ATOM    492  O   PRO A  23      61.944  67.165 142.070  1.00  0.00           O
ATOM    493  N   GLN A  24      61.884  69.255 142.749  1.00  0.00           N
ATOM    495  CA  GLN A  24      61.314  70.575 142.951  1.00  0.00           C
ATOM    497  CB  GLN A  24      60.894  70.935 144.411  1.00  0.00           C
ATOM    500  CG  GLN A  24      61.924  71.535 145.419  1.00  0.00           C
ATOM    503  CD  GLN A  24      63.304  70.915 145.590  1.00  0.00           C
ATOM    504  OE1 GLN A  24      64.254  71.585 145.990  1.00  0.00           O
ATOM    505  NE2 GLN A  24      63.454  69.595 145.361  1.00  0.00           N
ATOM    508  C   GLN A  24      62.474  71.454 142.509  1.00  0.00           C
ATOM    509  O   GLN A  24      63.635  71.055 142.609  1.00  0.00           O
ATOM    510  N   GLN A  25      62.294  72.665 141.980  1.00  0.00           N
ATOM    512  CA  GLN A  25      61.484  72.995 140.829  1.00  0.00           C
ATOM    514  CB  GLN A  25      60.954  74.435 141.090  1.00  0.00           C
ATOM    517  CG  GLN A  25      60.094  75.115 139.991  1.00  0.00           C
ATOM    520  CD  GLN A  25      58.584  75.096 140.180  1.00  0.00           C
ATOM    521  OE1 GLN A  25      57.814  75.155 139.219  1.00  0.00           O
ATOM    522  NE2 GLN A  25      58.115  75.165 141.439  1.00  0.00           N
ATOM    525  C   GLN A  25      62.424  72.965 139.611  1.00  0.00           C
ATOM    526  O   GLN A  25      62.734  74.035 139.111  1.00  0.00           O
ATOM    527  N   PRO A  26      63.014  71.845 139.141  1.00  0.00           N
ATOM    528  CD  PRO A  26      62.635  70.486 139.509  1.00  0.00           C
ATOM    531  CA  PRO A  26      63.864  71.834 137.939  1.00  0.00           C
ATOM    533  CB  PRO A  26      64.174  70.324 137.771  1.00  0.00           C
ATOM    536  CG  PRO A  26      62.905  69.654 138.270  1.00  0.00           C
ATOM    539  C   PRO A  26      63.184  72.354 136.701  1.00  0.00           C
ATOM    540  O   PRO A  26      61.974  72.535 136.719  1.00  0.00           O
ATOM    541  N   VAL A  27      63.955  72.535 135.600  1.00  0.00           N
ATOM    543  CA  VAL A  27      63.504  72.855 134.251  1.00  0.00           C
ATOM    545  CB  VAL A  27      62.074  72.364 133.880  1.00  0.00           C
ATOM    547  CG1 VAL A  27      61.644  72.596 132.430  1.00  0.00           C
ATOM    551  CG2 VAL A  27      61.934  70.834 134.120  1.00  0.00           C
ATOM    555  C   VAL A  27      63.824  74.345 133.999  1.00  0.00           C
ATOM    556  O   VAL A  27      63.604  75.175 134.880  1.00  0.00           O
ATOM    557  N   PRO A  28      64.454  74.755 132.900  1.00  0.00           N
ATOM    558  CD  PRO A  28      64.764  73.905 131.751  1.00  0.00           C
ATOM    561  CA  PRO A  28      65.184  76.035 132.789  1.00  0.00           C
ATOM    563  CB  PRO A  28      65.744  76.005 131.350  1.00  0.00           C
ATOM    566  CG  PRO A  28      64.945  74.924 130.641  1.00  0.00           C
ATOM    569  C   PRO A  28      64.504  77.375 133.079  1.00  0.00           C
ATOM    570  O   PRO A  28      63.284  77.494 133.141  1.00  0.00           O
ATOM    571  N   THR A  29      65.304  78.446 133.171  1.00  0.00           N
ATOM    573  CA  THR A  29      64.864  79.825 133.070  1.00  0.00           C
ATOM    575  CB  THR A  29      65.405  80.774 134.130  1.00  0.00           C
ATOM    577  OG1 THR A  29      66.594  80.294 134.751  1.00  0.00           O
ATOM    579  CG2 THR A  29      64.334  80.835 135.221  1.00  0.00           C
ATOM    583  C   THR A  29      65.174  80.385 131.701  1.00  0.00           C
ATOM    584  O   THR A  29      66.304  80.704 131.370  1.00  0.00           O
ATOM    585  N   VAL A  30      64.134  80.516 130.850  1.00  0.00           N
ATOM    587  CA  VAL A  30      64.274  81.035 129.499  1.00  0.00           C
ATOM    589  CB  VAL A  30      64.004  79.945 128.460  1.00  0.00           C
ATOM    591  CG1 VAL A  30      64.454  80.405 127.070  1.00  0.00           C
ATOM    595  CG2 VAL A  30      64.754  78.634 128.811  1.00  0.00           C
ATOM    599  C   VAL A  30      63.234  82.135 129.369  1.00  0.00           C
ATOM    600  O   VAL A  30      62.064  81.785 129.310  1.00  0.00           O
ATOM    601  N   PRO A  31      63.604  83.424 129.350  1.00  0.00           N
ATOM    602  CD  PRO A  31      63.944  83.925 128.021  1.00  0.00           C
ATOM    605  CA  PRO A  31      62.744  84.465 129.880  1.00  0.00           C
ATOM    607  CB  PRO A  31      61.764  84.725 128.730  1.00  0.00           C
ATOM    610  CG  PRO A  31      62.635  84.515 127.469  1.00  0.00           C
ATOM    613  C   PRO A  31      62.094  84.305 131.250  1.00  0.00           C
ATOM    614  O   PRO A  31      60.894  84.076 131.281  1.00  0.00           O
ATOM    615  N   SER A  32      62.795  84.495 132.391  1.00  0.00           N
ATOM    617  CA  SER A  32      62.134  84.346 133.701  1.00  0.00           C
ATOM    619  CB  SER A  32      63.144  84.206 134.870  1.00  0.00           C
ATOM    622  OG  SER A  32      62.504  83.634 136.010  1.00  0.00           O
ATOM    624  C   SER A  32      61.164  85.475 134.061  1.00  0.00           C
ATOM    625  O   SER A  32      60.304  85.335 134.919  1.00  0.00           O
ATOM    626  N   VAL A  33      61.254  86.624 133.370  1.00  0.00           N
ATOM    628  CA  VAL A  33      60.454  87.835 133.561  1.00  0.00           C
ATOM    630  CB  VAL A  33      60.874  88.865 132.509  1.00  0.00           C
ATOM    632  CG1 VAL A  33      60.074  90.186 132.581  1.00  0.00           C
ATOM    636  CG2 VAL A  33      62.385  89.146 132.650  1.00  0.00           C
ATOM    640  C   VAL A  33      58.924  87.724 133.579  1.00  0.00           C
ATOM    641  O   VAL A  33      58.324  88.294 134.490  1.00  0.00           O
ATOM    642  N   PRO A  34      58.184  87.065 132.680  1.00  0.00           N
ATOM    643  CD  PRO A  34      58.705  86.274 131.570  1.00  0.00           C
ATOM    646  CA  PRO A  34      56.784  86.795 132.900  1.00  0.00           C
ATOM    648  CB  PRO A  34      56.304  86.484 131.471  1.00  0.00           C
ATOM    651  CG  PRO A  34      57.484  85.794 130.781  1.00  0.00           C
ATOM    654  C   PRO A  34      56.534  85.596 133.799  1.00  0.00           C
ATOM    655  O   PRO A  34      55.374  85.234 133.951  1.00  0.00           O
ATOM    656  N   THR A  35      57.585  84.964 134.380  1.00  0.00           N
ATOM    658  CA  THR A  35      57.524  83.645 134.991  1.00  0.00           C
ATOM    660  CB  THR A  35      56.664  83.535 136.241  1.00  0.00           C
ATOM    662  OG1 THR A  35      57.234  84.355 137.260  1.00  0.00           O
ATOM    664  CG2 THR A  35      56.594  82.104 136.820  1.00  0.00           C
ATOM    668  C   THR A  35      57.305  82.544 133.971  1.00  0.00           C
ATOM    669  O   THR A  35      56.574  82.686 132.990  1.00  0.00           O
ATOM    670  N   ILE A  36      58.014  81.404 134.090  1.00  0.00           N
ATOM    672  CA  ILE A  36      58.014  80.374 133.060  1.00  0.00           C
ATOM    674  CB  ILE A  36      58.534  80.886 131.710  1.00  0.00           C
ATOM    676  CG2 ILE A  36      59.984  81.395 131.891  1.00  0.00           C
ATOM    680  CG1 ILE A  36      58.124  80.015 130.490  1.00  0.00           C
ATOM    683  CD  ILE A  36      58.934  80.285 129.219  1.00  0.00           C
ATOM    687  C   ILE A  36      58.654  79.134 133.719  1.00  0.00           C
ATOM    688  O   ILE A  36      58.274  79.005 134.880  1.00  0.00           O
ATOM    689  N   PRO A  37      59.524  78.174 133.290  1.00  0.00           N
ATOM    690  CD  PRO A  37      60.394  78.174 132.111  1.00  0.00           C
ATOM    693  CA  PRO A  37      59.684  76.904 133.999  1.00  0.00           C
ATOM    695  CB  PRO A  37      60.434  75.985 133.010  1.00  0.00           C
ATOM    698  CG  PRO A  37      60.454  76.725 131.669  1.00  0.00           C
ATOM    701  C   PRO A  37      60.384  77.035 135.361  1.00  0.00           C
ATOM    702  O   PRO A  37      60.085  76.225 136.219  1.00  0.00           O
ATOM    703  N   GLN A  38      61.294  77.995 135.579  1.00  0.00           N
ATOM    705  CA  GLN A  38      61.554  78.505 136.921  1.00  0.00           C
ATOM    707  CB  GLN A  38      60.234  78.674 137.749  1.00  0.00           C
ATOM    710  CG  GLN A  38      60.335  79.584 138.999  1.00  0.00           C
ATOM    713  CD  GLN A  38      59.914  81.035 138.741  1.00  0.00           C
ATOM    714  OE1 GLN A  38      59.314  81.685 139.600  1.00  0.00           O
ATOM    715  NE2 GLN A  38      60.184  81.535 137.520  1.00  0.00           N
ATOM    718  C   GLN A  38      62.564  77.704 137.749  1.00  0.00           C
ATOM    719  O   GLN A  38      62.184  76.965 138.650  1.00  0.00           O
ATOM    720  N   GLN A  39      63.885  77.955 137.540  1.00  0.00           N
ATOM    722  CA  GLN A  39      65.015  77.585 138.380  1.00  0.00           C
ATOM    724  CB  GLN A  39      64.984  76.165 139.039  1.00  0.00           C
ATOM    727  CG  GLN A  39      64.844  76.035 140.600  1.00  0.00           C
ATOM    730  CD  GLN A  39      64.344  77.244 141.389  1.00  0.00           C
ATOM    731  OE1 GLN A  39      64.955  77.725 142.350  1.00  0.00           O
ATOM    732  NE2 GLN A  39      63.154  77.765 141.010  1.00  0.00           N
ATOM    735  C   GLN A  39      66.295  77.625 137.549  1.00  0.00           C
ATOM    736  O   GLN A  39      66.265  77.555 136.320  1.00  0.00           O
ATOM    737  N   PRO A  40      67.464  77.695 138.189  1.00  0.00           N
ATOM    738  CD  PRO A  40      67.664  78.255 139.531  1.00  0.00           C
ATOM    741  CA  PRO A  40      68.734  77.404 137.531  1.00  0.00           C
ATOM    743  CB  PRO A  40      69.794  77.925 138.529  1.00  0.00           C
ATOM    746  CG  PRO A  40      69.025  78.934 139.369  1.00  0.00           C
ATOM    749  C   PRO A  40      69.004  75.935 137.279  1.00  0.00           C
ATOM    750  O   PRO A  40      70.164  75.604 137.070  1.00  0.00           O
ATOM    751  N   GLY A  41      67.975  75.044 137.290  1.00  0.00           N
ATOM    753  CA  GLY A  41      68.124  73.614 137.031  1.00  0.00           C
ATOM    756  C   GLY A  41      67.824  73.325 135.579  1.00  0.00           C
ATOM    757  O   GLY A  41      66.725  72.844 135.289  1.00  0.00           O
ATOM    758  N   PRO A  42      68.714  73.625 134.639  1.00  0.00           N
ATOM    759  CD  PRO A  42      68.314  73.905 133.270  1.00  0.00           C
ATOM    762  CA  PRO A  42      70.164  73.535 134.730  1.00  0.00           C
ATOM    764  CB  PRO A  42      70.555  74.665 133.781  1.00  0.00           C
ATOM    767  CG  PRO A  42      69.534  74.584 132.630  1.00  0.00           C
ATOM    770  C   PRO A  42      70.574  72.174 134.189  1.00  0.00           C
ATOM    771  O   PRO A  42      69.734  71.275 134.120  1.00  0.00           O
ATOM    772  N   ILE A  43      71.834  72.005 133.759  1.00  0.00           N
ATOM    774  CA  ILE A  43      72.244  70.766 133.100  1.00  0.00           C
ATOM    776  CB  ILE A  43      72.795  71.085 131.701  1.00  0.00           C
ATOM    778  CG2 ILE A  43      74.305  70.795 131.530  1.00  0.00           C
ATOM    782  CG1 ILE A  43      71.934  70.365 130.641  1.00  0.00           C
ATOM    785  CD  ILE A  43      72.045  70.994 129.260  1.00  0.00           C
ATOM    789  C   ILE A  43      73.184  69.975 133.980  1.00  0.00           C
ATOM    790  O   ILE A  43      73.314  68.775 133.820  1.00  0.00           O
ATOM    791  N   GLU A  44      73.725  70.615 135.040  1.00  0.00           N
ATOM    793  CA  GLU A  44      74.104  69.915 136.241  1.00  0.00           C
ATOM    795  CB  GLU A  44      75.494  70.384 136.771  1.00  0.00           C
ATOM    798  CG  GLU A  44      76.344  69.315 137.540  1.00  0.00           C
ATOM    801  CD  GLU A  44      77.585  68.794 136.799  1.00  0.00           C
ATOM    802  OE1 GLU A  44      78.534  68.315 137.469  1.00  0.00           O
ATOM    803  OE2 GLU A  44      77.585  68.884 135.549  1.00  0.00           O
ATOM    804  C   GLU A  44      72.964  70.365 137.139  1.00  0.00           C
ATOM    805  O   GLU A  44      72.874  71.535 137.491  1.00  0.00           O
ATOM    806  N   HIS A  45      72.024  69.475 137.491  1.00  0.00           N
ATOM    808  CA  HIS A  45      70.854  69.864 138.230  1.00  0.00           C
ATOM    810  CB  HIS A  45      69.664  70.295 137.320  1.00  0.00           C
ATOM    813  ND1 HIS A  45      69.374  68.505 135.549  1.00  0.00           N
ATOM    814  CG  HIS A  45      68.865  69.236 136.620  1.00  0.00           C
ATOM    815  CE1 HIS A  45      68.354  67.824 135.090  1.00  0.00           C
ATOM    817  NE2 HIS A  45      67.225  68.065 135.781  1.00  0.00           N
ATOM    819  CD2 HIS A  45      67.545  68.965 136.771  1.00  0.00           C
ATOM    821  C   HIS A  45      70.454  68.685 139.070  1.00  0.00           C
ATOM    822  O   HIS A  45      70.654  67.535 138.701  1.00  0.00           O
ATOM    823  N   GLU A  46      69.865  68.895 140.260  1.00  0.00           N
ATOM    825  CA  GLU A  46      70.314  69.904 141.180  1.00  0.00           C
ATOM    827  CB  GLU A  46      69.365  71.114 141.160  1.00  0.00           C
ATOM    830  CG  GLU A  46      69.994  72.404 141.710  1.00  0.00           C
ATOM    833  CD  GLU A  46      71.044  72.965 140.770  1.00  0.00           C
ATOM    834  OE1 GLU A  46      72.244  72.645 140.970  1.00  0.00           O
ATOM    835  OE2 GLU A  46      70.665  73.706 139.840  1.00  0.00           O
ATOM    836  C   GLU A  46      70.264  69.266 142.561  1.00  0.00           C
ATOM    837  O   GLU A  46      69.184  68.884 142.980  1.00  0.00           O
ATOM    838  N   ASP A  47      71.374  69.155 143.361  1.00  0.00           N
ATOM    840  CA  ASP A  47      71.244  69.245 144.811  1.00  0.00           C
ATOM    842  CB  ASP A  47      72.564  68.986 145.650  1.00  0.00           C
ATOM    845  CG  ASP A  47      73.335  67.675 145.410  1.00  0.00           C
ATOM    846  OD1 ASP A  47      74.254  67.354 146.219  1.00  0.00           O
ATOM    847  OD2 ASP A  47      73.104  67.055 144.350  1.00  0.00           O
ATOM    848  C   ASP A  47      70.674  70.645 145.120  1.00  0.00           C
ATOM    849  O   ASP A  47      71.295  71.666 144.850  1.00  0.00           O
ATOM    850  N   GLN A  48      69.424  70.725 145.590  1.00  0.00           N
ATOM    852  CA  GLN A  48      68.964  69.904 146.669  1.00  0.00           C
ATOM    854  CB  GLN A  48      68.844  70.735 147.980  1.00  0.00           C
ATOM    857  CG  GLN A  48      68.064  72.065 147.910  1.00  0.00           C
ATOM    860  CD  GLN A  48      68.924  73.325 147.921  1.00  0.00           C
ATOM    861  OE1 GLN A  48      69.064  73.986 148.951  1.00  0.00           O
ATOM    862  NE2 GLN A  48      69.564  73.665 146.781  1.00  0.00           N
ATOM    865  C   GLN A  48      67.714  69.115 146.359  1.00  0.00           C
ATOM    866  O   GLN A  48      66.624  69.654 146.130  1.00  0.00           O
ATOM    867  N   THR A  49      67.844  67.774 146.451  1.00  0.00           N
ATOM    869  CA  THR A  49      66.814  66.815 146.820  1.00  0.00           C
ATOM    871  CB  THR A  49      67.284  65.395 146.430  1.00  0.00           C
ATOM    873  OG1 THR A  49      67.314  65.274 145.020  1.00  0.00           O
ATOM    875  CG2 THR A  49      66.464  64.204 146.921  1.00  0.00           C
ATOM    879  C   THR A  49      66.394  67.065 148.281  1.00  0.00           C
ATOM    880  O   THR A  49      66.514  68.185 148.781  1.00  0.00           O
ATOM    881  N   ALA A  50      65.884  66.134 149.090  1.00  0.00           N
ATOM    883  CA  ALA A  50      65.424  66.475 150.430  1.00  0.00           C
ATOM    885  CB  ALA A  50      63.994  67.075 150.351  1.00  0.00           C
ATOM    889  C   ALA A  50      65.394  65.255 151.340  1.00  0.00           C
ATOM    890  O   ALA A  50      65.405  64.115 150.840  1.00  0.00           O
ATOM    891  N   PRO A  51      65.324  65.405 152.670  1.00  0.00           N
ATOM    892  CD  PRO A  51      65.604  66.666 153.380  1.00  0.00           C
ATOM    895  CA  PRO A  51      64.644  64.465 153.561  1.00  0.00           C
ATOM    897  CB  PRO A  51      64.805  65.085 154.971  1.00  0.00           C
ATOM    900  CG  PRO A  51      65.865  66.185 154.801  1.00  0.00           C
ATOM    903  C   PRO A  51      63.194  64.225 153.090  1.00  0.00           C
ATOM    904  O   PRO A  51      62.684  65.055 152.331  1.00  0.00           O
ATOM    905  N   PRO A  52      62.515  63.134 153.380  1.00  0.00           N
ATOM    906  CD  PRO A  52      61.514  62.645 152.451  1.00  0.00           C
ATOM    909  CA  PRO A  52      62.534  62.375 154.609  1.00  0.00           C
ATOM    911  CB  PRO A  52      61.914  61.005 154.201  1.00  0.00           C
ATOM    914  CG  PRO A  52      61.545  61.146 152.711  1.00  0.00           C
ATOM    917  C   PRO A  52      61.674  63.074 155.661  1.00  0.00           C
ATOM    918  O   PRO A  52      62.214  63.576 156.641  1.00  0.00           O
ATOM    919  N   ALA A  53      60.354  63.095 155.451  1.00  0.00           N
ATOM    921  CA  ALA A  53      59.324  63.446 156.391  1.00  0.00           C
ATOM    923  CB  ALA A  53      58.295  64.266 155.579  1.00  0.00           C
ATOM    927  C   ALA A  53      58.784  62.104 156.939  1.00  0.00           C
ATOM    928  O   ALA A  53      59.374  61.076 156.601  1.00  0.00           O
ATOM    929  N   PRO A  54      57.744  61.975 157.770  1.00  0.00           N
ATOM    930  CD  PRO A  54      56.934  63.074 158.281  1.00  0.00           C
ATOM    933  CA  PRO A  54      57.054  60.704 157.979  1.00  0.00           C
ATOM    935  CB  PRO A  54      55.814  61.055 158.821  1.00  0.00           C
ATOM    938  CG  PRO A  54      56.135  62.424 159.411  1.00  0.00           C
ATOM    941  C   PRO A  54      56.664  59.994 156.689  1.00  0.00           C
ATOM    942  O   PRO A  54      56.335  60.665 155.710  1.00  0.00           O
ATOM    943  N   HIS A  55      56.655  58.654 156.689  1.00  0.00           N
ATOM    945  CA  HIS A  55      56.114  57.894 155.579  1.00  0.00           C
ATOM    947  CB  HIS A  55      57.134  57.596 154.451  1.00  0.00           C
ATOM    950  ND1 HIS A  55      55.694  58.544 152.660  1.00  0.00           N
ATOM    951  CG  HIS A  55      56.944  58.484 153.259  1.00  0.00           C
ATOM    952  CE1 HIS A  55      55.854  59.295 151.601  1.00  0.00           C
ATOM    954  NE2 HIS A  55      57.134  59.734 151.480  1.00  0.00           N
ATOM    956  CD2 HIS A  55      57.835  59.215 152.540  1.00  0.00           C
ATOM    958  C   HIS A  55      55.475  56.666 156.181  1.00  0.00           C
ATOM    959  O   HIS A  55      55.475  56.494 157.400  1.00  0.00           O
ATOM    960  N   ILE A  56      54.794  55.844 155.370  1.00  0.00           N
ATOM    962  CA  ILE A  56      53.614  55.145 155.850  1.00  0.00           C
ATOM    964  CB  ILE A  56      52.394  55.535 155.009  1.00  0.00           C
ATOM    966  CG2 ILE A  56      52.445  57.066 154.790  1.00  0.00           C
ATOM    970  CG1 ILE A  56      52.284  54.724 153.691  1.00  0.00           C
ATOM    973  CD  ILE A  56      51.385  55.306 152.590  1.00  0.00           C
ATOM    977  C   ILE A  56      53.835  53.625 155.980  1.00  0.00           C
ATOM    978  O   ILE A  56      53.984  52.884 155.009  1.00  0.00           O
ATOM    979  N   ARG A  57      53.804  53.144 157.240  1.00  0.00           N
ATOM    981  CA  ARG A  57      53.874  51.765 157.680  1.00  0.00           C
ATOM    983  CB  ARG A  57      53.324  50.644 156.771  1.00  0.00           C
ATOM    986  CG  ARG A  57      51.834  50.834 156.461  1.00  0.00           C
ATOM    989  CD  ARG A  57      51.205  49.576 155.870  1.00  0.00           C
ATOM    992  NE  ARG A  57      50.714  48.724 157.001  1.00  0.00           N
ATOM    994  CZ  ARG A  57      49.675  47.916 156.911  1.00  0.00           C
ATOM    995  NH1 ARG A  57      49.234  47.334 158.001  1.00  0.00           N
ATOM    998  NH2 ARG A  57      49.074  47.645 155.771  1.00  0.00           N
ATOM   1001  C   ARG A  57      55.225  51.334 158.189  1.00  0.00           C
ATOM   1002  O   ARG A  57      56.265  51.605 157.611  1.00  0.00           O
ATOM   1003  N   HIS A  58      55.194  50.616 159.311  1.00  0.00           N
ATOM   1005  CA  HIS A  58      56.364  50.174 160.020  1.00  0.00           C
ATOM   1007  CB  HIS A  58      56.244  50.416 161.549  1.00  0.00           C
ATOM   1010  ND1 HIS A  58      55.995  52.905 161.380  1.00  0.00           N
ATOM   1011  CG  HIS A  58      56.585  51.795 161.981  1.00  0.00           C
ATOM   1012  CE1 HIS A  58      56.564  53.934 161.969  1.00  0.00           C
ATOM   1014  NE2 HIS A  58      57.455  53.564 162.910  1.00  0.00           N
ATOM   1016  CD2 HIS A  58      57.474  52.185 162.930  1.00  0.00           C
ATOM   1018  C   HIS A  58      56.624  48.706 159.749  1.00  0.00           C
ATOM   1019  O   HIS A  58      57.124  48.015 160.630  1.00  0.00           O
ATOM   1020  N   TYR A  59      56.304  48.134 158.551  1.00  0.00           N
ATOM   1022  CA  TYR A  59      56.884  46.834 158.201  1.00  0.00           C
ATOM   1024  CB  TYR A  59      56.335  45.654 159.070  1.00  0.00           C
ATOM   1027  CG  TYR A  59      57.494  44.974 159.770  1.00  0.00           C
ATOM   1028  CD1 TYR A  59      57.764  45.154 161.139  1.00  0.00           C
ATOM   1030  CE1 TYR A  59      58.885  44.555 161.740  1.00  0.00           C
ATOM   1032  CZ  TYR A  59      59.724  43.736 160.980  1.00  0.00           C
ATOM   1033  OH  TYR A  59      60.844  43.125 161.571  1.00  0.00           O
ATOM   1035  CD2 TYR A  59      58.344  44.134 159.039  1.00  0.00           C
ATOM   1037  CE2 TYR A  59      59.454  43.516 159.630  1.00  0.00           C
ATOM   1039  C   TYR A  59      56.814  46.474 156.710  1.00  0.00           C
ATOM   1040  O   TYR A  59      57.844  46.306 156.051  1.00  0.00           O
ATOM   1041  N   ASP A  60      55.624  46.434 156.081  1.00  0.00           N
ATOM   1043  CA  ASP A  60      55.434  46.044 154.680  1.00  0.00           C
ATOM   1045  CB  ASP A  60      53.984  45.584 154.391  1.00  0.00           C
ATOM   1048  CG  ASP A  60      53.664  44.274 155.090  1.00  0.00           C
ATOM   1049  OD1 ASP A  60      53.214  44.375 156.259  1.00  0.00           O
ATOM   1050  OD2 ASP A  60      53.754  43.204 154.421  1.00  0.00           O
ATOM   1051  C   ASP A  60      55.694  47.224 153.740  1.00  0.00           C
ATOM   1052  O   ASP A  60      55.434  47.244 152.549  1.00  0.00           O
ATOM   1053  N   TRP A  61      56.354  48.235 154.290  1.00  0.00           N
ATOM   1055  CA  TRP A  61      57.144  49.144 153.520  1.00  0.00           C
ATOM   1057  CB  TRP A  61      57.414  50.355 154.439  1.00  0.00           C
ATOM   1060  CG  TRP A  61      56.834  51.684 154.031  1.00  0.00           C
ATOM   1061  CD1 TRP A  61      57.154  52.765 154.801  1.00  0.00           C
ATOM   1063  NE1 TRP A  61      56.824  53.916 154.130  1.00  0.00           N
ATOM   1065  CE2 TRP A  61      56.184  53.625 152.979  1.00  0.00           C
ATOM   1066  CD2 TRP A  61      56.104  52.215 152.880  1.00  0.00           C
ATOM   1067  CE3 TRP A  61      55.454  51.666 151.771  1.00  0.00           C
ATOM   1069  CZ3 TRP A  61      54.924  52.514 150.801  1.00  0.00           C
ATOM   1071  CZ2 TRP A  61      55.674  54.475 152.009  1.00  0.00           C
ATOM   1073  CH2 TRP A  61      55.054  53.895 150.900  1.00  0.00           C
ATOM   1075  C   TRP A  61      58.384  48.446 152.939  1.00  0.00           C
ATOM   1076  O   TRP A  61      58.924  48.875 151.921  1.00  0.00           O
ATOM   1077  N   ASN A  62      58.774  47.266 153.480  1.00  0.00           N
ATOM   1079  CA  ASN A  62      59.644  46.276 152.820  1.00  0.00           C
ATOM   1081  CB  ASN A  62      59.794  45.026 153.730  1.00  0.00           C
ATOM   1084  CG  ASN A  62      60.724  43.934 153.180  1.00  0.00           C
ATOM   1085  OD1 ASN A  62      60.335  43.104 152.361  1.00  0.00           O
ATOM   1086  ND2 ASN A  62      61.994  43.916 153.639  1.00  0.00           N
ATOM   1089  C   ASN A  62      59.194  45.765 151.461  1.00  0.00           C
ATOM   1090  O   ASN A  62      59.984  45.634 150.531  1.00  0.00           O
ATOM   1091  N   GLY A  63      57.894  45.445 151.279  1.00  0.00           N
ATOM   1093  CA  GLY A  63      57.424  44.855 150.031  1.00  0.00           C
ATOM   1096  C   GLY A  63      57.184  45.865 148.960  1.00  0.00           C
ATOM   1097  O   GLY A  63      56.814  45.524 147.840  1.00  0.00           O
ATOM   1098  N   ALA A  64      57.354  47.146 149.320  1.00  0.00           N
ATOM   1100  CA  ALA A  64      57.124  48.265 148.451  1.00  0.00           C
ATOM   1102  CB  ALA A  64      56.205  49.236 149.201  1.00  0.00           C
ATOM   1106  C   ALA A  64      58.354  49.074 148.090  1.00  0.00           C
ATOM   1107  O   ALA A  64      58.284  49.896 147.171  1.00  0.00           O
ATOM   1108  N   MET A  65      59.514  48.916 148.770  1.00  0.00           N
ATOM   1110  CA  MET A  65      60.654  49.755 148.470  1.00  0.00           C
ATOM   1112  CB  MET A  65      61.545  50.135 149.671  1.00  0.00           C
ATOM   1115  CG  MET A  65      61.894  51.634 149.570  1.00  0.00           C
ATOM   1118  SD  MET A  65      62.854  52.255 150.960  1.00  0.00           S
ATOM   1119  CE  MET A  65      63.454  53.785 150.230  1.00  0.00           C
ATOM   1123  C   MET A  65      61.504  49.095 147.451  1.00  0.00           C
ATOM   1124  O   MET A  65      62.324  48.246 147.760  1.00  0.00           O
ATOM   1125  N   GLN A  66      61.364  49.496 146.169  1.00  0.00           N
ATOM   1127  CA  GLN A  66      62.054  48.794 145.109  1.00  0.00           C
ATOM   1129  CB  GLN A  66      61.094  47.674 144.579  1.00  0.00           C
ATOM   1132  CG  GLN A  66      60.155  46.915 145.590  1.00  0.00           C
ATOM   1135  CD  GLN A  66      60.644  45.875 146.630  1.00  0.00           C
ATOM   1136  OE1 GLN A  66      59.774  45.184 147.171  1.00  0.00           O
ATOM   1137  NE2 GLN A  66      61.934  45.644 146.891  1.00  0.00           N
ATOM   1140  C   GLN A  66      62.604  49.715 143.951  1.00  0.00           C
ATOM   1141  O   GLN A  66      62.404  49.306 142.820  1.00  0.00           O
ATOM   1142  N   PRO A  67      63.274  50.914 144.061  1.00  0.00           N
ATOM   1143  CD  PRO A  67      62.245  51.936 144.359  1.00  0.00           C
ATOM   1146  CA  PRO A  67      64.244  51.416 142.980  1.00  0.00           C
ATOM   1148  CB  PRO A  67      63.814  52.905 142.850  1.00  0.00           C
ATOM   1151  CG  PRO A  67      62.844  53.265 143.980  1.00  0.00           C
ATOM   1154  C   PRO A  67      65.904  51.375 142.820  1.00  0.00           C
ATOM   1155  O   PRO A  67      66.475  52.375 142.400  1.00  0.00           O
ATOM   1156  N   MET A  68      66.734  50.275 143.040  1.00  0.00           N
ATOM   1158  CA  MET A  68      67.934  49.646 142.350  1.00  0.00           C
ATOM   1160  CB  MET A  68      69.244  50.364 142.671  1.00  0.00           C
ATOM   1163  CG  MET A  68      70.304  50.105 141.590  1.00  0.00           C
ATOM   1166  SD  MET A  68      71.805  49.105 141.939  1.00  0.00           S
ATOM   1167  CE  MET A  68      71.674  48.576 143.641  1.00  0.00           C
ATOM   1171  C   MET A  68      68.144  48.015 142.139  1.00  0.00           C
ATOM   1172  O   MET A  68      67.964  47.564 141.029  1.00  0.00           O
ATOM   1173  N   VAL A  69      68.475  47.084 143.109  1.00  0.00           N
ATOM   1175  CA  VAL A  69      68.795  45.604 143.119  1.00  0.00           C
ATOM   1177  CB  VAL A  69      69.165  45.205 144.579  1.00  0.00           C
ATOM   1179  CG1 VAL A  69      70.115  43.986 144.730  1.00  0.00           C
ATOM   1183  CG2 VAL A  69      69.954  46.294 145.311  1.00  0.00           C
ATOM   1187  C   VAL A  69      67.804  44.496 142.520  1.00  0.00           C
ATOM   1188  O   VAL A  69      66.994  44.734 141.630  1.00  0.00           O
ATOM   1189  N   SER A  70      67.854  43.214 143.010  1.00  0.00           N
ATOM   1191  CA  SER A  70      67.265  41.894 142.650  1.00  0.00           C
ATOM   1193  CB  SER A  70      66.125  41.306 143.501  1.00  0.00           C
ATOM   1196  OG  SER A  70      66.554  41.105 144.840  1.00  0.00           O
ATOM   1198  C   SER A  70      66.954  41.494 141.241  1.00  0.00           C
ATOM   1199  O   SER A  70      67.754  40.826 140.609  1.00  0.00           O
ATOM   1200  N   LYS A  71      65.764  41.814 140.699  1.00  0.00           N
ATOM   1202  CA  LYS A  71      65.415  41.486 139.329  1.00  0.00           C
ATOM   1204  CB  LYS A  71      63.885  41.625 139.030  1.00  0.00           C
ATOM   1207  CG  LYS A  71      63.414  41.325 137.590  1.00  0.00           C
ATOM   1210  CD  LYS A  71      61.974  41.785 137.260  1.00  0.00           C
ATOM   1213  CE  LYS A  71      61.664  41.494 135.781  1.00  0.00           C
ATOM   1216  NZ  LYS A  71      60.494  42.206 135.230  1.00  0.00           N
ATOM   1220  C   LYS A  71      66.284  42.285 138.370  1.00  0.00           C
ATOM   1221  O   LYS A  71      66.414  41.904 137.230  1.00  0.00           O
ATOM   1222  N   MET A  72      66.985  43.344 138.850  1.00  0.00           N
ATOM   1224  CA  MET A  72      68.184  43.885 138.240  1.00  0.00           C
ATOM   1226  CB  MET A  72      68.874  44.896 139.180  1.00  0.00           C
ATOM   1229  CG  MET A  72      69.994  45.674 138.490  1.00  0.00           C
ATOM   1232  SD  MET A  72      70.704  46.964 139.520  1.00  0.00           S
ATOM   1233  CE  MET A  72      71.725  45.854 140.501  1.00  0.00           C
ATOM   1237  C   MET A  72      69.214  42.824 137.951  1.00  0.00           C
ATOM   1238  O   MET A  72      69.524  42.535 136.820  1.00  0.00           O
ATOM   1239  N   LEU A  73      69.704  42.196 139.030  1.00  0.00           N
ATOM   1241  CA  LEU A  73      70.704  41.154 139.120  1.00  0.00           C
ATOM   1243  CB  LEU A  73      70.934  40.904 140.641  1.00  0.00           C
ATOM   1246  CG  LEU A  73      72.164  40.096 141.100  1.00  0.00           C
ATOM   1248  CD1 LEU A  73      71.954  38.584 141.079  1.00  0.00           C
ATOM   1252  CD2 LEU A  73      73.445  40.475 140.350  1.00  0.00           C
ATOM   1256  C   LEU A  73      70.295  39.924 138.329  1.00  0.00           C
ATOM   1257  O   LEU A  73      71.094  39.295 137.639  1.00  0.00           O
ATOM   1258  N   GLY A  74      68.994  39.604 138.380  1.00  0.00           N
ATOM   1260  CA  GLY A  74      68.354  38.645 137.509  1.00  0.00           C
ATOM   1263  C   GLY A  74      68.084  39.064 136.079  1.00  0.00           C
ATOM   1264  O   GLY A  74      67.795  38.204 135.260  1.00  0.00           O
ATOM   1265  N   ALA A  75      68.115  40.355 135.730  1.00  0.00           N
ATOM   1267  CA  ALA A  75      67.874  40.844 134.380  1.00  0.00           C
ATOM   1269  CB  ALA A  75      67.225  42.244 134.369  1.00  0.00           C
ATOM   1273  C   ALA A  75      69.184  40.904 133.620  1.00  0.00           C
ATOM   1274  O   ALA A  75      70.264  41.005 134.180  1.00  0.00           O
ATOM   1275  N   ASP A  76      69.124  40.844 132.279  1.00  0.00           N
ATOM   1277  CA  ASP A  76      70.204  41.285 131.410  1.00  0.00           C
ATOM   1279  CB  ASP A  76      69.984  40.815 129.951  1.00  0.00           C
ATOM   1282  CG  ASP A  76      71.244  40.864 129.100  1.00  0.00           C
ATOM   1283  OD1 ASP A  76      72.344  41.134 129.661  1.00  0.00           O
ATOM   1284  OD2 ASP A  76      71.125  40.625 127.869  1.00  0.00           O
ATOM   1285  C   ASP A  76      70.405  42.794 131.499  1.00  0.00           C
ATOM   1286  O   ASP A  76      69.474  43.564 131.760  1.00  0.00           O
ATOM   1287  N   GLY A  77      71.644  43.246 131.290  1.00  0.00           N
ATOM   1289  CA  GLY A  77      72.004  44.646 131.350  1.00  0.00           C
ATOM   1292  C   GLY A  77      72.975  44.956 132.451  1.00  0.00           C
ATOM   1293  O   GLY A  77      73.604  46.005 132.430  1.00  0.00           O
ATOM   1294  N   VAL A  78      73.184  44.056 133.411  1.00  0.00           N
ATOM   1296  CA  VAL A  78      73.804  44.445 134.671  1.00  0.00           C
ATOM   1298  CB  VAL A  78      72.824  44.354 135.829  1.00  0.00           C
ATOM   1300  CG1 VAL A  78      71.545  45.166 135.540  1.00  0.00           C
ATOM   1304  CG2 VAL A  78      72.454  42.884 136.100  1.00  0.00           C
ATOM   1308  C   VAL A  78      75.015  43.596 135.000  1.00  0.00           C
ATOM   1309  O   VAL A  78      75.155  42.465 134.520  1.00  0.00           O
ATOM   1310  N   THR A  79      75.924  44.105 135.850  1.00  0.00           N
ATOM   1312  CA  THR A  79      77.174  43.456 136.230  1.00  0.00           C
ATOM   1314  CB  THR A  79      78.404  44.345 136.061  1.00  0.00           C
ATOM   1316  OG1 THR A  79      78.365  45.166 134.910  1.00  0.00           O
ATOM   1318  CG2 THR A  79      79.684  43.494 136.040  1.00  0.00           C
ATOM   1322  C   THR A  79      77.074  43.174 137.701  1.00  0.00           C
ATOM   1323  O   THR A  79      76.874  44.095 138.501  1.00  0.00           O
ATOM   1324  N   ALA A  80      77.195  41.915 138.161  1.00  0.00           N
ATOM   1326  CA  ALA A  80      77.294  41.644 139.579  1.00  0.00           C
ATOM   1328  CB  ALA A  80      76.994  40.154 139.850  1.00  0.00           C
ATOM   1332  C   ALA A  80      78.655  42.024 140.180  1.00  0.00           C
ATOM   1333  O   ALA A  80      79.704  41.806 139.579  1.00  0.00           O
ATOM   1334  N   GLY A  81      78.684  42.596 141.410  1.00  0.00           N
ATOM   1336  CA  GLY A  81      79.934  43.015 142.049  1.00  0.00           C
ATOM   1339  C   GLY A  81      80.434  44.354 141.600  1.00  0.00           C
ATOM   1340  O   GLY A  81      81.584  44.715 141.840  1.00  0.00           O
ATOM   1341  N   SER A  82      79.564  45.135 140.951  1.00  0.00           N
ATOM   1343  CA  SER A  82      79.914  46.395 140.320  1.00  0.00           C
ATOM   1345  CB  SER A  82      78.914  46.774 139.201  1.00  0.00           C
ATOM   1348  OG  SER A  82      79.464  47.674 138.230  1.00  0.00           O
ATOM   1350  C   SER A  82      79.954  47.526 141.311  1.00  0.00           C
ATOM   1351  O   SER A  82      79.765  47.355 142.520  1.00  0.00           O
ATOM   1352  N   VAL A  83      80.254  48.715 140.781  1.00  0.00           N
ATOM   1354  CA  VAL A  83      80.264  49.974 141.480  1.00  0.00           C
ATOM   1356  CB  VAL A  83      81.584  50.714 141.290  1.00  0.00           C
ATOM   1358  CG1 VAL A  83      82.735  49.994 142.009  1.00  0.00           C
ATOM   1362  CG2 VAL A  83      81.984  50.714 139.820  1.00  0.00           C
ATOM   1366  C   VAL A  83      79.014  50.816 141.109  1.00  0.00           C
ATOM   1367  O   VAL A  83      78.365  50.574 140.100  1.00  0.00           O
ATOM   1368  N   LEU A  84      78.625  51.834 141.930  1.00  0.00           N
ATOM   1370  CA  LEU A  84      77.545  51.595 142.870  1.00  0.00           C
ATOM   1372  CB  LEU A  84      78.214  50.816 144.030  1.00  0.00           C
ATOM   1375  CG  LEU A  84      79.365  51.494 144.850  1.00  0.00           C
ATOM   1377  CD1 LEU A  84      80.555  50.556 145.070  1.00  0.00           C
ATOM   1381  CD2 LEU A  84      79.924  52.864 144.421  1.00  0.00           C
ATOM   1385  C   LEU A  84      76.834  52.785 143.551  1.00  0.00           C
ATOM   1386  O   LEU A  84      76.444  52.684 144.710  1.00  0.00           O
ATOM   1387  N   LEU A  85      76.684  53.986 142.930  1.00  0.00           N
ATOM   1389  CA  LEU A  85      76.314  55.195 143.691  1.00  0.00           C
ATOM   1391  CB  LEU A  85      76.424  56.494 142.829  1.00  0.00           C
ATOM   1394  CG  LEU A  85      75.924  57.814 143.490  1.00  0.00           C
ATOM   1396  CD1 LEU A  85      76.665  58.195 144.770  1.00  0.00           C
ATOM   1400  CD2 LEU A  85      75.994  58.974 142.500  1.00  0.00           C
ATOM   1404  C   LEU A  85      74.975  55.215 144.439  1.00  0.00           C
ATOM   1405  O   LEU A  85      73.894  55.306 143.840  1.00  0.00           O
ATOM   1406  N   VAL A  86      75.045  55.166 145.790  1.00  0.00           N
ATOM   1408  CA  VAL A  86      73.905  54.994 146.660  1.00  0.00           C
ATOM   1410  CB  VAL A  86      74.264  54.285 147.971  1.00  0.00           C
ATOM   1412  CG1 VAL A  86      72.964  53.814 148.611  1.00  0.00           C
ATOM   1416  CG2 VAL A  86      75.155  53.056 147.721  1.00  0.00           C
ATOM   1420  C   VAL A  86      73.115  56.264 146.939  1.00  0.00           C
ATOM   1421  O   VAL A  86      73.555  57.185 147.630  1.00  0.00           O
ATOM   1422  N   ASP A  87      71.874  56.276 146.421  1.00  0.00           N
ATOM   1424  CA  ASP A  87      70.884  57.305 146.561  1.00  0.00           C
ATOM   1426  CB  ASP A  87      69.835  57.136 145.430  1.00  0.00           C
ATOM   1429  CG  ASP A  87      68.874  58.305 145.240  1.00  0.00           C
ATOM   1430  OD1 ASP A  87      69.234  59.436 145.680  1.00  0.00           O
ATOM   1431  OD2 ASP A  87      67.835  58.116 144.561  1.00  0.00           O
ATOM   1432  C   ASP A  87      70.344  57.494 147.980  1.00  0.00           C
ATOM   1433  O   ASP A  87      70.374  56.614 148.840  1.00  0.00           O
ATOM   1434  N   SER A  88      69.875  58.724 148.259  1.00  0.00           N
ATOM   1436  CA  SER A  88      69.064  59.044 149.430  1.00  0.00           C
ATOM   1438  CB  SER A  88      69.184  60.494 149.919  1.00  0.00           C
ATOM   1441  OG  SER A  88      70.365  60.644 150.701  1.00  0.00           O
ATOM   1443  C   SER A  88      67.615  58.776 149.120  1.00  0.00           C
ATOM   1444  O   SER A  88      67.195  58.776 147.980  1.00  0.00           O
ATOM   1445  N   VAL A  89      66.814  58.424 150.130  1.00  0.00           N
ATOM   1447  CA  VAL A  89      66.085  57.185 149.969  1.00  0.00           C
ATOM   1449  CB  VAL A  89      66.774  56.134 150.840  1.00  0.00           C
ATOM   1451  CG1 VAL A  89      66.004  55.784 152.100  1.00  0.00           C
ATOM   1455  CG2 VAL A  89      67.164  54.896 150.020  1.00  0.00           C
ATOM   1459  C   VAL A  89      64.564  57.384 150.109  1.00  0.00           C
ATOM   1460  O   VAL A  89      64.045  57.794 151.160  1.00  0.00           O
ATOM   1461  N   ASN A  90      63.814  57.125 148.999  1.00  0.00           N
ATOM   1463  CA  ASN A  90      62.385  57.384 148.820  1.00  0.00           C
ATOM   1465  CB  ASN A  90      61.974  57.136 147.329  1.00  0.00           C
ATOM   1468  CG  ASN A  90      60.484  57.364 147.031  1.00  0.00           C
ATOM   1469  OD1 ASN A  90      59.634  56.494 147.230  1.00  0.00           O
ATOM   1470  ND2 ASN A  90      60.144  58.526 146.451  1.00  0.00           N
ATOM   1473  C   ASN A  90      61.524  56.556 149.760  1.00  0.00           C
ATOM   1474  O   ASN A  90      61.144  55.424 149.460  1.00  0.00           O
ATOM   1475  N   ASN A  91      61.284  57.076 150.970  1.00  0.00           N
ATOM   1477  CA  ASN A  91      61.224  56.264 152.171  1.00  0.00           C
ATOM   1479  CB  ASN A  91      61.144  57.234 153.370  1.00  0.00           C
ATOM   1482  CG  ASN A  91      61.314  56.535 154.710  1.00  0.00           C
ATOM   1483  OD1 ASN A  91      61.224  55.324 154.880  1.00  0.00           O
ATOM   1484  ND2 ASN A  91      61.615  57.346 155.740  1.00  0.00           N
ATOM   1487  C   ASN A  91      60.164  55.166 152.249  1.00  0.00           C
ATOM   1488  O   ASN A  91      58.975  55.445 152.249  1.00  0.00           O
ATOM   1489  N   ARG A  92      60.615  53.895 152.389  1.00  0.00           N
ATOM   1491  CA  ARG A  92      59.784  52.754 152.699  1.00  0.00           C
ATOM   1493  CB  ARG A  92      59.104  52.136 151.430  1.00  0.00           C
ATOM   1496  CG  ARG A  92      58.705  53.154 150.320  1.00  0.00           C
ATOM   1499  CD  ARG A  92      58.214  52.596 148.971  1.00  0.00           C
ATOM   1502  NE  ARG A  92      58.295  53.694 147.951  1.00  0.00           N
ATOM   1504  CZ  ARG A  92      58.374  53.544 146.620  1.00  0.00           C
ATOM   1505  NH1 ARG A  92      58.464  52.384 146.020  1.00  0.00           N
ATOM   1508  NH2 ARG A  92      58.374  54.604 145.840  1.00  0.00           N
ATOM   1511  C   ARG A  92      60.594  51.736 153.570  1.00  0.00           C
ATOM   1512  O   ARG A  92      61.144  50.746 153.100  1.00  0.00           O
ATOM   1513  N   THR A  93      60.714  51.985 154.900  1.00  0.00           N
ATOM   1515  CA  THR A  93      61.414  51.134 155.900  1.00  0.00           C
ATOM   1517  CB  THR A  93      62.655  51.824 156.510  1.00  0.00           C
ATOM   1519  OG1 THR A  93      63.354  51.055 157.480  1.00  0.00           O
ATOM   1521  CG2 THR A  93      62.284  53.125 157.220  1.00  0.00           C
ATOM   1525  C   THR A  93      60.454  50.634 156.990  1.00  0.00           C
ATOM   1526  O   THR A  93      59.304  51.055 157.040  1.00  0.00           O
ATOM   1527  N   ASN A  94      60.854  49.706 157.880  1.00  0.00           N
ATOM   1529  CA  ASN A  94      60.124  49.375 159.111  1.00  0.00           C
ATOM   1531  CB  ASN A  94      60.384  47.905 159.650  1.00  0.00           C
ATOM   1534  CG  ASN A  94      61.294  47.744 160.900  1.00  0.00           C
ATOM   1535  OD1 ASN A  94      62.354  48.354 160.999  1.00  0.00           O
ATOM   1536  ND2 ASN A  94      60.884  46.915 161.880  1.00  0.00           N
ATOM   1539  C   ASN A  94      60.414  50.375 160.210  1.00  0.00           C
ATOM   1540  O   ASN A  94      59.664  50.434 161.180  1.00  0.00           O
ATOM   1541  N   GLY A  95      61.564  51.076 160.080  1.00  0.00           N
ATOM   1543  CA  GLY A  95      62.204  51.854 161.129  1.00  0.00           C
ATOM   1546  C   GLY A  95      61.394  53.045 161.560  1.00  0.00           C
ATOM   1547  O   GLY A  95      60.184  53.104 161.409  1.00  0.00           O
ATOM   1548  N   SER A  96      62.014  54.095 162.099  1.00  0.00           N
ATOM   1550  CA  SER A  96      61.254  55.244 162.580  1.00  0.00           C
ATOM   1552  CB  SER A  96      61.954  55.935 163.759  1.00  0.00           C
ATOM   1555  OG  SER A  96      62.054  55.026 164.861  1.00  0.00           O
ATOM   1557  C   SER A  96      60.984  56.255 161.490  1.00  0.00           C
ATOM   1558  O   SER A  96      60.574  57.384 161.730  1.00  0.00           O
ATOM   1559  N   LEU A  97      61.144  55.834 160.220  1.00  0.00           N
ATOM   1561  CA  LEU A  97      60.434  56.424 159.101  1.00  0.00           C
ATOM   1563  CB  LEU A  97      58.885  56.346 159.221  1.00  0.00           C
ATOM   1566  CG  LEU A  97      58.254  55.174 158.430  1.00  0.00           C
ATOM   1568  CD1 LEU A  97      58.555  55.306 156.930  1.00  0.00           C
ATOM   1572  CD2 LEU A  97      58.644  53.785 158.930  1.00  0.00           C
ATOM   1576  C   LEU A  97      60.964  57.785 158.691  1.00  0.00           C
ATOM   1577  O   LEU A  97      60.324  58.576 158.010  1.00  0.00           O
ATOM   1578  N   ASN A  98      62.245  58.035 159.010  1.00  0.00           N
ATOM   1580  CA  ASN A  98      63.024  59.064 158.380  1.00  0.00           C
ATOM   1582  CB  ASN A  98      63.754  59.875 159.469  1.00  0.00           C
ATOM   1585  CG  ASN A  98      64.365  61.134 158.891  1.00  0.00           C
ATOM   1586  OD1 ASN A  98      64.214  61.486 157.721  1.00  0.00           O
ATOM   1587  ND2 ASN A  98      65.214  61.806 159.701  1.00  0.00           N
ATOM   1590  C   ASN A  98      63.964  58.404 157.361  1.00  0.00           C
ATOM   1591  O   ASN A  98      64.244  57.206 157.431  1.00  0.00           O
ATOM   1592  N   ALA A  99      64.444  59.166 156.340  1.00  0.00           N
ATOM   1594  CA  ALA A  99      65.264  58.674 155.251  1.00  0.00           C
ATOM   1596  CB  ALA A  99      65.584  59.755 154.189  1.00  0.00           C
ATOM   1600  C   ALA A  99      66.554  58.035 155.730  1.00  0.00           C
ATOM   1601  O   ALA A  99      66.994  57.055 155.160  1.00  0.00           O
ATOM   1602  N   ALA A 100      67.134  58.526 156.840  1.00  0.00           N
ATOM   1604  CA  ALA A 100      68.204  57.905 157.611  1.00  0.00           C
ATOM   1606  CB  ALA A 100      68.484  58.846 158.799  1.00  0.00           C
ATOM   1610  C   ALA A 100      67.964  56.486 158.150  1.00  0.00           C
ATOM   1611  O   ALA A 100      68.844  55.634 158.070  1.00  0.00           O
ATOM   1612  N   GLU A 101      66.774  56.166 158.701  1.00  0.00           N
ATOM   1614  CA  GLU A 101      66.394  54.814 159.111  1.00  0.00           C
ATOM   1616  CB  GLU A 101      64.955  54.826 159.701  1.00  0.00           C
ATOM   1619  CG  GLU A 101      64.815  55.704 160.960  1.00  0.00           C
ATOM   1622  CD  GLU A 101      65.225  54.994 162.249  1.00  0.00           C
ATOM   1623  OE1 GLU A 101      64.664  53.916 162.561  1.00  0.00           O
ATOM   1624  OE2 GLU A 101      66.055  55.584 162.990  1.00  0.00           O
ATOM   1625  C   GLU A 101      66.385  53.846 157.930  1.00  0.00           C
ATOM   1626  O   GLU A 101      66.894  52.736 157.971  1.00  0.00           O
ATOM   1627  N   ALA A 102      65.795  54.324 156.820  1.00  0.00           N
ATOM   1629  CA  ALA A 102      65.835  53.685 155.549  1.00  0.00           C
ATOM   1631  CB  ALA A 102      64.794  54.384 154.661  1.00  0.00           C
ATOM   1635  C   ALA A 102      67.254  53.596 154.971  1.00  0.00           C
ATOM   1636  O   ALA A 102      67.674  52.544 154.509  1.00  0.00           O
ATOM   1637  N   THR A 103      68.095  54.646 155.009  1.00  0.00           N
ATOM   1639  CA  THR A 103      69.445  54.584 154.439  1.00  0.00           C
ATOM   1641  CB  THR A 103      70.144  55.946 154.299  1.00  0.00           C
ATOM   1643  OG1 THR A 103      70.884  56.064 153.090  1.00  0.00           O
ATOM   1645  CG2 THR A 103      71.115  56.264 155.439  1.00  0.00           C
ATOM   1649  C   THR A 103      70.314  53.526 155.120  1.00  0.00           C
ATOM   1650  O   THR A 103      71.115  52.864 154.460  1.00  0.00           O
ATOM   1651  N   GLU A 104      70.164  53.265 156.430  1.00  0.00           N
ATOM   1653  CA  GLU A 104      70.684  52.034 157.021  1.00  0.00           C
ATOM   1655  CB  GLU A 104      70.555  52.024 158.570  1.00  0.00           C
ATOM   1658  CG  GLU A 104      71.644  52.855 159.271  1.00  0.00           C
ATOM   1661  CD  GLU A 104      73.064  52.435 158.861  1.00  0.00           C
ATOM   1662  OE1 GLU A 104      73.524  51.325 159.201  1.00  0.00           O
ATOM   1663  OE2 GLU A 104      73.725  53.265 158.171  1.00  0.00           O
ATOM   1664  C   GLU A 104      70.124  50.735 156.471  1.00  0.00           C
ATOM   1665  O   GLU A 104      70.894  49.826 156.160  1.00  0.00           O
ATOM   1666  N   THR A 105      68.795  50.604 156.299  1.00  0.00           N
ATOM   1668  CA  THR A 105      68.214  49.384 155.710  1.00  0.00           C
ATOM   1670  CB  THR A 105      66.694  49.225 155.759  1.00  0.00           C
ATOM   1672  OG1 THR A 105      65.934  50.236 155.130  1.00  0.00           O
ATOM   1674  CG2 THR A 105      66.284  49.215 157.220  1.00  0.00           C
ATOM   1678  C   THR A 105      68.704  49.125 154.311  1.00  0.00           C
ATOM   1679  O   THR A 105      69.225  48.056 154.039  1.00  0.00           O
ATOM   1680  N   LEU A 106      68.714  50.166 153.451  1.00  0.00           N
ATOM   1682  CA  LEU A 106      69.345  50.205 152.139  1.00  0.00           C
ATOM   1684  CB  LEU A 106      69.365  51.684 151.671  1.00  0.00           C
ATOM   1687  CG  LEU A 106      70.454  52.185 150.701  1.00  0.00           C
ATOM   1689  CD1 LEU A 106      70.354  51.535 149.320  1.00  0.00           C
ATOM   1693  CD2 LEU A 106      70.384  53.715 150.600  1.00  0.00           C
ATOM   1697  C   LEU A 106      70.714  49.594 152.070  1.00  0.00           C
ATOM   1698  O   LEU A 106      70.994  48.744 151.230  1.00  0.00           O
ATOM   1699  N   ARG A 107      71.624  50.014 152.930  1.00  0.00           N
ATOM   1701  CA  ARG A 107      72.994  49.584 152.870  1.00  0.00           C
ATOM   1703  CB  ARG A 107      73.824  50.616 153.660  1.00  0.00           C
ATOM   1706  CG  ARG A 107      73.714  51.996 152.979  1.00  0.00           C
ATOM   1709  CD  ARG A 107      74.354  53.144 153.751  1.00  0.00           C
ATOM   1712  NE  ARG A 107      75.814  53.024 153.490  1.00  0.00           N
ATOM   1714  CZ  ARG A 107      76.405  53.424 152.370  1.00  0.00           C
ATOM   1715  NH1 ARG A 107      75.835  54.095 151.400  1.00  0.00           N
ATOM   1718  NH2 ARG A 107      77.694  53.186 152.240  1.00  0.00           N
ATOM   1721  C   ARG A 107      73.235  48.116 153.230  1.00  0.00           C
ATOM   1722  O   ARG A 107      73.944  47.384 152.540  1.00  0.00           O
ATOM   1723  N   ASN A 108      72.585  47.625 154.299  1.00  0.00           N
ATOM   1725  CA  ASN A 108      72.515  46.224 154.680  1.00  0.00           C
ATOM   1727  CB  ASN A 108      71.854  46.125 156.081  1.00  0.00           C
ATOM   1730  CG  ASN A 108      71.964  44.734 156.721  1.00  0.00           C
ATOM   1731  OD1 ASN A 108      72.464  43.755 156.169  1.00  0.00           O
ATOM   1732  ND2 ASN A 108      71.464  44.646 157.971  1.00  0.00           N
ATOM   1735  C   ASN A 108      71.795  45.384 153.620  1.00  0.00           C
ATOM   1736  O   ASN A 108      72.214  44.306 153.240  1.00  0.00           O
ATOM   1737  N   ALA A 109      70.684  45.904 153.079  1.00  0.00           N
ATOM   1739  CA  ALA A 109      69.934  45.314 152.009  1.00  0.00           C
ATOM   1741  CB  ALA A 109      68.744  46.236 151.781  1.00  0.00           C
ATOM   1745  C   ALA A 109      70.695  45.125 150.710  1.00  0.00           C
ATOM   1746  O   ALA A 109      70.615  44.105 150.040  1.00  0.00           O
ATOM   1747  N   LEU A 110      71.484  46.105 150.289  1.00  0.00           N
ATOM   1749  CA  LEU A 110      72.174  46.084 149.010  1.00  0.00           C
ATOM   1751  CB  LEU A 110      72.475  47.575 148.730  1.00  0.00           C
ATOM   1754  CG  LEU A 110      72.585  48.035 147.270  1.00  0.00           C
ATOM   1756  CD1 LEU A 110      72.905  49.524 147.270  1.00  0.00           C
ATOM   1760  CD2 LEU A 110      73.604  47.224 146.490  1.00  0.00           C
ATOM   1764  C   LEU A 110      73.424  45.184 149.120  1.00  0.00           C
ATOM   1765  O   LEU A 110      73.874  44.534 148.171  1.00  0.00           O
ATOM   1766  N   ALA A 111      73.874  45.035 150.370  1.00  0.00           N
ATOM   1768  CA  ALA A 111      74.884  44.105 150.820  1.00  0.00           C
ATOM   1770  CB  ALA A 111      75.615  44.766 151.990  1.00  0.00           C
ATOM   1774  C   ALA A 111      74.305  42.775 151.311  1.00  0.00           C
ATOM   1775  O   ALA A 111      75.024  41.915 151.811  1.00  0.00           O
ATOM   1776  N   ASN A 112      72.984  42.535 151.150  1.00  0.00           N
ATOM   1778  CA  ASN A 112      72.265  41.395 151.729  1.00  0.00           C
ATOM   1780  CB  ASN A 112      70.764  41.515 151.331  1.00  0.00           C
ATOM   1783  CG  ASN A 112      69.844  40.294 151.410  1.00  0.00           C
ATOM   1784  OD1 ASN A 112      69.034  40.114 150.501  1.00  0.00           O
ATOM   1785  ND2 ASN A 112      69.994  39.435 152.441  1.00  0.00           N
ATOM   1788  C   ASN A 112      72.865  40.056 151.311  1.00  0.00           C
ATOM   1789  O   ASN A 112      73.024  39.125 152.090  1.00  0.00           O
ATOM   1790  N   ASN A 113      73.204  39.974 150.020  1.00  0.00           N
ATOM   1792  CA  ASN A 113      73.734  38.774 149.410  1.00  0.00           C
ATOM   1794  CB  ASN A 113      72.835  38.285 148.251  1.00  0.00           C
ATOM   1797  CG  ASN A 113      71.385  38.265 148.701  1.00  0.00           C
ATOM   1798  OD1 ASN A 113      70.975  37.395 149.451  1.00  0.00           O
ATOM   1799  ND2 ASN A 113      70.564  39.215 148.190  1.00  0.00           N
ATOM   1802  C   ASN A 113      75.074  39.094 148.799  1.00  0.00           C
ATOM   1803  O   ASN A 113      75.504  38.424 147.861  1.00  0.00           O
ATOM   1804  N   GLY A 114      75.724  40.195 149.240  1.00  0.00           N
ATOM   1806  CA  GLY A 114      76.994  40.665 148.669  1.00  0.00           C
ATOM   1809  C   GLY A 114      76.974  40.805 147.171  1.00  0.00           C
ATOM   1810  O   GLY A 114      77.865  40.324 146.471  1.00  0.00           O
ATOM   1811  N   LYS A 115      75.894  41.416 146.641  1.00  0.00           N
ATOM   1813  CA  LYS A 115      75.674  41.574 145.210  1.00  0.00           C
ATOM   1815  CB  LYS A 115      74.184  41.904 144.891  1.00  0.00           C
ATOM   1818  CG  LYS A 115      73.084  40.914 145.350  1.00  0.00           C
ATOM   1821  CD  LYS A 115      73.165  39.515 144.701  1.00  0.00           C
ATOM   1824  CE  LYS A 115      71.924  38.596 144.779  1.00  0.00           C
ATOM   1827  NZ  LYS A 115      70.624  39.235 144.421  1.00  0.00           N
ATOM   1831  C   LYS A 115      76.504  42.736 144.680  1.00  0.00           C
ATOM   1832  O   LYS A 115      76.805  42.814 143.480  1.00  0.00           O
ATOM   1833  N   PHE A 116      76.884  43.666 145.560  1.00  0.00           N
ATOM   1835  CA  PHE A 116      77.504  44.935 145.230  1.00  0.00           C
ATOM   1837  CB  PHE A 116      76.484  46.044 144.919  1.00  0.00           C
ATOM   1840  CG  PHE A 116      75.805  45.756 143.641  1.00  0.00           C
ATOM   1841  CD1 PHE A 116      76.494  46.055 142.460  1.00  0.00           C
ATOM   1843  CE1 PHE A 116      75.984  45.644 141.230  1.00  0.00           C
ATOM   1845  CZ  PHE A 116      74.794  44.924 141.180  1.00  0.00           C
ATOM   1847  CD2 PHE A 116      74.555  45.114 143.570  1.00  0.00           C
ATOM   1849  CE2 PHE A 116      74.074  44.664 142.340  1.00  0.00           C
ATOM   1851  C   PHE A 116      78.264  45.416 146.439  1.00  0.00           C
ATOM   1852  O   PHE A 116      77.924  45.096 147.570  1.00  0.00           O
ATOM   1853  N   THR A 117      79.284  46.244 146.201  1.00  0.00           N
ATOM   1855  CA  THR A 117      79.954  47.076 147.189  1.00  0.00           C
ATOM   1857  CB  THR A 117      81.414  47.346 146.790  1.00  0.00           C
ATOM   1859  OG1 THR A 117      81.454  47.375 145.380  1.00  0.00           O
ATOM   1861  CG2 THR A 117      82.355  46.215 147.220  1.00  0.00           C
ATOM   1865  C   THR A 117      79.204  48.386 147.260  1.00  0.00           C
ATOM   1866  O   THR A 117      78.365  48.685 146.410  1.00  0.00           O
ATOM   1867  N   LEU A 118      79.445  49.215 148.299  1.00  0.00           N
ATOM   1869  CA  LEU A 118      78.765  50.486 148.480  1.00  0.00           C
ATOM   1871  CB  LEU A 118      77.954  50.515 149.790  1.00  0.00           C
ATOM   1874  CG  LEU A 118      76.954  49.375 149.960  1.00  0.00           C
ATOM   1876  CD1 LEU A 118      76.044  49.664 151.150  1.00  0.00           C
ATOM   1880  CD2 LEU A 118      76.055  49.155 148.741  1.00  0.00           C
ATOM   1884  C   LEU A 118      79.734  51.655 148.531  1.00  0.00           C
ATOM   1885  O   LEU A 118      80.814  51.564 149.100  1.00  0.00           O
ATOM   1886  N   VAL A 119      79.354  52.835 147.971  1.00  0.00           N
ATOM   1888  CA  VAL A 119      80.074  54.064 148.251  1.00  0.00           C
ATOM   1890  CB  VAL A 119      79.714  55.215 147.320  1.00  0.00           C
ATOM   1892  CG1 VAL A 119      78.384  55.935 147.660  1.00  0.00           C
ATOM   1896  CG2 VAL A 119      80.884  56.206 147.270  1.00  0.00           C
ATOM   1900  C   VAL A 119      79.905  54.464 149.701  1.00  0.00           C
ATOM   1901  O   VAL A 119      78.795  54.515 150.221  1.00  0.00           O
ATOM   1902  N   SER A 120      81.024  54.744 150.400  1.00  0.00           N
ATOM   1904  CA  SER A 120      80.994  55.314 151.729  1.00  0.00           C
ATOM   1906  CB  SER A 120      82.384  55.335 152.431  1.00  0.00           C
ATOM   1909  OG  SER A 120      83.304  56.194 151.760  1.00  0.00           O
ATOM   1911  C   SER A 120      80.365  56.684 151.729  1.00  0.00           C
ATOM   1912  O   SER A 120      80.515  57.465 150.790  1.00  0.00           O
ATOM   1913  N   ALA A 121      79.604  57.024 152.789  1.00  0.00           N
ATOM   1915  CA  ALA A 121      78.934  58.305 152.870  1.00  0.00           C
ATOM   1917  CB  ALA A 121      77.884  58.225 153.980  1.00  0.00           C
ATOM   1921  C   ALA A 121      79.914  59.454 153.131  1.00  0.00           C
ATOM   1922  O   ALA A 121      79.674  60.595 152.730  1.00  0.00           O
ATOM   1923  N   GLN A 122      81.074  59.134 153.740  1.00  0.00           N
ATOM   1925  CA  GLN A 122      82.244  59.994 153.811  1.00  0.00           C
ATOM   1927  CB  GLN A 122      83.374  59.225 154.551  1.00  0.00           C
ATOM   1930  CG  GLN A 122      83.044  58.825 155.999  1.00  0.00           C
ATOM   1933  CD  GLN A 122      84.195  58.035 156.630  1.00  0.00           C
ATOM   1934  OE1 GLN A 122      85.204  57.695 156.010  1.00  0.00           O
ATOM   1935  NE2 GLN A 122      84.014  57.705 157.930  1.00  0.00           N
ATOM   1938  C   GLN A 122      82.814  60.394 152.460  1.00  0.00           C
ATOM   1939  O   GLN A 122      83.034  61.564 152.180  1.00  0.00           O
ATOM   1940  N   GLN A 123      83.044  59.394 151.579  1.00  0.00           N
ATOM   1942  CA  GLN A 123      83.475  59.625 150.221  1.00  0.00           C
ATOM   1944  CB  GLN A 123      83.914  58.305 149.561  1.00  0.00           C
ATOM   1947  CG  GLN A 123      84.385  58.484 148.100  1.00  0.00           C
ATOM   1950  CD  GLN A 123      85.034  57.215 147.561  1.00  0.00           C
ATOM   1951  OE1 GLN A 123      86.204  57.196 147.189  1.00  0.00           O
ATOM   1952  NE2 GLN A 123      84.274  56.105 147.540  1.00  0.00           N
ATOM   1955  C   GLN A 123      82.445  60.355 149.380  1.00  0.00           C
ATOM   1956  O   GLN A 123      82.764  61.244 148.590  1.00  0.00           O
ATOM   1957  N   LEU A 124      81.144  60.026 149.549  1.00  0.00           N
ATOM   1959  CA  LEU A 124      80.064  60.725 148.910  1.00  0.00           C
ATOM   1961  CB  LEU A 124      78.744  60.044 149.329  1.00  0.00           C
ATOM   1964  CG  LEU A 124      77.484  60.634 148.680  1.00  0.00           C
ATOM   1966  CD1 LEU A 124      77.615  60.545 147.171  1.00  0.00           C
ATOM   1970  CD2 LEU A 124      76.214  59.924 149.160  1.00  0.00           C
ATOM   1974  C   LEU A 124      79.994  62.224 149.251  1.00  0.00           C
ATOM   1975  O   LEU A 124      79.905  63.074 148.370  1.00  0.00           O
ATOM   1976  N   SER A 125      80.115  62.575 150.540  1.00  0.00           N
ATOM   1978  CA  SER A 125      80.264  63.945 150.999  1.00  0.00           C
ATOM   1980  CB  SER A 125      80.214  64.055 152.549  1.00  0.00           C
ATOM   1983  OG  SER A 125      78.934  63.654 153.040  1.00  0.00           O
ATOM   1985  C   SER A 125      81.525  64.624 150.510  1.00  0.00           C
ATOM   1986  O   SER A 125      81.534  65.775 150.100  1.00  0.00           O
ATOM   1987  N   MET A 126      82.664  63.904 150.501  1.00  0.00           N
ATOM   1989  CA  MET A 126      83.934  64.395 149.960  1.00  0.00           C
ATOM   1991  CB  MET A 126      84.995  63.284 150.191  1.00  0.00           C
ATOM   1994  CG  MET A 126      86.464  63.724 150.109  1.00  0.00           C
ATOM   1997  SD  MET A 126      87.115  64.225 148.480  1.00  0.00           S
ATOM   1998  CE  MET A 126      86.684  62.724 147.561  1.00  0.00           C
ATOM   2002  C   MET A 126      83.835  64.805 148.490  1.00  0.00           C
ATOM   2003  O   MET A 126      84.284  65.895 148.100  1.00  0.00           O
ATOM   2004  N   ALA A 127      83.164  63.974 147.660  1.00  0.00           N
ATOM   2006  CA  ALA A 127      82.805  64.266 146.281  1.00  0.00           C
ATOM   2008  CB  ALA A 127      82.095  63.024 145.689  1.00  0.00           C
ATOM   2012  C   ALA A 127      81.924  65.495 146.120  1.00  0.00           C
ATOM   2013  O   ALA A 127      82.134  66.325 145.230  1.00  0.00           O
ATOM   2014  N   LYS A 128      80.934  65.705 147.009  1.00  0.00           N
ATOM   2016  CA  LYS A 128      80.204  66.965 147.031  1.00  0.00           C
ATOM   2018  CB  LYS A 128      78.994  66.946 148.001  1.00  0.00           C
ATOM   2021  CG  LYS A 128      77.694  66.384 147.400  1.00  0.00           C
ATOM   2024  CD  LYS A 128      77.655  64.864 147.240  1.00  0.00           C
ATOM   2027  CE  LYS A 128      76.314  64.366 146.689  1.00  0.00           C
ATOM   2030  NZ  LYS A 128      75.225  64.915 147.500  1.00  0.00           N
ATOM   2034  C   LYS A 128      81.034  68.235 147.251  1.00  0.00           C
ATOM   2035  O   LYS A 128      80.835  69.245 146.590  1.00  0.00           O
ATOM   2036  N   GLN A 129      82.034  68.215 148.150  1.00  0.00           N
ATOM   2038  CA  GLN A 129      82.984  69.306 148.320  1.00  0.00           C
ATOM   2040  CB  GLN A 129      83.924  69.035 149.509  1.00  0.00           C
ATOM   2043  CG  GLN A 129      83.184  68.865 150.859  1.00  0.00           C
ATOM   2046  CD  GLN A 129      84.224  68.525 151.921  1.00  0.00           C
ATOM   2047  OE1 GLN A 129      85.404  68.395 151.611  1.00  0.00           O
ATOM   2048  NE2 GLN A 129      83.804  68.404 153.201  1.00  0.00           N
ATOM   2051  C   GLN A 129      83.865  69.595 147.100  1.00  0.00           C
ATOM   2052  O   GLN A 129      84.104  70.755 146.760  1.00  0.00           O
ATOM   2053  N   GLN A 130      84.324  68.544 146.400  1.00  0.00           N
ATOM   2055  CA  GLN A 130      85.045  68.654 145.130  1.00  0.00           C
ATOM   2057  CB  GLN A 130      85.464  67.275 144.570  1.00  0.00           C
ATOM   2060  CG  GLN A 130      86.494  66.535 145.430  1.00  0.00           C
ATOM   2063  CD  GLN A 130      86.885  65.244 144.720  1.00  0.00           C
ATOM   2064  OE1 GLN A 130      86.044  64.506 144.189  1.00  0.00           O
ATOM   2065  NE2 GLN A 130      88.205  64.975 144.590  1.00  0.00           N
ATOM   2068  C   GLN A 130      84.244  69.315 144.039  1.00  0.00           C
ATOM   2069  O   GLN A 130      84.725  70.145 143.281  1.00  0.00           O
ATOM   2070  N   LEU A 131      82.954  68.954 143.960  1.00  0.00           N
ATOM   2072  CA  LEU A 131      82.075  69.455 142.930  1.00  0.00           C
ATOM   2074  CB  LEU A 131      81.055  68.365 142.520  1.00  0.00           C
ATOM   2077  CG  LEU A 131      81.534  67.354 141.460  1.00  0.00           C
ATOM   2079  CD1 LEU A 131      82.854  66.645 141.771  1.00  0.00           C
ATOM   2083  CD2 LEU A 131      80.415  66.346 141.219  1.00  0.00           C
ATOM   2087  C   LEU A 131      81.335  70.705 143.380  1.00  0.00           C
ATOM   2088  O   LEU A 131      80.594  71.305 142.600  1.00  0.00           O
ATOM   2089  N   GLY A 132      81.555  71.206 144.611  1.00  0.00           N
ATOM   2091  CA  GLY A 132      80.954  72.435 145.109  1.00  0.00           C
ATOM   2094  C   GLY A 132      79.474  72.335 145.419  1.00  0.00           C
ATOM   2095  O   GLY A 132      78.704  73.245 145.139  1.00  0.00           O
ATOM   2096  N   LEU A 133      79.034  71.206 145.990  1.00  0.00           N
ATOM   2098  CA  LEU A 133      77.655  70.915 146.350  1.00  0.00           C
ATOM   2100  CB  LEU A 133      77.154  69.535 145.811  1.00  0.00           C
ATOM   2103  CG  LEU A 133      76.824  69.446 144.320  1.00  0.00           C
ATOM   2105  CD1 LEU A 133      75.814  70.516 143.900  1.00  0.00           C
ATOM   2109  CD2 LEU A 133      78.055  69.565 143.451  1.00  0.00           C
ATOM   2113  C   LEU A 133      77.494  70.825 147.850  1.00  0.00           C
ATOM   2114  O   LEU A 133      78.414  70.455 148.579  1.00  0.00           O
ATOM   2115  N   SER A 134      76.274  71.125 148.331  1.00  0.00           N
ATOM   2117  CA  SER A 134      75.884  70.915 149.701  1.00  0.00           C
ATOM   2119  CB  SER A 134      74.474  71.475 149.941  1.00  0.00           C
ATOM   2122  OG  SER A 134      74.434  72.876 149.720  1.00  0.00           O
ATOM   2124  C   SER A 134      75.924  69.455 150.180  1.00  0.00           C
ATOM   2125  O   SER A 134      75.574  68.525 149.451  1.00  0.00           O
ATOM   2126  N   PRO A 135      76.335  69.175 151.420  1.00  0.00           N
ATOM   2127  CD  PRO A 135      76.634  70.175 152.441  1.00  0.00           C
ATOM   2130  CA  PRO A 135      76.574  67.815 151.869  1.00  0.00           C
ATOM   2132  CB  PRO A 135      77.445  67.995 153.131  1.00  0.00           C
ATOM   2135  CG  PRO A 135      77.014  69.354 153.681  1.00  0.00           C
ATOM   2138  C   PRO A 135      75.304  67.045 152.180  1.00  0.00           C
ATOM   2139  O   PRO A 135      75.284  65.825 152.040  1.00  0.00           O
ATOM   2140  N   GLN A 136      74.244  67.725 152.660  1.00  0.00           N
ATOM   2142  CA  GLN A 136      73.104  67.035 153.240  1.00  0.00           C
ATOM   2144  CB  GLN A 136      72.434  67.865 154.391  1.00  0.00           C
ATOM   2147  CG  GLN A 136      71.774  69.195 153.941  1.00  0.00           C
ATOM   2150  CD  GLN A 136      71.125  70.015 155.081  1.00  0.00           C
ATOM   2151  OE1 GLN A 136      71.085  69.696 156.270  1.00  0.00           O
ATOM   2152  NE2 GLN A 136      70.555  71.185 154.691  1.00  0.00           N
ATOM   2155  C   GLN A 136      72.064  66.745 152.191  1.00  0.00           C
ATOM   2156  O   GLN A 136      71.094  66.035 152.471  1.00  0.00           O
ATOM   2157  N   ASP A 137      72.234  67.266 150.960  1.00  0.00           N
ATOM   2159  CA  ASP A 137      71.164  67.585 150.049  1.00  0.00           C
ATOM   2161  CB  ASP A 137      71.475  68.975 149.460  1.00  0.00           C
ATOM   2164  CG  ASP A 137      71.015  70.044 150.439  1.00  0.00           C
ATOM   2165  OD1 ASP A 137      69.975  69.845 151.111  1.00  0.00           O
ATOM   2166  OD2 ASP A 137      71.624  71.146 150.430  1.00  0.00           O
ATOM   2167  C   ASP A 137      70.934  66.535 148.980  1.00  0.00           C
ATOM   2168  O   ASP A 137      70.144  66.715 148.040  1.00  0.00           O
ATOM   2169  N   SER A 138      71.504  65.344 149.180  1.00  0.00           N
ATOM   2171  CA  SER A 138      71.144  64.134 148.460  1.00  0.00           C
ATOM   2173  CB  SER A 138      71.795  62.945 149.201  1.00  0.00           C
ATOM   2176  OG  SER A 138      71.564  63.095 150.590  1.00  0.00           O
ATOM   2178  C   SER A 138      71.694  64.074 147.061  1.00  0.00           C
ATOM   2179  O   SER A 138      72.744  64.635 146.799  1.00  0.00           O
ATOM   2180  N   LEU A 139      71.094  63.316 146.130  1.00  0.00           N
ATOM   2182  CA  LEU A 139      71.754  63.074 144.850  1.00  0.00           C
ATOM   2184  CB  LEU A 139      71.295  61.715 144.299  1.00  0.00           C
ATOM   2187  CG  LEU A 139      72.454  60.725 144.111  1.00  0.00           C
ATOM   2189  CD1 LEU A 139      73.024  60.254 145.460  1.00  0.00           C
ATOM   2193  CD2 LEU A 139      71.904  59.555 143.320  1.00  0.00           C
ATOM   2197  C   LEU A 139      71.475  64.134 143.811  1.00  0.00           C
ATOM   2198  O   LEU A 139      72.144  64.195 142.780  1.00  0.00           O
ATOM   2199  N   GLY A 140      70.475  64.994 144.049  1.00  0.00           N
ATOM   2201  CA  GLY A 140      69.945  65.885 143.040  1.00  0.00           C
ATOM   2204  C   GLY A 140      69.305  65.165 141.880  1.00  0.00           C
ATOM   2205  O   GLY A 140      68.754  64.074 142.031  1.00  0.00           O
ATOM   2206  N   THR A 141      69.295  65.766 140.680  1.00  0.00           N
ATOM   2208  CA  THR A 141      68.704  65.105 139.520  1.00  0.00           C
ATOM   2210  CB  THR A 141      67.975  66.025 138.540  1.00  0.00           C
ATOM   2212  OG1 THR A 141      67.305  67.045 139.260  1.00  0.00           O
ATOM   2214  CG2 THR A 141      66.915  65.265 137.710  1.00  0.00           C
ATOM   2218  C   THR A 141      69.814  64.325 138.859  1.00  0.00           C
ATOM   2219  O   THR A 141      70.975  64.344 139.271  1.00  0.00           O
ATOM   2220  N   ARG A 142      69.474  63.564 137.811  1.00  0.00           N
ATOM   2222  CA  ARG A 142      70.295  62.526 137.251  1.00  0.00           C
ATOM   2224  CB  ARG A 142      69.545  61.875 136.061  1.00  0.00           C
ATOM   2227  CG  ARG A 142      68.115  61.404 136.421  1.00  0.00           C
ATOM   2230  CD  ARG A 142      67.494  60.364 135.490  1.00  0.00           C
ATOM   2233  NE  ARG A 142      67.674  60.854 134.090  1.00  0.00           N
ATOM   2235  CZ  ARG A 142      67.664  60.096 133.010  1.00  0.00           C
ATOM   2236  NH1 ARG A 142      67.545  58.785 133.031  1.00  0.00           N
ATOM   2239  NH2 ARG A 142      67.684  60.665 131.829  1.00  0.00           N
ATOM   2242  C   ARG A 142      71.674  62.975 136.820  1.00  0.00           C
ATOM   2243  O   ARG A 142      72.664  62.305 137.070  1.00  0.00           O
ATOM   2244  N   SER A 143      71.784  64.166 136.191  1.00  0.00           N
ATOM   2246  CA  SER A 143      73.064  64.744 135.829  1.00  0.00           C
ATOM   2248  CB  SER A 143      72.874  66.035 135.000  1.00  0.00           C
ATOM   2251  OG  SER A 143      73.644  65.955 133.799  1.00  0.00           O
ATOM   2253  C   SER A 143      73.975  65.044 136.999  1.00  0.00           C
ATOM   2254  O   SER A 143      75.144  64.696 136.980  1.00  0.00           O
ATOM   2255  N   LYS A 144      73.464  65.645 138.090  1.00  0.00           N
ATOM   2257  CA  LYS A 144      74.254  65.876 139.290  1.00  0.00           C
ATOM   2259  CB  LYS A 144      73.414  66.695 140.289  1.00  0.00           C
ATOM   2262  CG  LYS A 144      74.204  67.364 141.421  1.00  0.00           C
ATOM   2265  CD  LYS A 144      75.164  68.485 140.970  1.00  0.00           C
ATOM   2268  CE  LYS A 144      74.514  69.755 140.370  1.00  0.00           C
ATOM   2271  NZ  LYS A 144      73.734  70.524 141.359  1.00  0.00           N
ATOM   2275  C   LYS A 144      74.734  64.555 139.910  1.00  0.00           C
ATOM   2276  O   LYS A 144      75.894  64.404 140.280  1.00  0.00           O
ATOM   2277  N   ALA A 145      73.854  63.535 139.969  1.00  0.00           N
ATOM   2279  CA  ALA A 145      74.225  62.185 140.350  1.00  0.00           C
ATOM   2281  CB  ALA A 145      72.954  61.314 140.380  1.00  0.00           C
ATOM   2285  C   ALA A 145      75.284  61.525 139.480  1.00  0.00           C
ATOM   2286  O   ALA A 145      76.214  60.896 139.980  1.00  0.00           O
ATOM   2287  N   ILE A 146      75.194  61.666 138.141  1.00  0.00           N
ATOM   2289  CA  ILE A 146      76.225  61.224 137.210  1.00  0.00           C
ATOM   2291  CB  ILE A 146      75.774  61.424 135.759  1.00  0.00           C
ATOM   2293  CG2 ILE A 146      76.954  61.325 134.770  1.00  0.00           C
ATOM   2297  CG1 ILE A 146      74.664  60.416 135.391  1.00  0.00           C
ATOM   2300  CD  ILE A 146      73.934  60.795 134.100  1.00  0.00           C
ATOM   2304  C   ILE A 146      77.564  61.875 137.480  1.00  0.00           C
ATOM   2305  O   ILE A 146      78.585  61.185 137.561  1.00  0.00           O
ATOM   2306  N   GLY A 147      77.585  63.195 137.721  1.00  0.00           N
ATOM   2308  CA  GLY A 147      78.784  63.965 138.031  1.00  0.00           C
ATOM   2311  C   GLY A 147      79.504  63.526 139.281  1.00  0.00           C
ATOM   2312  O   GLY A 147      80.725  63.424 139.310  1.00  0.00           O
ATOM   2313  N   ILE A 148      78.754  63.235 140.361  1.00  0.00           N
ATOM   2315  CA  ILE A 148      79.305  62.564 141.539  1.00  0.00           C
ATOM   2317  CB  ILE A 148      78.365  62.505 142.749  1.00  0.00           C
ATOM   2319  CG2 ILE A 148      78.814  61.404 143.759  1.00  0.00           C
ATOM   2323  CG1 ILE A 148      78.324  63.846 143.540  1.00  0.00           C
ATOM   2326  CD  ILE A 148      77.424  64.924 142.930  1.00  0.00           C
ATOM   2330  C   ILE A 148      79.854  61.174 141.219  1.00  0.00           C
ATOM   2331  O   ILE A 148      80.965  60.816 141.590  1.00  0.00           O
ATOM   2332  N   ALA A 149      79.074  60.345 140.510  1.00  0.00           N
ATOM   2334  CA  ALA A 149      79.424  58.986 140.171  1.00  0.00           C
ATOM   2336  CB  ALA A 149      78.235  58.334 139.490  1.00  0.00           C
ATOM   2340  C   ALA A 149      80.684  58.814 139.329  1.00  0.00           C
ATOM   2341  O   ALA A 149      81.464  57.884 139.549  1.00  0.00           O
ATOM   2342  N   ARG A 150      80.915  59.715 138.361  1.00  0.00           N
ATOM   2344  CA  ARG A 150      82.124  59.766 137.561  1.00  0.00           C
ATOM   2346  CB  ARG A 150      81.975  60.774 136.389  1.00  0.00           C
ATOM   2349  CG  ARG A 150      80.975  60.324 135.299  1.00  0.00           C
ATOM   2352  CD  ARG A 150      80.854  61.294 134.130  1.00  0.00           C
ATOM   2355  NE  ARG A 150      79.664  60.886 133.320  1.00  0.00           N
ATOM   2357  CZ  ARG A 150      79.615  59.896 132.430  1.00  0.00           C
ATOM   2358  NH1 ARG A 150      80.644  59.125 132.161  1.00  0.00           N
ATOM   2361  NH2 ARG A 150      78.484  59.696 131.771  1.00  0.00           N
ATOM   2364  C   ARG A 150      83.424  59.994 138.320  1.00  0.00           C
ATOM   2365  O   ARG A 150      84.434  59.345 138.049  1.00  0.00           O
ATOM   2366  N   ASN A 151      83.444  60.904 139.320  1.00  0.00           N
ATOM   2368  CA  ASN A 151      84.634  61.206 140.090  1.00  0.00           C
ATOM   2370  CB  ASN A 151      84.554  62.575 140.840  1.00  0.00           C
ATOM   2373  CG  ASN A 151      83.674  62.625 142.100  1.00  0.00           C
ATOM   2374  OD1 ASN A 151      83.994  62.084 143.161  1.00  0.00           O
ATOM   2375  ND2 ASN A 151      82.545  63.354 142.020  1.00  0.00           N
ATOM   2378  C   ASN A 151      85.015  60.064 141.020  1.00  0.00           C
ATOM   2379  O   ASN A 151      86.195  59.805 141.259  1.00  0.00           O
ATOM   2380  N   VAL A 152      83.985  59.354 141.539  1.00  0.00           N
ATOM   2382  CA  VAL A 152      84.094  58.424 142.650  1.00  0.00           C
ATOM   2384  CB  VAL A 152      82.875  58.576 143.561  1.00  0.00           C
ATOM   2386  CG1 VAL A 152      81.604  57.954 142.939  1.00  0.00           C
ATOM   2390  CG2 VAL A 152      83.144  57.965 144.930  1.00  0.00           C
ATOM   2394  C   VAL A 152      84.284  56.996 142.161  1.00  0.00           C
ATOM   2395  O   VAL A 152      84.344  56.016 142.910  1.00  0.00           O
ATOM   2396  N   GLY A 153      84.354  56.824 140.820  1.00  0.00           N
ATOM   2398  CA  GLY A 153      84.434  55.545 140.160  1.00  0.00           C
ATOM   2401  C   GLY A 153      83.225  54.685 140.380  1.00  0.00           C
ATOM   2402  O   GLY A 153      83.354  53.505 140.689  1.00  0.00           O
ATOM   2403  N   ALA A 154      82.014  55.244 140.299  1.00  0.00           N
ATOM   2405  CA  ALA A 154      80.804  54.454 140.271  1.00  0.00           C
ATOM   2407  CB  ALA A 154      79.654  55.075 141.090  1.00  0.00           C
ATOM   2411  C   ALA A 154      80.394  54.254 138.831  1.00  0.00           C
ATOM   2412  O   ALA A 154      80.524  55.145 138.001  1.00  0.00           O
ATOM   2413  N   HIS A 155      79.914  53.035 138.529  1.00  0.00           N
ATOM   2415  CA  HIS A 155      79.604  52.564 137.201  1.00  0.00           C
ATOM   2417  CB  HIS A 155      80.184  51.146 136.999  1.00  0.00           C
ATOM   2420  ND1 HIS A 155      80.614  50.756 134.600  1.00  0.00           N
ATOM   2421  CG  HIS A 155      79.844  50.515 135.710  1.00  0.00           C
ATOM   2422  CE1 HIS A 155      80.004  50.084 133.630  1.00  0.00           C
ATOM   2424  NE2 HIS A 155      78.924  49.415 134.090  1.00  0.00           N
ATOM   2426  CD2 HIS A 155      78.835  49.674 135.430  1.00  0.00           C
ATOM   2428  C   HIS A 155      78.115  52.544 136.990  1.00  0.00           C
ATOM   2429  O   HIS A 155      77.594  52.494 135.880  1.00  0.00           O
ATOM   2430  N   TYR A 156      77.375  52.684 138.090  1.00  0.00           N
ATOM   2432  CA  TYR A 156      75.954  52.835 138.060  1.00  0.00           C
ATOM   2434  CB  TYR A 156      75.214  51.544 138.480  1.00  0.00           C
ATOM   2437  CG  TYR A 156      75.555  50.335 137.650  1.00  0.00           C
ATOM   2438  CD1 TYR A 156      75.254  50.324 136.281  1.00  0.00           C
ATOM   2440  CE1 TYR A 156      75.434  49.174 135.510  1.00  0.00           C
ATOM   2442  CZ  TYR A 156      75.894  48.004 136.120  1.00  0.00           C
ATOM   2443  OH  TYR A 156      76.074  46.854 135.340  1.00  0.00           O
ATOM   2445  CD2 TYR A 156      76.015  49.155 138.240  1.00  0.00           C
ATOM   2447  CE2 TYR A 156      76.164  47.975 137.491  1.00  0.00           C
ATOM   2449  C   TYR A 156      75.574  53.875 139.070  1.00  0.00           C
ATOM   2450  O   TYR A 156      76.314  54.184 140.009  1.00  0.00           O
ATOM   2451  N   VAL A 157      74.365  54.424 138.900  1.00  0.00           N
ATOM   2453  CA  VAL A 157      73.754  55.244 139.919  1.00  0.00           C
ATOM   2455  CB  VAL A 157      73.784  56.736 139.590  1.00  0.00           C
ATOM   2457  CG1 VAL A 157      75.194  57.185 139.201  1.00  0.00           C
ATOM   2461  CG2 VAL A 157      72.844  57.084 138.451  1.00  0.00           C
ATOM   2465  C   VAL A 157      72.354  54.706 140.210  1.00  0.00           C
ATOM   2466  O   VAL A 157      71.655  54.174 139.350  1.00  0.00           O
ATOM   2467  N   LEU A 158      71.985  54.734 141.499  1.00  0.00           N
ATOM   2469  CA  LEU A 158      70.835  54.044 142.070  1.00  0.00           C
ATOM   2471  CB  LEU A 158      71.184  53.535 143.490  1.00  0.00           C
ATOM   2474  CG  LEU A 158      72.115  52.305 143.540  1.00  0.00           C
ATOM   2476  CD1 LEU A 158      73.324  52.285 142.581  1.00  0.00           C
ATOM   2480  CD2 LEU A 158      72.594  51.964 144.941  1.00  0.00           C
ATOM   2484  C   LEU A 158      69.704  55.035 142.180  1.00  0.00           C
ATOM   2485  O   LEU A 158      69.975  56.215 142.311  1.00  0.00           O
ATOM   2486  N   TYR A 159      68.424  54.646 142.139  1.00  0.00           N
ATOM   2488  CA  TYR A 159      67.365  55.654 142.201  1.00  0.00           C
ATOM   2490  CB  TYR A 159      66.684  55.875 140.820  1.00  0.00           C
ATOM   2493  CG  TYR A 159      67.524  56.904 140.139  1.00  0.00           C
ATOM   2494  CD1 TYR A 159      67.564  58.214 140.671  1.00  0.00           C
ATOM   2496  CE1 TYR A 159      68.454  59.166 140.160  1.00  0.00           C
ATOM   2498  CZ  TYR A 159      69.274  58.806 139.090  1.00  0.00           C
ATOM   2499  OH  TYR A 159      70.374  59.594 138.770  1.00  0.00           O
ATOM   2501  CD2 TYR A 159      68.344  56.574 139.061  1.00  0.00           C
ATOM   2503  CE2 TYR A 159      69.214  57.535 138.540  1.00  0.00           C
ATOM   2505  C   TYR A 159      66.385  55.454 143.290  1.00  0.00           C
ATOM   2506  O   TYR A 159      65.244  55.886 143.210  1.00  0.00           O
ATOM   2507  N   SER A 160      66.824  54.826 144.380  1.00  0.00           N
ATOM   2509  CA  SER A 160      66.004  54.776 145.549  1.00  0.00           C
ATOM   2511  CB  SER A 160      66.405  55.854 146.561  1.00  0.00           C
ATOM   2514  OG  SER A 160      65.374  56.834 146.630  1.00  0.00           O
ATOM   2516  C   SER A 160      66.074  53.414 146.160  1.00  0.00           C
ATOM   2517  O   SER A 160      66.754  52.535 145.671  1.00  0.00           O
ATOM   2518  N   SER A 161      65.295  53.235 147.240  1.00  0.00           N
ATOM   2520  CA  SER A 161      65.054  51.964 147.880  1.00  0.00           C
ATOM   2522  CB  SER A 161      64.434  50.854 146.990  1.00  0.00           C
ATOM   2525  OG  SER A 161      64.504  49.534 147.549  1.00  0.00           O
ATOM   2527  C   SER A 161      65.994  51.525 148.971  1.00  0.00           C
ATOM   2528  O   SER A 161      67.134  51.954 149.070  1.00  0.00           O
ATOM   2529  N   ALA A 162      65.454  50.704 149.891  1.00  0.00           N
ATOM   2531  CA  ALA A 162      66.034  50.486 151.169  1.00  0.00           C
ATOM   2533  CB  ALA A 162      65.914  51.744 152.040  1.00  0.00           C
ATOM   2537  C   ALA A 162      65.415  49.334 151.939  1.00  0.00           C
ATOM   2538  O   ALA A 162      66.094  48.435 152.400  1.00  0.00           O
ATOM   2539  N   SER A 163      64.085  49.334 152.079  1.00  0.00           N
ATOM   2541  CA  SER A 163      63.304  48.186 152.471  1.00  0.00           C
ATOM   2543  CB  SER A 163      63.365  47.006 151.471  1.00  0.00           C
ATOM   2546  OG  SER A 163      62.305  47.185 150.531  1.00  0.00           O
ATOM   2548  C   SER A 163      63.374  47.684 153.891  1.00  0.00           C
ATOM   2549  O   SER A 163      64.354  47.146 154.381  1.00  0.00           O
ATOM   2550  N   GLY A 164      62.234  47.765 154.579  1.00  0.00           N
ATOM   2552  CA  GLY A 164      61.954  46.964 155.751  1.00  0.00           C
ATOM   2555  C   GLY A 164      62.774  47.084 157.001  1.00  0.00           C
ATOM   2556  O   GLY A 164      63.115  48.174 157.410  1.00  0.00           O
ATOM   2557  N   ASN A 165      62.975  45.965 157.711  1.00  0.00           N
ATOM   2559  CA  ASN A 165      63.584  46.005 159.020  1.00  0.00           C
ATOM   2561  CB  ASN A 165      63.314  44.696 159.820  1.00  0.00           C
ATOM   2564  CG  ASN A 165      63.744  44.734 161.291  1.00  0.00           C
ATOM   2565  OD1 ASN A 165      64.104  45.765 161.860  1.00  0.00           O
ATOM   2566  ND2 ASN A 165      63.765  43.555 161.940  1.00  0.00           N
ATOM   2569  C   ASN A 165      65.015  46.474 159.031  1.00  0.00           C
ATOM   2570  O   ASN A 165      65.824  46.026 158.230  1.00  0.00           O
ATOM   2571  N   VAL A 166      65.354  47.334 160.000  1.00  0.00           N
ATOM   2573  CA  VAL A 166      66.684  47.754 160.380  1.00  0.00           C
ATOM   2575  CB  VAL A 166      66.655  48.916 161.380  1.00  0.00           C
ATOM   2577  CG1 VAL A 166      68.004  49.654 161.370  1.00  0.00           C
ATOM   2581  CG2 VAL A 166      65.555  49.944 161.011  1.00  0.00           C
ATOM   2585  C   VAL A 166      67.545  46.605 160.890  1.00  0.00           C
ATOM   2586  O   VAL A 166      68.744  46.736 161.040  1.00  0.00           O
ATOM   2587  N   ASN A 167      66.985  45.394 161.100  1.00  0.00           N
ATOM   2589  CA  ASN A 167      67.804  44.174 161.111  1.00  0.00           C
ATOM   2591  CB  ASN A 167      67.814  43.544 162.520  1.00  0.00           C
ATOM   2594  CG  ASN A 167      68.644  44.464 163.400  1.00  0.00           C
ATOM   2595  OD1 ASN A 167      69.725  44.935 163.049  1.00  0.00           O
ATOM   2596  ND2 ASN A 167      68.084  44.776 164.590  1.00  0.00           N
ATOM   2599  C   ASN A 167      67.445  43.084 160.120  1.00  0.00           C
ATOM   2600  O   ASN A 167      67.944  41.975 160.220  1.00  0.00           O
ATOM   2601  N   ALA A 168      66.594  43.354 159.111  1.00  0.00           N
ATOM   2603  CA  ALA A 168      66.265  42.346 158.131  1.00  0.00           C
ATOM   2605  CB  ALA A 168      65.415  41.215 158.721  1.00  0.00           C
ATOM   2609  C   ALA A 168      65.574  42.945 156.891  1.00  0.00           C
ATOM   2610  O   ALA A 168      64.354  43.125 156.859  1.00  0.00           O
ATOM   2611  N   PRO A 169      66.335  43.284 155.859  1.00  0.00           N
ATOM   2612  CD  PRO A 169      67.764  43.614 155.941  1.00  0.00           C
ATOM   2615  CA  PRO A 169      65.774  43.864 154.650  1.00  0.00           C
ATOM   2617  CB  PRO A 169      66.845  44.875 154.210  1.00  0.00           C
ATOM   2620  CG  PRO A 169      67.784  45.026 155.400  1.00  0.00           C
ATOM   2623  C   PRO A 169      65.595  42.824 153.570  1.00  0.00           C
ATOM   2624  O   PRO A 169      66.104  41.704 153.681  1.00  0.00           O
ATOM   2625  N   THR A 170      64.945  43.246 152.471  1.00  0.00           N
ATOM   2627  CA  THR A 170      65.174  42.724 151.130  1.00  0.00           C
ATOM   2629  CB  THR A 170      63.924  42.535 150.251  1.00  0.00           C
ATOM   2631  OG1 THR A 170      64.225  42.034 148.941  1.00  0.00           O
ATOM   2633  CG2 THR A 170      63.084  43.806 150.040  1.00  0.00           C
ATOM   2637  C   THR A 170      65.964  43.806 150.471  1.00  0.00           C
ATOM   2638  O   THR A 170      65.854  44.944 150.889  1.00  0.00           O
ATOM   2639  N   LEU A 171      66.665  43.505 149.359  1.00  0.00           N
ATOM   2641  CA  LEU A 171      66.674  44.515 148.331  1.00  0.00           C
ATOM   2643  CB  LEU A 171      67.964  45.355 148.400  1.00  0.00           C
ATOM   2646  CG  LEU A 171      67.704  46.866 148.340  1.00  0.00           C
ATOM   2648  CD1 LEU A 171      66.624  47.444 149.270  1.00  0.00           C
ATOM   2652  CD2 LEU A 171      68.984  47.666 148.531  1.00  0.00           C
ATOM   2656  C   LEU A 171      66.464  43.986 146.949  1.00  0.00           C
ATOM   2657  O   LEU A 171      67.254  43.204 146.430  1.00  0.00           O
ATOM   2658  N   GLN A 172      65.415  44.485 146.290  1.00  0.00           N
ATOM   2660  CA  GLN A 172      65.085  44.324 144.900  1.00  0.00           C
ATOM   2662  CB  GLN A 172      63.794  43.484 144.779  1.00  0.00           C
ATOM   2665  CG  GLN A 172      62.865  43.724 143.551  1.00  0.00           C
ATOM   2668  CD  GLN A 172      63.394  43.494 142.150  1.00  0.00           C
ATOM   2669  OE1 GLN A 172      63.224  42.375 141.680  1.00  0.00           O
ATOM   2670  NE2 GLN A 172      63.975  44.485 141.439  1.00  0.00           N
ATOM   2673  C   GLN A 172      64.714  45.665 144.391  1.00  0.00           C
ATOM   2674  O   GLN A 172      63.784  46.206 144.980  1.00  0.00           O
ATOM   2675  N   MET A 173      65.324  46.285 143.340  1.00  0.00           N
ATOM   2677  CA  MET A 173      65.024  47.695 143.141  1.00  0.00           C
ATOM   2679  CB  MET A 173      65.454  48.456 144.509  1.00  0.00           C
ATOM   2682  CG  MET A 173      66.874  48.365 145.160  1.00  0.00           C
ATOM   2685  SD  MET A 173      67.294  49.545 146.471  1.00  0.00           S
ATOM   2686  CE  MET A 173      69.014  50.044 146.180  1.00  0.00           C
ATOM   2690  C   MET A 173      64.774  48.195 141.590  1.00  0.00           C
ATOM   2691  O   MET A 173      63.804  47.715 141.010  1.00  0.00           O
ATOM   2692  N   GLN A 174      65.555  49.085 140.850  1.00  0.00           N
ATOM   2694  CA  GLN A 174      65.444  49.846 139.549  1.00  0.00           C
ATOM   2696  CB  GLN A 174      64.344  50.965 139.499  1.00  0.00           C
ATOM   2699  CG  GLN A 174      62.894  50.494 139.299  1.00  0.00           C
ATOM   2702  CD  GLN A 174      61.844  51.346 140.031  1.00  0.00           C
ATOM   2703  OE1 GLN A 174      61.795  52.575 139.900  1.00  0.00           O
ATOM   2704  NE2 GLN A 174      60.974  50.644 140.781  1.00  0.00           N
ATOM   2707  C   GLN A 174      66.744  50.634 139.150  1.00  0.00           C
ATOM   2708  O   GLN A 174      67.184  51.515 139.891  1.00  0.00           O
ATOM   2709  N   LEU A 175      67.434  50.405 137.990  1.00  0.00           N
ATOM   2711  CA  LEU A 175      68.814  50.946 137.771  1.00  0.00           C
ATOM   2713  CB  LEU A 175      69.794  49.805 137.359  1.00  0.00           C
ATOM   2716  CG  LEU A 175      71.314  50.145 137.380  1.00  0.00           C
ATOM   2718  CD1 LEU A 175      71.725  50.524 138.790  1.00  0.00           C
ATOM   2722  CD2 LEU A 175      72.225  48.986 136.971  1.00  0.00           C
ATOM   2726  C   LEU A 175      69.004  52.055 136.710  1.00  0.00           C
ATOM   2727  O   LEU A 175      68.424  51.996 135.630  1.00  0.00           O
ATOM   2728  N   MET A 176      69.914  53.035 136.960  1.00  0.00           N
ATOM   2730  CA  MET A 176      70.524  53.846 135.889  1.00  0.00           C
ATOM   2732  CB  MET A 176      70.434  55.364 136.141  1.00  0.00           C
ATOM   2735  CG  MET A 176      70.835  56.215 134.900  1.00  0.00           C
ATOM   2738  SD  MET A 176      70.275  57.934 134.829  1.00  0.00           S
ATOM   2739  CE  MET A 176      71.634  58.654 135.759  1.00  0.00           C
ATOM   2743  C   MET A 176      72.004  53.544 135.661  1.00  0.00           C
ATOM   2744  O   MET A 176      72.835  53.535 136.579  1.00  0.00           O
ATOM   2745  N   LEU A 177      72.384  53.334 134.391  1.00  0.00           N
ATOM   2747  CA  LEU A 177      73.774  53.295 133.990  1.00  0.00           C
ATOM   2749  CB  LEU A 177      73.924  52.544 132.650  1.00  0.00           C
ATOM   2752  CG  LEU A 177      75.344  52.494 132.049  1.00  0.00           C
ATOM   2754  CD1 LEU A 177      76.335  51.725 132.919  1.00  0.00           C
ATOM   2758  CD2 LEU A 177      75.264  51.854 130.671  1.00  0.00           C
ATOM   2762  C   LEU A 177      74.374  54.685 133.921  1.00  0.00           C
ATOM   2763  O   LEU A 177      73.865  55.564 133.210  1.00  0.00           O
ATOM   2764  N   VAL A 178      75.464  54.956 134.671  1.00  0.00           N
ATOM   2766  CA  VAL A 178      76.064  56.285 134.751  1.00  0.00           C
ATOM   2768  CB  VAL A 178      77.195  56.314 135.781  1.00  0.00           C
ATOM   2770  CG1 VAL A 178      78.434  55.556 135.320  1.00  0.00           C
ATOM   2774  CG2 VAL A 178      77.615  57.765 136.090  1.00  0.00           C
ATOM   2778  C   VAL A 178      76.554  56.795 133.400  1.00  0.00           C
ATOM   2779  O   VAL A 178      76.295  57.934 133.010  1.00  0.00           O
ATOM   2780  N   GLN A 179      77.244  55.924 132.639  1.00  0.00           N
ATOM   2782  CA  GLN A 179      77.984  56.224 131.430  1.00  0.00           C
ATOM   2784  CB  GLN A 179      78.725  54.956 130.951  1.00  0.00           C
ATOM   2787  CG  GLN A 179      79.654  55.195 129.740  1.00  0.00           C
ATOM   2790  CD  GLN A 179      80.244  53.895 129.189  1.00  0.00           C
ATOM   2791  OE1 GLN A 179      80.045  52.775 129.661  1.00  0.00           O
ATOM   2792  NE2 GLN A 179      81.014  54.035 128.100  1.00  0.00           N
ATOM   2795  C   GLN A 179      77.094  56.774 130.329  1.00  0.00           C
ATOM   2796  O   GLN A 179      77.445  57.705 129.620  1.00  0.00           O
ATOM   2797  N   THR A 180      75.894  56.174 130.201  1.00  0.00           N
ATOM   2799  CA  THR A 180      74.914  56.515 129.169  1.00  0.00           C
ATOM   2801  CB  THR A 180      74.165  55.265 128.719  1.00  0.00           C
ATOM   2803  OG1 THR A 180      75.085  54.236 128.370  1.00  0.00           O
ATOM   2805  CG2 THR A 180      73.305  55.504 127.469  1.00  0.00           C
ATOM   2809  C   THR A 180      73.894  57.514 129.689  1.00  0.00           C
ATOM   2810  O   THR A 180      73.354  58.316 128.930  1.00  0.00           O
ATOM   2811  N   GLY A 181      73.615  57.526 131.010  1.00  0.00           N
ATOM   2813  CA  GLY A 181      72.484  58.265 131.570  1.00  0.00           C
ATOM   2816  C   GLY A 181      71.155  57.625 131.210  1.00  0.00           C
ATOM   2817  O   GLY A 181      70.124  58.274 131.040  1.00  0.00           O
ATOM   2818  N   GLU A 182      71.174  56.285 131.100  1.00  0.00           N
ATOM   2820  CA  GLU A 182      70.034  55.504 130.661  1.00  0.00           C
ATOM   2822  CB  GLU A 182      70.384  54.584 129.471  1.00  0.00           C
ATOM   2825  CG  GLU A 182      69.274  53.564 129.100  1.00  0.00           C
ATOM   2828  CD  GLU A 182      69.734  52.526 128.079  1.00  0.00           C
ATOM   2829  OE1 GLU A 182      70.894  52.596 127.620  1.00  0.00           O
ATOM   2830  OE2 GLU A 182      68.894  51.625 127.789  1.00  0.00           O
ATOM   2831  C   GLU A 182      69.524  54.674 131.799  1.00  0.00           C
ATOM   2832  O   GLU A 182      70.295  53.965 132.460  1.00  0.00           O
ATOM   2833  N   ILE A 183      68.214  54.766 132.079  1.00  0.00           N
ATOM   2835  CA  ILE A 183      67.504  53.834 132.930  1.00  0.00           C
ATOM   2837  CB  ILE A 183      66.094  54.306 133.281  1.00  0.00           C
ATOM   2839  CG2 ILE A 183      65.344  53.204 134.090  1.00  0.00           C
ATOM   2843  CG1 ILE A 183      66.134  55.654 134.030  1.00  0.00           C
ATOM   2846  CD  ILE A 183      66.824  55.564 135.391  1.00  0.00           C
ATOM   2850  C   ILE A 183      67.405  52.494 132.260  1.00  0.00           C
ATOM   2851  O   ILE A 183      66.795  52.364 131.210  1.00  0.00           O
ATOM   2852  N   ILE A 184      68.034  51.465 132.829  1.00  0.00           N
ATOM   2854  CA  ILE A 184      68.235  50.254 132.070  1.00  0.00           C
ATOM   2856  CB  ILE A 184      69.654  49.706 132.251  1.00  0.00           C
ATOM   2858  CG2 ILE A 184      70.674  50.704 131.650  1.00  0.00           C
ATOM   2862  CG1 ILE A 184      70.004  49.354 133.710  1.00  0.00           C
ATOM   2865  CD  ILE A 184      71.174  48.375 133.831  1.00  0.00           C
ATOM   2869  C   ILE A 184      67.184  49.204 132.400  1.00  0.00           C
ATOM   2870  O   ILE A 184      67.055  48.284 131.600  1.00  0.00           O
ATOM   2871  N   TRP A 185      66.414  49.334 133.520  1.00  0.00           N
ATOM   2873  CA  TRP A 185      65.514  48.265 133.999  1.00  0.00           C
ATOM   2875  CB  TRP A 185      66.284  46.875 133.999  1.00  0.00           C
ATOM   2878  CG  TRP A 185      65.805  45.805 134.900  1.00  0.00           C
ATOM   2879  CD1 TRP A 185      64.945  44.776 134.720  1.00  0.00           C
ATOM   2881  NE1 TRP A 185      64.444  44.404 135.951  1.00  0.00           N
ATOM   2883  CE2 TRP A 185      65.024  45.166 136.921  1.00  0.00           C
ATOM   2884  CD2 TRP A 185      65.954  46.016 136.290  1.00  0.00           C
ATOM   2885  CE3 TRP A 185      66.694  46.924 137.020  1.00  0.00           C
ATOM   2887  CZ3 TRP A 185      66.475  46.985 138.380  1.00  0.00           C
ATOM   2889  CZ2 TRP A 185      64.774  45.254 138.270  1.00  0.00           C
ATOM   2891  CH2 TRP A 185      65.545  46.166 138.999  1.00  0.00           C
ATOM   2893  C   TRP A 185      64.694  48.614 135.299  1.00  0.00           C
ATOM   2894  O   TRP A 185      65.034  49.576 136.001  1.00  0.00           O
ATOM   2895  N   SER A 186      63.584  47.875 135.641  1.00  0.00           N
ATOM   2897  CA  SER A 186      62.684  48.095 136.790  1.00  0.00           C
ATOM   2899  CB  SER A 186      61.484  49.056 136.439  1.00  0.00           C
ATOM   2902  OG  SER A 186      60.545  48.516 135.501  1.00  0.00           O
ATOM   2904  C   SER A 186      62.054  46.824 137.469  1.00  0.00           C
ATOM   2905  O   SER A 186      61.664  45.875 136.799  1.00  0.00           O
ATOM   2906  N   GLY A 187      61.914  46.736 138.840  1.00  0.00           N
ATOM   2908  CA  GLY A 187      61.224  45.574 139.449  1.00  0.00           C
ATOM   2911  C   GLY A 187      60.734  45.714 140.889  1.00  0.00           C
ATOM   2912  O   GLY A 187      60.754  46.795 141.471  1.00  0.00           O
ATOM   2913  N   LYS A 188      60.225  44.594 141.480  1.00  0.00           N
ATOM   2915  CA  LYS A 188      59.684  44.555 142.840  1.00  0.00           C
ATOM   2917  CB  LYS A 188      58.264  45.154 142.919  1.00  0.00           C
ATOM   2920  CG  LYS A 188      57.245  44.496 141.980  1.00  0.00           C
ATOM   2923  CD  LYS A 188      57.184  45.125 140.579  1.00  0.00           C
ATOM   2926  CE  LYS A 188      57.544  44.204 139.411  1.00  0.00           C
ATOM   2929  NZ  LYS A 188      57.364  44.974 138.161  1.00  0.00           N
ATOM   2933  C   LYS A 188      59.675  43.144 143.480  1.00  0.00           C
ATOM   2934  O   LYS A 188      59.545  42.146 142.771  1.00  0.00           O
ATOM   2935  N   GLY A 189      59.914  43.004 144.811  1.00  0.00           N
ATOM   2937  CA  GLY A 189      60.144  41.695 145.430  1.00  0.00           C
ATOM   2940  C   GLY A 189      60.704  41.765 146.840  1.00  0.00           C
ATOM   2941  O   GLY A 189      61.534  42.614 147.139  1.00  0.00           O
ATOM   2942  N   ALA A 190      60.274  40.864 147.749  1.00  0.00           N
ATOM   2944  CA  ALA A 190      60.344  41.125 149.180  1.00  0.00           C
ATOM   2946  CB  ALA A 190      58.905  41.224 149.680  1.00  0.00           C
ATOM   2950  C   ALA A 190      61.114  40.134 150.081  1.00  0.00           C
ATOM   2951  O   ALA A 190      61.554  39.064 149.680  1.00  0.00           O
ATOM   2952  N   VAL A 191      61.294  40.564 151.361  1.00  0.00           N
ATOM   2954  CA  VAL A 191      61.774  39.834 152.529  1.00  0.00           C
ATOM   2956  CB  VAL A 191      63.274  40.005 152.861  1.00  0.00           C
ATOM   2958  CG1 VAL A 191      63.695  39.395 154.221  1.00  0.00           C
ATOM   2962  CG2 VAL A 191      64.144  39.334 151.771  1.00  0.00           C
ATOM   2966  C   VAL A 191      60.884  40.385 153.639  1.00  0.00           C
ATOM   2967  O   VAL A 191      61.274  41.035 154.609  1.00  0.00           O
ATOM   2968  N   SER A 192      59.574  40.215 153.421  1.00  0.00           N
ATOM   2970  CA  SER A 192      58.524  40.864 154.160  1.00  0.00           C
ATOM   2972  CB  SER A 192      57.305  41.224 153.281  1.00  0.00           C
ATOM   2975  OG  SER A 192      57.144  40.294 152.201  1.00  0.00           O
ATOM   2977  C   SER A 192      58.034  40.056 155.329  1.00  0.00           C
ATOM   2978  O   SER A 192      57.964  38.826 155.281  1.00  0.00           O
ATOM   2979  N   GLN A 193      57.644  40.765 156.391  1.00  0.00           N
ATOM   2981  CA  GLN A 193      56.504  40.464 157.210  1.00  0.00           C
ATOM   2983  CB  GLN A 193      56.694  39.235 158.150  1.00  0.00           C
ATOM   2986  CG  GLN A 193      55.865  38.024 157.691  1.00  0.00           C
ATOM   2989  CD  GLN A 193      54.404  38.364 157.410  1.00  0.00           C
ATOM   2990  OE1 GLN A 193      53.934  38.334 156.270  1.00  0.00           O
ATOM   2991  NE2 GLN A 193      53.664  38.724 158.470  1.00  0.00           N
ATOM   2994  C   GLN A 193      56.214  41.765 157.971  1.00  0.00           C
ATOM   2995  OT1 GLN A 193      56.274  42.824 157.290  1.00  0.00           O
ATOM   2996  OT2 GLN A 193      55.934  41.736 159.189  1.00  0.00           O
ATOM   2997  NH3 POPEB 194     118.985  88.645 130.749  1.00  0.00           N
ATOM   3001  C12 POPEB 194     118.295  89.025 132.020  1.00  0.00           C
ATOM   3004  C11 POPEB 194     119.254  89.824 132.880  1.00  0.00           C
ATOM   3007  P   POPEB 194     120.965  91.495 131.760  1.00  0.00           P
ATOM   3008  O13 POPEB 194     120.975  92.956 131.590  1.00  0.00           O
ATOM   3009  O14 POPEB 194     121.994  90.876 132.609  1.00  0.00           O
ATOM   3010  O11 POPEB 194     120.884  90.765 130.350  1.00  0.00           O
ATOM   3011  O12 POPEB 194     119.534  91.095 132.270  1.00  0.00           O
ATOM   3012  C1  POPEB 194     121.604  91.255 129.219  1.00  0.00           C
ATOM   3015  C2  POPEB 194     121.555  90.224 128.060  1.00  0.00           C
ATOM   3017  O21 POPEB 194     122.484  90.555 127.030  1.00  0.00           O
ATOM   3018  C21 POPEB 194     122.124  91.465 126.119  1.00  0.00           C
ATOM   3019  O22 POPEB 194     121.184  92.225 126.219  1.00  0.00           O
ATOM   3020  C22 POPEB 194     123.024  91.306 124.891  1.00  0.00           C
ATOM   3023  C3  POPEB 194     120.104  89.925 127.540  1.00  0.00           C
ATOM   3026  O31 POPEB 194     120.155  89.104 126.350  1.00  0.00           O
ATOM   3027  C31 POPEB 194     118.985  88.914 125.759  1.00  0.00           C
ATOM   3028  O32 POPEB 194     117.904  89.255 126.201  1.00  0.00           O
ATOM   3029  C32 POPEB 194     119.315  88.405 124.351  1.00  0.00           C
ATOM   3032  C23 POPEB 194     122.564  92.115 123.641  1.00  0.00           C
ATOM   3035  C24 POPEB 194     122.865  91.425 122.290  1.00  0.00           C
ATOM   3038  C25 POPEB 194     121.594  91.045 121.510  1.00  0.00           C
ATOM   3041  C26 POPEB 194     121.885  90.505 120.100  1.00  0.00           C
ATOM   3044  C27 POPEB 194     120.614  90.374 119.240  1.00  0.00           C
ATOM   3047  C28 POPEB 194     120.684  89.255 118.180  1.00  0.00           C
ATOM   3050  C29 POPEB 194     121.704  89.454 117.090  1.00  0.00           C
ATOM   3052 0C21 POPEB 194     121.724  88.745 115.939  1.00  0.00           C
ATOM   3054 1C21 POPEB 194     120.744  87.664 115.570  1.00  0.00           C
ATOM   3057 2C21 POPEB 194     120.894  87.205 114.100  1.00  0.00           C
ATOM   3060 3C21 POPEB 194     122.104  86.285 113.840  1.00  0.00           C
ATOM   3063 4C21 POPEB 194     122.725  86.525 112.460  1.00  0.00           C
ATOM   3066 5C21 POPEB 194     123.504  85.326 111.911  1.00  0.00           C
ATOM   3069 6C21 POPEB 194     123.985  85.555 110.470  1.00  0.00           C
ATOM   3072 7C21 POPEB 194     124.725  84.355 109.869  1.00  0.00           C
ATOM   3075 8C21 POPEB 194     125.124  84.565 108.400  1.00  0.00           C
ATOM   3079  C33 POPEB 194     118.085  88.204 123.439  1.00  0.00           C
ATOM   3082  C34 POPEB 194     118.514  87.905 122.000  1.00  0.00           C
ATOM   3085  C35 POPEB 194     117.384  87.305 121.141  1.00  0.00           C
ATOM   3088  C36 POPEB 194     116.695  88.305 120.201  1.00  0.00           C
ATOM   3091  C37 POPEB 194     115.775  87.565 119.211  1.00  0.00           C
ATOM   3094  C38 POPEB 194     115.464  88.365 117.939  1.00  0.00           C
ATOM   3097  C39 POPEB 194     115.674  87.515 116.670  1.00  0.00           C
ATOM   3100 0C31 POPEB 194     115.544  88.325 115.380  1.00  0.00           C
ATOM   3103 1C31 POPEB 194     115.994  87.524 114.141  1.00  0.00           C
ATOM   3106 2C31 POPEB 194     116.105  88.415 112.900  1.00  0.00           C
ATOM   3109 3C31 POPEB 194     116.514  87.686 111.610  1.00  0.00           C
ATOM   3112 4C31 POPEB 194     117.824  86.915 111.740  1.00  0.00           C
ATOM   3115 5C31 POPEB 194     118.444  86.595 110.369  1.00  0.00           C
ATOM   3118 6C31 POPEB 194     119.434  85.435 110.420  1.00  0.00           C
ATOM   3122  NH3 POPEC 195      99.084  56.814  89.160  1.00  0.00           N
ATOM   3126  C12 POPEC 195     100.054  55.686  89.471  1.00  0.00           C
ATOM   3129  C11 POPEC 195     100.565  54.924  88.209  1.00  0.00           C
ATOM   3132  P   POPEC 195     103.144  54.174  88.281  1.00  0.00           P
ATOM   3133  O13 POPEC 195     103.584  53.414  87.080  1.00  0.00           O
ATOM   3134  O14 POPEC 195     103.524  55.584  88.421  1.00  0.00           O
ATOM   3135  O11 POPEC 195     103.695  53.404  89.540  1.00  0.00           O
ATOM   3136  O12 POPEC 195     101.594  53.974  88.530  1.00  0.00           O
ATOM   3137  C1  POPEC 195     104.464  54.095  90.531  1.00  0.00           C
ATOM   3140  C2  POPEC 195     104.214  53.446  91.910  1.00  0.00           C
ATOM   3142  O21 POPEC 195     104.814  54.174  93.001  1.00  0.00           O
ATOM   3143  C21 POPEC 195     104.414  55.405  93.260  1.00  0.00           C
ATOM   3144  O22 POPEC 195     103.725  56.125  92.561  1.00  0.00           O
ATOM   3145  C22 POPEC 195     104.945  55.774  94.640  1.00  0.00           C
ATOM   3148  C3  POPEC 195     104.764  51.985  91.851  1.00  0.00           C
ATOM   3151  O31 POPEC 195     105.045  51.404  93.141  1.00  0.00           O
ATOM   3152  C31 POPEC 195     103.954  50.914  93.741  1.00  0.00           C
ATOM   3153  O32 POPEC 195     102.844  50.886  93.250  1.00  0.00           O
ATOM   3154  C32 POPEC 195     104.354  50.314  95.090  1.00  0.00           C
ATOM   3157  C23 POPEC 195     104.125  56.894  95.289  1.00  0.00           C
ATOM   3160  C24 POPEC 195     104.634  57.285  96.679  1.00  0.00           C
ATOM   3163  C25 POPEC 195     104.294  56.255  97.759  1.00  0.00           C
ATOM   3166  C26 POPEC 195     104.525  56.754  99.189  1.00  0.00           C
ATOM   3169  C27 POPEC 195     105.985  56.614  99.660  1.00  0.00           C
ATOM   3172  C28 POPEC 195     106.234  56.996 101.130  1.00  0.00           C
ATOM   3175  C29 POPEC 195     105.324  56.264 102.090  1.00  0.00           C
ATOM   3177 0C21 POPEC 195     105.635  55.224 102.891  1.00  0.00           C
ATOM   3179 1C21 POPEC 195     106.975  54.534 103.031  1.00  0.00           C
ATOM   3182 2C21 POPEC 195     107.554  54.706 104.450  1.00  0.00           C
ATOM   3185 3C21 POPEC 195     108.804  53.855 104.660  1.00  0.00           C
ATOM   3188 4C21 POPEC 195     109.364  53.945 106.090  1.00  0.00           C
ATOM   3191 5C21 POPEC 195     110.524  52.965 106.320  1.00  0.00           C
ATOM   3194 6C21 POPEC 195     111.144  53.064 107.720  1.00  0.00           C
ATOM   3197 7C21 POPEC 195     112.194  51.975 107.970  1.00  0.00           C
ATOM   3200 8C21 POPEC 195     112.735  51.964 109.411  1.00  0.00           C
ATOM   3204  C33 POPEC 195     103.195  49.496  95.680  1.00  0.00           C
ATOM   3207  C34 POPEC 195     103.605  48.584  96.840  1.00  0.00           C
ATOM   3210  C35 POPEC 195     102.384  47.794  97.320  1.00  0.00           C
ATOM   3213  C36 POPEC 195     102.704  46.564  98.190  1.00  0.00           C
ATOM   3216  C37 POPEC 195     101.604  45.515  98.020  1.00  0.00           C
ATOM   3219  C38 POPEC 195     101.835  44.204  98.781  1.00  0.00           C
ATOM   3222  C39 POPEC 195     101.574  44.334 100.289  1.00  0.00           C
ATOM   3225 0C31 POPEC 195     101.475  42.965 100.970  1.00  0.00           C
ATOM   3228 1C31 POPEC 195     101.024  43.064 102.430  1.00  0.00           C
ATOM   3231 2C31 POPEC 195     100.624  41.704 103.000  1.00  0.00           C
ATOM   3234 3C31 POPEC 195      99.894  41.824 104.351  1.00  0.00           C
ATOM   3237 4C31 POPEC 195     100.795  42.244 105.521  1.00  0.00           C
ATOM   3240 5C31 POPEC 195     100.024  42.305 106.841  1.00  0.00           C
ATOM   3243 6C31 POPEC 195     100.845  42.884 108.000  1.00  0.00           C
ATOM   3247  NH3 POPED 196      58.425   2.204  83.610  1.00  0.00           N
ATOM   3251  C12 POPED 196      57.614   2.654  82.420  1.00  0.00           C
ATOM   3254  C11 POPED 196      56.084   2.484  82.640  1.00  0.00           C
ATOM   3257  P   POPED 196      55.044   4.864  82.619  1.00  0.00           P
ATOM   3258  O13 POPED 196      56.274   5.614  82.271  1.00  0.00           O
ATOM   3259  O14 POPED 196      54.144   4.444  81.521  1.00  0.00           O
ATOM   3260  O11 POPED 196      54.225   5.674  83.741  1.00  0.00           O
ATOM   3261  O12 POPED 196      55.494   3.554  83.400  1.00  0.00           O
ATOM   3262  C1  POPED 196      53.174   5.044  84.491  1.00  0.00           C
ATOM   3265  C2  POPED 196      52.214   6.064  85.201  1.00  0.00           C
ATOM   3267  O21 POPED 196      51.385   5.384  86.180  1.00  0.00           O
ATOM   3268  C21 POPED 196      51.884   5.384  87.411  1.00  0.00           C
ATOM   3269  O22 POPED 196      53.024   5.674  87.710  1.00  0.00           O
ATOM   3270  C22 POPED 196      50.824   5.004  88.439  1.00  0.00           C
ATOM   3273  C3  POPED 196      51.224   6.814  84.240  1.00  0.00           C
ATOM   3276  O31 POPED 196      50.064   7.224  85.000  1.00  0.00           O
ATOM   3277  C31 POPED 196      49.684   8.474  85.020  1.00  0.00           C
ATOM   3278  O32 POPED 196      50.024   9.374  84.281  1.00  0.00           O
ATOM   3279  C32 POPED 196      48.765   8.674  86.219  1.00  0.00           C
ATOM   3282  C23 POPED 196      50.764   6.034  89.590  1.00  0.00           C
ATOM   3285  C24 POPED 196      49.764   5.634  90.680  1.00  0.00           C
ATOM   3288  C25 POPED 196      49.764   6.604  91.870  1.00  0.00           C
ATOM   3291  C26 POPED 196      49.094   7.954  91.590  1.00  0.00           C
ATOM   3294  C27 POPED 196      49.085   8.844  92.850  1.00  0.00           C
ATOM   3297  C28 POPED 196      48.144  10.055  92.730  1.00  0.00           C
ATOM   3300  C29 POPED 196      48.324  11.164  93.741  1.00  0.00           C
ATOM   3302 0C21 POPED 196      48.295  11.104  95.090  1.00  0.00           C
ATOM   3304 1C21 POPED 196      48.054   9.914  95.989  1.00  0.00           C
ATOM   3307 2C21 POPED 196      46.684   9.954  96.689  1.00  0.00           C
ATOM   3310 3C21 POPED 196      46.514  11.104  97.689  1.00  0.00           C
ATOM   3313 4C21 POPED 196      45.164  11.034  98.410  1.00  0.00           C
ATOM   3316 5C21 POPED 196      44.875  12.224  99.329  1.00  0.00           C
ATOM   3319 6C21 POPED 196      43.534  12.035 100.061  1.00  0.00           C
ATOM   3322 7C21 POPED 196      43.174  13.214 100.970  1.00  0.00           C
ATOM   3325 8C21 POPED 196      41.914  12.984 101.810  1.00  0.00           C
ATOM   3329  C33 POPED 196      48.514  10.174  86.460  1.00  0.00           C
ATOM   3332  C34 POPED 196      47.774  10.504  87.759  1.00  0.00           C
ATOM   3335  C35 POPED 196      47.774  12.014  88.060  1.00  0.00           C
ATOM   3338  C36 POPED 196      46.865  12.354  89.240  1.00  0.00           C
ATOM   3341  C37 POPED 196      47.124  13.724  89.880  1.00  0.00           C
ATOM   3344  C38 POPED 196      46.214  13.934  91.100  1.00  0.00           C
ATOM   3347  C39 POPED 196      46.774  14.894  92.160  1.00  0.00           C
ATOM   3350 0C31 POPED 196      46.044  14.744  93.489  1.00  0.00           C
ATOM   3353 1C31 POPED 196      46.725  15.474  94.650  1.00  0.00           C
ATOM   3356 2C31 POPED 196      46.265  14.984  96.040  1.00  0.00           C
ATOM   3359 3C31 POPED 196      44.764  15.144  96.320  1.00  0.00           C
ATOM   3362 4C31 POPED 196      44.314  16.604  96.430  1.00  0.00           C
ATOM   3365 5C31 POPED 196      42.844  16.724  96.840  1.00  0.00           C
ATOM   3368 6C31 POPED 196      42.354  18.164  96.940  1.00  0.00           C
ATOM   3372  NH3 POPEE 197      55.545 108.115  83.850  1.00  0.00           N
ATOM   3376  C12 POPEE 197      56.664 107.745  82.931  1.00  0.00           C
ATOM   3379  C11 POPEE 197      56.924 106.245  83.040  1.00  0.00           C
ATOM   3382  P   POPEE 197      55.584 103.984  83.101  1.00  0.00           P
ATOM   3383  O13 POPEE 197      54.164 103.625  83.020  1.00  0.00           O
ATOM   3384  O14 POPEE 197      56.494 103.245  82.201  1.00  0.00           O
ATOM   3385  O11 POPEE 197      56.065 103.885  84.620  1.00  0.00           O
ATOM   3386  O12 POPEE 197      55.724 105.525  82.749  1.00  0.00           O
ATOM   3387  C1  POPEE 197      55.124 104.325  85.620  1.00  0.00           C
ATOM   3390  C2  POPEE 197      55.604 103.925  87.040  1.00  0.00           C
ATOM   3392  O21 POPEE 197      54.494 103.634  87.910  1.00  0.00           O
ATOM   3393  C21 POPEE 197      53.964 102.435  87.780  1.00  0.00           C
ATOM   3394  O22 POPEE 197      54.374 101.544  87.031  1.00  0.00           O
ATOM   3395  C22 POPEE 197      52.774 102.305  88.741  1.00  0.00           C
ATOM   3398  C3  POPEE 197      56.475 105.035  87.689  1.00  0.00           C
ATOM   3401  O31 POPEE 197      55.714 106.195  88.120  1.00  0.00           O
ATOM   3402  C31 POPEE 197      55.764 107.305  87.411  1.00  0.00           C
ATOM   3403  O32 POPEE 197      56.385 107.464  86.369  1.00  0.00           O
ATOM   3404  C32 POPEE 197      54.984 108.405  88.120  1.00  0.00           C
ATOM   3407  C23 POPEE 197      53.154 101.554  90.049  1.00  0.00           C
ATOM   3410  C24 POPEE 197      52.144 101.744  91.201  1.00  0.00           C
ATOM   3413  C25 POPEE 197      52.644 101.055  92.491  1.00  0.00           C
ATOM   3416  C26 POPEE 197      51.714 101.185  93.701  1.00  0.00           C
ATOM   3419  C27 POPEE 197      52.294 100.485  94.940  1.00  0.00           C
ATOM   3422  C28 POPEE 197      51.344 100.516  96.150  1.00  0.00           C
ATOM   3425  C29 POPEE 197      51.914  99.845  97.380  1.00  0.00           C
ATOM   3427 0C21 POPEE 197      51.444 100.005  98.630  1.00  0.00           C
ATOM   3429 1C21 POPEE 197      50.295 100.885  99.030  1.00  0.00           C
ATOM   3432 2C21 POPEE 197      50.634 101.835 100.201  1.00  0.00           C
ATOM   3435 3C21 POPEE 197      50.164 101.285 101.561  1.00  0.00           C
ATOM   3438 4C21 POPEE 197      50.434 102.266 102.710  1.00  0.00           C
ATOM   3441 5C21 POPEE 197      49.675 101.945 104.010  1.00  0.00           C
ATOM   3444 6C21 POPEE 197      48.144 101.915 103.881  1.00  0.00           C
ATOM   3447 7C21 POPEE 197      47.524 103.204 103.330  1.00  0.00           C
ATOM   3450 8C21 POPEE 197      46.024 103.075 103.031  1.00  0.00           C
ATOM   3454  C33 POPEE 197      54.444 107.975  89.500  1.00  0.00           C
ATOM   3457  C34 POPEE 197      53.905 109.135  90.329  1.00  0.00           C
ATOM   3460  C35 POPEE 197      54.994 110.056  90.881  1.00  0.00           C
ATOM   3463  C36 POPEE 197      54.654 110.475  92.320  1.00  0.00           C
ATOM   3466  C37 POPEE 197      55.615 111.516  92.900  1.00  0.00           C
ATOM   3469  C38 POPEE 197      55.534 111.665  94.430  1.00  0.00           C
ATOM   3472  C39 POPEE 197      56.154 110.475  95.180  1.00  0.00           C
ATOM   3475 0C31 POPEE 197      55.584 110.345  96.600  1.00  0.00           C
ATOM   3478 1C31 POPEE 197      56.104 109.104  97.341  1.00  0.00           C
ATOM   3481 2C31 POPEE 197      55.314 108.774  98.610  1.00  0.00           C
ATOM   3484 3C31 POPEE 197      55.424 109.845  99.701  1.00  0.00           C
ATOM   3487 4C31 POPEE 197      54.514 109.535 100.900  1.00  0.00           C
ATOM   3490 5C31 POPEE 197      54.545 110.625 101.981  1.00  0.00           C
ATOM   3493 6C31 POPEE 197      53.555 110.374 103.119  1.00  0.00           C
ATOM   3497  NH3 POPEF 198      17.284  19.785  81.150  1.00  0.00           N
ATOM   3501  C12 POPEF 198      18.534  19.554  80.340  1.00  0.00           C
ATOM   3504  C11 POPEF 198      19.144  20.865  79.840  1.00  0.00           C
ATOM   3507  P   POPEF 198      21.344  21.486  78.439  1.00  0.00           P
ATOM   3508  O13 POPEF 198      21.174  21.334  76.980  1.00  0.00           O
ATOM   3509  O14 POPEF 198      21.234  22.864  78.939  1.00  0.00           O
ATOM   3510  O11 POPEF 198      22.754  20.896  78.819  1.00  0.00           O
ATOM   3511  O12 POPEF 198      20.334  20.545  79.160  1.00  0.00           O
ATOM   3512  C1  POPEF 198      22.894  19.504  79.131  1.00  0.00           C
ATOM   3515  C2  POPEF 198      23.524  19.305  80.540  1.00  0.00           C
ATOM   3517  O21 POPEF 198      23.744  17.894  80.830  1.00  0.00           O
ATOM   3518  C21 POPEF 198      22.664  17.164  81.150  1.00  0.00           C
ATOM   3519  O22 POPEF 198      21.504  17.484  80.980  1.00  0.00           O
ATOM   3520  C22 POPEF 198      23.104  15.854  81.800  1.00  0.00           C
ATOM   3523  C3  POPEF 198      22.764  20.075  81.660  1.00  0.00           C
ATOM   3526  O31 POPEF 198      23.354  19.865  82.961  1.00  0.00           O
ATOM   3527  C31 POPEF 198      24.365  20.674  83.260  1.00  0.00           C
ATOM   3528  O32 POPEF 198      24.894  21.455  82.491  1.00  0.00           O
ATOM   3529  C32 POPEF 198      24.744  20.485  84.730  1.00  0.00           C
ATOM   3532  C23 POPEF 198      23.334  16.035  83.320  1.00  0.00           C
ATOM   3535  C24 POPEF 198      22.004  16.134  84.079  1.00  0.00           C
ATOM   3538  C25 POPEF 198      21.874  15.114  85.220  1.00  0.00           C
ATOM   3541  C26 POPEF 198      21.734  13.704  84.671  1.00  0.00           C
ATOM   3544  C27 POPEF 198      21.384  12.674  85.760  1.00  0.00           C
ATOM   3547  C28 POPEF 198      22.424  11.564  85.900  1.00  0.00           C
ATOM   3550  C29 POPEF 198      23.564  11.864  86.851  1.00  0.00           C
ATOM   3552 0C21 POPEF 198      23.894  11.124  87.920  1.00  0.00           C
ATOM   3554 1C21 POPEF 198      23.224   9.844  88.349  1.00  0.00           C
ATOM   3557 2C21 POPEF 198      22.214  10.004  89.500  1.00  0.00           C
ATOM   3560 3C21 POPEF 198      22.874  10.474  90.811  1.00  0.00           C
ATOM   3563 4C21 POPEF 198      21.914  10.494  91.991  1.00  0.00           C
ATOM   3566 5C21 POPEF 198      22.604  10.944  93.281  1.00  0.00           C
ATOM   3569 6C21 POPEF 198      21.664  10.885  94.491  1.00  0.00           C
ATOM   3572 7C21 POPEF 198      22.404  11.174  95.799  1.00  0.00           C
ATOM   3575 8C21 POPEF 198      21.504  11.144  97.031  1.00  0.00           C
ATOM   3579  C33 POPEF 198      25.824  21.486  85.220  1.00  0.00           C
ATOM   3582  C34 POPEF 198      25.884  21.604  86.751  1.00  0.00           C
ATOM   3585  C35 POPEF 198      24.714  22.395  87.350  1.00  0.00           C
ATOM   3588  C36 POPEF 198      24.784  22.574  88.869  1.00  0.00           C
ATOM   3591  C37 POPEF 198      23.524  23.274  89.421  1.00  0.00           C
ATOM   3594  C38 POPEF 198      23.494  23.396  90.951  1.00  0.00           C
ATOM   3597  C39 POPEF 198      24.354  24.535  91.499  1.00  0.00           C
ATOM   3600 0C31 POPEF 198      24.374  24.554  93.031  1.00  0.00           C
ATOM   3603 1C31 POPEF 198      25.304  25.634  93.610  1.00  0.00           C
ATOM   3606 2C31 POPEF 198      25.894  25.244  94.960  1.00  0.00           C
ATOM   3609 3C31 POPEF 198      26.865  26.305  95.501  1.00  0.00           C
ATOM   3612 4C31 POPEF 198      27.694  25.834  96.711  1.00  0.00           C
ATOM   3615 5C31 POPEF 198      28.734  26.865  97.150  1.00  0.00           C
ATOM   3618 6C31 POPEF 198      29.604  26.384  98.311  1.00  0.00           C
ATOM   3622  NH3 POPEG 199     123.085  65.495  87.759  1.00  0.00           N
ATOM   3626  C12 POPEG 199     121.924  64.604  87.380  1.00  0.00           C
ATOM   3629  C11 POPEG 199     120.754  64.646  88.390  1.00  0.00           C
ATOM   3632  P   POPEG 199     120.344  66.946  89.549  1.00  0.00           P
ATOM   3633  O13 POPEG 199     121.794  66.955  89.860  1.00  0.00           O
ATOM   3634  O14 POPEG 199     119.735  68.245  89.211  1.00  0.00           O
ATOM   3635  O11 POPEG 199     119.575  66.335  90.790  1.00  0.00           O
ATOM   3636  O12 POPEG 199     120.104  65.915  88.381  1.00  0.00           O
ATOM   3637  C1  POPEG 199     119.254  67.235  91.860  1.00  0.00           C
ATOM   3640  C2  POPEG 199     119.735  66.675  93.221  1.00  0.00           C
ATOM   3642  O21 POPEG 199     119.165  67.404  94.329  1.00  0.00           O
ATOM   3643  C21 POPEG 199     119.475  68.685  94.450  1.00  0.00           C
ATOM   3644  O22 POPEG 199     120.124  69.354  93.661  1.00  0.00           O
ATOM   3645  C22 POPEG 199     118.844  69.236  95.721  1.00  0.00           C
ATOM   3648  C3  POPEG 199     121.265  66.535  93.299  1.00  0.00           C
ATOM   3651  O31 POPEG 199     121.634  65.495  94.230  1.00  0.00           O
ATOM   3652  C31 POPEG 199     121.774  65.876  95.501  1.00  0.00           C
ATOM   3653  O32 POPEG 199     121.695  67.005  95.921  1.00  0.00           O
ATOM   3654  C32 POPEG 199     122.045  64.604  96.320  1.00  0.00           C
ATOM   3657  C23 POPEG 199     119.654  70.445  96.231  1.00  0.00           C
ATOM   3660  C24 POPEG 199     118.824  71.354  97.140  1.00  0.00           C
ATOM   3663  C25 POPEG 199     119.335  72.795  97.111  1.00  0.00           C
ATOM   3666  C26 POPEG 199     118.504  73.744  97.970  1.00  0.00           C
ATOM   3669  C27 POPEG 199     117.025  73.814  97.549  1.00  0.00           C
ATOM   3672  C28 POPEG 199     116.174  74.705  98.470  1.00  0.00           C
ATOM   3675  C29 POPEG 199     116.134  74.166  99.880  1.00  0.00           C
ATOM   3677 0C21 POPEG 199     116.824  74.635 100.921  1.00  0.00           C
ATOM   3679 1C21 POPEG 199     117.754  75.825 100.890  1.00  0.00           C
ATOM   3682 2C21 POPEG 199     117.844  76.555 102.230  1.00  0.00           C
ATOM   3685 3C21 POPEG 199     118.564  75.766 103.340  1.00  0.00           C
ATOM   3688 4C21 POPEG 199     118.564  76.515 104.680  1.00  0.00           C
ATOM   3691 5C21 POPEG 199     119.104  75.674 105.850  1.00  0.00           C
ATOM   3694 6C21 POPEG 199     118.994  76.405 107.189  1.00  0.00           C
ATOM   3697 7C21 POPEG 199     119.284  75.475 108.381  1.00  0.00           C
ATOM   3700 8C21 POPEG 199     118.985  76.134 109.720  1.00  0.00           C
ATOM   3704  C33 POPEG 199     122.844  64.814  97.631  1.00  0.00           C
ATOM   3707  C34 POPEG 199     121.975  65.244  98.820  1.00  0.00           C
ATOM   3710  C35 POPEG 199     122.644  64.975 100.190  1.00  0.00           C
ATOM   3713  C36 POPEG 199     122.844  63.474 100.490  1.00  0.00           C
ATOM   3716  C37 POPEG 199     123.195  63.195 101.950  1.00  0.00           C
ATOM   3719  C38 POPEG 199     123.454  61.704 102.220  1.00  0.00           C
ATOM   3722  C39 POPEG 199     123.835  61.416 103.680  1.00  0.00           C
ATOM   3725 0C31 POPEG 199     122.624  61.154 104.590  1.00  0.00           C
ATOM   3728 1C31 POPEG 199     123.034  60.974 106.061  1.00  0.00           C
ATOM   3731 2C31 POPEG 199     121.874  60.665 107.020  1.00  0.00           C
ATOM   3734 3C31 POPEG 199     121.665  59.166 107.311  1.00  0.00           C
ATOM   3737 4C31 POPEG 199     121.365  58.326 106.061  1.00  0.00           C
ATOM   3740 5C31 POPEG 199     120.664  56.996 106.390  1.00  0.00           C
ATOM   3743 6C31 POPEG 199     120.135  56.276 105.149  1.00  0.00           C
ATOM   3747  NH3 POPEH 200     101.525  34.324  86.950  1.00  0.00           N
ATOM   3751  C12 POPEH 200     100.484  34.224  88.040  1.00  0.00           C
ATOM   3754  C11 POPEH 200     100.624  32.924  88.830  1.00  0.00           C
ATOM   3757  P   POPEH 200      99.545  30.795  87.619  1.00  0.00           P
ATOM   3758  O13 POPEH 200      98.205  31.404  87.771  1.00  0.00           O
ATOM   3759  O14 POPEH 200      99.824  30.236  86.281  1.00  0.00           O
ATOM   3760  O11 POPEH 200      99.704  29.646  88.680  1.00  0.00           O
ATOM   3761  O12 POPEH 200     100.714  31.805  87.961  1.00  0.00           O
ATOM   3762  C1  POPEH 200      99.055  29.574  89.960  1.00  0.00           C
ATOM   3765  C2  POPEH 200      99.914  30.084  91.161  1.00  0.00           C
ATOM   3767  O21 POPEH 200     101.024  29.195  91.381  1.00  0.00           O
ATOM   3768  C21 POPEH 200     101.914  29.545  92.290  1.00  0.00           C
ATOM   3769  O22 POPEH 200     101.864  30.555  92.990  1.00  0.00           O
ATOM   3770  C22 POPEH 200     102.945  28.424  92.411  1.00  0.00           C
ATOM   3773  C3  POPEH 200      99.004  30.224  92.430  1.00  0.00           C
ATOM   3776  O31 POPEH 200      98.434  28.965  92.829  1.00  0.00           O
ATOM   3777  C31 POPEH 200      98.905  28.145  93.811  1.00  0.00           C
ATOM   3778  O32 POPEH 200      98.574  26.974  93.890  1.00  0.00           O
ATOM   3779  C32 POPEH 200      99.865  28.785  94.829  1.00  0.00           C
ATOM   3782  C23 POPEH 200     104.045  28.735  93.451  1.00  0.00           C
ATOM   3785  C24 POPEH 200     104.735  27.465  93.939  1.00  0.00           C
ATOM   3788  C25 POPEH 200     105.734  27.694  95.090  1.00  0.00           C
ATOM   3791  C26 POPEH 200     105.104  28.285  96.381  1.00  0.00           C
ATOM   3794  C27 POPEH 200     105.534  29.734  96.689  1.00  0.00           C
ATOM   3797  C28 POPEH 200     106.295  29.884  98.031  1.00  0.00           C
ATOM   3800  C29 POPEH 200     106.844  31.265  98.250  1.00  0.00           C
ATOM   3802 0C21 POPEH 200     107.144  31.814  99.440  1.00  0.00           C
ATOM   3804 1C21 POPEH 200     106.984  31.115 100.770  1.00  0.00           C
ATOM   3807 2C21 POPEH 200     107.445  31.984 101.960  1.00  0.00           C
ATOM   3810 3C21 POPEH 200     107.204  31.265 103.299  1.00  0.00           C
ATOM   3813 4C21 POPEH 200     107.624  32.075 104.540  1.00  0.00           C
ATOM   3816 5C21 POPEH 200     106.824  33.384 104.730  1.00  0.00           C
ATOM   3819 6C21 POPEH 200     107.064  34.015 106.110  1.00  0.00           C
ATOM   3822 7C21 POPEH 200     106.374  35.375 106.259  1.00  0.00           C
ATOM   3825 8C21 POPEH 200     106.545  35.985 107.660  1.00  0.00           C
ATOM   3829  C33 POPEH 200      99.694  28.234  96.270  1.00  0.00           C
ATOM   3832  C34 POPEH 200     100.915  28.494  97.180  1.00  0.00           C
ATOM   3835  C35 POPEH 200     101.414  29.945  97.280  1.00  0.00           C
ATOM   3838  C36 POPEH 200     100.354  30.935  97.780  1.00  0.00           C
ATOM   3841  C37 POPEH 200     100.884  32.375  97.951  1.00  0.00           C
ATOM   3844  C38 POPEH 200      99.824  33.424  97.609  1.00  0.00           C
ATOM   3847  C39 POPEH 200     100.235  34.875  97.869  1.00  0.00           C
ATOM   3850 0C31 POPEH 200     100.184  35.255  99.360  1.00  0.00           C
ATOM   3853 1C31 POPEH 200     100.314  36.765  99.620  1.00  0.00           C
ATOM   3856 2C31 POPEH 200      99.684  37.215 100.951  1.00  0.00           C
ATOM   3859 3C31 POPEH 200     100.684  37.556 102.061  1.00  0.00           C
ATOM   3862 4C31 POPEH 200      99.984  37.765 103.410  1.00  0.00           C
ATOM   3865 5C31 POPEH 200     100.944  38.094 104.570  1.00  0.00           C
ATOM   3868 6C31 POPEH 200     100.244  38.255 105.921  1.00  0.00           C
ATOM   3872  NH3 POPEI 201      96.545  90.186  91.180  1.00  0.00           N
ATOM   3876  C12 POPEI 201      97.725  91.074  90.890  1.00  0.00           C
ATOM   3879  C11 POPEI 201      97.365  92.565  90.910  1.00  0.00           C
ATOM   3882  P   POPEI 201      99.545  93.485  89.780  1.00  0.00           P
ATOM   3883  O13 POPEI 201      99.725  94.925  89.459  1.00  0.00           O
ATOM   3884  O14 POPEI 201      99.104  92.565  88.701  1.00  0.00           O
ATOM   3885  O11 POPEI 201     100.894  92.944  90.369  1.00  0.00           O
ATOM   3886  O12 POPEI 201      98.524  93.385  91.001  1.00  0.00           O
ATOM   3887  C1  POPEI 201     101.584  93.485  91.499  1.00  0.00           C
ATOM   3890  C2  POPEI 201     101.105  92.826  92.811  1.00  0.00           C
ATOM   3892  O21 POPEI 201     101.714  93.475  93.939  1.00  0.00           O
ATOM   3893  C21 POPEI 201     101.815  92.915  95.131  1.00  0.00           C
ATOM   3894  O22 POPEI 201     101.754  91.735  95.420  1.00  0.00           O
ATOM   3895  C22 POPEI 201     101.945  94.076  96.141  1.00  0.00           C
ATOM   3898  C3  POPEI 201     101.184  91.265  92.740  1.00  0.00           C
ATOM   3901  O31 POPEI 201     100.064  90.745  93.470  1.00  0.00           O
ATOM   3902  C31 POPEI 201     100.104  89.465  93.770  1.00  0.00           C
ATOM   3903  O32 POPEI 201     100.874  88.634  93.320  1.00  0.00           O
ATOM   3904  C32 POPEI 201      98.924  89.194  94.689  1.00  0.00           C
ATOM   3907  C23 POPEI 201     101.984  93.634  97.631  1.00  0.00           C
ATOM   3910  C24 POPEI 201     101.245  94.604  98.570  1.00  0.00           C
ATOM   3913  C25 POPEI 201     101.864  96.005  98.680  1.00  0.00           C
ATOM   3916  C26 POPEI 201     103.225  96.025  99.391  1.00  0.00           C
ATOM   3919  C27 POPEI 201     103.704  97.454  99.660  1.00  0.00           C
ATOM   3922  C28 POPEI 201     105.015  97.515 100.470  1.00  0.00           C
ATOM   3925  C29 POPEI 201     105.275  98.925 100.970  1.00  0.00           C
ATOM   3927 0C21 POPEI 201     104.784  99.454 102.111  1.00  0.00           C
ATOM   3929 1C21 POPEI 201     103.894  98.765 103.119  1.00  0.00           C
ATOM   3932 2C21 POPEI 201     104.385  98.946 104.570  1.00  0.00           C
ATOM   3935 3C21 POPEI 201     104.134 100.354 105.100  1.00  0.00           C
ATOM   3938 4C21 POPEI 201     104.534 100.545 106.571  1.00  0.00           C
ATOM   3941 5C21 POPEI 201     106.024 100.275 106.841  1.00  0.00           C
ATOM   3944 6C21 POPEI 201     106.494 100.905 108.150  1.00  0.00           C
ATOM   3947 7C21 POPEI 201     107.964 100.615 108.439  1.00  0.00           C
ATOM   3950 8C21 POPEI 201     108.475 101.344 109.689  1.00  0.00           C
ATOM   3954  C33 POPEI 201      99.125  88.016  95.660  1.00  0.00           C
ATOM   3957  C34 POPEI 201      99.385  88.424  97.120  1.00  0.00           C
ATOM   3960  C35 POPEI 201     100.775  89.016  97.411  1.00  0.00           C
ATOM   3963  C36 POPEI 201     100.975  89.325  98.899  1.00  0.00           C
ATOM   3966  C37 POPEI 201     102.355  89.895  99.251  1.00  0.00           C
ATOM   3969  C38 POPEI 201     102.585  90.035 100.759  1.00  0.00           C
ATOM   3972  C39 POPEI 201     103.964  90.596 101.130  1.00  0.00           C
ATOM   3975 0C31 POPEI 201     104.234  90.516 102.640  1.00  0.00           C
ATOM   3978 1C31 POPEI 201     105.614  91.064 103.049  1.00  0.00           C
ATOM   3981 2C31 POPEI 201     105.565  92.255 104.021  1.00  0.00           C
ATOM   3984 3C31 POPEI 201     104.814  91.954 105.330  1.00  0.00           C
ATOM   3987 4C31 POPEI 201     105.135  92.965 106.440  1.00  0.00           C
ATOM   3990 5C31 POPEI 201     104.254  92.745 107.671  1.00  0.00           C
ATOM   3993 6C31 POPEI 201     104.665  93.595 108.870  1.00  0.00           C
ATOM   3997  NH3 POPEJ 202      43.734  97.565 128.691  1.00  0.00           N
ATOM   4001  C12 POPEJ 202      44.684  96.436 128.999  1.00  0.00           C
ATOM   4004  C11 POPEJ 202      46.144  96.895 129.021  1.00  0.00           C
ATOM   4007  P   POPEJ 202      48.574  96.035 129.350  1.00  0.00           P
ATOM   4008  O13 POPEJ 202      48.894  97.126 128.389  1.00  0.00           O
ATOM   4009  O14 POPEJ 202      49.074  96.175 130.730  1.00  0.00           O
ATOM   4010  O11 POPEJ 202      48.994  94.615 128.730  1.00  0.00           O
ATOM   4011  O12 POPEJ 202      46.984  95.825 129.460  1.00  0.00           O
ATOM   4012  C1  POPEJ 202      48.284  94.124 127.570  1.00  0.00           C
ATOM   4015  C2  POPEJ 202      48.864  92.785 126.981  1.00  0.00           C
ATOM   4017  O21 POPEJ 202      47.874  92.155 126.119  1.00  0.00           O
ATOM   4018  C21 POPEJ 202      47.684  92.686 124.930  1.00  0.00           C
ATOM   4019  O22 POPEJ 202      48.254  93.654 124.471  1.00  0.00           O
ATOM   4020  C22 POPEJ 202      46.554  91.954 124.211  1.00  0.00           C
ATOM   4023  C3  POPEJ 202      49.264  91.735 128.070  1.00  0.00           C
ATOM   4026  O31 POPEJ 202      49.214  90.374 127.580  1.00  0.00           O
ATOM   4027  C31 POPEJ 202      50.164  90.084 126.689  1.00  0.00           C
ATOM   4028  O32 POPEJ 202      51.144  90.765 126.460  1.00  0.00           O
ATOM   4029  C32 POPEJ 202      49.734  88.855 125.881  1.00  0.00           C
ATOM   4032  C23 POPEJ 202      46.585  92.174 122.671  1.00  0.00           C
ATOM   4035  C24 POPEJ 202      45.254  91.775 122.020  1.00  0.00           C
ATOM   4038  C25 POPEJ 202      45.225  91.805 120.490  1.00  0.00           C
ATOM   4041  C26 POPEJ 202      46.065  90.704 119.829  1.00  0.00           C
ATOM   4044  C27 POPEJ 202      45.704  90.525 118.350  1.00  0.00           C
ATOM   4047  C28 POPEJ 202      46.585  89.486 117.631  1.00  0.00           C
ATOM   4050  C29 POPEJ 202      46.084  89.285 116.219  1.00  0.00           C
ATOM   4052 0C21 POPEJ 202      46.585  88.415 115.321  1.00  0.00           C
ATOM   4054 1C21 POPEJ 202      47.774  87.505 115.509  1.00  0.00           C
ATOM   4057 2C21 POPEJ 202      48.674  87.495 114.271  1.00  0.00           C
ATOM   4060 3C21 POPEJ 202      49.464  88.794 114.039  1.00  0.00           C
ATOM   4063 4C21 POPEJ 202      50.164  88.815 112.671  1.00  0.00           C
ATOM   4066 5C21 POPEJ 202      51.335  89.814 112.600  1.00  0.00           C
ATOM   4069 6C21 POPEJ 202      52.674  89.146 112.929  1.00  0.00           C
ATOM   4072 7C21 POPEJ 202      53.874  90.105 112.830  1.00  0.00           C
ATOM   4075 8C21 POPEJ 202      55.205  89.404 113.091  1.00  0.00           C
ATOM   4079  C33 POPEJ 202      50.874  88.105 125.160  1.00  0.00           C
ATOM   4082  C34 POPEJ 202      51.824  87.345 126.100  1.00  0.00           C
ATOM   4085  C35 POPEJ 202      51.205  86.235 126.981  1.00  0.00           C
ATOM   4088  C36 POPEJ 202      50.444  85.135 126.230  1.00  0.00           C
ATOM   4091  C37 POPEJ 202      51.344  84.174 125.429  1.00  0.00           C
ATOM   4094  C38 POPEJ 202      50.684  83.654 124.141  1.00  0.00           C
ATOM   4097  C39 POPEJ 202      49.304  82.994 124.299  1.00  0.00           C
ATOM   4100 0C31 POPEJ 202      48.744  82.544 122.939  1.00  0.00           C
ATOM   4103 1C31 POPEJ 202      47.305  82.015 123.009  1.00  0.00           C
ATOM   4106 2C31 POPEJ 202      46.655  81.795 121.630  1.00  0.00           C
ATOM   4109 3C31 POPEJ 202      46.564  83.075 120.770  1.00  0.00           C
ATOM   4112 4C31 POPEJ 202      45.594  82.935 119.580  1.00  0.00           C
ATOM   4115 5C31 POPEJ 202      45.135  84.275 118.980  1.00  0.00           C
ATOM   4118 6C31 POPEJ 202      46.205  85.024 118.189  1.00  0.00           C
ATOM   4122  NH3 POPEK 203      65.644  31.954  89.290  1.00  0.00           N
ATOM   4126  C12 POPEK 203      64.794  31.904  88.050  1.00  0.00           C
ATOM   4129  C11 POPEK 203      63.625  30.914  88.180  1.00  0.00           C
ATOM   4132  P   POPEK 203      61.104  31.045  88.790  1.00  0.00           P
ATOM   4133  O13 POPEK 203      60.925  29.574  88.701  1.00  0.00           O
ATOM   4134  O14 POPEK 203      60.674  31.814  87.600  1.00  0.00           O
ATOM   4135  O11 POPEK 203      60.335  31.625  90.049  1.00  0.00           O
ATOM   4136  O12 POPEK 203      62.635  31.404  89.100  1.00  0.00           O
ATOM   4137  C1  POPEK 203      60.034  30.844  91.201  1.00  0.00           C
ATOM   4140  C2  POPEK 203      60.865  31.254  92.440  1.00  0.00           C
ATOM   4142  O21 POPEK 203      60.205  30.654  93.579  1.00  0.00           O
ATOM   4143  C21 POPEK 203      60.974  30.345  94.599  1.00  0.00           C
ATOM   4144  O22 POPEK 203      62.134  30.704  94.751  1.00  0.00           O
ATOM   4145  C22 POPEK 203      60.234  29.404  95.531  1.00  0.00           C
ATOM   4148  C3  POPEK 203      60.944  32.814  92.549  1.00  0.00           C
ATOM   4151  O31 POPEK 203      61.634  33.354  93.710  1.00  0.00           O
ATOM   4152  C31 POPEK 203      62.954  33.215  93.690  1.00  0.00           C
ATOM   4153  O32 POPEK 203      63.584  32.664  92.789  1.00  0.00           O
ATOM   4154  C32 POPEK 203      63.574  33.785  94.969  1.00  0.00           C
ATOM   4157  C23 POPEK 203      61.195  28.654  96.480  1.00  0.00           C
ATOM   4160  C24 POPEK 203      60.514  27.994  97.689  1.00  0.00           C
ATOM   4163  C25 POPEK 203      61.464  27.015  98.400  1.00  0.00           C
ATOM   4166  C26 POPEK 203      60.744  26.134  99.440  1.00  0.00           C
ATOM   4169  C27 POPEK 203      61.714  25.535 100.470  1.00  0.00           C
ATOM   4172  C28 POPEK 203      60.995  24.634 101.510  1.00  0.00           C
ATOM   4175  C29 POPEK 203      61.754  24.535 102.811  1.00  0.00           C
ATOM   4177 0C21 POPEK 203      61.865  23.475 103.619  1.00  0.00           C
ATOM   4179 1C21 POPEK 203      61.254  22.115 103.421  1.00  0.00           C
ATOM   4182 2C21 POPEK 203      61.824  21.075 104.421  1.00  0.00           C
ATOM   4185 3C21 POPEK 203      63.334  20.834 104.240  1.00  0.00           C
ATOM   4188 4C21 POPEK 203      63.955  19.785 105.171  1.00  0.00           C
ATOM   4191 5C21 POPEK 203      63.874  20.094 106.670  1.00  0.00           C
ATOM   4194 6C21 POPEK 203      64.554  21.404 107.080  1.00  0.00           C
ATOM   4197 7C21 POPEK 203      64.974  21.375 108.561  1.00  0.00           C
ATOM   4200 8C21 POPEK 203      65.344  22.744 109.141  1.00  0.00           C
ATOM   4204  C33 POPEK 203      65.034  33.314  95.140  1.00  0.00           C
ATOM   4207  C34 POPEK 203      65.684  33.494  96.521  1.00  0.00           C
ATOM   4210  C35 POPEK 203      66.834  32.494  96.701  1.00  0.00           C
ATOM   4213  C36 POPEK 203      67.344  32.334  98.141  1.00  0.00           C
ATOM   4216  C37 POPEK 203      68.524  31.355  98.180  1.00  0.00           C
ATOM   4219  C38 POPEK 203      69.174  31.224  99.570  1.00  0.00           C
ATOM   4222  C39 POPEK 203      70.275  30.144  99.611  1.00  0.00           C
ATOM   4225 0C31 POPEK 203      71.265  30.224  98.430  1.00  0.00           C
ATOM   4228 1C31 POPEK 203      72.504  29.355  98.641  1.00  0.00           C
ATOM   4231 2C31 POPEK 203      73.284  29.186  97.329  1.00  0.00           C
ATOM   4234 3C31 POPEK 203      74.485  28.244  97.481  1.00  0.00           C
ATOM   4237 4C31 POPEK 203      75.194  27.974  96.150  1.00  0.00           C
ATOM   4240 5C31 POPEK 203      76.365  27.004  96.330  1.00  0.00           C
ATOM   4243 6C31 POPEK 203      77.034  26.635  95.009  1.00  0.00           C
ATOM   4247  NH3 POPEL 204      35.684  59.044  84.760  1.00  0.00           N
ATOM   4251  C12 POPEL 204      36.054  57.596  85.000  1.00  0.00           C
ATOM   4254  C11 POPEL 204      37.094  57.094  83.990  1.00  0.00           C
ATOM   4257  P   POPEL 204      38.664  55.394  85.220  1.00  0.00           P
ATOM   4258  O13 POPEL 204      39.814  56.244  84.820  1.00  0.00           O
ATOM   4259  O14 POPEL 204      38.204  55.604  86.611  1.00  0.00           O
ATOM   4260  O11 POPEL 204      38.924  53.846  84.981  1.00  0.00           O
ATOM   4261  O12 POPEL 204      37.464  55.746  84.251  1.00  0.00           O
ATOM   4262  C1  POPEL 204      38.184  52.894  85.781  1.00  0.00           C
ATOM   4265  C2  POPEL 204      39.135  51.954  86.579  1.00  0.00           C
ATOM   4267  O21 POPEL 204      38.424  50.896  87.260  1.00  0.00           O
ATOM   4268  C21 POPEL 204      37.754  51.194  88.349  1.00  0.00           C
ATOM   4269  O22 POPEL 204      37.414  52.305  88.710  1.00  0.00           O
ATOM   4270  C22 POPEL 204      37.394  49.924  89.160  1.00  0.00           C
ATOM   4273  C3  POPEL 204      40.104  52.736  87.520  1.00  0.00           C
ATOM   4276  O31 POPEL 204      40.764  51.814  88.430  1.00  0.00           O
ATOM   4277  C31 POPEL 204      40.774  52.146  89.701  1.00  0.00           C
ATOM   4278  O32 POPEL 204      40.434  53.214  90.180  1.00  0.00           O
ATOM   4279  C32 POPEL 204      41.274  50.956  90.501  1.00  0.00           C
ATOM   4282  C23 POPEL 204      37.004  50.285  90.620  1.00  0.00           C
ATOM   4285  C24 POPEL 204      36.705  49.085  91.521  1.00  0.00           C
ATOM   4288  C25 POPEL 204      36.194  49.485  92.929  1.00  0.00           C
ATOM   4291  C26 POPEL 204      37.134  50.424  93.701  1.00  0.00           C
ATOM   4294  C27 POPEL 204      36.714  50.665  95.160  1.00  0.00           C
ATOM   4297  C28 POPEL 204      37.264  51.975  95.770  1.00  0.00           C
ATOM   4300  C29 POPEL 204      38.764  52.066  95.770  1.00  0.00           C
ATOM   4302 0C21 POPEL 204      39.574  52.255  96.829  1.00  0.00           C
ATOM   4304 1C21 POPEL 204      39.115  52.444  98.260  1.00  0.00           C
ATOM   4307 2C21 POPEL 204      40.135  53.225  99.111  1.00  0.00           C
ATOM   4310 3C21 POPEL 204      39.564  53.576 100.490  1.00  0.00           C
ATOM   4313 4C21 POPEL 204      40.624  54.064 101.490  1.00  0.00           C
ATOM   4316 5C21 POPEL 204      40.034  54.366 102.869  1.00  0.00           C
ATOM   4319 6C21 POPEL 204      41.094  54.744 103.910  1.00  0.00           C
ATOM   4322 7C21 POPEL 204      40.464  55.056 105.271  1.00  0.00           C
ATOM   4325 8C21 POPEL 204      41.434  55.465 106.381  1.00  0.00           C
ATOM   4329  C33 POPEL 204      41.154  51.154  92.020  1.00  0.00           C
ATOM   4332  C34 POPEL 204      41.725  49.956  92.780  1.00  0.00           C
ATOM   4335  C35 POPEL 204      41.694  50.135  94.300  1.00  0.00           C
ATOM   4338  C36 POPEL 204      42.045  48.834  95.031  1.00  0.00           C
ATOM   4341  C37 POPEL 204      41.984  48.994  96.561  1.00  0.00           C
ATOM   4344  C38 POPEL 204      41.734  47.645  97.251  1.00  0.00           C
ATOM   4347  C39 POPEL 204      41.844  47.684  98.781  1.00  0.00           C
ATOM   4350 0C31 POPEL 204      41.024  48.825  99.391  1.00  0.00           C
ATOM   4353 1C31 POPEL 204      40.834  48.744 100.910  1.00  0.00           C
ATOM   4356 2C31 POPEL 204      40.034  49.965 101.399  1.00  0.00           C
ATOM   4359 3C31 POPEL 204      39.784  50.026 102.910  1.00  0.00           C
ATOM   4362 4C31 POPEL 204      41.044  50.375 103.719  1.00  0.00           C
ATOM   4365 5C31 POPEL 204      40.714  50.935 105.109  1.00  0.00           C
ATOM   4368 6C31 POPEL 204      41.954  51.334 105.910  1.00  0.00           C
ATOM   4372  NH3 POPEM 205      96.034 125.965  87.341  1.00  0.00           N
ATOM   4376  C12 POPEM 205      95.004 125.435  86.359  1.00  0.00           C
ATOM   4379  C11 POPEM 205      93.605 126.045  86.590  1.00  0.00           C
ATOM   4382  P   POPEM 205      91.604 124.314  86.430  1.00  0.00           P
ATOM   4383  O13 POPEM 205      90.334 124.445  85.680  1.00  0.00           O
ATOM   4384  O14 POPEM 205      92.264 122.994  86.490  1.00  0.00           O
ATOM   4385  O11 POPEM 205      91.385 124.884  87.880  1.00  0.00           O
ATOM   4386  O12 POPEM 205      92.624 125.365  85.790  1.00  0.00           O
ATOM   4387  C1  POPEM 205      90.795 124.054  88.881  1.00  0.00           C
ATOM   4390  C2  POPEM 205      91.734 123.825  90.090  1.00  0.00           C
ATOM   4392  O21 POPEM 205      91.765 125.035  90.890  1.00  0.00           O
ATOM   4393  C21 POPEM 205      91.734 124.795  92.189  1.00  0.00           C
ATOM   4394  O22 POPEM 205      91.784 123.685  92.701  1.00  0.00           O
ATOM   4395  C22 POPEM 205      91.615 126.095  92.961  1.00  0.00           C
ATOM   4398  C3  POPEM 205      93.184 123.445  89.680  1.00  0.00           C
ATOM   4401  O31 POPEM 205      94.014 123.175  90.820  1.00  0.00           O
ATOM   4402  C31 POPEM 205      93.934 121.954  91.340  1.00  0.00           C
ATOM   4403  O32 POPEM 205      93.254 121.045  90.890  1.00  0.00           O
ATOM   4404  C32 POPEM 205      94.824 121.965  92.590  1.00  0.00           C
ATOM   4407  C23 POPEM 205      91.254 125.774  94.430  1.00  0.00           C
ATOM   4410  C24 POPEM 205      91.115 126.995  95.340  1.00  0.00           C
ATOM   4413  C25 POPEM 205      92.344 127.195  96.219  1.00  0.00           C
ATOM   4416  C26 POPEM 205      92.095 128.105  97.420  1.00  0.00           C
ATOM   4419  C27 POPEM 205      93.374 128.324  98.230  1.00  0.00           C
ATOM   4422  C28 POPEM 205      93.094 128.805  99.660  1.00  0.00           C
ATOM   4425  C29 POPEM 205      92.704 127.654 100.560  1.00  0.00           C
ATOM   4427 0C21 POPEM 205      92.814 127.645 101.900  1.00  0.00           C
ATOM   4429 1C21 POPEM 205      93.284 128.794 102.749  1.00  0.00           C
ATOM   4432 2C21 POPEM 205      92.134 129.805 102.980  1.00  0.00           C
ATOM   4435 3C21 POPEM 205      92.445 130.855 104.061  1.00  0.00           C
ATOM   4438 4C21 POPEM 205      91.214 131.704 104.390  1.00  0.00           C
ATOM   4441 5C21 POPEM 205      91.405 132.613 105.619  1.00  0.00           C
ATOM   4444 6C21 POPEM 205      92.504 133.673 105.439  1.00  0.00           C
ATOM   4447 7C21 POPEM 205      92.554 134.684 106.590  1.00  0.00           C
ATOM   4450 8C21 POPEM 205      93.765 135.613 106.499  1.00  0.00           C
ATOM   4454  C33 POPEM 205      94.824 120.685  93.460  1.00  0.00           C
ATOM   4457  C34 POPEM 205      94.104 120.895  94.800  1.00  0.00           C
ATOM   4460  C35 POPEM 205      92.635 120.485  94.780  1.00  0.00           C
ATOM   4463  C36 POPEM 205      91.934 120.815  96.110  1.00  0.00           C
ATOM   4466  C37 POPEM 205      90.565 120.164  96.250  1.00  0.00           C
ATOM   4469  C38 POPEM 205      89.834 120.585  97.531  1.00  0.00           C
ATOM   4472  C39 POPEM 205      88.454 119.954  97.689  1.00  0.00           C
ATOM   4475 0C31 POPEM 205      88.504 118.445  97.939  1.00  0.00           C
ATOM   4478 1C31 POPEM 205      87.104 117.815  98.079  1.00  0.00           C
ATOM   4481 2C31 POPEM 205      87.174 116.325  98.390  1.00  0.00           C
ATOM   4484 3C31 POPEM 205      87.434 116.016  99.880  1.00  0.00           C
ATOM   4487 4C31 POPEM 205      88.434 114.875 100.070  1.00  0.00           C
ATOM   4490 5C31 POPEM 205      88.615 114.486 101.539  1.00  0.00           C
ATOM   4493 6C31 POPEM 205      89.725 113.465 101.771  1.00  0.00           C
ATOM   4497  NH3 POPEN 206      42.045  35.154 127.040  1.00  0.00           N
ATOM   4501  C12 POPEN 206      42.354  36.634 126.971  1.00  0.00           C
ATOM   4504  C11 POPEN 206      43.464  37.044 127.980  1.00  0.00           C
ATOM   4507  P   POPEN 206      45.554  36.564 126.499  1.00  0.00           P
ATOM   4508  O13 POPEN 206      45.174  35.195 126.921  1.00  0.00           O
ATOM   4509  O14 POPEN 206      45.414  36.935 125.080  1.00  0.00           O
ATOM   4510  O11 POPEN 206      47.004  36.916 127.040  1.00  0.00           O
ATOM   4511  O12 POPEN 206      44.644  37.564 127.340  1.00  0.00           O
ATOM   4512  C1  POPEN 206      47.784  37.954 126.430  1.00  0.00           C
ATOM   4515  C2  POPEN 206      48.905  37.395 125.490  1.00  0.00           C
ATOM   4517  O21 POPEN 206      49.974  38.334 125.429  1.00  0.00           O
ATOM   4518  C21 POPEN 206      51.055  38.024 124.751  1.00  0.00           C
ATOM   4519  O22 POPEN 206      51.324  36.935 124.281  1.00  0.00           O
ATOM   4520  C22 POPEN 206      51.894  39.314 124.680  1.00  0.00           C
ATOM   4523  C3  POPEN 206      48.434  36.895 124.080  1.00  0.00           C
ATOM   4526  O31 POPEN 206      48.484  37.774 122.939  1.00  0.00           O
ATOM   4527  C31 POPEN 206      47.874  38.935 122.929  1.00  0.00           C
ATOM   4528  O32 POPEN 206      47.684  39.695 123.850  1.00  0.00           O
ATOM   4529  C32 POPEN 206      47.385  39.184 121.490  1.00  0.00           C
ATOM   4532  C23 POPEN 206      53.334  39.125 124.170  1.00  0.00           C
ATOM   4535  C24 POPEN 206      53.514  39.395 122.671  1.00  0.00           C
ATOM   4538  C25 POPEN 206      52.924  38.306 121.771  1.00  0.00           C
ATOM   4541  C26 POPEN 206      53.344  38.505 120.311  1.00  0.00           C
ATOM   4544  C27 POPEN 206      52.905  37.355 119.390  1.00  0.00           C
ATOM   4547  C28 POPEN 206      53.524  37.364 117.980  1.00  0.00           C
ATOM   4550  C29 POPEN 206      53.084  38.535 117.140  1.00  0.00           C
ATOM   4552 0C21 POPEN 206      53.115  38.625 115.799  1.00  0.00           C
ATOM   4554 1C21 POPEN 206      53.635  37.584 114.829  1.00  0.00           C
ATOM   4557 2C21 POPEN 206      54.934  38.004 114.130  1.00  0.00           C
ATOM   4560 3C21 POPEN 206      54.794  39.125 113.079  1.00  0.00           C
ATOM   4563 4C21 POPEN 206      56.135  39.355 112.369  1.00  0.00           C
ATOM   4566 5C21 POPEN 206      56.184  40.534 111.390  1.00  0.00           C
ATOM   4569 6C21 POPEN 206      55.604  40.236 109.991  1.00  0.00           C
ATOM   4572 7C21 POPEN 206      54.204  40.805 109.771  1.00  0.00           C
ATOM   4575 8C21 POPEN 206      53.784  40.785 108.290  1.00  0.00           C
ATOM   4579  C33 POPEN 206      48.504  39.614 120.521  1.00  0.00           C
ATOM   4582  C34 POPEN 206      48.004  39.776 119.071  1.00  0.00           C
ATOM   4585  C35 POPEN 206      49.094  40.375 118.180  1.00  0.00           C
ATOM   4588  C36 POPEN 206      48.644  40.715 116.750  1.00  0.00           C
ATOM   4591  C37 POPEN 206      49.794  41.264 115.890  1.00  0.00           C
ATOM   4594  C38 POPEN 206      49.324  41.845 114.549  1.00  0.00           C
ATOM   4597  C39 POPEN 206      50.444  42.305 113.610  1.00  0.00           C
ATOM   4600 0C31 POPEN 206      51.475  43.256 114.250  1.00  0.00           C
ATOM   4603 1C31 POPEN 206      52.184  44.144 113.210  1.00  0.00           C
ATOM   4606 2C31 POPEN 206      51.374  45.405 112.860  1.00  0.00           C
ATOM   4609 3C31 POPEN 206      51.414  45.746 111.359  1.00  0.00           C
ATOM   4612 4C31 POPEN 206      50.684  47.045 111.030  1.00  0.00           C
ATOM   4615 5C31 POPEN 206      50.335  47.154 109.540  1.00  0.00           C
ATOM   4618 6C31 POPEN 206      49.824  48.535 109.130  1.00  0.00           C
ATOM   4622  NH3 POPEO 207     130.014  79.325 131.471  1.00  0.00           N
ATOM   4626  C12 POPEO 207     129.693  80.005 130.171  1.00  0.00           C
ATOM   4629  C11 POPEO 207     128.814  81.235 130.439  1.00  0.00           C
ATOM   4632  P   POPEO 207     128.695  82.994 132.391  1.00  0.00           P
ATOM   4633  O13 POPEO 207     127.264  82.985 132.031  1.00  0.00           O
ATOM   4634  O14 POPEO 207     129.034  82.524 133.750  1.00  0.00           O
ATOM   4635  O11 POPEO 207     129.244  84.435 132.150  1.00  0.00           O
ATOM   4636  O12 POPEO 207     129.473  82.115 131.340  1.00  0.00           O
ATOM   4637  C1  POPEO 207     130.434  84.684 131.410  1.00  0.00           C
ATOM   4640  C2  POPEO 207     130.204  84.795 129.870  1.00  0.00           C
ATOM   4642  O21 POPEO 207     131.423  85.365 129.430  1.00  0.00           O
ATOM   4643  C21 POPEO 207     131.893  85.485 128.199  1.00  0.00           C
ATOM   4644  O22 POPEO 207     132.844  86.214 127.961  1.00  0.00           O
ATOM   4645  C22 POPEO 207     131.264  84.604 127.120  1.00  0.00           C
ATOM   4648  C3  POPEO 207     128.975  85.704 129.531  1.00  0.00           C
ATOM   4651  O31 POPEO 207     128.574  85.665 128.141  1.00  0.00           O
ATOM   4652  C31 POPEO 207     127.464  85.065 127.660  1.00  0.00           C
ATOM   4653  O32 POPEO 207     127.045  85.256 126.530  1.00  0.00           O
ATOM   4654  C32 POPEO 207     126.794  84.044 128.570  1.00  0.00           C
ATOM   4657  C23 POPEO 207     131.133  85.424 125.820  1.00  0.00           C
ATOM   4660  C24 POPEO 207     130.264  84.735 124.760  1.00  0.00           C
ATOM   4663  C25 POPEO 207     129.934  85.695 123.600  1.00  0.00           C
ATOM   4666  C26 POPEO 207     128.454  85.665 123.180  1.00  0.00           C
ATOM   4669  C27 POPEO 207     128.104  84.565 122.180  1.00  0.00           C
ATOM   4672  C28 POPEO 207     126.594  84.445 121.911  1.00  0.00           C
ATOM   4675  C29 POPEO 207     125.845  83.704 123.000  1.00  0.00           C
ATOM   4677 0C21 POPEO 207     124.764  82.924 122.821  1.00  0.00           C
ATOM   4679 1C21 POPEO 207     124.014  82.724 121.530  1.00  0.00           C
ATOM   4682 2C21 POPEO 207     124.434  81.506 120.680  1.00  0.00           C
ATOM   4685 3C21 POPEO 207     124.335  80.164 121.410  1.00  0.00           C
ATOM   4688 4C21 POPEO 207     124.464  78.934 120.490  1.00  0.00           C
ATOM   4691 5C21 POPEO 207     125.734  78.986 119.631  1.00  0.00           C
ATOM   4694 6C21 POPEO 207     126.134  77.645 118.999  1.00  0.00           C
ATOM   4697 7C21 POPEO 207     126.824  76.715 120.000  1.00  0.00           C
ATOM   4700 8C21 POPEO 207     127.305  75.395 119.400  1.00  0.00           C
ATOM   4704  C33 POPEO 207     126.405  82.794 127.740  1.00  0.00           C
ATOM   4707  C34 POPEO 207     125.705  81.706 128.570  1.00  0.00           C
ATOM   4710  C35 POPEO 207     124.184  81.895 128.730  1.00  0.00           C
ATOM   4713  C36 POPEO 207     123.354  81.904 127.430  1.00  0.00           C
ATOM   4716  C37 POPEO 207     123.354  80.564 126.679  1.00  0.00           C
ATOM   4719  C38 POPEO 207     122.344  80.555 125.509  1.00  0.00           C
ATOM   4722  C39 POPEO 207     122.375  79.215 124.771  1.00  0.00           C
ATOM   4725 0C31 POPEO 207     121.335  79.055 123.660  1.00  0.00           C
ATOM   4728 1C31 POPEO 207     121.464  77.704 122.951  1.00  0.00           C
ATOM   4731 2C31 POPEO 207     120.845  77.665 121.549  1.00  0.00           C
ATOM   4734 3C31 POPEO 207     119.414  78.185 121.460  1.00  0.00           C
ATOM   4737 4C31 POPEO 207     118.844  77.975 120.050  1.00  0.00           C
ATOM   4740 5C31 POPEO 207     117.424  78.525 119.910  1.00  0.00           C
ATOM   4743 6C31 POPEO 207     116.754  78.196 118.579  1.00  0.00           C
ATOM   4747  NH3 POPEP 208     105.024  78.865  90.951  1.00  0.00           N
ATOM   4751  C12 POPEP 208     103.605  79.155  91.399  1.00  0.00           C
ATOM   4754  C11 POPEP 208     102.904  80.175  90.490  1.00  0.00           C
ATOM   4757  P   POPEP 208     100.884  79.965  88.759  1.00  0.00           P
ATOM   4758  O13 POPEP 208     100.775  81.436  88.811  1.00  0.00           O
ATOM   4759  O14 POPEP 208     100.894  79.295  87.451  1.00  0.00           O
ATOM   4760  O11 POPEP 208      99.744  79.334  89.650  1.00  0.00           O
ATOM   4761  O12 POPEP 208     102.225  79.485  89.440  1.00  0.00           O
ATOM   4762  C1  POPEP 208      99.834  79.485  91.070  1.00  0.00           C
ATOM   4765  C2  POPEP 208      98.475  79.205  91.770  1.00  0.00           C
ATOM   4767  O21 POPEP 208      98.485  79.524  93.180  1.00  0.00           O
ATOM   4768  C21 POPEP 208      99.455  79.105  93.960  1.00  0.00           C
ATOM   4769  O22 POPEP 208     100.404  78.404  93.661  1.00  0.00           O
ATOM   4770  C22 POPEP 208      99.315  79.805  95.321  1.00  0.00           C
ATOM   4773  C3  POPEP 208      97.945  77.765  91.490  1.00  0.00           C
ATOM   4776  O31 POPEP 208      96.784  77.445  92.280  1.00  0.00           O
ATOM   4777  C31 POPEP 208      95.624  77.945  91.891  1.00  0.00           C
ATOM   4778  O32 POPEP 208      95.394  78.485  90.820  1.00  0.00           O
ATOM   4779  C32 POPEP 208      94.654  77.795  93.050  1.00  0.00           C
ATOM   4782  C23 POPEP 208      99.905  78.965  96.490  1.00  0.00           C
ATOM   4785  C24 POPEP 208     100.015  79.744  97.811  1.00  0.00           C
ATOM   4788  C25 POPEP 208      98.674  79.985  98.521  1.00  0.00           C
ATOM   4791  C26 POPEP 208      98.244  78.825  99.430  1.00  0.00           C
ATOM   4794  C27 POPEP 208      96.835  79.045  99.991  1.00  0.00           C
ATOM   4797  C28 POPEP 208      96.434  78.045 101.100  1.00  0.00           C
ATOM   4800  C29 POPEP 208      95.034  78.354 101.571  1.00  0.00           C
ATOM   4802 0C21 POPEP 208      94.575  78.305 102.840  1.00  0.00           C
ATOM   4804 1C21 POPEP 208      95.314  77.855 104.071  1.00  0.00           C
ATOM   4807 2C21 POPEP 208      95.614  78.986 105.070  1.00  0.00           C
ATOM   4810 3C21 POPEP 208      96.014  78.415 106.440  1.00  0.00           C
ATOM   4813 4C21 POPEP 208      96.374  79.495 107.480  1.00  0.00           C
ATOM   4816 5C21 POPEP 208      96.674  78.915 108.870  1.00  0.00           C
ATOM   4819 6C21 POPEP 208      95.424  78.474 109.640  1.00  0.00           C
ATOM   4822 7C21 POPEP 208      95.775  77.645 110.881  1.00  0.00           C
ATOM   4825 8C21 POPEP 208      94.545  77.224 111.701  1.00  0.00           C
ATOM   4829  C33 POPEP 208      93.214  78.255  92.720  1.00  0.00           C
ATOM   4832  C34 POPEP 208      92.235  78.024  93.890  1.00  0.00           C
ATOM   4835  C35 POPEP 208      92.854  78.345  95.249  1.00  0.00           C
ATOM   4838  C36 POPEP 208      91.854  78.494  96.390  1.00  0.00           C
ATOM   4841  C37 POPEP 208      92.635  78.685  97.701  1.00  0.00           C
ATOM   4844  C38 POPEP 208      91.894  79.425  98.799  1.00  0.00           C
ATOM   4847  C39 POPEP 208      90.814  78.575  99.459  1.00  0.00           C
ATOM   4850 0C31 POPEP 208      90.314  79.245 100.741  1.00  0.00           C
ATOM   4853 1C31 POPEP 208      88.994  78.674 101.270  1.00  0.00           C
ATOM   4856 2C31 POPEP 208      88.664  79.266 102.649  1.00  0.00           C
ATOM   4859 3C31 POPEP 208      87.355  78.725 103.231  1.00  0.00           C
ATOM   4862 4C31 POPEP 208      86.994  79.435 104.540  1.00  0.00           C
ATOM   4865 5C31 POPEP 208      85.835  78.744 105.260  1.00  0.00           C
ATOM   4868 6C31 POPEP 208      85.314  79.565 106.440  1.00  0.00           C
ATOM   4872  NH3 POPEQ 209      25.644  37.605 124.351  1.00  0.00           N
ATOM   4876  C12 POPEQ 209      25.814  38.474 123.140  1.00  0.00           C
ATOM   4879  C11 POPEQ 209      24.454  38.625 122.451  1.00  0.00           C
ATOM   4882  P   POPEQ 209      21.924  38.605 123.049  1.00  0.00           P
ATOM   4883  O13 POPEQ 209      21.414  37.325 123.579  1.00  0.00           O
ATOM   4884  O14 POPEQ 209      21.164  39.785 123.501  1.00  0.00           O
ATOM   4885  O11 POPEQ 209      21.884  38.505 121.451  1.00  0.00           O
ATOM   4886  O12 POPEQ 209      23.444  38.774 123.439  1.00  0.00           O
ATOM   4887  C1  POPEQ 209      20.574  38.134 120.960  1.00  0.00           C
ATOM   4890  C2  POPEQ 209      20.554  38.064 119.411  1.00  0.00           C
ATOM   4892  O21 POPEQ 209      19.604  39.015 118.899  1.00  0.00           O
ATOM   4893  C21 POPEQ 209      19.974  39.604 117.780  1.00  0.00           C
ATOM   4894  O22 POPEQ 209      21.114  39.635 117.340  1.00  0.00           O
ATOM   4895  C22 POPEQ 209      18.764  40.224 117.100  1.00  0.00           C
ATOM   4898  C3  POPEQ 209      20.184  36.665 118.859  1.00  0.00           C
ATOM   4901  O31 POPEQ 209      20.194  36.684 117.410  1.00  0.00           O
ATOM   4902  C31 POPEQ 209      21.384  36.454 116.869  1.00  0.00           C
ATOM   4903  O32 POPEQ 209      22.374  36.075 117.500  1.00  0.00           O
ATOM   4904  C32 POPEQ 209      21.354  36.774 115.380  1.00  0.00           C
ATOM   4907  C23 POPEQ 209      19.144  40.805 115.710  1.00  0.00           C
ATOM   4910  C24 POPEQ 209      17.944  40.955 114.771  1.00  0.00           C
ATOM   4913  C25 POPEQ 209      16.924  42.006 115.220  1.00  0.00           C
ATOM   4916  C26 POPEQ 209      17.334  43.446 114.910  1.00  0.00           C
ATOM   4919  C27 POPEQ 209      16.994  43.904 113.480  1.00  0.00           C
ATOM   4922  C28 POPEQ 209      17.354  45.384 113.241  1.00  0.00           C
ATOM   4925  C29 POPEQ 209      16.844  45.956 111.930  1.00  0.00           C
ATOM   4927 0C21 POPEQ 209      16.094  47.066 111.810  1.00  0.00           C
ATOM   4929 1C21 POPEQ 209      15.634  47.894 112.980  1.00  0.00           C
ATOM   4932 2C21 POPEQ 209      14.764  49.144 112.690  1.00  0.00           C
ATOM   4935 3C21 POPEQ 209      14.024  49.534 113.970  1.00  0.00           C
ATOM   4938 4C21 POPEQ 209      13.594  51.005 114.160  1.00  0.00           C
ATOM   4941 5C21 POPEQ 209      13.204  51.224 115.630  1.00  0.00           C
ATOM   4944 6C21 POPEQ 209      12.774  52.645 116.010  1.00  0.00           C
ATOM   4947 7C21 POPEQ 209      12.594  52.775 117.531  1.00  0.00           C
ATOM   4950 8C21 POPEQ 209      12.244  54.166 118.040  1.00  0.00           C
ATOM   4954  C33 POPEQ 209      22.694  36.474 114.671  1.00  0.00           C
ATOM   4957  C34 POPEQ 209      22.954  37.395 113.480  1.00  0.00           C
ATOM   4960  C35 POPEQ 209      21.984  37.224 112.300  1.00  0.00           C
ATOM   4963  C36 POPEQ 209      22.114  38.384 111.311  1.00  0.00           C
ATOM   4966  C37 POPEQ 209      21.164  38.285 110.100  1.00  0.00           C
ATOM   4969  C38 POPEQ 209      20.864  39.674 109.520  1.00  0.00           C
ATOM   4972  C39 POPEQ 209      19.834  39.695 108.390  1.00  0.00           C
ATOM   4975 0C31 POPEQ 209      19.414  41.146 108.070  1.00  0.00           C
ATOM   4978 1C31 POPEQ 209      18.084  41.224 107.300  1.00  0.00           C
ATOM   4981 2C31 POPEQ 209      17.524  42.654 107.220  1.00  0.00           C
ATOM   4984 3C31 POPEQ 209      18.314  43.564 106.270  1.00  0.00           C
ATOM   4987 4C31 POPEQ 209      17.614  44.904 106.030  1.00  0.00           C
ATOM   4990 5C31 POPEQ 209      18.234  45.695 104.880  1.00  0.00           C
ATOM   4993 6C31 POPEQ 209      17.534  47.024 104.600  1.00  0.00           C
ATOM   4997  NH3 POPER 210      51.394  44.884 130.340  1.00  0.00           N
ATOM   5001  C12 POPER 210      50.144  44.615 131.109  1.00  0.00           C
ATOM   5004  C11 POPER 210      49.004  45.445 130.521  1.00  0.00           C
ATOM   5007  P   POPER 210      49.134  47.684 131.859  1.00  0.00           P
ATOM   5008  O13 POPER 210      49.274  46.814 133.049  1.00  0.00           O
ATOM   5009  O14 POPER 210      50.024  48.864 131.810  1.00  0.00           O
ATOM   5010  O11 POPER 210      47.624  48.134 131.701  1.00  0.00           O
ATOM   5011  O12 POPER 210      49.344  46.834 130.540  1.00  0.00           O
ATOM   5012  C1  POPER 210      47.264  49.274 130.900  1.00  0.00           C
ATOM   5015  C2  POPER 210      46.734  48.916 129.480  1.00  0.00           C
ATOM   5017  O21 POPER 210      46.484  50.154 128.770  1.00  0.00           O
ATOM   5018  C21 POPER 210      47.404  50.465 127.850  1.00  0.00           C
ATOM   5019  O22 POPER 210      48.365  49.785 127.531  1.00  0.00           O
ATOM   5020  C22 POPER 210      47.054  51.854 127.271  1.00  0.00           C
ATOM   5023  C3  POPER 210      45.405  48.104 129.549  1.00  0.00           C
ATOM   5026  O31 POPER 210      44.564  48.265 128.380  1.00  0.00           O
ATOM   5027  C31 POPER 210      44.964  47.635 127.280  1.00  0.00           C
ATOM   5028  O32 POPER 210      45.964  46.945 127.189  1.00  0.00           O
ATOM   5029  C32 POPER 210      43.975  47.864 126.130  1.00  0.00           C
ATOM   5032  C23 POPER 210      48.004  52.326 126.141  1.00  0.00           C
ATOM   5035  C24 POPER 210      48.024  53.834 125.881  1.00  0.00           C
ATOM   5038  C25 POPER 210      49.204  54.324 125.009  1.00  0.00           C
ATOM   5041  C26 POPER 210      49.324  53.654 123.619  1.00  0.00           C
ATOM   5044  C27 POPER 210      50.405  54.295 122.730  1.00  0.00           C
ATOM   5047  C28 POPER 210      50.904  53.354 121.610  1.00  0.00           C
ATOM   5050  C29 POPER 210      52.294  53.706 121.119  1.00  0.00           C
ATOM   5052 0C21 POPER 210      52.754  53.736 119.860  1.00  0.00           C
ATOM   5054 1C21 POPER 210      52.034  53.435 118.570  1.00  0.00           C
ATOM   5057 2C21 POPER 210      52.134  54.636 117.609  1.00  0.00           C
ATOM   5060 3C21 POPER 210      51.844  54.295 116.141  1.00  0.00           C
ATOM   5063 4C21 POPER 210      52.004  55.535 115.240  1.00  0.00           C
ATOM   5066 5C21 POPER 210      51.884  55.244 113.741  1.00  0.00           C
ATOM   5069 6C21 POPER 210      52.134  56.515 112.910  1.00  0.00           C
ATOM   5072 7C21 POPER 210      52.154  56.276 111.399  1.00  0.00           C
ATOM   5075 8C21 POPER 210      52.484  57.544 110.610  1.00  0.00           C
ATOM   5079  C33 POPER 210      44.654  48.064 124.771  1.00  0.00           C
ATOM   5082  C34 POPER 210      43.674  48.045 123.590  1.00  0.00           C
ATOM   5085  C35 POPER 210      44.394  48.056 122.230  1.00  0.00           C
ATOM   5088  C36 POPER 210      43.474  47.724 121.050  1.00  0.00           C
ATOM   5091  C37 POPER 210      44.225  47.614 119.720  1.00  0.00           C
ATOM   5094  C38 POPER 210      43.295  47.206 118.570  1.00  0.00           C
ATOM   5097  C39 POPER 210      43.944  47.266 117.171  1.00  0.00           C
ATOM   5100 0C31 POPER 210      45.094  46.264 116.950  1.00  0.00           C
ATOM   5103 1C31 POPER 210      44.615  44.855 116.590  1.00  0.00           C
ATOM   5106 2C31 POPER 210      45.795  43.895 116.320  1.00  0.00           C
ATOM   5109 3C31 POPER 210      45.464  42.775 115.311  1.00  0.00           C
ATOM   5112 4C31 POPER 210      45.374  43.284 113.859  1.00  0.00           C
ATOM   5115 5C31 POPER 210      45.184  42.154 112.840  1.00  0.00           C
ATOM   5118 6C31 POPER 210      45.054  42.654 111.399  1.00  0.00           C
ATOM   5122  NH3 POPES 211      43.134 105.315  83.759  1.00  0.00           N
ATOM   5126  C12 POPES 211      43.914 105.575  82.500  1.00  0.00           C
ATOM   5129  C11 POPES 211      45.295 104.904  82.590  1.00  0.00           C
ATOM   5132  P   POPES 211      47.515 105.965  83.550  1.00  0.00           P
ATOM   5133  O13 POPES 211      48.444 104.814  83.419  1.00  0.00           O
ATOM   5134  O14 POPES 211      47.604 107.015  82.510  1.00  0.00           O
ATOM   5135  O11 POPES 211      47.804 106.595  84.981  1.00  0.00           O
ATOM   5136  O12 POPES 211      46.024 105.424  83.710  1.00  0.00           O
ATOM   5137  C1  POPES 211      47.424 105.876  86.170  1.00  0.00           C
ATOM   5140  C2  POPES 211      48.425 106.104  87.341  1.00  0.00           C
ATOM   5142  O21 POPES 211      47.734 105.794  88.570  1.00  0.00           O
ATOM   5143  C21 POPES 211      48.484 105.435  89.599  1.00  0.00           C
ATOM   5144  O22 POPES 211      49.694 105.256  89.599  1.00  0.00           O
ATOM   5145  C22 POPES 211      47.574 105.385  90.840  1.00  0.00           C
ATOM   5148  C3  POPES 211      48.934 107.575  87.341  1.00  0.00           C
ATOM   5151  O31 POPES 211      49.805 107.835  88.460  1.00  0.00           O
ATOM   5152  C31 POPES 211      49.454 108.834  89.251  1.00  0.00           C
ATOM   5153  O32 POPES 211      48.674 109.735  88.990  1.00  0.00           O
ATOM   5154  C32 POPES 211      50.144 108.645  90.620  1.00  0.00           C
ATOM   5157  C23 POPES 211      48.284 105.275  92.210  1.00  0.00           C
ATOM   5160  C24 POPES 211      48.555 103.825  92.660  1.00  0.00           C
ATOM   5163  C25 POPES 211      48.184 103.574  94.141  1.00  0.00           C
ATOM   5166  C26 POPES 211      49.074 104.314  95.149  1.00  0.00           C
ATOM   5169  C27 POPES 211      48.444 104.415  96.549  1.00  0.00           C
ATOM   5172  C28 POPES 211      49.444 104.785  97.660  1.00  0.00           C
ATOM   5175  C29 POPES 211      50.234 106.035  97.329  1.00  0.00           C
ATOM   5177 0C21 POPES 211      51.554 106.214  97.491  1.00  0.00           C
ATOM   5179 1C21 POPES 211      52.544 105.224  98.060  1.00  0.00           C
ATOM   5182 2C21 POPES 211      52.914 105.596  99.510  1.00  0.00           C
ATOM   5185 3C21 POPES 211      54.054 104.715 100.050  1.00  0.00           C
ATOM   5188 4C21 POPES 211      54.624 105.285 101.350  1.00  0.00           C
ATOM   5191 5C21 POPES 211      55.865 104.535 101.851  1.00  0.00           C
ATOM   5194 6C21 POPES 211      56.624 105.374 102.869  1.00  0.00           C
ATOM   5197 7C21 POPES 211      57.884 104.705 103.410  1.00  0.00           C
ATOM   5200 8C21 POPES 211      58.635 105.596 104.400  1.00  0.00           C
ATOM   5204  C33 POPES 211      49.675 109.645  91.711  1.00  0.00           C
ATOM   5207  C34 POPES 211      49.894 109.155  93.160  1.00  0.00           C
ATOM   5210  C35 POPES 211      51.344 108.806  93.530  1.00  0.00           C
ATOM   5213  C36 POPES 211      51.674 107.305  93.421  1.00  0.00           C
ATOM   5216  C37 POPES 211      53.054 106.935  93.980  1.00  0.00           C
ATOM   5219  C38 POPES 211      53.204 105.415  94.150  1.00  0.00           C
ATOM   5222  C39 POPES 211      54.524 105.015  94.820  1.00  0.00           C
ATOM   5225 0C31 POPES 211      54.494 103.574  95.350  1.00  0.00           C
ATOM   5228 1C31 POPES 211      55.724 103.215  96.190  1.00  0.00           C
ATOM   5231 2C31 POPES 211      55.574 101.875  96.930  1.00  0.00           C
ATOM   5234 3C31 POPES 211      56.784 101.516  97.821  1.00  0.00           C
ATOM   5237 4C31 POPES 211      58.124 101.395  97.070  1.00  0.00           C
ATOM   5240 5C31 POPES 211      58.144 100.275  96.021  1.00  0.00           C
ATOM   5243 6C31 POPES 211      59.414 100.266  95.180  1.00  0.00           C
ATOM   5247  NH3 POPET 212      10.114   2.024 120.131  1.00  0.00           N
ATOM   5251  C12 POPET 212      10.984   1.514 121.250  1.00  0.00           C
ATOM   5254  C11 POPET 212      12.224   2.394 121.330  1.00  0.00           C
ATOM   5257  P   POPET 212      14.224   1.514 119.930  1.00  0.00           P
ATOM   5258  O13 POPET 212      13.804   0.094 119.991  1.00  0.00           O
ATOM   5259  O14 POPET 212      15.184   1.994 120.951  1.00  0.00           O
ATOM   5260  O11 POPET 212      14.714   1.904 118.480  1.00  0.00           O
ATOM   5261  O12 POPET 212      12.904   2.364 120.070  1.00  0.00           O
ATOM   5262  C1  POPET 212      15.794   1.164 117.891  1.00  0.00           C
ATOM   5265  C2  POPET 212      15.704   1.184 116.340  1.00  0.00           C
ATOM   5267  O21 POPET 212      15.954   2.534 115.881  1.00  0.00           O
ATOM   5268  C21 POPET 212      16.524   2.584 114.680  1.00  0.00           C
ATOM   5269  O22 POPET 212      16.954   1.634 114.061  1.00  0.00           O
ATOM   5270  C22 POPET 212      16.424   3.994 114.119  1.00  0.00           C
ATOM   5273  C3  POPET 212      14.314   0.664 115.870  1.00  0.00           C
ATOM   5276  O31 POPET 212      14.054   0.884 114.460  1.00  0.00           O
ATOM   5277  C31 POPET 212      13.454   1.984 113.970  1.00  0.00           C
ATOM   5278  O32 POPET 212      13.414   2.234 112.780  1.00  0.00           O
ATOM   5279  C32 POPET 212      12.764   2.834 115.040  1.00  0.00           C
ATOM   5282  C23 POPET 212      17.524   4.934 114.650  1.00  0.00           C
ATOM   5285  C24 POPET 212      17.344   6.384 114.179  1.00  0.00           C
ATOM   5288  C25 POPET 212      17.584   6.624 112.680  1.00  0.00           C
ATOM   5291  C26 POPET 212      16.304   6.654 111.820  1.00  0.00           C
ATOM   5294  C27 POPET 212      16.614   6.954 110.340  1.00  0.00           C
ATOM   5297  C28 POPET 212      15.374   7.194 109.460  1.00  0.00           C
ATOM   5300  C29 POPET 212      14.434   6.004 109.369  1.00  0.00           C
ATOM   5302 0C21 POPET 212      13.834   5.554 108.250  1.00  0.00           C
ATOM   5304 1C21 POPET 212      13.904   6.174 106.880  1.00  0.00           C
ATOM   5307 2C21 POPET 212      12.594   6.004 106.079  1.00  0.00           C
ATOM   5310 3C21 POPET 212      11.334   6.514 106.799  1.00  0.00           C
ATOM   5313 4C21 POPET 212      10.074   6.464 105.921  1.00  0.00           C
ATOM   5316 5C21 POPET 212       8.764   6.614 106.720  1.00  0.00           C
ATOM   5319 6C21 POPET 212       7.884   7.814 106.311  1.00  0.00           C
ATOM   5322 7C21 POPET 212       8.464   9.174 106.711  1.00  0.00           C
ATOM   5325 8C21 POPET 212       7.494  10.334 106.490  1.00  0.00           C
ATOM   5329  C33 POPET 212      11.974   4.034 114.450  1.00  0.00           C
ATOM   5332  C34 POPET 212      10.474   3.944 114.751  1.00  0.00           C
ATOM   5335  C35 POPET 212       9.764   5.294 114.540  1.00  0.00           C
ATOM   5338  C36 POPET 212       9.804   5.794 113.091  1.00  0.00           C
ATOM   5341  C37 POPET 212      10.634   7.074 112.929  1.00  0.00           C
ATOM   5344  C38 POPET 212      10.584   7.604 111.499  1.00  0.00           C
ATOM   5347  C39 POPET 212      11.564   8.754 111.230  1.00  0.00           C
ATOM   5350 0C31 POPET 212      11.624   9.074 109.730  1.00  0.00           C
ATOM   5353 1C31 POPET 212      12.654  10.144 109.369  1.00  0.00           C
ATOM   5356 2C31 POPET 212      12.844  10.224 107.850  1.00  0.00           C
ATOM   5359 3C31 POPET 212      13.854  11.294 107.400  1.00  0.00           C
ATOM   5362 4C31 POPET 212      13.364  12.724 107.671  1.00  0.00           C
ATOM   5365 5C31 POPET 212      14.274  13.794 107.061  1.00  0.00           C
ATOM   5368 6C31 POPET 212      13.724  15.204 107.220  1.00  0.00           C
ATOM   5372  NH3 POPEU 213      75.704  44.195  89.599  1.00  0.00           N
ATOM   5376  C12 POPEU 213      75.984  43.274  88.439  1.00  0.00           C
ATOM   5379  C11 POPEU 213      77.405  43.544  87.910  1.00  0.00           C
ATOM   5382  P   POPEU 213      78.324  41.125  87.311  1.00  0.00           P
ATOM   5383  O13 POPEU 213      77.464  40.105  86.650  1.00  0.00           O
ATOM   5384  O14 POPEU 213      79.765  41.105  87.049  1.00  0.00           O
ATOM   5385  O11 POPEU 213      78.084  41.016  88.859  1.00  0.00           O
ATOM   5386  O12 POPEU 213      77.795  42.584  86.940  1.00  0.00           O
ATOM   5387  C1  POPEU 213      79.074  41.434  89.800  1.00  0.00           C
ATOM   5390  C2  POPEU 213      78.354  41.834  91.091  1.00  0.00           C
ATOM   5392  O21 POPEU 213      79.314  42.326  92.010  1.00  0.00           O
ATOM   5393  C21 POPEU 213      78.854  43.204  92.861  1.00  0.00           C
ATOM   5394  O22 POPEU 213      77.854  43.895  92.730  1.00  0.00           O
ATOM   5395  C22 POPEU 213      79.695  43.084  94.130  1.00  0.00           C
ATOM   5398  C3  POPEU 213      77.635  40.595  91.689  1.00  0.00           C
ATOM   5401  O31 POPEU 213      76.795  40.885  92.821  1.00  0.00           O
ATOM   5402  C31 POPEU 213      77.074  40.184  93.910  1.00  0.00           C
ATOM   5403  O32 POPEU 213      78.174  39.934  94.340  1.00  0.00           O
ATOM   5404  C32 POPEU 213      75.754  39.705  94.531  1.00  0.00           C
ATOM   5407  C23 POPEU 213      79.954  44.415  94.860  1.00  0.00           C
ATOM   5410  C24 POPEU 213      79.204  44.534  96.190  1.00  0.00           C
ATOM   5413  C25 POPEU 213      79.445  43.334  97.131  1.00  0.00           C
ATOM   5416  C26 POPEU 213      79.324  43.694  98.610  1.00  0.00           C
ATOM   5419  C27 POPEU 213      79.564  42.494  99.531  1.00  0.00           C
ATOM   5422  C28 POPEU 213      78.784  42.526 100.850  1.00  0.00           C
ATOM   5425  C29 POPEU 213      79.094  43.755 101.670  1.00  0.00           C
ATOM   5427 0C21 POPEU 213      79.295  43.825 103.000  1.00  0.00           C
ATOM   5429 1C21 POPEU 213      79.214  42.705 104.021  1.00  0.00           C
ATOM   5432 2C21 POPEU 213      78.224  43.064 105.140  1.00  0.00           C
ATOM   5435 3C21 POPEU 213      78.375  42.224 106.421  1.00  0.00           C
ATOM   5438 4C21 POPEU 213      77.964  40.745 106.311  1.00  0.00           C
ATOM   5441 5C21 POPEU 213      77.604  40.145 107.690  1.00  0.00           C
ATOM   5444 6C21 POPEU 213      78.695  40.254 108.759  1.00  0.00           C
ATOM   5447 7C21 POPEU 213      78.154  39.955 110.171  1.00  0.00           C
ATOM   5450 8C21 POPEU 213      79.225  40.096 111.270  1.00  0.00           C
ATOM   5454  C33 POPEU 213      75.975  38.704  95.680  1.00  0.00           C
ATOM   5457  C34 POPEU 213      74.774  37.785  95.861  1.00  0.00           C
ATOM   5460  C35 POPEU 213      74.784  37.064  97.210  1.00  0.00           C
ATOM   5463  C36 POPEU 213      73.555  36.184  97.451  1.00  0.00           C
ATOM   5466  C37 POPEU 213      73.594  35.515  98.830  1.00  0.00           C
ATOM   5469  C38 POPEU 213      72.684  34.285  98.960  1.00  0.00           C
ATOM   5472  C39 POPEU 213      73.274  33.224  99.910  1.00  0.00           C
ATOM   5475 0C31 POPEU 213      73.284  33.625 101.390  1.00  0.00           C
ATOM   5478 1C31 POPEU 213      74.454  32.974 102.140  1.00  0.00           C
ATOM   5481 2C31 POPEU 213      74.254  32.965 103.660  1.00  0.00           C
ATOM   5484 3C31 POPEU 213      73.454  31.744 104.130  1.00  0.00           C
ATOM   5487 4C31 POPEU 213      72.924  31.895 105.560  1.00  0.00           C
ATOM   5490 5C31 POPEU 213      72.184  30.645 106.040  1.00  0.00           C
ATOM   5493 6C31 POPEU 213      71.444  30.854 107.360  1.00  0.00           C
ATOM   5497  NH3 POPEV 214      29.624  76.486 128.529  1.00  0.00           N
ATOM   5501  C12 POPEV 214      30.545  75.465 129.160  1.00  0.00           C
ATOM   5504  C11 POPEV 214      31.294  76.085 130.329  1.00  0.00           C
ATOM   5507  P   POPEV 214      32.464  78.334 130.811  1.00  0.00           P
ATOM   5508  O13 POPEV 214      33.615  77.774 131.549  1.00  0.00           O
ATOM   5509  O14 POPEV 214      31.304  78.865 131.561  1.00  0.00           O
ATOM   5510  O11 POPEV 214      32.984  79.495 129.891  1.00  0.00           O
ATOM   5511  O12 POPEV 214      32.014  77.205 129.811  1.00  0.00           O
ATOM   5512  C1  POPEV 214      33.754  79.266 128.701  1.00  0.00           C
ATOM   5515  C2  POPEV 214      33.124  79.904 127.430  1.00  0.00           C
ATOM   5517  O21 POPEV 214      33.214  79.015 126.311  1.00  0.00           O
ATOM   5518  C21 POPEV 214      32.334  78.056 126.241  1.00  0.00           C
ATOM   5519  O22 POPEV 214      31.464  77.765 127.040  1.00  0.00           O
ATOM   5520  C22 POPEV 214      32.514  77.255 124.960  1.00  0.00           C
ATOM   5523  C3  POPEV 214      33.844  81.245 127.111  1.00  0.00           C
ATOM   5526  O31 POPEV 214      33.694  81.674 125.731  1.00  0.00           O
ATOM   5527  C31 POPEV 214      34.654  81.214 124.930  1.00  0.00           C
ATOM   5528  O32 POPEV 214      35.504  80.385 125.220  1.00  0.00           O
ATOM   5529  C32 POPEV 214      34.494  81.875 123.570  1.00  0.00           C
ATOM   5532  C23 POPEV 214      33.084  78.084 123.790  1.00  0.00           C
ATOM   5535  C24 POPEV 214      32.664  77.494 122.451  1.00  0.00           C
ATOM   5538  C25 POPEV 214      33.174  78.325 121.281  1.00  0.00           C
ATOM   5541  C26 POPEV 214      32.624  77.844 119.940  1.00  0.00           C
ATOM   5544  C27 POPEV 214      32.914  78.854 118.820  1.00  0.00           C
ATOM   5547  C28 POPEV 214      32.324  78.435 117.469  1.00  0.00           C
ATOM   5550  C29 POPEV 214      32.404  79.565 116.480  1.00  0.00           C
ATOM   5552 0C21 POPEV 214      32.904  79.524 115.230  1.00  0.00           C
ATOM   5554 1C21 POPEV 214      33.454  78.305 114.530  1.00  0.00           C
ATOM   5557 2C21 POPEV 214      33.734  78.555 113.031  1.00  0.00           C
ATOM   5560 3C21 POPEV 214      34.904  79.535 112.780  1.00  0.00           C
ATOM   5563 4C21 POPEV 214      35.225  79.794 111.300  1.00  0.00           C
ATOM   5566 5C21 POPEV 214      35.724  78.575 110.500  1.00  0.00           C
ATOM   5569 6C21 POPEV 214      36.954  77.876 111.100  1.00  0.00           C
ATOM   5572 7C21 POPEV 214      37.554  76.854 110.131  1.00  0.00           C
ATOM   5575 8C21 POPEV 214      38.615  75.935 110.759  1.00  0.00           C
ATOM   5579  C33 POPEV 214      35.704  81.646 122.640  1.00  0.00           C
ATOM   5582  C34 POPEV 214      35.814  82.734 121.561  1.00  0.00           C
ATOM   5585  C35 POPEV 214      36.744  82.295 120.429  1.00  0.00           C
ATOM   5588  C36 POPEV 214      36.054  81.344 119.439  1.00  0.00           C
ATOM   5591  C37 POPEV 214      36.964  80.965 118.270  1.00  0.00           C
ATOM   5594  C38 POPEV 214      36.274  80.024 117.280  1.00  0.00           C
ATOM   5597  C39 POPEV 214      37.114  79.766 116.021  1.00  0.00           C
ATOM   5600 0C31 POPEV 214      38.454  79.065 116.281  1.00  0.00           C
ATOM   5603 1C31 POPEV 214      39.234  78.854 114.980  1.00  0.00           C
ATOM   5606 2C31 POPEV 214      40.664  78.345 115.210  1.00  0.00           C
ATOM   5609 3C31 POPEV 214      41.364  77.916 113.910  1.00  0.00           C
ATOM   5612 4C31 POPEV 214      41.504  79.045 112.869  1.00  0.00           C
ATOM   5615 5C31 POPEV 214      42.074  78.525 111.549  1.00  0.00           C
ATOM   5618 6C31 POPEV 214      42.194  79.584 110.451  1.00  0.00           C
ATOM   5622  NH3 POPEW 215      47.404   2.246 126.300  1.00  0.00           N
ATOM   5626  C12 POPEW 215      46.714   1.215 127.131  1.00  0.00           C
ATOM   5629  C11 POPEW 215      45.264   1.045 126.650  1.00  0.00           C
ATOM   5632  P   POPEW 215      44.284   3.075 125.271  1.00  0.00           P
ATOM   5633  O13 POPEW 215      43.614   4.335 125.661  1.00  0.00           O
ATOM   5634  O14 POPEW 215      45.584   3.145 124.570  1.00  0.00           O
ATOM   5635  O11 POPEW 215      43.264   2.135 124.509  1.00  0.00           O
ATOM   5636  O12 POPEW 215      44.564   2.295 126.619  1.00  0.00           O
ATOM   5637  C1  POPEW 215      43.635   1.515 123.259  1.00  0.00           C
ATOM   5640  C2  POPEW 215      42.394   1.075 122.420  1.00  0.00           C
ATOM   5642  O21 POPEW 215      42.045   2.085 121.470  1.00  0.00           O
ATOM   5643  C21 POPEW 215      42.175   1.835 120.180  1.00  0.00           C
ATOM   5644  O22 POPEW 215      42.674   0.856 119.680  1.00  0.00           O
ATOM   5645  C22 POPEW 215      41.494   2.975 119.400  1.00  0.00           C
ATOM   5648  C3  POPEW 215      41.144   0.856 123.320  1.00  0.00           C
ATOM   5651  O31 POPEW 215      39.964   0.465 122.590  1.00  0.00           O
ATOM   5652  C31 POPEW 215      39.894  -0.824 122.311  1.00  0.00           C
ATOM   5653  O32 POPEW 215      40.744  -1.655 122.550  1.00  0.00           O
ATOM   5654  C32 POPEW 215      38.554  -1.044 121.619  1.00  0.00           C
ATOM   5657  C23 POPEW 215      42.484   4.086 118.980  1.00  0.00           C
ATOM   5660  C24 POPEW 215      43.234   3.715 117.690  1.00  0.00           C
ATOM   5663  C25 POPEW 215      44.034   4.894 117.131  1.00  0.00           C
ATOM   5666  C26 POPEW 215      44.624   4.585 115.741  1.00  0.00           C
ATOM   5669  C27 POPEW 215      44.124   5.534 114.640  1.00  0.00           C
ATOM   5672  C28 POPEW 215      44.414   5.044 113.210  1.00  0.00           C
ATOM   5675  C29 POPEW 215      45.865   5.215 112.811  1.00  0.00           C
ATOM   5677 0C21 POPEW 215      46.354   6.004 111.841  1.00  0.00           C
ATOM   5679 1C21 POPEW 215      45.574   6.934 110.939  1.00  0.00           C
ATOM   5682 2C21 POPEW 215      46.224   8.335 110.799  1.00  0.00           C
ATOM   5685 3C21 POPEW 215      47.594   8.356 110.100  1.00  0.00           C
ATOM   5688 4C21 POPEW 215      47.564   7.975 108.610  1.00  0.00           C
ATOM   5691 5C21 POPEW 215      47.624   9.185 107.671  1.00  0.00           C
ATOM   5694 6C21 POPEW 215      47.754   8.765 106.201  1.00  0.00           C
ATOM   5697 7C21 POPEW 215      48.064   9.915 105.249  1.00  0.00           C
ATOM   5700 8C21 POPEW 215      48.184   9.454 103.800  1.00  0.00           C
ATOM   5704  C33 POPEW 215      38.484  -2.354 120.811  1.00  0.00           C
ATOM   5707  C34 POPEW 215      37.174  -2.424 120.031  1.00  0.00           C
ATOM   5710  C35 POPEW 215      36.884  -3.793 119.421  1.00  0.00           C
ATOM   5713  C36 POPEW 215      37.784  -4.155 118.250  1.00  0.00           C
ATOM   5716  C37 POPEW 215      37.365  -5.494 117.660  1.00  0.00           C
ATOM   5719  C38 POPEW 215      38.194  -5.904 116.451  1.00  0.00           C
ATOM   5722  C39 POPEW 215      37.504  -7.004 115.630  1.00  0.00           C
ATOM   5725 0C31 POPEW 215      38.394  -7.534 114.509  1.00  0.00           C
ATOM   5728 1C31 POPEW 215      37.574  -8.134 113.350  1.00  0.00           C
ATOM   5731 2C31 POPEW 215      38.484  -8.825 112.329  1.00  0.00           C
ATOM   5734 3C31 POPEW 215      37.844  -8.995 110.951  1.00  0.00           C
ATOM   5737 4C31 POPEW 215      36.624  -9.924 110.921  1.00  0.00           C
ATOM   5740 5C31 POPEW 215      36.115 -10.094 109.481  1.00  0.00           C
ATOM   5743 6C31 POPEW 215      34.944 -11.045 109.341  1.00  0.00           C
ATOM   5747  NH3 POPEX 216      16.774   4.054 121.549  1.00  0.00           N
ATOM   5751  C12 POPEX 216      16.984   4.524 122.970  1.00  0.00           C
ATOM   5754  C11 POPEX 216      16.154   5.764 123.361  1.00  0.00           C
ATOM   5757  P   POPEX 216      17.914   7.714 123.370  1.00  0.00           P
ATOM   5758  O13 POPEX 216      19.144   7.014 122.970  1.00  0.00           O
ATOM   5759  O14 POPEX 216      18.054   8.944 124.170  1.00  0.00           O
ATOM   5760  O11 POPEX 216      17.144   8.064 122.049  1.00  0.00           O
ATOM   5761  O12 POPEX 216      16.954   6.684 124.100  1.00  0.00           O
ATOM   5762  C1  POPEX 216      17.684   9.144 121.281  1.00  0.00           C
ATOM   5765  C2  POPEX 216      16.884   9.154 119.991  1.00  0.00           C
ATOM   5767  O21 POPEX 216      17.424  10.095 119.021  1.00  0.00           O
ATOM   5768  C21 POPEX 216      17.204   9.664 117.789  1.00  0.00           C
ATOM   5769  O22 POPEX 216      16.584   8.654 117.491  1.00  0.00           O
ATOM   5770  C22 POPEX 216      17.844  10.584 116.759  1.00  0.00           C
ATOM   5773  C3  POPEX 216      15.384   9.424 120.340  1.00  0.00           C
ATOM   5776  O31 POPEX 216      14.604   9.884 119.220  1.00  0.00           O
ATOM   5777  C31 POPEX 216      14.514  11.214 119.110  1.00  0.00           C
ATOM   5778  O32 POPEX 216      14.804  12.024 119.980  1.00  0.00           O
ATOM   5779  C32 POPEX 216      14.124  11.554 117.660  1.00  0.00           C
ATOM   5782  C23 POPEX 216      17.184  10.345 115.380  1.00  0.00           C
ATOM   5785  C24 POPEX 216      17.914  11.024 114.211  1.00  0.00           C
ATOM   5788  C25 POPEX 216      17.234  10.724 112.869  1.00  0.00           C
ATOM   5791  C26 POPEX 216      18.204  10.624 111.679  1.00  0.00           C
ATOM   5794  C27 POPEX 216      18.584  11.974 111.030  1.00  0.00           C
ATOM   5797  C28 POPEX 216      19.654  11.844 109.920  1.00  0.00           C
ATOM   5800  C29 POPEX 216      21.004  11.454 110.470  1.00  0.00           C
ATOM   5802 0C21 POPEX 216      22.214  11.806 109.991  1.00  0.00           C
ATOM   5804 1C21 POPEX 216      22.504  12.644 108.770  1.00  0.00           C
ATOM   5807 2C21 POPEX 216      23.304  11.834 107.730  1.00  0.00           C
ATOM   5810 3C21 POPEX 216      24.784  11.614 108.070  1.00  0.00           C
ATOM   5813 4C21 POPEX 216      25.444  10.644 107.080  1.00  0.00           C
ATOM   5816 5C21 POPEX 216      26.964  10.484 107.240  1.00  0.00           C
ATOM   5819 6C21 POPEX 216      27.754  11.714 106.781  1.00  0.00           C
ATOM   5822 7C21 POPEX 216      29.244  11.424 106.590  1.00  0.00           C
ATOM   5825 8C21 POPEX 216      30.044  12.654 106.150  1.00  0.00           C
ATOM   5829  C33 POPEX 216      14.794  12.864 117.220  1.00  0.00           C
ATOM   5832  C34 POPEX 216      14.414  13.354 115.811  1.00  0.00           C
ATOM   5835  C35 POPEX 216      14.544  14.894 115.759  1.00  0.00           C
ATOM   5838  C36 POPEX 216      13.754  15.634 114.680  1.00  0.00           C
ATOM   5841  C37 POPEX 216      14.324  15.405 113.280  1.00  0.00           C
ATOM   5844  C38 POPEX 216      13.674  16.285 112.210  1.00  0.00           C
ATOM   5847  C39 POPEX 216      14.314  16.134 110.830  1.00  0.00           C
ATOM   5850 0C31 POPEX 216      15.824  16.444 110.790  1.00  0.00           C
ATOM   5853 1C31 POPEX 216      16.364  16.584 109.360  1.00  0.00           C
ATOM   5856 2C31 POPEX 216      17.904  16.554 109.259  1.00  0.00           C
ATOM   5859 3C31 POPEX 216      18.444  15.204 108.770  1.00  0.00           C
ATOM   5862 4C31 POPEX 216      18.174  14.934 107.280  1.00  0.00           C
ATOM   5865 5C31 POPEX 216      18.494  13.494 106.851  1.00  0.00           C
ATOM   5868 6C31 POPEX 216      18.054  13.194 105.410  1.00  0.00           C
ATOM   5872  NH3 POPEY 217      81.405  28.735  86.720  1.00  0.00           N
ATOM   5876  C12 POPEY 217      81.545  28.884  85.230  1.00  0.00           C
ATOM   5879  C11 POPEY 217      82.994  28.634  84.760  1.00  0.00           C
ATOM   5882  P   POPEY 217      85.424  29.615  84.880  1.00  0.00           P
ATOM   5883  O13 POPEY 217      85.565  29.404  83.430  1.00  0.00           O
ATOM   5884  O14 POPEY 217      86.115  30.795  85.451  1.00  0.00           O
ATOM   5885  O11 POPEY 217      85.975  28.324  85.610  1.00  0.00           O
ATOM   5886  O12 POPEY 217      83.885  29.615  85.329  1.00  0.00           O
ATOM   5887  C1  POPEY 217      85.375  27.744  86.770  1.00  0.00           C
ATOM   5890  C2  POPEY 217      85.614  28.575  88.060  1.00  0.00           C
ATOM   5892  O21 POPEY 217      85.744  27.684  89.160  1.00  0.00           O
ATOM   5893  C21 POPEY 217      86.874  27.024  89.220  1.00  0.00           C
ATOM   5894  O22 POPEY 217      87.854  27.154  88.489  1.00  0.00           O
ATOM   5895  C22 POPEY 217      86.765  26.064  90.391  1.00  0.00           C
ATOM   5898  C3  POPEY 217      84.494  29.594  88.410  1.00  0.00           C
ATOM   5901  O31 POPEY 217      84.595  30.035  89.780  1.00  0.00           O
ATOM   5902  C31 POPEY 217      85.404  31.075  89.940  1.00  0.00           C
ATOM   5903  O32 POPEY 217      85.884  31.724  89.030  1.00  0.00           O
ATOM   5904  C32 POPEY 217      85.705  31.294  91.421  1.00  0.00           C
ATOM   5907  C23 POPEY 217      85.825  24.884  90.070  1.00  0.00           C
ATOM   5910  C24 POPEY 217      85.225  24.254  91.330  1.00  0.00           C
ATOM   5913  C25 POPEY 217      86.195  24.186  92.509  1.00  0.00           C
ATOM   5916  C26 POPEY 217      85.594  23.475  93.719  1.00  0.00           C
ATOM   5919  C27 POPEY 217      86.644  23.174  94.790  1.00  0.00           C
ATOM   5922  C28 POPEY 217      86.014  22.584  96.061  1.00  0.00           C
ATOM   5925  C29 POPEY 217      86.064  23.545  97.220  1.00  0.00           C
ATOM   5927 0C21 POPEY 217      86.324  23.215  98.501  1.00  0.00           C
ATOM   5929 1C21 POPEY 217      86.584  21.814  99.009  1.00  0.00           C
ATOM   5932 2C21 POPEY 217      87.764  21.744  99.980  1.00  0.00           C
ATOM   5935 3C21 POPEY 217      87.504  22.474 101.311  1.00  0.00           C
ATOM   5938 4C21 POPEY 217      88.124  21.735 102.500  1.00  0.00           C
ATOM   5941 5C21 POPEY 217      87.344  20.465 102.850  1.00  0.00           C
ATOM   5944 6C21 POPEY 217      86.335  20.664 103.990  1.00  0.00           C
ATOM   5947 7C21 POPEY 217      85.655  19.345 104.351  1.00  0.00           C
ATOM   5950 8C21 POPEY 217      84.744  19.464 105.570  1.00  0.00           C
ATOM   5954  C33 POPEY 217      86.545  32.574  91.670  1.00  0.00           C
ATOM   5957  C34 POPEY 217      87.314  32.584  93.001  1.00  0.00           C
ATOM   5960  C35 POPEY 217      86.434  32.564  94.251  1.00  0.00           C
ATOM   5963  C36 POPEY 217      87.225  32.654  95.569  1.00  0.00           C
ATOM   5966  C37 POPEY 217      86.365  32.445  96.829  1.00  0.00           C
ATOM   5969  C38 POPEY 217      86.444  33.575  97.869  1.00  0.00           C
ATOM   5972  C39 POPEY 217      85.714  34.846  97.411  1.00  0.00           C
ATOM   5975 0C31 POPEY 217      85.825  36.015  98.400  1.00  0.00           C
ATOM   5978 1C31 POPEY 217      84.644  36.114  99.391  1.00  0.00           C
ATOM   5981 2C31 POPEY 217      84.634  37.445 100.149  1.00  0.00           C
ATOM   5984 3C31 POPEY 217      84.204  38.634  99.270  1.00  0.00           C
ATOM   5987 4C31 POPEY 217      85.074  39.884  99.450  1.00  0.00           C
ATOM   5990 5C31 POPEY 217      84.575  41.035  98.570  1.00  0.00           C
ATOM   5993 6C31 POPEY 217      85.394  42.326  98.710  1.00  0.00           C
ATOM   5997  NH3 POPEZ 218      46.084 121.706  82.271  1.00  0.00           N
ATOM   6001  C12 POPEZ 218      46.944 121.195  83.390  1.00  0.00           C
ATOM   6004  C11 POPEZ 218      48.434 121.325  83.040  1.00  0.00           C
ATOM   6007  P   POPEZ 218      50.104 119.665  84.201  1.00  0.00           P
ATOM   6008  O13 POPEZ 218      51.494 119.945  83.781  1.00  0.00           O
ATOM   6009  O14 POPEZ 218      49.384 118.516  83.620  1.00  0.00           O
ATOM   6010  O11 POPEZ 218      50.234 119.355  85.750  1.00  0.00           O
ATOM   6011  O12 POPEZ 218      49.225 120.994  84.179  1.00  0.00           O
ATOM   6012  C1  POPEZ 218      48.975 119.415  86.430  1.00  0.00           C
ATOM   6015  C2  POPEZ 218      49.074 118.815  87.840  1.00  0.00           C
ATOM   6017  O21 POPEZ 218      49.604 119.845  88.680  1.00  0.00           O
ATOM   6018  C21 POPEZ 218      49.365 119.925  89.991  1.00  0.00           C
ATOM   6019  O22 POPEZ 218      49.964 120.675  90.741  1.00  0.00           O
ATOM   6020  C22 POPEZ 218      48.214 119.054  90.509  1.00  0.00           C
ATOM   6023  C3  POPEZ 218      50.015 117.575  87.821  1.00  0.00           C
ATOM   6026  O31 POPEZ 218      49.764 116.646  88.899  1.00  0.00           O
ATOM   6027  C31 POPEZ 218      48.894 115.675  88.600  1.00  0.00           C
ATOM   6028  O32 POPEZ 218      48.304 115.564  87.540  1.00  0.00           O
ATOM   6029  C32 POPEZ 218      48.724 114.755  89.811  1.00  0.00           C
ATOM   6032  C23 POPEZ 218      48.365 118.785  92.031  1.00  0.00           C
ATOM   6035  C24 POPEZ 218      47.354 117.734  92.500  1.00  0.00           C
ATOM   6038  C25 POPEZ 218      47.224 117.664  94.030  1.00  0.00           C
ATOM   6041  C26 POPEZ 218      48.555 117.415  94.739  1.00  0.00           C
ATOM   6044  C27 POPEZ 218      48.384 117.285  96.259  1.00  0.00           C
ATOM   6047  C28 POPEZ 218      49.714 117.345  97.031  1.00  0.00           C
ATOM   6050  C29 POPEZ 218      50.314 118.725  97.020  1.00  0.00           C
ATOM   6052 0C21 POPEZ 218      50.925 119.365  98.031  1.00  0.00           C
ATOM   6054 1C21 POPEZ 218      51.195 118.825  99.421  1.00  0.00           C
ATOM   6057 2C21 POPEZ 218      50.514 119.655 100.521  1.00  0.00           C
ATOM   6060 3C21 POPEZ 218      51.014 119.285 101.921  1.00  0.00           C
ATOM   6063 4C21 POPEZ 218      50.044 119.725 103.021  1.00  0.00           C
ATOM   6066 5C21 POPEZ 218      50.475 119.335 104.439  1.00  0.00           C
ATOM   6069 6C21 POPEZ 218      51.744 120.065 104.920  1.00  0.00           C
ATOM   6072 7C21 POPEZ 218      51.954 119.935 106.440  1.00  0.00           C
ATOM   6075 8C21 POPEZ 218      53.124 120.774 106.960  1.00  0.00           C
ATOM   6079  C33 POPEZ 218      47.344 114.076  89.850  1.00  0.00           C
ATOM   6082  C34 POPEZ 218      47.164 113.105  91.030  1.00  0.00           C
ATOM   6085  C35 POPEZ 218      47.245 113.774  92.420  1.00  0.00           C
ATOM   6088  C36 POPEZ 218      46.804 112.826  93.540  1.00  0.00           C
ATOM   6091  C37 POPEZ 218      47.144 113.345  94.951  1.00  0.00           C
ATOM   6094  C38 POPEZ 218      46.545 112.454  96.050  1.00  0.00           C
ATOM   6097  C39 POPEZ 218      47.154 112.705  97.440  1.00  0.00           C
ATOM   6100 0C31 POPEZ 218      46.494 111.846  98.530  1.00  0.00           C
ATOM   6103 1C31 POPEZ 218      45.234 112.515  99.119  1.00  0.00           C
ATOM   6106 2C31 POPEZ 218      44.054 111.554  99.329  1.00  0.00           C
ATOM   6109 3C31 POPEZ 218      44.324 110.335 100.220  1.00  0.00           C
ATOM   6112 4C31 POPEZ 218      44.805 110.675 101.641  1.00  0.00           C
ATOM   6115 5C31 POPEZ 218      44.554 109.524 102.620  1.00  0.00           C
ATOM   6118 6C31 POPEZ 218      45.034 109.805 104.039  1.00  0.00           C
ATOM   6122  NH3 POPEa 219     118.024  14.934 123.680  1.00  0.00           N
ATOM   6126  C12 POPEa 219     119.174  15.904 123.730  1.00  0.00           C
ATOM   6129  C11 POPEa 219     120.144  15.694 122.550  1.00  0.00           C
ATOM   6132  P   POPEa 219     122.624  16.494 122.951  1.00  0.00           P
ATOM   6133  O13 POPEa 219     123.394  17.754 122.850  1.00  0.00           O
ATOM   6134  O14 POPEa 219     122.684  15.814 124.271  1.00  0.00           O
ATOM   6135  O11 POPEa 219     123.104  15.484 121.820  1.00  0.00           O
ATOM   6136  O12 POPEa 219     121.115  16.734 122.561  1.00  0.00           O
ATOM   6137  C1  POPEa 219     124.445  15.534 121.320  1.00  0.00           C
ATOM   6140  C2  POPEa 219     124.604  16.504 120.100  1.00  0.00           C
ATOM   6142  O21 POPEa 219     124.475  15.874 118.800  1.00  0.00           O
ATOM   6143  C21 POPEa 219     125.384  14.974 118.430  1.00  0.00           C
ATOM   6144  O22 POPEa 219     126.134  14.364 119.160  1.00  0.00           O
ATOM   6145  C22 POPEa 219     125.375  14.865 116.911  1.00  0.00           C
ATOM   6148  C3  POPEa 219     125.915  17.344 120.220  1.00  0.00           C
ATOM   6151  O31 POPEa 219     126.254  18.064 118.999  1.00  0.00           O
ATOM   6152  C31 POPEa 219     126.284  19.404 119.100  1.00  0.00           C
ATOM   6153  O32 POPEa 219     127.314  20.054 119.090  1.00  0.00           O
ATOM   6154  C32 POPEa 219     124.875  19.974 119.259  1.00  0.00           C
ATOM   6157  C23 POPEa 219     126.564  14.064 116.311  1.00  0.00           C
ATOM   6160  C24 POPEa 219     126.584  14.174 114.780  1.00  0.00           C
ATOM   6163  C25 POPEa 219     127.365  13.074 114.049  1.00  0.00           C
ATOM   6166  C26 POPEa 219     128.844  12.994 114.430  1.00  0.00           C
ATOM   6169  C27 POPEa 219     129.514  11.724 113.881  1.00  0.00           C
ATOM   6172  C28 POPEa 219     129.633  11.674 112.350  1.00  0.00           C
ATOM   6175  C29 POPEa 219     130.143  10.314 111.930  1.00  0.00           C
ATOM   6177 0C21 POPEa 219     129.473   9.354 111.270  1.00  0.00           C
ATOM   6179 1C21 POPEa 219     128.085   9.434 110.721  1.00  0.00           C
ATOM   6182 2C21 POPEa 219     128.085   8.974 109.250  1.00  0.00           C
ATOM   6185 3C21 POPEa 219     126.714   9.144 108.600  1.00  0.00           C
ATOM   6188 4C21 POPEa 219     126.674   8.524 107.201  1.00  0.00           C
ATOM   6191 5C21 POPEa 219     125.254   8.414 106.641  1.00  0.00           C
ATOM   6194 6C21 POPEa 219     125.225   7.744 105.271  1.00  0.00           C
ATOM   6197 7C21 POPEa 219     123.804   7.424 104.820  1.00  0.00           C
ATOM   6200 8C21 POPEa 219     123.725   6.924 103.381  1.00  0.00           C
ATOM   6204  C33 POPEa 219     123.964  19.664 118.049  1.00  0.00           C
ATOM   6207  C34 POPEa 219     122.604  20.384 118.130  1.00  0.00           C
ATOM   6210  C35 POPEa 219     122.664  21.904 117.891  1.00  0.00           C
ATOM   6213  C36 POPEa 219     123.034  22.285 116.451  1.00  0.00           C
ATOM   6216  C37 POPEa 219     123.124  23.805 116.241  1.00  0.00           C
ATOM   6219  C38 POPEa 219     123.894  24.195 114.969  1.00  0.00           C
ATOM   6222  C39 POPEa 219     123.174  23.864 113.650  1.00  0.00           C
ATOM   6225 0C31 POPEa 219     122.215  24.974 113.200  1.00  0.00           C
ATOM   6228 1C31 POPEa 219     121.564  24.694 111.829  1.00  0.00           C
ATOM   6231 2C31 POPEa 219     120.655  25.824 111.330  1.00  0.00           C
ATOM   6234 3C31 POPEa 219     121.385  27.134 110.980  1.00  0.00           C
ATOM   6237 4C31 POPEa 219     122.274  27.045 109.740  1.00  0.00           C
ATOM   6240 5C31 POPEa 219     123.015  28.365 109.450  1.00  0.00           C
ATOM   6243 6C31 POPEa 219     123.784  28.365 108.130  1.00  0.00           C
ATOM   6247  NH3 POPEb 220      21.114  34.765 123.460  1.00  0.00           N
ATOM   6251  C12 POPEb 220      19.754  34.305 123.000  1.00  0.00           C
ATOM   6254  C11 POPEb 220      19.334  33.084 123.830  1.00  0.00           C
ATOM   6257  P   POPEb 220      17.624  31.154 123.830  1.00  0.00           P
ATOM   6258  O13 POPEb 220      16.154  31.096 123.710  1.00  0.00           O
ATOM   6259  O14 POPEb 220      18.164  30.914 125.190  1.00  0.00           O
ATOM   6260  O11 POPEb 220      18.304  30.154 122.821  1.00  0.00           O
ATOM   6261  O12 POPEb 220      18.084  32.594 123.350  1.00  0.00           O
ATOM   6262  C1  POPEb 220      17.804  30.004 121.490  1.00  0.00           C
ATOM   6265  C2  POPEb 220      18.404  31.064 120.521  1.00  0.00           C
ATOM   6267  O21 POPEb 220      17.974  30.814 119.170  1.00  0.00           O
ATOM   6268  C21 POPEb 220      16.734  31.215 118.910  1.00  0.00           C
ATOM   6269  O22 POPEb 220      15.934  31.574 119.751  1.00  0.00           O
ATOM   6270  C22 POPEb 220      16.454  31.145 117.400  1.00  0.00           C
ATOM   6273  C3  POPEb 220      19.964  31.026 120.560  1.00  0.00           C
ATOM   6276  O31 POPEb 220      20.554  31.924 119.600  1.00  0.00           O
ATOM   6277  C31 POPEb 220      20.954  31.355 118.470  1.00  0.00           C
ATOM   6278  O32 POPEb 220      20.964  30.154 118.241  1.00  0.00           O
ATOM   6279  C32 POPEb 220      21.404  32.434 117.480  1.00  0.00           C
ATOM   6282  C23 POPEb 220      17.704  31.054 116.490  1.00  0.00           C
ATOM   6285  C24 POPEb 220      17.394  30.605 115.061  1.00  0.00           C
ATOM   6288  C25 POPEb 220      16.574  31.614 114.240  1.00  0.00           C
ATOM   6291  C26 POPEb 220      16.294  31.115 112.821  1.00  0.00           C
ATOM   6294  C27 POPEb 220      15.284  31.994 112.061  1.00  0.00           C
ATOM   6297  C28 POPEb 220      15.114  31.535 110.601  1.00  0.00           C
ATOM   6300  C29 POPEb 220      14.054  32.334 109.891  1.00  0.00           C
ATOM   6302 0C21 POPEb 220      13.474  31.984 108.730  1.00  0.00           C
ATOM   6304 1C21 POPEb 220      13.764  30.744 107.910  1.00  0.00           C
ATOM   6307 2C21 POPEb 220      14.454  31.064 106.561  1.00  0.00           C
ATOM   6310 3C21 POPEb 220      13.584  31.914 105.619  1.00  0.00           C
ATOM   6313 4C21 POPEb 220      14.284  32.305 104.299  1.00  0.00           C
ATOM   6316 5C21 POPEb 220      14.424  31.134 103.311  1.00  0.00           C
ATOM   6319 6C21 POPEb 220      14.704  31.635 101.890  1.00  0.00           C
ATOM   6322 7C21 POPEb 220      14.924  30.504 100.881  1.00  0.00           C
ATOM   6325 8C21 POPEb 220      15.074  31.014  99.440  1.00  0.00           C
ATOM   6329  C33 POPEb 220      21.414  31.914 116.021  1.00  0.00           C
ATOM   6332  C34 POPEb 220      21.624  33.004 114.960  1.00  0.00           C
ATOM   6335  C35 POPEb 220      21.084  32.524 113.600  1.00  0.00           C
ATOM   6338  C36 POPEb 220      21.154  33.555 112.460  1.00  0.00           C
ATOM   6341  C37 POPEb 220      20.284  33.115 111.270  1.00  0.00           C
ATOM   6344  C38 POPEb 220      20.314  34.035 110.040  1.00  0.00           C
ATOM   6347  C39 POPEb 220      21.584  33.864 109.189  1.00  0.00           C
ATOM   6350 0C31 POPEb 220      21.444  34.556 107.821  1.00  0.00           C
ATOM   6353 1C31 POPEb 220      22.584  34.224 106.841  1.00  0.00           C
ATOM   6356 2C31 POPEb 220      22.254  34.776 105.451  1.00  0.00           C
ATOM   6359 3C31 POPEb 220      23.324  34.535 104.390  1.00  0.00           C
ATOM   6362 4C31 POPEb 220      22.924  35.204 103.070  1.00  0.00           C
ATOM   6365 5C31 POPEb 220      23.864  34.864 101.911  1.00  0.00           C
ATOM   6368 6C31 POPEb 220      23.574  35.674 100.640  1.00  0.00           C
ATOM   6372  NH3 POPEc 221      89.335   4.034  89.290  1.00  0.00           N
ATOM   6376  C12 POPEc 221      89.265   4.634  87.920  1.00  0.00           C
ATOM   6379  C11 POPEc 221      88.124   3.944  87.171  1.00  0.00           C
ATOM   6382  P   POPEc 221      85.674   3.204  87.680  1.00  0.00           P
ATOM   6383  O13 POPEc 221      84.964   3.594  86.439  1.00  0.00           O
ATOM   6384  O14 POPEc 221      86.125   1.814  87.821  1.00  0.00           O
ATOM   6385  O11 POPEc 221      84.844   3.644  88.951  1.00  0.00           O
ATOM   6386  O12 POPEc 221      86.924   4.154  87.900  1.00  0.00           O
ATOM   6387  C1  POPEc 221      85.375   3.434  90.271  1.00  0.00           C
ATOM   6390  C2  POPEc 221      84.824   4.524  91.231  1.00  0.00           C
ATOM   6392  O21 POPEc 221      85.635   4.654  92.430  1.00  0.00           O
ATOM   6393  C21 POPEc 221      86.774   5.274  92.239  1.00  0.00           C
ATOM   6394  O22 POPEc 221      87.284   5.554  91.161  1.00  0.00           O
ATOM   6395  C22 POPEc 221      87.365   5.724  93.579  1.00  0.00           C
ATOM   6398  C3  POPEc 221      83.314   4.274  91.579  1.00  0.00           C
ATOM   6401  O31 POPEc 221      82.994   4.244  92.990  1.00  0.00           O
ATOM   6402  C31 POPEc 221      83.094   5.374  93.650  1.00  0.00           C
ATOM   6403  O32 POPEc 221      83.345   6.474  93.180  1.00  0.00           O
ATOM   6404  C32 POPEc 221      82.824   5.084  95.131  1.00  0.00           C
ATOM   6407  C23 POPEc 221      88.615   6.624  93.361  1.00  0.00           C
ATOM   6410  C24 POPEc 221      89.125   7.384  94.590  1.00  0.00           C
ATOM   6413  C25 POPEc 221      89.624   6.494  95.741  1.00  0.00           C
ATOM   6416  C26 POPEc 221      88.544   6.184  96.770  1.00  0.00           C
ATOM   6419  C27 POPEc 221      89.094   5.434  97.990  1.00  0.00           C
ATOM   6422  C28 POPEc 221      88.044   5.194  99.090  1.00  0.00           C
ATOM   6425  C29 POPEc 221      87.554   6.484  99.680  1.00  0.00           C
ATOM   6427 0C21 POPEc 221      88.085   7.124 100.741  1.00  0.00           C
ATOM   6429 1C21 POPEc 221      89.274   6.694 101.549  1.00  0.00           C
ATOM   6432 2C21 POPEc 221      88.905   6.254 102.980  1.00  0.00           C
ATOM   6435 3C21 POPEc 221      88.164   4.914 103.021  1.00  0.00           C
ATOM   6438 4C21 POPEc 221      87.655   4.574 104.430  1.00  0.00           C
ATOM   6441 5C21 POPEc 221      87.194   3.114 104.530  1.00  0.00           C
ATOM   6444 6C21 POPEc 221      86.674   2.774 105.930  1.00  0.00           C
ATOM   6447 7C21 POPEc 221      86.414   1.274 106.100  1.00  0.00           C
ATOM   6450 8C21 POPEc 221      85.884   0.924 107.491  1.00  0.00           C
ATOM   6454  C33 POPEc 221      82.684   6.374  95.980  1.00  0.00           C
ATOM   6457  C34 POPEc 221      82.334   6.084  97.440  1.00  0.00           C
ATOM   6460  C35 POPEc 221      83.524   5.544  98.250  1.00  0.00           C
ATOM   6463  C36 POPEc 221      83.144   5.164  99.680  1.00  0.00           C
ATOM   6466  C37 POPEc 221      84.315   4.534 100.439  1.00  0.00           C
ATOM   6469  C38 POPEc 221      83.905   3.974 101.810  1.00  0.00           C
ATOM   6472  C39 POPEc 221      83.835   5.084 102.860  1.00  0.00           C
ATOM   6475 0C31 POPEc 221      83.174   4.644 104.170  1.00  0.00           C
ATOM   6478 1C31 POPEc 221      83.164   5.804 105.180  1.00  0.00           C
ATOM   6481 2C31 POPEc 221      82.454   5.464 106.490  1.00  0.00           C
ATOM   6484 3C31 POPEc 221      82.655   6.574 107.531  1.00  0.00           C
ATOM   6487 4C31 POPEc 221      82.034   6.244 108.890  1.00  0.00           C
ATOM   6490 5C31 POPEc 221      82.454   7.204 110.020  1.00  0.00           C
ATOM   6493 6C31 POPEc 221      83.954   7.204 110.321  1.00  0.00           C
ATOM   6497  NH3 POPEd 222      -4.045  35.355  81.190  1.00  0.00           N
ATOM   6501  C12 POPEd 222      -3.635  36.795  81.030  1.00  0.00           C
ATOM   6504  C11 POPEd 222      -2.135  36.935  80.730  1.00  0.00           C
ATOM   6507  P   POPEd 222      -1.275  39.184  81.759  1.00  0.00           P
ATOM   6508  O13 POPEd 222      -0.615  40.385  81.219  1.00  0.00           O
ATOM   6509  O14 POPEd 222      -2.425  39.355  82.689  1.00  0.00           O
ATOM   6510  O11 POPEd 222      -0.155  38.275  82.460  1.00  0.00           O
ATOM   6511  O12 POPEd 222      -1.765  38.306  80.560  1.00  0.00           O
ATOM   6512  C1  POPEd 222       0.194  38.465  83.840  1.00  0.00           C
ATOM   6515  C2  POPEd 222       1.674  38.105  84.141  1.00  0.00           C
ATOM   6517  O21 POPEd 222       1.974  38.314  85.531  1.00  0.00           O
ATOM   6518  C21 POPEd 222       1.674  37.314  86.359  1.00  0.00           C
ATOM   6519  O22 POPEd 222       0.974  36.344  86.079  1.00  0.00           O
ATOM   6520  C22 POPEd 222       2.324  37.564  87.730  1.00  0.00           C
ATOM   6523  C3  POPEd 222       2.624  39.005  83.279  1.00  0.00           C
ATOM   6526  O31 POPEd 222       4.024  38.756  83.530  1.00  0.00           O
ATOM   6527  C31 POPEd 222       4.554  39.515  84.520  1.00  0.00           C
ATOM   6528  O32 POPEd 222       3.954  40.344  85.160  1.00  0.00           O
ATOM   6529  C32 POPEd 222       6.034  39.195  84.710  1.00  0.00           C
ATOM   6532  C23 POPEd 222       2.704  36.274  88.510  1.00  0.00           C
ATOM   6535  C24 POPEd 222       3.464  36.614  89.811  1.00  0.00           C
ATOM   6538  C25 POPEd 222       3.564  35.474  90.830  1.00  0.00           C
ATOM   6541  C26 POPEd 222       4.534  35.814  91.971  1.00  0.00           C
ATOM   6544  C27 POPEd 222       4.304  35.044  93.290  1.00  0.00           C
ATOM   6547  C28 POPEd 222       5.324  35.375  94.400  1.00  0.00           C
ATOM   6550  C29 POPEd 222       5.314  36.834  94.800  1.00  0.00           C
ATOM   6552 0C21 POPEd 222       5.214  37.346  96.050  1.00  0.00           C
ATOM   6554 1C21 POPEd 222       5.154  36.556  97.329  1.00  0.00           C
ATOM   6557 2C21 POPEd 222       3.714  36.256  97.799  1.00  0.00           C
ATOM   6560 3C21 POPEd 222       3.744  35.404  99.079  1.00  0.00           C
ATOM   6563 4C21 POPEd 222       2.374  34.994  99.631  1.00  0.00           C
ATOM   6566 5C21 POPEd 222       2.544  34.134 100.881  1.00  0.00           C
ATOM   6569 6C21 POPEd 222       1.244  33.505 101.399  1.00  0.00           C
ATOM   6572 7C21 POPEd 222       1.484  32.524 102.561  1.00  0.00           C
ATOM   6575 8C21 POPEd 222       1.894  33.195 103.870  1.00  0.00           C
ATOM   6579  C33 POPEd 222       6.354  38.904  86.201  1.00  0.00           C
ATOM   6582  C34 POPEd 222       7.714  38.204  86.369  1.00  0.00           C
ATOM   6585  C35 POPEd 222       7.774  37.314  87.619  1.00  0.00           C
ATOM   6588  C36 POPEd 222       7.534  38.084  88.921  1.00  0.00           C
ATOM   6591  C37 POPEd 222       7.884  37.244  90.149  1.00  0.00           C
ATOM   6594  C38 POPEd 222       7.954  38.045  91.451  1.00  0.00           C
ATOM   6597  C39 POPEd 222       8.644  37.224  92.549  1.00  0.00           C
ATOM   6600 0C31 POPEd 222       9.054  38.024  93.790  1.00  0.00           C
ATOM   6603 1C31 POPEd 222      10.124  37.265  94.580  1.00  0.00           C
ATOM   6606 2C31 POPEd 222      10.604  37.965  95.849  1.00  0.00           C
ATOM   6609 3C31 POPEd 222       9.584  37.934  97.000  1.00  0.00           C
ATOM   6612 4C31 POPEd 222      10.254  38.125  98.361  1.00  0.00           C
ATOM   6615 5C31 POPEd 222       9.294  37.924  99.540  1.00  0.00           C
ATOM   6618 6C31 POPEd 222       9.884  38.384 100.881  1.00  0.00           C
ATOM   6622  NH3 POPEe 223     117.854  82.605  90.790  1.00  0.00           N
ATOM   6626  C12 POPEe 223     116.654  82.664  89.880  1.00  0.00           C
ATOM   6629  C11 POPEe 223     116.874  83.665  88.719  1.00  0.00           C
ATOM   6632  P   POPEe 223     114.464  84.674  88.610  1.00  0.00           P
ATOM   6633  O13 POPEe 223     114.004  85.785  87.749  1.00  0.00           O
ATOM   6634  O14 POPEe 223     113.444  83.665  88.990  1.00  0.00           O
ATOM   6635  O11 POPEe 223     115.115  85.256  89.920  1.00  0.00           O
ATOM   6636  O12 POPEe 223     115.695  83.925  87.951  1.00  0.00           O
ATOM   6637  C1  POPEe 223     114.294  85.715  91.001  1.00  0.00           C
ATOM   6640  C2  POPEe 223     115.164  85.994  92.251  1.00  0.00           C
ATOM   6642  O21 POPEe 223     114.564  87.085  92.961  1.00  0.00           O
ATOM   6643  C21 POPEe 223     114.924  87.305  94.211  1.00  0.00           C
ATOM   6644  O22 POPEe 223     115.474  88.294  94.631  1.00  0.00           O
ATOM   6645  C22 POPEe 223     114.504  86.125  95.090  1.00  0.00           C
ATOM   6648  C3  POPEe 223     116.615  86.385  91.851  1.00  0.00           C
ATOM   6651  O31 POPEe 223     117.464  86.624  93.001  1.00  0.00           O
ATOM   6652  C31 POPEe 223     118.104  85.564  93.470  1.00  0.00           C
ATOM   6653  O32 POPEe 223     118.004  84.425  93.031  1.00  0.00           O
ATOM   6654  C32 POPEe 223     119.025  86.016  94.620  1.00  0.00           C
ATOM   6657  C23 POPEe 223     114.174  86.595  96.530  1.00  0.00           C
ATOM   6660  C24 POPEe 223     113.704  85.415  97.380  1.00  0.00           C
ATOM   6663  C25 POPEe 223     113.164  85.794  98.759  1.00  0.00           C
ATOM   6666  C26 POPEe 223     114.214  86.404  99.689  1.00  0.00           C
ATOM   6669  C27 POPEe 223     113.885  86.165 101.170  1.00  0.00           C
ATOM   6672  C28 POPEe 223     114.975  86.674 102.131  1.00  0.00           C
ATOM   6675  C29 POPEe 223     114.844  88.154 102.420  1.00  0.00           C
ATOM   6677 0C21 POPEe 223     115.064  88.725 103.610  1.00  0.00           C
ATOM   6679 1C21 POPEe 223     115.574  87.994 104.829  1.00  0.00           C
ATOM   6682 2C21 POPEe 223     116.374  88.904 105.790  1.00  0.00           C
ATOM   6685 3C21 POPEe 223     115.474  89.814 106.641  1.00  0.00           C
ATOM   6688 4C21 POPEe 223     116.284  90.605 107.680  1.00  0.00           C
ATOM   6691 5C21 POPEe 223     115.415  91.436 108.641  1.00  0.00           C
ATOM   6694 6C21 POPEe 223     114.464  90.585 109.509  1.00  0.00           C
ATOM   6697 7C21 POPEe 223     113.784  91.395 110.630  1.00  0.00           C
ATOM   6700 8C21 POPEe 223     112.814  90.545 111.451  1.00  0.00           C
ATOM   6704  C33 POPEe 223     118.714  85.405  96.010  1.00  0.00           C
ATOM   6707  C34 POPEe 223     119.704  85.885  97.080  1.00  0.00           C
ATOM   6710  C35 POPEe 223     119.475  85.315  98.489  1.00  0.00           C
ATOM   6713  C36 POPEe 223     120.515  85.835  99.500  1.00  0.00           C
ATOM   6716  C37 POPEe 223     120.254  85.444 100.960  1.00  0.00           C
ATOM   6719  C38 POPEe 223     121.254  86.085 101.950  1.00  0.00           C
ATOM   6722  C39 POPEe 223     120.825  85.915 103.410  1.00  0.00           C
ATOM   6725 0C31 POPEe 223     121.794  86.525 104.439  1.00  0.00           C
ATOM   6728 1C31 POPEe 223     121.274  86.325 105.870  1.00  0.00           C
ATOM   6731 2C31 POPEe 223     122.215  86.814 106.991  1.00  0.00           C
ATOM   6734 3C31 POPEe 223     121.975  88.255 107.460  1.00  0.00           C
ATOM   6737 4C31 POPEe 223     122.664  88.535 108.800  1.00  0.00           C
ATOM   6740 5C31 POPEe 223     122.464  89.954 109.341  1.00  0.00           C
ATOM   6743 6C31 POPEe 223     123.074  90.164 110.731  1.00  0.00           C
ATOM   6747  NH3 POPEf 224      23.764 114.755  81.451  1.00  0.00           N
ATOM   6751  C12 POPEf 224      23.524 114.954  79.991  1.00  0.00           C
ATOM   6754  C11 POPEf 224      23.854 113.665  79.220  1.00  0.00           C
ATOM   6757  P   POPEf 224      22.264 111.706  80.049  1.00  0.00           P
ATOM   6758  O13 POPEf 224      21.584 111.855  78.760  1.00  0.00           O
ATOM   6759  O14 POPEf 224      22.644 110.354  80.501  1.00  0.00           O
ATOM   6760  O11 POPEf 224      21.464 112.535  81.130  1.00  0.00           O
ATOM   6761  O12 POPEf 224      23.604 112.505  79.999  1.00  0.00           O
ATOM   6762  C1  POPEf 224      20.464 111.884  81.921  1.00  0.00           C
ATOM   6765  C2  POPEf 224      20.994 111.615  83.361  1.00  0.00           C
ATOM   6767  O21 POPEf 224      19.874 111.766  84.230  1.00  0.00           O
ATOM   6768  C21 POPEf 224      19.974 111.225  85.410  1.00  0.00           C
ATOM   6769  O22 POPEf 224      20.794 110.415  85.790  1.00  0.00           O
ATOM   6770  C22 POPEf 224      18.854 111.755  86.290  1.00  0.00           C
ATOM   6773  C3  POPEf 224      22.074 112.686  83.701  1.00  0.00           C
ATOM   6776  O31 POPEf 224      22.724 112.515  84.960  1.00  0.00           O
ATOM   6777  C31 POPEf 224      23.705 111.615  84.930  1.00  0.00           C
ATOM   6778  O32 POPEf 224      23.864 110.765  84.071  1.00  0.00           O
ATOM   6779  C32 POPEf 224      24.674 111.925  86.050  1.00  0.00           C
ATOM   6782  C23 POPEf 224      19.394 112.184  87.671  1.00  0.00           C
ATOM   6785  C24 POPEf 224      20.604 113.134  87.580  1.00  0.00           C
ATOM   6788  C25 POPEf 224      20.694 114.115  88.759  1.00  0.00           C
ATOM   6791  C26 POPEf 224      20.494 113.465  90.140  1.00  0.00           C
ATOM   6794  C27 POPEf 224      20.664 114.465  91.299  1.00  0.00           C
ATOM   6797  C28 POPEf 224      19.704 114.194  92.481  1.00  0.00           C
ATOM   6800  C29 POPEf 224      20.034 112.924  93.221  1.00  0.00           C
ATOM   6802 0C21 POPEf 224      20.004 112.766  94.561  1.00  0.00           C
ATOM   6804 1C21 POPEf 224      19.584 113.794  95.579  1.00  0.00           C
ATOM   6807 2C21 POPEf 224      20.764 114.595  96.161  1.00  0.00           C
ATOM   6810 3C21 POPEf 224      21.804 113.725  96.891  1.00  0.00           C
ATOM   6813 4C21 POPEf 224      23.054 114.505  97.341  1.00  0.00           C
ATOM   6816 5C21 POPEf 224      24.204 113.574  97.780  1.00  0.00           C
ATOM   6819 6C21 POPEf 224      23.944 112.854  99.111  1.00  0.00           C
ATOM   6822 7C21 POPEf 224      24.424 111.395  99.090  1.00  0.00           C
ATOM   6825 8C21 POPEf 224      24.214 110.675 100.429  1.00  0.00           C
ATOM   6829  C33 POPEf 224      24.604 110.835  87.120  1.00  0.00           C
ATOM   6832  C34 POPEf 224      25.594 111.074  88.260  1.00  0.00           C
ATOM   6835  C35 POPEf 224      25.654 109.875  89.189  1.00  0.00           C
ATOM   6838  C36 POPEf 224      26.834 109.925  90.160  1.00  0.00           C
ATOM   6841  C37 POPEf 224      27.024 108.615  90.951  1.00  0.00           C
ATOM   6844  C38 POPEf 224      27.404 107.415  90.080  1.00  0.00           C
ATOM   6847  C39 POPEf 224      27.534 106.095  90.861  1.00  0.00           C
ATOM   6850 0C31 POPEf 224      28.624 106.095  91.930  1.00  0.00           C
ATOM   6853 1C31 POPEf 224      30.064 106.204  91.399  1.00  0.00           C
ATOM   6856 2C31 POPEf 224      31.094 106.404  92.520  1.00  0.00           C
ATOM   6859 3C31 POPEf 224      30.994 105.345  93.619  1.00  0.00           C
ATOM   6862 4C31 POPEf 224      32.104 105.494  94.671  1.00  0.00           C
ATOM   6865 5C31 POPEf 224      32.024 104.404  95.750  1.00  0.00           C
ATOM   6868 6C31 POPEf 224      33.134 104.505  96.800  1.00  0.00           C
ATOM   6872  NH3 POPEg 225      76.874  10.924 127.171  1.00  0.00           N
ATOM   6876  C12 POPEg 225      78.195  10.854 127.891  1.00  0.00           C
ATOM   6879  C11 POPEg 225      79.314  10.444 126.921  1.00  0.00           C
ATOM   6882  P   POPEg 225      80.515   8.224 127.609  1.00  0.00           P
ATOM   6883  O13 POPEg 225      80.054   6.874 128.031  1.00  0.00           O
ATOM   6884  O14 POPEg 225      81.125   9.094 128.641  1.00  0.00           O
ATOM   6885  O11 POPEg 225      81.545   7.954 126.451  1.00  0.00           O
ATOM   6886  O12 POPEg 225      79.374   9.014 126.829  1.00  0.00           O
ATOM   6887  C1  POPEg 225      81.084   7.264 125.280  1.00  0.00           C
ATOM   6890  C2  POPEg 225      81.144   8.204 124.049  1.00  0.00           C
ATOM   6892  O21 POPEg 225      80.915   7.524 122.799  1.00  0.00           O
ATOM   6893  C21 POPEg 225      81.695   6.534 122.420  1.00  0.00           C
ATOM   6894  O22 POPEg 225      82.635   6.074 123.040  1.00  0.00           O
ATOM   6895  C22 POPEg 225      81.234   6.064 121.030  1.00  0.00           C
ATOM   6898  C3  POPEg 225      82.454   9.054 124.049  1.00  0.00           C
ATOM   6901  O31 POPEg 225      82.884   9.434 122.730  1.00  0.00           O
ATOM   6902  C31 POPEg 225      82.075  10.144 121.981  1.00  0.00           C
ATOM   6903  O32 POPEg 225      81.094  10.774 122.300  1.00  0.00           O
ATOM   6904  C32 POPEg 225      82.635   9.924 120.570  1.00  0.00           C
ATOM   6907  C23 POPEg 225      82.355   5.604 120.061  1.00  0.00           C
ATOM   6910  C24 POPEg 225      81.824   4.794 118.850  1.00  0.00           C
ATOM   6913  C25 POPEg 225      80.825   5.544 117.951  1.00  0.00           C
ATOM   6916  C26 POPEg 225      80.544   4.824 116.619  1.00  0.00           C
ATOM   6919  C27 POPEg 225      79.744   5.684 115.619  1.00  0.00           C
ATOM   6922  C28 POPEg 225      79.454   4.964 114.281  1.00  0.00           C
ATOM   6925  C29 POPEg 225      78.714   5.864 113.330  1.00  0.00           C
ATOM   6927 0C21 POPEg 225      78.195   5.524 112.131  1.00  0.00           C
ATOM   6929 1C21 POPEg 225      78.274   4.194 111.440  1.00  0.00           C
ATOM   6932 2C21 POPEg 225      78.674   4.404 109.960  1.00  0.00           C
ATOM   6935 3C21 POPEg 225      78.814   3.094 109.179  1.00  0.00           C
ATOM   6938 4C21 POPEg 225      78.944   3.334 107.671  1.00  0.00           C
ATOM   6941 5C21 POPEg 225      79.244   2.054 106.869  1.00  0.00           C
ATOM   6944 6C21 POPEg 225      80.705   1.594 106.981  1.00  0.00           C
ATOM   6947 7C21 POPEg 225      81.024   0.424 106.040  1.00  0.00           C
ATOM   6950 8C21 POPEg 225      82.504   0.034 106.061  1.00  0.00           C
ATOM   6954  C33 POPEg 225      81.885  10.615 119.430  1.00  0.00           C
ATOM   6957  C34 POPEg 225      82.684  10.474 118.119  1.00  0.00           C
ATOM   6960  C35 POPEg 225      82.554   9.094 117.460  1.00  0.00           C
ATOM   6963  C36 POPEg 225      83.734   8.744 116.549  1.00  0.00           C
ATOM   6966  C37 POPEg 225      83.574   7.364 115.900  1.00  0.00           C
ATOM   6969  C38 POPEg 225      84.875   6.854 115.260  1.00  0.00           C
ATOM   6972  C39 POPEg 225      84.725   5.464 114.611  1.00  0.00           C
ATOM   6975 0C31 POPEg 225      86.094   4.854 114.281  1.00  0.00           C
ATOM   6978 1C31 POPEg 225      86.115   4.024 113.000  1.00  0.00           C
ATOM   6981 2C31 POPEg 225      87.554   3.694 112.570  1.00  0.00           C
ATOM   6984 3C31 POPEg 225      87.644   3.014 111.201  1.00  0.00           C
ATOM   6987 4C31 POPEg 225      89.094   2.784 110.770  1.00  0.00           C
ATOM   6990 5C31 POPEg 225      89.234   2.114 109.400  1.00  0.00           C
ATOM   6993 6C31 POPEg 225      90.684   1.844 109.010  1.00  0.00           C
ATOM   6997  NH3 POPEh 226      43.654  52.855 129.710  1.00  0.00           N
ATOM   7001  C12 POPEh 226      44.745  52.384 130.650  1.00  0.00           C
ATOM   7004  C11 POPEh 226      44.494  52.875 132.079  1.00  0.00           C
ATOM   7007  P   POPEh 226      43.654  55.195 133.031  1.00  0.00           P
ATOM   7008  O13 POPEh 226      42.705  54.306 133.710  1.00  0.00           O
ATOM   7009  O14 POPEh 226      44.444  56.185 133.811  1.00  0.00           O
ATOM   7010  O11 POPEh 226      42.865  55.875 131.850  1.00  0.00           O
ATOM   7011  O12 POPEh 226      44.664  54.295 132.189  1.00  0.00           O
ATOM   7012  C1  POPEh 226      43.584  56.614 130.870  1.00  0.00           C
ATOM   7015  C2  POPEh 226      42.585  57.174 129.820  1.00  0.00           C
ATOM   7017  O21 POPEh 226      43.244  58.084 128.930  1.00  0.00           O
ATOM   7018  C21 POPEh 226      44.124  57.474 128.141  1.00  0.00           C
ATOM   7019  O22 POPEh 226      44.234  56.264 128.031  1.00  0.00           O
ATOM   7020  C22 POPEh 226      45.004  58.526 127.480  1.00  0.00           C
ATOM   7023  C3  POPEh 226      41.414  57.875 130.570  1.00  0.00           C
ATOM   7026  O31 POPEh 226      40.704  58.834 129.779  1.00  0.00           O
ATOM   7027  C31 POPEh 226      39.784  58.354 128.951  1.00  0.00           C
ATOM   7028  O32 POPEh 226      39.444  57.196 128.870  1.00  0.00           O
ATOM   7029  C32 POPEh 226      39.274  59.496 128.070  1.00  0.00           C
ATOM   7032  C23 POPEh 226      46.494  58.095 127.480  1.00  0.00           C
ATOM   7035  C24 POPEh 226      46.814  57.136 126.320  1.00  0.00           C
ATOM   7038  C25 POPEh 226      46.884  57.845 124.960  1.00  0.00           C
ATOM   7041  C26 POPEh 226      46.574  56.904 123.811  1.00  0.00           C
ATOM   7044  C27 POPEh 226      46.784  57.556 122.440  1.00  0.00           C
ATOM   7047  C28 POPEh 226      46.374  56.595 121.320  1.00  0.00           C
ATOM   7050  C29 POPEh 226      46.725  57.094 119.940  1.00  0.00           C
ATOM   7052 0C21 POPEh 226      45.884  57.575 119.010  1.00  0.00           C
ATOM   7054 1C21 POPEh 226      44.394  57.754 119.119  1.00  0.00           C
ATOM   7057 2C21 POPEh 226      43.625  57.294 117.869  1.00  0.00           C
ATOM   7060 3C21 POPEh 226      44.064  57.975 116.571  1.00  0.00           C
ATOM   7063 4C21 POPEh 226      43.045  57.765 115.439  1.00  0.00           C
ATOM   7066 5C21 POPEh 226      43.664  57.954 114.049  1.00  0.00           C
ATOM   7069 6C21 POPEh 226      42.614  57.924 112.939  1.00  0.00           C
ATOM   7072 7C21 POPEh 226      43.204  57.605 111.561  1.00  0.00           C
ATOM   7075 8C21 POPEh 226      42.924  58.666 110.480  1.00  0.00           C
ATOM   7079  C33 POPEh 226      40.434  60.184 127.320  1.00  0.00           C
ATOM   7082  C34 POPEh 226      40.014  61.556 126.759  1.00  0.00           C
ATOM   7085  C35 POPEh 226      41.205  62.526 126.711  1.00  0.00           C
ATOM   7088  C36 POPEh 226      42.274  62.136 125.689  1.00  0.00           C
ATOM   7091  C37 POPEh 226      43.604  62.775 126.040  1.00  0.00           C
ATOM   7094  C38 POPEh 226      44.694  62.654 124.969  1.00  0.00           C
ATOM   7097  C39 POPEh 226      44.594  63.706 123.859  1.00  0.00           C
ATOM   7100 0C31 POPEh 226      45.714  63.535 122.840  1.00  0.00           C
ATOM   7103 1C31 POPEh 226      45.744  64.604 121.750  1.00  0.00           C
ATOM   7106 2C31 POPEh 226      46.844  64.306 120.721  1.00  0.00           C
ATOM   7109 3C31 POPEh 226      46.844  65.274 119.540  1.00  0.00           C
ATOM   7112 4C31 POPEh 226      47.964  64.965 118.550  1.00  0.00           C
ATOM   7115 5C31 POPEh 226      47.835  65.735 117.240  1.00  0.00           C
ATOM   7118 6C31 POPEh 226      48.984  65.455 116.270  1.00  0.00           C
ATOM   7122  NH3 POPEi 227      45.344  25.545  81.509  1.00  0.00           N
ATOM   7126  C12 POPEi 227      45.335  27.035  81.281  1.00  0.00           C
ATOM   7129  C11 POPEi 227      43.924  27.625  81.050  1.00  0.00           C
ATOM   7132  P   POPEi 227      42.164  27.994  79.201  1.00  0.00           P
ATOM   7133  O13 POPEi 227      42.964  28.794  78.250  1.00  0.00           O
ATOM   7134  O14 POPEi 227      41.094  27.154  78.609  1.00  0.00           O
ATOM   7135  O11 POPEi 227      41.615  28.894  80.391  1.00  0.00           O
ATOM   7136  O12 POPEi 227      43.164  27.024  79.991  1.00  0.00           O
ATOM   7137  C1  POPEi 227      40.304  29.445  80.329  1.00  0.00           C
ATOM   7140  C2  POPEi 227      40.155  30.564  81.381  1.00  0.00           C
ATOM   7142  O21 POPEi 227      38.914  31.244  81.120  1.00  0.00           O
ATOM   7143  C21 POPEi 227      38.294  31.665  82.210  1.00  0.00           C
ATOM   7144  O22 POPEi 227      38.584  31.334  83.349  1.00  0.00           O
ATOM   7145  C22 POPEi 227      37.134  32.584  81.851  1.00  0.00           C
ATOM   7148  C3  POPEi 227      41.364  31.574  81.281  1.00  0.00           C
ATOM   7151  O31 POPEi 227      41.164  32.846  81.930  1.00  0.00           O
ATOM   7152  C31 POPEi 227      41.534  33.174  83.190  1.00  0.00           C
ATOM   7153  O32 POPEi 227      41.455  34.314  83.610  1.00  0.00           O
ATOM   7154  C32 POPEi 227      42.024  32.035  84.111  1.00  0.00           C
ATOM   7157  C23 POPEi 227      36.565  33.285  83.110  1.00  0.00           C
ATOM   7160  C24 POPEi 227      35.545  34.384  82.771  1.00  0.00           C
ATOM   7163  C25 POPEi 227      35.244  35.355  83.939  1.00  0.00           C
ATOM   7166  C26 POPEi 227      34.624  34.715  85.189  1.00  0.00           C
ATOM   7169  C27 POPEi 227      34.484  35.715  86.350  1.00  0.00           C
ATOM   7172  C28 POPEi 227      34.374  35.076  87.749  1.00  0.00           C
ATOM   7175  C29 POPEi 227      33.034  34.556  88.171  1.00  0.00           C
ATOM   7177 0C21 POPEi 227      32.374  34.785  89.319  1.00  0.00           C
ATOM   7179 1C21 POPEi 227      32.814  35.674  90.451  1.00  0.00           C
ATOM   7182 2C21 POPEi 227      32.854  34.945  91.800  1.00  0.00           C
ATOM   7185 3C21 POPEi 227      34.034  33.965  91.959  1.00  0.00           C
ATOM   7188 4C21 POPEi 227      34.194  33.555  93.430  1.00  0.00           C
ATOM   7191 5C21 POPEi 227      35.354  32.584  93.661  1.00  0.00           C
ATOM   7194 6C21 POPEi 227      35.564  32.346  95.160  1.00  0.00           C
ATOM   7197 7C21 POPEi 227      36.734  31.404  95.461  1.00  0.00           C
ATOM   7200 8C21 POPEi 227      37.014  31.334  96.959  1.00  0.00           C
ATOM   7204  C33 POPEi 227      40.964  31.604  85.160  1.00  0.00           C
ATOM   7207  C34 POPEi 227      41.424  31.614  86.619  1.00  0.00           C
ATOM   7210  C35 POPEi 227      42.034  30.306  87.160  1.00  0.00           C
ATOM   7213  C36 POPEi 227      41.964  30.264  88.701  1.00  0.00           C
ATOM   7216  C37 POPEi 227      42.144  28.875  89.329  1.00  0.00           C
ATOM   7219  C38 POPEi 227      41.354  28.684  90.641  1.00  0.00           C
ATOM   7222  C39 POPEi 227      39.834  28.564  90.410  1.00  0.00           C
ATOM   7225 0C31 POPEi 227      39.034  28.304  91.701  1.00  0.00           C
ATOM   7228 1C31 POPEi 227      37.514  28.274  91.421  1.00  0.00           C
ATOM   7231 2C31 POPEi 227      36.654  28.004  92.671  1.00  0.00           C
ATOM   7234 3C31 POPEi 227      35.155  28.055  92.350  1.00  0.00           C
ATOM   7237 4C31 POPEi 227      34.254  27.736  93.561  1.00  0.00           C
ATOM   7240 5C31 POPEi 227      32.764  27.705  93.190  1.00  0.00           C
ATOM   7243 6C31 POPEi 227      31.814  27.395  94.360  1.00  0.00           C
ATOM   7247  NH3 POPEj 228      96.615  23.564  86.810  1.00  0.00           N
ATOM   7251  C12 POPEj 228      95.835  22.325  87.171  1.00  0.00           C
ATOM   7254  C11 POPEj 228      96.754  21.195  87.631  1.00  0.00           C
ATOM   7257  P   POPEj 228      98.985  20.024  87.040  1.00  0.00           P
ATOM   7258  O13 POPEj 228      99.445  19.334  85.820  1.00  0.00           O
ATOM   7259  O14 POPEj 228     100.034  20.754  87.789  1.00  0.00           O
ATOM   7260  O11 POPEj 228      98.284  18.945  87.961  1.00  0.00           O
ATOM   7261  O12 POPEj 228      97.795  20.994  86.670  1.00  0.00           O
ATOM   7262  C1  POPEj 228      98.704  17.574  87.799  1.00  0.00           C
ATOM   7265  C2  POPEj 228      98.485  16.784  89.111  1.00  0.00           C
ATOM   7267  O21 POPEj 228      98.514  17.644  90.259  1.00  0.00           O
ATOM   7268  C21 POPEj 228      99.654  18.294  90.480  1.00  0.00           C
ATOM   7269  O22 POPEj 228     100.705  18.125  89.880  1.00  0.00           O
ATOM   7270  C22 POPEj 228      99.464  19.174  91.711  1.00  0.00           C
ATOM   7273  C3  POPEj 228      99.455  15.574  89.211  1.00  0.00           C
ATOM   7276  O31 POPEj 228      99.484  15.044  90.540  1.00  0.00           O
ATOM   7277  C31 POPEj 228     100.504  14.214  90.730  1.00  0.00           C
ATOM   7278  O32 POPEj 228     101.254  13.834  89.841  1.00  0.00           O
ATOM   7279  C32 POPEj 228     100.585  13.875  92.220  1.00  0.00           C
ATOM   7282  C23 POPEj 228      98.894  18.324  92.880  1.00  0.00           C
ATOM   7285  C24 POPEj 228      98.745  19.074  94.211  1.00  0.00           C
ATOM   7288  C25 POPEj 228      98.564  18.105  95.391  1.00  0.00           C
ATOM   7291  C26 POPEj 228      97.244  17.324  95.461  1.00  0.00           C
ATOM   7294  C27 POPEj 228      97.414  16.084  96.359  1.00  0.00           C
ATOM   7297  C28 POPEj 228      96.115  15.334  96.689  1.00  0.00           C
ATOM   7300  C29 POPEj 228      95.314  15.974  97.799  1.00  0.00           C
ATOM   7302 0C21 POPEj 228      94.344  15.384  98.521  1.00  0.00           C
ATOM   7304 1C21 POPEj 228      93.844  13.974  98.311  1.00  0.00           C
ATOM   7307 2C21 POPEj 228      93.905  13.074  99.570  1.00  0.00           C
ATOM   7310 3C21 POPEj 228      92.865  13.435 100.640  1.00  0.00           C
ATOM   7313 4C21 POPEj 228      92.714  12.314 101.679  1.00  0.00           C
ATOM   7316 5C21 POPEj 228      91.924  12.744 102.920  1.00  0.00           C
ATOM   7319 6C21 POPEj 228      91.885  11.644 103.980  1.00  0.00           C
ATOM   7322 7C21 POPEj 228      91.134  12.064 105.240  1.00  0.00           C
ATOM   7325 8C21 POPEj 228      91.155  11.004 106.340  1.00  0.00           C
ATOM   7329  C33 POPEj 228     102.025  13.765  92.749  1.00  0.00           C
ATOM   7332  C34 POPEj 228     102.215  14.264  94.179  1.00  0.00           C
ATOM   7335  C35 POPEj 228     101.994  15.774  94.319  1.00  0.00           C
ATOM   7338  C36 POPEj 228     102.504  16.324  95.660  1.00  0.00           C
ATOM   7341  C37 POPEj 228     102.254  17.824  95.830  1.00  0.00           C
ATOM   7344  C38 POPEj 228     102.984  18.444  97.031  1.00  0.00           C
ATOM   7347  C39 POPEj 228     102.775  17.744  98.381  1.00  0.00           C
ATOM   7350 0C31 POPEj 228     101.365  17.824  98.980  1.00  0.00           C
ATOM   7353 1C31 POPEj 228     101.394  17.435 100.470  1.00  0.00           C
ATOM   7356 2C31 POPEj 228     100.104  17.744 101.230  1.00  0.00           C
ATOM   7359 3C31 POPEj 228      98.964  16.754 100.930  1.00  0.00           C
ATOM   7362 4C31 POPEj 228      97.714  17.074 101.771  1.00  0.00           C
ATOM   7365 5C31 POPEj 228      96.604  16.035 101.590  1.00  0.00           C
ATOM   7368 6C31 POPEj 228      95.354  16.375 102.391  1.00  0.00           C
ATOM   7372  NH3 POPEk 229      74.875 121.285 130.040  1.00  0.00           N
ATOM   7376  C12 POPEk 229      73.804 122.215 129.540  1.00  0.00           C
ATOM   7379  C11 POPEk 229      74.104 123.704 129.760  1.00  0.00           C
ATOM   7382  P   POPEk 229      73.034 126.035 129.391  1.00  0.00           P
ATOM   7383  O13 POPEk 229      72.045 126.385 130.439  1.00  0.00           O
ATOM   7384  O14 POPEk 229      74.415 126.506 129.579  1.00  0.00           O
ATOM   7385  O11 POPEk 229      72.475 126.576 128.031  1.00  0.00           O
ATOM   7386  O12 POPEk 229      73.014 124.454 129.189  1.00  0.00           O
ATOM   7387  C1  POPEk 229      72.754 125.924 126.799  1.00  0.00           C
ATOM   7390  C2  POPEk 229      72.234 126.814 125.650  1.00  0.00           C
ATOM   7392  O21 POPEk 229      72.524 126.165 124.400  1.00  0.00           O
ATOM   7393  C21 POPEk 229      71.725 125.234 123.940  1.00  0.00           C
ATOM   7394  O22 POPEk 229      70.704 124.795 124.450  1.00  0.00           O
ATOM   7395  C22 POPEk 229      72.464 124.655 122.720  1.00  0.00           C
ATOM   7398  C3  POPEk 229      72.954 128.204 125.661  1.00  0.00           C
ATOM   7401  O31 POPEk 229      74.155 128.125 124.869  1.00  0.00           O
ATOM   7402  C31 POPEk 229      75.295 128.525 125.410  1.00  0.00           C
ATOM   7403  O32 POPEk 229      75.424 129.214 126.399  1.00  0.00           O
ATOM   7404  C32 POPEk 229      76.405 127.854 124.631  1.00  0.00           C
ATOM   7407  C23 POPEk 229      71.655 124.044 121.561  1.00  0.00           C
ATOM   7410  C24 POPEk 229      72.655 123.335 120.619  1.00  0.00           C
ATOM   7413  C25 POPEk 229      72.034 122.766 119.341  1.00  0.00           C
ATOM   7416  C26 POPEk 229      72.824 123.195 118.091  1.00  0.00           C
ATOM   7419  C27 POPEk 229      72.464 122.415 116.820  1.00  0.00           C
ATOM   7422  C28 POPEk 229      73.295 122.896 115.610  1.00  0.00           C
ATOM   7425  C29 POPEk 229      73.004 122.095 114.360  1.00  0.00           C
ATOM   7427 0C21 POPEk 229      73.835 121.925 113.320  1.00  0.00           C
ATOM   7429 1C21 POPEk 229      75.204 122.544 113.150  1.00  0.00           C
ATOM   7432 2C21 POPEk 229      75.354 123.285 111.799  1.00  0.00           C
ATOM   7435 3C21 POPEk 229      74.464 124.535 111.701  1.00  0.00           C
ATOM   7438 4C21 POPEk 229      74.674 125.304 110.380  1.00  0.00           C
ATOM   7441 5C21 POPEk 229      73.934 126.655 110.360  1.00  0.00           C
ATOM   7444 6C21 POPEk 229      74.604 127.734 111.219  1.00  0.00           C
ATOM   7447 7C21 POPEk 229      73.844 129.064 111.190  1.00  0.00           C
ATOM   7450 8C21 POPEk 229      74.494 130.154 112.049  1.00  0.00           C
ATOM   7454  C33 POPEk 229      77.655 128.734 124.411  1.00  0.00           C
ATOM   7457  C34 POPEk 229      78.844 127.905 123.890  1.00  0.00           C
ATOM   7460  C35 POPEk 229      78.484 127.005 122.690  1.00  0.00           C
ATOM   7463  C36 POPEk 229      78.625 125.516 123.021  1.00  0.00           C
ATOM   7466  C37 POPEk 229      77.915 124.615 122.000  1.00  0.00           C
ATOM   7469  C38 POPEk 229      78.344 123.145 122.120  1.00  0.00           C
ATOM   7472  C39 POPEk 229      79.654 122.874 121.359  1.00  0.00           C
ATOM   7475 0C31 POPEk 229      80.144 121.436 121.499  1.00  0.00           C
ATOM   7478 1C31 POPEk 229      81.374 121.154 120.630  1.00  0.00           C
ATOM   7481 2C31 POPEk 229      81.815 119.695 120.689  1.00  0.00           C
ATOM   7484 3C31 POPEk 229      83.234 119.454 120.149  1.00  0.00           C
ATOM   7487 4C31 POPEk 229      83.415 119.895 118.690  1.00  0.00           C
ATOM   7490 5C31 POPEk 229      84.715 119.335 118.091  1.00  0.00           C
ATOM   7493 6C31 POPEk 229      84.934 119.766 116.641  1.00  0.00           C
ATOM   7497  NH3 POPEl 230     109.805 117.205  87.829  1.00  0.00           N
ATOM   7501  C12 POPEl 230     110.445 116.986  86.490  1.00  0.00           C
ATOM   7504  C11 POPEl 230     109.684 115.975  85.650  1.00  0.00           C
ATOM   7507  P   POPEl 230     107.204 115.415  85.451  1.00  0.00           P
ATOM   7508  O13 POPEl 230     105.944 116.185  85.579  1.00  0.00           O
ATOM   7509  O14 POPEl 230     107.424 114.535  84.281  1.00  0.00           O
ATOM   7510  O11 POPEl 230     107.594 114.735  86.829  1.00  0.00           O
ATOM   7511  O12 POPEl 230     108.354 116.474  85.429  1.00  0.00           O
ATOM   7512  C1  POPEl 230     106.934 113.625  87.440  1.00  0.00           C
ATOM   7515  C2  POPEl 230     106.665 113.876  88.951  1.00  0.00           C
ATOM   7517  O21 POPEl 230     107.754 113.376  89.760  1.00  0.00           O
ATOM   7518  C21 POPEl 230     108.745 114.185  90.049  1.00  0.00           C
ATOM   7519  O22 POPEl 230     108.934 115.304  89.599  1.00  0.00           O
ATOM   7520  C22 POPEl 230     109.684 113.494  91.070  1.00  0.00           C
ATOM   7523  C3  POPEl 230     105.375 113.125  89.400  1.00  0.00           C
ATOM   7526  O31 POPEl 230     104.934 113.525  90.721  1.00  0.00           O
ATOM   7527  C31 POPEl 230     105.404 112.785  91.730  1.00  0.00           C
ATOM   7528  O32 POPEl 230     106.225 111.884  91.630  1.00  0.00           O
ATOM   7529  C32 POPEl 230     104.865 113.354  93.050  1.00  0.00           C
ATOM   7532  C23 POPEl 230     109.545 114.016  92.531  1.00  0.00           C
ATOM   7535  C24 POPEl 230     110.775 113.714  93.421  1.00  0.00           C
ATOM   7538  C25 POPEl 230     110.725 114.395  94.800  1.00  0.00           C
ATOM   7541  C26 POPEl 230     111.964 114.155  95.690  1.00  0.00           C
ATOM   7544  C27 POPEl 230     112.025 115.075  96.930  1.00  0.00           C
ATOM   7547  C28 POPEl 230     113.174 114.755  97.910  1.00  0.00           C
ATOM   7550  C29 POPEl 230     114.534 115.115  97.391  1.00  0.00           C
ATOM   7552 0C21 POPEl 230     115.375 116.045  97.880  1.00  0.00           C
ATOM   7554 1C21 POPEl 230     115.135 116.965  99.061  1.00  0.00           C
ATOM   7557 2C21 POPEl 230     115.655 116.404 100.400  1.00  0.00           C
ATOM   7560 3C21 POPEl 230     117.144 116.016 100.369  1.00  0.00           C
ATOM   7563 4C21 POPEl 230     117.704 115.654 101.759  1.00  0.00           C
ATOM   7566 5C21 POPEl 230     119.064 114.954 101.689  1.00  0.00           C
ATOM   7569 6C21 POPEl 230     119.844 114.964 103.021  1.00  0.00           C
ATOM   7572 7C21 POPEl 230     121.164 114.194 102.929  1.00  0.00           C
ATOM   7575 8C21 POPEl 230     122.165 114.524 104.049  1.00  0.00           C
ATOM   7579  C33 POPEl 230     105.235 112.445  94.240  1.00  0.00           C
ATOM   7582  C34 POPEl 230     105.334 113.115  95.620  1.00  0.00           C
ATOM   7585  C35 POPEl 230     103.975 113.385  96.270  1.00  0.00           C
ATOM   7588  C36 POPEl 230     103.475 112.244  97.160  1.00  0.00           C
ATOM   7591  C37 POPEl 230     102.235 112.686  97.951  1.00  0.00           C
ATOM   7594  C38 POPEl 230     101.714 111.624  98.921  1.00  0.00           C
ATOM   7597  C39 POPEl 230     102.664 111.306 100.090  1.00  0.00           C
ATOM   7600 0C31 POPEl 230     102.865 112.475 101.070  1.00  0.00           C
ATOM   7603 1C31 POPEl 230     103.275 111.975 102.460  1.00  0.00           C
ATOM   7606 2C31 POPEl 230     103.454 113.075 103.510  1.00  0.00           C
ATOM   7609 3C31 POPEl 230     104.414 114.194 103.091  1.00  0.00           C
ATOM   7612 4C31 POPEl 230     104.634 115.234 104.189  1.00  0.00           C
ATOM   7615 5C31 POPEl 230     105.344 116.495 103.680  1.00  0.00           C
ATOM   7618 6C31 POPEl 230     105.515 117.575 104.760  1.00  0.00           C
ATOM   7622  NH3 POPEm 231      72.734  17.584 127.260  1.00  0.00           N
ATOM   7626  C12 POPEm 231      72.294  16.164 127.491  1.00  0.00           C
ATOM   7629  C11 POPEm 231      73.464  15.254 127.929  1.00  0.00           C
ATOM   7632  P   POPEm 231      73.555  12.584 127.550  1.00  0.00           P
ATOM   7633  O13 POPEm 231      74.805  12.234 128.259  1.00  0.00           O
ATOM   7634  O14 POPEm 231      72.484  11.554 127.531  1.00  0.00           O
ATOM   7635  O11 POPEm 231      74.034  12.924 126.079  1.00  0.00           O
ATOM   7636  O12 POPEm 231      72.975  13.944 128.079  1.00  0.00           O
ATOM   7637  C1  POPEm 231      73.174  13.494 125.109  1.00  0.00           C
ATOM   7640  C2  POPEm 231      73.064  12.614 123.840  1.00  0.00           C
ATOM   7642  O21 POPEm 231      73.765  13.274 122.780  1.00  0.00           O
ATOM   7643  C21 POPEm 231      73.594  12.794 121.549  1.00  0.00           C
ATOM   7644  O22 POPEm 231      73.274  11.664 121.250  1.00  0.00           O
ATOM   7645  C22 POPEm 231      73.804  13.934 120.579  1.00  0.00           C
ATOM   7648  C3  POPEm 231      71.585  12.334 123.480  1.00  0.00           C
ATOM   7651  O31 POPEm 231      70.945  13.554 123.031  1.00  0.00           O
ATOM   7652  C31 POPEm 231      69.884  13.924 123.759  1.00  0.00           C
ATOM   7653  O32 POPEm 231      69.545  13.354 124.790  1.00  0.00           O
ATOM   7654  C32 POPEm 231      69.124  15.084 123.140  1.00  0.00           C
ATOM   7657  C23 POPEm 231      75.275  14.394 120.570  1.00  0.00           C
ATOM   7660  C24 POPEm 231      75.545  15.605 119.671  1.00  0.00           C
ATOM   7663  C25 POPEm 231      75.045  15.464 118.231  1.00  0.00           C
ATOM   7666  C26 POPEm 231      75.634  14.274 117.469  1.00  0.00           C
ATOM   7669  C27 POPEm 231      75.094  14.144 116.040  1.00  0.00           C
ATOM   7672  C28 POPEm 231      75.475  12.794 115.400  1.00  0.00           C
ATOM   7675  C29 POPEm 231      75.424  12.744 113.899  1.00  0.00           C
ATOM   7677 0C21 POPEm 231      76.424  12.284 113.130  1.00  0.00           C
ATOM   7679 1C21 POPEm 231      77.725  11.774 113.680  1.00  0.00           C
ATOM   7682 2C21 POPEm 231      78.695  11.325 112.580  1.00  0.00           C
ATOM   7685 3C21 POPEm 231      80.054  10.904 113.161  1.00  0.00           C
ATOM   7688 4C21 POPEm 231      81.125  10.814 112.070  1.00  0.00           C
ATOM   7691 5C21 POPEm 231      82.554  10.624 112.609  1.00  0.00           C
ATOM   7694 6C21 POPEm 231      83.605  10.785 111.499  1.00  0.00           C
ATOM   7697 7C21 POPEm 231      85.045  10.664 112.020  1.00  0.00           C
ATOM   7700 8C21 POPEm 231      86.084  10.854 110.921  1.00  0.00           C
ATOM   7704  C33 POPEm 231      69.324  15.214 121.610  1.00  0.00           C
ATOM   7707  C34 POPEm 231      68.224  16.094 120.990  1.00  0.00           C
ATOM   7710  C35 POPEm 231      68.324  16.265 119.471  1.00  0.00           C
ATOM   7713  C36 POPEm 231      68.314  14.934 118.701  1.00  0.00           C
ATOM   7716  C37 POPEm 231      67.874  15.075 117.230  1.00  0.00           C
ATOM   7719  C38 POPEm 231      68.625  16.124 116.410  1.00  0.00           C
ATOM   7722  C39 POPEm 231      70.124  15.834 116.201  1.00  0.00           C
ATOM   7725 0C31 POPEm 231      70.764  16.806 115.190  1.00  0.00           C
ATOM   7728 1C31 POPEm 231      72.244  16.514 114.930  1.00  0.00           C
ATOM   7731 2C31 POPEm 231      72.884  17.444 113.881  1.00  0.00           C
ATOM   7734 3C31 POPEm 231      72.475  17.154 112.420  1.00  0.00           C
ATOM   7737 4C31 POPEm 231      72.954  15.785 111.911  1.00  0.00           C
ATOM   7740 5C31 POPEm 231      72.644  15.574 110.420  1.00  0.00           C
ATOM   7743 6C31 POPEm 231      73.034  14.184 109.910  1.00  0.00           C
ATOM   7747  NH3 POPEn 232      96.074  29.795  88.090  1.00  0.00           N
ATOM   7751  C12 POPEn 232      95.965  28.304  87.929  1.00  0.00           C
ATOM   7754  C11 POPEn 232      95.045  27.924  86.751  1.00  0.00           C
ATOM   7757  P   POPEn 232      93.985  25.684  87.660  1.00  0.00           P
ATOM   7758  O13 POPEn 232      93.534  24.454  87.000  1.00  0.00           O
ATOM   7759  O14 POPEn 232      92.924  26.525  88.270  1.00  0.00           O
ATOM   7760  O11 POPEn 232      95.155  25.364  88.650  1.00  0.00           O
ATOM   7761  O12 POPEn 232      94.824  26.525  86.630  1.00  0.00           O
ATOM   7762  C1  POPEn 232      94.975  24.704  89.891  1.00  0.00           C
ATOM   7765  C2  POPEn 232      95.214  25.724  91.030  1.00  0.00           C
ATOM   7767  O21 POPEn 232      95.714  25.236  92.271  1.00  0.00           O
ATOM   7768  C21 POPEn 232      95.894  23.986  92.609  1.00  0.00           C
ATOM   7769  O22 POPEn 232      95.434  22.985  92.070  1.00  0.00           O
ATOM   7770  C22 POPEn 232      96.714  24.044  93.910  1.00  0.00           C
ATOM   7773  C3  POPEn 232      94.004  26.674  91.259  1.00  0.00           C
ATOM   7776  O31 POPEn 232      94.214  27.544  92.380  1.00  0.00           O
ATOM   7777  C31 POPEn 232      94.924  28.645  92.180  1.00  0.00           C
ATOM   7778  O32 POPEn 232      95.394  29.014  91.110  1.00  0.00           O
ATOM   7779  C32 POPEn 232      95.004  29.424  93.501  1.00  0.00           C
ATOM   7782  C23 POPEn 232      96.854  22.694  94.631  1.00  0.00           C
ATOM   7785  C24 POPEn 232      97.545  22.824  95.989  1.00  0.00           C
ATOM   7788  C25 POPEn 232      97.174  21.686  96.950  1.00  0.00           C
ATOM   7791  C26 POPEn 232      97.025  22.125  98.421  1.00  0.00           C
ATOM   7794  C27 POPEn 232      98.195  21.674  99.310  1.00  0.00           C
ATOM   7797  C28 POPEn 232      98.074  22.194 100.759  1.00  0.00           C
ATOM   7800  C29 POPEn 232      96.905  21.635 101.521  1.00  0.00           C
ATOM   7802 0C21 POPEn 232      96.784  21.644 102.860  1.00  0.00           C
ATOM   7804 1C21 POPEn 232      97.775  22.215 103.850  1.00  0.00           C
ATOM   7807 2C21 POPEn 232      98.234  21.174 104.880  1.00  0.00           C
ATOM   7810 3C21 POPEn 232      98.914  19.934 104.271  1.00  0.00           C
ATOM   7813 4C21 POPEn 232      99.484  18.974 105.321  1.00  0.00           C
ATOM   7816 5C21 POPEn 232      98.454  18.314 106.259  1.00  0.00           C
ATOM   7819 6C21 POPEn 232      99.154  17.474 107.350  1.00  0.00           C
ATOM   7822 7C21 POPEn 232      98.205  16.684 108.259  1.00  0.00           C
ATOM   7825 8C21 POPEn 232      98.905  15.865 109.341  1.00  0.00           C
ATOM   7829  C33 POPEn 232      94.174  28.785  94.650  1.00  0.00           C
ATOM   7832  C34 POPEn 232      94.855  27.564  95.299  1.00  0.00           C
ATOM   7835  C35 POPEn 232      95.845  27.936  96.421  1.00  0.00           C
ATOM   7838  C36 POPEn 232      96.385  26.724  97.180  1.00  0.00           C
ATOM   7841  C37 POPEn 232      96.945  27.125  98.561  1.00  0.00           C
ATOM   7844  C38 POPEn 232      97.334  25.944  99.471  1.00  0.00           C
ATOM   7847  C39 POPEn 232      97.824  26.434 100.850  1.00  0.00           C
ATOM   7850 0C31 POPEn 232      99.354  26.334 101.010  1.00  0.00           C
ATOM   7853 1C31 POPEn 232      99.934  27.314 102.040  1.00  0.00           C
ATOM   7856 2C31 POPEn 232     101.434  27.555 101.829  1.00  0.00           C
ATOM   7859 3C31 POPEn 232     101.994  28.765 102.590  1.00  0.00           C
ATOM   7862 4C31 POPEn 232     102.574  28.444 103.970  1.00  0.00           C
ATOM   7865 5C31 POPEn 232     103.205  29.674 104.650  1.00  0.00           C
ATOM   7868 6C31 POPEn 232     104.034  29.324 105.881  1.00  0.00           C
ATOM   7872  NH3 POPEo 233      23.994  24.545  78.430  1.00  0.00           N
ATOM   7876  C12 POPEo 233      25.184  24.254  77.540  1.00  0.00           C
ATOM   7879  C11 POPEo 233      26.174  25.436  77.540  1.00  0.00           C
ATOM   7882  P   POPEo 233      28.784  25.564  77.160  1.00  0.00           P
ATOM   7883  O13 POPEo 233      29.744  25.125  76.141  1.00  0.00           O
ATOM   7884  O14 POPEo 233      28.814  27.004  77.499  1.00  0.00           O
ATOM   7885  O11 POPEo 233      28.994  24.704  78.469  1.00  0.00           O
ATOM   7886  O12 POPEo 233      27.314  25.144  76.711  1.00  0.00           O
ATOM   7887  C1  POPEo 233      29.284  25.364  79.710  1.00  0.00           C
ATOM   7890  C2  POPEo 233      29.894  24.344  80.690  1.00  0.00           C
ATOM   7892  O21 POPEo 233      29.874  24.875  82.029  1.00  0.00           O
ATOM   7893  C21 POPEo 233      30.804  25.724  82.430  1.00  0.00           C
ATOM   7894  O22 POPEo 233      31.764  26.105  81.790  1.00  0.00           O
ATOM   7895  C22 POPEo 233      30.464  26.154  83.859  1.00  0.00           C
ATOM   7898  C3  POPEo 233      31.264  23.794  80.189  1.00  0.00           C
ATOM   7901  O31 POPEo 233      31.824  22.994  81.241  1.00  0.00           O
ATOM   7902  C31 POPEo 233      33.134  22.845  81.260  1.00  0.00           C
ATOM   7903  O32 POPEo 233      33.924  23.254  80.431  1.00  0.00           O
ATOM   7904  C32 POPEo 233      33.454  22.104  82.561  1.00  0.00           C
ATOM   7907  C23 POPEo 233      31.684  26.644  84.660  1.00  0.00           C
ATOM   7910  C24 POPEo 233      31.304  26.994  86.110  1.00  0.00           C
ATOM   7913  C25 POPEo 233      32.444  26.774  87.120  1.00  0.00           C
ATOM   7916  C26 POPEo 233      33.644  27.724  87.010  1.00  0.00           C
ATOM   7919  C27 POPEo 233      33.484  29.125  87.640  1.00  0.00           C
ATOM   7922  C28 POPEo 233      34.784  29.574  88.349  1.00  0.00           C
ATOM   7925  C29 POPEo 233      34.714  30.944  88.999  1.00  0.00           C
ATOM   7927 0C21 POPEo 233      35.704  31.855  89.079  1.00  0.00           C
ATOM   7929 1C21 POPEo 233      37.124  31.695  88.561  1.00  0.00           C
ATOM   7932 2C21 POPEo 233      38.214  32.494  89.319  1.00  0.00           C
ATOM   7935 3C21 POPEo 233      38.714  33.736  88.561  1.00  0.00           C
ATOM   7938 4C21 POPEo 233      37.614  34.715  88.150  1.00  0.00           C
ATOM   7941 5C21 POPEo 233      38.094  36.134  87.780  1.00  0.00           C
ATOM   7944 6C21 POPEo 233      38.984  36.184  86.539  1.00  0.00           C
ATOM   7947 7C21 POPEo 233      39.295  37.614  86.110  1.00  0.00           C
ATOM   7950 8C21 POPEo 233      40.225  37.685  84.891  1.00  0.00           C
ATOM   7954  C33 POPEo 233      32.564  22.584  83.731  1.00  0.00           C
ATOM   7957  C34 POPEo 233      32.964  21.984  85.090  1.00  0.00           C
ATOM   7960  C35 POPEo 233      34.124  22.724  85.760  1.00  0.00           C
ATOM   7963  C36 POPEo 233      34.444  22.204  87.180  1.00  0.00           C
ATOM   7966  C37 POPEo 233      35.394  21.005  87.180  1.00  0.00           C
ATOM   7969  C38 POPEo 233      35.844  20.545  88.579  1.00  0.00           C
ATOM   7972  C39 POPEo 233      34.674  20.205  89.520  1.00  0.00           C
ATOM   7975 0C31 POPEo 233      35.124  19.594  90.849  1.00  0.00           C
ATOM   7978 1C31 POPEo 233      33.924  19.205  91.720  1.00  0.00           C
ATOM   7981 2C31 POPEo 233      34.295  18.435  92.990  1.00  0.00           C
ATOM   7984 3C31 POPEo 233      34.964  19.294  94.061  1.00  0.00           C
ATOM   7987 4C31 POPEo 233      35.204  18.504  95.350  1.00  0.00           C
ATOM   7990 5C31 POPEo 233      36.034  19.275  96.390  1.00  0.00           C
ATOM   7993 6C31 POPEo 233      36.344  18.404  97.609  1.00  0.00           C
ATOM   7997  NH3 POPEp 234      38.224  83.865  88.180  1.00  0.00           N
ATOM   8001  C12 POPEp 234      38.594  85.154  87.500  1.00  0.00           C
ATOM   8004  C11 POPEp 234      38.684  84.945  85.980  1.00  0.00           C
ATOM   8007  P   POPEp 234      40.284  86.904  85.340  1.00  0.00           P
ATOM   8008  O13 POPEp 234      41.254  86.154  86.161  1.00  0.00           O
ATOM   8009  O14 POPEp 234      40.664  87.354  83.980  1.00  0.00           O
ATOM   8010  O11 POPEp 234      39.744  88.145  86.161  1.00  0.00           O
ATOM   8011  O12 POPEp 234      38.894  86.175  85.289  1.00  0.00           O
ATOM   8012  C1  POPEp 234      40.594  88.725  87.160  1.00  0.00           C
ATOM   8015  C2  POPEp 234      39.774  89.766  87.939  1.00  0.00           C
ATOM   8017  O21 POPEp 234      40.644  90.505  88.820  1.00  0.00           O
ATOM   8018  C21 POPEp 234      40.124  91.624  89.300  1.00  0.00           C
ATOM   8019  O22 POPEp 234      39.045  92.095  88.970  1.00  0.00           O
ATOM   8020  C22 POPEp 234      41.065  92.235  90.329  1.00  0.00           C
ATOM   8023  C3  POPEp 234      38.604  89.054  88.701  1.00  0.00           C
ATOM   8026  O31 POPEp 234      37.404  89.875  88.750  1.00  0.00           O
ATOM   8027  C31 POPEp 234      37.014  90.224  89.991  1.00  0.00           C
ATOM   8028  O32 POPEp 234      37.494  89.766  91.010  1.00  0.00           O
ATOM   8029  C32 POPEp 234      35.884  91.255  89.940  1.00  0.00           C
ATOM   8032  C23 POPEp 234      40.514  93.535  90.970  1.00  0.00           C
ATOM   8035  C24 POPEp 234      41.084  93.745  92.380  1.00  0.00           C
ATOM   8038  C25 POPEp 234      40.164  93.145  93.451  1.00  0.00           C
ATOM   8041  C26 POPEp 234      40.894  92.556  94.660  1.00  0.00           C
ATOM   8044  C27 POPEp 234      41.534  93.564  95.620  1.00  0.00           C
ATOM   8047  C28 POPEp 234      42.054  92.826  96.870  1.00  0.00           C
ATOM   8050  C29 POPEp 234      42.764  93.685  97.891  1.00  0.00           C
ATOM   8052 0C21 POPEp 234      42.175  94.305  98.921  1.00  0.00           C
ATOM   8054 1C21 POPEp 234      40.684  94.314  99.189  1.00  0.00           C
ATOM   8057 2C21 POPEp 234      40.324  95.154 100.429  1.00  0.00           C
ATOM   8060 3C21 POPEp 234      40.774  96.624 100.330  1.00  0.00           C
ATOM   8063 4C21 POPEp 234      40.184  97.535 101.410  1.00  0.00           C
ATOM   8066 5C21 POPEp 234      40.434  97.024 102.840  1.00  0.00           C
ATOM   8069 6C21 POPEp 234      39.854  97.975 103.899  1.00  0.00           C
ATOM   8072 7C21 POPEp 234      40.114  97.505 105.330  1.00  0.00           C
ATOM   8075 8C21 POPEp 234      39.365  98.325 106.390  1.00  0.00           C
ATOM   8079  C33 POPEp 234      34.774  91.035  91.010  1.00  0.00           C
ATOM   8082  C34 POPEp 234      34.964  91.785  92.341  1.00  0.00           C
ATOM   8085  C35 POPEp 234      36.134  91.294  93.190  1.00  0.00           C
ATOM   8088  C36 POPEp 234      36.104  91.706  94.680  1.00  0.00           C
ATOM   8091  C37 POPEp 234      36.354  90.505  95.601  1.00  0.00           C
ATOM   8094  C38 POPEp 234      36.854  90.835  97.010  1.00  0.00           C
ATOM   8097  C39 POPEp 234      36.934  89.585  97.900  1.00  0.00           C
ATOM   8100 0C31 POPEp 234      37.744  89.775  99.189  1.00  0.00           C
ATOM   8103 1C31 POPEp 234      37.334  90.975 100.040  1.00  0.00           C
ATOM   8106 2C31 POPEp 234      37.924  90.876 101.451  1.00  0.00           C
ATOM   8109 3C31 POPEp 234      38.084  92.235 102.140  1.00  0.00           C
ATOM   8112 4C31 POPEp 234      38.514  92.104 103.600  1.00  0.00           C
ATOM   8115 5C31 POPEp 234      38.884  93.465 104.220  1.00  0.00           C
ATOM   8118 6C31 POPEp 234      39.164  93.385 105.710  1.00  0.00           C
ATOM   8122  NH3 POPEq 235      45.724  88.195  87.430  1.00  0.00           N
ATOM   8126  C12 POPEq 235      44.584  89.085  87.020  1.00  0.00           C
ATOM   8129  C11 POPEq 235      44.675  89.575  85.560  1.00  0.00           C
ATOM   8132  P   POPEq 235      47.154  90.525  85.361  1.00  0.00           P
ATOM   8133  O13 POPEq 235      48.334  89.665  85.569  1.00  0.00           O
ATOM   8134  O14 POPEq 235      47.224  91.525  84.270  1.00  0.00           O
ATOM   8135  O11 POPEq 235      46.725  91.225  86.720  1.00  0.00           O
ATOM   8136  O12 POPEq 235      45.984  89.524  85.009  1.00  0.00           O
ATOM   8137  C1  POPEq 235      45.814  92.345  86.781  1.00  0.00           C
ATOM   8140  C2  POPEq 235      46.205  93.555  87.720  1.00  0.00           C
ATOM   8142  O21 POPEq 235      46.974  93.195  88.881  1.00  0.00           O
ATOM   8143  C21 POPEq 235      46.374  92.515  89.829  1.00  0.00           C
ATOM   8144  O22 POPEq 235      45.295  91.945  89.751  1.00  0.00           O
ATOM   8145  C22 POPEq 235      47.264  92.594  91.070  1.00  0.00           C
ATOM   8148  C3  POPEq 235      44.945  94.425  88.090  1.00  0.00           C
ATOM   8151  O31 POPEq 235      45.225  95.555  88.951  1.00  0.00           O
ATOM   8152  C31 POPEq 235      44.594  95.564  90.140  1.00  0.00           C
ATOM   8153  O32 POPEq 235      44.124  94.595  90.690  1.00  0.00           O
ATOM   8154  C32 POPEq 235      44.524  96.995  90.709  1.00  0.00           C
ATOM   8157  C23 POPEq 235      47.034  91.425  92.049  1.00  0.00           C
ATOM   8160  C24 POPEq 235      48.115  91.365  93.130  1.00  0.00           C
ATOM   8163  C25 POPEq 235      47.714  90.435  94.281  1.00  0.00           C
ATOM   8166  C26 POPEq 235      46.634  91.045  95.180  1.00  0.00           C
ATOM   8169  C27 POPEq 235      47.084  91.115  96.650  1.00  0.00           C
ATOM   8172  C28 POPEq 235      46.044  91.766  97.570  1.00  0.00           C
ATOM   8175  C29 POPEq 235      46.534  91.884  98.980  1.00  0.00           C
ATOM   8177 0C21 POPEq 235      46.655  90.865  99.860  1.00  0.00           C
ATOM   8179 1C21 POPEq 235      46.265  89.435  99.599  1.00  0.00           C
ATOM   8182 2C21 POPEq 235      46.004  88.625 100.881  1.00  0.00           C
ATOM   8185 3C21 POPEq 235      47.234  88.325 101.750  1.00  0.00           C
ATOM   8188 4C21 POPEq 235      46.774  87.845 103.130  1.00  0.00           C
ATOM   8191 5C21 POPEq 235      47.905  87.435 104.090  1.00  0.00           C
ATOM   8194 6C21 POPEq 235      47.354  87.205 105.500  1.00  0.00           C
ATOM   8197 7C21 POPEq 235      48.414  86.725 106.499  1.00  0.00           C
ATOM   8200 8C21 POPEq 235      47.894  86.685 107.939  1.00  0.00           C
ATOM   8204  C33 POPEq 235      43.074  97.375  91.061  1.00  0.00           C
ATOM   8207  C34 POPEq 235      42.905  98.785  91.630  1.00  0.00           C
ATOM   8210  C35 POPEq 235      41.414  99.165  91.701  1.00  0.00           C
ATOM   8213  C36 POPEq 235      41.154 100.575  92.239  1.00  0.00           C
ATOM   8216  C37 POPEq 235      39.654 100.915  92.280  1.00  0.00           C
ATOM   8219  C38 POPEq 235      39.365 102.295  92.880  1.00  0.00           C
ATOM   8222  C39 POPEq 235      39.624 103.445  91.891  1.00  0.00           C
ATOM   8225 0C31 POPEq 235      38.394 103.774  91.040  1.00  0.00           C
ATOM   8228 1C31 POPEq 235      38.674 104.824  89.960  1.00  0.00           C
ATOM   8231 2C31 POPEq 235      37.414 105.585  89.520  1.00  0.00           C
ATOM   8234 3C31 POPEq 235      36.274 104.684  89.021  1.00  0.00           C
ATOM   8237 4C31 POPEq 235      35.034 105.465  88.591  1.00  0.00           C
ATOM   8240 5C31 POPEq 235      33.884 104.565  88.110  1.00  0.00           C
ATOM   8243 6C31 POPEq 235      32.574 105.304  87.840  1.00  0.00           C
ATOM   8247  NH3 POPEr 236      36.914  88.525  85.741  1.00  0.00           N
ATOM   8251  C12 POPEr 236      36.424  89.235  84.520  1.00  0.00           C
ATOM   8254  C11 POPEr 236      35.225  90.105  84.891  1.00  0.00           C
ATOM   8257  P   POPEr 236      32.944  90.555  83.770  1.00  0.00           P
ATOM   8258  O13 POPEr 236      32.434  90.494  82.391  1.00  0.00           O
ATOM   8259  O14 POPEr 236      32.455  89.505  84.689  1.00  0.00           O
ATOM   8260  O11 POPEr 236      32.654  91.954  84.421  1.00  0.00           O
ATOM   8261  O12 POPEr 236      34.524  90.475  83.710  1.00  0.00           O
ATOM   8262  C1  POPEr 236      32.944  92.365  85.760  1.00  0.00           C
ATOM   8265  C2  POPEr 236      31.684  92.775  86.590  1.00  0.00           C
ATOM   8267  O21 POPEr 236      31.384  91.744  87.570  1.00  0.00           O
ATOM   8268  C21 POPEr 236      31.494  92.104  88.850  1.00  0.00           C
ATOM   8269  O22 POPEr 236      31.944  93.154  89.259  1.00  0.00           O
ATOM   8270  C22 POPEr 236      30.984  90.955  89.739  1.00  0.00           C
ATOM   8273  C3  POPEr 236      30.414  93.025  85.721  1.00  0.00           C
ATOM   8276  O31 POPEr 236      29.314  93.445  86.561  1.00  0.00           O
ATOM   8277  C31 POPEr 236      29.184  94.755  86.759  1.00  0.00           C
ATOM   8278  O32 POPEr 236      29.624  95.634  86.061  1.00  0.00           O
ATOM   8279  C32 POPEr 236      28.354  94.975  88.009  1.00  0.00           C
ATOM   8282  C23 POPEr 236      30.744  91.334  91.231  1.00  0.00           C
ATOM   8285  C24 POPEr 236      30.714  90.084  92.120  1.00  0.00           C
ATOM   8288  C25 POPEr 236      30.184  90.285  93.550  1.00  0.00           C
ATOM   8291  C26 POPEr 236      31.084  91.145  94.471  1.00  0.00           C
ATOM   8294  C27 POPEr 236      30.604  91.095  95.930  1.00  0.00           C
ATOM   8297  C28 POPEr 236      31.514  91.855  96.930  1.00  0.00           C
ATOM   8300  C29 POPEr 236      31.354  93.354  96.870  1.00  0.00           C
ATOM   8302 0C21 POPEr 236      31.064  94.165  97.910  1.00  0.00           C
ATOM   8304 1C21 POPEr 236      30.884  93.725  99.340  1.00  0.00           C
ATOM   8307 2C21 POPEr 236      30.734  94.884 100.350  1.00  0.00           C
ATOM   8310 3C21 POPEr 236      29.324  95.505 100.400  1.00  0.00           C
ATOM   8313 4C21 POPEr 236      29.154  96.484 101.580  1.00  0.00           C
ATOM   8316 5C21 POPEr 236      29.104  97.975 101.170  1.00  0.00           C
ATOM   8319 6C21 POPEr 236      27.684  98.545 101.030  1.00  0.00           C
ATOM   8322 7C21 POPEr 236      26.984  98.185  99.710  1.00  0.00           C
ATOM   8325 8C21 POPEr 236      25.615  98.865  99.549  1.00  0.00           C
ATOM   8329  C33 POPEr 236      28.784  94.146  89.240  1.00  0.00           C
ATOM   8332  C34 POPEr 236      27.914  94.404  90.480  1.00  0.00           C
ATOM   8335  C35 POPEr 236      27.734  95.895  90.790  1.00  0.00           C
ATOM   8338  C36 POPEr 236      26.874  96.154  92.031  1.00  0.00           C
ATOM   8341  C37 POPEr 236      26.734  97.654  92.300  1.00  0.00           C
ATOM   8344  C38 POPEr 236      25.774  97.956  93.451  1.00  0.00           C
ATOM   8347  C39 POPEr 236      25.464  99.445  93.570  1.00  0.00           C
ATOM   8350 0C31 POPEr 236      24.414  99.744  94.640  1.00  0.00           C
ATOM   8353 1C31 POPEr 236      24.114 101.245  94.720  1.00  0.00           C
ATOM   8356 2C31 POPEr 236      23.164 101.615  95.870  1.00  0.00           C
ATOM   8359 3C31 POPEr 236      23.084 103.125  96.061  1.00  0.00           C
ATOM   8362 4C31 POPEr 236      22.164 103.535  97.210  1.00  0.00           C
ATOM   8365 5C31 POPEr 236      22.194 105.044  97.460  1.00  0.00           C
ATOM   8368 6C31 POPEr 236      21.254 105.485  98.591  1.00  0.00           C
ATOM   8372  NH3 POPEs 237      21.684   6.734 122.649  1.00  0.00           N
ATOM   8376  C12 POPEs 237      22.314   7.854 121.880  1.00  0.00           C
ATOM   8379  C11 POPEs 237      21.934   9.234 122.460  1.00  0.00           C
ATOM   8382  P   POPEs 237      21.364  11.224 120.759  1.00  0.00           P
ATOM   8383  O13 POPEs 237      20.984  10.994 119.360  1.00  0.00           O
ATOM   8384  O14 POPEs 237      20.714  12.354 121.470  1.00  0.00           O
ATOM   8385  O11 POPEs 237      22.954  11.334 120.890  1.00  0.00           O
ATOM   8386  O12 POPEs 237      21.044   9.924 121.590  1.00  0.00           O
ATOM   8387  C1  POPEs 237      23.824  11.774 119.840  1.00  0.00           C
ATOM   8390  C2  POPEs 237      24.334  10.644 118.899  1.00  0.00           C
ATOM   8392  O21 POPEs 237      23.424  10.574 117.799  1.00  0.00           O
ATOM   8393  C21 POPEs 237      23.904  10.304 116.619  1.00  0.00           C
ATOM   8394  O22 POPEs 237      25.064  10.104 116.311  1.00  0.00           O
ATOM   8395  C22 POPEs 237      22.754  10.294 115.610  1.00  0.00           C
ATOM   8398  C3  POPEs 237      24.334   9.274 119.611  1.00  0.00           C
ATOM   8401  O31 POPEs 237      24.955   8.214 118.840  1.00  0.00           O
ATOM   8402  C31 POPEs 237      25.994   7.624 119.400  1.00  0.00           C
ATOM   8403  O32 POPEs 237      26.524   7.934 120.451  1.00  0.00           O
ATOM   8404  C32 POPEs 237      26.344   6.384 118.590  1.00  0.00           C
ATOM   8407  C23 POPEs 237      22.544   8.924 114.930  1.00  0.00           C
ATOM   8410  C24 POPEs 237      21.274   8.934 114.061  1.00  0.00           C
ATOM   8413  C25 POPEs 237      21.205   7.804 113.021  1.00  0.00           C
ATOM   8416  C26 POPEs 237      22.144   8.014 111.820  1.00  0.00           C
ATOM   8419  C27 POPEs 237      21.704   7.244 110.579  1.00  0.00           C
ATOM   8422  C28 POPEs 237      22.384   7.724 109.290  1.00  0.00           C
ATOM   8425  C29 POPEs 237      22.004   6.854 108.119  1.00  0.00           C
ATOM   8427 0C21 POPEs 237      21.344   7.204 107.000  1.00  0.00           C
ATOM   8429 1C21 POPEs 237      20.844   8.564 106.610  1.00  0.00           C
ATOM   8432 2C21 POPEs 237      21.724   9.154 105.490  1.00  0.00           C
ATOM   8435 3C21 POPEs 237      21.194  10.494 104.991  1.00  0.00           C
ATOM   8438 4C21 POPEs 237      22.204  11.214 104.100  1.00  0.00           C
ATOM   8441 5C21 POPEs 237      21.644  12.515 103.530  1.00  0.00           C
ATOM   8444 6C21 POPEs 237      22.754  13.494 103.140  1.00  0.00           C
ATOM   8447 7C21 POPEs 237      22.234  14.635 102.271  1.00  0.00           C
ATOM   8450 8C21 POPEs 237      23.354  15.624 101.930  1.00  0.00           C
ATOM   8454  C33 POPEs 237      26.854   6.724 117.180  1.00  0.00           C
ATOM   8457  C34 POPEs 237      27.504   5.504 116.521  1.00  0.00           C
ATOM   8460  C35 POPEs 237      28.874   5.854 115.951  1.00  0.00           C
ATOM   8463  C36 POPEs 237      29.704   4.634 115.549  1.00  0.00           C
ATOM   8466  C37 POPEs 237      31.144   4.994 115.190  1.00  0.00           C
ATOM   8469  C38 POPEs 237      31.314   5.464 113.741  1.00  0.00           C
ATOM   8472  C39 POPEs 237      31.804   4.374 112.760  1.00  0.00           C
ATOM   8475 0C31 POPEs 237      33.194   3.844 113.150  1.00  0.00           C
ATOM   8478 1C31 POPEs 237      34.045   3.294 111.991  1.00  0.00           C
ATOM   8481 2C31 POPEs 237      35.404   2.784 112.500  1.00  0.00           C
ATOM   8484 3C31 POPEs 237      36.475   2.564 111.421  1.00  0.00           C
ATOM   8487 4C31 POPEs 237      36.214   1.364 110.500  1.00  0.00           C
ATOM   8490 5C31 POPEs 237      37.365   1.144 109.509  1.00  0.00           C
ATOM   8493 6C31 POPEs 237      37.194  -0.136 108.690  1.00  0.00           C
ATOM   8497  NH3 POPEt 238      74.445  90.186  86.689  1.00  0.00           N
ATOM   8501  C12 POPEt 238      73.984  88.904  86.050  1.00  0.00           C
ATOM   8504  C11 POPEt 238      75.155  87.924  85.881  1.00  0.00           C
ATOM   8507  P   POPEt 238      73.784  85.755  85.140  1.00  0.00           P
ATOM   8508  O13 POPEt 238      72.515  86.376  85.579  1.00  0.00           O
ATOM   8509  O14 POPEt 238      73.814  84.935  83.910  1.00  0.00           O
ATOM   8510  O11 POPEt 238      74.374  84.925  86.340  1.00  0.00           O
ATOM   8511  O12 POPEt 238      74.844  86.895  84.951  1.00  0.00           O
ATOM   8512  C1  POPEt 238      73.574  84.495  87.440  1.00  0.00           C
ATOM   8515  C2  POPEt 238      73.585  85.535  88.600  1.00  0.00           C
ATOM   8517  O21 POPEt 238      74.134  84.915  89.780  1.00  0.00           O
ATOM   8518  C21 POPEt 238      75.184  85.564  90.299  1.00  0.00           C
ATOM   8519  O22 POPEt 238      75.695  86.565  89.850  1.00  0.00           O
ATOM   8520  C22 POPEt 238      75.574  84.945  91.630  1.00  0.00           C
ATOM   8523  C3  POPEt 238      72.154  86.095  88.890  1.00  0.00           C
ATOM   8526  O31 POPEt 238      72.154  87.115  89.920  1.00  0.00           O
ATOM   8527  C31 POPEt 238      71.594  86.795  91.091  1.00  0.00           C
ATOM   8528  O32 POPEt 238      71.164  85.695  91.390  1.00  0.00           O
ATOM   8529  C32 POPEt 238      71.744  88.045  91.971  1.00  0.00           C
ATOM   8532  C23 POPEt 238      74.765  85.625  92.759  1.00  0.00           C
ATOM   8535  C24 POPEt 238      75.155  85.186  94.179  1.00  0.00           C
ATOM   8538  C25 POPEt 238      76.484  85.765  94.671  1.00  0.00           C
ATOM   8541  C26 POPEt 238      76.674  85.585  96.180  1.00  0.00           C
ATOM   8544  C27 POPEt 238      77.854  86.385  96.759  1.00  0.00           C
ATOM   8547  C28 POPEt 238      77.924  86.436  98.299  1.00  0.00           C
ATOM   8550  C29 POPEt 238      78.414  85.135  98.899  1.00  0.00           C
ATOM   8552 0C21 POPEt 238      79.374  84.985  99.840  1.00  0.00           C
ATOM   8554 1C21 POPEt 238      80.164  86.055 100.540  1.00  0.00           C
ATOM   8557 2C21 POPEt 238      79.365  86.855 101.590  1.00  0.00           C
ATOM   8560 3C21 POPEt 238      80.264  87.505 102.660  1.00  0.00           C
ATOM   8563 4C21 POPEt 238      79.474  88.395 103.619  1.00  0.00           C
ATOM   8566 5C21 POPEt 238      80.284  88.955 104.800  1.00  0.00           C
ATOM   8569 6C21 POPEt 238      80.705  87.896 105.830  1.00  0.00           C
ATOM   8572 7C21 POPEt 238      81.284  88.525 107.111  1.00  0.00           C
ATOM   8575 8C21 POPEt 238      81.885  87.495 108.070  1.00  0.00           C
ATOM   8579  C33 POPEt 238      71.464  87.896  93.480  1.00  0.00           C
ATOM   8582  C34 POPEt 238      71.845  89.115  94.329  1.00  0.00           C
ATOM   8585  C35 POPEt 238      71.805  88.774  95.830  1.00  0.00           C
ATOM   8588  C36 POPEt 238      70.865  89.655  96.679  1.00  0.00           C
ATOM   8591  C37 POPEt 238      70.514  89.044  98.050  1.00  0.00           C
ATOM   8594  C38 POPEt 238      71.704  88.494  98.850  1.00  0.00           C
ATOM   8597  C39 POPEt 238      72.635  89.585  99.410  1.00  0.00           C
ATOM   8600 0C31 POPEt 238      73.804  89.016 100.230  1.00  0.00           C
ATOM   8603 1C31 POPEt 238      74.494  90.084 101.079  1.00  0.00           C
ATOM   8606 2C31 POPEt 238      75.494  89.505 102.090  1.00  0.00           C
ATOM   8609 3C31 POPEt 238      74.984  89.575 103.540  1.00  0.00           C
ATOM   8612 4C31 POPEt 238      76.074  89.305 104.580  1.00  0.00           C
ATOM   8615 5C31 POPEt 238      75.574  89.475 106.021  1.00  0.00           C
ATOM   8618 6C31 POPEt 238      76.694  89.454 107.061  1.00  0.00           C
ATOM   8622  NH3 POPEu 239      29.914  54.785  82.600  1.00  0.00           N
ATOM   8626  C12 POPEu 239      30.494  56.154  82.420  1.00  0.00           C
ATOM   8629  C11 POPEu 239      31.094  56.625  83.750  1.00  0.00           C
ATOM   8632  P   POPEu 239      28.884  57.416  84.860  1.00  0.00           P
ATOM   8633  O13 POPEu 239      29.274  58.834  84.660  1.00  0.00           O
ATOM   8634  O14 POPEu 239      27.894  56.854  83.910  1.00  0.00           O
ATOM   8635  O11 POPEu 239      28.354  57.206  86.340  1.00  0.00           O
ATOM   8636  O12 POPEu 239      30.154  56.486  84.811  1.00  0.00           O
ATOM   8637  C1  POPEu 239      29.244  56.814  87.400  1.00  0.00           C
ATOM   8640  C2  POPEu 239      28.744  57.444  88.719  1.00  0.00           C
ATOM   8642  O21 POPEu 239      29.334  56.765  89.850  1.00  0.00           O
ATOM   8643  C21 POPEu 239      29.574  57.575  90.881  1.00  0.00           C
ATOM   8644  O22 POPEu 239      29.644  58.794  90.830  1.00  0.00           O
ATOM   8645  C22 POPEu 239      29.624  56.785  92.189  1.00  0.00           C
ATOM   8648  C3  POPEu 239      27.204  57.334  88.830  1.00  0.00           C
ATOM   8651  O31 POPEu 239      26.704  58.174  89.880  1.00  0.00           O
ATOM   8652  C31 POPEu 239      25.444  57.916  90.210  1.00  0.00           C
ATOM   8653  O32 POPEu 239      24.764  57.015  89.760  1.00  0.00           O
ATOM   8654  C32 POPEu 239      25.054  58.855  91.340  1.00  0.00           C
ATOM   8657  C23 POPEu 239      28.504  57.244  93.160  1.00  0.00           C
ATOM   8660  C24 POPEu 239      28.164  56.255  94.270  1.00  0.00           C
ATOM   8663  C25 POPEu 239      27.034  56.774  95.180  1.00  0.00           C
ATOM   8666  C26 POPEu 239      26.664  55.795  96.311  1.00  0.00           C
ATOM   8669  C27 POPEu 239      25.724  56.424  97.360  1.00  0.00           C
ATOM   8672  C28 POPEu 239      25.624  55.545  98.630  1.00  0.00           C
ATOM   8675  C29 POPEu 239      24.955  56.244  99.790  1.00  0.00           C
ATOM   8677 0C21 POPEu 239      24.314  55.634 100.811  1.00  0.00           C
ATOM   8679 1C21 POPEu 239      24.124  54.155 101.010  1.00  0.00           C
ATOM   8682 2C21 POPEu 239      22.644  53.736 101.119  1.00  0.00           C
ATOM   8685 3C21 POPEu 239      21.834  53.965  99.840  1.00  0.00           C
ATOM   8688 4C21 POPEu 239      20.494  53.214  99.829  1.00  0.00           C
ATOM   8691 5C21 POPEu 239      19.514  53.614 100.951  1.00  0.00           C
ATOM   8694 6C21 POPEu 239      18.874  54.986 100.741  1.00  0.00           C
ATOM   8697 7C21 POPEu 239      17.954  55.384 101.890  1.00  0.00           C
ATOM   8700 8C21 POPEu 239      17.224  56.704 101.660  1.00  0.00           C
ATOM   8704  C33 POPEu 239      23.564  59.225  91.290  1.00  0.00           C
ATOM   8707  C34 POPEu 239      23.084  59.916  92.561  1.00  0.00           C
ATOM   8710  C35 POPEu 239      22.794  58.965  93.719  1.00  0.00           C
ATOM   8713  C36 POPEu 239      22.404  59.724  94.981  1.00  0.00           C
ATOM   8716  C37 POPEu 239      22.344  58.825  96.210  1.00  0.00           C
ATOM   8719  C38 POPEu 239      21.914  59.584  97.451  1.00  0.00           C
ATOM   8722  C39 POPEu 239      22.104  58.755  98.719  1.00  0.00           C
ATOM   8725 0C31 POPEu 239      21.544  59.436  99.960  1.00  0.00           C
ATOM   8728 1C31 POPEu 239      21.744  58.535 101.190  1.00  0.00           C
ATOM   8731 2C31 POPEu 239      21.114  59.095 102.469  1.00  0.00           C
ATOM   8734 3C31 POPEu 239      21.104  58.056 103.600  1.00  0.00           C
ATOM   8737 4C31 POPEu 239      22.504  57.645 104.090  1.00  0.00           C
ATOM   8740 5C31 POPEu 239      22.534  56.244 104.730  1.00  0.00           C
ATOM   8743 6C31 POPEu 239      23.944  55.795 105.109  1.00  0.00           C
ATOM   8747  NH3 POPEv 240      63.295  56.236 131.471  1.00  0.00           N
ATOM   8751  C12 POPEv 240      61.994  55.935 132.161  1.00  0.00           C
ATOM   8754  C11 POPEv 240      61.894  56.595 133.529  1.00  0.00           C
ATOM   8757  P   POPEv 240      59.894  55.914 135.090  1.00  0.00           P
ATOM   8758  O13 POPEv 240      59.924  57.234 135.740  1.00  0.00           O
ATOM   8759  O14 POPEv 240      59.534  54.744 135.911  1.00  0.00           O
ATOM   8760  O11 POPEv 240      58.874  56.055 133.900  1.00  0.00           O
ATOM   8761  O12 POPEv 240      61.284  55.654 134.400  1.00  0.00           O
ATOM   8762  C1  POPEv 240      58.754  55.075 132.870  1.00  0.00           C
ATOM   8765  C2  POPEv 240      57.305  54.534 132.721  1.00  0.00           C
ATOM   8767  O21 POPEv 240      56.954  54.454 131.331  1.00  0.00           O
ATOM   8768  C21 POPEv 240      57.655  53.584 130.630  1.00  0.00           C
ATOM   8769  O22 POPEv 240      58.555  52.864 131.040  1.00  0.00           O
ATOM   8770  C22 POPEv 240      57.204  53.674 129.169  1.00  0.00           C
ATOM   8773  C3  POPEv 240      56.254  55.416 133.490  1.00  0.00           C
ATOM   8776  O31 POPEv 240      54.885  55.236 133.070  1.00  0.00           O
ATOM   8777  C31 POPEv 240      54.194  56.016 132.220  1.00  0.00           C
ATOM   8778  O32 POPEv 240      53.014  55.834 131.949  1.00  0.00           O
ATOM   8779  C32 POPEv 240      54.974  57.125 131.510  1.00  0.00           C
ATOM   8782  C23 POPEv 240      58.284  53.174 128.199  1.00  0.00           C
ATOM   8785  C24 POPEv 240      57.814  53.195 126.740  1.00  0.00           C
ATOM   8788  C25 POPEv 240      58.955  52.905 125.750  1.00  0.00           C
ATOM   8791  C26 POPEv 240      58.504  52.824 124.290  1.00  0.00           C
ATOM   8794  C27 POPEv 240      58.115  54.174 123.660  1.00  0.00           C
ATOM   8797  C28 POPEv 240      57.734  54.015 122.180  1.00  0.00           C
ATOM   8800  C29 POPEv 240      57.455  55.324 121.490  1.00  0.00           C
ATOM   8802 0C21 POPEv 240      57.624  55.574 120.180  1.00  0.00           C
ATOM   8804 1C21 POPEv 240      58.134  54.604 119.141  1.00  0.00           C
ATOM   8807 2C21 POPEv 240      58.894  55.314 117.990  1.00  0.00           C
ATOM   8810 3C21 POPEv 240      57.975  56.134 117.061  1.00  0.00           C
ATOM   8813 4C21 POPEv 240      58.754  57.115 116.180  1.00  0.00           C
ATOM   8816 5C21 POPEv 240      57.934  58.365 115.861  1.00  0.00           C
ATOM   8819 6C21 POPEv 240      58.765  59.615 115.560  1.00  0.00           C
ATOM   8822 7C21 POPEv 240      57.865  60.844 115.420  1.00  0.00           C
ATOM   8825 8C21 POPEv 240      58.625  62.164 115.380  1.00  0.00           C
ATOM   8829  C33 POPEv 240      54.885  56.954 129.980  1.00  0.00           C
ATOM   8832  C34 POPEv 240      55.744  58.004 129.251  1.00  0.00           C
ATOM   8835  C35 POPEv 240      56.055  57.645 127.789  1.00  0.00           C
ATOM   8838  C36 POPEv 240      54.885  57.884 126.829  1.00  0.00           C
ATOM   8841  C37 POPEv 240      55.244  57.474 125.400  1.00  0.00           C
ATOM   8844  C38 POPEv 240      54.174  57.835 124.369  1.00  0.00           C
ATOM   8847  C39 POPEv 240      54.604  57.456 122.951  1.00  0.00           C
ATOM   8850 0C31 POPEv 240      53.544  57.794 121.911  1.00  0.00           C
ATOM   8853 1C31 POPEv 240      54.045  57.625 120.470  1.00  0.00           C
ATOM   8856 2C31 POPEv 240      52.905  57.754 119.460  1.00  0.00           C
ATOM   8859 3C31 POPEv 240      53.365  57.916 118.000  1.00  0.00           C
ATOM   8862 4C31 POPEv 240      53.754  59.354 117.660  1.00  0.00           C
ATOM   8865 5C31 POPEv 240      54.034  59.566 116.170  1.00  0.00           C
ATOM   8868 6C31 POPEv 240      54.194  61.044 115.799  1.00  0.00           C
ATOM   8872  NH3 POPEw 241       4.664  32.846 123.150  1.00  0.00           N
ATOM   8876  C12 POPEw 241       5.574  32.005 123.990  1.00  0.00           C
ATOM   8879  C11 POPEw 241       6.964  32.634 124.130  1.00  0.00           C
ATOM   8882  P   POPEw 241       8.544  30.564 124.351  1.00  0.00           P
ATOM   8883  O13 POPEw 241       9.614  30.064 125.240  1.00  0.00           O
ATOM   8884  O14 POPEw 241       7.534  29.584 123.890  1.00  0.00           O
ATOM   8885  O11 POPEw 241       9.214  31.174 123.060  1.00  0.00           O
ATOM   8886  O12 POPEw 241       7.804  31.824 124.951  1.00  0.00           O
ATOM   8887  C1  POPEw 241       9.494  30.315 121.939  1.00  0.00           C
ATOM   8890  C2  POPEw 241       8.464  30.485 120.799  1.00  0.00           C
ATOM   8892  O21 POPEw 241       8.844  29.564 119.760  1.00  0.00           O
ATOM   8893  C21 POPEw 241       7.964  28.605 119.491  1.00  0.00           C
ATOM   8894  O22 POPEw 241       6.874  28.444 120.031  1.00  0.00           O
ATOM   8895  C22 POPEw 241       8.484  27.736 118.340  1.00  0.00           C
ATOM   8898  C3  POPEw 241       8.454  31.945 120.260  1.00  0.00           C
ATOM   8901  O31 POPEw 241       7.514  32.125 119.170  1.00  0.00           O
ATOM   8902  C31 POPEw 241       6.344  32.634 119.530  1.00  0.00           C
ATOM   8903  O32 POPEw 241       5.944  32.785 120.680  1.00  0.00           O
ATOM   8904  C32 POPEw 241       5.514  32.965 118.311  1.00  0.00           C
ATOM   8907  C23 POPEw 241       8.444  28.484 116.981  1.00  0.00           C
ATOM   8910  C24 POPEw 241       9.144  27.754 115.811  1.00  0.00           C
ATOM   8913  C25 POPEw 241       8.294  26.724 115.040  1.00  0.00           C
ATOM   8916  C26 POPEw 241       7.184  27.304 114.141  1.00  0.00           C
ATOM   8919  C27 POPEw 241       6.994  26.494 112.840  1.00  0.00           C
ATOM   8922  C28 POPEw 241       5.554  26.305 112.329  1.00  0.00           C
ATOM   8925  C29 POPEw 241       4.774  27.584 112.131  1.00  0.00           C
ATOM   8927 0C21 POPEw 241       4.044  27.936 111.050  1.00  0.00           C
ATOM   8929 1C21 POPEw 241       3.804  27.154 109.771  1.00  0.00           C
ATOM   8932 2C21 POPEw 241       2.314  26.865 109.520  1.00  0.00           C
ATOM   8935 3C21 POPEw 241       2.024  26.494 108.060  1.00  0.00           C
ATOM   8938 4C21 POPEw 241       0.544  26.154 107.811  1.00  0.00           C
ATOM   8941 5C21 POPEw 241       0.214  25.875 106.330  1.00  0.00           C
ATOM   8944 6C21 POPEw 241       0.084  27.134 105.461  1.00  0.00           C
ATOM   8947 7C21 POPEw 241      -1.265  27.834 105.610  1.00  0.00           C
ATOM   8950 8C21 POPEw 241      -1.375  29.114 104.780  1.00  0.00           C
ATOM   8954  C33 POPEw 241       6.124  34.064 117.420  1.00  0.00           C
ATOM   8957  C34 POPEw 241       5.044  34.646 116.499  1.00  0.00           C
ATOM   8960  C35 POPEw 241       5.594  35.445 115.321  1.00  0.00           C
ATOM   8963  C36 POPEw 241       4.494  35.744 114.290  1.00  0.00           C
ATOM   8966  C37 POPEw 241       4.164  34.515 113.430  1.00  0.00           C
ATOM   8969  C38 POPEw 241       5.044  34.454 112.171  1.00  0.00           C
ATOM   8972  C39 POPEw 241       4.354  35.084 110.970  1.00  0.00           C
ATOM   8975 0C31 POPEw 241       5.134  34.884 109.671  1.00  0.00           C
ATOM   8978 1C31 POPEw 241       4.434  35.535 108.470  1.00  0.00           C
ATOM   8981 2C31 POPEw 241       5.204  35.334 107.171  1.00  0.00           C
ATOM   8984 3C31 POPEw 241       4.584  36.084 105.980  1.00  0.00           C
ATOM   8987 4C31 POPEw 241       5.444  35.945 104.720  1.00  0.00           C
ATOM   8990 5C31 POPEw 241       4.884  36.695 103.510  1.00  0.00           C
ATOM   8993 6C31 POPEw 241       5.764  36.556 102.271  1.00  0.00           C
ATOM   8997  NH3 POPEx 242      77.494 103.725 130.189  1.00  0.00           N
ATOM   9001  C12 POPEx 242      78.365 104.215 131.311  1.00  0.00           C
ATOM   9004  C11 POPEx 242      79.684 103.434 131.460  1.00  0.00           C
ATOM   9007  P   POPEx 242      82.004 103.096 130.340  1.00  0.00           P
ATOM   9008  O13 POPEx 242      82.784 103.685 129.230  1.00  0.00           O
ATOM   9009  O14 POPEx 242      82.644 103.165 131.669  1.00  0.00           O
ATOM   9010  O11 POPEx 242      81.734 101.576 129.969  1.00  0.00           O
ATOM   9011  O12 POPEx 242      80.544 103.735 130.361  1.00  0.00           O
ATOM   9012  C1  POPEx 242      81.074 101.285 128.730  1.00  0.00           C
ATOM   9015  C2  POPEx 242      82.064 101.095 127.540  1.00  0.00           C
ATOM   9017  O21 POPEx 242      81.864 102.174 126.610  1.00  0.00           O
ATOM   9018  C21 POPEx 242      81.784 102.075 125.299  1.00  0.00           C
ATOM   9019  O22 POPEx 242      81.754 101.064 124.631  1.00  0.00           O
ATOM   9020  C22 POPEx 242      81.695 103.494 124.730  1.00  0.00           C
ATOM   9023  C3  POPEx 242      82.064  99.604 127.009  1.00  0.00           C
ATOM   9026  O31 POPEx 242      83.085  99.285 126.050  1.00  0.00           O
ATOM   9027  C31 POPEx 242      84.335  99.425 126.430  1.00  0.00           C
ATOM   9028  O32 POPEx 242      84.725  99.575 127.580  1.00  0.00           O
ATOM   9029  C32 POPEx 242      85.275  99.555 125.240  1.00  0.00           C
ATOM   9032  C23 POPEx 242      81.894 103.564 123.200  1.00  0.00           C
ATOM   9035  C24 POPEx 242      83.374 103.455 122.799  1.00  0.00           C
ATOM   9038  C25 POPEx 242      83.634 103.865 121.340  1.00  0.00           C
ATOM   9041  C26 POPEx 242      83.055 102.905 120.289  1.00  0.00           C
ATOM   9044  C27 POPEx 242      83.504 103.305 118.881  1.00  0.00           C
ATOM   9047  C28 POPEx 242      83.094 102.295 117.789  1.00  0.00           C
ATOM   9050  C29 POPEx 242      81.604 102.314 117.520  1.00  0.00           C
ATOM   9052 0C21 POPEx 242      80.985 102.835 116.451  1.00  0.00           C
ATOM   9054 1C21 POPEx 242      81.615 103.525 115.260  1.00  0.00           C
ATOM   9057 2C21 POPEx 242      81.214 102.924 113.899  1.00  0.00           C
ATOM   9060 3C21 POPEx 242      81.894 101.585 113.579  1.00  0.00           C
ATOM   9063 4C21 POPEx 242      81.405 101.016 112.240  1.00  0.00           C
ATOM   9066 5C21 POPEx 242      82.154  99.744 111.820  1.00  0.00           C
ATOM   9069 6C21 POPEx 242      81.574  99.135 110.540  1.00  0.00           C
ATOM   9072 7C21 POPEx 242      82.305  97.865 110.090  1.00  0.00           C
ATOM   9075 8C21 POPEx 242      81.634  97.165 108.910  1.00  0.00           C
ATOM   9079  C33 POPEx 242      84.794  99.025 123.870  1.00  0.00           C
ATOM   9082  C34 POPEx 242      85.194  97.565 123.641  1.00  0.00           C
ATOM   9085  C35 POPEx 242      85.214  97.184 122.150  1.00  0.00           C
ATOM   9088  C36 POPEx 242      85.985  95.876 121.939  1.00  0.00           C
ATOM   9091  C37 POPEx 242      86.245  95.516 120.470  1.00  0.00           C
ATOM   9094  C38 POPEx 242      87.545  94.705 120.311  1.00  0.00           C
ATOM   9097  C39 POPEx 242      87.554  93.376 121.079  1.00  0.00           C
ATOM   9100 0C31 POPEx 242      88.975  92.924 121.460  1.00  0.00           C
ATOM   9103 1C31 POPEx 242      89.694  92.145 120.360  1.00  0.00           C
ATOM   9106 2C31 POPEx 242      89.774  90.654 120.710  1.00  0.00           C
ATOM   9109 3C31 POPEx 242      90.045  89.735 119.520  1.00  0.00           C
ATOM   9112 4C31 POPEx 242      88.865  89.725 118.530  1.00  0.00           C
ATOM   9115 5C31 POPEx 242      88.704  88.395 117.789  1.00  0.00           C
ATOM   9118 6C31 POPEx 242      87.484  88.376 116.880  1.00  0.00           C
ATOM   9122  NH3 POPEy 243      83.954  83.345 127.080  1.00  0.00           N
ATOM   9126  C12 POPEy 243      83.605  83.535 128.529  1.00  0.00           C
ATOM   9129  C11 POPEy 243      83.254  84.995 128.870  1.00  0.00           C
ATOM   9132  P   POPEy 243      85.534  86.104 128.130  1.00  0.00           P
ATOM   9133  O13 POPEy 243      84.905  86.005 126.790  1.00  0.00           O
ATOM   9134  O14 POPEy 243      86.254  87.345 128.490  1.00  0.00           O
ATOM   9135  O11 POPEy 243      86.564  84.925 128.240  1.00  0.00           O
ATOM   9136  O12 POPEy 243      84.394  85.785 129.189  1.00  0.00           O
ATOM   9137  C1  POPEy 243      87.744  84.985 127.420  1.00  0.00           C
ATOM   9140  C2  POPEy 243      87.644  84.115 126.119  1.00  0.00           C
ATOM   9142  O21 POPEy 243      88.885  83.445 125.900  1.00  0.00           O
ATOM   9143  C21 POPEy 243      89.945  84.124 125.560  1.00  0.00           C
ATOM   9144  O22 POPEy 243      90.085  85.335 125.601  1.00  0.00           O
ATOM   9145  C22 POPEy 243      91.044  83.115 125.210  1.00  0.00           C
ATOM   9148  C3  POPEy 243      87.165  84.875 124.829  1.00  0.00           C
ATOM   9151  O31 POPEy 243      87.384  84.044 123.680  1.00  0.00           O
ATOM   9152  C31 POPEy 243      86.905  84.346 122.469  1.00  0.00           C
ATOM   9153  O32 POPEy 243      86.955  83.585 121.521  1.00  0.00           O
ATOM   9154  C32 POPEy 243      86.284  85.725 122.311  1.00  0.00           C
ATOM   9157  C23 POPEy 243      91.615  83.365 123.800  1.00  0.00           C
ATOM   9160  C24 POPEy 243      90.594  83.115 122.680  1.00  0.00           C
ATOM   9163  C25 POPEy 243      91.245  83.075 121.300  1.00  0.00           C
ATOM   9166  C26 POPEy 243      90.235  83.215 120.160  1.00  0.00           C
ATOM   9169  C27 POPEy 243      90.804  82.775 118.800  1.00  0.00           C
ATOM   9172  C28 POPEy 243      89.844  82.994 117.620  1.00  0.00           C
ATOM   9175  C29 POPEy 243      89.725  84.454 117.230  1.00  0.00           C
ATOM   9177 0C21 POPEy 243      89.034  84.935 116.180  1.00  0.00           C
ATOM   9179 1C21 POPEy 243      88.254  84.124 115.171  1.00  0.00           C
ATOM   9182 2C21 POPEy 243      88.434  84.665 113.730  1.00  0.00           C
ATOM   9185 3C21 POPEy 243      87.674  85.975 113.480  1.00  0.00           C
ATOM   9188 4C21 POPEy 243      88.424  87.005 112.620  1.00  0.00           C
ATOM   9191 5C21 POPEy 243      89.674  87.575 113.311  1.00  0.00           C
ATOM   9194 6C21 POPEy 243      90.264  88.774 112.550  1.00  0.00           C
ATOM   9197 7C21 POPEy 243      91.604  89.244 113.110  1.00  0.00           C
ATOM   9200 8C21 POPEy 243      92.184  90.435 112.329  1.00  0.00           C
ATOM   9204  C33 POPEy 243      87.314  86.846 122.070  1.00  0.00           C
ATOM   9207  C34 POPEy 243      86.744  87.924 121.141  1.00  0.00           C
ATOM   9210  C35 POPEy 243      85.384  88.455 121.600  1.00  0.00           C
ATOM   9213  C36 POPEy 243      85.085  89.865 121.100  1.00  0.00           C
ATOM   9216  C37 POPEy 243      83.844  90.475 121.771  1.00  0.00           C
ATOM   9219  C38 POPEy 243      83.714  91.986 121.510  1.00  0.00           C
ATOM   9222  C39 POPEy 243      82.464  92.404 120.721  1.00  0.00           C
ATOM   9225 0C31 POPEy 243      82.284  91.646 119.400  1.00  0.00           C
ATOM   9228 1C31 POPEy 243      81.385  92.384 118.400  1.00  0.00           C
ATOM   9231 2C31 POPEy 243      81.155  91.565 117.131  1.00  0.00           C
ATOM   9234 3C31 POPEy 243      80.574  92.384 115.960  1.00  0.00           C
ATOM   9237 4C31 POPEy 243      81.594  93.335 115.321  1.00  0.00           C
ATOM   9240 5C31 POPEy 243      80.994  94.095 114.130  1.00  0.00           C
ATOM   9243 6C31 POPEy 243      81.994  95.035 113.460  1.00  0.00           C
ATOM   9247  NH3 POPEz 244      41.274  19.375 123.550  1.00  0.00           N
ATOM   9251  C12 POPEz 244      42.564  20.044 123.951  1.00  0.00           C
ATOM   9254  C11 POPEz 244      43.734  19.064 123.899  1.00  0.00           C
ATOM   9257  P   POPEz 244      42.874  16.554 123.940  1.00  0.00           P
ATOM   9258  O13 POPEz 244      41.475  16.394 124.351  1.00  0.00           O
ATOM   9259  O14 POPEz 244      43.824  15.444 124.230  1.00  0.00           O
ATOM   9260  O11 POPEz 244      42.884  16.904 122.380  1.00  0.00           O
ATOM   9261  O12 POPEz 244      43.434  17.864 124.600  1.00  0.00           O
ATOM   9262  C1  POPEz 244      41.884  16.334 121.530  1.00  0.00           C
ATOM   9265  C2  POPEz 244      41.615  17.164 120.249  1.00  0.00           C
ATOM   9267  O21 POPEz 244      40.494  16.544 119.580  1.00  0.00           O
ATOM   9268  C21 POPEz 244      40.634  15.484 118.800  1.00  0.00           C
ATOM   9269  O22 POPEz 244      41.684  15.024 118.390  1.00  0.00           O
ATOM   9270  C22 POPEz 244      39.284  14.764 118.650  1.00  0.00           C
ATOM   9273  C3  POPEz 244      42.905  17.374 119.400  1.00  0.00           C
ATOM   9276  O31 POPEz 244      42.594  17.864 118.091  1.00  0.00           O
ATOM   9277  C31 POPEz 244      42.494  19.195 117.990  1.00  0.00           C
ATOM   9278  O32 POPEz 244      42.894  19.984 118.820  1.00  0.00           O
ATOM   9279  C32 POPEz 244      41.884  19.535 116.641  1.00  0.00           C
ATOM   9282  C23 POPEz 244      38.794  14.584 117.201  1.00  0.00           C
ATOM   9285  C24 POPEz 244      37.734  13.474 117.049  1.00  0.00           C
ATOM   9288  C25 POPEz 244      36.874  13.594 115.780  1.00  0.00           C
ATOM   9291  C26 POPEz 244      37.664  13.734 114.460  1.00  0.00           C
ATOM   9294  C27 POPEz 244      36.754  13.754 113.231  1.00  0.00           C
ATOM   9297  C28 POPEz 244      37.434  14.314 111.950  1.00  0.00           C
ATOM   9300  C29 POPEz 244      38.444  13.404 111.290  1.00  0.00           C
ATOM   9302 0C21 POPEz 244      38.274  12.775 110.109  1.00  0.00           C
ATOM   9304 1C21 POPEz 244      37.024  12.775 109.271  1.00  0.00           C
ATOM   9307 2C21 POPEz 244      36.924  13.884 108.200  1.00  0.00           C
ATOM   9310 3C21 POPEz 244      37.784  13.664 106.950  1.00  0.00           C
ATOM   9313 4C21 POPEz 244      37.614  14.814 105.939  1.00  0.00           C
ATOM   9316 5C21 POPEz 244      38.444  14.654 104.660  1.00  0.00           C
ATOM   9319 6C21 POPEz 244      38.374  15.904 103.770  1.00  0.00           C
ATOM   9322 7C21 POPEz 244      39.334  15.865 102.570  1.00  0.00           C
ATOM   9325 8C21 POPEz 244      39.344  17.164 101.759  1.00  0.00           C
ATOM   9329  C33 POPEz 244      40.634  18.685 116.311  1.00  0.00           C
ATOM   9332  C34 POPEz 244      40.184  18.814 114.850  1.00  0.00           C
ATOM   9335  C35 POPEz 244      40.954  17.914 113.870  1.00  0.00           C
ATOM   9338  C36 POPEz 244      40.314  17.955 112.480  1.00  0.00           C
ATOM   9341  C37 POPEz 244      40.974  17.115 111.390  1.00  0.00           C
ATOM   9344  C38 POPEz 244      39.974  16.864 110.249  1.00  0.00           C
ATOM   9347  C39 POPEz 244      40.594  16.345 108.940  1.00  0.00           C
ATOM   9350 0C31 POPEz 244      41.265  17.424 108.070  1.00  0.00           C
ATOM   9353 1C31 POPEz 244      40.314  18.554 107.640  1.00  0.00           C
ATOM   9356 2C31 POPEz 244      40.914  19.554 106.650  1.00  0.00           C
ATOM   9359 3C31 POPEz 244      41.294  18.974 105.280  1.00  0.00           C
ATOM   9362 4C31 POPEz 244      41.615  20.075 104.259  1.00  0.00           C
ATOM   9365 5C31 POPEz 244      42.414  19.574 103.060  1.00  0.00           C
ATOM   9368 6C31 POPEz 244      42.754  20.695 102.070  1.00  0.00           C
ATOM   9372  NH3 POPE0 245     106.055  95.555  90.299  1.00  0.00           N
ATOM   9376  C12 POPE0 245     107.434  95.164  89.880  1.00  0.00           C
ATOM   9379  C11 POPE0 245     107.624  93.654  89.991  1.00  0.00           C
ATOM   9382  P   POPE0 245     109.844  93.154  88.650  1.00  0.00           P
ATOM   9383  O13 POPE0 245     108.944  92.835  87.520  1.00  0.00           O
ATOM   9384  O14 POPE0 245     110.795  94.275  88.530  1.00  0.00           O
ATOM   9385  O11 POPE0 245     110.644  91.835  88.980  1.00  0.00           O
ATOM   9386  O12 POPE0 245     109.014  93.376  89.960  1.00  0.00           O
ATOM   9387  C1  POPE0 245     110.054  90.835  89.841  1.00  0.00           C
ATOM   9390  C2  POPE0 245     110.695  90.774  91.259  1.00  0.00           C
ATOM   9392  O21 POPE0 245     109.814  89.995  92.080  1.00  0.00           O
ATOM   9393  C21 POPE0 245     110.384  89.255  93.001  1.00  0.00           C
ATOM   9394  O22 POPE0 245     111.574  89.095  93.171  1.00  0.00           O
ATOM   9395  C22 POPE0 245     109.305  88.665  93.910  1.00  0.00           C
ATOM   9398  C3  POPE0 245     110.884  92.184  91.910  1.00  0.00           C
ATOM   9401  O31 POPE0 245     111.805  92.155  93.009  1.00  0.00           O
ATOM   9402  C31 POPE0 245     111.304  92.075  94.230  1.00  0.00           C
ATOM   9403  O32 POPE0 245     110.124  92.035  94.531  1.00  0.00           O
ATOM   9404  C32 POPE0 245     112.484  92.044  95.210  1.00  0.00           C
ATOM   9407  C23 POPE0 245     109.824  88.535  95.350  1.00  0.00           C
ATOM   9410  C24 POPE0 245     108.894  87.826  96.330  1.00  0.00           C
ATOM   9413  C25 POPE0 245     109.644  87.435  97.619  1.00  0.00           C
ATOM   9416  C26 POPE0 245     109.154  88.125  98.899  1.00  0.00           C
ATOM   9419  C27 POPE0 245     110.064  87.766 100.090  1.00  0.00           C
ATOM   9422  C28 POPE0 245     109.595  88.325 101.440  1.00  0.00           C
ATOM   9425  C29 POPE0 245     110.384  87.664 102.540  1.00  0.00           C
ATOM   9427 0C21 POPE0 245     111.234  88.225 103.421  1.00  0.00           C
ATOM   9429 1C21 POPE0 245     111.555  89.695 103.561  1.00  0.00           C
ATOM   9432 2C21 POPE0 245     111.824  90.044 105.040  1.00  0.00           C
ATOM   9435 3C21 POPE0 245     110.594  89.865 105.939  1.00  0.00           C
ATOM   9438 4C21 POPE0 245     110.734  90.505 107.329  1.00  0.00           C
ATOM   9441 5C21 POPE0 245     109.405  90.505 108.091  1.00  0.00           C
ATOM   9444 6C21 POPE0 245     109.445  91.294 109.411  1.00  0.00           C
ATOM   9447 7C21 POPE0 245     108.074  91.334 110.080  1.00  0.00           C
ATOM   9450 8C21 POPE0 245     108.055  92.085 111.410  1.00  0.00           C
ATOM   9454  C33 POPE0 245     112.154  91.315  96.530  1.00  0.00           C
ATOM   9457  C34 POPE0 245     113.325  91.315  97.531  1.00  0.00           C
ATOM   9460  C35 POPE0 245     114.634  90.745  96.971  1.00  0.00           C
ATOM   9463  C36 POPE0 245     115.555  90.186  98.060  1.00  0.00           C
ATOM   9466  C37 POPE0 245     116.994  89.964  97.600  1.00  0.00           C
ATOM   9469  C38 POPE0 245     117.834  89.124  98.579  1.00  0.00           C
ATOM   9472  C39 POPE0 245     117.674  89.555 100.040  1.00  0.00           C
ATOM   9475 0C31 POPE0 245     118.734  88.955 100.970  1.00  0.00           C
ATOM   9478 1C31 POPE0 245     118.374  89.135 102.460  1.00  0.00           C
ATOM   9481 2C31 POPE0 245     119.575  89.435 103.370  1.00  0.00           C
ATOM   9484 3C31 POPE0 245     119.805  90.934 103.619  1.00  0.00           C
ATOM   9487 4C31 POPE0 245     120.225  91.715 102.360  1.00  0.00           C
ATOM   9490 5C31 POPE0 245     120.454  93.195 102.649  1.00  0.00           C
ATOM   9493 6C31 POPE0 245     120.965  93.974 101.440  1.00  0.00           C
ATOM   9497  NH3 POPE1 246      11.714  65.654  85.951  1.00  0.00           N
ATOM   9501  C12 POPE1 246      12.924  64.826  85.540  1.00  0.00           C
ATOM   9504  C11 POPE1 246      12.554  63.404  85.080  1.00  0.00           C
ATOM   9507  P   POPE1 246      14.714  61.904  85.579  1.00  0.00           P
ATOM   9508  O13 POPE1 246      14.494  60.434  85.490  1.00  0.00           O
ATOM   9509  O14 POPE1 246      16.084  62.435  85.410  1.00  0.00           O
ATOM   9510  O11 POPE1 246      14.214  62.334  87.020  1.00  0.00           O
ATOM   9511  O12 POPE1 246      13.694  62.654  84.620  1.00  0.00           O
ATOM   9512  C1  POPE1 246      14.984  62.024  88.190  1.00  0.00           C
ATOM   9515  C2  POPE1 246      14.184  61.185  89.240  1.00  0.00           C
ATOM   9517  O21 POPE1 246      15.034  60.886  90.350  1.00  0.00           O
ATOM   9518  C21 POPE1 246      15.104  61.814  91.299  1.00  0.00           C
ATOM   9519  O22 POPE1 246      14.474  62.855  91.320  1.00  0.00           O
ATOM   9520  C22 POPE1 246      16.114  61.364  92.341  1.00  0.00           C
ATOM   9523  C3  POPE1 246      13.634  59.855  88.670  1.00  0.00           C
ATOM   9526  O31 POPE1 246      12.564  59.334  89.500  1.00  0.00           O
ATOM   9527  C31 POPE1 246      11.794  58.446  88.881  1.00  0.00           C
ATOM   9528  O32 POPE1 246      12.034  57.965  87.780  1.00  0.00           O
ATOM   9529  C32 POPE1 246      10.494  58.256  89.660  1.00  0.00           C
ATOM   9532  C23 POPE1 246      15.674  61.774  93.750  1.00  0.00           C
ATOM   9535  C24 POPE1 246      14.474  60.974  94.270  1.00  0.00           C
ATOM   9538  C25 POPE1 246      14.084  61.385  95.700  1.00  0.00           C
ATOM   9541  C26 POPE1 246      13.404  62.765  95.770  1.00  0.00           C
ATOM   9544  C27 POPE1 246      13.874  63.605  96.971  1.00  0.00           C
ATOM   9547  C28 POPE1 246      13.294  65.025  96.921  1.00  0.00           C
ATOM   9550  C29 POPE1 246      13.934  65.985  97.891  1.00  0.00           C
ATOM   9552 0C21 POPE1 246      13.344  66.615  98.930  1.00  0.00           C
ATOM   9554 1C21 POPE1 246      11.914  66.486  99.391  1.00  0.00           C
ATOM   9557 2C21 POPE1 246      11.854  66.255 100.921  1.00  0.00           C
ATOM   9560 3C21 POPE1 246      10.424  66.244 101.470  1.00  0.00           C
ATOM   9563 4C21 POPE1 246      10.394  66.146 103.009  1.00  0.00           C
ATOM   9566 5C21 POPE1 246       8.994  66.384 103.590  1.00  0.00           C
ATOM   9569 6C21 POPE1 246       8.134  65.115 103.641  1.00  0.00           C
ATOM   9572 7C21 POPE1 246       8.354  64.314 104.930  1.00  0.00           C
ATOM   9575 8C21 POPE1 246       7.744  62.916 104.891  1.00  0.00           C
ATOM   9579  C33 POPE1 246      10.734  57.864  91.141  1.00  0.00           C
ATOM   9582  C34 POPE1 246       9.434  57.654  91.921  1.00  0.00           C
ATOM   9585  C35 POPE1 246       9.644  57.705  93.439  1.00  0.00           C
ATOM   9588  C36 POPE1 246      10.824  56.845  93.921  1.00  0.00           C
ATOM   9591  C37 POPE1 246      11.014  56.875  95.439  1.00  0.00           C
ATOM   9594  C38 POPE1 246      12.194  56.005  95.900  1.00  0.00           C
ATOM   9597  C39 POPE1 246      12.324  55.956  97.420  1.00  0.00           C
ATOM   9600 0C31 POPE1 246      12.964  57.215  98.031  1.00  0.00           C
ATOM   9603 1C31 POPE1 246      13.124  57.174  99.561  1.00  0.00           C
ATOM   9606 2C31 POPE1 246      11.784  57.185 100.330  1.00  0.00           C
ATOM   9609 3C31 POPE1 246      11.254  55.795 100.710  1.00  0.00           C
ATOM   9612 4C31 POPE1 246       9.854  55.844 101.340  1.00  0.00           C
ATOM   9615 5C31 POPE1 246       9.284  54.445 101.619  1.00  0.00           C
ATOM   9618 6C31 POPE1 246       7.874  54.475 102.230  1.00  0.00           C
ATOM   9622  NH3 POPE2 247      29.124  61.945 127.531  1.00  0.00           N
ATOM   9626  C12 POPE2 247      27.694  61.465 127.631  1.00  0.00           C
ATOM   9629  C11 POPE2 247      26.734  62.584 128.100  1.00  0.00           C
ATOM   9632  P   POPE2 247      24.504  61.255 128.561  1.00  0.00           P
ATOM   9633  O13 POPE2 247      23.324  61.964 129.120  1.00  0.00           O
ATOM   9634  O14 POPE2 247      25.334  60.465 129.499  1.00  0.00           O
ATOM   9635  O11 POPE2 247      24.044  60.324 127.380  1.00  0.00           O
ATOM   9636  O12 POPE2 247      25.374  62.305 127.780  1.00  0.00           O
ATOM   9637  C1  POPE2 247      23.284  60.924 126.300  1.00  0.00           C
ATOM   9640  C2  POPE2 247      24.164  61.244 125.061  1.00  0.00           C
ATOM   9642  O21 POPE2 247      23.304  61.445 123.921  1.00  0.00           O
ATOM   9643  C21 POPE2 247      22.854  62.684 123.781  1.00  0.00           C
ATOM   9644  O22 POPE2 247      23.194  63.634 124.460  1.00  0.00           O
ATOM   9645  C22 POPE2 247      21.844  62.775 122.649  1.00  0.00           C
ATOM   9648  C3  POPE2 247      25.134  60.075 124.771  1.00  0.00           C
ATOM   9651  O31 POPE2 247      25.804  60.224 123.510  1.00  0.00           O
ATOM   9652  C31 POPE2 247      26.754  61.146 123.430  1.00  0.00           C
ATOM   9653  O32 POPE2 247      27.204  61.795 124.351  1.00  0.00           O
ATOM   9654  C32 POPE2 247      27.244  61.244 121.991  1.00  0.00           C
ATOM   9657  C23 POPE2 247      22.394  63.584 121.451  1.00  0.00           C
ATOM   9660  C24 POPE2 247      21.364  63.646 120.311  1.00  0.00           C
ATOM   9663  C25 POPE2 247      21.824  64.465 119.100  1.00  0.00           C
ATOM   9666  C26 POPE2 247      22.704  63.674 118.119  1.00  0.00           C
ATOM   9669  C27 POPE2 247      23.184  64.524 116.939  1.00  0.00           C
ATOM   9672  C28 POPE2 247      23.834  63.706 115.799  1.00  0.00           C
ATOM   9675  C29 POPE2 247      22.964  63.584 114.580  1.00  0.00           C
ATOM   9677 0C21 POPE2 247      23.134  64.236 113.410  1.00  0.00           C
ATOM   9679 1C21 POPE2 247      24.254  65.195 113.079  1.00  0.00           C
ATOM   9682 2C21 POPE2 247      24.604  65.274 111.571  1.00  0.00           C
ATOM   9685 3C21 POPE2 247      23.524  65.965 110.731  1.00  0.00           C
ATOM   9688 4C21 POPE2 247      24.014  66.384 109.329  1.00  0.00           C
ATOM   9691 5C21 POPE2 247      24.394  65.236 108.390  1.00  0.00           C
ATOM   9694 6C21 POPE2 247      23.214  64.354 107.951  1.00  0.00           C
ATOM   9697 7C21 POPE2 247      23.614  63.414 106.810  1.00  0.00           C
ATOM   9700 8C21 POPE2 247      22.504  62.435 106.410  1.00  0.00           C
ATOM   9704  C33 POPE2 247      26.214  60.816 120.921  1.00  0.00           C
ATOM   9707  C34 POPE2 247      26.874  60.704 119.549  1.00  0.00           C
ATOM   9710  C35 POPE2 247      25.914  60.205 118.460  1.00  0.00           C
ATOM   9713  C36 POPE2 247      26.664  59.944 117.150  1.00  0.00           C
ATOM   9716  C37 POPE2 247      25.824  59.184 116.119  1.00  0.00           C
ATOM   9719  C38 POPE2 247      26.534  59.044 114.771  1.00  0.00           C
ATOM   9722  C39 POPE2 247      26.584  60.375 113.999  1.00  0.00           C
ATOM   9725 0C31 POPE2 247      27.334  60.254 112.671  1.00  0.00           C
ATOM   9728 1C31 POPE2 247      27.204  61.525 111.820  1.00  0.00           C
ATOM   9731 2C31 POPE2 247      27.944  61.416 110.480  1.00  0.00           C
ATOM   9734 3C31 POPE2 247      27.704  62.596 109.530  1.00  0.00           C
ATOM   9737 4C31 POPE2 247      28.334  63.904 110.009  1.00  0.00           C
ATOM   9740 5C31 POPE2 247      28.304  65.015 108.940  1.00  0.00           C
ATOM   9743 6C31 POPE2 247      29.004  66.294 109.380  1.00  0.00           C
ATOM   9747  NH3 POPE3 248      66.784 100.525 129.150  1.00  0.00           N
ATOM   9751  C12 POPE3 248      66.024 100.424 130.451  1.00  0.00           C
ATOM   9754  C11 POPE3 248      66.564 101.414 131.510  1.00  0.00           C
ATOM   9757  P   POPE3 248      65.374 102.944 133.299  1.00  0.00           P
ATOM   9758  O13 POPE3 248      65.085 102.874 134.751  1.00  0.00           O
ATOM   9759  O14 POPE3 248      66.475 103.844 132.861  1.00  0.00           O
ATOM   9760  O11 POPE3 248      64.034 103.424 132.609  1.00  0.00           O
ATOM   9761  O12 POPE3 248      65.684 101.525 132.650  1.00  0.00           O
ATOM   9762  C1  POPE3 248      63.204 102.645 131.751  1.00  0.00           C
ATOM   9765  C2  POPE3 248      63.024 103.434 130.430  1.00  0.00           C
ATOM   9767  O21 POPE3 248      62.024 102.815 129.590  1.00  0.00           O
ATOM   9768  C21 POPE3 248      62.354 102.275 128.421  1.00  0.00           C
ATOM   9769  O22 POPE3 248      63.434 101.814 128.100  1.00  0.00           O
ATOM   9770  C22 POPE3 248      61.164 102.435 127.460  1.00  0.00           C
ATOM   9773  C3  POPE3 248      64.414 103.785 129.801  1.00  0.00           C
ATOM   9776  O31 POPE3 248      64.284 104.595 128.620  1.00  0.00           O
ATOM   9777  C31 POPE3 248      65.184 104.325 127.680  1.00  0.00           C
ATOM   9778  O32 POPE3 248      65.994 103.415 127.710  1.00  0.00           O
ATOM   9779  C32 POPE3 248      65.085 105.385 126.590  1.00  0.00           C
ATOM   9782  C23 POPE3 248      60.944 101.214 126.521  1.00  0.00           C
ATOM   9785  C24 POPE3 248      61.734 101.334 125.210  1.00  0.00           C
ATOM   9788  C25 POPE3 248      61.704 100.024 124.411  1.00  0.00           C
ATOM   9791  C26 POPE3 248      62.524 100.126 123.110  1.00  0.00           C
ATOM   9794  C27 POPE3 248      62.644  98.785 122.380  1.00  0.00           C
ATOM   9797  C28 POPE3 248      63.614  98.876 121.201  1.00  0.00           C
ATOM   9800  C29 POPE3 248      63.614  97.635 120.350  1.00  0.00           C
ATOM   9802 0C21 POPE3 248      63.574  97.615 118.999  1.00  0.00           C
ATOM   9804 1C21 POPE3 248      63.544  98.834 118.119  1.00  0.00           C
ATOM   9807 2C21 POPE3 248      63.425  98.475 116.630  1.00  0.00           C
ATOM   9810 3C21 POPE3 248      63.474  99.725 115.731  1.00  0.00           C
ATOM   9813 4C21 POPE3 248      63.464  99.375 114.240  1.00  0.00           C
ATOM   9816 5C21 POPE3 248      62.084  98.936 113.710  1.00  0.00           C
ATOM   9819 6C21 POPE3 248      62.184  98.315 112.320  1.00  0.00           C
ATOM   9822 7C21 POPE3 248      60.834  97.865 111.730  1.00  0.00           C
ATOM   9825 8C21 POPE3 248      59.984  99.016 111.190  1.00  0.00           C
ATOM   9829  C33 POPE3 248      64.115 104.964 125.461  1.00  0.00           C
ATOM   9832  C34 POPE3 248      64.854 104.515 124.189  1.00  0.00           C
ATOM   9835  C35 POPE3 248      65.545 103.165 124.341  1.00  0.00           C
ATOM   9838  C36 POPE3 248      66.354 102.775 123.091  1.00  0.00           C
ATOM   9841  C37 POPE3 248      66.874 101.334 123.189  1.00  0.00           C
ATOM   9844  C38 POPE3 248      67.795 100.915 122.030  1.00  0.00           C
ATOM   9847  C39 POPE3 248      67.204 101.154 120.640  1.00  0.00           C
ATOM   9850 0C31 POPE3 248      68.084 100.575 119.530  1.00  0.00           C
ATOM   9853 1C31 POPE3 248      67.694 101.055 118.119  1.00  0.00           C
ATOM   9856 2C31 POPE3 248      68.784 100.774 117.080  1.00  0.00           C
ATOM   9859 3C31 POPE3 248      68.865  99.305 116.619  1.00  0.00           C
ATOM   9862 4C31 POPE3 248      68.254  99.095 115.230  1.00  0.00           C
ATOM   9865 5C31 POPE3 248      68.594  97.724 114.631  1.00  0.00           C
ATOM   9868 6C31 POPE3 248      68.184  97.615 113.161  1.00  0.00           C
ATOM   9872  NH3 POPE4 249      38.054  54.994 129.299  1.00  0.00           N
ATOM   9876  C12 POPE4 249      38.864  54.384 130.410  1.00  0.00           C
ATOM   9879  C11 POPE4 249      40.225  53.864 129.891  1.00  0.00           C
ATOM   9882  P   POPE4 249      39.955  52.564 127.620  1.00  0.00           P
ATOM   9883  O13 POPE4 249      39.764  51.194 127.111  1.00  0.00           O
ATOM   9884  O14 POPE4 249      38.884  53.526 127.290  1.00  0.00           O
ATOM   9885  O11 POPE4 249      41.314  53.235 127.201  1.00  0.00           O
ATOM   9886  O12 POPE4 249      40.085  52.605 129.201  1.00  0.00           O
ATOM   9887  C1  POPE4 249      42.104  52.924 126.061  1.00  0.00           C
ATOM   9890  C2  POPE4 249      41.824  53.875 124.840  1.00  0.00           C
ATOM   9892  O21 POPE4 249      42.954  54.114 123.960  1.00  0.00           O
ATOM   9893  C21 POPE4 249      43.784  53.125 123.641  1.00  0.00           C
ATOM   9894  O22 POPE4 249      43.814  52.015 124.141  1.00  0.00           O
ATOM   9895  C22 POPE4 249      44.764  53.596 122.561  1.00  0.00           C
ATOM   9898  C3  POPE4 249      41.274  55.236 125.369  1.00  0.00           C
ATOM   9901  O31 POPE4 249      41.254  56.276 124.369  1.00  0.00           O
ATOM   9902  C31 POPE4 249      42.264  57.136 124.430  1.00  0.00           C
ATOM   9903  O32 POPE4 249      43.224  57.084 125.171  1.00  0.00           O
ATOM   9904  C32 POPE4 249      41.934  58.334 123.530  1.00  0.00           C
ATOM   9907  C23 POPE4 249      45.514  52.404 121.911  1.00  0.00           C
ATOM   9910  C24 POPE4 249      46.564  52.824 120.861  1.00  0.00           C
ATOM   9913  C25 POPE4 249      45.964  53.354 119.540  1.00  0.00           C
ATOM   9916  C26 POPE4 249      47.045  53.794 118.540  1.00  0.00           C
ATOM   9919  C27 POPE4 249      46.475  54.105 117.140  1.00  0.00           C
ATOM   9922  C28 POPE4 249      47.544  54.625 116.160  1.00  0.00           C
ATOM   9925  C29 POPE4 249      47.084  54.524 114.720  1.00  0.00           C
ATOM   9927 0C21 POPE4 249      47.054  55.504 113.790  1.00  0.00           C
ATOM   9929 1C21 POPE4 249      47.515  56.936 113.970  1.00  0.00           C
ATOM   9932 2C21 POPE4 249      47.494  57.736 112.640  1.00  0.00           C
ATOM   9935 3C21 POPE4 249      48.484  57.206 111.590  1.00  0.00           C
ATOM   9938 4C21 POPE4 249      48.344  57.845 110.201  1.00  0.00           C
ATOM   9941 5C21 POPE4 249      48.905  56.904 109.110  1.00  0.00           C
ATOM   9944 6C21 POPE4 249      48.854  57.474 107.680  1.00  0.00           C
ATOM   9947 7C21 POPE4 249      50.194  58.064 107.220  1.00  0.00           C
ATOM   9950 8C21 POPE4 249      50.184  58.516 105.759  1.00  0.00           C
ATOM   9954  C33 POPE4 249      43.084  58.736 122.570  1.00  0.00           C
ATOM   9957  C34 POPE4 249      43.024  60.215 122.150  1.00  0.00           C
ATOM   9960  C35 POPE4 249      41.725  60.625 121.440  1.00  0.00           C
ATOM   9963  C36 POPE4 249      41.524  62.146 121.320  1.00  0.00           C
ATOM   9966  C37 POPE4 249      42.315  62.824 120.190  1.00  0.00           C
ATOM   9969  C38 POPE4 249      41.865  64.295 120.040  1.00  0.00           C
ATOM   9972  C39 POPE4 249      42.694  65.145 119.061  1.00  0.00           C
ATOM   9975 0C31 POPE4 249      42.714  64.635 117.620  1.00  0.00           C
ATOM   9978 1C31 POPE4 249      43.635  65.495 116.730  1.00  0.00           C
ATOM   9981 2C31 POPE4 249      43.744  64.975 115.299  1.00  0.00           C
ATOM   9984 3C31 POPE4 249      44.754  65.755 114.450  1.00  0.00           C
ATOM   9987 4C31 POPE4 249      44.664  65.395 112.961  1.00  0.00           C
ATOM   9990 5C31 POPE4 249      45.704  66.125 112.111  1.00  0.00           C
ATOM   9993 6C31 POPE4 249      45.464  65.985 110.601  1.00  0.00           C
ATOM   9997  NH3 POPE5 250      23.544  95.224 128.040  1.00  0.00           N
ATOM  10001  C12 POPE5 250      22.744  95.444 129.290  1.00  0.00           C
ATOM  10004  C11 POPE5 250      22.344  96.935 129.400  1.00  0.00           C
ATOM  10007  P   POPE5 250      23.664  99.006 128.411  1.00  0.00           P
ATOM  10008  O13 POPE5 250      22.424  99.824 128.421  1.00  0.00           O
ATOM  10009  O14 POPE5 250      24.955  99.695 128.579  1.00  0.00           O
ATOM  10010  O11 POPE5 250      23.694  98.195 127.040  1.00  0.00           O
ATOM  10011  O12 POPE5 250      23.504  97.785 129.411  1.00  0.00           O
ATOM  10012  C1  POPE5 250      23.064  98.794 125.890  1.00  0.00           C
ATOM  10015  C2  POPE5 250      23.744  98.335 124.580  1.00  0.00           C
ATOM  10017  O21 POPE5 250      23.234  97.065 124.119  1.00  0.00           O
ATOM  10018  C21 POPE5 250      22.044  97.126 123.561  1.00  0.00           C
ATOM  10019  O22 POPE5 250      21.344  98.115 123.451  1.00  0.00           O
ATOM  10020  C22 POPE5 250      21.684  95.725 123.060  1.00  0.00           C
ATOM  10023  C3  POPE5 250      25.274  98.236 124.740  1.00  0.00           C
ATOM  10026  O31 POPE5 250      25.874  98.154 123.439  1.00  0.00           O
ATOM  10027  C31 POPE5 250      26.224  96.954 123.000  1.00  0.00           C
ATOM  10028  O32 POPE5 250      26.344  95.945 123.660  1.00  0.00           O
ATOM  10029  C32 POPE5 250      26.384  97.075 121.470  1.00  0.00           C
ATOM  10032  C23 POPE5 250      21.194  95.725 121.600  1.00  0.00           C
ATOM  10035  C24 POPE5 250      19.784  95.135 121.490  1.00  0.00           C
ATOM  10038  C25 POPE5 250      19.224  95.135 120.061  1.00  0.00           C
ATOM  10041  C26 POPE5 250      19.214  96.525 119.400  1.00  0.00           C
ATOM  10044  C27 POPE5 250      18.104  96.665 118.350  1.00  0.00           C
ATOM  10047  C28 POPE5 250      18.194  97.985 117.570  1.00  0.00           C
ATOM  10050  C29 POPE5 250      19.304  97.965 116.561  1.00  0.00           C
ATOM  10052 0C21 POPE5 250      19.604  98.965 115.710  1.00  0.00           C
ATOM  10054 1C21 POPE5 250      18.894 100.294 115.619  1.00  0.00           C
ATOM  10057 2C21 POPE5 250      18.744 100.755 114.150  1.00  0.00           C
ATOM  10060 3C21 POPE5 250      17.734  99.935 113.340  1.00  0.00           C
ATOM  10063 4C21 POPE5 250      17.674 100.415 111.880  1.00  0.00           C
ATOM  10066 5C21 POPE5 250      16.314 100.196 111.210  1.00  0.00           C
ATOM  10069 6C21 POPE5 250      16.334 100.665 109.751  1.00  0.00           C
ATOM  10072 7C21 POPE5 250      14.954 100.555 109.090  1.00  0.00           C
ATOM  10075 8C21 POPE5 250      14.954 100.924 107.600  1.00  0.00           C
ATOM  10079  C33 POPE5 250      25.274  96.365 120.661  1.00  0.00           C
ATOM  10082  C34 POPE5 250      24.574  97.235 119.611  1.00  0.00           C
ATOM  10085  C35 POPE5 250      23.694  98.345 120.210  1.00  0.00           C
ATOM  10088  C36 POPE5 250      22.794  99.035 119.170  1.00  0.00           C
ATOM  10091  C37 POPE5 250      21.674  99.865 119.840  1.00  0.00           C
ATOM  10094  C38 POPE5 250      21.054 100.924 118.910  1.00  0.00           C
ATOM  10097  C39 POPE5 250      21.954 102.165 118.759  1.00  0.00           C
ATOM  10100 0C31 POPE5 250      21.294 103.325 118.021  1.00  0.00           C
ATOM  10103 1C31 POPE5 250      22.234 104.524 117.821  1.00  0.00           C
ATOM  10106 2C31 POPE5 250      22.784 105.105 119.130  1.00  0.00           C
ATOM  10109 3C31 POPE5 250      23.554 106.414 118.940  1.00  0.00           C
ATOM  10112 4C31 POPE5 250      22.704 107.535 118.311  1.00  0.00           C
ATOM  10115 5C31 POPE5 250      23.254 108.946 118.600  1.00  0.00           C
ATOM  10118 6C31 POPE5 250      22.564 110.056 117.799  1.00  0.00           C
ATOM  10122  NH3 POPE6 251     131.014 104.555  83.160  1.00  0.00           N
ATOM  10126  C12 POPE6 251     130.133 103.595  83.899  1.00  0.00           C
ATOM  10129  C11 POPE6 251     130.064 103.965  85.391  1.00  0.00           C
ATOM  10132  P   POPE6 251     127.524 103.525  85.709  1.00  0.00           P
ATOM  10133  O13 POPE6 251     127.405 104.954  85.329  1.00  0.00           O
ATOM  10134  O14 POPE6 251     127.025 102.535  84.739  1.00  0.00           O
ATOM  10135  O11 POPE6 251     126.734 103.395  87.070  1.00  0.00           O
ATOM  10136  O12 POPE6 251     129.045 103.215  86.061  1.00  0.00           O
ATOM  10137  C1  POPE6 251     126.765 102.165  87.789  1.00  0.00           C
ATOM  10140  C2  POPE6 251     126.105 102.354  89.179  1.00  0.00           C
ATOM  10142  O21 POPE6 251     125.934 101.095  89.860  1.00  0.00           O
ATOM  10143  C21 POPE6 251     127.004 100.494  90.311  1.00  0.00           C
ATOM  10144  O22 POPE6 251     128.155 100.854  90.160  1.00  0.00           O
ATOM  10145  C22 POPE6 251     126.564  99.206  91.001  1.00  0.00           C
ATOM  10148  C3  POPE6 251     124.694 103.005  89.111  1.00  0.00           C
ATOM  10151  O31 POPE6 251     124.094 103.125  90.420  1.00  0.00           O
ATOM  10152  C31 POPE6 251     123.384 102.065  90.849  1.00  0.00           C
ATOM  10153  O32 POPE6 251     123.155 101.055  90.201  1.00  0.00           O
ATOM  10154  C32 POPE6 251     123.074 102.285  92.320  1.00  0.00           C
ATOM  10157  C23 POPE6 251     127.684  98.145  91.010  1.00  0.00           C
ATOM  10160  C24 POPE6 251     127.254  96.825  91.670  1.00  0.00           C
ATOM  10163  C25 POPE6 251     126.864  96.975  93.141  1.00  0.00           C
ATOM  10166  C26 POPE6 251     126.784  95.615  93.859  1.00  0.00           C
ATOM  10169  C27 POPE6 251     126.155  95.654  95.259  1.00  0.00           C
ATOM  10172  C28 POPE6 251     127.095  96.104  96.410  1.00  0.00           C
ATOM  10175  C29 POPE6 251     127.365  97.584  96.451  1.00  0.00           C
ATOM  10177 0C21 POPE6 251     128.015  98.225  97.451  1.00  0.00           C
ATOM  10179 1C21 POPE6 251     128.555  97.556  98.680  1.00  0.00           C
ATOM  10182 2C21 POPE6 251     128.704  98.525  99.869  1.00  0.00           C
ATOM  10185 3C21 POPE6 251     129.165  97.794 101.141  1.00  0.00           C
ATOM  10188 4C21 POPE6 251     129.563  98.735 102.271  1.00  0.00           C
ATOM  10191 5C21 POPE6 251     129.934  97.975 103.550  1.00  0.00           C
ATOM  10194 6C21 POPE6 251     130.473  98.895 104.650  1.00  0.00           C
ATOM  10197 7C21 POPE6 251     130.773  98.145 105.960  1.00  0.00           C
ATOM  10200 8C21 POPE6 251     131.404  99.035 107.030  1.00  0.00           C
ATOM  10204  C33 POPE6 251     122.225 101.175  92.961  1.00  0.00           C
ATOM  10207  C34 POPE6 251     122.124 101.414  94.471  1.00  0.00           C
ATOM  10210  C35 POPE6 251     121.214 100.435  95.210  1.00  0.00           C
ATOM  10213  C36 POPE6 251     121.084 100.805  96.689  1.00  0.00           C
ATOM  10216  C37 POPE6 251     120.204  99.845  97.491  1.00  0.00           C
ATOM  10219  C38 POPE6 251     120.074 100.245  98.960  1.00  0.00           C
ATOM  10222  C39 POPE6 251     119.324  99.185  99.790  1.00  0.00           C
ATOM  10225 0C31 POPE6 251     119.484  99.384 101.300  1.00  0.00           C
ATOM  10228 1C31 POPE6 251     118.905  98.236 102.131  1.00  0.00           C
ATOM  10231 2C31 POPE6 251     118.975  98.525 103.630  1.00  0.00           C
ATOM  10234 3C31 POPE6 251     118.164  97.544 104.500  1.00  0.00           C
ATOM  10237 4C31 POPE6 251     118.814  96.165 104.680  1.00  0.00           C
ATOM  10240 5C31 POPE6 251     118.114  95.354 105.780  1.00  0.00           C
ATOM  10243 6C31 POPE6 251     118.784  94.016 106.110  1.00  0.00           C
ATOM  10247  NH3 POPE7 252      50.974  10.634 125.140  1.00  0.00           N
ATOM  10251  C12 POPE7 252      51.374  10.564 126.580  1.00  0.00           C
ATOM  10254  C11 POPE7 252      52.334   9.384 126.740  1.00  0.00           C
ATOM  10257  P   POPE7 252      54.054   8.204 125.260  1.00  0.00           P
ATOM  10258  O13 POPE7 252      53.004   7.544 124.460  1.00  0.00           O
ATOM  10259  O14 POPE7 252      54.644   7.454 126.390  1.00  0.00           O
ATOM  10260  O11 POPE7 252      55.184   8.754 124.310  1.00  0.00           O
ATOM  10261  O12 POPE7 252      53.425   9.544 125.820  1.00  0.00           O
ATOM  10262  C1  POPE7 252      54.844   9.584 123.200  1.00  0.00           C
ATOM  10265  C2  POPE7 252      55.764   9.204 122.000  1.00  0.00           C
ATOM  10267  O21 POPE7 252      55.514   9.974 120.820  1.00  0.00           O
ATOM  10268  C21 POPE7 252      54.314   9.944 120.271  1.00  0.00           C
ATOM  10269  O22 POPE7 252      53.324   9.354 120.661  1.00  0.00           O
ATOM  10270  C22 POPE7 252      54.365  10.774 118.980  1.00  0.00           C
ATOM  10273  C3  POPE7 252      55.784   7.674 121.701  1.00  0.00           C
ATOM  10276  O31 POPE7 252      56.944   7.314 120.910  1.00  0.00           O
ATOM  10277  C31 POPE7 252      56.744   7.124 119.611  1.00  0.00           C
ATOM  10278  O32 POPE7 252      55.704   7.324 119.010  1.00  0.00           O
ATOM  10279  C32 POPE7 252      58.074   6.644 119.010  1.00  0.00           C
ATOM  10282  C23 POPE7 252      53.084  10.624 118.130  1.00  0.00           C
ATOM  10285  C24 POPE7 252      53.244  11.254 116.740  1.00  0.00           C
ATOM  10288  C25 POPE7 252      53.144  12.775 116.701  1.00  0.00           C
ATOM  10291  C26 POPE7 252      52.884  13.285 115.271  1.00  0.00           C
ATOM  10294  C27 POPE7 252      53.194  14.774 115.131  1.00  0.00           C
ATOM  10297  C28 POPE7 252      52.865  15.374 113.759  1.00  0.00           C
ATOM  10300  C29 POPE7 252      51.554  16.115 113.750  1.00  0.00           C
ATOM  10302 0C21 POPE7 252      51.125  16.855 112.710  1.00  0.00           C
ATOM  10304 1C21 POPE7 252      51.854  16.955 111.399  1.00  0.00           C
ATOM  10307 2C21 POPE7 252      50.884  16.984 110.210  1.00  0.00           C
ATOM  10310 3C21 POPE7 252      51.655  16.724 108.921  1.00  0.00           C
ATOM  10313 4C21 POPE7 252      50.925  17.104 107.640  1.00  0.00           C
ATOM  10316 5C21 POPE7 252      49.604  16.384 107.380  1.00  0.00           C
ATOM  10319 6C21 POPE7 252      49.064  16.814 106.010  1.00  0.00           C
ATOM  10322 7C21 POPE7 252      47.684  16.254 105.671  1.00  0.00           C
ATOM  10325 8C21 POPE7 252      47.194  16.734 104.310  1.00  0.00           C
ATOM  10329  C33 POPE7 252      58.024   6.344 117.491  1.00  0.00           C
ATOM  10332  C34 POPE7 252      58.084   7.624 116.650  1.00  0.00           C
ATOM  10335  C35 POPE7 252      57.874   7.364 115.160  1.00  0.00           C
ATOM  10338  C36 POPE7 252      57.914   8.654 114.329  1.00  0.00           C
ATOM  10341  C37 POPE7 252      57.854   8.404 112.821  1.00  0.00           C
ATOM  10344  C38 POPE7 252      58.034   9.694 112.009  1.00  0.00           C
ATOM  10347  C39 POPE7 252      57.814   9.484 110.509  1.00  0.00           C
ATOM  10350 0C31 POPE7 252      57.854  10.774 109.680  1.00  0.00           C
ATOM  10353 1C31 POPE7 252      59.164  10.984 108.910  1.00  0.00           C
ATOM  10356 2C31 POPE7 252      59.074  12.115 107.869  1.00  0.00           C
ATOM  10359 3C31 POPE7 252      58.284  11.714 106.619  1.00  0.00           C
ATOM  10362 4C31 POPE7 252      58.115  12.854 105.601  1.00  0.00           C
ATOM  10365 5C31 POPE7 252      57.534  12.344 104.281  1.00  0.00           C
ATOM  10368 6C31 POPE7 252      57.334  13.435 103.221  1.00  0.00           C
ATOM  10372  NH3 POPE8 253      46.234  51.744  87.549  1.00  0.00           N
ATOM  10376  C12 POPE8 253      45.594  50.935  88.650  1.00  0.00           C
ATOM  10379  C11 POPE8 253      44.464  50.084  88.050  1.00  0.00           C
ATOM  10382  P   POPE8 253      44.174  48.064  86.460  1.00  0.00           P
ATOM  10383  O13 POPE8 253      42.734  48.344  86.281  1.00  0.00           O
ATOM  10384  O14 POPE8 253      44.885  47.404  85.340  1.00  0.00           O
ATOM  10385  O11 POPE8 253      44.295  47.206  87.749  1.00  0.00           O
ATOM  10386  O12 POPE8 253      44.955  49.366  86.910  1.00  0.00           O
ATOM  10387  C1  POPE8 253      45.304  46.215  87.910  1.00  0.00           C
ATOM  10390  C2  POPE8 253      45.545  45.904  89.410  1.00  0.00           C
ATOM  10392  O21 POPE8 253      44.545  45.125  90.090  1.00  0.00           O
ATOM  10393  C21 POPE8 253      43.324  44.875  89.680  1.00  0.00           C
ATOM  10394  O22 POPE8 253      42.804  45.135  88.619  1.00  0.00           O
ATOM  10395  C22 POPE8 253      42.624  44.085  90.799  1.00  0.00           C
ATOM  10398  C3  POPE8 253      45.865  47.185  90.230  1.00  0.00           C
ATOM  10401  O31 POPE8 253      46.524  46.894  91.490  1.00  0.00           O
ATOM  10402  C31 POPE8 253      45.714  46.674  92.509  1.00  0.00           C
ATOM  10403  O32 POPE8 253      44.504  46.625  92.460  1.00  0.00           O
ATOM  10404  C32 POPE8 253      46.514  46.385  93.781  1.00  0.00           C
ATOM  10407  C23 POPE8 253      41.585  44.956  91.530  1.00  0.00           C
ATOM  10410  C24 POPE8 253      41.044  44.306  92.811  1.00  0.00           C
ATOM  10413  C25 POPE8 253      40.584  45.345  93.840  1.00  0.00           C
ATOM  10416  C26 POPE8 253      39.474  46.276  93.311  1.00  0.00           C
ATOM  10419  C27 POPE8 253      38.274  46.434  94.259  1.00  0.00           C
ATOM  10422  C28 POPE8 253      37.124  45.445  93.980  1.00  0.00           C
ATOM  10425  C29 POPE8 253      37.474  44.025  94.329  1.00  0.00           C
ATOM  10427 0C21 POPE8 253      36.644  43.116  94.869  1.00  0.00           C
ATOM  10429 1C21 POPE8 253      35.184  43.316  95.201  1.00  0.00           C
ATOM  10432 2C21 POPE8 253      34.924  43.225  96.711  1.00  0.00           C
ATOM  10435 3C21 POPE8 253      34.964  41.785  97.230  1.00  0.00           C
ATOM  10438 4C21 POPE8 253      34.534  41.684  98.701  1.00  0.00           C
ATOM  10441 5C21 POPE8 253      34.404  40.236  99.170  1.00  0.00           C
ATOM  10444 6C21 POPE8 253      33.874  40.145 100.610  1.00  0.00           C
ATOM  10447 7C21 POPE8 253      33.545  38.715 101.050  1.00  0.00           C
ATOM  10450 8C21 POPE8 253      33.045  38.645 102.500  1.00  0.00           C
ATOM  10454  C33 POPE8 253      45.684  46.785  95.020  1.00  0.00           C
ATOM  10457  C34 POPE8 253      46.405  46.544  96.350  1.00  0.00           C
ATOM  10460  C35 POPE8 253      46.405  45.084  96.819  1.00  0.00           C
ATOM  10463  C36 POPE8 253      46.274  44.974  98.349  1.00  0.00           C
ATOM  10466  C37 POPE8 253      45.925  43.564  98.850  1.00  0.00           C
ATOM  10469  C38 POPE8 253      45.344  43.505 100.280  1.00  0.00           C
ATOM  10472  C39 POPE8 253      44.004  44.236 100.470  1.00  0.00           C
ATOM  10475 0C31 POPE8 253      43.394  44.056 101.869  1.00  0.00           C
ATOM  10478 1C31 POPE8 253      42.034  44.755 102.049  1.00  0.00           C
ATOM  10481 2C31 POPE8 253      41.494  44.594 103.480  1.00  0.00           C
ATOM  10484 3C31 POPE8 253      39.955  44.654 103.610  1.00  0.00           C
ATOM  10487 4C31 POPE8 253      39.374  46.055 103.850  1.00  0.00           C
ATOM  10490 5C31 POPE8 253      37.885  45.994 104.220  1.00  0.00           C
ATOM  10493 6C31 POPE8 253      37.324  47.294 104.820  1.00  0.00           C
ATOM  10497  NH3 POPE9 254      89.274  -0.725 125.680  1.00  0.00           N
ATOM  10501  C12 POPE9 254      88.704   0.674 125.689  1.00  0.00           C
ATOM  10504  C11 POPE9 254      87.484   0.804 126.619  1.00  0.00           C
ATOM  10507  P   POPE9 254      87.414   3.254 127.500  1.00  0.00           P
ATOM  10508  O13 POPE9 254      86.574   3.244 128.710  1.00  0.00           O
ATOM  10509  O14 POPE9 254      88.874   3.084 127.710  1.00  0.00           O
ATOM  10510  O11 POPE9 254      87.194   4.524 126.580  1.00  0.00           O
ATOM  10511  O12 POPE9 254      86.914   2.104 126.530  1.00  0.00           O
ATOM  10512  C1  POPE9 254      87.834   4.464 125.289  1.00  0.00           C
ATOM  10515  C2  POPE9 254      87.564   5.734 124.450  1.00  0.00           C
ATOM  10517  O21 POPE9 254      88.534   5.774 123.381  1.00  0.00           O
ATOM  10518  C21 POPE9 254      88.155   5.874 122.111  1.00  0.00           C
ATOM  10519  O22 POPE9 254      88.765   6.494 121.250  1.00  0.00           O
ATOM  10520  C22 POPE9 254      86.934   5.004 121.759  1.00  0.00           C
ATOM  10523  C3  POPE9 254      87.725   6.984 125.350  1.00  0.00           C
ATOM  10526  O31 POPE9 254      88.034   8.164 124.590  1.00  0.00           O
ATOM  10527  C31 POPE9 254      87.034   8.964 124.250  1.00  0.00           C
ATOM  10528  O32 POPE9 254      85.944   9.004 124.771  1.00  0.00           O
ATOM  10529  C32 POPE9 254      87.515   9.894 123.140  1.00  0.00           C
ATOM  10532  C23 POPE9 254      86.754   4.904 120.230  1.00  0.00           C
ATOM  10535  C24 POPE9 254      85.874   3.734 119.790  1.00  0.00           C
ATOM  10538  C25 POPE9 254      85.515   3.884 118.311  1.00  0.00           C
ATOM  10541  C26 POPE9 254      84.754   2.704 117.690  1.00  0.00           C
ATOM  10544  C27 POPE9 254      85.664   1.534 117.280  1.00  0.00           C
ATOM  10547  C28 POPE9 254      84.984   0.574 116.281  1.00  0.00           C
ATOM  10550  C29 POPE9 254      83.854  -0.226 116.869  1.00  0.00           C
ATOM  10552 0C21 POPE9 254      82.534   0.064 116.810  1.00  0.00           C
ATOM  10554 1C21 POPE9 254      81.905   1.284 116.180  1.00  0.00           C
ATOM  10557 2C21 POPE9 254      81.335   1.104 114.771  1.00  0.00           C
ATOM  10560 3C21 POPE9 254      82.384   0.714 113.719  1.00  0.00           C
ATOM  10563 4C21 POPE9 254      81.824   0.674 112.300  1.00  0.00           C
ATOM  10566 5C21 POPE9 254      80.795  -0.436 112.090  1.00  0.00           C
ATOM  10569 6C21 POPE9 254      80.314  -0.516 110.640  1.00  0.00           C
ATOM  10572 7C21 POPE9 254      79.214  -1.565 110.461  1.00  0.00           C
ATOM  10575 8C21 POPE9 254      78.784  -1.715 109.010  1.00  0.00           C
ATOM  10579  C33 POPE9 254      86.354  10.555 122.360  1.00  0.00           C
ATOM  10582  C34 POPE9 254      86.885  11.655 121.421  1.00  0.00           C
ATOM  10585  C35 POPE9 254      85.795  12.354 120.579  1.00  0.00           C
ATOM  10588  C36 POPE9 254      84.725  13.094 121.410  1.00  0.00           C
ATOM  10591  C37 POPE9 254      83.795  13.904 120.509  1.00  0.00           C
ATOM  10594  C38 POPE9 254      82.714  14.694 121.270  1.00  0.00           C
ATOM  10597  C39 POPE9 254      81.994  15.684 120.340  1.00  0.00           C
ATOM  10600 0C31 POPE9 254      80.775  16.354 120.990  1.00  0.00           C
ATOM  10603 1C31 POPE9 254      79.964  17.204 120.009  1.00  0.00           C
ATOM  10606 2C31 POPE9 254      78.695  17.804 120.630  1.00  0.00           C
ATOM  10609 3C31 POPE9 254      77.784  18.494 119.611  1.00  0.00           C
ATOM  10612 4C31 POPE9 254      78.414  19.724 118.951  1.00  0.00           C
ATOM  10615 5C31 POPE9 254      77.515  20.324 117.860  1.00  0.00           C
ATOM  10618 6C31 POPE9 254      78.144  21.535 117.180  1.00  0.00           C
ATOM  10622  NH3 POPE  255     133.093   2.634 120.280  1.00  0.00           N
ATOM  10626  C12 POPE  255     131.653   2.724 120.741  1.00  0.00           C
ATOM  10629  C11 POPE  255     131.493   2.624 122.271  1.00  0.00           C
ATOM  10632  P   POPE  255     129.165   1.464 122.749  1.00  0.00           P
ATOM  10633  O13 POPE  255     129.853   0.294 123.320  1.00  0.00           O
ATOM  10634  O14 POPE  255     127.865   1.824 123.361  1.00  0.00           O
ATOM  10635  O11 POPE  255     128.865   1.184 121.219  1.00  0.00           O
ATOM  10636  O12 POPE  255     130.114   2.724 122.660  1.00  0.00           O
ATOM  10637  C1  POPE  255     128.555  -0.126 120.731  1.00  0.00           C
ATOM  10640  C2  POPE  255     129.454  -0.436 119.509  1.00  0.00           C
ATOM  10642  O21 POPE  255     128.784  -1.315 118.610  1.00  0.00           O
ATOM  10643  C21 POPE  255     128.034  -0.905 117.590  1.00  0.00           C
ATOM  10644  O22 POPE  255     127.754  -1.625 116.630  1.00  0.00           O
ATOM  10645  C22 POPE  255     127.554   0.554 117.609  1.00  0.00           C
ATOM  10648  C3  POPE  255     130.813  -1.025 120.009  1.00  0.00           C
ATOM  10651  O31 POPE  255     131.723  -1.525 118.999  1.00  0.00           O
ATOM  10652  C31 POPE  255     132.144  -0.635 118.110  1.00  0.00           C
ATOM  10653  O32 POPE  255     131.874   0.554 118.119  1.00  0.00           O
ATOM  10654  C32 POPE  255     133.014  -1.305 117.040  1.00  0.00           C
ATOM  10657  C23 POPE  255     128.214   1.324 116.440  1.00  0.00           C
ATOM  10660  C24 POPE  255     127.384   2.524 115.970  1.00  0.00           C
ATOM  10663  C25 POPE  255     127.875   3.054 114.620  1.00  0.00           C
ATOM  10666  C26 POPE  255     126.844   3.984 113.970  1.00  0.00           C
ATOM  10669  C27 POPE  255     127.244   4.424 112.561  1.00  0.00           C
ATOM  10672  C28 POPE  255     126.125   5.244 111.900  1.00  0.00           C
ATOM  10675  C29 POPE  255     126.504   5.684 110.509  1.00  0.00           C
ATOM  10677 0C21 POPE  255     125.845   5.414 109.369  1.00  0.00           C
ATOM  10679 1C21 POPE  255     124.564   4.634 109.211  1.00  0.00           C
ATOM  10682 2C21 POPE  255     123.394   5.594 108.980  1.00  0.00           C
ATOM  10685 3C21 POPE  255     122.045   4.884 108.881  1.00  0.00           C
ATOM  10688 4C21 POPE  255     120.894   5.884 108.670  1.00  0.00           C
ATOM  10691 5C21 POPE  255     119.545   5.184 108.501  1.00  0.00           C
ATOM  10694 6C21 POPE  255     118.374   6.184 108.530  1.00  0.00           C
ATOM  10697 7C21 POPE  255     117.034   5.534 108.180  1.00  0.00           C
ATOM  10700 8C21 POPE  255     115.835   6.394 108.590  1.00  0.00           C
ATOM  10704  C33 POPE  255     132.853  -0.645 115.630  1.00  0.00           C
ATOM  10707  C34 POPE  255     132.963  -1.655 114.471  1.00  0.00           C
ATOM  10710  C35 POPE  255     132.374  -1.175 113.130  1.00  0.00           C
ATOM  10713  C36 POPE  255     130.833  -1.175 113.060  1.00  0.00           C
ATOM  10716  C37 POPE  255     130.234  -0.805 111.689  1.00  0.00           C
ATOM  10719  C38 POPE  255     129.784   0.664 111.590  1.00  0.00           C
ATOM  10722  C39 POPE  255     129.144   1.024 110.240  1.00  0.00           C
ATOM  10725 0C31 POPE  255     130.114   1.694 109.250  1.00  0.00           C
ATOM  10728 1C31 POPE  255     129.624   1.714 107.789  1.00  0.00           C
ATOM  10731 2C31 POPE  255     128.424   2.634 107.520  1.00  0.00           C
ATOM  10734 3C31 POPE  255     128.814   4.114 107.360  1.00  0.00           C
ATOM  10737 4C31 POPE  255     129.094   4.524 105.910  1.00  0.00           C
ATOM  10740 5C31 POPE  255     129.483   6.004 105.799  1.00  0.00           C
ATOM  10743 6C31 POPE  255     129.693   6.484 104.360  1.00  0.00           C
ATOM  10747  NH3 POPE  256     120.825  55.364  88.540  1.00  0.00           N
ATOM  10751  C12 POPE  256     121.454  56.574  87.910  1.00  0.00           C
ATOM  10754  C11 POPE  256     120.934  57.864  88.540  1.00  0.00           C
ATOM  10757  P   POPE  256     121.674  60.375  88.570  1.00  0.00           P
ATOM  10758  O13 POPE  256     122.545  61.236  87.740  1.00  0.00           O
ATOM  10759  O14 POPE  256     120.295  60.854  88.830  1.00  0.00           O
ATOM  10760  O11 POPE  256     122.414  60.035  89.930  1.00  0.00           O
ATOM  10761  O12 POPE  256     121.594  58.955  87.900  1.00  0.00           O
ATOM  10762  C1  POPE  256     122.704  61.055  90.890  1.00  0.00           C
ATOM  10765  C2  POPE  256     124.184  61.544  90.820  1.00  0.00           C
ATOM  10767  O21 POPE  256     125.074  60.844  91.711  1.00  0.00           O
ATOM  10768  C21 POPE  256     124.945  61.105  93.001  1.00  0.00           C
ATOM  10769  O22 POPE  256     123.975  61.605  93.550  1.00  0.00           O
ATOM  10770  C22 POPE  256     126.225  60.654  93.701  1.00  0.00           C
ATOM  10773  C3  POPE  256     124.315  63.095  91.001  1.00  0.00           C
ATOM  10776  O31 POPE  256     125.684  63.526  91.210  1.00  0.00           O
ATOM  10777  C31 POPE  256     126.405  63.555  90.090  1.00  0.00           C
ATOM  10778  O32 POPE  256     126.024  63.154  89.009  1.00  0.00           O
ATOM  10779  C32 POPE  256     127.795  64.115  90.369  1.00  0.00           C
ATOM  10782  C23 POPE  256     126.074  60.644  95.230  1.00  0.00           C
ATOM  10785  C24 POPE  256     127.384  60.314  95.960  1.00  0.00           C
ATOM  10788  C25 POPE  256     127.194  60.345  97.491  1.00  0.00           C
ATOM  10791  C26 POPE  256     128.485  60.064  98.250  1.00  0.00           C
ATOM  10794  C27 POPE  256     128.314  60.195  99.771  1.00  0.00           C
ATOM  10797  C28 POPE  256     129.654  60.174 100.531  1.00  0.00           C
ATOM  10800  C29 POPE  256     130.284  58.806 100.610  1.00  0.00           C
ATOM  10802 0C21 POPE  256     130.553  58.104 101.730  1.00  0.00           C
ATOM  10804 1C21 POPE  256     130.264  58.526 103.150  1.00  0.00           C
ATOM  10807 2C21 POPE  256     129.374  57.514 103.890  1.00  0.00           C
ATOM  10810 3C21 POPE  256     128.804  58.125 105.180  1.00  0.00           C
ATOM  10813 4C21 POPE  256     127.684  57.276 105.790  1.00  0.00           C
ATOM  10816 5C21 POPE  256     128.205  56.084 106.600  1.00  0.00           C
ATOM  10819 6C21 POPE  256     127.054  55.184 107.080  1.00  0.00           C
ATOM  10822 7C21 POPE  256     126.494  54.324 105.939  1.00  0.00           C
ATOM  10825 8C21 POPE  256     125.275  53.535 106.381  1.00  0.00           C
ATOM  10829  C33 POPE  256     128.605  63.265  91.381  1.00  0.00           C
ATOM  10832  C34 POPE  256     130.064  63.744  91.439  1.00  0.00           C
ATOM  10835  C35 POPE  256     130.904  63.074  92.520  1.00  0.00           C
ATOM  10838  C36 POPE  256     130.394  63.334  93.951  1.00  0.00           C
ATOM  10841  C37 POPE  256     131.404  62.916  95.020  1.00  0.00           C
ATOM  10844  C38 POPE  256     130.823  62.954  96.439  1.00  0.00           C
ATOM  10847  C39 POPE  256     131.833  62.544  97.520  1.00  0.00           C
ATOM  10850 0C31 POPE  256     132.484  63.755  98.221  1.00  0.00           C
ATOM  10853 1C31 POPE  256     133.344  63.334  99.421  1.00  0.00           C
ATOM  10856 2C31 POPE  256     133.713  64.484 100.369  1.00  0.00           C
ATOM  10859 3C31 POPE  256     134.393  65.696  99.701  1.00  0.00           C
ATOM  10862 4C31 POPE  256     134.773  66.766 100.741  1.00  0.00           C
ATOM  10865 5C31 POPE  256     135.163  68.104 100.109  1.00  0.00           C
ATOM  10868 6C31 POPE  256     135.533  69.175 101.141  1.00  0.00           C
ATOM  10872  NH3 POPE  257     108.404  30.584  85.289  1.00  0.00           N
ATOM  10876  C12 POPE  257     108.195  29.685  86.470  1.00  0.00           C
ATOM  10879  C11 POPE  257     109.445  28.844  86.790  1.00  0.00           C
ATOM  10882  P   POPE  257     110.604  28.024  84.599  1.00  0.00           P
ATOM  10883  O13 POPE  257     110.924  26.744  83.930  1.00  0.00           O
ATOM  10884  O14 POPE  257     110.034  29.114  83.770  1.00  0.00           O
ATOM  10885  O11 POPE  257     111.914  28.554  85.340  1.00  0.00           O
ATOM  10886  O12 POPE  257     109.654  27.806  85.820  1.00  0.00           O
ATOM  10887  C1  POPE  257     112.824  27.564  85.881  1.00  0.00           C
ATOM  10890  C2  POPE  257     113.555  27.994  87.189  1.00  0.00           C
ATOM  10892  O21 POPE  257     114.595  27.045  87.420  1.00  0.00           O
ATOM  10893  C21 POPE  257     115.725  27.134  86.770  1.00  0.00           C
ATOM  10894  O22 POPE  257     116.084  28.074  86.061  1.00  0.00           O
ATOM  10895  C22 POPE  257     116.424  25.795  86.959  1.00  0.00           C
ATOM  10898  C3  POPE  257     112.655  27.965  88.460  1.00  0.00           C
ATOM  10901  O31 POPE  257     113.345  28.454  89.650  1.00  0.00           O
ATOM  10902  C31 POPE  257     114.014  27.535  90.350  1.00  0.00           C
ATOM  10903  O32 POPE  257     114.045  26.344  90.119  1.00  0.00           O
ATOM  10904  C32 POPE  257     114.684  28.174  91.571  1.00  0.00           C
ATOM  10907  C23 POPE  257     117.714  25.594  86.150  1.00  0.00           C
ATOM  10910  C24 POPE  257     118.944  26.254  86.759  1.00  0.00           C
ATOM  10913  C25 POPE  257     119.214  25.844  88.221  1.00  0.00           C
ATOM  10916  C26 POPE  257     119.414  24.334  88.439  1.00  0.00           C
ATOM  10919  C27 POPE  257     119.504  24.004  89.940  1.00  0.00           C
ATOM  10922  C28 POPE  257     120.404  22.785  90.249  1.00  0.00           C
ATOM  10925  C29 POPE  257     119.805  21.465  89.880  1.00  0.00           C
ATOM  10927 0C21 POPE  257     120.394  20.264  90.080  1.00  0.00           C
ATOM  10929 1C21 POPE  257     121.734  20.024  90.730  1.00  0.00           C
ATOM  10932 2C21 POPE  257     121.615  18.945  91.819  1.00  0.00           C
ATOM  10935 3C21 POPE  257     122.915  18.734  92.609  1.00  0.00           C
ATOM  10938 4C21 POPE  257     122.754  17.674  93.710  1.00  0.00           C
ATOM  10941 5C21 POPE  257     124.034  17.444  94.531  1.00  0.00           C
ATOM  10944 6C21 POPE  257     123.725  16.774  95.870  1.00  0.00           C
ATOM  10947 7C21 POPE  257     124.975  16.464  96.701  1.00  0.00           C
ATOM  10950 8C21 POPE  257     124.644  15.954  98.110  1.00  0.00           C
ATOM  10954  C33 POPE  257     116.024  27.485  91.950  1.00  0.00           C
ATOM  10957  C34 POPE  257     116.704  28.045  93.221  1.00  0.00           C
ATOM  10960  C35 POPE  257     115.795  28.154  94.459  1.00  0.00           C
ATOM  10963  C36 POPE  257     115.164  26.834  94.900  1.00  0.00           C
ATOM  10966  C37 POPE  257     113.914  27.054  95.750  1.00  0.00           C
ATOM  10969  C38 POPE  257     113.195  25.765  96.130  1.00  0.00           C
ATOM  10972  C39 POPE  257     113.924  25.015  97.260  1.00  0.00           C
ATOM  10975 0C31 POPE  257     113.114  23.844  97.821  1.00  0.00           C
ATOM  10978 1C31 POPE  257     113.914  23.055  98.859  1.00  0.00           C
ATOM  10981 2C31 POPE  257     113.314  21.686  99.179  1.00  0.00           C
ATOM  10984 3C31 POPE  257     112.004  21.705  99.980  1.00  0.00           C
ATOM  10987 4C31 POPE  257     112.165  22.146 101.430  1.00  0.00           C
ATOM  10990 5C31 POPE  257     110.894  21.875 102.251  1.00  0.00           C
ATOM  10993 6C31 POPE  257     110.985  22.346 103.701  1.00  0.00           C
ATOM  10997  NH3 POPE  258      99.585  59.436 129.919  1.00  0.00           N
ATOM  11001  C12 POPE  258     100.164  60.756 130.370  1.00  0.00           C
ATOM  11004  C11 POPE  258      99.634  61.884 129.471  1.00  0.00           C
ATOM  11007  P   POPE  258      99.335  63.846 131.191  1.00  0.00           P
ATOM  11008  O13 POPE  258      98.055  63.154 131.460  1.00  0.00           O
ATOM  11009  O14 POPE  258     100.305  63.855 132.301  1.00  0.00           O
ATOM  11010  O11 POPE  258      99.045  65.295 130.650  1.00  0.00           O
ATOM  11011  O12 POPE  258     100.034  63.174 129.941  1.00  0.00           O
ATOM  11012  C1  POPE  258      98.434  65.486 129.369  1.00  0.00           C
ATOM  11015  C2  POPE  258      99.324  66.375 128.460  1.00  0.00           C
ATOM  11017  O21 POPE  258      99.134  67.774 128.741  1.00  0.00           O
ATOM  11018  C21 POPE  258      97.954  68.305 128.421  1.00  0.00           C
ATOM  11019  O22 POPE  258      97.025  67.704 127.900  1.00  0.00           O
ATOM  11020  C22 POPE  258      97.904  69.766 128.859  1.00  0.00           C
ATOM  11023  C3  POPE  258      99.204  65.985 126.950  1.00  0.00           C
ATOM  11026  O31 POPE  258     100.034  66.795 126.090  1.00  0.00           O
ATOM  11027  C31 POPE  258     101.314  66.415 126.030  1.00  0.00           C
ATOM  11028  O32 POPE  258     101.774  65.465 126.641  1.00  0.00           O
ATOM  11029  C32 POPE  258     102.134  67.384 125.149  1.00  0.00           C
ATOM  11032  C23 POPE  258      96.934  70.584 127.980  1.00  0.00           C
ATOM  11035  C24 POPE  258      96.975  72.084 128.320  1.00  0.00           C
ATOM  11038  C25 POPE  258      96.314  73.005 127.280  1.00  0.00           C
ATOM  11041  C26 POPE  258      97.085  73.024 125.939  1.00  0.00           C
ATOM  11044  C27 POPE  258      96.874  74.295 125.109  1.00  0.00           C
ATOM  11047  C28 POPE  258      95.494  74.385 124.439  1.00  0.00           C
ATOM  11050  C29 POPE  258      95.305  75.715 123.750  1.00  0.00           C
ATOM  11052 0C21 POPE  258      95.635  75.994 122.469  1.00  0.00           C
ATOM  11054 1C21 POPE  258      96.265  75.044 121.490  1.00  0.00           C
ATOM  11057 2C21 POPE  258      96.525  75.665 120.100  1.00  0.00           C
ATOM  11060 3C21 POPE  258      97.635  76.736 120.090  1.00  0.00           C
ATOM  11063 4C21 POPE  258      98.004  77.215 118.680  1.00  0.00           C
ATOM  11066 5C21 POPE  258      99.184  78.205 118.680  1.00  0.00           C
ATOM  11069 6C21 POPE  258      99.624  78.625 117.271  1.00  0.00           C
ATOM  11072 7C21 POPE  258     100.795  79.626 117.280  1.00  0.00           C
ATOM  11075 8C21 POPE  258     101.324  79.965 115.881  1.00  0.00           C
ATOM  11079  C33 POPE  258     101.665  68.854 125.201  1.00  0.00           C
ATOM  11082  C34 POPE  258     102.775  69.915 125.311  1.00  0.00           C
ATOM  11085  C35 POPE  258     103.765  69.994 124.130  1.00  0.00           C
ATOM  11088  C36 POPE  258     103.144  70.295 122.749  1.00  0.00           C
ATOM  11091  C37 POPE  258     104.224  70.654 121.720  1.00  0.00           C
ATOM  11094  C38 POPE  258     103.795  70.584 120.240  1.00  0.00           C
ATOM  11097  C39 POPE  258     102.805  71.675 119.780  1.00  0.00           C
ATOM  11100 0C31 POPE  258     102.574  71.605 118.250  1.00  0.00           C
ATOM  11103 1C31 POPE  258     101.665  72.675 117.631  1.00  0.00           C
ATOM  11106 2C31 POPE  258     101.254  72.314 116.190  1.00  0.00           C
ATOM  11109 3C31 POPE  258     101.034  73.516 115.240  1.00  0.00           C
ATOM  11112 4C31 POPE  258      99.674  74.205 115.350  1.00  0.00           C
ATOM  11115 5C31 POPE  258      99.364  75.064 114.110  1.00  0.00           C
ATOM  11118 6C31 POPE  258      97.994  75.755 114.141  1.00  0.00           C
ATOM  11122  NH3 POPE  259      46.324  14.554 125.109  1.00  0.00           N
ATOM  11126  C12 POPE  259      46.725  13.964 123.781  1.00  0.00           C
ATOM  11129  C11 POPE  259      47.984  13.105 123.870  1.00  0.00           C
ATOM  11132  P   POPE  259      47.554  11.614 126.010  1.00  0.00           P
ATOM  11133  O13 POPE  259      48.784  12.124 126.650  1.00  0.00           O
ATOM  11134  O14 POPE  259      46.265  12.214 126.440  1.00  0.00           O
ATOM  11135  O11 POPE  259      47.524  10.044 126.150  1.00  0.00           O
ATOM  11136  O12 POPE  259      47.714  11.834 124.460  1.00  0.00           O
ATOM  11137  C1  POPE  259      46.634   9.284 125.321  1.00  0.00           C
ATOM  11140  C2  POPE  259      47.334   8.854 123.990  1.00  0.00           C
ATOM  11142  O21 POPE  259      46.744   9.434 122.799  1.00  0.00           O
ATOM  11143  C21 POPE  259      45.475   9.154 122.561  1.00  0.00           C
ATOM  11144  O22 POPE  259      44.745   8.484 123.270  1.00  0.00           O
ATOM  11145  C22 POPE  259      45.054   9.814 121.250  1.00  0.00           C
ATOM  11148  C3  POPE  259      47.554   7.304 123.881  1.00  0.00           C
ATOM  11151  O31 POPE  259      48.724   7.004 123.070  1.00  0.00           O
ATOM  11152  C31 POPE  259      48.484   6.904 121.759  1.00  0.00           C
ATOM  11153  O32 POPE  259      47.394   6.954 121.230  1.00  0.00           O
ATOM  11154  C32 POPE  259      49.815   6.894 121.010  1.00  0.00           C
ATOM  11157  C23 POPE  259      44.304   8.854 120.311  1.00  0.00           C
ATOM  11160  C24 POPE  259      44.554   9.184 118.830  1.00  0.00           C
ATOM  11163  C25 POPE  259      45.914   8.684 118.320  1.00  0.00           C
ATOM  11166  C26 POPE  259      46.224   9.134 116.880  1.00  0.00           C
ATOM  11169  C27 POPE  259      47.515   8.514 116.311  1.00  0.00           C
ATOM  11172  C28 POPE  259      47.795   8.934 114.850  1.00  0.00           C
ATOM  11175  C29 POPE  259      48.574   7.884 114.090  1.00  0.00           C
ATOM  11177 0C21 POPE  259      49.815   7.964 113.550  1.00  0.00           C
ATOM  11179 1C21 POPE  259      50.754   9.134 113.579  1.00  0.00           C
ATOM  11182 2C21 POPE  259      51.734   9.184 112.391  1.00  0.00           C
ATOM  11185 3C21 POPE  259      52.764   8.034 112.380  1.00  0.00           C
ATOM  11188 4C21 POPE  259      53.784   8.124 111.230  1.00  0.00           C
ATOM  11191 5C21 POPE  259      53.164   8.124 109.820  1.00  0.00           C
ATOM  11194 6C21 POPE  259      52.484   6.804 109.439  1.00  0.00           C
ATOM  11197 7C21 POPE  259      51.524   6.974 108.250  1.00  0.00           C
ATOM  11200 8C21 POPE  259      50.854   5.674 107.821  1.00  0.00           C
ATOM  11204  C33 POPE  259      49.624   6.934 119.481  1.00  0.00           C
ATOM  11207  C34 POPE  259      50.824   7.554 118.741  1.00  0.00           C
ATOM  11210  C35 POPE  259      50.865   7.224 117.230  1.00  0.00           C
ATOM  11213  C36 POPE  259      52.164   6.514 116.820  1.00  0.00           C
ATOM  11216  C37 POPE  259      52.134   5.854 115.429  1.00  0.00           C
ATOM  11219  C38 POPE  259      53.464   5.144 115.131  1.00  0.00           C
ATOM  11222  C39 POPE  259      53.344   3.914 114.220  1.00  0.00           C
ATOM  11225 0C31 POPE  259      53.244   4.254 112.720  1.00  0.00           C
ATOM  11228 1C31 POPE  259      53.384   3.014 111.841  1.00  0.00           C
ATOM  11231 2C31 POPE  259      53.504   3.344 110.350  1.00  0.00           C
ATOM  11234 3C31 POPE  259      54.024   2.154 109.530  1.00  0.00           C
ATOM  11237 4C31 POPE  259      54.384   2.544 108.091  1.00  0.00           C
ATOM  11240 5C31 POPE  259      55.234   1.464 107.400  1.00  0.00           C
ATOM  11243 6C31 POPE  259      55.795   1.904 106.040  1.00  0.00           C
ATOM  11247  NH3 POPE  260     108.415   8.474  83.930  1.00  0.00           N
ATOM  11251  C12 POPE  260     108.695   8.264  82.469  1.00  0.00           C
ATOM  11254  C11 POPE  260     108.814   6.774  82.111  1.00  0.00           C
ATOM  11257  P   POPE  260     109.975   4.584  82.840  1.00  0.00           P
ATOM  11258  O13 POPE  260     109.144   4.004  81.759  1.00  0.00           O
ATOM  11259  O14 POPE  260     111.394   4.134  82.951  1.00  0.00           O
ATOM  11260  O11 POPE  260     109.265   4.284  84.220  1.00  0.00           O
ATOM  11261  O12 POPE  260     109.914   6.174  82.791  1.00  0.00           O
ATOM  11262  C1  POPE  260     109.784   4.874  85.420  1.00  0.00           C
ATOM  11265  C2  POPE  260     109.244   4.104  86.650  1.00  0.00           C
ATOM  11267  O21 POPE  260     109.875   4.554  87.861  1.00  0.00           O
ATOM  11268  C21 POPE  260     109.414   5.694  88.330  1.00  0.00           C
ATOM  11269  O22 POPE  260     108.574   6.404  87.789  1.00  0.00           O
ATOM  11270  C22 POPE  260     110.144   6.044  89.620  1.00  0.00           C
ATOM  11273  C3  POPE  260     109.514   2.594  86.530  1.00  0.00           C
ATOM  11276  O31 POPE  260     109.074   1.924  87.730  1.00  0.00           O
ATOM  11277  C31 POPE  260     109.865   0.944  88.160  1.00  0.00           C
ATOM  11278  O32 POPE  260     110.915   0.614  87.649  1.00  0.00           O
ATOM  11279  C32 POPE  260     109.244   0.314  89.410  1.00  0.00           C
ATOM  11282  C23 POPE  260     110.094   4.924  90.671  1.00  0.00           C
ATOM  11285  C24 POPE  260     110.804   5.294  91.980  1.00  0.00           C
ATOM  11288  C25 POPE  260     110.655   4.144  92.970  1.00  0.00           C
ATOM  11291  C26 POPE  260     111.225   4.334  94.380  1.00  0.00           C
ATOM  11294  C27 POPE  260     110.664   3.224  95.299  1.00  0.00           C
ATOM  11297  C28 POPE  260     111.354   3.104  96.660  1.00  0.00           C
ATOM  11300  C29 POPE  260     110.994   4.224  97.600  1.00  0.00           C
ATOM  11302 0C21 POPE  260     110.854   4.104  98.939  1.00  0.00           C
ATOM  11304 1C21 POPE  260     111.094   2.844  99.740  1.00  0.00           C
ATOM  11307 2C21 POPE  260     111.835   3.094 101.070  1.00  0.00           C
ATOM  11310 3C21 POPE  260     110.944   3.774 102.120  1.00  0.00           C
ATOM  11313 4C21 POPE  260     111.654   3.944 103.480  1.00  0.00           C
ATOM  11316 5C21 POPE  260     110.714   4.494 104.561  1.00  0.00           C
ATOM  11319 6C21 POPE  260     110.375   5.984 104.390  1.00  0.00           C
ATOM  11322 7C21 POPE  260     109.324   6.464 105.400  1.00  0.00           C
ATOM  11325 8C21 POPE  260     109.144   7.984 105.400  1.00  0.00           C
ATOM  11329  C33 POPE  260     109.934  -0.985  89.869  1.00  0.00           C
ATOM  11332  C34 POPE  260     111.024  -0.855  90.960  1.00  0.00           C
ATOM  11335  C35 POPE  260     112.154   0.164  90.721  1.00  0.00           C
ATOM  11338  C36 POPE  260     113.205   0.114  91.851  1.00  0.00           C
ATOM  11341  C37 POPE  260     114.284   1.214  91.759  1.00  0.00           C
ATOM  11344  C38 POPE  260     115.314   1.164  92.891  1.00  0.00           C
ATOM  11347  C39 POPE  260     114.924   2.014  94.119  1.00  0.00           C
ATOM  11350 0C31 POPE  260     115.894   1.854  95.299  1.00  0.00           C
ATOM  11353 1C31 POPE  260     115.474   2.664  96.530  1.00  0.00           C
ATOM  11356 2C31 POPE  260     116.385   2.424  97.749  1.00  0.00           C
ATOM  11359 3C31 POPE  260     115.734   2.884  99.061  1.00  0.00           C
ATOM  11362 4C31 POPE  260     116.584   2.484 100.271  1.00  0.00           C
ATOM  11365 5C31 POPE  260     115.825   2.514 101.600  1.00  0.00           C
ATOM  11368 6C31 POPE  260     116.695   2.034 102.760  1.00  0.00           C
ATOM  11372  NH3 POPE  261      27.364  71.055 130.451  1.00  0.00           N
ATOM  11376  C12 POPE  261      28.674  70.365 130.280  1.00  0.00           C
ATOM  11379  C11 POPE  261      29.854  71.225 130.770  1.00  0.00           C
ATOM  11382  P   POPE  261      31.734  69.485 131.340  1.00  0.00           P
ATOM  11383  O13 POPE  261      33.134  69.306 130.900  1.00  0.00           O
ATOM  11384  O14 POPE  261      31.474  69.825 132.760  1.00  0.00           O
ATOM  11385  O11 POPE  261      30.954  68.196 130.829  1.00  0.00           O
ATOM  11386  O12 POPE  261      31.114  70.635 130.439  1.00  0.00           O
ATOM  11387  C1  POPE  261      30.584  68.065 129.439  1.00  0.00           C
ATOM  11390  C2  POPE  261      31.534  67.215 128.570  1.00  0.00           C
ATOM  11392  O21 POPE  261      31.094  67.404 127.201  1.00  0.00           O
ATOM  11393  C21 POPE  261      32.034  67.725 126.320  1.00  0.00           C
ATOM  11394  O22 POPE  261      33.234  67.665 126.490  1.00  0.00           O
ATOM  11395  C22 POPE  261      31.364  68.215 125.031  1.00  0.00           C
ATOM  11398  C3  POPE  261      31.464  65.715 128.999  1.00  0.00           C
ATOM  11401  O31 POPE  261      31.904  64.794 127.980  1.00  0.00           O
ATOM  11402  C31 POPE  261      33.204  64.775 127.701  1.00  0.00           C
ATOM  11403  O32 POPE  261      34.074  65.435 128.230  1.00  0.00           O
ATOM  11404  C32 POPE  261      33.344  63.764 126.571  1.00  0.00           C
ATOM  11407  C23 POPE  261      32.414  68.585 123.970  1.00  0.00           C
ATOM  11410  C24 POPE  261      31.844  69.185 122.671  1.00  0.00           C
ATOM  11413  C25 POPE  261      31.494  70.685 122.780  1.00  0.00           C
ATOM  11416  C26 POPE  261      31.194  71.335 121.421  1.00  0.00           C
ATOM  11419  C27 POPE  261      30.714  72.795 121.549  1.00  0.00           C
ATOM  11422  C28 POPE  261      30.584  73.494 120.180  1.00  0.00           C
ATOM  11425  C29 POPE  261      30.254  74.956 120.299  1.00  0.00           C
ATOM  11427 0C21 POPE  261      29.384  75.665 119.549  1.00  0.00           C
ATOM  11429 1C21 POPE  261      28.544  75.145 118.410  1.00  0.00           C
ATOM  11432 2C21 POPE  261      29.224  75.274 117.030  1.00  0.00           C
ATOM  11435 3C21 POPE  261      28.234  75.055 115.881  1.00  0.00           C
ATOM  11438 4C21 POPE  261      28.854  75.295 114.500  1.00  0.00           C
ATOM  11441 5C21 POPE  261      27.794  75.535 113.410  1.00  0.00           C
ATOM  11444 6C21 POPE  261      28.414  75.785 112.030  1.00  0.00           C
ATOM  11447 7C21 POPE  261      27.384  76.294 111.021  1.00  0.00           C
ATOM  11450 8C21 POPE  261      27.864  76.225 109.561  1.00  0.00           C
ATOM  11454  C33 POPE  261      34.674  63.846 125.799  1.00  0.00           C
ATOM  11457  C34 POPE  261      34.584  63.004 124.520  1.00  0.00           C
ATOM  11460  C35 POPE  261      35.944  62.625 123.910  1.00  0.00           C
ATOM  11463  C36 POPE  261      36.934  63.785 123.750  1.00  0.00           C
ATOM  11466  C37 POPE  261      38.334  63.284 123.320  1.00  0.00           C
ATOM  11469  C38 POPE  261      39.474  64.134 123.899  1.00  0.00           C
ATOM  11472  C39 POPE  261      39.674  65.495 123.210  1.00  0.00           C
ATOM  11475 0C31 POPE  261      40.545  66.415 124.071  1.00  0.00           C
ATOM  11478 1C31 POPE  261      40.734  67.824 123.490  1.00  0.00           C
ATOM  11481 2C31 POPE  261      41.335  68.805 124.509  1.00  0.00           C
ATOM  11484 3C31 POPE  261      41.524  70.225 123.940  1.00  0.00           C
ATOM  11487 4C31 POPE  261      40.205  70.985 123.750  1.00  0.00           C
ATOM  11490 5C31 POPE  261      40.414  72.415 123.250  1.00  0.00           C
ATOM  11493 6C31 POPE  261      39.115  73.225 123.231  1.00  0.00           C
ATOM  11497  NH3 POPE  262      14.344  40.686  76.369  1.00  0.00           N
ATOM  11501  C12 POPE  262      15.294  41.674  75.741  1.00  0.00           C
ATOM  11504  C11 POPE  262      14.874  43.154  75.930  1.00  0.00           C
ATOM  11507  P   POPE  262      13.464  43.625  78.060  1.00  0.00           P
ATOM  11508  O13 POPE  262      12.814  44.884  77.631  1.00  0.00           O
ATOM  11509  O14 POPE  262      12.804  42.346  77.741  1.00  0.00           O
ATOM  11510  O11 POPE  262      13.874  43.654  79.590  1.00  0.00           O
ATOM  11511  O12 POPE  262      14.864  43.544  77.320  1.00  0.00           O
ATOM  11512  C1  POPE  262      13.914  42.465  80.380  1.00  0.00           C
ATOM  11515  C2  POPE  262      15.384  42.115  80.721  1.00  0.00           C
ATOM  11517  O21 POPE  262      15.564  40.875  81.460  1.00  0.00           O
ATOM  11518  C21 POPE  262      14.784  40.574  82.491  1.00  0.00           C
ATOM  11519  O22 POPE  262      13.954  41.294  83.009  1.00  0.00           O
ATOM  11520  C22 POPE  262      15.044  39.114  82.880  1.00  0.00           C
ATOM  11523  C3  POPE  262      16.184  43.305  81.350  1.00  0.00           C
ATOM  11526  O31 POPE  262      16.004  43.375  82.791  1.00  0.00           O
ATOM  11527  C31 POPE  262      17.104  43.035  83.480  1.00  0.00           C
ATOM  11528  O32 POPE  262      18.224  42.934  83.009  1.00  0.00           O
ATOM  11529  C32 POPE  262      16.764  42.645  84.911  1.00  0.00           C
ATOM  11532  C23 POPE  262      13.944  38.526  83.790  1.00  0.00           C
ATOM  11535  C24 POPE  262      14.244  38.596  85.289  1.00  0.00           C
ATOM  11538  C25 POPE  262      13.004  38.265  86.130  1.00  0.00           C
ATOM  11541  C26 POPE  262      13.254  37.375  87.360  1.00  0.00           C
ATOM  11544  C27 POPE  262      11.934  36.855  87.961  1.00  0.00           C
ATOM  11547  C28 POPE  262      12.094  35.794  89.061  1.00  0.00           C
ATOM  11550  C29 POPE  262      12.464  36.344  90.420  1.00  0.00           C
ATOM  11552 0C21 POPE  262      12.414  35.654  91.571  1.00  0.00           C
ATOM  11554 1C21 POPE  262      11.974  34.215  91.740  1.00  0.00           C
ATOM  11557 2C21 POPE  262      13.174  33.255  91.910  1.00  0.00           C
ATOM  11560 3C21 POPE  262      13.994  33.494  93.190  1.00  0.00           C
ATOM  11563 4C21 POPE  262      15.314  32.706  93.230  1.00  0.00           C
ATOM  11566 5C21 POPE  262      15.154  31.174  93.290  1.00  0.00           C
ATOM  11569 6C21 POPE  262      14.474  30.684  94.580  1.00  0.00           C
ATOM  11572 7C21 POPE  262      14.534  29.165  94.739  1.00  0.00           C
ATOM  11575 8C21 POPE  262      13.844  28.654  96.010  1.00  0.00           C
ATOM  11579  C33 POPE  262      17.574  41.385  85.340  1.00  0.00           C
ATOM  11582  C34 POPE  262      17.274  40.864  86.751  1.00  0.00           C
ATOM  11585  C35 POPE  262      18.244  41.416  87.821  1.00  0.00           C
ATOM  11588  C36 POPE  262      17.724  41.166  89.251  1.00  0.00           C
ATOM  11591  C37 POPE  262      18.694  41.614  90.361  1.00  0.00           C
ATOM  11594  C38 POPE  262      19.654  40.525  90.849  1.00  0.00           C
ATOM  11597  C39 POPE  262      18.944  39.404  91.641  1.00  0.00           C
ATOM  11600 0C31 POPE  262      19.764  38.904  92.840  1.00  0.00           C
ATOM  11603 1C31 POPE  262      19.084  37.765  93.630  1.00  0.00           C
ATOM  11606 2C31 POPE  262      19.104  36.414  92.891  1.00  0.00           C
ATOM  11609 3C31 POPE  262      18.324  35.306  93.619  1.00  0.00           C
ATOM  11612 4C31 POPE  262      18.934  34.814  94.951  1.00  0.00           C
ATOM  11615 5C31 POPE  262      20.224  34.005  94.780  1.00  0.00           C
ATOM  11618 6C31 POPE  262      20.774  33.445  96.091  1.00  0.00           C
ATOM  11622  NH3 POPE  263      87.394  12.314 126.259  1.00  0.00           N
ATOM  11626  C12 POPE  263      86.394  12.044 127.369  1.00  0.00           C
ATOM  11629  C11 POPE  263      85.904  13.324 128.079  1.00  0.00           C
ATOM  11632  P   POPE  263      85.115  15.004 126.230  1.00  0.00           P
ATOM  11633  O13 POPE  263      86.514  14.854 125.799  1.00  0.00           O
ATOM  11634  O14 POPE  263      84.034  14.865 125.210  1.00  0.00           O
ATOM  11635  O11 POPE  263      84.914  16.324 127.080  1.00  0.00           O
ATOM  11636  O12 POPE  263      84.855  13.954 127.360  1.00  0.00           O
ATOM  11637  C1  POPE  263      83.924  17.294 126.711  1.00  0.00           C
ATOM  11640  C2  POPE  263      84.534  18.514 125.980  1.00  0.00           C
ATOM  11642  O21 POPE  263      85.024  18.105 124.689  1.00  0.00           O
ATOM  11643  C21 POPE  263      84.634  18.914 123.719  1.00  0.00           C
ATOM  11644  O22 POPE  263      85.194  19.945 123.381  1.00  0.00           O
ATOM  11645  C22 POPE  263      83.264  18.454 123.200  1.00  0.00           C
ATOM  11648  C3  POPE  263      85.674  19.174 126.810  1.00  0.00           C
ATOM  11651  O31 POPE  263      86.234  20.345 126.180  1.00  0.00           O
ATOM  11652  C31 POPE  263      85.494  21.444 126.210  1.00  0.00           C
ATOM  11653  O32 POPE  263      84.394  21.544 126.730  1.00  0.00           O
ATOM  11654  C32 POPE  263      86.245  22.584 125.490  1.00  0.00           C
ATOM  11657  C23 POPE  263      82.134  19.484 123.470  1.00  0.00           C
ATOM  11660  C24 POPE  263      81.464  19.984 122.180  1.00  0.00           C
ATOM  11663  C25 POPE  263      82.324  20.965 121.359  1.00  0.00           C
ATOM  11666  C26 POPE  263      81.885  21.054 119.880  1.00  0.00           C
ATOM  11669  C27 POPE  263      82.524  22.264 119.201  1.00  0.00           C
ATOM  11672  C28 POPE  263      82.184  22.395 117.710  1.00  0.00           C
ATOM  11675  C29 POPE  263      82.704  23.674 117.111  1.00  0.00           C
ATOM  11677 0C21 POPE  263      83.024  23.884 115.820  1.00  0.00           C
ATOM  11679 1C21 POPE  263      82.924  22.864 114.710  1.00  0.00           C
ATOM  11682 2C21 POPE  263      81.665  22.985 113.830  1.00  0.00           C
ATOM  11685 3C21 POPE  263      80.365  22.664 114.580  1.00  0.00           C
ATOM  11688 4C21 POPE  263      79.094  22.754 113.719  1.00  0.00           C
ATOM  11691 5C21 POPE  263      78.954  21.644 112.671  1.00  0.00           C
ATOM  11694 6C21 POPE  263      77.494  21.344 112.320  1.00  0.00           C
ATOM  11697 7C21 POPE  263      77.354  20.215 111.281  1.00  0.00           C
ATOM  11700 8C21 POPE  263      75.914  19.754 111.061  1.00  0.00           C
ATOM  11704  C33 POPE  263      85.314  23.505 124.671  1.00  0.00           C
ATOM  11707  C34 POPE  263      86.105  24.554 123.870  1.00  0.00           C
ATOM  11710  C35 POPE  263      85.275  25.445 122.920  1.00  0.00           C
ATOM  11713  C36 POPE  263      86.144  26.224 121.921  1.00  0.00           C
ATOM  11716  C37 POPE  263      85.344  27.015 120.870  1.00  0.00           C
ATOM  11719  C38 POPE  263      86.164  28.084 120.131  1.00  0.00           C
ATOM  11722  C39 POPE  263      87.014  27.605 118.940  1.00  0.00           C
ATOM  11725 0C31 POPE  263      87.604  28.824 118.210  1.00  0.00           C
ATOM  11728 1C31 POPE  263      88.555  28.535 117.040  1.00  0.00           C
ATOM  11731 2C31 POPE  263      88.964  29.865 116.359  1.00  0.00           C
ATOM  11734 3C31 POPE  263      90.365  29.884 115.741  1.00  0.00           C
ATOM  11737 4C31 POPE  263      90.474  29.186 114.369  1.00  0.00           C
ATOM  11740 5C31 POPE  263      91.885  29.324 113.781  1.00  0.00           C
ATOM  11743 6C31 POPE  263      92.034  28.754 112.369  1.00  0.00           C
ATOM  11747  NH3 POPE  264     116.064  45.465  86.161  1.00  0.00           N
ATOM  11751  C12 POPE  264     115.034  46.564  86.030  1.00  0.00           C
ATOM  11754  C11 POPE  264     113.695  46.224  86.720  1.00  0.00           C
ATOM  11757  P   POPE  264     111.414  47.584  86.930  1.00  0.00           P
ATOM  11758  O13 POPE  264     110.614  48.446  86.040  1.00  0.00           O
ATOM  11759  O14 POPE  264     110.655  46.515  87.631  1.00  0.00           O
ATOM  11760  O11 POPE  264     112.165  48.526  87.970  1.00  0.00           O
ATOM  11761  O12 POPE  264     112.624  46.975  86.110  1.00  0.00           O
ATOM  11762  C1  POPE  264     111.854  48.354  89.360  1.00  0.00           C
ATOM  11765  C2  POPE  264     112.545  49.445  90.230  1.00  0.00           C
ATOM  11767  O21 POPE  264     112.085  49.265  91.590  1.00  0.00           O
ATOM  11768  C21 POPE  264     113.024  49.025  92.500  1.00  0.00           C
ATOM  11769  O22 POPE  264     114.214  48.955  92.280  1.00  0.00           O
ATOM  11770  C22 POPE  264     112.375  48.744  93.859  1.00  0.00           C
ATOM  11773  C3  POPE  264     112.194  50.875  89.730  1.00  0.00           C
ATOM  11776  O31 POPE  264     112.824  51.875  90.560  1.00  0.00           O
ATOM  11777  C31 POPE  264     112.034  52.584  91.340  1.00  0.00           C
ATOM  11778  O32 POPE  264     110.814  52.556  91.340  1.00  0.00           O
ATOM  11779  C32 POPE  264     112.884  53.435  92.271  1.00  0.00           C
ATOM  11782  C23 POPE  264     112.844  49.776  94.900  1.00  0.00           C
ATOM  11785  C24 POPE  264     112.134  49.674  96.250  1.00  0.00           C
ATOM  11788  C25 POPE  264     112.754  50.604  97.300  1.00  0.00           C
ATOM  11791  C26 POPE  264     114.184  50.166  97.649  1.00  0.00           C
ATOM  11794  C27 POPE  264     114.855  50.994  98.741  1.00  0.00           C
ATOM  11797  C28 POPE  264     116.134  50.294  99.220  1.00  0.00           C
ATOM  11800  C29 POPE  264     116.815  51.044 100.330  1.00  0.00           C
ATOM  11802 0C21 POPE  264     116.874  50.695 101.630  1.00  0.00           C
ATOM  11804 1C21 POPE  264     116.304  49.445 102.260  1.00  0.00           C
ATOM  11807 2C21 POPE  264     117.355  48.706 103.110  1.00  0.00           C
ATOM  11810 3C21 POPE  264     117.875  49.576 104.259  1.00  0.00           C
ATOM  11813 4C21 POPE  264     118.625  48.806 105.350  1.00  0.00           C
ATOM  11816 5C21 POPE  264     119.305  49.744 106.359  1.00  0.00           C
ATOM  11819 6C21 POPE  264     118.335  50.686 107.100  1.00  0.00           C
ATOM  11822 7C21 POPE  264     119.084  51.754 107.900  1.00  0.00           C
ATOM  11825 8C21 POPE  264     118.205  52.754 108.630  1.00  0.00           C
ATOM  11829  C33 POPE  264     112.054  54.555  92.929  1.00  0.00           C
ATOM  11832  C34 POPE  264     112.854  55.405  93.930  1.00  0.00           C
ATOM  11835  C35 POPE  264     111.934  56.236  94.841  1.00  0.00           C
ATOM  11838  C36 POPE  264     111.295  55.405  95.970  1.00  0.00           C
ATOM  11841  C37 POPE  264     111.984  55.574  97.329  1.00  0.00           C
ATOM  11844  C38 POPE  264     111.394  54.625  98.381  1.00  0.00           C
ATOM  11847  C39 POPE  264     111.615  55.064  99.829  1.00  0.00           C
ATOM  11850 0C31 POPE  264     110.894  56.375 100.160  1.00  0.00           C
ATOM  11853 1C31 POPE  264     110.804  56.674 101.660  1.00  0.00           C
ATOM  11856 2C31 POPE  264     110.115  58.015 101.930  1.00  0.00           C
ATOM  11859 3C31 POPE  264     109.784  58.235 103.410  1.00  0.00           C
ATOM  11862 4C31 POPE  264     108.655  59.244 103.619  1.00  0.00           C
ATOM  11865 5C31 POPE  264     108.195  59.324 105.080  1.00  0.00           C
ATOM  11868 6C31 POPE  264     106.874  60.075 105.249  1.00  0.00           C
ATOM  11872  NH3 POPE  265      53.124 118.936  86.180  1.00  0.00           N
ATOM  11876  C12 POPE  265      53.924 118.085  85.249  1.00  0.00           C
ATOM  11879  C11 POPE  265      55.434 118.335  85.400  1.00  0.00           C
ATOM  11882  P   POPE  265      56.055 117.965  87.951  1.00  0.00           P
ATOM  11883  O13 POPE  265      57.284 118.714  88.281  1.00  0.00           O
ATOM  11884  O14 POPE  265      54.745 118.604  88.241  1.00  0.00           O
ATOM  11885  O11 POPE  265      56.114 116.554  88.670  1.00  0.00           O
ATOM  11886  O12 POPE  265      56.065 117.556  86.430  1.00  0.00           O
ATOM  11887  C1  POPE  265      54.974 115.895  89.240  1.00  0.00           C
ATOM  11890  C2  POPE  265      55.054 115.825  90.799  1.00  0.00           C
ATOM  11892  O21 POPE  265      53.744 115.665  91.390  1.00  0.00           O
ATOM  11893  C21 POPE  265      53.264 114.435  91.250  1.00  0.00           C
ATOM  11894  O22 POPE  265      53.744 113.535  90.590  1.00  0.00           O
ATOM  11895  C22 POPE  265      52.024 114.275  92.131  1.00  0.00           C
ATOM  11898  C3  POPE  265      55.744 117.104  91.369  1.00  0.00           C
ATOM  11901  O31 POPE  265      55.974 117.075  92.799  1.00  0.00           O
ATOM  11902  C31 POPE  265      57.194 116.674  93.130  1.00  0.00           C
ATOM  11903  O32 POPE  265      57.934 116.005  92.420  1.00  0.00           O
ATOM  11904  C32 POPE  265      57.655 117.384  94.400  1.00  0.00           C
ATOM  11907  C23 POPE  265      52.434 113.545  93.421  1.00  0.00           C
ATOM  11910  C24 POPE  265      51.284 113.134  94.340  1.00  0.00           C
ATOM  11913  C25 POPE  265      51.814 112.235  95.461  1.00  0.00           C
ATOM  11916  C26 POPE  265      50.744 111.795  96.451  1.00  0.00           C
ATOM  11919  C27 POPE  265      51.294 110.794  97.481  1.00  0.00           C
ATOM  11922  C28 POPE  265      50.214 110.326  98.470  1.00  0.00           C
ATOM  11925  C29 POPE  265      50.774 109.314  99.440  1.00  0.00           C
ATOM  11927 0C21 POPE  265      50.615 109.285 100.770  1.00  0.00           C
ATOM  11929 1C21 POPE  265      49.764 110.205 101.610  1.00  0.00           C
ATOM  11932 2C21 POPE  265      48.885 109.435 102.609  1.00  0.00           C
ATOM  11935 3C21 POPE  265      49.684 108.685 103.701  1.00  0.00           C
ATOM  11938 4C21 POPE  265      48.774 107.915 104.671  1.00  0.00           C
ATOM  11941 5C21 POPE  265      49.584 107.145 105.721  1.00  0.00           C
ATOM  11944 6C21 POPE  265      48.695 106.484 106.790  1.00  0.00           C
ATOM  11947 7C21 POPE  265      49.514 105.835 107.910  1.00  0.00           C
ATOM  11950 8C21 POPE  265      48.674 105.315 109.071  1.00  0.00           C
ATOM  11954  C33 POPE  265      57.264 118.895  94.400  1.00  0.00           C
ATOM  11957  C34 POPE  265      58.284 119.805  95.080  1.00  0.00           C
ATOM  11960  C35 POPE  265      58.635 119.384  96.509  1.00  0.00           C
ATOM  11963  C36 POPE  265      59.834 120.164  97.049  1.00  0.00           C
ATOM  11966  C37 POPE  265      60.205 119.755  98.480  1.00  0.00           C
ATOM  11969  C38 POPE  265      61.385 120.555  99.049  1.00  0.00           C
ATOM  11972  C39 POPE  265      61.104 122.055  99.211  1.00  0.00           C
ATOM  11975 0C31 POPE  265      60.024 122.365 100.260  1.00  0.00           C
ATOM  11978 1C31 POPE  265      59.624 123.855 100.260  1.00  0.00           C
ATOM  11981 2C31 POPE  265      58.814 124.266 101.490  1.00  0.00           C
ATOM  11984 3C31 POPE  265      57.515 123.475 101.679  1.00  0.00           C
ATOM  11987 4C31 POPE  265      56.674 124.035 102.840  1.00  0.00           C
ATOM  11990 5C31 POPE  265      55.414 123.215 103.119  1.00  0.00           C
ATOM  11993 6C31 POPE  265      54.545 123.815 104.240  1.00  0.00           C
ATOM  11997  NH3 POPE  266      56.464  35.715  88.120  1.00  0.00           N
ATOM  12001  C12 POPE  266      57.804  35.024  88.009  1.00  0.00           C
ATOM  12004  C11 POPE  266      58.705  35.255  89.251  1.00  0.00           C
ATOM  12007  P   POPE  266      59.134  37.825  89.160  1.00  0.00           P
ATOM  12008  O13 POPE  266      60.574  37.535  88.960  1.00  0.00           O
ATOM  12009  O14 POPE  266      58.284  38.055  87.980  1.00  0.00           O
ATOM  12010  O11 POPE  266      58.914  38.986  90.230  1.00  0.00           O
ATOM  12011  O12 POPE  266      58.534  36.535  89.880  1.00  0.00           O
ATOM  12012  C1  POPE  266      57.594  39.184  90.760  1.00  0.00           C
ATOM  12015  C2  POPE  266      57.604  40.005  92.099  1.00  0.00           C
ATOM  12017  O21 POPE  266      56.265  40.464  92.400  1.00  0.00           O
ATOM  12018  C21 POPE  266      55.604  39.735  93.281  1.00  0.00           C
ATOM  12019  O22 POPE  266      55.874  38.596  93.610  1.00  0.00           O
ATOM  12020  C22 POPE  266      54.534  40.555  93.999  1.00  0.00           C
ATOM  12023  C3  POPE  266      58.534  41.255  92.000  1.00  0.00           C
ATOM  12026  O31 POPE  266      58.115  42.364  92.821  1.00  0.00           O
ATOM  12027  C31 POPE  266      58.284  42.206  94.130  1.00  0.00           C
ATOM  12028  O32 POPE  266      58.905  41.306  94.650  1.00  0.00           O
ATOM  12029  C32 POPE  266      57.504  43.295  94.880  1.00  0.00           C
ATOM  12032  C23 POPE  266      54.875  40.634  95.509  1.00  0.00           C
ATOM  12035  C24 POPE  266      54.024  41.625  96.320  1.00  0.00           C
ATOM  12038  C25 POPE  266      52.585  41.185  96.619  1.00  0.00           C
ATOM  12041  C26 POPE  266      52.455  39.944  97.531  1.00  0.00           C
ATOM  12044  C27 POPE  266      52.734  40.236  99.009  1.00  0.00           C
ATOM  12047  C28 POPE  266      53.084  38.986  99.850  1.00  0.00           C
ATOM  12050  C29 POPE  266      51.954  37.994 100.020  1.00  0.00           C
ATOM  12052 0C21 POPE  266      51.694  37.285 101.130  1.00  0.00           C
ATOM  12054 1C21 POPE  266      52.494  37.325 102.410  1.00  0.00           C
ATOM  12057 2C21 POPE  266      51.784  36.654 103.610  1.00  0.00           C
ATOM  12060 3C21 POPE  266      50.494  37.375 104.039  1.00  0.00           C
ATOM  12063 4C21 POPE  266      49.914  36.884 105.369  1.00  0.00           C
ATOM  12066 5C21 POPE  266      50.814  37.104 106.600  1.00  0.00           C
ATOM  12069 6C21 POPE  266      50.004  37.305 107.891  1.00  0.00           C
ATOM  12072 7C21 POPE  266      50.884  37.404 109.150  1.00  0.00           C
ATOM  12075 8C21 POPE  266      50.094  37.825 110.391  1.00  0.00           C
ATOM  12079  C33 POPE  266      57.734  43.386  96.410  1.00  0.00           C
ATOM  12082  C34 POPE  266      56.865  44.496  97.010  1.00  0.00           C
ATOM  12085  C35 POPE  266      56.974  44.744  98.521  1.00  0.00           C
ATOM  12088  C36 POPE  266      55.865  45.704  98.999  1.00  0.00           C
ATOM  12091  C37 POPE  266      55.804  45.984 100.521  1.00  0.00           C
ATOM  12094  C38 POPE  266      56.504  47.285 100.960  1.00  0.00           C
ATOM  12097  C39 POPE  266      57.994  47.125 101.311  1.00  0.00           C
ATOM  12100 0C31 POPE  266      58.214  46.515 102.710  1.00  0.00           C
ATOM  12103 1C31 POPE  266      59.694  46.465 103.110  1.00  0.00           C
ATOM  12106 2C31 POPE  266      59.945  45.854 104.500  1.00  0.00           C
ATOM  12109 3C31 POPE  266      59.214  46.535 105.671  1.00  0.00           C
ATOM  12112 4C31 POPE  266      59.524  48.035 105.830  1.00  0.00           C
ATOM  12115 5C31 POPE  266      58.695  48.685 106.930  1.00  0.00           C
ATOM  12118 6C31 POPE  266      58.885  50.205 107.030  1.00  0.00           C
ATOM  12122  NH3 POPE  267      68.574 120.234  86.900  1.00  0.00           N
[truncated: 1,754,918 more chars]
