# Supplementary material for: Characterizing Membrane Association and Periplasmic Transfer of Bacterial Lipoproteins through Molecular Dynamics Simulations
Source: Structure. 2020 Apr 7;28(4):475–487.e3. doi: 10.1016/j.str.2020.01.012 (PMC7139219; doi:10.1016/j.str.2020.01.012)
Supplement: Data S2. Final Coordinates from Simulations (A–L), Related to Figure 3 [file mmc4.zip › A-L/LPOB-4-atomistic.pdb]

TITLE     Protein
REMARK    THIS IS A SIMULATION BOX
CRYST1  129.296  129.296  237.006  90.00  90.00  90.00 P 1           1
MODEL        1
ATOM      1  N   CYSTA   1      72.368  84.723 134.483  1.00  0.00           N
ATOM      3  CA  CYSTA   1      73.788  84.643 134.803  1.00  0.00           C
ATOM      5  C   CYSTA   1      74.308  83.403 135.543  1.00  0.00           C
ATOM      6  O   CYSTA   1      75.058  83.423 136.513  1.00  0.00           O
ATOM      7  CB  CYSTA   1      74.278  86.003 135.353  1.00  0.00           C
ATOM     10  SG  CYSTA   1      74.308  87.253 134.033  1.00  0.00           S
ATOM     11  C1  CYSTA   1      75.868  86.633 133.323  1.00  0.00           C
ATOM     14  CA1 CYSTA   1      71.848  84.123 133.403  1.00  0.00           C
ATOM     15  OA1 CYSTA   1      72.138  82.953 133.173  1.00  0.00           O
ATOM     16  CA2 CYSTA   1      71.028  84.833 132.373  1.00  0.00           C
ATOM     19  C11 CYSTA   1      76.058  86.873 131.803  1.00  0.00           C
ATOM     21  O11 CYSTA   1      75.758  88.223 131.453  1.00  0.00           O
ATOM     22  CX1 CYSTA   1      76.528  89.143 131.973  1.00  0.00           C
ATOM     23  OX1 CYSTA   1      77.468  88.993 132.723  1.00  0.00           O
ATOM     24  CX2 CYSTA   1      76.088  90.503 131.503  1.00  0.00           C
ATOM     27  C12 CYSTA   1      75.138  85.893 131.013  1.00  0.00           C
ATOM     30  O12 CYSTA   1      74.918  86.293 129.643  1.00  0.00           O
ATOM     31  CD1 CYSTA   1      73.848  87.063 129.453  1.00  0.00           C
ATOM     32  OD1 CYSTA   1      73.158  87.543 130.333  1.00  0.00           O
ATOM     33  CD2 CYSTA   1      73.588  87.273 127.953  1.00  0.00           C
ATOM     36  CA3 CYSTA   1      71.308  84.103 131.043  1.00  0.00           C
ATOM     39  CA4 CYSTA   1      70.698  84.723 129.783  1.00  0.00           C
ATOM     42  CA5 CYSTA   1      71.298  84.113 128.503  1.00  0.00           C
ATOM     45  CA6 CYSTA   1      71.148  82.593 128.403  1.00  0.00           C
ATOM     48  CA7 CYSTA   1      71.698  81.993 127.093  1.00  0.00           C
ATOM     51  CA8 CYSTA   1      71.458  80.483 127.013  1.00  0.00           C
ATOM     54  CA9 CYSTA   1      71.548  79.863 125.613  1.00  0.00           C
ATOM     57 0CA1 CYSTA   1      72.958  79.453 125.153  1.00  0.00           C
ATOM     60 1CA1 CYSTA   1      73.688  80.513 124.323  1.00  0.00           C
ATOM     63 2CA1 CYSTA   1      74.628  79.913 123.273  1.00  0.00           C
ATOM     66 3CA1 CYSTA   1      75.278  80.973 122.373  1.00  0.00           C
ATOM     69 4CA1 CYSTA   1      75.828  80.363 121.073  1.00  0.00           C
ATOM     72 5CA1 CYSTA   1      76.418  81.423 120.143  1.00  0.00           C
ATOM     75 6CA1 CYSTA   1      76.868  80.863 118.793  1.00  0.00           C
ATOM     79  CD3 CYSTA   1      74.178  86.193 127.013  1.00  0.00           C
ATOM     82  CD4 CYSTA   1      75.658  86.373 126.663  1.00  0.00           C
ATOM     85  CD5 CYSTA   1      76.258  85.043 126.183  1.00  0.00           C
ATOM     88  CD6 CYSTA   1      77.718  85.163 125.723  1.00  0.00           C
ATOM     91  CD7 CYSTA   1      78.328  83.803 125.393  1.00  0.00           C
ATOM     94  CD8 CYSTA   1      79.778  83.933 124.913  1.00  0.00           C
ATOM     97  CD9 CYSTA   1      80.488  82.583 124.763  1.00  0.00           C
ATOM    100 0CD1 CYSTA   1      81.958  82.723 124.363  1.00  0.00           C
ATOM    103 1CD1 CYSTA   1      82.148  83.483 123.043  1.00  0.00           C
ATOM    106 2CD1 CYSTA   1      83.578  83.403 122.513  1.00  0.00           C
ATOM    109 3CD1 CYSTA   1      83.748  84.123 121.163  1.00  0.00           C
ATOM    112 4CD1 CYSTA   1      85.098  83.823 120.513  1.00  0.00           C
ATOM    115 5CD1 CYSTA   1      85.248  84.443 119.123  1.00  0.00           C
ATOM    118 6CD1 CYSTA   1      86.558  84.023 118.443  1.00  0.00           C
ATOM    122  CX3 CYSTA   1      76.408  90.673 130.013  1.00  0.00           C
ATOM    125  CX4 CYSTA   1      76.138  92.113 129.583  1.00  0.00           C
ATOM    128  CX5 CYSTA   1      76.478  92.343 128.113  1.00  0.00           C
ATOM    131  CX6 CYSTA   1      75.348  91.863 127.203  1.00  0.00           C
ATOM    134  CX7 CYSTA   1      75.568  92.283 125.753  1.00  0.00           C
ATOM    137  CX8 CYSTA   1      74.388  91.973 124.823  1.00  0.00           C
ATOM    140  CX9 CYSTA   1      73.988  90.513 124.853  1.00  0.00           C
ATOM    142 0CX1 CYSTA   1      72.788  90.053 124.463  1.00  0.00           C
ATOM    144 1CX1 CYSTA   1      71.698  90.893 123.873  1.00  0.00           C
ATOM    147 2CX1 CYSTA   1      71.988  91.223 122.393  1.00  0.00           C
ATOM    150 3CX1 CYSTA   1      71.048  92.303 121.843  1.00  0.00           C
ATOM    153 4CX1 CYSTA   1      71.328  92.653 120.383  1.00  0.00           C
ATOM    156 5CX1 CYSTA   1      70.298  93.673 119.863  1.00  0.00           C
ATOM    159 6CX1 CYSTA   1      70.548  94.113 118.423  1.00  0.00           C
ATOM    162 7CX1 CYSTA   1      69.498  95.133 117.943  1.00  0.00           C
ATOM    165 8CX1 CYSTA   1      69.738  95.663 116.533  1.00  0.00           C
ATOM    169  N   VAL A   2      73.908  82.273 134.973  1.00  0.00           N
ATOM    171  CA  VAL A   2      74.188  80.873 135.123  1.00  0.00           C
ATOM    173  CB  VAL A   2      73.738  80.213 133.813  1.00  0.00           C
ATOM    175  CG1 VAL A   2      74.518  78.943 133.423  1.00  0.00           C
ATOM    179  CG2 VAL A   2      72.218  79.963 133.913  1.00  0.00           C
ATOM    183  C   VAL A   2      75.548  80.433 135.563  1.00  0.00           C
ATOM    184  O   VAL A   2      76.558  80.643 134.903  1.00  0.00           O
ATOM    185  N   GLY A   3      75.608  79.663 136.663  1.00  0.00           N
ATOM    187  CA  GLY A   3      75.678  80.243 138.003  1.00  0.00           C
ATOM    190  C   GLY A   3      77.128  80.493 138.283  1.00  0.00           C
ATOM    191  O   GLY A   3      77.958  80.193 137.433  1.00  0.00           O
ATOM    192  N   GLN A   4      77.568  80.953 139.453  1.00  0.00           N
ATOM    194  CA  GLN A   4      76.978  80.873 140.773  1.00  0.00           C
ATOM    196  CB  GLN A   4      77.968  80.053 141.653  1.00  0.00           C
ATOM    199  CG  GLN A   4      77.488  78.603 141.983  1.00  0.00           C
ATOM    202  CD  GLN A   4      77.678  77.453 140.993  1.00  0.00           C
ATOM    203  OE1 GLN A   4      77.618  76.273 141.343  1.00  0.00           O
ATOM    204  NE2 GLN A   4      77.938  77.783 139.713  1.00  0.00           N
ATOM    207  C   GLN A   4      76.528  82.283 141.183  1.00  0.00           C
ATOM    208  O   GLN A   4      75.858  82.923 140.383  1.00  0.00           O
ATOM    209  N   ARG A   5      76.868  82.923 142.343  1.00  0.00           N
ATOM    211  CA  ARG A   5      77.038  82.523 143.743  1.00  0.00           C
ATOM    213  CB  ARG A   5      77.098  83.813 144.623  1.00  0.00           C
ATOM    216  CG  ARG A   5      75.858  84.733 144.513  1.00  0.00           C
ATOM    219  CD  ARG A   5      75.298  85.353 145.813  1.00  0.00           C
ATOM    222  NE  ARG A   5      74.888  84.243 146.723  1.00  0.00           N
ATOM    224  CZ  ARG A   5      74.448  84.363 147.973  1.00  0.00           C
ATOM    225  NH1 ARG A   5      74.288  83.243 148.643  1.00  0.00           N
ATOM    228  NH2 ARG A   5      74.208  85.493 148.603  1.00  0.00           N
ATOM    231  C   ARG A   5      75.958  81.623 144.363  1.00  0.00           C
ATOM    232  O   ARG A   5      74.808  81.663 143.933  1.00  0.00           O
ATOM    233  N   GLU A   6      76.178  80.893 145.483  1.00  0.00           N
ATOM    235  CA  GLU A   6      77.228  79.933 145.773  1.00  0.00           C
ATOM    237  CB  GLU A   6      77.818  80.023 147.213  1.00  0.00           C
ATOM    240  CG  GLU A   6      78.848  81.143 147.493  1.00  0.00           C
ATOM    243  CD  GLU A   6      78.248  82.463 147.903  1.00  0.00           C
ATOM    244  OE1 GLU A   6      79.058  83.373 148.233  1.00  0.00           O
ATOM    245  OE2 GLU A   6      77.008  82.613 147.903  1.00  0.00           O
ATOM    246  C   GLU A   6      76.678  78.533 145.463  1.00  0.00           C
ATOM    247  O   GLU A   6      76.048  78.403 144.423  1.00  0.00           O
ATOM    248  N   PRO A   7      76.838  77.433 146.203  1.00  0.00           N
ATOM    249  CD  PRO A   7      76.308  77.293 147.573  1.00  0.00           C
ATOM    252  CA  PRO A   7      77.108  76.123 145.593  1.00  0.00           C
ATOM    254  CB  PRO A   7      76.578  75.173 146.673  1.00  0.00           C
ATOM    257  CG  PRO A   7      76.768  75.903 147.993  1.00  0.00           C
ATOM    260  C   PRO A   7      78.618  76.083 145.353  1.00  0.00           C
ATOM    261  O   PRO A   7      79.228  77.123 145.513  1.00  0.00           O
ATOM    262  N   ALA A   8      79.328  74.993 144.953  1.00  0.00           N
ATOM    264  CA  ALA A   8      78.978  73.593 144.783  1.00  0.00           C
ATOM    266  CB  ALA A   8      79.918  73.013 143.703  1.00  0.00           C
ATOM    270  C   ALA A   8      79.048  72.803 146.103  1.00  0.00           C
ATOM    271  O   ALA A   8      79.808  73.173 147.003  1.00  0.00           O
ATOM    272  N   PRO A   9      78.178  71.823 146.313  1.00  0.00           N
ATOM    273  CD  PRO A   9      77.548  71.633 147.623  1.00  0.00           C
ATOM    276  CA  PRO A   9      77.608  70.903 145.333  1.00  0.00           C
ATOM    278  CB  PRO A   9      76.248  70.493 145.953  1.00  0.00           C
ATOM    281  CG  PRO A   9      76.108  71.363 147.213  1.00  0.00           C
ATOM    284  C   PRO A   9      78.528  69.713 145.213  1.00  0.00           C
ATOM    285  O   PRO A   9      79.198  69.353 146.183  1.00  0.00           O
ATOM    286  N   VAL A  10      78.608  69.053 144.053  1.00  0.00           N
ATOM    288  CA  VAL A  10      79.588  68.013 143.793  1.00  0.00           C
ATOM    290  CB  VAL A  10      79.118  67.113 142.653  1.00  0.00           C
ATOM    292  CG1 VAL A  10      80.158  66.053 142.283  1.00  0.00           C
ATOM    296  CG2 VAL A  10      77.808  66.413 143.093  1.00  0.00           C
ATOM    300  C   VAL A  10      80.968  68.653 143.593  1.00  0.00           C
ATOM    301  O   VAL A  10      81.448  68.863 142.493  1.00  0.00           O
ATOM    302  N   GLU A  11      81.578  69.133 144.683  1.00  0.00           N
ATOM    304  CA  GLU A  11      82.678  70.083 144.663  1.00  0.00           C
ATOM    306  CB  GLU A  11      82.968  70.553 146.113  1.00  0.00           C
ATOM    309  CG  GLU A  11      84.428  70.933 146.493  1.00  0.00           C
ATOM    312  CD  GLU A  11      85.228  69.893 147.303  1.00  0.00           C
ATOM    313  OE1 GLU A  11      86.468  70.053 147.393  1.00  0.00           O
ATOM    314  OE2 GLU A  11      84.598  69.013 147.943  1.00  0.00           O
ATOM    315  C   GLU A  11      83.938  69.783 143.863  1.00  0.00           C
ATOM    316  O   GLU A  11      84.688  68.853 144.093  1.00  0.00           O
ATOM    317  N   GLU A  12      84.198  70.683 142.903  1.00  0.00           N
ATOM    319  CA  GLU A  12      85.368  70.733 142.083  1.00  0.00           C
ATOM    321  CB  GLU A  12      85.158  69.903 140.793  1.00  0.00           C
ATOM    324  CG  GLU A  12      86.118  68.693 140.663  1.00  0.00           C
ATOM    327  CD  GLU A  12      85.698  67.443 141.433  1.00  0.00           C
ATOM    328  OE1 GLU A  12      86.498  66.973 142.283  1.00  0.00           O
ATOM    329  OE2 GLU A  12      84.688  66.833 140.993  1.00  0.00           O
ATOM    330  C   GLU A  12      85.598  72.233 141.833  1.00  0.00           C
ATOM    331  O   GLU A  12      84.758  73.073 142.153  1.00  0.00           O
ATOM    332  N   VAL A  13      86.728  72.683 141.263  1.00  0.00           N
ATOM    334  CA  VAL A  13      88.008  72.013 141.143  1.00  0.00           C
ATOM    336  CB  VAL A  13      88.588  72.203 139.743  1.00  0.00           C
ATOM    338  CG1 VAL A  13      90.038  71.773 139.603  1.00  0.00           C
ATOM    342  CG2 VAL A  13      87.788  71.323 138.763  1.00  0.00           C
ATOM    346  C   VAL A  13      88.888  72.473 142.313  1.00  0.00           C
ATOM    347  O   VAL A  13      89.938  73.103 142.193  1.00  0.00           O
ATOM    348  N   LYS A  14      88.428  72.133 143.533  1.00  0.00           N
ATOM    350  CA  LYS A  14      89.128  72.343 144.773  1.00  0.00           C
ATOM    352  CB  LYS A  14      89.938  71.033 145.013  1.00  0.00           C
ATOM    355  CG  LYS A  14      89.138  69.743 145.233  1.00  0.00           C
ATOM    358  CD  LYS A  14      90.008  68.513 144.933  1.00  0.00           C
ATOM    361  CE  LYS A  14      91.238  68.373 145.823  1.00  0.00           C
ATOM    364  NZ  LYS A  14      92.108  67.253 145.413  1.00  0.00           N
ATOM    368  C   LYS A  14      88.058  72.793 145.793  1.00  0.00           C
ATOM    369  O   LYS A  14      87.048  73.303 145.293  1.00  0.00           O
ATOM    370  N   PRO A  15      88.148  72.723 147.143  1.00  0.00           N
ATOM    371  CD  PRO A  15      89.468  72.753 147.773  1.00  0.00           C
ATOM    374  CA  PRO A  15      87.338  73.563 148.023  1.00  0.00           C
ATOM    376  CB  PRO A  15      88.208  74.803 148.123  1.00  0.00           C
ATOM    379  CG  PRO A  15      89.598  74.183 148.333  1.00  0.00           C
ATOM    382  C   PRO A  15      85.848  73.813 147.963  1.00  0.00           C
ATOM    383  O   PRO A  15      85.128  73.273 148.803  1.00  0.00           O
ATOM    384  N   ALA A  16      85.378  74.723 147.073  1.00  0.00           N
ATOM    386  CA  ALA A  16      84.038  75.283 147.023  1.00  0.00           C
ATOM    388  CB  ALA A  16      83.088  74.213 146.443  1.00  0.00           C
ATOM    392  C   ALA A  16      83.468  75.873 148.333  1.00  0.00           C
ATOM    393  O   ALA A  16      84.198  75.903 149.333  1.00  0.00           O
ATOM    394  N   PRO A  17      82.198  76.313 148.433  1.00  0.00           N
ATOM    395  CD  PRO A  17      81.638  76.473 149.793  1.00  0.00           C
ATOM    398  CA  PRO A  17      81.568  77.373 147.613  1.00  0.00           C
ATOM    400  CB  PRO A  17      81.668  78.553 148.583  1.00  0.00           C
ATOM    403  CG  PRO A  17      81.148  77.933 149.873  1.00  0.00           C
ATOM    406  C   PRO A  17      81.978  77.723 146.193  1.00  0.00           C
ATOM    407  O   PRO A  17      82.268  76.833 145.413  1.00  0.00           O
ATOM    408  N   GLU A  18      82.018  79.033 145.873  1.00  0.00           N
ATOM    410  CA  GLU A  18      82.588  79.573 144.653  1.00  0.00           C
ATOM    412  CB  GLU A  18      82.218  78.883 143.293  1.00  0.00           C
ATOM    415  CG  GLU A  18      83.368  78.773 142.253  1.00  0.00           C
ATOM    418  CD  GLU A  18      84.838  78.633 142.713  1.00  0.00           C
ATOM    419  OE1 GLU A  18      85.658  78.953 141.803  1.00  0.00           O
ATOM    420  OE2 GLU A  18      85.188  78.283 143.863  1.00  0.00           O
ATOM    421  C   GLU A  18      82.168  81.023 144.563  1.00  0.00           C
ATOM    422  O   GLU A  18      80.988  81.373 144.573  1.00  0.00           O
ATOM    423  N   GLN A  19      83.178  81.913 144.513  1.00  0.00           N
ATOM    425  CA  GLN A  19      83.088  83.303 144.133  1.00  0.00           C
ATOM    427  CB  GLN A  19      84.478  83.983 144.263  1.00  0.00           C
ATOM    430  CG  GLN A  19      85.138  83.773 145.653  1.00  0.00           C
ATOM    433  CD  GLN A  19      86.288  82.753 145.713  1.00  0.00           C
ATOM    434  OE1 GLN A  19      87.338  83.073 146.263  1.00  0.00           O
ATOM    435  NE2 GLN A  19      86.118  81.513 145.203  1.00  0.00           N
ATOM    438  C   GLN A  19      82.538  83.443 142.723  1.00  0.00           C
ATOM    439  O   GLN A  19      82.918  82.613 141.883  1.00  0.00           O
ATOM    440  N   PRO A  20      81.678  84.413 142.403  1.00  0.00           N
ATOM    441  CD  PRO A  20      81.258  84.563 141.003  1.00  0.00           C
ATOM    444  CA  PRO A  20      81.718  85.703 143.053  1.00  0.00           C
ATOM    446  CB  PRO A  20      82.238  86.593 141.913  1.00  0.00           C
ATOM    449  CG  PRO A  20      81.618  86.003 140.633  1.00  0.00           C
ATOM    452  C   PRO A  20      80.368  86.163 143.573  1.00  0.00           C
ATOM    453  O   PRO A  20      79.538  86.653 142.803  1.00  0.00           O
ATOM    454  N   ALA A  21      80.158  86.143 144.903  1.00  0.00           N
ATOM    456  CA  ALA A  21      79.068  86.853 145.543  1.00  0.00           C
ATOM    458  CB  ALA A  21      78.828  86.363 146.983  1.00  0.00           C
ATOM    462  C   ALA A  21      79.288  88.363 145.543  1.00  0.00           C
ATOM    463  O   ALA A  21      80.408  88.863 145.613  1.00  0.00           O
ATOM    464  N   GLU A  22      78.238  89.183 145.433  1.00  0.00           N
ATOM    466  CA  GLU A  22      76.838  88.813 145.343  1.00  0.00           C
ATOM    468  CB  GLU A  22      76.108  89.603 146.453  1.00  0.00           C
ATOM    471  CG  GLU A  22      74.668  89.113 146.773  1.00  0.00           C
ATOM    474  CD  GLU A  22      74.208  89.403 148.183  1.00  0.00           C
ATOM    475  OE1 GLU A  22      73.198  88.773 148.573  1.00  0.00           O
ATOM    476  OE2 GLU A  22      74.828  90.283 148.863  1.00  0.00           O
ATOM    477  C   GLU A  22      76.128  88.903 143.973  1.00  0.00           C
ATOM    478  O   GLU A  22      74.908  88.753 143.983  1.00  0.00           O
ATOM    479  N   PRO A  23      76.658  89.093 142.753  1.00  0.00           N
ATOM    480  CD  PRO A  23      77.988  89.603 142.483  1.00  0.00           C
ATOM    483  CA  PRO A  23      75.848  89.013 141.543  1.00  0.00           C
ATOM    485  CB  PRO A  23      76.628  89.893 140.553  1.00  0.00           C
ATOM    488  CG  PRO A  23      78.088  89.713 140.963  1.00  0.00           C
ATOM    491  C   PRO A  23      75.768  87.573 141.043  1.00  0.00           C
ATOM    492  O   PRO A  23      76.678  86.783 141.323  1.00  0.00           O
ATOM    493  N   GLN A  24      74.728  87.183 140.263  1.00  0.00           N
ATOM    495  CA  GLN A  24      74.848  85.973 139.473  1.00  0.00           C
ATOM    497  CB  GLN A  24      73.518  85.483 138.843  1.00  0.00           C
ATOM    500  CG  GLN A  24      72.828  84.313 139.593  1.00  0.00           C
ATOM    503  CD  GLN A  24      71.978  84.663 140.813  1.00  0.00           C
ATOM    504  OE1 GLN A  24      71.728  83.833 141.693  1.00  0.00           O
ATOM    505  NE2 GLN A  24      71.508  85.913 140.903  1.00  0.00           N
ATOM    508  C   GLN A  24      75.948  86.153 138.423  1.00  0.00           C
ATOM    509  O   GLN A  24      76.088  87.233 137.853  1.00  0.00           O
ATOM    510  N   GLN A  25      76.818  85.143 138.183  1.00  0.00           N
ATOM    512  CA  GLN A  25      77.978  85.383 137.343  1.00  0.00           C
ATOM    514  CB  GLN A  25      79.028  86.273 138.073  1.00  0.00           C
ATOM    517  CG  GLN A  25      79.968  87.073 137.143  1.00  0.00           C
ATOM    520  CD  GLN A  25      79.308  88.053 136.163  1.00  0.00           C
ATOM    521  OE1 GLN A  25      79.928  88.443 135.163  1.00  0.00           O
ATOM    522  NE2 GLN A  25      78.048  88.483 136.403  1.00  0.00           N
ATOM    525  C   GLN A  25      78.658  84.073 136.903  1.00  0.00           C
ATOM    526  O   GLN A  25      79.078  83.273 137.733  1.00  0.00           O
ATOM    527  N   PRO A  26      78.778  83.803 135.603  1.00  0.00           N
ATOM    528  CD  PRO A  26      78.618  84.763 134.513  1.00  0.00           C
ATOM    531  CA  PRO A  26      79.348  82.563 135.113  1.00  0.00           C
ATOM    533  CB  PRO A  26      78.748  82.533 133.693  1.00  0.00           C
ATOM    536  CG  PRO A  26      78.758  83.983 133.213  1.00  0.00           C
ATOM    539  C   PRO A  26      80.878  82.493 135.183  1.00  0.00           C
ATOM    540  O   PRO A  26      81.428  81.653 135.883  1.00  0.00           O
ATOM    541  N   VAL A  27      81.618  83.353 134.453  1.00  0.00           N
ATOM    543  CA  VAL A  27      82.968  83.043 133.973  1.00  0.00           C
ATOM    545  CB  VAL A  27      82.888  83.243 132.443  1.00  0.00           C
ATOM    547  CG1 VAL A  27      84.208  83.233 131.643  1.00  0.00           C
ATOM    551  CG2 VAL A  27      82.008  82.123 131.853  1.00  0.00           C
ATOM    555  C   VAL A  27      84.188  83.733 134.623  1.00  0.00           C
ATOM    556  O   VAL A  27      85.288  83.353 134.223  1.00  0.00           O
ATOM    557  N   PRO A  28      84.238  84.663 135.613  1.00  0.00           N
ATOM    558  CD  PRO A  28      83.088  85.273 136.283  1.00  0.00           C
ATOM    561  CA  PRO A  28      85.498  85.303 136.053  1.00  0.00           C
ATOM    563  CB  PRO A  28      85.018  86.583 136.753  1.00  0.00           C
ATOM    566  CG  PRO A  28      83.688  86.163 137.363  1.00  0.00           C
ATOM    569  C   PRO A  28      86.388  84.433 136.933  1.00  0.00           C
ATOM    570  O   PRO A  28      87.198  84.953 137.693  1.00  0.00           O
ATOM    571  N   THR A  29      86.318  83.103 136.733  1.00  0.00           N
ATOM    573  CA  THR A  29      87.448  82.183 136.763  1.00  0.00           C
ATOM    575  CB  THR A  29      88.058  81.783 138.113  1.00  0.00           C
ATOM    577  OG1 THR A  29      87.338  82.243 139.243  1.00  0.00           O
ATOM    579  CG2 THR A  29      88.058  80.253 138.223  1.00  0.00           C
ATOM    583  C   THR A  29      88.528  82.583 135.753  1.00  0.00           C
ATOM    584  O   THR A  29      89.718  82.393 135.993  1.00  0.00           O
ATOM    585  N   VAL A  30      88.138  83.083 134.563  1.00  0.00           N
ATOM    587  CA  VAL A  30      89.088  83.483 133.523  1.00  0.00           C
ATOM    589  CB  VAL A  30      88.368  83.653 132.173  1.00  0.00           C
ATOM    591  CG1 VAL A  30      89.348  84.093 131.073  1.00  0.00           C
ATOM    595  CG2 VAL A  30      87.708  82.313 131.783  1.00  0.00           C
ATOM    599  C   VAL A  30      90.008  84.653 133.913  1.00  0.00           C
ATOM    600  O   VAL A  30      91.218  84.493 133.763  1.00  0.00           O
ATOM    601  N   PRO A  31      89.528  85.803 134.433  1.00  0.00           N
ATOM    602  CD  PRO A  31      88.498  86.583 133.743  1.00  0.00           C
ATOM    605  CA  PRO A  31      90.068  86.593 135.543  1.00  0.00           C
ATOM    607  CB  PRO A  31      89.828  88.043 135.113  1.00  0.00           C
ATOM    610  CG  PRO A  31      88.458  87.943 134.443  1.00  0.00           C
ATOM    613  C   PRO A  31      91.458  86.313 136.063  1.00  0.00           C
ATOM    614  O   PRO A  31      92.458  86.793 135.533  1.00  0.00           O
ATOM    615  N   SER A  32      91.508  85.523 137.143  1.00  0.00           N
ATOM    617  CA  SER A  32      92.718  84.973 137.683  1.00  0.00           C
ATOM    619  CB  SER A  32      92.428  84.353 139.073  1.00  0.00           C
ATOM    622  OG  SER A  32      91.798  85.313 139.903  1.00  0.00           O
ATOM    624  C   SER A  32      93.258  83.853 136.813  1.00  0.00           C
ATOM    625  O   SER A  32      92.768  82.723 136.863  1.00  0.00           O
ATOM    626  N   VAL A  33      94.328  84.143 136.023  1.00  0.00           N
ATOM    628  CA  VAL A  33      95.128  83.113 135.373  1.00  0.00           C
ATOM    630  CB  VAL A  33      95.598  82.053 136.393  1.00  0.00           C
ATOM    632  CG1 VAL A  33      96.438  80.943 135.773  1.00  0.00           C
ATOM    636  CG2 VAL A  33      96.468  82.763 137.443  1.00  0.00           C
ATOM    640  C   VAL A  33      94.558  82.723 133.983  1.00  0.00           C
ATOM    641  O   VAL A  33      94.318  83.663 133.213  1.00  0.00           O
ATOM    642  N   PRO A  34      94.358  81.483 133.523  1.00  0.00           N
ATOM    643  CD  PRO A  34      95.418  80.963 132.623  1.00  0.00           C
ATOM    646  CA  PRO A  34      93.078  81.273 132.863  1.00  0.00           C
ATOM    648  CB  PRO A  34      93.398  81.163 131.373  1.00  0.00           C
ATOM    651  CG  PRO A  34      94.738  80.453 131.343  1.00  0.00           C
ATOM    654  C   PRO A  34      92.488  80.003 133.433  1.00  0.00           C
ATOM    655  O   PRO A  34      92.538  78.933 132.833  1.00  0.00           O
ATOM    656  N   THR A  35      91.898  80.103 134.623  1.00  0.00           N
ATOM    658  CA  THR A  35      91.268  78.953 135.253  1.00  0.00           C
ATOM    660  CB  THR A  35      91.138  79.123 136.743  1.00  0.00           C
ATOM    662  OG1 THR A  35      92.428  79.153 137.323  1.00  0.00           O
ATOM    664  CG2 THR A  35      90.428  77.943 137.423  1.00  0.00           C
ATOM    668  C   THR A  35      89.938  78.633 134.603  1.00  0.00           C
ATOM    669  O   THR A  35      89.048  79.483 134.563  1.00  0.00           O
ATOM    670  N   ILE A  36      89.828  77.393 134.103  1.00  0.00           N
ATOM    672  CA  ILE A  36      88.988  76.823 133.043  1.00  0.00           C
ATOM    674  CB  ILE A  36      89.918  76.403 131.893  1.00  0.00           C
ATOM    676  CG2 ILE A  36      89.488  75.013 131.373  1.00  0.00           C
ATOM    680  CG1 ILE A  36      90.118  77.473 130.773  1.00  0.00           C
ATOM    683  CD  ILE A  36      90.458  76.903 129.393  1.00  0.00           C
ATOM    687  C   ILE A  36      87.608  77.383 132.593  1.00  0.00           C
ATOM    688  O   ILE A  36      87.228  76.993 131.473  1.00  0.00           O
ATOM    689  N   PRO A  37      86.788  78.243 133.243  1.00  0.00           N
ATOM    690  CD  PRO A  37      85.728  78.803 132.373  1.00  0.00           C
ATOM    693  CA  PRO A  37      86.048  77.953 134.483  1.00  0.00           C
ATOM    695  CB  PRO A  37      84.818  77.223 133.963  1.00  0.00           C
ATOM    698  CG  PRO A  37      84.568  77.813 132.553  1.00  0.00           C
ATOM    701  C   PRO A  37      86.678  77.303 135.713  1.00  0.00           C
ATOM    702  O   PRO A  37      87.688  76.623 135.653  1.00  0.00           O
ATOM    703  N   GLN A  38      86.128  77.413 136.933  1.00  0.00           N
ATOM    705  CA  GLN A  38      84.808  77.783 137.433  1.00  0.00           C
ATOM    707  CB  GLN A  38      84.858  77.603 138.983  1.00  0.00           C
ATOM    710  CG  GLN A  38      85.508  76.283 139.523  1.00  0.00           C
ATOM    713  CD  GLN A  38      87.008  76.273 139.893  1.00  0.00           C
ATOM    714  OE1 GLN A  38      87.518  75.273 140.403  1.00  0.00           O
ATOM    715  NE2 GLN A  38      87.738  77.363 139.613  1.00  0.00           N
ATOM    718  C   GLN A  38      84.278  79.193 137.073  1.00  0.00           C
ATOM    719  O   GLN A  38      85.008  80.173 137.043  1.00  0.00           O
ATOM    720  N   GLN A  39      82.988  79.423 136.793  1.00  0.00           N
ATOM    722  CA  GLN A  39      81.838  78.553 136.643  1.00  0.00           C
ATOM    724  CB  GLN A  39      80.758  79.053 137.633  1.00  0.00           C
ATOM    727  CG  GLN A  39      81.248  79.433 139.063  1.00  0.00           C
ATOM    730  CD  GLN A  39      81.398  80.943 139.313  1.00  0.00           C
ATOM    731  OE1 GLN A  39      80.498  81.563 139.873  1.00  0.00           O
ATOM    732  NE2 GLN A  39      82.538  81.563 138.913  1.00  0.00           N
ATOM    735  C   GLN A  39      81.478  78.753 135.153  1.00  0.00           C
ATOM    736  O   GLN A  39      82.378  79.243 134.473  1.00  0.00           O
ATOM    737  N   PRO A  40      80.368  78.503 134.453  1.00  0.00           N
ATOM    738  CD  PRO A  40      80.408  78.693 132.993  1.00  0.00           C
ATOM    741  CA  PRO A  40      79.018  78.133 134.883  1.00  0.00           C
ATOM    743  CB  PRO A  40      78.218  78.073 133.563  1.00  0.00           C
ATOM    746  CG  PRO A  40      79.268  77.853 132.473  1.00  0.00           C
ATOM    749  C   PRO A  40      78.828  76.853 135.663  1.00  0.00           C
ATOM    750  O   PRO A  40      79.598  75.913 135.533  1.00  0.00           O
ATOM    751  N   GLY A  41      77.718  76.773 136.433  1.00  0.00           N
ATOM    753  CA  GLY A  41      76.938  75.553 136.623  1.00  0.00           C
ATOM    756  C   GLY A  41      75.708  75.663 135.733  1.00  0.00           C
ATOM    757  O   GLY A  41      74.848  76.473 136.073  1.00  0.00           O
ATOM    758  N   PRO A  42      75.558  74.983 134.593  1.00  0.00           N
ATOM    759  CD  PRO A  42      76.678  74.313 133.913  1.00  0.00           C
ATOM    762  CA  PRO A  42      74.488  75.313 133.663  1.00  0.00           C
ATOM    764  CB  PRO A  42      75.218  75.393 132.313  1.00  0.00           C
ATOM    767  CG  PRO A  42      76.388  74.413 132.413  1.00  0.00           C
ATOM    770  C   PRO A  42      73.428  74.213 133.613  1.00  0.00           C
ATOM    771  O   PRO A  42      73.708  73.133 133.123  1.00  0.00           O
ATOM    772  N   ILE A  43      72.158  74.423 134.023  1.00  0.00           N
ATOM    774  CA  ILE A  43      71.528  75.623 134.533  1.00  0.00           C
ATOM    776  CB  ILE A  43      70.708  76.383 133.473  1.00  0.00           C
ATOM    778  CG2 ILE A  43      71.688  76.963 132.453  1.00  0.00           C
ATOM    782  CG1 ILE A  43      69.648  75.563 132.693  1.00  0.00           C
ATOM    785  CD  ILE A  43      68.748  76.423 131.793  1.00  0.00           C
ATOM    789  C   ILE A  43      70.598  75.193 135.643  1.00  0.00           C
ATOM    790  O   ILE A  43      69.788  74.283 135.453  1.00  0.00           O
ATOM    791  N   GLU A  44      70.608  75.783 136.853  1.00  0.00           N
ATOM    793  CA  GLU A  44      71.578  76.663 137.513  1.00  0.00           C
ATOM    795  CB  GLU A  44      71.528  78.113 136.933  1.00  0.00           C
ATOM    798  CG  GLU A  44      71.618  79.353 137.853  1.00  0.00           C
ATOM    801  CD  GLU A  44      70.338  80.103 138.223  1.00  0.00           C
ATOM    802  OE1 GLU A  44      70.428  80.943 139.153  1.00  0.00           O
ATOM    803  OE2 GLU A  44      69.258  79.903 137.613  1.00  0.00           O
ATOM    804  C   GLU A  44      71.208  76.513 138.983  1.00  0.00           C
ATOM    805  O   GLU A  44      70.228  75.843 139.243  1.00  0.00           O
ATOM    806  N   HIS A  45      71.838  77.123 140.013  1.00  0.00           N
ATOM    808  CA  HIS A  45      73.048  76.713 140.693  1.00  0.00           C
ATOM    810  CB  HIS A  45      73.728  77.923 141.403  1.00  0.00           C
ATOM    813  ND1 HIS A  45      73.028  79.043 143.573  1.00  0.00           N
ATOM    814  CG  HIS A  45      72.788  78.793 142.233  1.00  0.00           C
ATOM    815  CE1 HIS A  45      72.048  79.843 143.953  1.00  0.00           C
ATOM    817  NE2 HIS A  45      71.208  80.143 142.933  1.00  0.00           N
ATOM    819  CD2 HIS A  45      71.688  79.473 141.823  1.00  0.00           C
ATOM    821  C   HIS A  45      72.568  75.773 141.773  1.00  0.00           C
ATOM    822  O   HIS A  45      71.598  76.083 142.443  1.00  0.00           O
ATOM    823  N   GLU A  46      73.108  74.573 141.963  1.00  0.00           N
ATOM    825  CA  GLU A  46      74.338  74.003 141.523  1.00  0.00           C
ATOM    827  CB  GLU A  46      75.318  74.073 142.723  1.00  0.00           C
ATOM    830  CG  GLU A  46      74.898  73.243 143.983  1.00  0.00           C
ATOM    833  CD  GLU A  46      73.888  73.893 144.943  1.00  0.00           C
ATOM    834  OE1 GLU A  46      73.538  73.203 145.933  1.00  0.00           O
ATOM    835  OE2 GLU A  46      73.518  75.083 144.773  1.00  0.00           O
ATOM    836  C   GLU A  46      73.888  72.603 141.113  1.00  0.00           C
ATOM    837  O   GLU A  46      72.788  72.203 141.463  1.00  0.00           O
ATOM    838  N   ASP A  47      74.568  71.833 140.263  1.00  0.00           N
ATOM    840  CA  ASP A  47      75.948  71.553 140.323  1.00  0.00           C
ATOM    842  CB  ASP A  47      76.038  70.253 141.193  1.00  0.00           C
ATOM    845  CG  ASP A  47      75.608  68.993 140.463  1.00  0.00           C
ATOM    846  OD1 ASP A  47      76.308  67.963 140.623  1.00  0.00           O
ATOM    847  OD2 ASP A  47      74.518  69.043 139.833  1.00  0.00           O
ATOM    848  C   ASP A  47      76.448  71.473 138.853  1.00  0.00           C
ATOM    849  O   ASP A  47      75.698  71.293 137.903  1.00  0.00           O
ATOM    850  N   GLN A  48      77.748  71.693 138.593  1.00  0.00           N
ATOM    852  CA  GLN A  48      78.738  71.953 139.603  1.00  0.00           C
ATOM    854  CB  GLN A  48      79.168  70.633 140.323  1.00  0.00           C
ATOM    857  CG  GLN A  48      80.468  69.883 139.983  1.00  0.00           C
ATOM    860  CD  GLN A  48      80.828  69.673 138.523  1.00  0.00           C
ATOM    861  OE1 GLN A  48      81.958  69.903 138.093  1.00  0.00           O
ATOM    862  NE2 GLN A  48      79.848  69.143 137.763  1.00  0.00           N
ATOM    865  C   GLN A  48      79.898  72.703 139.013  1.00  0.00           C
ATOM    866  O   GLN A  48      80.118  72.763 137.803  1.00  0.00           O
ATOM    867  N   THR A  49      80.648  73.383 139.893  1.00  0.00           N
ATOM    869  CA  THR A  49      81.898  74.003 139.553  1.00  0.00           C
ATOM    871  CB  THR A  49      82.188  75.143 140.553  1.00  0.00           C
ATOM    873  OG1 THR A  49      82.438  74.733 141.893  1.00  0.00           O
ATOM    875  CG2 THR A  49      80.968  76.093 140.573  1.00  0.00           C
ATOM    879  C   THR A  49      82.918  72.883 139.623  1.00  0.00           C
ATOM    880  O   THR A  49      82.848  72.093 140.553  1.00  0.00           O
ATOM    881  N   ALA A  50      83.828  72.653 138.653  1.00  0.00           N
ATOM    883  CA  ALA A  50      84.018  73.353 137.403  1.00  0.00           C
ATOM    885  CB  ALA A  50      85.528  73.373 137.043  1.00  0.00           C
ATOM    889  C   ALA A  50      83.288  72.613 136.263  1.00  0.00           C
ATOM    890  O   ALA A  50      83.618  71.453 136.063  1.00  0.00           O
ATOM    891  N   PRO A  51      82.348  73.223 135.523  1.00  0.00           N
ATOM    892  CD  PRO A  51      82.608  74.633 135.183  1.00  0.00           C
ATOM    895  CA  PRO A  51      81.758  72.633 134.303  1.00  0.00           C
ATOM    897  CB  PRO A  51      82.708  73.223 133.273  1.00  0.00           C
ATOM    900  CG  PRO A  51      82.478  74.693 133.653  1.00  0.00           C
ATOM    903  C   PRO A  51      81.188  71.213 134.123  1.00  0.00           C
ATOM    904  O   PRO A  51      81.728  70.213 134.603  1.00  0.00           O
ATOM    905  N   PRO A  52      80.018  71.133 133.413  1.00  0.00           N
ATOM    906  CD  PRO A  52      79.938  71.703 132.073  1.00  0.00           C
ATOM    909  CA  PRO A  52      79.318  69.883 133.253  1.00  0.00           C
ATOM    911  CB  PRO A  52      80.168  69.263 132.153  1.00  0.00           C
ATOM    914  CG  PRO A  52      80.258  70.473 131.183  1.00  0.00           C
ATOM    917  C   PRO A  52      78.838  69.183 134.523  1.00  0.00           C
ATOM    918  O   PRO A  52      79.638  68.463 135.083  1.00  0.00           O
ATOM    919  N   ALA A  53      77.608  69.323 135.093  1.00  0.00           N
ATOM    921  CA  ALA A  53      76.348  70.013 134.783  1.00  0.00           C
ATOM    923  CB  ALA A  53      76.218  70.563 133.353  1.00  0.00           C
ATOM    927  C   ALA A  53      75.198  69.023 135.063  1.00  0.00           C
ATOM    928  O   ALA A  53      75.488  67.833 135.143  1.00  0.00           O
ATOM    929  N   PRO A  54      73.908  69.343 135.223  1.00  0.00           N
ATOM    930  CD  PRO A  54      72.928  68.353 134.743  1.00  0.00           C
ATOM    933  CA  PRO A  54      73.358  70.683 135.083  1.00  0.00           C
ATOM    935  CB  PRO A  54      72.108  70.523 134.193  1.00  0.00           C
ATOM    938  CG  PRO A  54      72.208  69.113 133.623  1.00  0.00           C
ATOM    941  C   PRO A  54      72.938  71.303 136.373  1.00  0.00           C
ATOM    942  O   PRO A  54      73.268  72.473 136.563  1.00  0.00           O
ATOM    943  N   HIS A  55      72.178  70.613 137.243  1.00  0.00           N
ATOM    945  CA  HIS A  55      71.548  71.273 138.363  1.00  0.00           C
ATOM    947  CB  HIS A  55      70.598  72.443 137.963  1.00  0.00           C
ATOM    950  ND1 HIS A  55      68.228  73.013 138.443  1.00  0.00           N
ATOM    951  CG  HIS A  55      69.118  72.213 137.743  1.00  0.00           C
ATOM    952  CE1 HIS A  55      67.058  72.783 137.903  1.00  0.00           C
ATOM    954  NE2 HIS A  55      67.138  71.883 136.903  1.00  0.00           N
ATOM    956  CD2 HIS A  55      68.458  71.523 136.783  1.00  0.00           C
ATOM    958  C   HIS A  55      70.868  70.273 139.263  1.00  0.00           C
ATOM    959  O   HIS A  55      69.768  69.773 139.033  1.00  0.00           O
ATOM    960  N   ILE A  56      71.528  70.023 140.383  1.00  0.00           N
ATOM    962  CA  ILE A  56      71.018  69.643 141.673  1.00  0.00           C
ATOM    964  CB  ILE A  56      72.198  68.963 142.403  1.00  0.00           C
ATOM    966  CG2 ILE A  56      72.258  69.123 143.933  1.00  0.00           C
ATOM    970  CG1 ILE A  56      72.258  67.493 141.893  1.00  0.00           C
ATOM    973  CD  ILE A  56      73.438  66.653 142.383  1.00  0.00           C
ATOM    977  C   ILE A  56      70.288  70.833 142.343  1.00  0.00           C
ATOM    978  O   ILE A  56      70.608  71.343 143.403  1.00  0.00           O
ATOM    979  N   ARG A  57      69.188  71.313 141.693  1.00  0.00           N
ATOM    981  CA  ARG A  57      67.968  71.773 142.353  1.00  0.00           C
ATOM    983  CB  ARG A  57      67.488  73.253 142.133  1.00  0.00           C
ATOM    986  CG  ARG A  57      68.418  74.403 142.563  1.00  0.00           C
ATOM    989  CD  ARG A  57      68.528  75.533 141.523  1.00  0.00           C
ATOM    992  NE  ARG A  57      67.508  76.623 141.663  1.00  0.00           N
ATOM    994  CZ  ARG A  57      67.598  77.753 140.953  1.00  0.00           C
ATOM    995  NH1 ARG A  57      66.728  78.733 141.083  1.00  0.00           N
ATOM    998  NH2 ARG A  57      68.538  77.913 140.033  1.00  0.00           N
ATOM   1001  C   ARG A  57      67.728  71.253 143.743  1.00  0.00           C
ATOM   1002  O   ARG A  57      67.298  70.113 143.913  1.00  0.00           O
ATOM   1003  N   HIS A  58      67.908  72.063 144.783  1.00  0.00           N
ATOM   1005  CA  HIS A  58      67.458  71.633 146.083  1.00  0.00           C
ATOM   1007  CB  HIS A  58      68.248  72.293 147.263  1.00  0.00           C
ATOM   1010  ND1 HIS A  58      70.278  71.023 146.583  1.00  0.00           N
ATOM   1011  CG  HIS A  58      69.528  71.563 147.603  1.00  0.00           C
ATOM   1012  CE1 HIS A  58      71.338  70.503 147.153  1.00  0.00           C
ATOM   1014  NE2 HIS A  58      71.308  70.653 148.503  1.00  0.00           N
ATOM   1016  CD2 HIS A  58      70.148  71.333 148.793  1.00  0.00           C
ATOM   1018  C   HIS A  58      65.948  71.813 146.123  1.00  0.00           C
ATOM   1019  O   HIS A  58      65.198  70.923 145.753  1.00  0.00           O
ATOM   1020  N   TYR A  59      65.408  72.963 146.573  1.00  0.00           N
ATOM   1022  CA  TYR A  59      64.008  72.993 146.973  1.00  0.00           C
ATOM   1024  CB  TYR A  59      63.648  74.323 147.673  1.00  0.00           C
ATOM   1027  CG  TYR A  59      63.438  74.063 149.143  1.00  0.00           C
ATOM   1028  CD1 TYR A  59      64.438  74.353 150.083  1.00  0.00           C
ATOM   1030  CE1 TYR A  59      64.198  74.163 151.453  1.00  0.00           C
ATOM   1032  CZ  TYR A  59      62.948  73.713 151.893  1.00  0.00           C
ATOM   1033  OH  TYR A  59      62.728  73.583 153.273  1.00  0.00           O
ATOM   1035  CD2 TYR A  59      62.198  73.563 149.593  1.00  0.00           C
ATOM   1037  CE2 TYR A  59      61.958  73.403 150.963  1.00  0.00           C
ATOM   1039  C   TYR A  59      62.938  72.633 145.943  1.00  0.00           C
ATOM   1040  O   TYR A  59      62.058  71.843 146.273  1.00  0.00           O
ATOM   1041  N   ASP A  60      62.978  73.103 144.683  1.00  0.00           N
ATOM   1043  CA  ASP A  60      61.838  72.953 143.773  1.00  0.00           C
ATOM   1045  CB  ASP A  60      61.618  74.143 142.833  1.00  0.00           C
ATOM   1048  CG  ASP A  60      61.138  75.343 143.603  1.00  0.00           C
ATOM   1049  OD1 ASP A  60      61.908  75.823 144.463  1.00  0.00           O
ATOM   1050  OD2 ASP A  60      60.028  75.843 143.283  1.00  0.00           O
ATOM   1051  C   ASP A  60      61.928  71.733 142.903  1.00  0.00           C
ATOM   1052  O   ASP A  60      61.098  71.483 142.023  1.00  0.00           O
ATOM   1053  N   TRP A  61      62.828  70.823 143.213  1.00  0.00           N
ATOM   1055  CA  TRP A  61      62.758  69.473 142.733  1.00  0.00           C
ATOM   1057  CB  TRP A  61      64.148  68.833 142.993  1.00  0.00           C
ATOM   1060  CG  TRP A  61      65.018  68.493 141.813  1.00  0.00           C
ATOM   1061  CD1 TRP A  61      66.298  68.043 142.043  1.00  0.00           C
ATOM   1063  NE1 TRP A  61      66.848  67.573 140.893  1.00  0.00           N
ATOM   1065  CE2 TRP A  61      65.958  67.693 139.883  1.00  0.00           C
ATOM   1066  CD2 TRP A  61      64.798  68.323 140.393  1.00  0.00           C
ATOM   1067  CE3 TRP A  61      63.768  68.643 139.513  1.00  0.00           C
ATOM   1069  CZ3 TRP A  61      63.838  68.193 138.193  1.00  0.00           C
ATOM   1071  CZ2 TRP A  61      66.058  67.283 138.563  1.00  0.00           C
ATOM   1073  CH2 TRP A  61      64.958  67.503 137.733  1.00  0.00           C
ATOM   1075  C   TRP A  61      61.498  68.733 143.283  1.00  0.00           C
ATOM   1076  O   TRP A  61      60.998  67.773 142.713  1.00  0.00           O
ATOM   1077  N   ASN A  62      60.858  69.333 144.313  1.00  0.00           N
ATOM   1079  CA  ASN A  62      59.478  69.173 144.733  1.00  0.00           C
ATOM   1081  CB  ASN A  62      59.218  70.163 145.903  1.00  0.00           C
ATOM   1084  CG  ASN A  62      57.808  70.023 146.463  1.00  0.00           C
ATOM   1085  OD1 ASN A  62      56.918  70.693 145.953  1.00  0.00           O
ATOM   1086  ND2 ASN A  62      57.578  69.193 147.493  1.00  0.00           N
ATOM   1089  C   ASN A  62      58.438  69.463 143.663  1.00  0.00           C
ATOM   1090  O   ASN A  62      57.458  68.763 143.493  1.00  0.00           O
ATOM   1091  N   GLY A  63      58.618  70.543 142.883  1.00  0.00           N
ATOM   1093  CA  GLY A  63      57.628  70.933 141.893  1.00  0.00           C
ATOM   1096  C   GLY A  63      57.628  69.993 140.743  1.00  0.00           C
ATOM   1097  O   GLY A  63      56.648  69.873 140.003  1.00  0.00           O
ATOM   1098  N   ALA A  64      58.748  69.283 140.543  1.00  0.00           N
ATOM   1100  CA  ALA A  64      58.878  68.403 139.423  1.00  0.00           C
ATOM   1102  CB  ALA A  64      60.238  68.673 138.773  1.00  0.00           C
ATOM   1106  C   ALA A  64      58.788  66.923 139.743  1.00  0.00           C
ATOM   1107  O   ALA A  64      58.648  66.133 138.803  1.00  0.00           O
ATOM   1108  N   MET A  65      58.838  66.423 140.993  1.00  0.00           N
ATOM   1110  CA  MET A  65      58.868  64.973 141.183  1.00  0.00           C
ATOM   1112  CB  MET A  65      59.648  64.473 142.413  1.00  0.00           C
ATOM   1115  CG  MET A  65      60.558  63.303 142.003  1.00  0.00           C
ATOM   1118  SD  MET A  65      61.608  62.713 143.333  1.00  0.00           S
ATOM   1119  CE  MET A  65      61.978  61.053 142.733  1.00  0.00           C
ATOM   1123  C   MET A  65      57.498  64.383 141.203  1.00  0.00           C
ATOM   1124  O   MET A  65      56.818  64.413 142.233  1.00  0.00           O
ATOM   1125  N   GLN A  66      57.048  63.803 140.073  1.00  0.00           N
ATOM   1127  CA  GLN A  66      55.688  63.333 139.993  1.00  0.00           C
ATOM   1129  CB  GLN A  66      54.788  64.533 139.513  1.00  0.00           C
ATOM   1132  CG  GLN A  66      55.118  66.013 139.953  1.00  0.00           C
ATOM   1135  CD  GLN A  66      54.678  66.623 141.303  1.00  0.00           C
ATOM   1136  OE1 GLN A  66      54.538  67.843 141.303  1.00  0.00           O
ATOM   1137  NE2 GLN A  66      54.408  65.883 142.393  1.00  0.00           N
ATOM   1140  C   GLN A  66      55.408  62.033 139.133  1.00  0.00           C
ATOM   1141  O   GLN A  66      54.438  62.113 138.383  1.00  0.00           O
ATOM   1142  N   PRO A  67      56.108  60.843 139.113  1.00  0.00           N
ATOM   1143  CD  PRO A  67      57.378  61.113 138.413  1.00  0.00           C
ATOM   1146  CA  PRO A  67      55.508  59.483 138.693  1.00  0.00           C
ATOM   1148  CB  PRO A  67      56.628  58.953 137.733  1.00  0.00           C
ATOM   1151  CG  PRO A  67      57.898  59.783 137.943  1.00  0.00           C
ATOM   1154  C   PRO A  67      54.928  58.183 139.563  1.00  0.00           C
ATOM   1155  O   PRO A  67      55.178  57.063 139.133  1.00  0.00           O
ATOM   1156  N   MET A  68      54.098  58.233 140.713  1.00  0.00           N
ATOM   1158  CA  MET A  68      52.888  57.533 141.303  1.00  0.00           C
ATOM   1160  CB  MET A  68      53.198  56.303 142.143  1.00  0.00           C
ATOM   1163  CG  MET A  68      51.988  55.343 142.203  1.00  0.00           C
ATOM   1166  SD  MET A  68      51.038  55.043 143.753  1.00  0.00           S
ATOM   1167  CE  MET A  68      51.828  55.933 145.083  1.00  0.00           C
ATOM   1171  C   MET A  68      51.598  58.333 141.913  1.00  0.00           C
ATOM   1172  O   MET A  68      50.618  58.443 141.213  1.00  0.00           O
ATOM   1173  N   VAL A  69      51.498  58.903 143.173  1.00  0.00           N
ATOM   1175  CA  VAL A  69      50.388  59.633 143.943  1.00  0.00           C
ATOM   1177  CB  VAL A  69      50.918  60.143 145.323  1.00  0.00           C
ATOM   1179  CG1 VAL A  69      49.868  60.443 146.433  1.00  0.00           C
ATOM   1183  CG2 VAL A  69      51.778  59.083 146.013  1.00  0.00           C
ATOM   1187  C   VAL A  69      49.458  60.773 143.303  1.00  0.00           C
ATOM   1188  O   VAL A  69      49.428  60.993 142.103  1.00  0.00           O
ATOM   1189  N   SER A  70      48.668  61.573 144.093  1.00  0.00           N
ATOM   1191  CA  SER A  70      48.238  62.983 143.823  1.00  0.00           C
ATOM   1193  CB  SER A  70      48.018  63.833 145.123  1.00  0.00           C
ATOM   1196  OG  SER A  70      48.638  65.123 145.083  1.00  0.00           O
ATOM   1198  C   SER A  70      46.958  63.123 143.053  1.00  0.00           C
ATOM   1199  O   SER A  70      45.908  62.713 143.533  1.00  0.00           O
ATOM   1200  N   LYS A  71      47.018  63.623 141.793  1.00  0.00           N
ATOM   1202  CA  LYS A  71      45.968  63.483 140.793  1.00  0.00           C
ATOM   1204  CB  LYS A  71      46.278  64.243 139.453  1.00  0.00           C
ATOM   1207  CG  LYS A  71      45.168  64.283 138.393  1.00  0.00           C
ATOM   1210  CD  LYS A  71      45.618  64.953 137.083  1.00  0.00           C
ATOM   1213  CE  LYS A  71      44.508  64.893 136.023  1.00  0.00           C
ATOM   1216  NZ  LYS A  71      44.968  65.423 134.723  1.00  0.00           N
ATOM   1220  C   LYS A  71      45.748  62.023 140.463  1.00  0.00           C
ATOM   1221  O   LYS A  71      44.748  61.683 139.873  1.00  0.00           O
ATOM   1222  N   MET A  72      46.628  61.093 140.903  1.00  0.00           N
ATOM   1224  CA  MET A  72      46.258  59.693 140.903  1.00  0.00           C
ATOM   1226  CB  MET A  72      47.348  58.823 141.573  1.00  0.00           C
ATOM   1229  CG  MET A  72      47.078  57.323 141.443  1.00  0.00           C
ATOM   1232  SD  MET A  72      48.358  56.313 142.163  1.00  0.00           S
ATOM   1233  CE  MET A  72      47.828  56.563 143.863  1.00  0.00           C
ATOM   1237  C   MET A  72      45.048  59.453 141.763  1.00  0.00           C
ATOM   1238  O   MET A  72      44.068  58.863 141.343  1.00  0.00           O
ATOM   1239  N   LEU A  73      45.098  60.003 142.983  1.00  0.00           N
ATOM   1241  CA  LEU A  73      44.108  59.823 144.003  1.00  0.00           C
ATOM   1243  CB  LEU A  73      44.788  60.233 145.333  1.00  0.00           C
ATOM   1246  CG  LEU A  73      44.088  59.823 146.643  1.00  0.00           C
ATOM   1248  CD1 LEU A  73      43.078  60.873 147.113  1.00  0.00           C
ATOM   1252  CD2 LEU A  73      43.438  58.433 146.583  1.00  0.00           C
ATOM   1256  C   LEU A  73      42.848  60.613 143.673  1.00  0.00           C
ATOM   1257  O   LEU A  73      41.748  60.263 144.063  1.00  0.00           O
ATOM   1258  N   GLY A  74      43.008  61.673 142.853  1.00  0.00           N
ATOM   1260  CA  GLY A  74      41.918  62.413 142.263  1.00  0.00           C
ATOM   1263  C   GLY A  74      41.428  61.853 140.953  1.00  0.00           C
ATOM   1264  O   GLY A  74      40.448  62.353 140.403  1.00  0.00           O
ATOM   1265  N   ALA A  75      42.098  60.853 140.363  1.00  0.00           N
ATOM   1267  CA  ALA A  75      41.728  60.353 139.063  1.00  0.00           C
ATOM   1269  CB  ALA A  75      42.958  60.063 138.183  1.00  0.00           C
ATOM   1273  C   ALA A  75      40.928  59.093 139.253  1.00  0.00           C
ATOM   1274  O   ALA A  75      40.988  58.413 140.273  1.00  0.00           O
ATOM   1275  N   ASP A  76      40.108  58.763 138.263  1.00  0.00           N
ATOM   1277  CA  ASP A  76      39.478  57.483 138.223  1.00  0.00           C
ATOM   1279  CB  ASP A  76      38.308  57.513 137.223  1.00  0.00           C
ATOM   1282  CG  ASP A  76      37.458  56.283 137.443  1.00  0.00           C
ATOM   1283  OD1 ASP A  76      37.008  56.093 138.613  1.00  0.00           O
ATOM   1284  OD2 ASP A  76      37.298  55.503 136.483  1.00  0.00           O
ATOM   1285  C   ASP A  76      40.458  56.313 138.023  1.00  0.00           C
ATOM   1286  O   ASP A  76      41.548  56.453 137.453  1.00  0.00           O
ATOM   1287  N   GLY A  77      40.098  55.123 138.553  1.00  0.00           N
ATOM   1289  CA  GLY A  77      40.838  53.893 138.323  1.00  0.00           C
ATOM   1292  C   GLY A  77      41.838  53.563 139.383  1.00  0.00           C
ATOM   1293  O   GLY A  77      42.678  52.673 139.213  1.00  0.00           O
ATOM   1294  N   VAL A  78      41.768  54.243 140.533  1.00  0.00           N
ATOM   1296  CA  VAL A  78      42.698  54.003 141.633  1.00  0.00           C
ATOM   1298  CB  VAL A  78      43.668  55.153 141.913  1.00  0.00           C
ATOM   1300  CG1 VAL A  78      44.358  55.593 140.603  1.00  0.00           C
ATOM   1304  CG2 VAL A  78      42.988  56.343 142.613  1.00  0.00           C
ATOM   1308  C   VAL A  78      41.898  53.703 142.883  1.00  0.00           C
ATOM   1309  O   VAL A  78      40.748  54.093 143.013  1.00  0.00           O
ATOM   1310  N   THR A  79      42.498  53.013 143.863  1.00  0.00           N
ATOM   1312  CA  THR A  79      41.878  52.663 145.123  1.00  0.00           C
ATOM   1314  CB  THR A  79      41.818  51.173 145.463  1.00  0.00           C
ATOM   1316  OG1 THR A  79      41.498  50.353 144.353  1.00  0.00           O
ATOM   1318  CG2 THR A  79      40.758  50.933 146.553  1.00  0.00           C
ATOM   1322  C   THR A  79      42.718  53.323 146.173  1.00  0.00           C
ATOM   1323  O   THR A  79      43.908  53.063 146.293  1.00  0.00           O
ATOM   1324  N   ALA A  80      42.108  54.213 146.963  1.00  0.00           N
ATOM   1326  CA  ALA A  80      42.688  54.833 148.133  1.00  0.00           C
ATOM   1328  CB  ALA A  80      41.688  55.933 148.513  1.00  0.00           C
ATOM   1332  C   ALA A  80      42.938  53.823 149.263  1.00  0.00           C
ATOM   1333  O   ALA A  80      42.068  53.003 149.563  1.00  0.00           O
ATOM   1334  N   GLY A  81      44.118  53.813 149.923  1.00  0.00           N
ATOM   1336  CA  GLY A  81      44.438  52.833 150.963  1.00  0.00           C
ATOM   1339  C   GLY A  81      44.818  51.483 150.413  1.00  0.00           C
ATOM   1340  O   GLY A  81      44.688  50.453 151.063  1.00  0.00           O
ATOM   1341  N   SER A  82      45.278  51.453 149.153  1.00  0.00           N
ATOM   1343  CA  SER A  82      45.688  50.213 148.503  1.00  0.00           C
ATOM   1345  CB  SER A  82      45.558  50.273 146.953  1.00  0.00           C
ATOM   1348  OG  SER A  82      45.558  48.983 146.303  1.00  0.00           O
ATOM   1350  C   SER A  82      47.118  49.863 148.833  1.00  0.00           C
ATOM   1351  O   SER A  82      47.828  50.553 149.563  1.00  0.00           O
ATOM   1352  N   VAL A  83      47.578  48.743 148.293  1.00  0.00           N
ATOM   1354  CA  VAL A  83      48.938  48.263 148.373  1.00  0.00           C
ATOM   1356  CB  VAL A  83      48.988  46.813 148.843  1.00  0.00           C
ATOM   1358  CG1 VAL A  83      48.598  46.713 150.323  1.00  0.00           C
ATOM   1362  CG2 VAL A  83      47.948  45.993 148.073  1.00  0.00           C
ATOM   1366  C   VAL A  83      49.638  48.543 147.023  1.00  0.00           C
ATOM   1367  O   VAL A  83      48.988  48.793 146.003  1.00  0.00           O
ATOM   1368  N   LEU A  84      50.988  48.553 146.983  1.00  0.00           N
ATOM   1370  CA  LEU A  84      51.688  49.823 147.023  1.00  0.00           C
ATOM   1372  CB  LEU A  84      51.678  50.283 148.513  1.00  0.00           C
ATOM   1375  CG  LEU A  84      52.388  49.363 149.563  1.00  0.00           C
ATOM   1377  CD1 LEU A  84      51.488  49.013 150.753  1.00  0.00           C
ATOM   1381  CD2 LEU A  84      53.048  48.043 149.143  1.00  0.00           C
ATOM   1385  C   LEU A  84      53.168  49.843 146.603  1.00  0.00           C
ATOM   1386  O   LEU A  84      53.938  50.633 147.153  1.00  0.00           O
ATOM   1387  N   LEU A  85      53.668  48.973 145.693  1.00  0.00           N
ATOM   1389  CA  LEU A  85      55.118  48.753 145.553  1.00  0.00           C
ATOM   1391  CB  LEU A  85      55.458  47.623 144.563  1.00  0.00           C
ATOM   1394  CG  LEU A  85      56.958  47.423 144.223  1.00  0.00           C
ATOM   1396  CD1 LEU A  85      57.778  47.063 145.473  1.00  0.00           C
ATOM   1400  CD2 LEU A  85      57.188  46.373 143.143  1.00  0.00           C
ATOM   1404  C   LEU A  85      55.988  49.963 145.203  1.00  0.00           C
ATOM   1405  O   LEU A  85      55.948  50.483 144.093  1.00  0.00           O
ATOM   1406  N   VAL A  86      56.828  50.383 146.163  1.00  0.00           N
ATOM   1408  CA  VAL A  86      57.598  51.613 146.093  1.00  0.00           C
ATOM   1410  CB  VAL A  86      57.828  52.223 147.473  1.00  0.00           C
ATOM   1412  CG1 VAL A  86      58.268  53.663 147.263  1.00  0.00           C
ATOM   1416  CG2 VAL A  86      56.548  52.233 148.333  1.00  0.00           C
ATOM   1420  C   VAL A  86      58.918  51.513 145.333  1.00  0.00           C
ATOM   1421  O   VAL A  86      59.848  50.793 145.703  1.00  0.00           O
ATOM   1422  N   ASP A  87      59.008  52.293 144.233  1.00  0.00           N
ATOM   1424  CA  ASP A  87      60.178  52.403 143.373  1.00  0.00           C
ATOM   1426  CB  ASP A  87      59.778  52.853 141.923  1.00  0.00           C
ATOM   1429  CG  ASP A  87      60.878  52.803 140.843  1.00  0.00           C
ATOM   1430  OD1 ASP A  87      61.838  52.003 141.033  1.00  0.00           O
ATOM   1431  OD2 ASP A  87      60.738  53.483 139.793  1.00  0.00           O
ATOM   1432  C   ASP A  87      61.358  53.173 143.993  1.00  0.00           C
ATOM   1433  O   ASP A  87      61.238  53.923 144.963  1.00  0.00           O
ATOM   1434  N   SER A  88      62.548  52.953 143.413  1.00  0.00           N
ATOM   1436  CA  SER A  88      63.718  53.783 143.553  1.00  0.00           C
ATOM   1438  CB  SER A  88      65.048  53.023 143.543  1.00  0.00           C
ATOM   1441  OG  SER A  88      65.268  52.433 144.823  1.00  0.00           O
ATOM   1443  C   SER A  88      63.798  54.833 142.473  1.00  0.00           C
ATOM   1444  O   SER A  88      63.318  54.703 141.363  1.00  0.00           O
ATOM   1445  N   VAL A  89      64.338  55.993 142.843  1.00  0.00           N
ATOM   1447  CA  VAL A  89      63.488  57.143 142.753  1.00  0.00           C
ATOM   1449  CB  VAL A  89      63.068  57.493 144.183  1.00  0.00           C
ATOM   1451  CG1 VAL A  89      63.848  58.653 144.783  1.00  0.00           C
ATOM   1455  CG2 VAL A  89      61.558  57.703 144.273  1.00  0.00           C
ATOM   1459  C   VAL A  89      64.178  58.193 141.883  1.00  0.00           C
ATOM   1460  O   VAL A  89      65.258  58.683 142.193  1.00  0.00           O
ATOM   1461  N   ASN A  90      63.558  58.523 140.723  1.00  0.00           N
ATOM   1463  CA  ASN A  90      64.068  59.403 139.673  1.00  0.00           C
ATOM   1465  CB  ASN A  90      63.048  59.463 138.483  1.00  0.00           C
ATOM   1468  CG  ASN A  90      63.508  60.343 137.323  1.00  0.00           C
ATOM   1469  OD1 ASN A  90      63.178  61.533 137.233  1.00  0.00           O
ATOM   1470  ND2 ASN A  90      64.248  59.753 136.363  1.00  0.00           N
ATOM   1473  C   ASN A  90      64.328  60.813 140.183  1.00  0.00           C
ATOM   1474  O   ASN A  90      63.408  61.603 140.323  1.00  0.00           O
ATOM   1475  N   ASN A  91      65.578  61.163 140.543  1.00  0.00           N
ATOM   1477  CA  ASN A  91      65.798  62.053 141.673  1.00  0.00           C
ATOM   1479  CB  ASN A  91      67.288  62.033 142.023  1.00  0.00           C
ATOM   1482  CG  ASN A  91      67.488  62.573 143.433  1.00  0.00           C
ATOM   1483  OD1 ASN A  91      66.658  63.253 144.023  1.00  0.00           O
ATOM   1484  ND2 ASN A  91      68.608  62.163 144.053  1.00  0.00           N
ATOM   1487  C   ASN A  91      65.278  63.493 141.563  1.00  0.00           C
ATOM   1488  O   ASN A  91      65.728  64.283 140.743  1.00  0.00           O
ATOM   1489  N   ARG A  92      64.358  63.903 142.463  1.00  0.00           N
ATOM   1491  CA  ARG A  92      63.988  65.293 142.593  1.00  0.00           C
ATOM   1493  CB  ARG A  92      62.928  65.733 141.483  1.00  0.00           C
ATOM   1496  CG  ARG A  92      63.058  65.113 140.043  1.00  0.00           C
ATOM   1499  CD  ARG A  92      61.908  65.343 139.033  1.00  0.00           C
ATOM   1502  NE  ARG A  92      61.978  64.313 137.933  1.00  0.00           N
ATOM   1504  CZ  ARG A  92      61.038  64.033 137.023  1.00  0.00           C
ATOM   1505  NH1 ARG A  92      59.858  64.603 136.993  1.00  0.00           N
ATOM   1508  NH2 ARG A  92      61.288  63.093 136.133  1.00  0.00           N
ATOM   1511  C   ARG A  92      63.548  65.513 144.093  1.00  0.00           C
ATOM   1512  O   ARG A  92      62.378  65.473 144.463  1.00  0.00           O
ATOM   1513  N   THR A  93      64.498  65.753 145.043  1.00  0.00           N
ATOM   1515  CA  THR A  93      64.298  65.983 146.493  1.00  0.00           C
ATOM   1517  CB  THR A  93      64.848  64.863 147.403  1.00  0.00           C
ATOM   1519  OG1 THR A  93      64.848  65.153 148.803  1.00  0.00           O
ATOM   1521  CG2 THR A  93      66.318  64.573 147.083  1.00  0.00           C
ATOM   1525  C   THR A  93      64.948  67.313 146.853  1.00  0.00           C
ATOM   1526  O   THR A  93      65.628  67.883 146.003  1.00  0.00           O
ATOM   1527  N   ASN A  94      64.728  67.923 148.053  1.00  0.00           N
ATOM   1529  CA  ASN A  94      65.428  69.143 148.463  1.00  0.00           C
ATOM   1531  CB  ASN A  94      64.648  70.083 149.473  1.00  0.00           C
ATOM   1534  CG  ASN A  94      64.958  69.923 150.993  1.00  0.00           C
ATOM   1535  OD1 ASN A  94      65.148  68.813 151.493  1.00  0.00           O
ATOM   1536  ND2 ASN A  94      64.988  71.033 151.743  1.00  0.00           N
ATOM   1539  C   ASN A  94      66.748  68.813 149.063  1.00  0.00           C
ATOM   1540  O   ASN A  94      67.548  69.713 149.303  1.00  0.00           O
ATOM   1541  N   GLY A  95      66.918  67.533 149.443  1.00  0.00           N
ATOM   1543  CA  GLY A  95      68.038  67.083 150.223  1.00  0.00           C
ATOM   1546  C   GLY A  95      69.258  67.023 149.383  1.00  0.00           C
ATOM   1547  O   GLY A  95      69.358  67.623 148.323  1.00  0.00           O
ATOM   1548  N   SER A  96      70.248  66.223 149.773  1.00  0.00           N
ATOM   1550  CA  SER A  96      71.468  66.163 148.993  1.00  0.00           C
ATOM   1552  CB  SER A  96      72.708  65.913 149.863  1.00  0.00           C
ATOM   1555  OG  SER A  96      73.038  67.043 150.653  1.00  0.00           O
ATOM   1557  C   SER A  96      71.428  65.103 147.933  1.00  0.00           C
ATOM   1558  O   SER A  96      72.348  64.303 147.813  1.00  0.00           O
ATOM   1559  N   LEU A  97      70.368  65.093 147.123  1.00  0.00           N
ATOM   1561  CA  LEU A  97      70.388  64.653 145.743  1.00  0.00           C
ATOM   1563  CB  LEU A  97      70.778  65.863 144.843  1.00  0.00           C
ATOM   1566  CG  LEU A  97      69.578  66.633 144.253  1.00  0.00           C
ATOM   1568  CD1 LEU A  97      68.878  65.793 143.183  1.00  0.00           C
ATOM   1572  CD2 LEU A  97      68.618  67.193 145.303  1.00  0.00           C
ATOM   1576  C   LEU A  97      71.118  63.333 145.383  1.00  0.00           C
ATOM   1577  O   LEU A  97      71.588  63.133 144.263  1.00  0.00           O
ATOM   1578  N   ASN A  98      71.078  62.323 146.283  1.00  0.00           N
ATOM   1580  CA  ASN A  98      71.188  60.923 145.913  1.00  0.00           C
ATOM   1582  CB  ASN A  98      72.198  60.183 146.803  1.00  0.00           C
ATOM   1585  CG  ASN A  98      72.538  58.753 146.413  1.00  0.00           C
ATOM   1586  OD1 ASN A  98      72.378  58.283 145.293  1.00  0.00           O
ATOM   1587  ND2 ASN A  98      73.008  58.013 147.443  1.00  0.00           N
ATOM   1590  C   ASN A  98      69.808  60.323 146.043  1.00  0.00           C
ATOM   1591  O   ASN A  98      68.918  60.893 146.673  1.00  0.00           O
ATOM   1592  N   ALA A  99      69.558  59.173 145.383  1.00  0.00           N
ATOM   1594  CA  ALA A  99      68.228  58.613 145.273  1.00  0.00           C
ATOM   1596  CB  ALA A  99      68.208  57.493 144.213  1.00  0.00           C
ATOM   1600  C   ALA A  99      67.728  58.083 146.613  1.00  0.00           C
ATOM   1601  O   ALA A  99      66.538  57.963 146.853  1.00  0.00           O
ATOM   1602  N   ALA A 100      68.658  57.823 147.543  1.00  0.00           N
ATOM   1604  CA  ALA A 100      68.448  57.663 148.953  1.00  0.00           C
ATOM   1606  CB  ALA A 100      69.828  57.373 149.583  1.00  0.00           C
ATOM   1610  C   ALA A 100      67.788  58.823 149.683  1.00  0.00           C
ATOM   1611  O   ALA A 100      66.748  58.643 150.313  1.00  0.00           O
ATOM   1612  N   GLU A 101      68.288  60.063 149.513  1.00  0.00           N
ATOM   1614  CA  GLU A 101      67.728  61.283 150.093  1.00  0.00           C
ATOM   1616  CB  GLU A 101      68.568  62.493 149.623  1.00  0.00           C
ATOM   1619  CG  GLU A 101      69.988  62.513 150.243  1.00  0.00           C
ATOM   1622  CD  GLU A 101      69.998  63.193 151.603  1.00  0.00           C
ATOM   1623  OE1 GLU A 101      69.428  64.313 151.683  1.00  0.00           O
ATOM   1624  OE2 GLU A 101      70.628  62.683 152.553  1.00  0.00           O
ATOM   1625  C   GLU A 101      66.298  61.533 149.643  1.00  0.00           C
ATOM   1626  O   GLU A 101      65.398  61.903 150.393  1.00  0.00           O
ATOM   1627  N   ALA A 102      66.108  61.273 148.343  1.00  0.00           N
ATOM   1629  CA  ALA A 102      64.818  61.163 147.733  1.00  0.00           C
ATOM   1631  CB  ALA A 102      65.058  61.173 146.213  1.00  0.00           C
ATOM   1635  C   ALA A 102      63.968  59.983 148.233  1.00  0.00           C
ATOM   1636  O   ALA A 102      62.798  60.123 148.543  1.00  0.00           O
ATOM   1637  N   THR A 103      64.498  58.773 148.433  1.00  0.00           N
ATOM   1639  CA  THR A 103      63.678  57.653 148.923  1.00  0.00           C
ATOM   1641  CB  THR A 103      64.348  56.273 148.783  1.00  0.00           C
ATOM   1643  OG1 THR A 103      63.508  55.353 148.123  1.00  0.00           O
ATOM   1645  CG2 THR A 103      64.768  55.613 150.103  1.00  0.00           C
ATOM   1649  C   THR A 103      63.118  57.903 150.323  1.00  0.00           C
ATOM   1650  O   THR A 103      61.988  57.523 150.623  1.00  0.00           O
ATOM   1651  N   GLU A 104      63.828  58.623 151.203  1.00  0.00           N
ATOM   1653  CA  GLU A 104      63.208  59.223 152.383  1.00  0.00           C
ATOM   1655  CB  GLU A 104      64.258  59.933 153.263  1.00  0.00           C
ATOM   1658  CG  GLU A 104      64.828  59.023 154.363  1.00  0.00           C
ATOM   1661  CD  GLU A 104      63.688  58.513 155.253  1.00  0.00           C
ATOM   1662  OE1 GLU A 104      62.938  59.353 155.813  1.00  0.00           O
ATOM   1663  OE2 GLU A 104      63.528  57.263 155.313  1.00  0.00           O
ATOM   1664  C   GLU A 104      62.068  60.183 152.123  1.00  0.00           C
ATOM   1665  O   GLU A 104      61.008  60.063 152.733  1.00  0.00           O
ATOM   1666  N   THR A 105      62.228  61.133 151.173  1.00  0.00           N
ATOM   1668  CA  THR A 105      61.148  62.053 150.833  1.00  0.00           C
ATOM   1670  CB  THR A 105      61.498  63.193 149.873  1.00  0.00           C
ATOM   1672  OG1 THR A 105      62.178  62.833 148.693  1.00  0.00           O
ATOM   1674  CG2 THR A 105      62.438  64.113 150.623  1.00  0.00           C
ATOM   1678  C   THR A 105      59.918  61.383 150.353  1.00  0.00           C
ATOM   1679  O   THR A 105      58.838  61.633 150.863  1.00  0.00           O
ATOM   1680  N   LEU A 106      60.078  60.403 149.453  1.00  0.00           N
ATOM   1682  CA  LEU A 106      59.058  59.543 148.893  1.00  0.00           C
ATOM   1684  CB  LEU A 106      59.808  58.493 148.023  1.00  0.00           C
ATOM   1687  CG  LEU A 106      59.218  57.083 147.843  1.00  0.00           C
ATOM   1689  CD1 LEU A 106      57.888  57.103 147.083  1.00  0.00           C
ATOM   1693  CD2 LEU A 106      60.268  56.203 147.153  1.00  0.00           C
ATOM   1697  C   LEU A 106      58.188  58.863 149.893  1.00  0.00           C
ATOM   1698  O   LEU A 106      56.968  58.853 149.783  1.00  0.00           O
ATOM   1699  N   ARG A 107      58.768  58.273 150.933  1.00  0.00           N
ATOM   1701  CA  ARG A 107      58.008  57.493 151.873  1.00  0.00           C
ATOM   1703  CB  ARG A 107      58.988  56.563 152.593  1.00  0.00           C
ATOM   1706  CG  ARG A 107      59.618  55.593 151.583  1.00  0.00           C
ATOM   1709  CD  ARG A 107      60.608  54.643 152.243  1.00  0.00           C
ATOM   1712  NE  ARG A 107      59.768  53.653 152.973  1.00  0.00           N
ATOM   1714  CZ  ARG A 107      59.158  52.633 152.393  1.00  0.00           C
ATOM   1715  NH1 ARG A 107      59.208  52.403 151.103  1.00  0.00           N
ATOM   1718  NH2 ARG A 107      58.548  51.783 153.183  1.00  0.00           N
ATOM   1721  C   ARG A 107      57.208  58.323 152.853  1.00  0.00           C
ATOM   1722  O   ARG A 107      56.068  57.993 153.193  1.00  0.00           O
ATOM   1723  N   ASN A 108      57.778  59.453 153.283  1.00  0.00           N
ATOM   1725  CA  ASN A 108      57.078  60.493 154.003  1.00  0.00           C
ATOM   1727  CB  ASN A 108      58.188  61.483 154.413  1.00  0.00           C
ATOM   1730  CG  ASN A 108      57.708  62.573 155.343  1.00  0.00           C
ATOM   1731  OD1 ASN A 108      56.568  62.603 155.803  1.00  0.00           O
ATOM   1732  ND2 ASN A 108      58.638  63.493 155.683  1.00  0.00           N
ATOM   1735  C   ASN A 108      55.968  61.133 153.173  1.00  0.00           C
ATOM   1736  O   ASN A 108      54.838  61.313 153.613  1.00  0.00           O
ATOM   1737  N   ALA A 109      56.278  61.443 151.893  1.00  0.00           N
ATOM   1739  CA  ALA A 109      55.388  61.993 150.913  1.00  0.00           C
ATOM   1741  CB  ALA A 109      56.208  62.203 149.643  1.00  0.00           C
ATOM   1745  C   ALA A 109      54.208  61.123 150.553  1.00  0.00           C
ATOM   1746  O   ALA A 109      53.058  61.543 150.423  1.00  0.00           O
ATOM   1747  N   LEU A 110      54.428  59.823 150.373  1.00  0.00           N
ATOM   1749  CA  LEU A 110      53.388  58.913 149.953  1.00  0.00           C
ATOM   1751  CB  LEU A 110      54.158  57.693 149.393  1.00  0.00           C
ATOM   1754  CG  LEU A 110      53.488  56.773 148.373  1.00  0.00           C
ATOM   1756  CD1 LEU A 110      54.478  55.653 148.013  1.00  0.00           C
ATOM   1760  CD2 LEU A 110      52.158  56.213 148.843  1.00  0.00           C
ATOM   1764  C   LEU A 110      52.478  58.623 151.153  1.00  0.00           C
ATOM   1765  O   LEU A 110      51.258  58.443 151.053  1.00  0.00           O
ATOM   1766  N   ALA A 111      53.058  58.773 152.363  1.00  0.00           N
ATOM   1768  CA  ALA A 111      52.358  58.733 153.623  1.00  0.00           C
ATOM   1770  CB  ALA A 111      53.318  58.143 154.663  1.00  0.00           C
ATOM   1774  C   ALA A 111      51.878  60.113 154.083  1.00  0.00           C
ATOM   1775  O   ALA A 111      51.318  60.243 155.173  1.00  0.00           O
ATOM   1776  N   ASN A 112      52.008  61.173 153.243  1.00  0.00           N
ATOM   1778  CA  ASN A 112      51.728  62.583 153.533  1.00  0.00           C
ATOM   1780  CB  ASN A 112      51.948  63.423 152.223  1.00  0.00           C
ATOM   1783  CG  ASN A 112      51.388  64.833 151.993  1.00  0.00           C
ATOM   1784  OD1 ASN A 112      51.118  65.163 150.823  1.00  0.00           O
ATOM   1785  ND2 ASN A 112      51.168  65.653 153.013  1.00  0.00           N
ATOM   1788  C   ASN A 112      50.328  62.763 154.083  1.00  0.00           C
ATOM   1789  O   ASN A 112      50.098  63.453 155.063  1.00  0.00           O
ATOM   1790  N   ASN A 113      49.368  62.083 153.453  1.00  0.00           N
ATOM   1792  CA  ASN A 113      47.988  62.153 153.863  1.00  0.00           C
ATOM   1794  CB  ASN A 113      47.108  62.633 152.703  1.00  0.00           C
ATOM   1797  CG  ASN A 113      47.588  63.983 152.203  1.00  0.00           C
ATOM   1798  OD1 ASN A 113      47.318  65.003 152.833  1.00  0.00           O
ATOM   1799  ND2 ASN A 113      48.258  64.043 151.023  1.00  0.00           N
ATOM   1802  C   ASN A 113      47.518  60.803 154.333  1.00  0.00           C
ATOM   1803  O   ASN A 113      46.318  60.573 154.473  1.00  0.00           O
ATOM   1804  N   GLY A 114      48.448  59.863 154.563  1.00  0.00           N
ATOM   1806  CA  GLY A 114      48.128  58.453 154.733  1.00  0.00           C
ATOM   1809  C   GLY A 114      47.318  57.883 153.593  1.00  0.00           C
ATOM   1810  O   GLY A 114      46.378  57.133 153.813  1.00  0.00           O
ATOM   1811  N   LYS A 115      47.648  58.203 152.323  1.00  0.00           N
ATOM   1813  CA  LYS A 115      46.828  57.763 151.193  1.00  0.00           C
ATOM   1815  CB  LYS A 115      47.178  58.513 149.863  1.00  0.00           C
ATOM   1818  CG  LYS A 115      47.048  60.043 149.803  1.00  0.00           C
ATOM   1821  CD  LYS A 115      45.608  60.573 149.993  1.00  0.00           C
ATOM   1824  CE  LYS A 115      45.328  62.053 149.613  1.00  0.00           C
ATOM   1827  NZ  LYS A 115      45.858  62.463 148.293  1.00  0.00           N
ATOM   1831  C   LYS A 115      46.988  56.263 150.913  1.00  0.00           C
ATOM   1832  O   LYS A 115      46.228  55.653 150.163  1.00  0.00           O
ATOM   1833  N   PHE A 116      48.038  55.663 151.463  1.00  0.00           N
ATOM   1835  CA  PHE A 116      48.518  54.353 151.123  1.00  0.00           C
ATOM   1837  CB  PHE A 116      49.468  54.393 149.893  1.00  0.00           C
ATOM   1840  CG  PHE A 116      48.668  54.673 148.643  1.00  0.00           C
ATOM   1841  CD1 PHE A 116      47.878  53.633 148.123  1.00  0.00           C
ATOM   1843  CE1 PHE A 116      46.948  53.883 147.123  1.00  0.00           C
ATOM   1845  CZ  PHE A 116      46.778  55.173 146.623  1.00  0.00           C
ATOM   1847  CD2 PHE A 116      48.578  55.943 148.053  1.00  0.00           C
ATOM   1849  CE2 PHE A 116      47.608  56.213 147.083  1.00  0.00           C
ATOM   1851  C   PHE A 116      49.288  53.883 152.333  1.00  0.00           C
ATOM   1852  O   PHE A 116      49.758  54.693 153.133  1.00  0.00           O
ATOM   1853  N   THR A 117      49.428  52.563 152.493  1.00  0.00           N
ATOM   1855  CA  THR A 117      50.468  51.933 153.303  1.00  0.00           C
ATOM   1857  CB  THR A 117      50.018  50.593 153.873  1.00  0.00           C
ATOM   1859  OG1 THR A 117      49.168  49.903 152.973  1.00  0.00           O
ATOM   1861  CG2 THR A 117      49.148  50.883 155.113  1.00  0.00           C
ATOM   1865  C   THR A 117      51.748  51.803 152.473  1.00  0.00           C
ATOM   1866  O   THR A 117      51.718  52.073 151.283  1.00  0.00           O
ATOM   1867  N   LEU A 118      52.918  51.403 153.043  1.00  0.00           N
ATOM   1869  CA  LEU A 118      54.128  51.263 152.233  1.00  0.00           C
ATOM   1871  CB  LEU A 118      55.238  52.303 152.503  1.00  0.00           C
ATOM   1874  CG  LEU A 118      54.818  53.783 152.453  1.00  0.00           C
ATOM   1876  CD1 LEU A 118      56.058  54.653 152.633  1.00  0.00           C
ATOM   1880  CD2 LEU A 118      54.168  54.173 151.133  1.00  0.00           C
ATOM   1884  C   LEU A 118      54.788  49.913 152.443  1.00  0.00           C
ATOM   1885  O   LEU A 118      54.878  49.443 153.573  1.00  0.00           O
ATOM   1886  N   VAL A 119      55.328  49.283 151.363  1.00  0.00           N
ATOM   1888  CA  VAL A 119      56.188  48.113 151.523  1.00  0.00           C
ATOM   1890  CB  VAL A 119      56.508  47.423 150.193  1.00  0.00           C
ATOM   1892  CG1 VAL A 119      57.648  48.073 149.383  1.00  0.00           C
ATOM   1896  CG2 VAL A 119      56.778  45.933 150.463  1.00  0.00           C
ATOM   1900  C   VAL A 119      57.468  48.463 152.283  1.00  0.00           C
ATOM   1901  O   VAL A 119      58.168  49.423 151.963  1.00  0.00           O
ATOM   1902  N   SER A 120      57.798  47.703 153.343  1.00  0.00           N
ATOM   1904  CA  SER A 120      59.068  47.773 154.043  1.00  0.00           C
ATOM   1906  CB  SER A 120      59.058  46.993 155.393  1.00  0.00           C
ATOM   1909  OG  SER A 120      58.688  45.623 155.213  1.00  0.00           O
ATOM   1911  C   SER A 120      60.248  47.343 153.193  1.00  0.00           C
ATOM   1912  O   SER A 120      60.148  46.513 152.303  1.00  0.00           O
ATOM   1913  N   ALA A 121      61.428  47.953 153.423  1.00  0.00           N
ATOM   1915  CA  ALA A 121      62.608  47.723 152.613  1.00  0.00           C
ATOM   1917  CB  ALA A 121      63.688  48.783 152.863  1.00  0.00           C
ATOM   1921  C   ALA A 121      63.208  46.383 152.923  1.00  0.00           C
ATOM   1922  O   ALA A 121      63.778  45.713 152.053  1.00  0.00           O
ATOM   1923  N   GLN A 122      62.988  45.933 154.173  1.00  0.00           N
ATOM   1925  CA  GLN A 122      63.268  44.593 154.623  1.00  0.00           C
ATOM   1927  CB  GLN A 122      62.828  44.483 156.103  1.00  0.00           C
ATOM   1930  CG  GLN A 122      63.538  45.503 157.033  1.00  0.00           C
ATOM   1933  CD  GLN A 122      63.148  45.283 158.503  1.00  0.00           C
ATOM   1934  OE1 GLN A 122      62.238  44.523 158.823  1.00  0.00           O
ATOM   1935  NE2 GLN A 122      63.828  46.013 159.413  1.00  0.00           N
ATOM   1938  C   GLN A 122      62.508  43.573 153.803  1.00  0.00           C
ATOM   1939  O   GLN A 122      63.098  42.683 153.183  1.00  0.00           O
ATOM   1940  N   GLN A 123      61.178  43.753 153.683  1.00  0.00           N
ATOM   1942  CA  GLN A 123      60.328  42.883 152.903  1.00  0.00           C
ATOM   1944  CB  GLN A 123      58.858  43.243 153.133  1.00  0.00           C
ATOM   1947  CG  GLN A 123      57.928  42.163 152.553  1.00  0.00           C
ATOM   1950  CD  GLN A 123      56.508  42.263 153.063  1.00  0.00           C
ATOM   1951  OE1 GLN A 123      55.918  41.233 153.383  1.00  0.00           O
ATOM   1952  NE2 GLN A 123      55.918  43.483 153.113  1.00  0.00           N
ATOM   1955  C   GLN A 123      60.638  42.903 151.423  1.00  0.00           C
ATOM   1956  O   GLN A 123      60.738  41.863 150.783  1.00  0.00           O
ATOM   1957  N   LEU A 124      60.888  44.103 150.853  1.00  0.00           N
ATOM   1959  CA  LEU A 124      61.378  44.243 149.503  1.00  0.00           C
ATOM   1961  CB  LEU A 124      61.568  45.763 149.233  1.00  0.00           C
ATOM   1964  CG  LEU A 124      61.788  46.143 147.753  1.00  0.00           C
ATOM   1966  CD1 LEU A 124      60.498  45.943 146.973  1.00  0.00           C
ATOM   1970  CD2 LEU A 124      62.238  47.603 147.583  1.00  0.00           C
ATOM   1974  C   LEU A 124      62.688  43.483 149.263  1.00  0.00           C
ATOM   1975  O   LEU A 124      62.798  42.663 148.353  1.00  0.00           O
ATOM   1976  N   SER A 125      63.698  43.653 150.123  1.00  0.00           N
ATOM   1978  CA  SER A 125      64.958  42.933 149.983  1.00  0.00           C
ATOM   1980  CB  SER A 125      66.068  43.543 150.853  1.00  0.00           C
ATOM   1983  OG  SER A 125      66.478  44.783 150.273  1.00  0.00           O
ATOM   1985  C   SER A 125      64.848  41.433 150.153  1.00  0.00           C
ATOM   1986  O   SER A 125      65.438  40.673 149.373  1.00  0.00           O
ATOM   1987  N   MET A 126      64.038  40.953 151.123  1.00  0.00           N
ATOM   1989  CA  MET A 126      63.738  39.543 151.333  1.00  0.00           C
ATOM   1991  CB  MET A 126      62.798  39.433 152.563  1.00  0.00           C
ATOM   1994  CG  MET A 126      62.648  38.033 153.203  1.00  0.00           C
ATOM   1997  SD  MET A 126      61.728  36.773 152.263  1.00  0.00           S
ATOM   1998  CE  MET A 126      60.098  37.573 152.323  1.00  0.00           C
ATOM   2002  C   MET A 126      63.108  38.903 150.093  1.00  0.00           C
ATOM   2003  O   MET A 126      63.528  37.843 149.643  1.00  0.00           O
ATOM   2004  N   ALA A 127      62.138  39.573 149.473  1.00  0.00           N
ATOM   2006  CA  ALA A 127      61.568  39.223 148.193  1.00  0.00           C
ATOM   2008  CB  ALA A 127      60.358  40.133 147.973  1.00  0.00           C
ATOM   2012  C   ALA A 127      62.528  39.233 146.993  1.00  0.00           C
ATOM   2013  O   ALA A 127      62.428  38.383 146.123  1.00  0.00           O
ATOM   2014  N   LYS A 128      63.518  40.163 146.923  1.00  0.00           N
ATOM   2016  CA  LYS A 128      64.618  40.023 145.953  1.00  0.00           C
ATOM   2018  CB  LYS A 128      65.628  41.213 145.893  1.00  0.00           C
ATOM   2021  CG  LYS A 128      65.248  42.373 144.953  1.00  0.00           C
ATOM   2024  CD  LYS A 128      63.948  43.043 145.373  1.00  0.00           C
ATOM   2027  CE  LYS A 128      63.558  44.293 144.593  1.00  0.00           C
ATOM   2030  NZ  LYS A 128      64.558  45.343 144.833  1.00  0.00           N
ATOM   2034  C   LYS A 128      65.398  38.723 146.133  1.00  0.00           C
ATOM   2035  O   LYS A 128      65.598  37.983 145.183  1.00  0.00           O
ATOM   2036  N   GLN A 129      65.748  38.363 147.383  1.00  0.00           N
ATOM   2038  CA  GLN A 129      66.328  37.073 147.713  1.00  0.00           C
ATOM   2040  CB  GLN A 129      66.678  36.983 149.223  1.00  0.00           C
ATOM   2043  CG  GLN A 129      67.618  38.093 149.733  1.00  0.00           C
ATOM   2046  CD  GLN A 129      67.528  38.213 151.253  1.00  0.00           C
ATOM   2047  OE1 GLN A 129      66.738  37.563 151.943  1.00  0.00           O
ATOM   2048  NE2 GLN A 129      68.368  39.113 151.813  1.00  0.00           N
ATOM   2051  C   GLN A 129      65.458  35.883 147.353  1.00  0.00           C
ATOM   2052  O   GLN A 129      65.958  34.873 146.853  1.00  0.00           O
ATOM   2053  N   GLN A 130      64.118  35.943 147.553  1.00  0.00           N
ATOM   2055  CA  GLN A 130      63.188  34.923 147.083  1.00  0.00           C
ATOM   2057  CB  GLN A 130      61.708  35.273 147.363  1.00  0.00           C
ATOM   2060  CG  GLN A 130      61.308  35.323 148.843  1.00  0.00           C
ATOM   2063  CD  GLN A 130      59.798  35.513 148.933  1.00  0.00           C
ATOM   2064  OE1 GLN A 130      59.198  36.153 148.083  1.00  0.00           O
ATOM   2065  NE2 GLN A 130      59.178  34.853 149.943  1.00  0.00           N
ATOM   2068  C   GLN A 130      63.238  34.653 145.603  1.00  0.00           C
ATOM   2069  O   GLN A 130      63.158  33.503 145.183  1.00  0.00           O
ATOM   2070  N   LEU A 131      63.358  35.733 144.813  1.00  0.00           N
ATOM   2072  CA  LEU A 131      63.298  35.723 143.373  1.00  0.00           C
ATOM   2074  CB  LEU A 131      62.488  36.963 142.903  1.00  0.00           C
ATOM   2077  CG  LEU A 131      60.958  36.763 142.813  1.00  0.00           C
ATOM   2079  CD1 LEU A 131      60.278  36.403 144.143  1.00  0.00           C
ATOM   2083  CD2 LEU A 131      60.298  38.013 142.223  1.00  0.00           C
ATOM   2087  C   LEU A 131      64.678  35.703 142.713  1.00  0.00           C
ATOM   2088  O   LEU A 131      64.768  35.653 141.493  1.00  0.00           O
ATOM   2089  N   GLY A 132      65.778  35.693 143.483  1.00  0.00           N
ATOM   2091  CA  GLY A 132      67.128  35.543 142.963  1.00  0.00           C
ATOM   2094  C   GLY A 132      67.728  36.833 142.493  1.00  0.00           C
ATOM   2095  O   GLY A 132      68.718  36.853 141.773  1.00  0.00           O
ATOM   2096  N   LEU A 133      67.158  37.963 142.913  1.00  0.00           N
ATOM   2098  CA  LEU A 133      67.598  39.263 142.483  1.00  0.00           C
ATOM   2100  CB  LEU A 133      66.428  40.273 142.293  1.00  0.00           C
ATOM   2103  CG  LEU A 133      65.558  40.113 141.023  1.00  0.00           C
ATOM   2105  CD1 LEU A 133      66.368  40.293 139.733  1.00  0.00           C
ATOM   2109  CD2 LEU A 133      64.808  38.783 140.993  1.00  0.00           C
ATOM   2113  C   LEU A 133      68.658  39.843 143.393  1.00  0.00           C
ATOM   2114  O   LEU A 133      68.728  39.623 144.603  1.00  0.00           O
ATOM   2115  N   SER A 134      69.538  40.653 142.783  1.00  0.00           N
ATOM   2117  CA  SER A 134      70.438  41.553 143.463  1.00  0.00           C
ATOM   2119  CB  SER A 134      71.148  42.453 142.433  1.00  0.00           C
ATOM   2122  OG  SER A 134      71.668  41.693 141.343  1.00  0.00           O
ATOM   2124  C   SER A 134      69.678  42.513 144.373  1.00  0.00           C
ATOM   2125  O   SER A 134      68.628  43.043 144.003  1.00  0.00           O
ATOM   2126  N   PRO A 135      70.168  42.823 145.553  1.00  0.00           N
ATOM   2127  CD  PRO A 135      71.488  42.413 146.053  1.00  0.00           C
ATOM   2130  CA  PRO A 135      69.398  43.573 146.533  1.00  0.00           C
ATOM   2132  CB  PRO A 135      70.208  43.393 147.833  1.00  0.00           C
ATOM   2135  CG  PRO A 135      71.658  43.193 147.363  1.00  0.00           C
ATOM   2138  C   PRO A 135      69.278  45.023 146.093  1.00  0.00           C
ATOM   2139  O   PRO A 135      68.298  45.673 146.423  1.00  0.00           O
ATOM   2140  N   GLN A 136      70.288  45.563 145.383  1.00  0.00           N
ATOM   2142  CA  GLN A 136      70.458  46.993 145.193  1.00  0.00           C
ATOM   2144  CB  GLN A 136      71.958  47.343 145.353  1.00  0.00           C
ATOM   2147  CG  GLN A 136      72.868  46.693 144.293  1.00  0.00           C
ATOM   2150  CD  GLN A 136      74.278  47.263 144.343  1.00  0.00           C
ATOM   2151  OE1 GLN A 136      74.678  47.883 145.333  1.00  0.00           O
ATOM   2152  NE2 GLN A 136      75.048  46.983 143.263  1.00  0.00           N
ATOM   2155  C   GLN A 136      70.048  47.523 143.823  1.00  0.00           C
ATOM   2156  O   GLN A 136      70.198  48.703 143.533  1.00  0.00           O
ATOM   2157  N   ASP A 137      69.488  46.673 142.943  1.00  0.00           N
ATOM   2159  CA  ASP A 137      69.338  47.003 141.523  1.00  0.00           C
ATOM   2161  CB  ASP A 137      69.458  45.713 140.653  1.00  0.00           C
ATOM   2164  CG  ASP A 137      70.878  45.173 140.543  1.00  0.00           C
ATOM   2165  OD1 ASP A 137      71.828  45.823 141.053  1.00  0.00           O
ATOM   2166  OD2 ASP A 137      71.028  44.083 139.943  1.00  0.00           O
ATOM   2167  C   ASP A 137      67.988  47.703 141.273  1.00  0.00           C
ATOM   2168  O   ASP A 137      67.618  48.053 140.153  1.00  0.00           O
ATOM   2169  N   SER A 138      67.248  48.003 142.343  1.00  0.00           N
ATOM   2171  CA  SER A 138      66.038  48.803 142.253  1.00  0.00           C
ATOM   2173  CB  SER A 138      65.718  49.513 143.573  1.00  0.00           C
ATOM   2176  OG  SER A 138      66.838  50.323 143.923  1.00  0.00           O
ATOM   2178  C   SER A 138      64.848  47.963 141.903  1.00  0.00           C
ATOM   2179  O   SER A 138      64.648  46.903 142.503  1.00  0.00           O
ATOM   2180  N   LEU A 139      64.018  48.433 140.953  1.00  0.00           N
ATOM   2182  CA  LEU A 139      62.848  47.683 140.513  1.00  0.00           C
ATOM   2184  CB  LEU A 139      61.678  48.643 140.163  1.00  0.00           C
ATOM   2187  CG  LEU A 139      60.458  48.463 141.093  1.00  0.00           C
ATOM   2189  CD1 LEU A 139      60.838  48.833 142.533  1.00  0.00           C
ATOM   2193  CD2 LEU A 139      59.298  49.343 140.613  1.00  0.00           C
ATOM   2197  C   LEU A 139      63.108  46.823 139.293  1.00  0.00           C
ATOM   2198  O   LEU A 139      62.208  46.083 138.893  1.00  0.00           O
ATOM   2199  N   GLY A 140      64.318  46.833 138.683  1.00  0.00           N
ATOM   2201  CA  GLY A 140      64.518  46.213 137.373  1.00  0.00           C
ATOM   2204  C   GLY A 140      63.488  46.623 136.323  1.00  0.00           C
ATOM   2205  O   GLY A 140      62.828  47.643 136.423  1.00  0.00           O
ATOM   2206  N   THR A 141      63.338  45.823 135.263  1.00  0.00           N
ATOM   2208  CA  THR A 141      62.238  45.863 134.293  1.00  0.00           C
ATOM   2210  CB  THR A 141      62.338  44.683 133.323  1.00  0.00           C
ATOM   2212  OG1 THR A 141      63.668  44.193 133.223  1.00  0.00           O
ATOM   2214  CG2 THR A 141      61.968  45.113 131.923  1.00  0.00           C
ATOM   2218  C   THR A 141      60.828  45.873 134.873  1.00  0.00           C
ATOM   2219  O   THR A 141      60.588  45.433 136.003  1.00  0.00           O
ATOM   2220  N   ARG A 142      59.788  46.303 134.103  1.00  0.00           N
ATOM   2222  CA  ARG A 142      58.408  46.203 134.563  1.00  0.00           C
ATOM   2224  CB  ARG A 142      57.378  46.673 133.513  1.00  0.00           C
ATOM   2227  CG  ARG A 142      57.578  48.113 133.023  1.00  0.00           C
ATOM   2230  CD  ARG A 142      56.348  48.723 132.363  1.00  0.00           C
ATOM   2233  NE  ARG A 142      55.868  47.863 131.233  1.00  0.00           N
ATOM   2235  CZ  ARG A 142      54.578  47.803 130.893  1.00  0.00           C
ATOM   2236  NH1 ARG A 142      53.708  48.583 131.483  1.00  0.00           N
ATOM   2239  NH2 ARG A 142      54.138  46.983 129.963  1.00  0.00           N
ATOM   2242  C   ARG A 142      57.978  44.803 134.963  1.00  0.00           C
ATOM   2243  O   ARG A 142      57.388  44.593 136.013  1.00  0.00           O
ATOM   2244  N   SER A 143      58.348  43.783 134.153  1.00  0.00           N
ATOM   2246  CA  SER A 143      58.138  42.373 134.503  1.00  0.00           C
ATOM   2248  CB  SER A 143      58.738  41.443 133.413  1.00  0.00           C
ATOM   2251  OG  SER A 143      58.628  40.073 133.793  1.00  0.00           O
ATOM   2253  C   SER A 143      58.718  41.993 135.863  1.00  0.00           C
ATOM   2254  O   SER A 143      58.078  41.313 136.673  1.00  0.00           O
ATOM   2255  N   LYS A 144      59.938  42.473 136.163  1.00  0.00           N
ATOM   2257  CA  LYS A 144      60.568  42.313 137.443  1.00  0.00           C
ATOM   2259  CB  LYS A 144      61.998  42.913 137.383  1.00  0.00           C
ATOM   2262  CG  LYS A 144      62.968  42.163 138.303  1.00  0.00           C
ATOM   2265  CD  LYS A 144      63.258  40.753 137.773  1.00  0.00           C
ATOM   2268  CE  LYS A 144      64.028  40.673 136.443  1.00  0.00           C
ATOM   2271  NZ  LYS A 144      65.338  41.353 136.533  1.00  0.00           N
ATOM   2275  C   LYS A 144      59.798  42.983 138.573  1.00  0.00           C
ATOM   2276  O   LYS A 144      59.468  42.353 139.573  1.00  0.00           O
ATOM   2277  N   ALA A 145      59.368  44.243 138.413  1.00  0.00           N
ATOM   2279  CA  ALA A 145      58.528  44.933 139.363  1.00  0.00           C
ATOM   2281  CB  ALA A 145      58.298  46.373 138.883  1.00  0.00           C
ATOM   2285  C   ALA A 145      57.188  44.243 139.613  1.00  0.00           C
ATOM   2286  O   ALA A 145      56.738  44.123 140.753  1.00  0.00           O
ATOM   2287  N   ILE A 146      56.548  43.713 138.563  1.00  0.00           N
ATOM   2289  CA  ILE A 146      55.328  42.923 138.663  1.00  0.00           C
ATOM   2291  CB  ILE A 146      54.758  42.653 137.273  1.00  0.00           C
ATOM   2293  CG2 ILE A 146      53.618  41.613 137.313  1.00  0.00           C
ATOM   2297  CG1 ILE A 146      54.248  43.973 136.653  1.00  0.00           C
ATOM   2300  CD  ILE A 146      53.908  43.853 135.163  1.00  0.00           C
ATOM   2304  C   ILE A 146      55.498  41.653 139.503  1.00  0.00           C
ATOM   2305  O   ILE A 146      54.668  41.373 140.363  1.00  0.00           O
ATOM   2306  N   GLY A 147      56.598  40.893 139.343  1.00  0.00           N
ATOM   2308  CA  GLY A 147      56.798  39.653 140.093  1.00  0.00           C
ATOM   2311  C   GLY A 147      57.148  39.863 141.533  1.00  0.00           C
ATOM   2312  O   GLY A 147      56.738  39.103 142.413  1.00  0.00           O
ATOM   2313  N   ILE A 148      57.898  40.943 141.823  1.00  0.00           N
ATOM   2315  CA  ILE A 148      58.118  41.413 143.173  1.00  0.00           C
ATOM   2317  CB  ILE A 148      59.118  42.573 143.243  1.00  0.00           C
ATOM   2319  CG2 ILE A 148      58.838  43.423 144.513  1.00  0.00           C
ATOM   2323  CG1 ILE A 148      60.578  42.073 143.333  1.00  0.00           C
ATOM   2326  CD  ILE A 148      61.178  41.543 142.023  1.00  0.00           C
ATOM   2330  C   ILE A 148      56.818  41.783 143.853  1.00  0.00           C
ATOM   2331  O   ILE A 148      56.498  41.293 144.943  1.00  0.00           O
ATOM   2332  N   ALA A 149      56.008  42.623 143.193  1.00  0.00           N
ATOM   2334  CA  ALA A 149      54.748  43.103 143.683  1.00  0.00           C
ATOM   2336  CB  ALA A 149      54.218  44.093 142.653  1.00  0.00           C
ATOM   2340  C   ALA A 149      53.728  42.013 143.963  1.00  0.00           C
ATOM   2341  O   ALA A 149      53.068  42.023 145.003  1.00  0.00           O
ATOM   2342  N   ARG A 150      53.588  41.023 143.073  1.00  0.00           N
ATOM   2344  CA  ARG A 150      52.708  39.883 143.313  1.00  0.00           C
ATOM   2346  CB  ARG A 150      52.648  38.983 142.063  1.00  0.00           C
ATOM   2349  CG  ARG A 150      51.938  39.633 140.863  1.00  0.00           C
ATOM   2352  CD  ARG A 150      51.908  38.693 139.663  1.00  0.00           C
ATOM   2355  NE  ARG A 150      51.588  39.493 138.433  1.00  0.00           N
ATOM   2357  CZ  ARG A 150      50.388  39.773 137.963  1.00  0.00           C
ATOM   2358  NH1 ARG A 150      49.278  39.443 138.583  1.00  0.00           N
ATOM   2361  NH2 ARG A 150      50.288  40.313 136.763  1.00  0.00           N
ATOM   2364  C   ARG A 150      53.038  39.043 144.553  1.00  0.00           C
ATOM   2365  O   ARG A 150      52.148  38.713 145.343  1.00  0.00           O
ATOM   2366  N   ASN A 151      54.328  38.713 144.783  1.00  0.00           N
ATOM   2368  CA  ASN A 151      54.758  37.973 145.963  1.00  0.00           C
ATOM   2370  CB  ASN A 151      56.248  37.503 145.843  1.00  0.00           C
ATOM   2373  CG  ASN A 151      57.338  38.463 146.353  1.00  0.00           C
ATOM   2374  OD1 ASN A 151      57.438  38.823 147.523  1.00  0.00           O
ATOM   2375  ND2 ASN A 151      58.248  38.843 145.433  1.00  0.00           N
ATOM   2378  C   ASN A 151      54.468  38.693 147.283  1.00  0.00           C
ATOM   2379  O   ASN A 151      54.128  38.083 148.293  1.00  0.00           O
ATOM   2380  N   VAL A 152      54.608  40.033 147.263  1.00  0.00           N
ATOM   2382  CA  VAL A 152      54.548  40.883 148.453  1.00  0.00           C
ATOM   2384  CB  VAL A 152      55.608  41.973 148.353  1.00  0.00           C
ATOM   2386  CG1 VAL A 152      55.248  43.093 147.353  1.00  0.00           C
ATOM   2390  CG2 VAL A 152      55.898  42.563 149.733  1.00  0.00           C
ATOM   2394  C   VAL A 152      53.148  41.433 148.643  1.00  0.00           C
ATOM   2395  O   VAL A 152      52.868  42.273 149.503  1.00  0.00           O
ATOM   2396  N   GLY A 153      52.208  40.943 147.823  1.00  0.00           N
ATOM   2398  CA  GLY A 153      50.798  41.263 147.873  1.00  0.00           C
ATOM   2401  C   GLY A 153      50.468  42.643 147.403  1.00  0.00           C
ATOM   2402  O   GLY A 153      49.368  43.133 147.633  1.00  0.00           O
ATOM   2403  N   ALA A 154      51.408  43.353 146.743  1.00  0.00           N
ATOM   2405  CA  ALA A 154      51.198  44.683 146.223  1.00  0.00           C
ATOM   2407  CB  ALA A 154      52.508  45.423 145.893  1.00  0.00           C
ATOM   2411  C   ALA A 154      50.318  44.663 145.003  1.00  0.00           C
ATOM   2412  O   ALA A 154      50.528  43.903 144.063  1.00  0.00           O
ATOM   2413  N   HIS A 155      49.318  45.553 144.993  1.00  0.00           N
ATOM   2415  CA  HIS A 155      48.298  45.633 143.973  1.00  0.00           C
ATOM   2417  CB  HIS A 155      47.018  46.143 144.663  1.00  0.00           C
ATOM   2420  ND1 HIS A 155      45.128  45.153 143.453  1.00  0.00           N
ATOM   2421  CG  HIS A 155      45.848  46.273 143.773  1.00  0.00           C
ATOM   2422  CE1 HIS A 155      44.148  45.603 142.693  1.00  0.00           C
ATOM   2424  NE2 HIS A 155      44.208  46.943 142.533  1.00  0.00           N
ATOM   2426  CD2 HIS A 155      45.288  47.383 143.243  1.00  0.00           C
ATOM   2428  C   HIS A 155      48.728  46.613 142.893  1.00  0.00           C
ATOM   2429  O   HIS A 155      48.318  46.543 141.743  1.00  0.00           O
ATOM   2430  N   TYR A 156      49.628  47.533 143.233  1.00  0.00           N
ATOM   2432  CA  TYR A 156      50.138  48.503 142.303  1.00  0.00           C
ATOM   2434  CB  TYR A 156      49.678  49.943 142.633  1.00  0.00           C
ATOM   2437  CG  TYR A 156      48.188  50.153 142.673  1.00  0.00           C
ATOM   2438  CD1 TYR A 156      47.418  49.923 141.523  1.00  0.00           C
ATOM   2440  CE1 TYR A 156      46.058  50.243 141.473  1.00  0.00           C
ATOM   2442  CZ  TYR A 156      45.438  50.803 142.593  1.00  0.00           C
ATOM   2443  OH  TYR A 156      44.058  51.063 142.543  1.00  0.00           O
ATOM   2445  CD2 TYR A 156      47.558  50.763 143.773  1.00  0.00           C
ATOM   2447  CE2 TYR A 156      46.188  51.093 143.733  1.00  0.00           C
ATOM   2449  C   TYR A 156      51.648  48.503 142.383  1.00  0.00           C
ATOM   2450  O   TYR A 156      52.228  48.123 143.403  1.00  0.00           O
ATOM   2451  N   VAL A 157      52.298  48.993 141.313  1.00  0.00           N
ATOM   2453  CA  VAL A 157      53.698  49.333 141.363  1.00  0.00           C
ATOM   2455  CB  VAL A 157      54.618  48.393 140.603  1.00  0.00           C
ATOM   2457  CG1 VAL A 157      54.308  46.933 140.963  1.00  0.00           C
ATOM   2461  CG2 VAL A 157      54.468  48.533 139.103  1.00  0.00           C
ATOM   2465  C   VAL A 157      53.858  50.763 140.893  1.00  0.00           C
ATOM   2466  O   VAL A 157      53.118  51.283 140.053  1.00  0.00           O
ATOM   2467  N   LEU A 158      54.818  51.463 141.513  1.00  0.00           N
ATOM   2469  CA  LEU A 158      55.038  52.883 141.413  1.00  0.00           C
ATOM   2471  CB  LEU A 158      55.368  53.413 142.853  1.00  0.00           C
ATOM   2474  CG  LEU A 158      54.198  53.403 143.893  1.00  0.00           C
ATOM   2476  CD1 LEU A 158      53.158  52.263 143.853  1.00  0.00           C
ATOM   2480  CD2 LEU A 158      54.648  53.563 145.333  1.00  0.00           C
ATOM   2484  C   LEU A 158      56.208  53.083 140.463  1.00  0.00           C
ATOM   2485  O   LEU A 158      57.028  52.183 140.353  1.00  0.00           O
ATOM   2486  N   TYR A 159      56.338  54.223 139.743  1.00  0.00           N
ATOM   2488  CA  TYR A 159      57.418  54.383 138.763  1.00  0.00           C
ATOM   2490  CB  TYR A 159      56.928  54.143 137.313  1.00  0.00           C
ATOM   2493  CG  TYR A 159      56.938  52.663 137.113  1.00  0.00           C
ATOM   2494  CD1 TYR A 159      58.168  51.983 137.113  1.00  0.00           C
ATOM   2496  CE1 TYR A 159      58.218  50.593 136.963  1.00  0.00           C
ATOM   2498  CZ  TYR A 159      57.028  49.873 136.793  1.00  0.00           C
ATOM   2499  OH  TYR A 159      57.068  48.483 136.623  1.00  0.00           O
ATOM   2501  CD2 TYR A 159      55.748  51.933 136.963  1.00  0.00           C
ATOM   2503  CE2 TYR A 159      55.808  50.543 136.803  1.00  0.00           C
ATOM   2505  C   TYR A 159      58.178  55.683 138.853  1.00  0.00           C
ATOM   2506  O   TYR A 159      58.858  56.133 137.933  1.00  0.00           O
ATOM   2507  N   SER A 160      58.138  56.283 140.043  1.00  0.00           N
ATOM   2509  CA  SER A 160      59.118  57.273 140.393  1.00  0.00           C
ATOM   2511  CB  SER A 160      60.358  56.613 140.983  1.00  0.00           C
ATOM   2514  OG  SER A 160      61.458  56.773 140.083  1.00  0.00           O
ATOM   2516  C   SER A 160      58.468  58.353 141.213  1.00  0.00           C
ATOM   2517  O   SER A 160      57.338  58.663 140.923  1.00  0.00           O
ATOM   2518  N   SER A 161      59.118  59.003 142.193  1.00  0.00           N
ATOM   2520  CA  SER A 161      58.708  60.273 142.823  1.00  0.00           C
ATOM   2522  CB  SER A 161      57.528  61.113 142.273  1.00  0.00           C
ATOM   2525  OG  SER A 161      56.968  62.063 143.183  1.00  0.00           O
ATOM   2527  C   SER A 161      58.838  60.283 144.313  1.00  0.00           C
ATOM   2528  O   SER A 161      58.778  59.253 144.963  1.00  0.00           O
ATOM   2529  N   ALA A 162      59.108  61.483 144.863  1.00  0.00           N
ATOM   2531  CA  ALA A 162      59.638  61.673 146.183  1.00  0.00           C
ATOM   2533  CB  ALA A 162      61.108  61.233 146.213  1.00  0.00           C
ATOM   2537  C   ALA A 162      59.518  63.083 146.743  1.00  0.00           C
ATOM   2538  O   ALA A 162      58.878  63.303 147.753  1.00  0.00           O
ATOM   2539  N   SER A 163      60.078  64.103 146.053  1.00  0.00           N
ATOM   2541  CA  SER A 163      59.448  65.413 145.963  1.00  0.00           C
ATOM   2543  CB  SER A 163      57.958  65.313 145.553  1.00  0.00           C
ATOM   2546  OG  SER A 163      57.738  66.113 144.393  1.00  0.00           O
ATOM   2548  C   SER A 163      59.598  66.403 147.123  1.00  0.00           C
ATOM   2549  O   SER A 163      58.668  66.633 147.893  1.00  0.00           O
ATOM   2550  N   GLY A 164      60.728  67.133 147.173  1.00  0.00           N
ATOM   2552  CA  GLY A 164      60.888  68.253 148.113  1.00  0.00           C
ATOM   2555  C   GLY A 164      61.608  67.983 149.383  1.00  0.00           C
ATOM   2556  O   GLY A 164      62.548  67.213 149.463  1.00  0.00           O
ATOM   2557  N   ASN A 165      61.218  68.673 150.453  1.00  0.00           N
ATOM   2559  CA  ASN A 165      61.948  68.593 151.693  1.00  0.00           C
ATOM   2561  CB  ASN A 165      61.588  69.833 152.533  1.00  0.00           C
ATOM   2564  CG  ASN A 165      62.408  69.973 153.803  1.00  0.00           C
ATOM   2565  OD1 ASN A 165      63.418  69.313 154.033  1.00  0.00           O
ATOM   2566  ND2 ASN A 165      61.948  70.853 154.703  1.00  0.00           N
ATOM   2569  C   ASN A 165      61.898  67.243 152.403  1.00  0.00           C
ATOM   2570  O   ASN A 165      60.828  66.683 152.603  1.00  0.00           O
ATOM   2571  N   VAL A 166      63.058  66.713 152.863  1.00  0.00           N
ATOM   2573  CA  VAL A 166      63.188  65.533 153.723  1.00  0.00           C
ATOM   2575  CB  VAL A 166      64.628  65.353 154.183  1.00  0.00           C
ATOM   2577  CG1 VAL A 166      64.768  64.023 154.953  1.00  0.00           C
ATOM   2581  CG2 VAL A 166      65.548  65.353 152.953  1.00  0.00           C
ATOM   2585  C   VAL A 166      62.278  65.583 154.943  1.00  0.00           C
ATOM   2586  O   VAL A 166      61.828  64.573 155.483  1.00  0.00           O
ATOM   2587  N   ASN A 167      61.968  66.803 155.393  1.00  0.00           N
ATOM   2589  CA  ASN A 167      61.028  67.033 156.453  1.00  0.00           C
ATOM   2591  CB  ASN A 167      61.718  68.033 157.393  1.00  0.00           C
ATOM   2594  CG  ASN A 167      62.898  67.373 158.103  1.00  0.00           C
ATOM   2595  OD1 ASN A 167      62.928  66.173 158.383  1.00  0.00           O
ATOM   2596  ND2 ASN A 167      63.918  68.183 158.463  1.00  0.00           N
ATOM   2599  C   ASN A 167      59.668  67.593 156.013  1.00  0.00           C
ATOM   2600  O   ASN A 167      58.758  67.623 156.823  1.00  0.00           O
ATOM   2601  N   ALA A 168      59.448  68.003 154.743  1.00  0.00           N
ATOM   2603  CA  ALA A 168      58.148  68.513 154.273  1.00  0.00           C
ATOM   2605  CB  ALA A 168      58.038  70.053 154.383  1.00  0.00           C
ATOM   2609  C   ALA A 168      57.878  68.143 152.813  1.00  0.00           C
ATOM   2610  O   ALA A 168      58.238  68.923 151.923  1.00  0.00           O
ATOM   2611  N   PRO A 169      57.278  67.003 152.503  1.00  0.00           N
ATOM   2612  CD  PRO A 169      57.298  65.813 153.373  1.00  0.00           C
ATOM   2615  CA  PRO A 169      57.068  66.633 151.103  1.00  0.00           C
ATOM   2617  CB  PRO A 169      57.118  65.093 151.143  1.00  0.00           C
ATOM   2620  CG  PRO A 169      57.818  64.723 152.453  1.00  0.00           C
ATOM   2623  C   PRO A 169      55.738  67.073 150.503  1.00  0.00           C
ATOM   2624  O   PRO A 169      54.818  67.483 151.203  1.00  0.00           O
ATOM   2625  N   THR A 170      55.618  66.893 149.173  1.00  0.00           N
ATOM   2627  CA  THR A 170      54.328  66.703 148.513  1.00  0.00           C
ATOM   2629  CB  THR A 170      54.068  67.543 147.253  1.00  0.00           C
ATOM   2631  OG1 THR A 170      52.698  67.473 146.843  1.00  0.00           O
ATOM   2633  CG2 THR A 170      54.958  67.203 146.033  1.00  0.00           C
ATOM   2637  C   THR A 170      54.348  65.293 148.043  1.00  0.00           C
ATOM   2638  O   THR A 170      55.418  64.753 147.833  1.00  0.00           O
ATOM   2639  N   LEU A 171      53.178  64.693 147.743  1.00  0.00           N
ATOM   2641  CA  LEU A 171      53.258  63.723 146.673  1.00  0.00           C
ATOM   2643  CB  LEU A 171      53.518  62.293 147.173  1.00  0.00           C
ATOM   2646  CG  LEU A 171      54.568  61.543 146.323  1.00  0.00           C
ATOM   2648  CD1 LEU A 171      55.878  62.293 146.063  1.00  0.00           C
ATOM   2652  CD2 LEU A 171      54.968  60.203 146.923  1.00  0.00           C
ATOM   2656  C   LEU A 171      52.078  63.723 145.773  1.00  0.00           C
ATOM   2657  O   LEU A 171      50.938  63.503 146.203  1.00  0.00           O
ATOM   2658  N   GLN A 172      52.378  63.853 144.483  1.00  0.00           N
ATOM   2660  CA  GLN A 172      51.528  63.573 143.363  1.00  0.00           C
ATOM   2662  CB  GLN A 172      51.088  64.893 142.713  1.00  0.00           C
ATOM   2665  CG  GLN A 172      51.048  64.973 141.173  1.00  0.00           C
ATOM   2668  CD  GLN A 172      49.858  64.313 140.503  1.00  0.00           C
ATOM   2669  OE1 GLN A 172      48.858  64.983 140.283  1.00  0.00           O
ATOM   2670  NE2 GLN A 172      49.898  63.023 140.163  1.00  0.00           N
ATOM   2673  C   GLN A 172      52.388  62.853 142.393  1.00  0.00           C
ATOM   2674  O   GLN A 172      53.468  63.363 142.193  1.00  0.00           O
ATOM   2675  N   MET A 173      51.988  61.723 141.753  1.00  0.00           N
ATOM   2677  CA  MET A 173      52.888  61.003 140.883  1.00  0.00           C
ATOM   2679  CB  MET A 173      54.228  60.673 141.753  1.00  0.00           C
ATOM   2682  CG  MET A 173      54.388  59.983 143.173  1.00  0.00           C
ATOM   2685  SD  MET A 173      55.468  58.473 143.333  1.00  0.00           S
ATOM   2686  CE  MET A 173      55.298  57.523 144.863  1.00  0.00           C
ATOM   2690  C   MET A 173      52.288  60.423 139.423  1.00  0.00           C
ATOM   2691  O   MET A 173      51.868  61.273 138.633  1.00  0.00           O
ATOM   2692  N   GLN A 174      52.158  59.093 139.013  1.00  0.00           N
ATOM   2694  CA  GLN A 174      51.848  58.273 137.783  1.00  0.00           C
ATOM   2696  CB  GLN A 174      52.888  58.383 136.623  1.00  0.00           C
ATOM   2699  CG  GLN A 174      52.828  59.693 135.833  1.00  0.00           C
ATOM   2702  CD  GLN A 174      54.178  60.223 135.363  1.00  0.00           C
ATOM   2703  OE1 GLN A 174      54.898  59.553 134.633  1.00  0.00           O
ATOM   2704  NE2 GLN A 174      54.528  61.473 135.743  1.00  0.00           N
ATOM   2707  C   GLN A 174      51.798  56.713 138.023  1.00  0.00           C
ATOM   2708  O   GLN A 174      52.778  56.103 138.423  1.00  0.00           O
ATOM   2709  N   LEU A 175      50.678  55.963 137.823  1.00  0.00           N
ATOM   2711  CA  LEU A 175      50.558  54.583 138.363  1.00  0.00           C
ATOM   2713  CB  LEU A 175      49.208  54.443 139.113  1.00  0.00           C
ATOM   2716  CG  LEU A 175      49.008  53.163 139.963  1.00  0.00           C
ATOM   2718  CD1 LEU A 175      50.038  53.143 141.073  1.00  0.00           C
ATOM   2722  CD2 LEU A 175      47.628  53.123 140.623  1.00  0.00           C
ATOM   2726  C   LEU A 175      50.568  53.433 137.353  1.00  0.00           C
ATOM   2727  O   LEU A 175      49.978  53.523 136.293  1.00  0.00           O
ATOM   2728  N   MET A 176      51.188  52.253 137.693  1.00  0.00           N
ATOM   2730  CA  MET A 176      50.908  50.993 136.993  1.00  0.00           C
ATOM   2732  CB  MET A 176      52.198  50.253 136.533  1.00  0.00           C
ATOM   2735  CG  MET A 176      51.898  49.013 135.653  1.00  0.00           C
ATOM   2738  SD  MET A 176      53.278  48.363 134.683  1.00  0.00           S
ATOM   2739  CE  MET A 176      53.988  47.283 135.933  1.00  0.00           C
ATOM   2743  C   MET A 176      50.138  50.013 137.863  1.00  0.00           C
ATOM   2744  O   MET A 176      50.538  49.693 138.983  1.00  0.00           O
ATOM   2745  N   LEU A 177      49.018  49.463 137.343  1.00  0.00           N
ATOM   2747  CA  LEU A 177      48.358  48.333 137.973  1.00  0.00           C
ATOM   2749  CB  LEU A 177      46.928  48.083 137.423  1.00  0.00           C
ATOM   2752  CG  LEU A 177      46.168  46.913 138.083  1.00  0.00           C
ATOM   2754  CD1 LEU A 177      45.948  47.173 139.573  1.00  0.00           C
ATOM   2758  CD2 LEU A 177      44.798  46.703 137.443  1.00  0.00           C
ATOM   2762  C   LEU A 177      49.188  47.063 137.883  1.00  0.00           C
ATOM   2763  O   LEU A 177      49.558  46.663 136.773  1.00  0.00           O
ATOM   2764  N   VAL A 178      49.478  46.363 139.003  1.00  0.00           N
ATOM   2766  CA  VAL A 178      50.328  45.163 138.963  1.00  0.00           C
ATOM   2768  CB  VAL A 178      50.638  44.573 140.343  1.00  0.00           C
ATOM   2770  CG1 VAL A 178      49.518  43.693 140.953  1.00  0.00           C
ATOM   2774  CG2 VAL A 178      51.898  43.713 140.233  1.00  0.00           C
ATOM   2778  C   VAL A 178      49.748  44.083 138.083  1.00  0.00           C
ATOM   2779  O   VAL A 178      50.448  43.473 137.273  1.00  0.00           O
ATOM   2780  N   GLN A 179      48.418  43.833 138.213  1.00  0.00           N
ATOM   2782  CA  GLN A 179      47.748  42.733 137.563  1.00  0.00           C
ATOM   2784  CB  GLN A 179      46.308  42.543 138.123  1.00  0.00           C
ATOM   2787  CG  GLN A 179      45.618  41.263 137.563  1.00  0.00           C
ATOM   2790  CD  GLN A 179      44.198  41.013 138.093  1.00  0.00           C
ATOM   2791  OE1 GLN A 179      43.608  41.753 138.873  1.00  0.00           O
ATOM   2792  NE2 GLN A 179      43.588  39.883 137.633  1.00  0.00           N
ATOM   2795  C   GLN A 179      47.768  42.883 136.053  1.00  0.00           C
ATOM   2796  O   GLN A 179      48.248  42.013 135.333  1.00  0.00           O
ATOM   2797  N   THR A 180      47.328  44.033 135.533  1.00  0.00           N
ATOM   2799  CA  THR A 180      47.188  44.183 134.083  1.00  0.00           C
ATOM   2801  CB  THR A 180      46.158  45.263 133.723  1.00  0.00           C
ATOM   2803  OG1 THR A 180      44.908  45.053 134.383  1.00  0.00           O
ATOM   2805  CG2 THR A 180      45.878  45.273 132.223  1.00  0.00           C
ATOM   2809  C   THR A 180      48.538  44.513 133.423  1.00  0.00           C
ATOM   2810  O   THR A 180      48.788  44.203 132.263  1.00  0.00           O
ATOM   2811  N   GLY A 181      49.468  45.153 134.163  1.00  0.00           N
ATOM   2813  CA  GLY A 181      50.698  45.723 133.613  1.00  0.00           C
ATOM   2816  C   GLY A 181      50.448  47.043 132.913  1.00  0.00           C
ATOM   2817  O   GLY A 181      51.278  47.553 132.163  1.00  0.00           O
ATOM   2818  N   GLU A 182      49.298  47.663 133.193  1.00  0.00           N
ATOM   2820  CA  GLU A 182      48.808  48.843 132.513  1.00  0.00           C
ATOM   2822  CB  GLU A 182      47.268  48.773 132.343  1.00  0.00           C
ATOM   2825  CG  GLU A 182      46.668  49.953 131.533  1.00  0.00           C
ATOM   2828  CD  GLU A 182      45.178  50.243 131.723  1.00  0.00           C
ATOM   2829  OE1 GLU A 182      44.538  49.623 132.603  1.00  0.00           O
ATOM   2830  OE2 GLU A 182      44.688  51.173 131.043  1.00  0.00           O
ATOM   2831  C   GLU A 182      49.158  50.083 133.303  1.00  0.00           C
ATOM   2832  O   GLU A 182      48.868  50.203 134.493  1.00  0.00           O
ATOM   2833  N   ILE A 183      49.798  51.073 132.643  1.00  0.00           N
ATOM   2835  CA  ILE A 183      49.898  52.433 133.183  1.00  0.00           C
ATOM   2837  CB  ILE A 183      50.968  53.293 132.523  1.00  0.00           C
ATOM   2839  CG2 ILE A 183      50.868  54.763 133.013  1.00  0.00           C
ATOM   2843  CG1 ILE A 183      52.388  52.753 132.813  1.00  0.00           C
ATOM   2846  CD  ILE A 183      52.848  53.033 134.243  1.00  0.00           C
ATOM   2850  C   ILE A 183      48.568  53.143 133.083  1.00  0.00           C
ATOM   2851  O   ILE A 183      48.098  53.493 132.003  1.00  0.00           O
ATOM   2852  N   ILE A 184      47.898  53.363 134.223  1.00  0.00           N
ATOM   2854  CA  ILE A 184      46.508  53.773 134.203  1.00  0.00           C
ATOM   2856  CB  ILE A 184      45.778  53.253 135.443  1.00  0.00           C
ATOM   2858  CG2 ILE A 184      45.648  51.713 135.353  1.00  0.00           C
ATOM   2862  CG1 ILE A 184      46.478  53.663 136.753  1.00  0.00           C
ATOM   2865  CD  ILE A 184      45.548  53.533 137.953  1.00  0.00           C
ATOM   2869  C   ILE A 184      46.318  55.283 134.053  1.00  0.00           C
ATOM   2870  O   ILE A 184      45.268  55.713 133.583  1.00  0.00           O
ATOM   2871  N   TRP A 185      47.318  56.133 134.463  1.00  0.00           N
ATOM   2873  CA  TRP A 185      47.118  57.583 134.583  1.00  0.00           C
ATOM   2875  CB  TRP A 185      45.858  57.853 135.503  1.00  0.00           C
ATOM   2878  CG  TRP A 185      45.858  59.103 136.303  1.00  0.00           C
ATOM   2879  CD1 TRP A 185      45.388  60.353 136.033  1.00  0.00           C
ATOM   2881  NE1 TRP A 185      46.078  61.263 136.803  1.00  0.00           N
ATOM   2883  CE2 TRP A 185      47.018  60.603 137.523  1.00  0.00           C
ATOM   2884  CD2 TRP A 185      46.868  59.223 137.293  1.00  0.00           C
ATOM   2885  CE3 TRP A 185      47.708  58.293 137.893  1.00  0.00           C
ATOM   2887  CZ3 TRP A 185      48.738  58.783 138.673  1.00  0.00           C
ATOM   2889  CZ2 TRP A 185      48.078  61.073 138.253  1.00  0.00           C
ATOM   2891  CH2 TRP A 185      48.928  60.143 138.843  1.00  0.00           C
ATOM   2893  C   TRP A 185      48.418  58.453 134.803  1.00  0.00           C
ATOM   2894  O   TRP A 185      49.498  57.903 135.053  1.00  0.00           O
ATOM   2895  N   SER A 186      48.368  59.823 134.733  1.00  0.00           N
ATOM   2897  CA  SER A 186      49.538  60.713 134.983  1.00  0.00           C
ATOM   2899  CB  SER A 186      50.458  60.763 133.733  1.00  0.00           C
ATOM   2902  OG  SER A 186      49.838  61.343 132.593  1.00  0.00           O
ATOM   2904  C   SER A 186      49.278  62.183 135.483  1.00  0.00           C
ATOM   2905  O   SER A 186      48.278  62.823 135.163  1.00  0.00           O
ATOM   2906  N   GLY A 187      50.178  62.793 136.333  1.00  0.00           N
ATOM   2908  CA  GLY A 187      49.948  64.153 136.883  1.00  0.00           C
ATOM   2911  C   GLY A 187      51.118  64.983 137.423  1.00  0.00           C
ATOM   2912  O   GLY A 187      52.278  64.603 137.283  1.00  0.00           O
ATOM   2913  N   LYS A 188      50.818  66.173 138.023  1.00  0.00           N
ATOM   2915  CA  LYS A 188      51.768  67.103 138.673  1.00  0.00           C
ATOM   2917  CB  LYS A 188      52.618  68.003 137.723  1.00  0.00           C
ATOM   2920  CG  LYS A 188      51.848  68.853 136.703  1.00  0.00           C
ATOM   2923  CD  LYS A 188      51.528  68.063 135.423  1.00  0.00           C
ATOM   2926  CE  LYS A 188      50.048  67.733 135.223  1.00  0.00           C
ATOM   2929  NZ  LYS A 188      49.968  66.623 134.253  1.00  0.00           N
ATOM   2933  C   LYS A 188      51.058  68.043 139.673  1.00  0.00           C
ATOM   2934  O   LYS A 188      49.878  68.333 139.513  1.00  0.00           O
ATOM   2935  N   GLY A 189      51.778  68.463 140.753  1.00  0.00           N
ATOM   2937  CA  GLY A 189      51.198  69.163 141.913  1.00  0.00           C
ATOM   2940  C   GLY A 189      52.128  69.113 143.113  1.00  0.00           C
ATOM   2941  O   GLY A 189      52.698  68.073 143.433  1.00  0.00           O
ATOM   2942  N   ALA A 190      52.308  70.233 143.843  1.00  0.00           N
ATOM   2944  CA  ALA A 190      53.498  70.463 144.643  1.00  0.00           C
ATOM   2946  CB  ALA A 190      54.318  71.613 144.013  1.00  0.00           C
ATOM   2950  C   ALA A 190      53.258  70.703 146.153  1.00  0.00           C
ATOM   2951  O   ALA A 190      52.148  70.613 146.663  1.00  0.00           O
ATOM   2952  N   VAL A 191      54.358  70.963 146.883  1.00  0.00           N
ATOM   2954  CA  VAL A 191      54.488  71.513 148.243  1.00  0.00           C
ATOM   2956  CB  VAL A 191      54.448  70.503 149.423  1.00  0.00           C
ATOM   2958  CG1 VAL A 191      54.798  71.133 150.793  1.00  0.00           C
ATOM   2962  CG2 VAL A 191      53.048  69.883 149.613  1.00  0.00           C
ATOM   2966  C   VAL A 191      55.848  72.233 148.173  1.00  0.00           C
ATOM   2967  O   VAL A 191      56.838  71.873 148.813  1.00  0.00           O
ATOM   2968  N   SER A 192      55.948  73.203 147.233  1.00  0.00           N
ATOM   2970  CA  SER A 192      57.158  73.903 146.813  1.00  0.00           C
ATOM   2972  CB  SER A 192      56.978  74.583 145.413  1.00  0.00           C
ATOM   2975  OG  SER A 192      55.618  75.013 145.193  1.00  0.00           O
ATOM   2977  C   SER A 192      57.688  74.823 147.893  1.00  0.00           C
ATOM   2978  O   SER A 192      57.088  74.903 148.963  1.00  0.00           O
ATOM   2979  N   GLN A 193      58.868  75.473 147.733  1.00  0.00           N
ATOM   2981  CA  GLN A 193      59.478  76.173 148.843  1.00  0.00           C
ATOM   2983  CB  GLN A 193      58.618  77.333 149.453  1.00  0.00           C
ATOM   2986  CG  GLN A 193      57.828  78.243 148.483  1.00  0.00           C
ATOM   2989  CD  GLN A 193      58.578  78.713 147.243  1.00  0.00           C
ATOM   2990  OE1 GLN A 193      58.098  78.553 146.113  1.00  0.00           O
ATOM   2991  NE2 GLN A 193      59.738  79.373 147.443  1.00  0.00           N
ATOM   2994  C   GLN A 193      60.918  76.643 148.523  1.00  0.00           C
ATOM   2995  OT1 GLN A 193      61.238  76.933 147.343  1.00  0.00           O
ATOM   2996  OT2 GLN A 193      61.708  76.733 149.493  1.00  0.00           O
ATOM   2997  NH3 POPEB 194      61.498 111.693 134.303  1.00  0.00           N
ATOM   3001  C12 POPEB 194      61.198 112.983 135.023  1.00  0.00           C
ATOM   3004  C11 POPEB 194      62.478 113.793 135.263  1.00  0.00           C
ATOM   3007  P   POPEB 194      62.078 116.363 135.053  1.00  0.00           P
ATOM   3008  O13 POPEB 194      61.748 117.493 135.933  1.00  0.00           O
ATOM   3009  O14 POPEB 194      63.268 116.473 134.203  1.00  0.00           O
ATOM   3010  O11 POPEB 194      60.798 116.073 134.143  1.00  0.00           O
ATOM   3011  O12 POPEB 194      62.158 115.033 135.913  1.00  0.00           O
ATOM   3012  C1  POPEB 194      60.508 116.983 133.073  1.00  0.00           C
ATOM   3015  C2  POPEB 194      61.058 116.473 131.703  1.00  0.00           C
ATOM   3017  O21 POPEB 194      60.148 116.773 130.633  1.00  0.00           O
ATOM   3018  C21 POPEB 194      60.068 118.023 130.253  1.00  0.00           C
ATOM   3019  O22 POPEB 194      60.598 118.983 130.803  1.00  0.00           O
ATOM   3020  C22 POPEB 194      59.218 118.113 128.993  1.00  0.00           C
ATOM   3023  C3  POPEB 194      61.268 114.943 131.683  1.00  0.00           C
ATOM   3026  O31 POPEB 194      62.128 114.553 130.593  1.00  0.00           O
ATOM   3027  C31 POPEB 194      61.498 114.413 129.423  1.00  0.00           C
ATOM   3028  O32 POPEB 194      60.298 114.233 129.283  1.00  0.00           O
ATOM   3029  C32 POPEB 194      62.518 114.553 128.293  1.00  0.00           C
ATOM   3032  C23 POPEB 194      59.968 118.863 127.863  1.00  0.00           C
ATOM   3035  C24 POPEB 194      59.098 118.993 126.603  1.00  0.00           C
ATOM   3038  C25 POPEB 194      59.038 117.693 125.803  1.00  0.00           C
ATOM   3041  C26 POPEB 194      58.028 117.783 124.653  1.00  0.00           C
ATOM   3044  C27 POPEB 194      57.938 116.513 123.793  1.00  0.00           C
ATOM   3047  C28 POPEB 194      59.088 116.423 122.763  1.00  0.00           C
ATOM   3050  C29 POPEB 194      58.888 115.293 121.783  1.00  0.00           C
ATOM   3052 0C21 POPEB 194      59.848 114.463 121.313  1.00  0.00           C
ATOM   3054 1C21 POPEB 194      61.308 114.533 121.663  1.00  0.00           C
ATOM   3057 2C21 POPEB 194      62.028 115.723 120.993  1.00  0.00           C
ATOM   3060 3C21 POPEB 194      63.528 115.733 121.293  1.00  0.00           C
ATOM   3063 4C21 POPEB 194      64.278 116.883 120.593  1.00  0.00           C
ATOM   3066 5C21 POPEB 194      65.768 116.903 120.943  1.00  0.00           C
ATOM   3069 6C21 POPEB 194      66.608 117.663 119.903  1.00  0.00           C
ATOM   3072 7C21 POPEB 194      68.108 117.633 120.243  1.00  0.00           C
ATOM   3075 8C21 POPEB 194      69.018 118.023 119.073  1.00  0.00           C
ATOM   3079  C33 POPEB 194      62.018 114.073 126.913  1.00  0.00           C
ATOM   3082  C34 POPEB 194      62.978 113.073 126.253  1.00  0.00           C
ATOM   3085  C35 POPEB 194      64.098 113.703 125.413  1.00  0.00           C
ATOM   3088  C36 POPEB 194      65.188 114.453 126.203  1.00  0.00           C
ATOM   3091  C37 POPEB 194      66.268 114.973 125.243  1.00  0.00           C
ATOM   3094  C38 POPEB 194      67.378 115.783 125.933  1.00  0.00           C
ATOM   3097  C39 POPEB 194      68.178 116.593 124.903  1.00  0.00           C
ATOM   3100 0C31 POPEB 194      69.298 117.443 125.523  1.00  0.00           C
ATOM   3103 1C31 POPEB 194      69.828 118.513 124.553  1.00  0.00           C
ATOM   3106 2C31 POPEB 194      70.228 117.973 123.163  1.00  0.00           C
ATOM   3109 3C31 POPEB 194      71.398 116.983 123.153  1.00  0.00           C
ATOM   3112 4C31 POPEB 194      71.578 116.333 121.773  1.00  0.00           C
ATOM   3115 5C31 POPEB 194      72.848 115.473 121.663  1.00  0.00           C
ATOM   3118 6C31 POPEB 194      73.018 114.843 120.283  1.00  0.00           C
ATOM   3122  NH3 POPEC 195      59.438  57.863  91.303  1.00  0.00           N
ATOM   3126  C12 POPEC 195      60.698  58.333  90.623  1.00  0.00           C
ATOM   3129  C11 POPEC 195      61.178  57.313  89.583  1.00  0.00           C
ATOM   3132  P   POPEC 195      59.698  55.623  88.263  1.00  0.00           P
ATOM   3133  O13 POPEC 195      58.778  55.703  87.103  1.00  0.00           O
ATOM   3134  O14 POPEC 195      60.888  54.773  88.103  1.00  0.00           O
ATOM   3135  O11 POPEC 195      58.928  55.133  89.563  1.00  0.00           O
ATOM   3136  O12 POPEC 195      60.168  57.083  88.603  1.00  0.00           O
ATOM   3137  C1  POPEC 195      57.918  54.123  89.513  1.00  0.00           C
ATOM   3140  C2  POPEC 195      56.488  54.683  89.713  1.00  0.00           C
ATOM   3142  O21 POPEC 195      56.028  54.513  91.073  1.00  0.00           O
ATOM   3143  C21 POPEC 195      56.488  55.383  91.943  1.00  0.00           C
ATOM   3144  O22 POPEC 195      57.558  55.953  91.913  1.00  0.00           O
ATOM   3145  C22 POPEC 195      55.438  55.573  93.043  1.00  0.00           C
ATOM   3148  C3  POPEC 195      55.448  53.973  88.793  1.00  0.00           C
ATOM   3151  O31 POPEC 195      54.108  54.413  89.073  1.00  0.00           O
ATOM   3152  C31 POPEC 195      53.418  53.953  90.143  1.00  0.00           C
ATOM   3153  O32 POPEC 195      52.618  54.643  90.753  1.00  0.00           O
ATOM   3154  C32 POPEC 195      53.718  52.493  90.493  1.00  0.00           C
ATOM   3157  C23 POPEC 195      55.608  56.933  93.763  1.00  0.00           C
ATOM   3160  C24 POPEC 195      54.528  57.223  94.813  1.00  0.00           C
ATOM   3163  C25 POPEC 195      54.828  56.643  96.203  1.00  0.00           C
ATOM   3166  C26 POPEC 195      53.718  56.873  97.253  1.00  0.00           C
ATOM   3169  C27 POPEC 195      53.638  58.323  97.773  1.00  0.00           C
ATOM   3172  C28 POPEC 195      52.618  58.473  98.923  1.00  0.00           C
ATOM   3175  C29 POPEC 195      52.838  59.653  99.833  1.00  0.00           C
ATOM   3177 0C21 POPEC 195      52.208  59.863 101.003  1.00  0.00           C
ATOM   3179 1C21 POPEC 195      51.148  58.983 101.623  1.00  0.00           C
ATOM   3182 2C21 POPEC 195      51.598  58.283 102.913  1.00  0.00           C
ATOM   3185 3C21 POPEC 195      51.838  59.233 104.093  1.00  0.00           C
ATOM   3188 4C21 POPEC 195      52.388  58.523 105.343  1.00  0.00           C
ATOM   3191 5C21 POPEC 195      51.388  57.613 106.063  1.00  0.00           C
ATOM   3194 6C21 POPEC 195      52.038  56.893 107.253  1.00  0.00           C
ATOM   3197 7C21 POPEC 195      51.098  55.923 107.973  1.00  0.00           C
ATOM   3200 8C21 POPEC 195      51.768  55.223 109.163  1.00  0.00           C
ATOM   3204  C33 POPEC 195      52.858  51.973  91.683  1.00  0.00           C
ATOM   3207  C34 POPEC 195      53.348  52.463  93.053  1.00  0.00           C
ATOM   3210  C35 POPEC 195      52.508  51.883  94.203  1.00  0.00           C
ATOM   3213  C36 POPEC 195      52.968  52.293  95.603  1.00  0.00           C
ATOM   3216  C37 POPEC 195      51.838  52.113  96.633  1.00  0.00           C
ATOM   3219  C38 POPEC 195      52.258  52.433  98.073  1.00  0.00           C
ATOM   3222  C39 POPEC 195      52.938  51.253  98.793  1.00  0.00           C
ATOM   3225 0C31 POPEC 195      51.968  50.263  99.463  1.00  0.00           C
ATOM   3228 1C31 POPEC 195      52.738  49.143 100.163  1.00  0.00           C
ATOM   3231 2C31 POPEC 195      51.898  48.223 101.053  1.00  0.00           C
ATOM   3234 3C31 POPEC 195      52.758  47.113 101.673  1.00  0.00           C
ATOM   3237 4C31 POPEC 195      52.058  46.323 102.783  1.00  0.00           C
ATOM   3240 5C31 POPEC 195      53.008  45.313 103.443  1.00  0.00           C
ATOM   3243 6C31 POPEC 195      52.388  44.583 104.643  1.00  0.00           C
ATOM   3247  NH3 POPED 196      69.148  85.433  94.063  1.00  0.00           N
ATOM   3251  C12 POPED 196      67.928  86.203  93.623  1.00  0.00           C
ATOM   3254  C11 POPED 196      68.218  87.633  93.163  1.00  0.00           C
ATOM   3257  P   POPED 196      66.958  89.883  92.703  1.00  0.00           P
ATOM   3258  O13 POPED 196      68.198  90.213  91.983  1.00  0.00           O
ATOM   3259  O14 POPED 196      65.688  90.183  92.003  1.00  0.00           O
ATOM   3260  O11 POPED 196      66.948  90.733  94.043  1.00  0.00           O
ATOM   3261  O12 POPED 196      66.998  88.383  93.213  1.00  0.00           O
ATOM   3262  C1  POPED 196      67.888  90.513  95.093  1.00  0.00           C
ATOM   3265  C2  POPED 196      67.178  90.193  96.423  1.00  0.00           C
ATOM   3267  O21 POPED 196      68.038  90.513  97.543  1.00  0.00           O
ATOM   3268  C21 POPED 196      69.228  89.923  97.553  1.00  0.00           C
ATOM   3269  O22 POPED 196      69.558  88.963  96.893  1.00  0.00           O
ATOM   3270  C22 POPED 196      70.188  90.663  98.503  1.00  0.00           C
ATOM   3273  C3  POPED 196      66.548  88.773  96.493  1.00  0.00           C
ATOM   3276  O31 POPED 196      65.768  88.623  97.683  1.00  0.00           O
ATOM   3277  C31 POPED 196      64.528  89.123  97.623  1.00  0.00           C
ATOM   3278  O32 POPED 196      64.018  89.593  96.623  1.00  0.00           O
ATOM   3279  C32 POPED 196      63.888  89.123  99.003  1.00  0.00           C
ATOM   3282  C23 POPED 196      69.598  91.063  99.873  1.00  0.00           C
ATOM   3285  C24 POPED 196      70.668  91.483 100.903  1.00  0.00           C
ATOM   3288  C25 POPED 196      71.738  92.433 100.323  1.00  0.00           C
ATOM   3291  C26 POPED 196      72.708  93.013 101.363  1.00  0.00           C
ATOM   3294  C27 POPED 196      72.098  94.103 102.263  1.00  0.00           C
ATOM   3297  C28 POPED 196      73.148  94.843 103.123  1.00  0.00           C
ATOM   3300  C29 POPED 196      72.518  95.813 104.103  1.00  0.00           C
ATOM   3302 0C21 POPED 196      72.688  95.813 105.433  1.00  0.00           C
ATOM   3304 1C21 POPED 196      73.568  94.873 106.213  1.00  0.00           C
ATOM   3307 2C21 POPED 196      73.888  95.323 107.653  1.00  0.00           C
ATOM   3310 3C21 POPED 196      74.728  96.613 107.713  1.00  0.00           C
ATOM   3313 4C21 POPED 196      75.358  96.863 109.093  1.00  0.00           C
ATOM   3316 5C21 POPED 196      76.318  98.053 109.073  1.00  0.00           C
ATOM   3319 6C21 POPED 196      77.238  98.103 110.303  1.00  0.00           C
ATOM   3322 7C21 POPED 196      78.488  98.963 110.073  1.00  0.00           C
ATOM   3325 8C21 POPED 196      79.508  98.843 111.193  1.00  0.00           C
ATOM   3329  C33 POPED 196      64.848  88.603 100.083  1.00  0.00           C
ATOM   3332  C34 POPED 196      64.308  88.633 101.503  1.00  0.00           C
ATOM   3335  C35 POPED 196      65.418  88.143 102.443  1.00  0.00           C
ATOM   3338  C36 POPED 196      65.238  88.553 103.903  1.00  0.00           C
ATOM   3341  C37 POPED 196      66.538  88.333 104.673  1.00  0.00           C
ATOM   3344  C38 POPED 196      66.398  88.723 106.143  1.00  0.00           C
ATOM   3347  C39 POPED 196      67.668  88.453 106.963  1.00  0.00           C
ATOM   3350 0C31 POPED 196      68.738  89.533 106.783  1.00  0.00           C
ATOM   3353 1C31 POPED 196      69.898  89.343 107.763  1.00  0.00           C
ATOM   3356 2C31 POPED 196      71.088  90.273 107.463  1.00  0.00           C
ATOM   3359 3C31 POPED 196      71.868  90.663 108.723  1.00  0.00           C
ATOM   3362 4C31 POPED 196      72.578  89.493 109.403  1.00  0.00           C
ATOM   3365 5C31 POPED 196      73.128  89.903 110.773  1.00  0.00           C
ATOM   3368 6C31 POPED 196      73.868  88.783 111.513  1.00  0.00           C
ATOM   3372  NH3 POPEE 197      58.278  12.313  86.823  1.00  0.00           N
ATOM   3376  C12 POPEE 197      58.448  13.303  85.713  1.00  0.00           C
ATOM   3379  C11 POPEE 197      57.268  13.153  84.753  1.00  0.00           C
ATOM   3382  P   POPEE 197      55.648  11.053  84.863  1.00  0.00           P
ATOM   3383  O13 POPEE 197      54.658  11.313  83.803  1.00  0.00           O
ATOM   3384  O14 POPEE 197      55.938   9.653  85.273  1.00  0.00           O
ATOM   3385  O11 POPEE 197      55.268  11.873  86.163  1.00  0.00           O
ATOM   3386  O12 POPEE 197      57.018  11.763  84.483  1.00  0.00           O
ATOM   3387  C1  POPEE 197      55.158  11.223  87.433  1.00  0.00           C
ATOM   3390  C2  POPEE 197      54.408  12.113  88.443  1.00  0.00           C
ATOM   3392  O21 POPEE 197      55.148  12.293  89.673  1.00  0.00           O
ATOM   3393  C21 POPEE 197      55.308  11.233  90.433  1.00  0.00           C
ATOM   3394  O22 POPEE 197      55.198  10.063  90.093  1.00  0.00           O
ATOM   3395  C22 POPEE 197      55.628  11.693  91.853  1.00  0.00           C
ATOM   3398  C3  POPEE 197      52.958  11.613  88.683  1.00  0.00           C
ATOM   3401  O31 POPEE 197      52.128  12.673  89.193  1.00  0.00           O
ATOM   3402  C31 POPEE 197      52.118  12.803  90.513  1.00  0.00           C
ATOM   3403  O32 POPEE 197      52.528  12.003  91.323  1.00  0.00           O
ATOM   3404  C32 POPEE 197      51.578  14.183  90.873  1.00  0.00           C
ATOM   3407  C23 POPEE 197      55.478  10.523  92.843  1.00  0.00           C
ATOM   3410  C24 POPEE 197      55.658  10.943  94.313  1.00  0.00           C
ATOM   3413  C25 POPEE 197      54.648  12.023  94.713  1.00  0.00           C
ATOM   3416  C26 POPEE 197      54.228  11.923  96.173  1.00  0.00           C
ATOM   3419  C27 POPEE 197      53.318  13.093  96.583  1.00  0.00           C
ATOM   3422  C28 POPEE 197      52.608  12.883  97.933  1.00  0.00           C
ATOM   3425  C29 POPEE 197      53.548  12.783  99.093  1.00  0.00           C
ATOM   3427 0C21 POPEE 197      53.388  11.983 100.163  1.00  0.00           C
ATOM   3429 1C21 POPEE 197      52.228  11.063 100.423  1.00  0.00           C
ATOM   3432 2C21 POPEE 197      51.818  11.003 101.893  1.00  0.00           C
ATOM   3435 3C21 POPEE 197      51.268  12.333 102.433  1.00  0.00           C
ATOM   3438 4C21 POPEE 197      50.568  12.143 103.793  1.00  0.00           C
ATOM   3441 5C21 POPEE 197      51.478  11.563 104.873  1.00  0.00           C
ATOM   3444 6C21 POPEE 197      50.738  11.343 106.203  1.00  0.00           C
ATOM   3447 7C21 POPEE 197      51.708  11.133 107.373  1.00  0.00           C
ATOM   3450 8C21 POPEE 197      51.008  11.063 108.723  1.00  0.00           C
ATOM   3454  C33 POPEE 197      52.608  15.023  91.663  1.00  0.00           C
ATOM   3457  C34 POPEE 197      53.908  15.263  90.873  1.00  0.00           C
ATOM   3460  C35 POPEE 197      54.698  16.513  91.313  1.00  0.00           C
ATOM   3463  C36 POPEE 197      55.418  16.393  92.673  1.00  0.00           C
ATOM   3466  C37 POPEE 197      54.508  16.553  93.903  1.00  0.00           C
ATOM   3469  C38 POPEE 197      55.288  16.723  95.213  1.00  0.00           C
ATOM   3472  C39 POPEE 197      54.398  17.153  96.393  1.00  0.00           C
ATOM   3475 0C31 POPEE 197      55.198  17.523  97.643  1.00  0.00           C
ATOM   3478 1C31 POPEE 197      54.378  18.363  98.643  1.00  0.00           C
ATOM   3481 2C31 POPEE 197      55.118  18.613  99.963  1.00  0.00           C
ATOM   3484 3C31 POPEE 197      54.438  19.663 100.843  1.00  0.00           C
ATOM   3487 4C31 POPEE 197      55.138  19.853 102.203  1.00  0.00           C
ATOM   3490 5C31 POPEE 197      54.448  20.883 103.093  1.00  0.00           C
ATOM   3493 6C31 POPEE 197      55.048  20.953 104.503  1.00  0.00           C
ATOM   3497  NH3 POPEF 198      93.848  89.773  92.703  1.00  0.00           N
ATOM   3501  C12 POPEF 198      92.998  90.463  91.673  1.00  0.00           C
ATOM   3504  C11 POPEF 198      91.528  90.453  92.093  1.00  0.00           C
ATOM   3507  P   POPEF 198      90.488  92.653  93.043  1.00  0.00           P
ATOM   3508  O13 POPEF 198      89.438  92.473  92.033  1.00  0.00           O
ATOM   3509  O14 POPEF 198      91.438  93.773  92.823  1.00  0.00           O
ATOM   3510  O11 POPEF 198      89.848  92.883  94.473  1.00  0.00           O
ATOM   3511  O12 POPEF 198      91.288  91.293  93.233  1.00  0.00           O
ATOM   3512  C1  POPEF 198      88.798  92.043  94.983  1.00  0.00           C
ATOM   3515  C2  POPEF 198      89.198  91.333  96.303  1.00  0.00           C
ATOM   3517  O21 POPEF 198      89.338  92.333  97.333  1.00  0.00           O
ATOM   3518  C21 POPEF 198      89.238  92.083  98.653  1.00  0.00           C
ATOM   3519  O22 POPEF 198      89.568  92.923  99.493  1.00  0.00           O
ATOM   3520  C22 POPEF 198      88.608  90.753  99.073  1.00  0.00           C
ATOM   3523  C3  POPEF 198      90.508  90.533  96.083  1.00  0.00           C
ATOM   3526  O31 POPEF 198      90.948  89.833  97.263  1.00  0.00           O
ATOM   3527  C31 POPEF 198      91.978  89.023  97.013  1.00  0.00           C
ATOM   3528  O32 POPEF 198      92.408  88.733  95.913  1.00  0.00           O
ATOM   3529  C32 POPEF 198      92.568  88.563  98.353  1.00  0.00           C
ATOM   3532  C23 POPEF 198      89.028  90.353 100.523  1.00  0.00           C
ATOM   3535  C24 POPEF 198      88.238  89.143 101.043  1.00  0.00           C
ATOM   3538  C25 POPEF 198      88.948  88.283 102.103  1.00  0.00           C
ATOM   3541  C26 POPEF 198      89.448  89.013 103.363  1.00  0.00           C
ATOM   3544  C27 POPEF 198      89.988  88.013 104.403  1.00  0.00           C
ATOM   3547  C28 POPEF 198      90.638  88.693 105.633  1.00  0.00           C
ATOM   3550  C29 POPEF 198      91.008  87.733 106.733  1.00  0.00           C
ATOM   3552 0C21 POPEF 198      90.888  87.953 108.053  1.00  0.00           C
ATOM   3554 1C21 POPEF 198      90.428  89.243 108.683  1.00  0.00           C
ATOM   3557 2C21 POPEF 198      91.108  89.543 110.033  1.00  0.00           C
ATOM   3560 3C21 POPEF 198      92.598  89.893 109.903  1.00  0.00           C
ATOM   3563 4C21 POPEF 198      93.188  90.453 111.213  1.00  0.00           C
ATOM   3566 5C21 POPEF 198      93.498  89.393 112.273  1.00  0.00           C
ATOM   3569 6C21 POPEF 198      94.798  88.613 111.973  1.00  0.00           C
ATOM   3572 7C21 POPEF 198      95.408  87.953 113.213  1.00  0.00           C
ATOM   3575 8C21 POPEF 198      96.688  87.183 112.913  1.00  0.00           C
ATOM   3579  C33 POPEF 198      93.698  87.533  98.183  1.00  0.00           C
ATOM   3582  C34 POPEF 198      94.558  87.303  99.443  1.00  0.00           C
ATOM   3585  C35 POPEF 198      94.998  85.833  99.593  1.00  0.00           C
ATOM   3588  C36 POPEF 198      96.448  85.643 100.043  1.00  0.00           C
ATOM   3591  C37 POPEF 198      96.718  86.253 101.413  1.00  0.00           C
ATOM   3594  C38 POPEF 198      98.018  85.743 102.053  1.00  0.00           C
ATOM   3597  C39 POPEF 198      97.958  85.773 103.583  1.00  0.00           C
ATOM   3600 0C31 POPEF 198      99.148  85.063 104.223  1.00  0.00           C
ATOM   3603 1C31 POPEF 198      98.888  84.753 105.703  1.00  0.00           C
ATOM   3606 2C31 POPEF 198     100.078  84.043 106.363  1.00  0.00           C
ATOM   3609 3C31 POPEF 198     101.198  85.013 106.773  1.00  0.00           C
ATOM   3612 4C31 POPEF 198     102.598  84.373 106.783  1.00  0.00           C
ATOM   3615 5C31 POPEF 198     103.118  84.053 105.373  1.00  0.00           C
ATOM   3618 6C31 POPEF 198     104.598  83.683 105.343  1.00  0.00           C
ATOM   3622  NH3 POPEG 199     119.138  10.183  85.313  1.00  0.00           N
ATOM   3626  C12 POPEG 199     118.878  10.473  83.873  1.00  0.00           C
ATOM   3629  C11 POPEG 199     120.148  10.273  83.023  1.00  0.00           C
ATOM   3632  P   POPEG 199     122.618  11.143  82.833  1.00  0.00           P
ATOM   3633  O13 POPEG 199     123.148   9.773  83.033  1.00  0.00           O
ATOM   3634  O14 POPEG 199     122.578  11.643  81.443  1.00  0.00           O
ATOM   3635  O11 POPEG 199     123.368  12.143  83.803  1.00  0.00           O
ATOM   3636  O12 POPEG 199     121.158  11.173  83.463  1.00  0.00           O
ATOM   3637  C1  POPEG 199     123.328  11.863  85.213  1.00  0.00           C
ATOM   3640  C2  POPEG 199     122.888  13.063  86.083  1.00  0.00           C
ATOM   3642  O21 POPEG 199     122.308  12.493  87.273  1.00  0.00           O
ATOM   3643  C21 POPEG 199     122.628  13.103  88.403  1.00  0.00           C
ATOM   3644  O22 POPEG 199     123.418  14.023  88.533  1.00  0.00           O
ATOM   3645  C22 POPEG 199     121.768  12.493  89.533  1.00  0.00           C
ATOM   3648  C3  POPEG 199     121.848  13.983  85.383  1.00  0.00           C
ATOM   3651  O31 POPEG 199     121.208  14.813  86.363  1.00  0.00           O
ATOM   3652  C31 POPEG 199     121.418  16.103  86.363  1.00  0.00           C
ATOM   3653  O32 POPEG 199     121.838  16.793  85.443  1.00  0.00           O
ATOM   3654  C32 POPEG 199     121.108  16.653  87.743  1.00  0.00           C
ATOM   3657  C23 POPEG 199     122.548  12.133  90.813  1.00  0.00           C
ATOM   3660  C24 POPEG 199     122.618  13.283  91.823  1.00  0.00           C
ATOM   3663  C25 POPEG 199     123.288  12.883  93.153  1.00  0.00           C
ATOM   3666  C26 POPEG 199     122.838  13.773  94.323  1.00  0.00           C
ATOM   3669  C27 POPEG 199     123.668  13.553  95.593  1.00  0.00           C
ATOM   3672  C28 POPEG 199     122.828  13.523  96.883  1.00  0.00           C
ATOM   3675  C29 POPEG 199     123.698  13.443  98.103  1.00  0.00           C
ATOM   3677 0C21 POPEG 199     123.358  13.873  99.333  1.00  0.00           C
ATOM   3679 1C21 POPEG 199     122.028  14.463  99.733  1.00  0.00           C
ATOM   3682 2C21 POPEG 199     122.158  15.963 100.033  1.00  0.00           C
ATOM   3685 3C21 POPEG 199     120.808  16.603 100.383  1.00  0.00           C
ATOM   3688 4C21 POPEG 199     120.868  18.143 100.463  1.00  0.00           C
ATOM   3691 5C21 POPEG 199     121.938  18.663 101.433  1.00  0.00           C
ATOM   3694 6C21 POPEG 199     121.858  20.173 101.633  1.00  0.00           C
ATOM   3697 7C21 POPEG 199     123.068  20.723 102.393  1.00  0.00           C
ATOM   3700 8C21 POPEG 199     123.018  22.233 102.603  1.00  0.00           C
ATOM   3704  C33 POPEG 199     122.358  17.323  88.353  1.00  0.00           C
ATOM   3707  C34 POPEG 199     122.448  17.123  89.873  1.00  0.00           C
ATOM   3710  C35 POPEG 199     121.228  17.643  90.643  1.00  0.00           C
ATOM   3713  C36 POPEG 199     121.558  17.963  92.113  1.00  0.00           C
ATOM   3716  C37 POPEG 199     120.478  18.793  92.823  1.00  0.00           C
ATOM   3719  C38 POPEG 199     120.888  19.203  94.243  1.00  0.00           C
ATOM   3722  C39 POPEG 199     119.798  19.993  94.983  1.00  0.00           C
ATOM   3725 0C31 POPEG 199     120.048  20.073  96.493  1.00  0.00           C
ATOM   3728 1C31 POPEG 199     118.938  20.843  97.233  1.00  0.00           C
ATOM   3731 2C31 POPEG 199     119.068  20.803  98.753  1.00  0.00           C
ATOM   3734 3C31 POPEG 199     117.858  21.373  99.513  1.00  0.00           C
ATOM   3737 4C31 POPEG 199     117.758  22.913  99.493  1.00  0.00           C
ATOM   3740 5C31 POPEG 199     116.588  23.423 100.343  1.00  0.00           C
ATOM   3743 6C31 POPEG 199     116.648  24.933 100.633  1.00  0.00           C
ATOM   3747  NH3 POPEH 200     106.838 108.693  94.793  1.00  0.00           N
ATOM   3751  C12 POPEH 200     107.068 108.143  93.413  1.00  0.00           C
ATOM   3754  C11 POPEH 200     108.458 108.533  92.893  1.00  0.00           C
ATOM   3757  P   POPEH 200     110.278 106.923  91.853  1.00  0.00           P
ATOM   3758  O13 POPEH 200     110.088 105.483  92.143  1.00  0.00           O
ATOM   3759  O14 POPEH 200     110.928 107.273  90.573  1.00  0.00           O
ATOM   3760  O11 POPEH 200     111.048 107.623  93.023  1.00  0.00           O
ATOM   3761  O12 POPEH 200     108.858 107.613  91.883  1.00  0.00           O
ATOM   3762  C1  POPEH 200     112.268 107.173  93.583  1.00  0.00           C
ATOM   3765  C2  POPEH 200     112.128 107.173  95.133  1.00  0.00           C
ATOM   3767  O21 POPEH 200     113.348 107.723  95.693  1.00  0.00           O
ATOM   3768  C21 POPEH 200     114.018 107.233  96.723  1.00  0.00           C
ATOM   3769  O22 POPEH 200     113.768 106.203  97.313  1.00  0.00           O
ATOM   3770  C22 POPEH 200     115.188 108.173  97.083  1.00  0.00           C
ATOM   3773  C3  POPEH 200     111.538 105.803  95.633  1.00  0.00           C
ATOM   3776  O31 POPEH 200     110.948 105.803  96.953  1.00  0.00           O
ATOM   3777  C31 POPEH 200     109.698 106.233  97.103  1.00  0.00           C
ATOM   3778  O32 POPEH 200     109.068 106.913  96.293  1.00  0.00           O
ATOM   3779  C32 POPEH 200     109.158 105.763  98.463  1.00  0.00           C
ATOM   3782  C23 POPEH 200     114.728 109.393  97.923  1.00  0.00           C
ATOM   3785  C24 POPEH 200     115.858 110.283  98.463  1.00  0.00           C
ATOM   3788  C25 POPEH 200     116.648 109.673  99.633  1.00  0.00           C
ATOM   3791  C26 POPEH 200     117.288 110.763 100.513  1.00  0.00           C
ATOM   3794  C27 POPEH 200     118.018 110.193 101.753  1.00  0.00           C
ATOM   3797  C28 POPEH 200     118.558 111.313 102.663  1.00  0.00           C
ATOM   3800  C29 POPEH 200     119.318 110.783 103.843  1.00  0.00           C
ATOM   3802 0C21 POPEH 200     119.438 111.373 105.053  1.00  0.00           C
ATOM   3804 1C21 POPEH 200     118.848 112.713 105.433  1.00  0.00           C
ATOM   3807 2C21 POPEH 200     119.148 113.103 106.893  1.00  0.00           C
ATOM   3810 3C21 POPEH 200     120.618 113.473 107.153  1.00  0.00           C
ATOM   3813 4C21 POPEH 200     120.898 113.833 108.623  1.00  0.00           C
ATOM   3816 5C21 POPEH 200     121.008 112.623 109.563  1.00  0.00           C
ATOM   3819 6C21 POPEH 200     122.348 111.883 109.413  1.00  0.00           C
ATOM   3822 7C21 POPEH 200     122.468 110.653 110.333  1.00  0.00           C
ATOM   3825 8C21 POPEH 200     123.828 109.973 110.223  1.00  0.00           C
ATOM   3829  C33 POPEH 200     109.138 106.853  99.563  1.00  0.00           C
ATOM   3832  C34 POPEH 200     108.708 106.343 100.943  1.00  0.00           C
ATOM   3835  C35 POPEH 200     109.628 105.243 101.473  1.00  0.00           C
ATOM   3838  C36 POPEH 200     109.448 104.943 102.963  1.00  0.00           C
ATOM   3841  C37 POPEH 200     110.468 103.913 103.443  1.00  0.00           C
ATOM   3844  C38 POPEH 200     110.328 103.593 104.933  1.00  0.00           C
ATOM   3847  C39 POPEH 200     111.508 102.783 105.463  1.00  0.00           C
ATOM   3850 0C31 POPEH 200     111.418 102.553 106.973  1.00  0.00           C
ATOM   3853 1C31 POPEH 200     112.688 101.893 107.523  1.00  0.00           C
ATOM   3856 2C31 POPEH 200     112.758 101.933 109.063  1.00  0.00           C
ATOM   3859 3C31 POPEH 200     112.798 100.553 109.723  1.00  0.00           C
ATOM   3862 4C31 POPEH 200     111.528  99.723 109.503  1.00  0.00           C
ATOM   3865 5C31 POPEH 200     111.498  98.473 110.393  1.00  0.00           C
ATOM   3868 6C31 POPEH 200     110.338  97.523 110.073  1.00  0.00           C
ATOM   3872  NH3 POPEI 201     112.818 124.493  90.113  1.00  0.00           N
ATOM   3876  C12 POPEI 201     112.078 124.123  88.863  1.00  0.00           C
ATOM   3879  C11 POPEI 201     112.258 125.183  87.763  1.00  0.00           C
ATOM   3882  P   POPEI 201     109.798 125.113  86.863  1.00  0.00           P
ATOM   3883  O13 POPEI 201     109.238 123.833  87.353  1.00  0.00           O
ATOM   3884  O14 POPEI 201     109.188 125.643  85.623  1.00  0.00           O
ATOM   3885  O11 POPEI 201     109.768 126.163  88.023  1.00  0.00           O
ATOM   3886  O12 POPEI 201     111.368 124.933  86.673  1.00  0.00           O
ATOM   3887  C1  POPEI 201     108.598 126.673  88.643  1.00  0.00           C
ATOM   3890  C2  POPEI 201     108.968 127.093  90.083  1.00  0.00           C
ATOM   3892  O21 POPEI 201     108.558 126.043  90.993  1.00  0.00           O
ATOM   3893  C21 POPEI 201     109.508 125.573  91.783  1.00  0.00           C
ATOM   3894  O22 POPEI 201     110.708 125.693  91.613  1.00  0.00           O
ATOM   3895  C22 POPEI 201     108.838 124.853  92.963  1.00  0.00           C
ATOM   3898  C3  POPEI 201     108.318 128.439  90.533  1.00  0.00           C
ATOM   3901  O31 POPEI 201     108.878 128.869  91.793  1.00  0.00           O
ATOM   3902  C31 POPEI 201     108.798 130.179  92.043  1.00  0.00           C
ATOM   3903  O32 POPEI 201     108.278 131.019  91.313  1.00  0.00           O
ATOM   3904  C32 POPEI 201     109.508 130.499  93.343  1.00  0.00           C
ATOM   3907  C23 POPEI 201     109.788 124.603  94.153  1.00  0.00           C
ATOM   3910  C24 POPEI 201     109.068 124.003  95.373  1.00  0.00           C
ATOM   3913  C25 POPEI 201     110.018 123.633  96.523  1.00  0.00           C
ATOM   3916  C26 POPEI 201     109.278 123.293  97.823  1.00  0.00           C
ATOM   3919  C27 POPEI 201     108.938 124.523  98.683  1.00  0.00           C
ATOM   3922  C28 POPEI 201     108.028 124.193  99.883  1.00  0.00           C
ATOM   3925  C29 POPEI 201     108.738 123.453 100.993  1.00  0.00           C
ATOM   3927 0C21 POPEI 201     108.188 123.113 102.173  1.00  0.00           C
ATOM   3929 1C21 POPEI 201     106.768 123.353 102.603  1.00  0.00           C
ATOM   3932 2C21 POPEI 201     106.088 122.093 103.183  1.00  0.00           C
ATOM   3935 3C21 POPEI 201     105.908 120.953 102.153  1.00  0.00           C
ATOM   3938 4C21 POPEI 201     105.548 119.593 102.783  1.00  0.00           C
ATOM   3941 5C21 POPEI 201     104.238 119.583 103.593  1.00  0.00           C
ATOM   3944 6C21 POPEI 201     102.978 119.493 102.723  1.00  0.00           C
ATOM   3947 7C21 POPEI 201     101.688 119.473 103.553  1.00  0.00           C
ATOM   3950 8C21 POPEI 201     100.398 119.493 102.723  1.00  0.00           C
ATOM   3954  C33 POPEI 201     108.678 130.219  94.613  1.00  0.00           C
ATOM   3957  C34 POPEI 201     109.048 128.879  95.273  1.00  0.00           C
ATOM   3960  C35 POPEI 201     108.538 128.729  96.723  1.00  0.00           C
ATOM   3963  C36 POPEI 201     109.248 129.669  97.713  1.00  0.00           C
ATOM   3966  C37 POPEI 201     108.778 129.499  99.163  1.00  0.00           C
ATOM   3969  C38 POPEI 201     109.498 130.479 100.113  1.00  0.00           C
ATOM   3972  C39 POPEI 201     109.048 130.389 101.573  1.00  0.00           C
ATOM   3975 0C31 POPEI 201     109.158 128.969 102.143  1.00  0.00           C
ATOM   3978 1C31 POPEI 201     109.068 128.919 103.663  1.00  0.00           C
ATOM   3981 2C31 POPEI 201     108.878 127.493 104.183  1.00  0.00           C
ATOM   3984 3C31 POPEI 201     108.978 127.393 105.713  1.00  0.00           C
ATOM   3987 4C31 POPEI 201     108.538 126.023 106.233  1.00  0.00           C
ATOM   3990 5C31 POPEI 201     108.778 125.863 107.733  1.00  0.00           C
ATOM   3993 6C31 POPEI 201     108.328 124.493 108.263  1.00  0.00           C
ATOM   3997  NH3 POPEJ 202      26.658 120.213 129.353  1.00  0.00           N
ATOM   4001  C12 POPEJ 202      26.028 119.343 130.393  1.00  0.00           C
ATOM   4004  C11 POPEJ 202      25.788 120.143 131.673  1.00  0.00           C
ATOM   4007  P   POPEJ 202      23.878 119.713 133.393  1.00  0.00           P
ATOM   4008  O13 POPEJ 202      23.758 118.893 134.623  1.00  0.00           O
ATOM   4009  O14 POPEJ 202      23.938 121.183 133.543  1.00  0.00           O
ATOM   4010  O11 POPEJ 202      22.778 119.233 132.353  1.00  0.00           O
ATOM   4011  O12 POPEJ 202      25.208 119.283 132.663  1.00  0.00           O
ATOM   4012  C1  POPEJ 202      22.368 119.883 131.153  1.00  0.00           C
ATOM   4015  C2  POPEJ 202      22.108 118.853 130.013  1.00  0.00           C
ATOM   4017  O21 POPEJ 202      21.528 119.503 128.873  1.00  0.00           O
ATOM   4018  C21 POPEJ 202      22.398 119.923 127.953  1.00  0.00           C
ATOM   4019  O22 POPEJ 202      23.598 120.073 128.133  1.00  0.00           O
ATOM   4020  C22 POPEJ 202      21.658 120.053 126.613  1.00  0.00           C
ATOM   4023  C3  POPEJ 202      21.128 117.703 130.393  1.00  0.00           C
ATOM   4026  O31 POPEJ 202      20.658 117.043 129.183  1.00  0.00           O
ATOM   4027  C31 POPEJ 202      21.378 116.003 128.773  1.00  0.00           C
ATOM   4028  O32 POPEJ 202      22.238 115.443 129.413  1.00  0.00           O
ATOM   4029  C32 POPEJ 202      20.978 115.653 127.343  1.00  0.00           C
ATOM   4032  C23 POPEJ 202      22.578 119.963 125.363  1.00  0.00           C
ATOM   4035  C24 POPEJ 202      21.848 119.413 124.123  1.00  0.00           C
ATOM   4038  C25 POPEJ 202      22.518 119.783 122.783  1.00  0.00           C
ATOM   4041  C26 POPEJ 202      23.998 119.393 122.643  1.00  0.00           C
ATOM   4044  C27 POPEJ 202      24.268 117.973 122.143  1.00  0.00           C
ATOM   4047  C28 POPEJ 202      25.758 117.793 121.773  1.00  0.00           C
ATOM   4050  C29 POPEJ 202      26.118 116.343 121.593  1.00  0.00           C
ATOM   4052 0C21 POPEJ 202      26.748 115.763 120.563  1.00  0.00           C
ATOM   4054 1C21 POPEJ 202      27.298 116.433 119.323  1.00  0.00           C
ATOM   4057 2C21 POPEJ 202      27.918 115.383 118.363  1.00  0.00           C
ATOM   4060 3C21 POPEJ 202      29.038 115.963 117.483  1.00  0.00           C
ATOM   4063 4C21 POPEJ 202      29.878 114.873 116.813  1.00  0.00           C
ATOM   4066 5C21 POPEJ 202      29.188 114.123 115.663  1.00  0.00           C
ATOM   4069 6C21 POPEJ 202      29.048 114.993 114.413  1.00  0.00           C
ATOM   4072 7C21 POPEJ 202      28.408 114.263 113.223  1.00  0.00           C
ATOM   4075 8C21 POPEJ 202      28.348 115.133 111.973  1.00  0.00           C
ATOM   4079  C33 POPEJ 202      22.088 114.923 126.533  1.00  0.00           C
ATOM   4082  C34 POPEJ 202      21.678 114.643 125.083  1.00  0.00           C
ATOM   4085  C35 POPEJ 202      22.808 114.023 124.243  1.00  0.00           C
ATOM   4088  C36 POPEJ 202      22.478 113.943 122.743  1.00  0.00           C
ATOM   4091  C37 POPEJ 202      23.698 113.523 121.903  1.00  0.00           C
ATOM   4094  C38 POPEJ 202      23.568 113.843 120.403  1.00  0.00           C
ATOM   4097  C39 POPEJ 202      23.208 112.633 119.523  1.00  0.00           C
ATOM   4100 0C31 POPEJ 202      24.448 111.833 119.103  1.00  0.00           C
ATOM   4103 1C31 POPEJ 202      24.118 110.793 118.013  1.00  0.00           C
ATOM   4106 2C31 POPEJ 202      25.338 110.063 117.443  1.00  0.00           C
ATOM   4109 3C31 POPEJ 202      26.128 110.903 116.413  1.00  0.00           C
ATOM   4112 4C31 POPEJ 202      26.968 110.023 115.463  1.00  0.00           C
ATOM   4115 5C31 POPEJ 202      27.528 110.803 114.273  1.00  0.00           C
ATOM   4118 6C31 POPEJ 202      28.278 109.923 113.263  1.00  0.00           C
ATOM   4122  NH3 POPEK 203     111.408  51.453  87.013  1.00  0.00           N
ATOM   4126  C12 POPEK 203     112.588  52.013  86.283  1.00  0.00           C
ATOM   4129  C11 POPEK 203     112.018  52.813  85.113  1.00  0.00           C
ATOM   4132  P   POPEK 203     109.868  52.513  83.633  1.00  0.00           P
ATOM   4133  O13 POPEK 203     110.268  53.833  83.123  1.00  0.00           O
ATOM   4134  O14 POPEK 203     109.428  51.473  82.693  1.00  0.00           O
ATOM   4135  O11 POPEK 203     108.828  52.633  84.803  1.00  0.00           O
ATOM   4136  O12 POPEK 203     111.088  51.973  84.443  1.00  0.00           O
ATOM   4137  C1  POPEK 203     108.578  53.873  85.463  1.00  0.00           C
ATOM   4140  C2  POPEK 203     107.458  53.673  86.523  1.00  0.00           C
ATOM   4142  O21 POPEK 203     107.778  54.433  87.713  1.00  0.00           O
ATOM   4143  C21 POPEK 203     108.708  53.983  88.513  1.00  0.00           C
ATOM   4144  O22 POPEK 203     109.538  53.113  88.273  1.00  0.00           O
ATOM   4145  C22 POPEK 203     108.638  54.773  89.813  1.00  0.00           C
ATOM   4148  C3  POPEK 203     107.158  52.153  86.823  1.00  0.00           C
ATOM   4151  O31 POPEK 203     106.528  51.993  88.113  1.00  0.00           O
ATOM   4152  C31 POPEK 203     106.938  50.953  88.823  1.00  0.00           C
ATOM   4153  O32 POPEK 203     107.578  50.003  88.403  1.00  0.00           O
ATOM   4154  C32 POPEK 203     106.608  51.233  90.283  1.00  0.00           C
ATOM   4157  C23 POPEK 203     109.768  54.363  90.783  1.00  0.00           C
ATOM   4160  C24 POPEK 203     109.718  55.133  92.103  1.00  0.00           C
ATOM   4163  C25 POPEK 203     108.548  54.663  92.983  1.00  0.00           C
ATOM   4166  C26 POPEK 203     108.988  54.253  94.393  1.00  0.00           C
ATOM   4169  C27 POPEK 203     108.088  53.153  94.983  1.00  0.00           C
ATOM   4172  C28 POPEK 203     108.498  52.753  96.413  1.00  0.00           C
ATOM   4175  C29 POPEK 203     108.108  53.823  97.403  1.00  0.00           C
ATOM   4177 0C21 POPEK 203     106.878  53.983  97.903  1.00  0.00           C
ATOM   4179 1C21 POPEK 203     105.678  53.123  97.603  1.00  0.00           C
ATOM   4182 2C21 POPEK 203     104.618  53.173  98.723  1.00  0.00           C
ATOM   4185 3C21 POPEK 203     105.128  52.683 100.083  1.00  0.00           C
ATOM   4188 4C21 POPEK 203     104.028  52.713 101.153  1.00  0.00           C
ATOM   4191 5C21 POPEK 203     104.498  52.263 102.543  1.00  0.00           C
ATOM   4194 6C21 POPEK 203     105.418  53.293 103.243  1.00  0.00           C
ATOM   4197 7C21 POPEK 203     105.698  52.933 104.703  1.00  0.00           C
ATOM   4200 8C21 POPEK 203     106.238  54.103 105.533  1.00  0.00           C
ATOM   4204  C33 POPEK 203     106.138  49.993  91.073  1.00  0.00           C
ATOM   4207  C34 POPEK 203     106.808  49.943  92.453  1.00  0.00           C
ATOM   4210  C35 POPEK 203     105.878  49.533  93.603  1.00  0.00           C
ATOM   4213  C36 POPEK 203     105.198  48.173  93.403  1.00  0.00           C
ATOM   4216  C37 POPEK 203     104.468  47.723  94.683  1.00  0.00           C
ATOM   4219  C38 POPEK 203     103.538  46.533  94.453  1.00  0.00           C
ATOM   4222  C39 POPEK 203     102.728  46.183  95.713  1.00  0.00           C
ATOM   4225 0C31 POPEK 203     102.958  44.743  96.173  1.00  0.00           C
ATOM   4228 1C31 POPEK 203     102.248  44.413  97.493  1.00  0.00           C
ATOM   4231 2C31 POPEK 203     102.368  42.923  97.843  1.00  0.00           C
ATOM   4234 3C31 POPEK 203     101.338  42.463  98.873  1.00  0.00           C
ATOM   4237 4C31 POPEK 203     101.588  42.993 100.293  1.00  0.00           C
ATOM   4240 5C31 POPEK 203     100.478  42.603 101.273  1.00  0.00           C
ATOM   4243 6C31 POPEK 203     100.698  43.143 102.693  1.00  0.00           C
ATOM   4247  NH3 POPEL 204       5.028  20.733  84.673  1.00  0.00           N
ATOM   4251  C12 POPEL 204       5.978  20.083  83.703  1.00  0.00           C
ATOM   4254  C11 POPEL 204       5.448  18.723  83.233  1.00  0.00           C
ATOM   4257  P   POPEL 204       6.708  16.793  84.453  1.00  0.00           P
ATOM   4258  O13 POPEL 204       5.678  15.713  84.353  1.00  0.00           O
ATOM   4259  O14 POPEL 204       8.128  16.403  84.473  1.00  0.00           O
ATOM   4260  O11 POPEL 204       6.348  17.693  85.723  1.00  0.00           O
ATOM   4261  O12 POPEL 204       6.488  17.753  83.223  1.00  0.00           O
ATOM   4262  C1  POPEL 204       6.258  16.923  86.943  1.00  0.00           C
ATOM   4265  C2  POPEL 204       6.078  17.723  88.293  1.00  0.00           C
ATOM   4267  O21 POPEL 204       5.048  18.713  88.373  1.00  0.00           O
ATOM   4268  C21 POPEL 204       3.808  18.363  88.103  1.00  0.00           C
ATOM   4269  O22 POPEL 204       3.438  17.393  87.473  1.00  0.00           O
ATOM   4270  C22 POPEL 204       2.878  19.463  88.643  1.00  0.00           C
ATOM   4273  C3  POPEL 204       7.398  18.353  88.823  1.00  0.00           C
ATOM   4276  O31 POPEL 204       7.348  18.753  90.213  1.00  0.00           O
ATOM   4277  C31 POPEL 204       7.228  17.743  91.083  1.00  0.00           C
ATOM   4278  O32 POPEL 204       6.168  17.313  91.503  1.00  0.00           O
ATOM   4279  C32 POPEL 204       8.588  17.193  91.483  1.00  0.00           C
ATOM   4282  C23 POPEL 204       3.048  19.723  90.163  1.00  0.00           C
ATOM   4285  C24 POPEL 204       2.188  18.813  91.043  1.00  0.00           C
ATOM   4288  C25 POPEL 204       2.408  19.043  92.543  1.00  0.00           C
ATOM   4291  C26 POPEL 204       1.678  18.003  93.393  1.00  0.00           C
ATOM   4294  C27 POPEL 204       2.278  17.773  94.803  1.00  0.00           C
ATOM   4297  C28 POPEL 204       1.818  18.763  95.893  1.00  0.00           C
ATOM   4300  C29 POPEL 204       0.372  18.563  96.283  1.00  0.00           C
ATOM   4302 0C21 POPEL 204      -0.148  18.543  97.533  1.00  0.00           C
ATOM   4304 1C21 POPEL 204       0.582  18.743  98.833  1.00  0.00           C
ATOM   4307 2C21 POPEL 204       0.382  17.623  99.883  1.00  0.00           C
ATOM   4310 3C21 POPEL 204      -0.978  17.643 100.603  1.00  0.00           C
ATOM   4313 4C21 POPEL 204      -1.938  16.533 100.153  1.00  0.00           C
ATOM   4316 5C21 POPEL 204      -3.378  16.723 100.653  1.00  0.00           C
ATOM   4319 6C21 POPEL 204      -3.568  16.733 102.173  1.00  0.00           C
ATOM   4322 7C21 POPEL 204      -3.308  15.373 102.843  1.00  0.00           C
ATOM   4325 8C21 POPEL 204      -3.728  15.323 104.313  1.00  0.00           C
ATOM   4329  C33 POPEL 204       8.738  17.073  93.013  1.00  0.00           C
ATOM   4332  C34 POPEL 204       8.978  18.443  93.673  1.00  0.00           C
ATOM   4335  C35 POPEL 204       8.828  18.443  95.203  1.00  0.00           C
ATOM   4338  C36 POPEL 204       7.408  18.053  95.633  1.00  0.00           C
ATOM   4341  C37 POPEL 204       7.068  18.383  97.083  1.00  0.00           C
ATOM   4344  C38 POPEL 204       5.558  18.243  97.323  1.00  0.00           C
ATOM   4347  C39 POPEL 204       5.178  17.623  98.673  1.00  0.00           C
ATOM   4350 0C31 POPEL 204       5.428  18.503  99.893  1.00  0.00           C
ATOM   4353 1C31 POPEL 204       5.098  17.753 101.183  1.00  0.00           C
ATOM   4356 2C31 POPEL 204       4.998  18.673 102.403  1.00  0.00           C
ATOM   4359 3C31 POPEL 204       5.098  17.903 103.733  1.00  0.00           C
ATOM   4362 4C31 POPEL 204       5.088  18.833 104.943  1.00  0.00           C
ATOM   4365 5C31 POPEL 204       5.508  18.133 106.243  1.00  0.00           C
ATOM   4368 6C31 POPEL 204       5.708  19.103 107.413  1.00  0.00           C
ATOM   4372  NH3 POPEM 205      84.758  49.573  88.093  1.00  0.00           N
ATOM   4376  C12 POPEM 205      85.628  49.753  86.863  1.00  0.00           C
ATOM   4379  C11 POPEM 205      87.108  49.763  87.243  1.00  0.00           C
ATOM   4382  P   POPEM 205      88.548  49.093  85.113  1.00  0.00           P
ATOM   4383  O13 POPEM 205      87.528  48.583  84.193  1.00  0.00           O
ATOM   4384  O14 POPEM 205      89.758  49.663  84.493  1.00  0.00           O
ATOM   4385  O11 POPEM 205      89.088  47.943  86.093  1.00  0.00           O
ATOM   4386  O12 POPEM 205      87.938  50.133  86.133  1.00  0.00           O
ATOM   4387  C1  POPEM 205      90.048  48.453  87.043  1.00  0.00           C
ATOM   4390  C2  POPEM 205      90.518  47.363  88.043  1.00  0.00           C
ATOM   4392  O21 POPEM 205      90.828  47.953  89.313  1.00  0.00           O
ATOM   4393  C21 POPEM 205      89.808  48.253  90.103  1.00  0.00           C
ATOM   4394  O22 POPEM 205      88.618  48.103  89.843  1.00  0.00           O
ATOM   4395  C22 POPEM 205      90.398  48.733  91.433  1.00  0.00           C
ATOM   4398  C3  POPEM 205      91.778  46.653  87.483  1.00  0.00           C
ATOM   4401  O31 POPEM 205      92.668  46.163  88.513  1.00  0.00           O
ATOM   4402  C31 POPEM 205      93.698  46.933  88.823  1.00  0.00           C
ATOM   4403  O32 POPEM 205      94.088  47.933  88.253  1.00  0.00           O
ATOM   4404  C32 POPEM 205      94.388  46.353  90.063  1.00  0.00           C
ATOM   4407  C23 POPEM 205      89.378  49.223  92.493  1.00  0.00           C
ATOM   4410  C24 POPEM 205      89.278  48.243  93.673  1.00  0.00           C
ATOM   4413  C25 POPEM 205      88.218  48.653  94.713  1.00  0.00           C
ATOM   4416  C26 POPEM 205      88.168  47.643  95.863  1.00  0.00           C
ATOM   4419  C27 POPEM 205      87.138  48.013  96.943  1.00  0.00           C
ATOM   4422  C28 POPEM 205      87.088  46.963  98.063  1.00  0.00           C
ATOM   4425  C29 POPEM 205      85.818  47.033  98.883  1.00  0.00           C
ATOM   4427 0C21 POPEM 205      85.528  47.953  99.823  1.00  0.00           C
ATOM   4429 1C21 POPEM 205      86.418  49.073 100.283  1.00  0.00           C
ATOM   4432 2C21 POPEM 205      86.338  49.293 101.803  1.00  0.00           C
ATOM   4435 3C21 POPEM 205      86.918  48.153 102.643  1.00  0.00           C
ATOM   4438 4C21 POPEM 205      87.138  48.553 104.103  1.00  0.00           C
ATOM   4441 5C21 POPEM 205      87.618  47.393 104.983  1.00  0.00           C
ATOM   4444 6C21 POPEM 205      87.798  47.783 106.453  1.00  0.00           C
ATOM   4447 7C21 POPEM 205      87.528  46.603 107.403  1.00  0.00           C
ATOM   4450 8C21 POPEM 205      87.558  46.983 108.893  1.00  0.00           C
ATOM   4454  C33 POPEM 205      94.148  47.153  91.363  1.00  0.00           C
ATOM   4457  C34 POPEM 205      95.088  46.673  92.473  1.00  0.00           C
ATOM   4460  C35 POPEM 205      94.528  46.853  93.893  1.00  0.00           C
ATOM   4463  C36 POPEM 205      94.238  48.303  94.263  1.00  0.00           C
ATOM   4466  C37 POPEM 205      93.688  48.453  95.693  1.00  0.00           C
ATOM   4469  C38 POPEM 205      94.628  49.113  96.703  1.00  0.00           C
ATOM   4472  C39 POPEM 205      93.978  49.233  98.083  1.00  0.00           C
ATOM   4475 0C31 POPEM 205      94.858  49.973  99.103  1.00  0.00           C
ATOM   4478 1C31 POPEM 205      94.318  49.883 100.543  1.00  0.00           C
ATOM   4481 2C31 POPEM 205      95.348  50.353 101.593  1.00  0.00           C
ATOM   4484 3C31 POPEM 205      96.488  49.343 101.793  1.00  0.00           C
ATOM   4487 4C31 POPEM 205      97.818  50.023 102.163  1.00  0.00           C
ATOM   4490 5C31 POPEM 205      99.008  49.073 102.043  1.00  0.00           C
ATOM   4493 6C31 POPEM 205     100.358  49.763 102.263  1.00  0.00           C
ATOM   4497  NH3 POPEN 206      73.618 127.443 132.103  1.00  0.00           N
ATOM   4501  C12 POPEN 206      73.728 128.669 131.253  1.00  0.00           C
ATOM   4504  C11 POPEN 206      75.188 129.119 131.173  1.00  0.00           C
ATOM   4507  P   POPEN 206      76.398 131.189 130.163  1.00  0.00           P
ATOM   4508  O13 POPEN 206      75.828 132.469 130.623  1.00  0.00           O
ATOM   4509  O14 POPEN 206      77.538 130.629 130.933  1.00  0.00           O
ATOM   4510  O11 POPEN 206      76.658 131.309 128.603  1.00  0.00           O
ATOM   4511  O12 POPEN 206      75.218 130.159 130.213  1.00  0.00           O
ATOM   4512  C1  POPEN 206      75.628 131.109 127.623  1.00  0.00           C
ATOM   4515  C2  POPEN 206      75.878 129.839 126.763  1.00  0.00           C
ATOM   4517  O21 POPEN 206      74.858 129.789 125.723  1.00  0.00           O
ATOM   4518  C21 POPEN 206      75.288 129.339 124.553  1.00  0.00           C
ATOM   4519  O22 POPEN 206      76.448 129.159 124.233  1.00  0.00           O
ATOM   4520  C22 POPEN 206      74.078 129.169 123.613  1.00  0.00           C
ATOM   4523  C3  POPEN 206      75.808 128.539 127.643  1.00  0.00           C
ATOM   4526  O31 POPEN 206      75.418 127.353 126.913  1.00  0.00           O
ATOM   4527  C31 POPEN 206      74.488 126.593 127.493  1.00  0.00           C
ATOM   4528  O32 POPEN 206      74.038 126.723 128.613  1.00  0.00           O
ATOM   4529  C32 POPEN 206      74.048 125.513 126.493  1.00  0.00           C
ATOM   4532  C23 POPEN 206      74.438 128.449 122.283  1.00  0.00           C
ATOM   4535  C24 POPEN 206      73.328 128.509 121.233  1.00  0.00           C
ATOM   4538  C25 POPEN 206      73.738 127.909 119.863  1.00  0.00           C
ATOM   4541  C26 POPEN 206      73.258 126.473 119.613  1.00  0.00           C
ATOM   4544  C27 POPEN 206      73.858 125.863 118.343  1.00  0.00           C
ATOM   4547  C28 POPEN 206      73.318 124.453 118.023  1.00  0.00           C
ATOM   4550  C29 POPEN 206      71.958 124.493 117.383  1.00  0.00           C
ATOM   4552 0C21 POPEN 206      71.658 124.193 116.103  1.00  0.00           C
ATOM   4554 1C21 POPEN 206      72.628 123.783 115.013  1.00  0.00           C
ATOM   4557 2C21 POPEN 206      72.348 124.503 113.673  1.00  0.00           C
ATOM   4560 3C21 POPEN 206      72.618 126.013 113.733  1.00  0.00           C
ATOM   4563 4C21 POPEN 206      72.278 126.763 112.423  1.00  0.00           C
ATOM   4566 5C21 POPEN 206      70.768 126.783 112.133  1.00  0.00           C
ATOM   4569 6C21 POPEN 206      70.358 127.723 110.993  1.00  0.00           C
ATOM   4572 7C21 POPEN 206      68.838 127.939 110.973  1.00  0.00           C
ATOM   4575 8C21 POPEN 206      68.358 128.859 109.853  1.00  0.00           C
ATOM   4579  C33 POPEN 206      72.648 124.913 126.773  1.00  0.00           C
ATOM   4582  C34 POPEN 206      72.358 123.703 125.873  1.00  0.00           C
ATOM   4585  C35 POPEN 206      72.208 124.033 124.383  1.00  0.00           C
ATOM   4588  C36 POPEN 206      71.928 122.783 123.533  1.00  0.00           C
ATOM   4591  C37 POPEN 206      71.618 123.123 122.063  1.00  0.00           C
ATOM   4594  C38 POPEN 206      71.308 121.893 121.203  1.00  0.00           C
ATOM   4597  C39 POPEN 206      72.538 121.013 120.893  1.00  0.00           C
ATOM   4600 0C31 POPEN 206      72.228 119.993 119.793  1.00  0.00           C
ATOM   4603 1C31 POPEN 206      73.438 119.173 119.323  1.00  0.00           C
ATOM   4606 2C31 POPEN 206      73.128 118.413 118.023  1.00  0.00           C
ATOM   4609 3C31 POPEN 206      74.358 117.753 117.383  1.00  0.00           C
ATOM   4612 4C31 POPEN 206      74.088 117.263 115.953  1.00  0.00           C
ATOM   4615 5C31 POPEN 206      73.628 115.813 115.853  1.00  0.00           C
ATOM   4618 6C31 POPEN 206      73.128 115.443 114.443  1.00  0.00           C
ATOM   4622  NH3 POPEO 207      90.698  22.103 123.323  1.00  0.00           N
ATOM   4626  C12 POPEO 207      91.818  21.103 123.153  1.00  0.00           C
ATOM   4629  C11 POPEO 207      91.718  19.953 124.173  1.00  0.00           C
ATOM   4632  P   POPEO 207      93.948  18.873 125.063  1.00  0.00           P
ATOM   4633  O13 POPEO 207      94.698  20.143 125.063  1.00  0.00           O
ATOM   4634  O14 POPEO 207      93.378  18.383 126.333  1.00  0.00           O
ATOM   4635  O11 POPEO 207      94.828  17.703 124.463  1.00  0.00           O
ATOM   4636  O12 POPEO 207      92.798  19.043 123.983  1.00  0.00           O
ATOM   4637  C1  POPEO 207      95.868  17.913 123.513  1.00  0.00           C
ATOM   4640  C2  POPEO 207      95.298  18.303 122.113  1.00  0.00           C
ATOM   4642  O21 POPEO 207      95.698  17.383 121.083  1.00  0.00           O
ATOM   4643  C21 POPEO 207      96.948  17.463 120.663  1.00  0.00           C
ATOM   4644  O22 POPEO 207      97.868  18.043 121.213  1.00  0.00           O
ATOM   4645  C22 POPEO 207      97.068  16.793 119.293  1.00  0.00           C
ATOM   4648  C3  POPEO 207      95.568  19.793 121.773  1.00  0.00           C
ATOM   4651  O31 POPEO 207      95.278  20.043 120.383  1.00  0.00           O
ATOM   4652  C31 POPEO 207      94.558  21.083 120.073  1.00  0.00           C
ATOM   4653  O32 POPEO 207      94.108  21.913 120.833  1.00  0.00           O
ATOM   4654  C32 POPEO 207      94.458  21.173 118.543  1.00  0.00           C
ATOM   4657  C23 POPEO 207      98.318  17.273 118.523  1.00  0.00           C
ATOM   4660  C24 POPEO 207      98.448  16.683 117.113  1.00  0.00           C
ATOM   4663  C25 POPEO 207      97.298  17.033 116.163  1.00  0.00           C
ATOM   4666  C26 POPEO 207      97.618  16.623 114.713  1.00  0.00           C
ATOM   4669  C27 POPEO 207      96.438  16.753 113.743  1.00  0.00           C
ATOM   4672  C28 POPEO 207      96.878  16.473 112.293  1.00  0.00           C
ATOM   4675  C29 POPEO 207      95.718  16.473 111.323  1.00  0.00           C
ATOM   4677 0C21 POPEO 207      95.468  15.563 110.353  1.00  0.00           C
ATOM   4679 1C21 POPEO 207      96.308  14.363 110.003  1.00  0.00           C
ATOM   4682 2C21 POPEO 207      95.508  13.043 110.023  1.00  0.00           C
ATOM   4685 3C21 POPEO 207      96.438  11.823 109.893  1.00  0.00           C
ATOM   4688 4C21 POPEO 207      95.708  10.513 109.593  1.00  0.00           C
ATOM   4691 5C21 POPEO 207      96.628   9.293 109.763  1.00  0.00           C
ATOM   4694 6C21 POPEO 207      96.758   8.873 111.233  1.00  0.00           C
ATOM   4697 7C21 POPEO 207      97.948   7.953 111.533  1.00  0.00           C
ATOM   4700 8C21 POPEO 207      98.048   7.613 113.023  1.00  0.00           C
ATOM   4704  C33 POPEO 207      94.598  19.803 117.823  1.00  0.00           C
ATOM   4707  C34 POPEO 207      94.418  19.933 116.303  1.00  0.00           C
ATOM   4710  C35 POPEO 207      95.528  20.773 115.663  1.00  0.00           C
ATOM   4713  C36 POPEO 207      95.398  20.883 114.143  1.00  0.00           C
ATOM   4716  C37 POPEO 207      96.568  21.693 113.583  1.00  0.00           C
ATOM   4719  C38 POPEO 207      96.548  21.843 112.063  1.00  0.00           C
ATOM   4722  C39 POPEO 207      96.788  20.533 111.303  1.00  0.00           C
ATOM   4725 0C31 POPEO 207      97.198  20.783 109.853  1.00  0.00           C
ATOM   4728 1C31 POPEO 207      97.418  19.493 109.053  1.00  0.00           C
ATOM   4731 2C31 POPEO 207      98.068  19.773 107.693  1.00  0.00           C
ATOM   4734 3C31 POPEO 207      97.798  18.683 106.643  1.00  0.00           C
ATOM   4737 4C31 POPEO 207      96.378  18.733 106.073  1.00  0.00           C
ATOM   4740 5C31 POPEO 207      96.168  17.743 104.923  1.00  0.00           C
ATOM   4743 6C31 POPEO 207      94.698  17.543 104.533  1.00  0.00           C
ATOM   4747  NH3 POPEP 208     102.208 115.073  92.233  1.00  0.00           N
ATOM   4751  C12 POPEP 208     101.598 116.443  92.313  1.00  0.00           C
ATOM   4754  C11 POPEP 208     100.178 116.393  91.743  1.00  0.00           C
ATOM   4757  P   POPEP 208      98.978 118.413  92.923  1.00  0.00           P
ATOM   4758  O13 POPEP 208      99.438 119.813  92.923  1.00  0.00           O
ATOM   4759  O14 POPEP 208      97.498 118.233  92.893  1.00  0.00           O
ATOM   4760  O11 POPEP 208      99.548 117.693  94.223  1.00  0.00           O
ATOM   4761  O12 POPEP 208      99.608 117.683  91.663  1.00  0.00           O
ATOM   4762  C1  POPEP 208      99.008 116.483  94.763  1.00  0.00           C
ATOM   4765  C2  POPEP 208      98.898 116.503  96.323  1.00  0.00           C
ATOM   4767  O21 POPEP 208     100.048 116.993  97.043  1.00  0.00           O
ATOM   4768  C21 POPEP 208     101.228 116.443  96.793  1.00  0.00           C
ATOM   4769  O22 POPEP 208     101.508 115.673  95.903  1.00  0.00           O
ATOM   4770  C22 POPEP 208     102.178 116.903  97.893  1.00  0.00           C
ATOM   4773  C3  POPEP 208      98.468 115.123  96.923  1.00  0.00           C
ATOM   4776  O31 POPEP 208      97.808 115.293  98.193  1.00  0.00           O
ATOM   4777  C31 POPEP 208      98.518 115.093  99.293  1.00  0.00           C
ATOM   4778  O32 POPEP 208      99.658 114.673  99.343  1.00  0.00           O
ATOM   4779  C32 POPEP 208      97.658 115.493 100.483  1.00  0.00           C
ATOM   4782  C23 POPEP 208     103.518 116.133  97.913  1.00  0.00           C
ATOM   4785  C24 POPEP 208     104.308 116.413  99.193  1.00  0.00           C
ATOM   4788  C25 POPEP 208     105.738 115.863  99.113  1.00  0.00           C
ATOM   4791  C26 POPEP 208     106.438 115.863 100.473  1.00  0.00           C
ATOM   4794  C27 POPEP 208     107.938 116.153 100.353  1.00  0.00           C
ATOM   4797  C28 POPEP 208     108.678 116.133 101.713  1.00  0.00           C
ATOM   4800  C29 POPEP 208     109.518 114.903 101.903  1.00  0.00           C
ATOM   4802 0C21 POPEP 208     110.818 114.883 102.263  1.00  0.00           C
ATOM   4804 1C21 POPEP 208     111.658 116.103 102.573  1.00  0.00           C
ATOM   4807 2C21 POPEP 208     112.958 115.733 103.303  1.00  0.00           C
ATOM   4810 3C21 POPEP 208     112.728 115.143 104.703  1.00  0.00           C
ATOM   4813 4C21 POPEP 208     114.038 114.673 105.363  1.00  0.00           C
ATOM   4816 5C21 POPEP 208     113.788 113.953 106.693  1.00  0.00           C
ATOM   4819 6C21 POPEP 208     115.108 113.503 107.343  1.00  0.00           C
ATOM   4822 7C21 POPEP 208     114.908 112.823 108.703  1.00  0.00           C
ATOM   4825 8C21 POPEP 208     116.238 112.503 109.393  1.00  0.00           C
ATOM   4829  C33 POPEP 208      98.478 115.813 101.763  1.00  0.00           C
ATOM   4832  C34 POPEP 208      97.668 116.703 102.703  1.00  0.00           C
ATOM   4835  C35 POPEP 208      98.268 116.863 104.113  1.00  0.00           C
ATOM   4838  C36 POPEP 208      98.398 115.523 104.833  1.00  0.00           C
ATOM   4841  C37 POPEP 208      98.188 115.633 106.353  1.00  0.00           C
ATOM   4844  C38 POPEP 208      98.088 114.253 107.003  1.00  0.00           C
ATOM   4847  C39 POPEP 208      97.628 114.293 108.463  1.00  0.00           C
ATOM   4850 0C31 POPEP 208      98.778 114.643 109.423  1.00  0.00           C
ATOM   4853 1C31 POPEP 208      98.278 114.853 110.863  1.00  0.00           C
ATOM   4856 2C31 POPEP 208      99.398 115.283 111.823  1.00  0.00           C
ATOM   4859 3C31 POPEP 208     100.468 114.203 112.033  1.00  0.00           C
ATOM   4862 4C31 POPEP 208     101.538 114.633 113.053  1.00  0.00           C
ATOM   4865 5C31 POPEP 208     102.638 113.573 113.243  1.00  0.00           C
ATOM   4868 6C31 POPEP 208     103.688 113.983 114.273  1.00  0.00           C
ATOM   4872  NH3 POPEQ 209      59.248  90.353 133.483  1.00  0.00           N
ATOM   4876  C12 POPEQ 209      60.238  90.493 134.593  1.00  0.00           C
ATOM   4879  C11 POPEQ 209      61.218  89.323 134.503  1.00  0.00           C
ATOM   4882  P   POPEQ 209      63.658  88.723 135.083  1.00  0.00           P
ATOM   4883  O13 POPEQ 209      64.828  89.383 135.673  1.00  0.00           O
ATOM   4884  O14 POPEQ 209      63.338  87.333 135.483  1.00  0.00           O
ATOM   4885  O11 POPEQ 209      63.878  88.733 133.513  1.00  0.00           O
ATOM   4886  O12 POPEQ 209      62.378  89.623 135.273  1.00  0.00           O
ATOM   4887  C1  POPEQ 209      64.768  89.683 132.893  1.00  0.00           C
ATOM   4890  C2  POPEQ 209      63.978  90.743 132.093  1.00  0.00           C
ATOM   4892  O21 POPEQ 209      63.368  90.183 130.903  1.00  0.00           O
ATOM   4893  C21 POPEQ 209      64.178  89.723 129.953  1.00  0.00           C
ATOM   4894  O22 POPEQ 209      65.388  89.663 129.983  1.00  0.00           O
ATOM   4895  C22 POPEQ 209      63.258  89.323 128.803  1.00  0.00           C
ATOM   4898  C3  POPEQ 209      64.688  92.093 131.783  1.00  0.00           C
ATOM   4901  O31 POPEQ 209      63.718  93.003 131.223  1.00  0.00           O
ATOM   4902  C31 POPEQ 209      64.168  93.913 130.353  1.00  0.00           C
ATOM   4903  O32 POPEQ 209      65.328  94.063 130.013  1.00  0.00           O
ATOM   4904  C32 POPEQ 209      62.938  94.653 129.763  1.00  0.00           C
ATOM   4907  C23 POPEQ 209      64.018  89.043 127.493  1.00  0.00           C
ATOM   4910  C24 POPEQ 209      63.078  88.723 126.333  1.00  0.00           C
ATOM   4913  C25 POPEQ 209      63.828  88.513 125.023  1.00  0.00           C
ATOM   4916  C26 POPEQ 209      62.868  88.223 123.873  1.00  0.00           C
ATOM   4919  C27 POPEQ 209      63.548  88.073 122.513  1.00  0.00           C
ATOM   4922  C28 POPEQ 209      62.708  88.623 121.353  1.00  0.00           C
ATOM   4925  C29 POPEQ 209      61.318  88.033 121.273  1.00  0.00           C
ATOM   4927 0C21 POPEQ 209      60.688  87.603 120.163  1.00  0.00           C
ATOM   4929 1C21 POPEQ 209      61.268  87.673 118.773  1.00  0.00           C
ATOM   4932 2C21 POPEQ 209      62.208  86.493 118.493  1.00  0.00           C
ATOM   4935 3C21 POPEQ 209      63.058  86.703 117.243  1.00  0.00           C
ATOM   4938 4C21 POPEQ 209      64.118  85.593 117.083  1.00  0.00           C
ATOM   4941 5C21 POPEQ 209      64.898  85.703 115.783  1.00  0.00           C
ATOM   4944 6C21 POPEQ 209      65.878  86.883 115.743  1.00  0.00           C
ATOM   4947 7C21 POPEQ 209      66.438  87.083 114.333  1.00  0.00           C
ATOM   4950 8C21 POPEQ 209      67.438  88.243 114.223  1.00  0.00           C
ATOM   4954  C33 POPEQ 209      62.908  94.863 128.213  1.00  0.00           C
ATOM   4957  C34 POPEQ 209      62.788  93.573 127.393  1.00  0.00           C
ATOM   4960  C35 POPEQ 209      61.588  93.473 126.443  1.00  0.00           C
ATOM   4963  C36 POPEQ 209      61.758  94.223 125.123  1.00  0.00           C
ATOM   4966  C37 POPEQ 209      60.648  93.833 124.133  1.00  0.00           C
ATOM   4969  C38 POPEQ 209      60.938  94.213 122.673  1.00  0.00           C
ATOM   4972  C39 POPEQ 209      60.548  95.643 122.283  1.00  0.00           C
ATOM   4975 0C31 POPEQ 209      60.808  95.913 120.793  1.00  0.00           C
ATOM   4978 1C31 POPEQ 209      60.078  97.153 120.253  1.00  0.00           C
ATOM   4981 2C31 POPEQ 209      60.488  97.483 118.803  1.00  0.00           C
ATOM   4984 3C31 POPEQ 209      59.678  98.633 118.183  1.00  0.00           C
ATOM   4987 4C31 POPEQ 209      58.378  98.163 117.523  1.00  0.00           C
ATOM   4990 5C31 POPEQ 209      57.548  99.313 116.953  1.00  0.00           C
ATOM   4993 6C31 POPEQ 209      56.358  98.863 116.103  1.00  0.00           C
ATOM   4997  NH3 POPER 210      42.388  83.203 132.193  1.00  0.00           N
ATOM   5001  C12 POPER 210      42.258  81.713 131.983  1.00  0.00           C
ATOM   5004  C11 POPER 210      41.038  81.183 132.743  1.00  0.00           C
ATOM   5007  P   POPER 210      40.138  79.273 131.273  1.00  0.00           P
ATOM   5008  O13 POPER 210      38.858  78.703 131.753  1.00  0.00           O
ATOM   5009  O14 POPER 210      40.068  80.323 130.243  1.00  0.00           O
ATOM   5010  O11 POPER 210      41.078  78.093 130.863  1.00  0.00           O
ATOM   5011  O12 POPER 210      40.878  79.783 132.553  1.00  0.00           O
ATOM   5012  C1  POPER 210      41.138  77.753 129.473  1.00  0.00           C
ATOM   5015  C2  POPER 210      42.168  76.623 129.263  1.00  0.00           C
ATOM   5017  O21 POPER 210      42.008  76.073 127.953  1.00  0.00           O
ATOM   5018  C21 POPER 210      42.228  76.873 126.933  1.00  0.00           C
ATOM   5019  O22 POPER 210      42.808  77.943 126.983  1.00  0.00           O
ATOM   5020  C22 POPER 210      41.608  76.273 125.663  1.00  0.00           C
ATOM   5023  C3  POPER 210      41.948  75.483 130.293  1.00  0.00           C
ATOM   5026  O31 POPER 210      40.578  75.003 130.253  1.00  0.00           O
ATOM   5027  C31 POPER 210      40.368  73.983 129.423  1.00  0.00           C
ATOM   5028  O32 POPER 210      41.198  73.483 128.683  1.00  0.00           O
ATOM   5029  C32 POPER 210      38.928  73.513 129.573  1.00  0.00           C
ATOM   5032  C23 POPER 210      41.668  74.733 125.533  1.00  0.00           C
ATOM   5035  C24 POPER 210      41.088  74.263 124.193  1.00  0.00           C
ATOM   5038  C25 POPER 210      40.968  72.743 124.073  1.00  0.00           C
ATOM   5041  C26 POPER 210      40.448  72.263 122.703  1.00  0.00           C
ATOM   5044  C27 POPER 210      39.978  70.803 122.743  1.00  0.00           C
ATOM   5047  C28 POPER 210      39.378  70.313 121.413  1.00  0.00           C
ATOM   5050  C29 POPER 210      40.418  69.943 120.373  1.00  0.00           C
ATOM   5052 0C21 POPER 210      40.848  70.703 119.343  1.00  0.00           C
ATOM   5054 1C21 POPER 210      40.448  72.113 119.003  1.00  0.00           C
ATOM   5057 2C21 POPER 210      39.748  72.233 117.633  1.00  0.00           C
ATOM   5060 3C21 POPER 210      39.688  73.683 117.133  1.00  0.00           C
ATOM   5063 4C21 POPER 210      40.718  73.963 116.033  1.00  0.00           C
ATOM   5066 5C21 POPER 210      40.768  75.433 115.563  1.00  0.00           C
ATOM   5069 6C21 POPER 210      41.158  76.413 116.683  1.00  0.00           C
ATOM   5072 7C21 POPER 210      41.668  77.753 116.143  1.00  0.00           C
ATOM   5075 8C21 POPER 210      42.058  78.733 117.253  1.00  0.00           C
ATOM   5079  C33 POPER 210      38.638  72.183 128.843  1.00  0.00           C
ATOM   5082  C34 POPER 210      37.128  71.903 128.813  1.00  0.00           C
ATOM   5085  C35 POPER 210      36.728  70.513 128.303  1.00  0.00           C
ATOM   5088  C36 POPER 210      37.198  70.203 126.873  1.00  0.00           C
ATOM   5091  C37 POPER 210      36.328  69.133 126.193  1.00  0.00           C
ATOM   5094  C38 POPER 210      36.658  68.963 124.703  1.00  0.00           C
ATOM   5097  C39 POPER 210      35.668  68.033 123.993  1.00  0.00           C
ATOM   5100 0C31 POPER 210      35.538  68.293 122.483  1.00  0.00           C
ATOM   5103 1C31 POPER 210      34.438  67.443 121.843  1.00  0.00           C
ATOM   5106 2C31 POPER 210      34.158  67.793 120.373  1.00  0.00           C
ATOM   5109 3C31 POPER 210      32.938  67.033 119.813  1.00  0.00           C
ATOM   5112 4C31 POPER 210      32.408  67.643 118.503  1.00  0.00           C
ATOM   5115 5C31 POPER 210      31.158  66.953 117.933  1.00  0.00           C
ATOM   5118 6C31 POPER 210      29.978  66.853 118.903  1.00  0.00           C
ATOM   5122  NH3 POPES 211     128.158  63.893  85.093  1.00  0.00           N
ATOM   5126  C12 POPES 211     127.558  62.513  85.143  1.00  0.00           C
ATOM   5129  C11 POPES 211     127.118  61.953  83.783  1.00  0.00           C
ATOM   5132  P   POPES 211     126.818  59.483  82.853  1.00  0.00           P
ATOM   5133  O13 POPES 211     125.748  59.683  81.843  1.00  0.00           O
ATOM   5134  O14 POPES 211     128.218  59.353  82.383  1.00  0.00           O
ATOM   5135  O11 POPES 211     126.468  58.173  83.713  1.00  0.00           O
ATOM   5136  O12 POPES 211     126.728  60.593  83.973  1.00  0.00           O
ATOM   5137  C1  POPES 211     127.468  57.633  84.603  1.00  0.00           C
ATOM   5140  C2  POPES 211     126.928  57.243  86.003  1.00  0.00           C
ATOM   5142  O21 POPES 211     127.978  56.523  86.693  1.00  0.00           O
ATOM   5143  C21 POPES 211     128.018  56.733  88.023  1.00  0.00           C
ATOM   5144  O22 POPES 211     127.258  57.453  88.623  1.00  0.00           O
ATOM   5145  C22 POPES 211     129.148  55.963  88.713  1.00  0.00           C
ATOM   5148  C3  POPES 211     125.628  56.383  85.893  1.00  0.00           C
ATOM   5151  O31 POPES 211     125.218  55.803  87.153  1.00  0.00           O
ATOM   5152  C31 POPES 211     124.298  56.493  87.833  1.00  0.00           C
ATOM   5153  O32 POPES 211     123.788  57.533  87.483  1.00  0.00           O
ATOM   5154  C32 POPES 211     123.938  55.773  89.123  1.00  0.00           C
ATOM   5157  C23 POPES 211     129.168  56.293  90.223  1.00  0.00           C
ATOM   5160  C24 POPES 211     129.938  55.303  91.103  1.00  0.00           C
ATOM   5163  C25 POPES 211     129.878  55.743  92.573  1.00  0.00           C
ATOM   5166  C26 POPES 211     130.468  54.753  93.593  1.00  0.00           C
ATOM   5169  C27 POPES 211     130.308  55.303  95.023  1.00  0.00           C
ATOM   5172  C28 POPES 211     130.648  54.293  96.143  1.00  0.00           C
ATOM   5175  C29 POPES 211     130.538  55.013  97.463  1.00  0.00           C
ATOM   5177 0C21 POPES 211     130.758  54.473  98.683  1.00  0.00           C
ATOM   5179 1C21 POPES 211     131.114  53.043  98.973  1.00  0.00           C
ATOM   5182 2C21 POPES 211     132.634  52.763  98.953  1.00  0.00           C
ATOM   5185 3C21 POPES 211     133.484  53.753  99.763  1.00  0.00           C
ATOM   5188 4C21 POPES 211     134.804  53.113 100.193  1.00  0.00           C
ATOM   5191 5C21 POPES 211     135.944  54.103 100.483  1.00  0.00           C
ATOM   5194 6C21 POPES 211     137.204  53.323 100.883  1.00  0.00           C
ATOM   5197 7C21 POPES 211     138.414  54.213 101.203  1.00  0.00           C
ATOM   5200 8C21 POPES 211     139.544  53.423 101.853  1.00  0.00           C
ATOM   5204  C33 POPES 211     125.128  55.623  90.093  1.00  0.00           C
ATOM   5207  C34 POPES 211     124.748  54.753  91.293  1.00  0.00           C
ATOM   5210  C35 POPES 211     125.758  54.843  92.433  1.00  0.00           C
ATOM   5213  C36 POPES 211     125.388  53.913  93.593  1.00  0.00           C
ATOM   5216  C37 POPES 211     126.328  54.073  94.783  1.00  0.00           C
ATOM   5219  C38 POPES 211     125.798  53.363  96.033  1.00  0.00           C
ATOM   5222  C39 POPES 211     126.758  53.493  97.223  1.00  0.00           C
ATOM   5225 0C31 POPES 211     126.238  52.713  98.443  1.00  0.00           C
ATOM   5228 1C31 POPES 211     127.248  52.673  99.593  1.00  0.00           C
ATOM   5231 2C31 POPES 211     127.398  51.273 100.213  1.00  0.00           C
ATOM   5234 3C31 POPES 211     126.078  50.693 100.743  1.00  0.00           C
ATOM   5237 4C31 POPES 211     126.268  49.313 101.403  1.00  0.00           C
ATOM   5240 5C31 POPES 211     124.958  48.763 101.973  1.00  0.00           C
ATOM   5243 6C31 POPES 211     125.158  47.443 102.723  1.00  0.00           C
ATOM   5247  NH3 POPET 212      64.398  56.663 131.573  1.00  0.00           N
ATOM   5251  C12 POPET 212      65.858  56.973 131.513  1.00  0.00           C
ATOM   5254  C11 POPET 212      66.628  56.063 132.483  1.00  0.00           C
ATOM   5257  P   POPET 212      69.218  56.613 132.673  1.00  0.00           P
ATOM   5258  O13 POPET 212      69.918  57.743 133.303  1.00  0.00           O
ATOM   5259  O14 POPET 212      69.728  55.273 132.993  1.00  0.00           O
ATOM   5260  O11 POPET 212      69.258  56.833 131.113  1.00  0.00           O
ATOM   5261  O12 POPET 212      67.708  56.763 133.073  1.00  0.00           O
ATOM   5262  C1  POPET 212      69.258  55.693 130.233  1.00  0.00           C
ATOM   5265  C2  POPET 212      69.928  56.073 128.893  1.00  0.00           C
ATOM   5267  O21 POPET 212      69.358  55.323 127.813  1.00  0.00           O
ATOM   5268  C21 POPET 212      69.558  54.023 127.773  1.00  0.00           C
ATOM   5269  O22 POPET 212      70.288  53.363 128.493  1.00  0.00           O
ATOM   5270  C22 POPET 212      68.628  53.453 126.703  1.00  0.00           C
ATOM   5273  C3  POPET 212      71.478  56.043 128.933  1.00  0.00           C
ATOM   5276  O31 POPET 212      72.008  56.213 127.603  1.00  0.00           O
ATOM   5277  C31 POPET 212      72.688  55.193 127.093  1.00  0.00           C
ATOM   5278  O32 POPET 212      72.878  54.123 127.623  1.00  0.00           O
ATOM   5279  C32 POPET 212      73.238  55.593 125.723  1.00  0.00           C
ATOM   5282  C23 POPET 212      69.048  53.843 125.273  1.00  0.00           C
ATOM   5285  C24 POPET 212      67.918  53.553 124.283  1.00  0.00           C
ATOM   5288  C25 POPET 212      68.338  53.663 122.803  1.00  0.00           C
ATOM   5291  C26 POPET 212      68.978  55.003 122.423  1.00  0.00           C
ATOM   5294  C27 POPET 212      69.108  55.133 120.903  1.00  0.00           C
ATOM   5297  C28 POPET 212      69.708  56.483 120.453  1.00  0.00           C
ATOM   5300  C29 POPET 212      69.968  56.523 118.973  1.00  0.00           C
ATOM   5302 0C21 POPET 212      70.788  57.383 118.333  1.00  0.00           C
ATOM   5304 1C21 POPET 212      71.588  58.493 118.973  1.00  0.00           C
ATOM   5307 2C21 POPET 212      73.118  58.273 118.883  1.00  0.00           C
ATOM   5310 3C21 POPET 212      73.738  58.483 117.483  1.00  0.00           C
ATOM   5313 4C21 POPET 212      73.728  59.953 117.033  1.00  0.00           C
ATOM   5316 5C21 POPET 212      74.788  60.233 115.943  1.00  0.00           C
ATOM   5319 6C21 POPET 212      74.908  61.723 115.593  1.00  0.00           C
ATOM   5322 7C21 POPET 212      73.718  62.303 114.813  1.00  0.00           C
ATOM   5325 8C21 POPET 212      73.618  61.843 113.353  1.00  0.00           C
ATOM   5329  C33 POPET 212      74.608  56.313 125.833  1.00  0.00           C
ATOM   5332  C34 POPET 212      74.478  57.833 125.953  1.00  0.00           C
ATOM   5335  C35 POPET 212      74.238  58.513 124.593  1.00  0.00           C
ATOM   5338  C36 POPET 212      73.118  59.563 124.633  1.00  0.00           C
ATOM   5341  C37 POPET 212      73.068  60.423 123.363  1.00  0.00           C
ATOM   5344  C38 POPET 212      72.118  61.623 123.503  1.00  0.00           C
ATOM   5347  C39 POPET 212      70.648  61.303 123.223  1.00  0.00           C
ATOM   5350 0C31 POPET 212      70.418  61.233 121.713  1.00  0.00           C
ATOM   5353 1C31 POPET 212      68.938  61.153 121.333  1.00  0.00           C
ATOM   5356 2C31 POPET 212      68.708  61.073 119.813  1.00  0.00           C
ATOM   5359 3C31 POPET 212      69.468  62.153 119.033  1.00  0.00           C
ATOM   5362 4C31 POPET 212      69.118  62.233 117.543  1.00  0.00           C
ATOM   5365 5C31 POPET 212      69.828  63.413 116.863  1.00  0.00           C
ATOM   5368 6C31 POPET 212      69.528  63.533 115.373  1.00  0.00           C
ATOM   5372  NH3 POPEU 213      15.358  83.093  86.033  1.00  0.00           N
ATOM   5376  C12 POPEU 213      16.828  83.133  85.653  1.00  0.00           C
ATOM   5379  C11 POPEU 213      17.728  82.953  86.883  1.00  0.00           C
ATOM   5382  P   POPEU 213      20.258  83.423  87.463  1.00  0.00           P
ATOM   5383  O13 POPEU 213      20.208  84.893  87.543  1.00  0.00           O
ATOM   5384  O14 POPEU 213      21.578  82.913  87.013  1.00  0.00           O
ATOM   5385  O11 POPEU 213      19.918  82.783  88.913  1.00  0.00           O
ATOM   5386  O12 POPEU 213      19.108  82.913  86.503  1.00  0.00           O
ATOM   5387  C1  POPEU 213      19.758  81.343  88.973  1.00  0.00           C
ATOM   5390  C2  POPEU 213      19.308  80.783  90.373  1.00  0.00           C
ATOM   5392  O21 POPEU 213      18.018  81.293  90.763  1.00  0.00           O
ATOM   5393  C21 POPEU 213      17.838  82.083  91.783  1.00  0.00           C
ATOM   5394  O22 POPEU 213      18.668  82.773  92.343  1.00  0.00           O
ATOM   5395  C22 POPEU 213      16.338  82.083  92.123  1.00  0.00           C
ATOM   5398  C3  POPEU 213      20.478  80.883  91.403  1.00  0.00           C
ATOM   5401  O31 POPEU 213      20.128  80.453  92.743  1.00  0.00           O
ATOM   5402  C31 POPEU 213      20.758  81.153  93.713  1.00  0.00           C
ATOM   5403  O32 POPEU 213      21.498  82.103  93.523  1.00  0.00           O
ATOM   5404  C32 POPEU 213      20.428  80.553  95.083  1.00  0.00           C
ATOM   5407  C23 POPEU 213      15.898  83.143  93.183  1.00  0.00           C
ATOM   5410  C24 POPEU 213      16.008  82.663  94.643  1.00  0.00           C
ATOM   5413  C25 POPEU 213      15.328  83.633  95.633  1.00  0.00           C
ATOM   5416  C26 POPEU 213      15.148  83.053  97.043  1.00  0.00           C
ATOM   5419  C27 POPEU 213      14.438  84.003  98.023  1.00  0.00           C
ATOM   5422  C28 POPEU 213      14.208  83.343  99.403  1.00  0.00           C
ATOM   5425  C29 POPEU 213      13.508  84.253 100.383  1.00  0.00           C
ATOM   5427 0C21 POPEU 213      12.528  83.913 101.253  1.00  0.00           C
ATOM   5429 1C21 POPEU 213      11.928  82.543 101.453  1.00  0.00           C
ATOM   5432 2C21 POPEU 213      12.038  82.023 102.903  1.00  0.00           C
ATOM   5435 3C21 POPEU 213      11.208  82.853 103.903  1.00  0.00           C
ATOM   5438 4C21 POPEU 213      11.048  82.203 105.283  1.00  0.00           C
ATOM   5441 5C21 POPEU 213      12.348  82.103 106.083  1.00  0.00           C
ATOM   5444 6C21 POPEU 213      12.128  81.763 107.563  1.00  0.00           C
ATOM   5447 7C21 POPEU 213      13.428  81.693 108.363  1.00  0.00           C
ATOM   5450 8C21 POPEU 213      13.218  81.353 109.843  1.00  0.00           C
ATOM   5454  C33 POPEU 213      21.478  80.873  96.173  1.00  0.00           C
ATOM   5457  C34 POPEU 213      21.278  80.063  97.463  1.00  0.00           C
ATOM   5460  C35 POPEU 213      22.528  80.083  98.363  1.00  0.00           C
ATOM   5463  C36 POPEU 213      22.318  79.413  99.733  1.00  0.00           C
ATOM   5466  C37 POPEU 213      21.518  80.283 100.703  1.00  0.00           C
ATOM   5469  C38 POPEU 213      20.648  79.503 101.713  1.00  0.00           C
ATOM   5472  C39 POPEU 213      21.458  78.683 102.723  1.00  0.00           C
ATOM   5475 0C31 POPEU 213      22.038  79.493 103.883  1.00  0.00           C
ATOM   5478 1C31 POPEU 213      22.848  78.593 104.823  1.00  0.00           C
ATOM   5481 2C31 POPEU 213      23.368  79.293 106.093  1.00  0.00           C
ATOM   5484 3C31 POPEU 213      24.198  78.323 106.943  1.00  0.00           C
ATOM   5487 4C31 POPEU 213      24.548  78.853 108.333  1.00  0.00           C
ATOM   5490 5C31 POPEU 213      25.188  77.753 109.203  1.00  0.00           C
ATOM   5493 6C31 POPEU 213      25.488  78.193 110.643  1.00  0.00           C
ATOM   5497  NH3 POPEV 214     118.518  85.963 130.023  1.00  0.00           N
ATOM   5501  C12 POPEV 214     117.978  86.713 131.193  1.00  0.00           C
ATOM   5504  C11 POPEV 214     118.898  87.853 131.693  1.00  0.00           C
ATOM   5507  P   POPEV 214     118.088  90.313 132.413  1.00  0.00           P
ATOM   5508  O13 POPEV 214     117.098  90.843 133.393  1.00  0.00           O
ATOM   5509  O14 POPEV 214     119.408  90.953 132.483  1.00  0.00           O
ATOM   5510  O11 POPEV 214     117.468  90.613 130.993  1.00  0.00           O
ATOM   5511  O12 POPEV 214     118.148  88.723 132.533  1.00  0.00           O
ATOM   5512  C1  POPEV 214     118.148  90.373 129.763  1.00  0.00           C
ATOM   5515  C2  POPEV 214     117.728  91.443 128.713  1.00  0.00           C
ATOM   5517  O21 POPEV 214     118.328  91.163 127.443  1.00  0.00           O
ATOM   5518  C21 POPEV 214     117.828  90.133 126.813  1.00  0.00           C
ATOM   5519  O22 POPEV 214     116.958  89.383 127.223  1.00  0.00           O
ATOM   5520  C22 POPEV 214     118.538  89.993 125.463  1.00  0.00           C
ATOM   5523  C3  POPEV 214     118.198  92.843 129.173  1.00  0.00           C
ATOM   5526  O31 POPEV 214     117.678  93.953 128.403  1.00  0.00           O
ATOM   5527  C31 POPEV 214     116.648  94.583 128.963  1.00  0.00           C
ATOM   5528  O32 POPEV 214     116.068  94.213 129.973  1.00  0.00           O
ATOM   5529  C32 POPEV 214     116.338  95.863 128.203  1.00  0.00           C
ATOM   5532  C23 POPEV 214     120.018  89.573 125.513  1.00  0.00           C
ATOM   5535  C24 POPEV 214     120.668  89.593 124.113  1.00  0.00           C
ATOM   5538  C25 POPEV 214     119.928  88.693 123.103  1.00  0.00           C
ATOM   5541  C26 POPEV 214     120.668  88.523 121.763  1.00  0.00           C
ATOM   5544  C27 POPEV 214     119.908  87.643 120.753  1.00  0.00           C
ATOM   5547  C28 POPEV 214     120.868  86.703 120.003  1.00  0.00           C
ATOM   5550  C29 POPEV 214     120.288  85.493 119.323  1.00  0.00           C
ATOM   5552 0C21 POPEV 214     120.068  85.363 118.003  1.00  0.00           C
ATOM   5554 1C21 POPEV 214     120.358  86.403 116.953  1.00  0.00           C
ATOM   5557 2C21 POPEV 214     120.678  85.743 115.613  1.00  0.00           C
ATOM   5560 3C21 POPEV 214     120.928  86.773 114.513  1.00  0.00           C
ATOM   5563 4C21 POPEV 214     121.118  86.133 113.143  1.00  0.00           C
ATOM   5566 5C21 POPEV 214     120.948  87.133 111.993  1.00  0.00           C
ATOM   5569 6C21 POPEV 214     121.998  88.253 112.033  1.00  0.00           C
ATOM   5572 7C21 POPEV 214     121.798  89.253 110.903  1.00  0.00           C
ATOM   5575 8C21 POPEV 214     122.998  90.183 110.723  1.00  0.00           C
ATOM   5579  C33 POPEV 214     115.388  95.623 127.003  1.00  0.00           C
ATOM   5582  C34 POPEV 214     116.028  94.763 125.913  1.00  0.00           C
ATOM   5585  C35 POPEV 214     115.298  94.803 124.563  1.00  0.00           C
ATOM   5588  C36 POPEV 214     113.898  94.163 124.533  1.00  0.00           C
ATOM   5591  C37 POPEV 214     113.358  94.143 123.093  1.00  0.00           C
ATOM   5594  C38 POPEV 214     111.868  93.793 122.923  1.00  0.00           C
ATOM   5597  C39 POPEV 214     111.398  94.083 121.493  1.00  0.00           C
ATOM   5600 0C31 POPEV 214     109.878  93.963 121.303  1.00  0.00           C
ATOM   5603 1C31 POPEV 214     109.428  94.313 119.873  1.00  0.00           C
ATOM   5606 2C31 POPEV 214     107.898  94.303 119.743  1.00  0.00           C
ATOM   5609 3C31 POPEV 214     107.388  94.593 118.333  1.00  0.00           C
ATOM   5612 4C31 POPEV 214     107.538  96.063 117.913  1.00  0.00           C
ATOM   5615 5C31 POPEV 214     107.048  96.313 116.473  1.00  0.00           C
ATOM   5618 6C31 POPEV 214     107.048  97.793 116.083  1.00  0.00           C
ATOM   5622  NH3 POPEW 215      61.688   8.463 131.033  1.00  0.00           N
ATOM   5626  C12 POPEW 215      62.888   9.373 131.083  1.00  0.00           C
ATOM   5629  C11 POPEW 215      64.218   8.623 130.883  1.00  0.00           C
ATOM   5632  P   POPEW 215      65.828  10.633 130.313  1.00  0.00           P
ATOM   5633  O13 POPEW 215      65.238  11.913 130.773  1.00  0.00           O
ATOM   5634  O14 POPEW 215      67.298  10.583 130.213  1.00  0.00           O
ATOM   5635  O11 POPEW 215      65.158  10.233 128.933  1.00  0.00           O
ATOM   5636  O12 POPEW 215      65.298   9.473 131.273  1.00  0.00           O
ATOM   5637  C1  POPEW 215      65.788  10.533 127.683  1.00  0.00           C
ATOM   5640  C2  POPEW 215      66.688   9.413 127.053  1.00  0.00           C
ATOM   5642  O21 POPEW 215      66.148   9.093 125.753  1.00  0.00           O
ATOM   5643  C21 POPEW 215      66.978   9.173 124.733  1.00  0.00           C
ATOM   5644  O22 POPEW 215      68.138   9.533 124.783  1.00  0.00           O
ATOM   5645  C22 POPEW 215      66.288   8.683 123.463  1.00  0.00           C
ATOM   5648  C3  POPEW 215      66.818   8.093 127.873  1.00  0.00           C
ATOM   5651  O31 POPEW 215      68.068   7.403 127.603  1.00  0.00           O
ATOM   5652  C31 POPEW 215      68.078   6.443 126.703  1.00  0.00           C
ATOM   5653  O32 POPEW 215      67.128   6.113 126.013  1.00  0.00           O
ATOM   5654  C32 POPEW 215      69.478   5.833 126.613  1.00  0.00           C
ATOM   5657  C23 POPEW 215      67.068   8.963 122.163  1.00  0.00           C
ATOM   5660  C24 POPEW 215      66.648   8.043 121.003  1.00  0.00           C
ATOM   5663  C25 POPEW 215      67.458   8.263 119.713  1.00  0.00           C
ATOM   5666  C26 POPEW 215      67.128   9.583 119.003  1.00  0.00           C
ATOM   5669  C27 POPEW 215      67.708   9.713 117.583  1.00  0.00           C
ATOM   5672  C28 POPEW 215      69.178  10.173 117.493  1.00  0.00           C
ATOM   5675  C29 POPEW 215      69.418  11.513 118.143  1.00  0.00           C
ATOM   5677 0C21 POPEW 215      69.408  12.713 117.533  1.00  0.00           C
ATOM   5679 1C21 POPEW 215      69.178  12.983 116.073  1.00  0.00           C
ATOM   5682 2C21 POPEW 215      69.738  14.333 115.543  1.00  0.00           C
ATOM   5685 3C21 POPEW 215      69.318  15.573 116.353  1.00  0.00           C
ATOM   5688 4C21 POPEW 215      70.458  16.093 117.233  1.00  0.00           C
ATOM   5691 5C21 POPEW 215      69.988  17.133 118.243  1.00  0.00           C
ATOM   5694 6C21 POPEW 215      69.528  18.433 117.603  1.00  0.00           C
ATOM   5697 7C21 POPEW 215      69.058  19.413 118.663  1.00  0.00           C
ATOM   5700 8C21 POPEW 215      68.658  20.743 118.073  1.00  0.00           C
ATOM   5704  C33 POPEW 215      69.598   4.853 125.423  1.00  0.00           C
ATOM   5707  C34 POPEW 215      71.058   4.423 125.163  1.00  0.00           C
ATOM   5710  C35 POPEW 215      71.358   4.083 123.693  1.00  0.00           C
ATOM   5713  C36 POPEW 215      71.158   5.313 122.793  1.00  0.00           C
ATOM   5716  C37 POPEW 215      71.748   5.183 121.383  1.00  0.00           C
ATOM   5719  C38 POPEW 215      71.118   6.153 120.363  1.00  0.00           C
ATOM   5722  C39 POPEW 215      71.738   7.563 120.263  1.00  0.00           C
ATOM   5725 0C31 POPEW 215      71.508   8.443 121.493  1.00  0.00           C
ATOM   5728 1C31 POPEW 215      72.108   9.853 121.353  1.00  0.00           C
ATOM   5731 2C31 POPEW 215      72.018  10.633 122.673  1.00  0.00           C
ATOM   5734 3C31 POPEW 215      72.758  11.973 122.673  1.00  0.00           C
ATOM   5737 4C31 POPEW 215      72.258  12.963 121.623  1.00  0.00           C
ATOM   5740 5C31 POPEW 215      72.198  14.403 122.113  1.00  0.00           C
ATOM   5743 6C31 POPEW 215      71.558  15.343 121.083  1.00  0.00           C
ATOM   5747  NH3 POPEX 216     129.138  27.453 129.513  1.00  0.00           N
ATOM   5751  C12 POPEX 216     128.618  26.053 129.463  1.00  0.00           C
ATOM   5754  C11 POPEX 216     128.588  25.493 130.883  1.00  0.00           C
ATOM   5757  P   POPEX 216     126.958  23.473 130.693  1.00  0.00           P
ATOM   5758  O13 POPEX 216     126.008  24.073 131.653  1.00  0.00           O
ATOM   5759  O14 POPEX 216     126.548  23.603 129.283  1.00  0.00           O
ATOM   5760  O11 POPEX 216     127.208  21.943 130.983  1.00  0.00           O
ATOM   5761  O12 POPEX 216     128.398  24.083 130.863  1.00  0.00           O
ATOM   5762  C1  POPEX 216     127.858  21.133 129.993  1.00  0.00           C
ATOM   5765  C2  POPEX 216     126.908  20.083 129.383  1.00  0.00           C
ATOM   5767  O21 POPEX 216     127.648  19.393 128.363  1.00  0.00           O
ATOM   5768  C21 POPEX 216     127.548  18.073 128.383  1.00  0.00           C
ATOM   5769  O22 POPEX 216     126.848  17.433 129.153  1.00  0.00           O
ATOM   5770  C22 POPEX 216     128.348  17.493 127.233  1.00  0.00           C
ATOM   5773  C3  POPEX 216     125.578  20.673 128.813  1.00  0.00           C
ATOM   5776  O31 POPEX 216     124.668  19.643 128.393  1.00  0.00           O
ATOM   5777  C31 POPEX 216     124.508  19.223 127.133  1.00  0.00           C
ATOM   5778  O32 POPEX 216     123.958  18.163 126.883  1.00  0.00           O
ATOM   5779  C32 POPEX 216     124.998  20.203 126.063  1.00  0.00           C
ATOM   5782  C23 POPEX 216     127.798  17.893 125.843  1.00  0.00           C
ATOM   5785  C24 POPEX 216     128.648  17.253 124.743  1.00  0.00           C
ATOM   5788  C25 POPEX 216     128.118  17.483 123.313  1.00  0.00           C
ATOM   5791  C26 POPEX 216     129.128  16.963 122.283  1.00  0.00           C
ATOM   5794  C27 POPEX 216     128.558  16.823 120.863  1.00  0.00           C
ATOM   5797  C28 POPEX 216     129.608  16.253 119.883  1.00  0.00           C
ATOM   5800  C29 POPEX 216     130.278  17.303 119.033  1.00  0.00           C
ATOM   5802 0C21 POPEX 216     129.828  17.733 117.843  1.00  0.00           C
ATOM   5804 1C21 POPEX 216     128.568  17.273 117.173  1.00  0.00           C
ATOM   5807 2C21 POPEX 216     127.678  18.453 116.753  1.00  0.00           C
ATOM   5810 3C21 POPEX 216     126.408  17.973 116.033  1.00  0.00           C
ATOM   5813 4C21 POPEX 216     125.698  19.083 115.243  1.00  0.00           C
ATOM   5816 5C21 POPEX 216     124.788  18.563 114.113  1.00  0.00           C
ATOM   5819 6C21 POPEX 216     125.528  17.663 113.113  1.00  0.00           C
ATOM   5822 7C21 POPEX 216     124.868  17.573 111.743  1.00  0.00           C
ATOM   5825 8C21 POPEX 216     125.608  16.623 110.803  1.00  0.00           C
ATOM   5829  C33 POPEX 216     124.858  19.703 124.593  1.00  0.00           C
ATOM   5832  C34 POPEX 216     123.928  20.553 123.723  1.00  0.00           C
ATOM   5835  C35 POPEX 216     124.158  20.333 122.213  1.00  0.00           C
ATOM   5838  C36 POPEX 216     124.028  18.873 121.753  1.00  0.00           C
ATOM   5841  C37 POPEX 216     124.528  18.673 120.313  1.00  0.00           C
ATOM   5844  C38 POPEX 216     124.448  17.203 119.863  1.00  0.00           C
ATOM   5847  C39 POPEX 216     123.068  16.783 119.323  1.00  0.00           C
ATOM   5850 0C31 POPEX 216     122.738  17.433 117.983  1.00  0.00           C
ATOM   5853 1C31 POPEX 216     121.478  16.873 117.313  1.00  0.00           C
ATOM   5856 2C31 POPEX 216     121.128  17.673 116.053  1.00  0.00           C
ATOM   5859 3C31 POPEX 216     119.898  17.153 115.313  1.00  0.00           C
ATOM   5862 4C31 POPEX 216     119.318  18.203 114.353  1.00  0.00           C
ATOM   5865 5C31 POPEX 216     120.318  18.763 113.333  1.00  0.00           C
ATOM   5868 6C31 POPEX 216     119.758  19.933 112.533  1.00  0.00           C
ATOM   5872  NH3 POPEY 217      61.428  81.703  95.263  1.00  0.00           N
ATOM   5876  C12 POPEY 217      59.968  81.463  95.383  1.00  0.00           C
ATOM   5879  C11 POPEY 217      59.388  81.343  93.983  1.00  0.00           C
ATOM   5882  P   POPEY 217      57.118  81.013  92.873  1.00  0.00           P
ATOM   5883  O13 POPEY 217      57.838  80.613  91.643  1.00  0.00           O
ATOM   5884  O14 POPEY 217      55.848  80.293  93.193  1.00  0.00           O
ATOM   5885  O11 POPEY 217      56.808  82.573  92.833  1.00  0.00           O
ATOM   5886  O12 POPEY 217      58.048  80.923  94.123  1.00  0.00           O
ATOM   5887  C1  POPEY 217      56.128  83.143  93.973  1.00  0.00           C
ATOM   5890  C2  POPEY 217      56.848  84.413  94.553  1.00  0.00           C
ATOM   5892  O21 POPEY 217      57.118  84.293  95.963  1.00  0.00           O
ATOM   5893  C21 POPEY 217      56.088  84.163  96.783  1.00  0.00           C
ATOM   5894  O22 POPEY 217      54.958  83.803  96.463  1.00  0.00           O
ATOM   5895  C22 POPEY 217      56.508  84.543  98.203  1.00  0.00           C
ATOM   5898  C3  POPEY 217      56.068  85.743  94.243  1.00  0.00           C
ATOM   5901  O31 POPEY 217      56.528  86.863  95.033  1.00  0.00           O
ATOM   5902  C31 POPEY 217      55.718  87.783  95.593  1.00  0.00           C
ATOM   5903  O32 POPEY 217      56.118  88.713  96.253  1.00  0.00           O
ATOM   5904  C32 POPEY 217      54.218  87.573  95.333  1.00  0.00           C
ATOM   5907  C23 POPEY 217      55.298  84.933  99.093  1.00  0.00           C
ATOM   5910  C24 POPEY 217      55.608  84.913 100.603  1.00  0.00           C
ATOM   5913  C25 POPEY 217      54.328  85.063 101.443  1.00  0.00           C
ATOM   5916  C26 POPEY 217      54.488  84.693 102.933  1.00  0.00           C
ATOM   5919  C27 POPEY 217      53.188  84.153 103.553  1.00  0.00           C
ATOM   5922  C28 POPEY 217      53.338  83.643 105.003  1.00  0.00           C
ATOM   5925  C29 POPEY 217      52.228  82.693 105.373  1.00  0.00           C
ATOM   5927 0C21 POPEY 217      51.308  82.793 106.343  1.00  0.00           C
ATOM   5929 1C21 POPEY 217      51.138  83.913 107.353  1.00  0.00           C
ATOM   5932 2C21 POPEY 217      51.438  83.433 108.783  1.00  0.00           C
ATOM   5935 3C21 POPEY 217      50.448  82.363 109.303  1.00  0.00           C
ATOM   5938 4C21 POPEY 217      50.668  81.983 110.773  1.00  0.00           C
ATOM   5941 5C21 POPEY 217      51.808  80.973 110.993  1.00  0.00           C
ATOM   5944 6C21 POPEY 217      51.448  79.543 110.533  1.00  0.00           C
ATOM   5947 7C21 POPEY 217      51.628  78.483 111.623  1.00  0.00           C
ATOM   5950 8C21 POPEY 217      51.118  77.093 111.223  1.00  0.00           C
ATOM   5954  C33 POPEY 217      53.308  88.713  95.863  1.00  0.00           C
ATOM   5957  C34 POPEY 217      52.848  88.563  97.323  1.00  0.00           C
ATOM   5960  C35 POPEY 217      53.848  89.113  98.363  1.00  0.00           C
ATOM   5963  C36 POPEY 217      53.278  89.103  99.783  1.00  0.00           C
ATOM   5966  C37 POPEY 217      54.328  89.453 100.853  1.00  0.00           C
ATOM   5969  C38 POPEY 217      53.798  89.313 102.283  1.00  0.00           C
ATOM   5972  C39 POPEY 217      54.948  89.293 103.303  1.00  0.00           C
ATOM   5975 0C31 POPEY 217      54.498  89.253 104.763  1.00  0.00           C
ATOM   5978 1C31 POPEY 217      55.538  89.903 105.693  1.00  0.00           C
ATOM   5981 2C31 POPEY 217      55.168  89.763 107.173  1.00  0.00           C
ATOM   5984 3C31 POPEY 217      55.698  90.913 108.033  1.00  0.00           C
ATOM   5987 4C31 POPEY 217      55.258  90.793 109.503  1.00  0.00           C
ATOM   5990 5C31 POPEY 217      55.398  92.113 110.273  1.00  0.00           C
ATOM   5993 6C31 POPEY 217      54.968  92.023 111.733  1.00  0.00           C
ATOM   5997  NH3 POPEZ 218      54.428  32.383  84.103  1.00  0.00           N
ATOM   6001  C12 POPEZ 218      55.898  32.363  83.743  1.00  0.00           C
ATOM   6004  C11 POPEZ 218      56.238  31.243  82.753  1.00  0.00           C
ATOM   6007  P   POPEZ 218      54.438  29.363  82.423  1.00  0.00           P
ATOM   6008  O13 POPEZ 218      54.188  30.053  81.143  1.00  0.00           O
ATOM   6009  O14 POPEZ 218      54.648  27.903  82.373  1.00  0.00           O
ATOM   6010  O11 POPEZ 218      53.208  29.663  83.383  1.00  0.00           O
ATOM   6011  O12 POPEZ 218      55.648  30.013  83.183  1.00  0.00           O
ATOM   6012  C1  POPEZ 218      52.418  28.643  84.003  1.00  0.00           C
ATOM   6015  C2  POPEZ 218      52.318  28.783  85.563  1.00  0.00           C
ATOM   6017  O21 POPEZ 218      52.008  30.143  85.943  1.00  0.00           O
ATOM   6018  C21 POPEZ 218      51.578  30.493  87.183  1.00  0.00           C
ATOM   6019  O22 POPEZ 218      51.528  31.663  87.553  1.00  0.00           O
ATOM   6020  C22 POPEZ 218      51.158  29.353  88.123  1.00  0.00           C
ATOM   6023  C3  POPEZ 218      53.658  28.233  86.133  1.00  0.00           C
ATOM   6026  O31 POPEZ 218      54.088  28.823  87.373  1.00  0.00           O
ATOM   6027  C31 POPEZ 218      54.698  29.993  87.223  1.00  0.00           C
ATOM   6028  O32 POPEZ 218      54.788  30.613  86.183  1.00  0.00           O
ATOM   6029  C32 POPEZ 218      55.328  30.403  88.543  1.00  0.00           C
ATOM   6032  C23 POPEZ 218      51.138  29.803  89.613  1.00  0.00           C
ATOM   6035  C24 POPEZ 218      50.708  28.683  90.573  1.00  0.00           C
ATOM   6038  C25 POPEZ 218      51.738  27.553  90.723  1.00  0.00           C
ATOM   6041  C26 POPEZ 218      51.158  26.303  91.403  1.00  0.00           C
ATOM   6044  C27 POPEZ 218      51.708  25.023  90.763  1.00  0.00           C
ATOM   6047  C28 POPEZ 218      51.108  23.723  91.333  1.00  0.00           C
ATOM   6050  C29 POPEZ 218      49.658  23.533  90.943  1.00  0.00           C
ATOM   6052 0C21 POPEZ 218      48.668  23.053  91.713  1.00  0.00           C
ATOM   6054 1C21 POPEZ 218      48.788  22.573  93.133  1.00  0.00           C
ATOM   6057 2C21 POPEZ 218      47.488  22.563  93.963  1.00  0.00           C
ATOM   6060 3C21 POPEZ 218      47.588  21.513  95.083  1.00  0.00           C
ATOM   6063 4C21 POPEZ 218      46.708  21.773  96.323  1.00  0.00           C
ATOM   6066 5C21 POPEZ 218      46.688  20.583  97.303  1.00  0.00           C
ATOM   6069 6C21 POPEZ 218      45.858  19.373  96.823  1.00  0.00           C
ATOM   6072 7C21 POPEZ 218      46.078  18.113  97.663  1.00  0.00           C
ATOM   6075 8C21 POPEZ 218      45.258  16.903  97.193  1.00  0.00           C
ATOM   6079  C33 POPEZ 218      55.958  29.193  89.263  1.00  0.00           C
ATOM   6082  C34 POPEZ 218      56.858  29.633  90.413  1.00  0.00           C
ATOM   6085  C35 POPEZ 218      56.088  30.063  91.673  1.00  0.00           C
ATOM   6088  C36 POPEZ 218      55.598  28.893  92.533  1.00  0.00           C
ATOM   6091  C37 POPEZ 218      55.098  29.313  93.913  1.00  0.00           C
ATOM   6094  C38 POPEZ 218      54.598  28.103  94.723  1.00  0.00           C
ATOM   6097  C39 POPEZ 218      53.968  28.463  96.083  1.00  0.00           C
ATOM   6100 0C31 POPEZ 218      54.988  28.933  97.133  1.00  0.00           C
ATOM   6103 1C31 POPEZ 218      54.318  29.173  98.493  1.00  0.00           C
ATOM   6106 2C31 POPEZ 218      55.258  29.793  99.543  1.00  0.00           C
ATOM   6109 3C31 POPEZ 218      56.288  28.813 100.093  1.00  0.00           C
ATOM   6112 4C31 POPEZ 218      57.378  29.523 100.903  1.00  0.00           C
ATOM   6115 5C31 POPEZ 218      58.398  28.543 101.513  1.00  0.00           C
ATOM   6118 6C31 POPEZ 218      59.588  29.253 102.153  1.00  0.00           C
ATOM   6122  NH3 POPEa 219      74.648  23.993 125.883  1.00  0.00           N
ATOM   6126  C12 POPEa 219      73.208  24.423 125.993  1.00  0.00           C
ATOM   6129  C11 POPEa 219      72.318  23.533 125.103  1.00  0.00           C
ATOM   6132  P   POPEa 219      73.278  24.293 122.733  1.00  0.00           P
ATOM   6133  O13 POPEa 219      74.388  25.093 123.293  1.00  0.00           O
ATOM   6134  O14 POPEa 219      73.538  23.553 121.483  1.00  0.00           O
ATOM   6135  O11 POPEa 219      71.918  25.123 122.613  1.00  0.00           O
ATOM   6136  O12 POPEa 219      72.898  23.223 123.833  1.00  0.00           O
ATOM   6137  C1  POPEa 219      71.428  25.443 121.293  1.00  0.00           C
ATOM   6140  C2  POPEa 219      69.878  25.463 121.233  1.00  0.00           C
ATOM   6142  O21 POPEa 219      69.398  25.523 119.873  1.00  0.00           O
ATOM   6143  C21 POPEa 219      69.468  26.653 119.193  1.00  0.00           C
ATOM   6144  O22 POPEa 219      69.938  27.713 119.583  1.00  0.00           O
ATOM   6145  C22 POPEa 219      68.908  26.403 117.783  1.00  0.00           C
ATOM   6148  C3  POPEa 219      69.298  26.553 122.153  1.00  0.00           C
ATOM   6151  O31 POPEa 219      67.928  26.843 121.803  1.00  0.00           O
ATOM   6152  C31 POPEa 219      67.248  27.363 122.793  1.00  0.00           C
ATOM   6153  O32 POPEa 219      67.628  27.443 123.953  1.00  0.00           O
ATOM   6154  C32 POPEa 219      66.008  28.083 122.243  1.00  0.00           C
ATOM   6157  C23 POPEa 219      68.828  27.603 116.813  1.00  0.00           C
ATOM   6160  C24 POPEa 219      67.978  27.303 115.563  1.00  0.00           C
ATOM   6163  C25 POPEa 219      68.548  26.253 114.603  1.00  0.00           C
ATOM   6166  C26 POPEa 219      67.868  26.323 113.223  1.00  0.00           C
ATOM   6169  C27 POPEa 219      68.438  25.353 112.183  1.00  0.00           C
ATOM   6172  C28 POPEa 219      67.918  25.633 110.763  1.00  0.00           C
ATOM   6175  C29 POPEa 219      66.538  25.053 110.573  1.00  0.00           C
ATOM   6177 0C21 POPEa 219      65.578  25.473 109.733  1.00  0.00           C
ATOM   6179 1C21 POPEa 219      65.638  26.633 108.773  1.00  0.00           C
ATOM   6182 2C21 POPEa 219      64.228  27.003 108.253  1.00  0.00           C
ATOM   6185 3C21 POPEa 219      63.648  25.953 107.293  1.00  0.00           C
ATOM   6188 4C21 POPEa 219      62.118  26.053 107.113  1.00  0.00           C
ATOM   6191 5C21 POPEa 219      61.638  27.383 106.523  1.00  0.00           C
ATOM   6194 6C21 POPEa 219      60.118  27.383 106.323  1.00  0.00           C
ATOM   6197 7C21 POPEa 219      59.548  28.773 106.033  1.00  0.00           C
ATOM   6200 8C21 POPEa 219      58.028  28.783 105.883  1.00  0.00           C
ATOM   6204  C33 POPEa 219      64.988  27.313 121.363  1.00  0.00           C
ATOM   6207  C34 POPEa 219      64.088  28.293 120.563  1.00  0.00           C
ATOM   6210  C35 POPEa 219      63.198  27.623 119.503  1.00  0.00           C
ATOM   6213  C36 POPEa 219      62.798  28.543 118.333  1.00  0.00           C
ATOM   6216  C37 POPEa 219      61.768  27.883 117.403  1.00  0.00           C
ATOM   6219  C38 POPEa 219      61.998  28.133 115.903  1.00  0.00           C
ATOM   6222  C39 POPEa 219      61.488  29.473 115.363  1.00  0.00           C
ATOM   6225 0C31 POPEa 219      61.358  29.433 113.833  1.00  0.00           C
ATOM   6228 1C31 POPEa 219      60.898  30.763 113.213  1.00  0.00           C
ATOM   6231 2C31 POPEa 219      60.668  30.663 111.703  1.00  0.00           C
ATOM   6234 3C31 POPEa 219      60.208  31.983 111.063  1.00  0.00           C
ATOM   6237 4C31 POPEa 219      61.258  33.093 111.133  1.00  0.00           C
ATOM   6240 5C31 POPEa 219      60.848  34.343 110.333  1.00  0.00           C
ATOM   6243 6C31 POPEa 219      61.928  35.423 110.303  1.00  0.00           C
ATOM   6247  NH3 POPEb 220      -2.928 119.553 127.103  1.00  0.00           N
ATOM   6251  C12 POPEb 220      -1.448 119.253 127.093  1.00  0.00           C
ATOM   6254  C11 POPEb 220      -0.778 119.333 128.483  1.00  0.00           C
ATOM   6257  P   POPEb 220       0.692 121.333 129.433  1.00  0.00           P
ATOM   6258  O13 POPEb 220       0.352 122.223 130.573  1.00  0.00           O
ATOM   6259  O14 POPEb 220       1.698 120.283 129.673  1.00  0.00           O
ATOM   6260  O11 POPEb 220       1.102 122.293 128.263  1.00  0.00           O
ATOM   6261  O12 POPEb 220      -0.658 120.673 128.913  1.00  0.00           O
ATOM   6262  C1  POPEb 220       1.232 122.033 126.873  1.00  0.00           C
ATOM   6265  C2  POPEb 220       1.362 123.393 126.133  1.00  0.00           C
ATOM   6267  O21 POPEb 220       1.132 123.223 124.703  1.00  0.00           O
ATOM   6268  C21 POPEb 220       0.592 124.323 124.143  1.00  0.00           C
ATOM   6269  O22 POPEb 220       0.172 125.283 124.753  1.00  0.00           O
ATOM   6270  C22 POPEb 220       0.542 124.203 122.623  1.00  0.00           C
ATOM   6273  C3  POPEb 220       2.748 124.053 126.433  1.00  0.00           C
ATOM   6276  O31 POPEb 220       2.958 125.263 125.663  1.00  0.00           O
ATOM   6277  C31 POPEb 220       3.808 126.143 126.203  1.00  0.00           C
ATOM   6278  O32 POPEb 220       4.418 125.973 127.243  1.00  0.00           O
ATOM   6279  C32 POPEb 220       3.998 127.323 125.263  1.00  0.00           C
ATOM   6282  C23 POPEb 220       1.092 125.483 121.953  1.00  0.00           C
ATOM   6285  C24 POPEb 220       0.912 125.503 120.433  1.00  0.00           C
ATOM   6288  C25 POPEb 220      -0.548 125.623 119.983  1.00  0.00           C
ATOM   6291  C26 POPEb 220      -0.658 125.943 118.483  1.00  0.00           C
ATOM   6294  C27 POPEb 220      -2.078 126.313 118.023  1.00  0.00           C
ATOM   6297  C28 POPEb 220      -2.128 126.783 116.553  1.00  0.00           C
ATOM   6300  C29 POPEb 220      -1.848 125.653 115.603  1.00  0.00           C
ATOM   6302 0C21 POPEb 220      -2.168 125.583 114.303  1.00  0.00           C
ATOM   6304 1C21 POPEb 220      -2.868 126.623 113.463  1.00  0.00           C
ATOM   6307 2C21 POPEb 220      -1.918 127.333 112.483  1.00  0.00           C
ATOM   6310 3C21 POPEb 220      -1.178 128.529 113.113  1.00  0.00           C
ATOM   6313 4C21 POPEb 220      -0.348 129.369 112.123  1.00  0.00           C
ATOM   6316 5C21 POPEb 220      -1.158 129.849 110.903  1.00  0.00           C
ATOM   6319 6C21 POPEb 220      -0.448 130.919 110.063  1.00  0.00           C
ATOM   6322 7C21 POPEb 220      -1.358 131.479 108.963  1.00  0.00           C
ATOM   6325 8C21 POPEb 220      -0.688 132.559 108.113  1.00  0.00           C
ATOM   6329  C33 POPEb 220       2.678 128.049 124.923  1.00  0.00           C
ATOM   6332  C34 POPEb 220       2.838 129.099 123.803  1.00  0.00           C
ATOM   6335  C35 POPEb 220       3.438 128.529 122.503  1.00  0.00           C
ATOM   6338  C36 POPEb 220       3.108 129.379 121.273  1.00  0.00           C
ATOM   6341  C37 POPEb 220       3.738 128.849 119.973  1.00  0.00           C
ATOM   6344  C38 POPEb 220       3.408 129.719 118.743  1.00  0.00           C
ATOM   6347  C39 POPEb 220       2.348 129.109 117.813  1.00  0.00           C
ATOM   6350 0C31 POPEb 220       2.978 128.229 116.723  1.00  0.00           C
ATOM   6353 1C31 POPEb 220       1.938 127.383 115.973  1.00  0.00           C
ATOM   6356 2C31 POPEb 220       2.558 126.643 114.783  1.00  0.00           C
ATOM   6359 3C31 POPEb 220       1.678 125.533 114.213  1.00  0.00           C
ATOM   6362 4C31 POPEb 220       1.632 124.293 115.103  1.00  0.00           C
ATOM   6365 5C31 POPEb 220       0.982 123.083 114.413  1.00  0.00           C
ATOM   6368 6C31 POPEb 220       1.082 121.783 115.233  1.00  0.00           C
ATOM   6372  NH3 POPEc 221      24.948  94.753  88.113  1.00  0.00           N
ATOM   6376  C12 POPEc 221      25.078  96.233  88.373  1.00  0.00           C
ATOM   6379  C11 POPEc 221      25.548  96.913  87.093  1.00  0.00           C
ATOM   6382  P   POPEc 221      25.988  99.213  86.053  1.00  0.00           P
ATOM   6383  O13 POPEc 221      26.428  98.313  84.963  1.00  0.00           O
ATOM   6384  O14 POPEc 221      24.958 100.213  85.733  1.00  0.00           O
ATOM   6385  O11 POPEc 221      27.258  99.913  86.733  1.00  0.00           O
ATOM   6386  O12 POPEc 221      25.458  98.333  87.253  1.00  0.00           O
ATOM   6387  C1  POPEc 221      27.758  99.603  88.043  1.00  0.00           C
ATOM   6390  C2  POPEc 221      27.328 100.593  89.183  1.00  0.00           C
ATOM   6392  O21 POPEc 221      27.518  99.883  90.433  1.00  0.00           O
ATOM   6393  C21 POPEc 221      28.098 100.583  91.403  1.00  0.00           C
ATOM   6394  O22 POPEc 221      28.678 101.643  91.283  1.00  0.00           O
ATOM   6395  C22 POPEc 221      27.768  99.883  92.733  1.00  0.00           C
ATOM   6398  C3  POPEc 221      25.838 101.033  89.103  1.00  0.00           C
ATOM   6401  O31 POPEc 221      25.438 101.903  90.203  1.00  0.00           O
ATOM   6402  C31 POPEc 221      24.248 101.663  90.763  1.00  0.00           C
ATOM   6403  O32 POPEc 221      23.448 100.813  90.423  1.00  0.00           O
ATOM   6404  C32 POPEc 221      24.118 102.523  92.033  1.00  0.00           C
ATOM   6407  C23 POPEc 221      28.048 100.693  94.033  1.00  0.00           C
ATOM   6410  C24 POPEc 221      27.218 100.133  95.203  1.00  0.00           C
ATOM   6413  C25 POPEc 221      27.848 100.243  96.603  1.00  0.00           C
ATOM   6416  C26 POPEc 221      27.718 101.613  97.273  1.00  0.00           C
ATOM   6419  C27 POPEc 221      28.528 101.733  98.583  1.00  0.00           C
ATOM   6422  C28 POPEc 221      27.808 101.283  99.883  1.00  0.00           C
ATOM   6425  C29 POPEc 221      27.528  99.813 100.013  1.00  0.00           C
ATOM   6427 0C21 POPEc 221      26.648  99.263 100.873  1.00  0.00           C
ATOM   6429 1C21 POPEc 221      25.788 100.023 101.853  1.00  0.00           C
ATOM   6432 2C21 POPEc 221      25.908  99.633 103.343  1.00  0.00           C
ATOM   6435 3C21 POPEc 221      25.138 100.633 104.223  1.00  0.00           C
ATOM   6438 4C21 POPEc 221      25.058 100.213 105.703  1.00  0.00           C
ATOM   6441 5C21 POPEc 221      24.288 101.223 106.563  1.00  0.00           C
ATOM   6444 6C21 POPEc 221      25.108 102.463 106.973  1.00  0.00           C
ATOM   6447 7C21 POPEc 221      24.298 103.443 107.833  1.00  0.00           C
ATOM   6450 8C21 POPEc 221      25.118 104.583 108.433  1.00  0.00           C
ATOM   6454  C33 POPEc 221      23.088 101.953  93.043  1.00  0.00           C
ATOM   6457  C34 POPEc 221      23.518 102.153  94.503  1.00  0.00           C
ATOM   6460  C35 POPEc 221      22.488 101.693  95.543  1.00  0.00           C
ATOM   6463  C36 POPEc 221      23.058 101.793  96.963  1.00  0.00           C
ATOM   6466  C37 POPEc 221      22.078 101.423  98.083  1.00  0.00           C
ATOM   6469  C38 POPEc 221      22.808 101.143  99.413  1.00  0.00           C
ATOM   6472  C39 POPEc 221      23.618 102.323  99.973  1.00  0.00           C
ATOM   6475 0C31 POPEc 221      22.808 103.343 100.783  1.00  0.00           C
ATOM   6478 1C31 POPEc 221      23.748 104.363 101.443  1.00  0.00           C
ATOM   6481 2C31 POPEc 221      23.068 105.423 102.313  1.00  0.00           C
ATOM   6484 3C31 POPEc 221      22.358 104.863 103.553  1.00  0.00           C
ATOM   6487 4C31 POPEc 221      22.168 105.953 104.623  1.00  0.00           C
ATOM   6490 5C31 POPEc 221      21.248 105.513 105.763  1.00  0.00           C
ATOM   6493 6C31 POPEc 221      21.118 106.563 106.883  1.00  0.00           C
ATOM   6497  NH3 POPEd 222      37.278  30.143  86.413  1.00  0.00           N
ATOM   6501  C12 POPEd 222      36.428  31.343  86.753  1.00  0.00           C
ATOM   6504  C11 POPEd 222      35.548  31.773  85.573  1.00  0.00           C
ATOM   6507  P   POPEd 222      34.278  34.093  85.433  1.00  0.00           P
ATOM   6508  O13 POPEd 222      35.368  34.503  84.503  1.00  0.00           O
ATOM   6509  O14 POPEd 222      32.878  34.123  84.943  1.00  0.00           O
ATOM   6510  O11 POPEd 222      34.398  35.033  86.713  1.00  0.00           O
ATOM   6511  O12 POPEd 222      34.568  32.673  86.073  1.00  0.00           O
ATOM   6512  C1  POPEd 222      33.378  34.903  87.713  1.00  0.00           C
ATOM   6515  C2  POPEd 222      33.758  35.763  88.943  1.00  0.00           C
ATOM   6517  O21 POPEd 222      33.428  35.033  90.133  1.00  0.00           O
ATOM   6518  C21 POPEd 222      34.398  34.303  90.643  1.00  0.00           C
ATOM   6519  O22 POPEd 222      35.558  34.313  90.293  1.00  0.00           O
ATOM   6520  C22 POPEd 222      33.848  33.423  91.763  1.00  0.00           C
ATOM   6523  C3  POPEd 222      33.048  37.143  88.963  1.00  0.00           C
ATOM   6526  O31 POPEd 222      33.578  37.913  90.063  1.00  0.00           O
ATOM   6527  C31 POPEd 222      32.828  37.923  91.153  1.00  0.00           C
ATOM   6528  O32 POPEd 222      31.638  37.643  91.203  1.00  0.00           O
ATOM   6529  C32 POPEd 222      33.678  38.323  92.353  1.00  0.00           C
ATOM   6532  C23 POPEd 222      32.528  32.713  91.383  1.00  0.00           C
ATOM   6535  C24 POPEd 222      32.168  31.603  92.383  1.00  0.00           C
ATOM   6538  C25 POPEd 222      31.148  31.973  93.473  1.00  0.00           C
ATOM   6541  C26 POPEd 222      31.588  33.133  94.383  1.00  0.00           C
ATOM   6544  C27 POPEd 222      30.608  33.343  95.543  1.00  0.00           C
ATOM   6547  C28 POPEd 222      30.918  34.583  96.403  1.00  0.00           C
ATOM   6550  C29 POPEd 222      32.108  34.353  97.313  1.00  0.00           C
ATOM   6552 0C21 POPEd 222      32.268  34.863  98.543  1.00  0.00           C
ATOM   6554 1C21 POPEd 222      31.328  35.803  99.253  1.00  0.00           C
ATOM   6557 2C21 POPEd 222      30.378  35.113 100.263  1.00  0.00           C
ATOM   6560 3C21 POPEd 222      31.108  34.413 101.413  1.00  0.00           C
ATOM   6563 4C21 POPEd 222      30.138  33.883 102.483  1.00  0.00           C
ATOM   6566 5C21 POPEd 222      30.858  33.103 103.593  1.00  0.00           C
ATOM   6569 6C21 POPEd 222      29.898  32.403 104.563  1.00  0.00           C
ATOM   6572 7C21 POPEd 222      30.638  31.563 105.623  1.00  0.00           C
ATOM   6575 8C21 POPEd 222      29.718  30.673 106.463  1.00  0.00           C
ATOM   6579  C33 POPEd 222      33.078  37.803  93.673  1.00  0.00           C
ATOM   6582  C34 POPEd 222      33.928  38.173  94.893  1.00  0.00           C
ATOM   6585  C35 POPEd 222      33.178  37.933  96.213  1.00  0.00           C
ATOM   6588  C36 POPEd 222      33.948  38.353  97.473  1.00  0.00           C
ATOM   6591  C37 POPEd 222      35.108  37.413  97.853  1.00  0.00           C
ATOM   6594  C38 POPEd 222      35.868  37.873  99.103  1.00  0.00           C
ATOM   6597  C39 POPEd 222      34.988  38.013 100.353  1.00  0.00           C
ATOM   6600 0C31 POPEd 222      35.798  38.383 101.603  1.00  0.00           C
ATOM   6603 1C31 POPEd 222      34.918  38.423 102.863  1.00  0.00           C
ATOM   6606 2C31 POPEd 222      35.718  38.833 104.113  1.00  0.00           C
ATOM   6609 3C31 POPEd 222      34.928  38.703 105.423  1.00  0.00           C
ATOM   6612 4C31 POPEd 222      34.758  37.253 105.893  1.00  0.00           C
ATOM   6615 5C31 POPEd 222      34.058  37.173 107.253  1.00  0.00           C
ATOM   6618 6C31 POPEd 222      34.018  35.753 107.823  1.00  0.00           C
ATOM   6622  NH3 POPEe 223     131.474  46.403  84.953  1.00  0.00           N
ATOM   6626  C12 POPEe 223     130.168  46.823  84.343  1.00  0.00           C
ATOM   6629  C11 POPEe 223     129.228  45.623  84.163  1.00  0.00           C
ATOM   6632  P   POPEe 223     126.818  46.533  84.523  1.00  0.00           P
ATOM   6633  O13 POPEe 223     126.588  45.543  85.583  1.00  0.00           O
ATOM   6634  O14 POPEe 223     125.658  46.883  83.693  1.00  0.00           O
ATOM   6635  O11 POPEe 223     127.408  47.843  85.163  1.00  0.00           O
ATOM   6636  O12 POPEe 223     128.008  46.073  83.573  1.00  0.00           O
ATOM   6637  C1  POPEe 223     126.788  48.423  86.313  1.00  0.00           C
ATOM   6640  C2  POPEe 223     127.368  47.843  87.643  1.00  0.00           C
ATOM   6642  O21 POPEe 223     126.668  48.403  88.763  1.00  0.00           O
ATOM   6643  C21 POPEe 223     125.438  48.003  88.973  1.00  0.00           C
ATOM   6644  O22 POPEe 223     124.778  47.233  88.293  1.00  0.00           O
ATOM   6645  C22 POPEe 223     124.958  48.693  90.253  1.00  0.00           C
ATOM   6648  C3  POPEe 223     128.888  48.143  87.753  1.00  0.00           C
ATOM   6651  O31 POPEe 223     129.298  48.633  89.053  1.00  0.00           O
ATOM   6652  C31 POPEe 223     129.468  47.753  90.023  1.00  0.00           C
ATOM   6653  O32 POPEe 223     129.488  46.533  89.883  1.00  0.00           O
ATOM   6654  C32 POPEe 223     129.688  48.503  91.343  1.00  0.00           C
ATOM   6657  C23 POPEe 223     125.748  48.213  91.493  1.00  0.00           C
ATOM   6660  C24 POPEe 223     125.778  49.253  92.623  1.00  0.00           C
ATOM   6663  C25 POPEe 223     124.438  49.533  93.323  1.00  0.00           C
ATOM   6666  C26 POPEe 223     123.818  48.323  94.033  1.00  0.00           C
ATOM   6669  C27 POPEe 223     122.488  48.653  94.743  1.00  0.00           C
ATOM   6672  C28 POPEe 223     121.768  47.413  95.323  1.00  0.00           C
ATOM   6675  C29 POPEe 223     122.528  46.753  96.433  1.00  0.00           C
ATOM   6677 0C21 POPEe 223     122.208  46.773  97.743  1.00  0.00           C
ATOM   6679 1C21 POPEe 223     121.038  47.533  98.323  1.00  0.00           C
ATOM   6682 2C21 POPEe 223     121.268  47.893  99.803  1.00  0.00           C
ATOM   6685 3C21 POPEe 223     121.058  46.713 100.773  1.00  0.00           C
ATOM   6688 4C21 POPEe 223     119.568  46.403 100.993  1.00  0.00           C
ATOM   6691 5C21 POPEe 223     119.288  45.233 101.953  1.00  0.00           C
ATOM   6694 6C21 POPEe 223     119.958  45.393 103.333  1.00  0.00           C
ATOM   6697 7C21 POPEe 223     119.278  44.553 104.413  1.00  0.00           C
ATOM   6700 8C21 POPEe 223     120.068  44.533 105.723  1.00  0.00           C
ATOM   6704  C33 POPEe 223     131.144  48.423  91.893  1.00  0.00           C
ATOM   6707  C34 POPEe 223     131.544  49.673  92.703  1.00  0.00           C
ATOM   6710  C35 POPEe 223     130.818  49.833  94.043  1.00  0.00           C
ATOM   6713  C36 POPEe 223     131.254  48.853  95.143  1.00  0.00           C
ATOM   6716  C37 POPEe 223     131.274  49.523  96.523  1.00  0.00           C
ATOM   6719  C38 POPEe 223     131.654  48.603  97.703  1.00  0.00           C
ATOM   6722  C39 POPEe 223     130.448  47.973  98.413  1.00  0.00           C
ATOM   6725 0C31 POPEe 223     130.778  47.543  99.853  1.00  0.00           C
ATOM   6728 1C31 POPEe 223     129.518  47.243 100.683  1.00  0.00           C
ATOM   6731 2C31 POPEe 223     129.748  47.273 102.203  1.00  0.00           C
ATOM   6734 3C31 POPEe 223     130.218  45.953 102.823  1.00  0.00           C
ATOM   6737 4C31 POPEe 223     131.664  45.573 102.483  1.00  0.00           C
ATOM   6740 5C31 POPEe 223     132.204  44.463 103.393  1.00  0.00           C
ATOM   6743 6C31 POPEe 223     133.644  44.063 103.083  1.00  0.00           C
ATOM   6747  NH3 POPEf 224     115.378  45.403  87.393  1.00  0.00           N
ATOM   6751  C12 POPEf 224     114.698  45.593  86.063  1.00  0.00           C
ATOM   6754  C11 POPEf 224     114.108  47.003  85.933  1.00  0.00           C
ATOM   6757  P   POPEf 224     111.878  47.963  86.943  1.00  0.00           P
ATOM   6758  O13 POPEf 224     111.688  49.023  87.963  1.00  0.00           O
ATOM   6759  O14 POPEf 224     111.668  48.393  85.543  1.00  0.00           O
ATOM   6760  O11 POPEf 224     110.928  46.733  87.263  1.00  0.00           O
ATOM   6761  O12 POPEf 224     113.328  47.363  87.083  1.00  0.00           O
ATOM   6762  C1  POPEf 224     110.058  46.633  88.403  1.00  0.00           C
ATOM   6765  C2  POPEf 224     110.658  45.793  89.573  1.00  0.00           C
ATOM   6767  O21 POPEf 224     109.788  45.873  90.723  1.00  0.00           O
ATOM   6768  C21 POPEf 224     108.838  44.953  90.823  1.00  0.00           C
ATOM   6769  O22 POPEf 224     108.498  44.173  89.953  1.00  0.00           O
ATOM   6770  C22 POPEf 224     108.238  45.023  92.233  1.00  0.00           C
ATOM   6773  C3  POPEf 224     112.058  46.323  90.003  1.00  0.00           C
ATOM   6776  O31 POPEf 224     112.578  45.643  91.173  1.00  0.00           O
ATOM   6777  C31 POPEf 224     113.818  45.183  91.073  1.00  0.00           C
ATOM   6778  O32 POPEf 224     114.518  45.253  90.073  1.00  0.00           O
ATOM   6779  C32 POPEf 224     114.218  44.523  92.393  1.00  0.00           C
ATOM   6782  C23 POPEf 224     108.298  43.683  93.003  1.00  0.00           C
ATOM   6785  C24 POPEf 224     107.448  43.663  94.293  1.00  0.00           C
ATOM   6788  C25 POPEf 224     107.748  44.793  95.283  1.00  0.00           C
ATOM   6791  C26 POPEf 224     107.148  44.543  96.683  1.00  0.00           C
ATOM   6794  C27 POPEf 224     107.248  45.773  97.613  1.00  0.00           C
ATOM   6797  C28 POPEf 224     106.058  45.883  98.593  1.00  0.00           C
ATOM   6800  C29 POPEf 224     106.198  47.073  99.513  1.00  0.00           C
ATOM   6802 0C21 POPEf 224     105.248  47.963  99.853  1.00  0.00           C
ATOM   6804 1C21 POPEf 224     103.798  47.973  99.393  1.00  0.00           C
ATOM   6807 2C21 POPEf 224     103.258  49.393  99.173  1.00  0.00           C
ATOM   6810 3C21 POPEf 224     101.788  49.393  98.713  1.00  0.00           C
ATOM   6813 4C21 POPEf 224     101.218  50.813  98.593  1.00  0.00           C
ATOM   6816 5C21 POPEf 224      99.718  50.873  98.233  1.00  0.00           C
ATOM   6819 6C21 POPEf 224      99.378  50.323  96.843  1.00  0.00           C
ATOM   6822 7C21 POPEf 224      98.018  50.823  96.363  1.00  0.00           C
ATOM   6825 8C21 POPEf 224      97.588  50.293  94.983  1.00  0.00           C
ATOM   6829  C33 POPEf 224     114.818  45.543  93.403  1.00  0.00           C
ATOM   6832  C34 POPEf 224     115.348  44.893  94.693  1.00  0.00           C
ATOM   6835  C35 POPEf 224     114.288  44.233  95.583  1.00  0.00           C
ATOM   6838  C36 POPEf 224     113.218  45.203  96.113  1.00  0.00           C
ATOM   6841  C37 POPEf 224     112.368  44.653  97.273  1.00  0.00           C
ATOM   6844  C38 POPEf 224     113.088  44.653  98.633  1.00  0.00           C
ATOM   6847  C39 POPEf 224     112.348  43.893  99.743  1.00  0.00           C
ATOM   6850 0C31 POPEf 224     110.898  44.363 100.003  1.00  0.00           C
ATOM   6853 1C31 POPEf 224     110.128  43.393 100.913  1.00  0.00           C
ATOM   6856 2C31 POPEf 224     108.658  43.773 101.103  1.00  0.00           C
ATOM   6859 3C31 POPEf 224     108.408  44.733 102.273  1.00  0.00           C
ATOM   6862 4C31 POPEf 224     108.548  44.053 103.653  1.00  0.00           C
ATOM   6865 5C31 POPEf 224     108.218  45.003 104.813  1.00  0.00           C
ATOM   6868 6C31 POPEf 224     108.278  44.333 106.193  1.00  0.00           C
ATOM   6872  NH3 POPEg 225      18.298  74.243 128.963  1.00  0.00           N
ATOM   6876  C12 POPEg 225      17.938  72.833 129.363  1.00  0.00           C
ATOM   6879  C11 POPEg 225      18.408  71.803 128.343  1.00  0.00           C
ATOM   6882  P   POPEg 225      17.108  69.613 128.933  1.00  0.00           P
ATOM   6883  O13 POPEg 225      17.388  68.393 129.723  1.00  0.00           O
ATOM   6884  O14 POPEg 225      15.938  70.453 129.273  1.00  0.00           O
ATOM   6885  O11 POPEg 225      17.038  69.193 127.423  1.00  0.00           O
ATOM   6886  O12 POPEg 225      18.398  70.513 128.943  1.00  0.00           O
ATOM   6887  C1  POPEg 225      15.968  68.423 126.893  1.00  0.00           C
ATOM   6890  C2  POPEg 225      15.398  69.103 125.633  1.00  0.00           C
ATOM   6892  O21 POPEg 225      16.488  69.453 124.773  1.00  0.00           O
ATOM   6893  C21 POPEg 225      16.578  68.843 123.633  1.00  0.00           C
ATOM   6894  O22 POPEg 225      15.768  68.083 123.143  1.00  0.00           O
ATOM   6895  C22 POPEg 225      17.928  69.203 122.993  1.00  0.00           C
ATOM   6898  C3  POPEg 225      14.618  70.383 126.043  1.00  0.00           C
ATOM   6901  O31 POPEg 225      13.898  70.983 124.943  1.00  0.00           O
ATOM   6902  C31 POPEg 225      12.868  70.283 124.503  1.00  0.00           C
ATOM   6903  O32 POPEg 225      12.508  69.203 124.923  1.00  0.00           O
ATOM   6904  C32 POPEg 225      12.188  71.033 123.373  1.00  0.00           C
ATOM   6907  C23 POPEg 225      18.478  70.593 123.423  1.00  0.00           C
ATOM   6910  C24 POPEg 225      19.808  70.953 122.733  1.00  0.00           C
ATOM   6913  C25 POPEg 225      19.668  70.973 121.203  1.00  0.00           C
ATOM   6916  C26 POPEg 225      20.948  71.283 120.423  1.00  0.00           C
ATOM   6919  C27 POPEg 225      20.618  71.463 118.943  1.00  0.00           C
ATOM   6922  C28 POPEg 225      21.808  71.343 117.983  1.00  0.00           C
ATOM   6925  C29 POPEg 225      22.178  69.903 117.753  1.00  0.00           C
ATOM   6927 0C21 POPEg 225      21.878  69.173 116.663  1.00  0.00           C
ATOM   6929 1C21 POPEg 225      21.158  69.663 115.423  1.00  0.00           C
ATOM   6932 2C21 POPEg 225      22.138  70.333 114.443  1.00  0.00           C
ATOM   6935 3C21 POPEg 225      21.648  70.353 112.983  1.00  0.00           C
ATOM   6938 4C21 POPEg 225      22.698  70.943 112.023  1.00  0.00           C
ATOM   6941 5C21 POPEg 225      23.908  70.013 111.803  1.00  0.00           C
ATOM   6944 6C21 POPEg 225      25.138  70.743 111.253  1.00  0.00           C
ATOM   6947 7C21 POPEg 225      26.418  69.913 111.433  1.00  0.00           C
ATOM   6950 8C21 POPEg 225      27.688  70.723 111.213  1.00  0.00           C
ATOM   6954  C33 POPEg 225      11.928  70.123 122.153  1.00  0.00           C
ATOM   6957  C34 POPEg 225      12.868  70.453 120.993  1.00  0.00           C
ATOM   6960  C35 POPEg 225      12.458  69.803 119.663  1.00  0.00           C
ATOM   6963  C36 POPEg 225      11.038  70.173 119.233  1.00  0.00           C
ATOM   6966  C37 POPEg 225      10.738  69.853 117.753  1.00  0.00           C
ATOM   6969  C38 POPEg 225       9.338  70.293 117.303  1.00  0.00           C
ATOM   6972  C39 POPEg 225       9.058  71.793 117.463  1.00  0.00           C
ATOM   6975 0C31 POPEg 225       7.788  72.213 116.713  1.00  0.00           C
ATOM   6978 1C31 POPEg 225       7.618  73.733 116.613  1.00  0.00           C
ATOM   6981 2C31 POPEg 225       6.568  74.153 115.573  1.00  0.00           C
ATOM   6984 3C31 POPEg 225       5.178  73.523 115.793  1.00  0.00           C
ATOM   6987 4C31 POPEg 225       4.178  73.983 114.733  1.00  0.00           C
ATOM   6990 5C31 POPEg 225       2.808  73.303 114.853  1.00  0.00           C
ATOM   6993 6C31 POPEg 225       1.798  73.813 113.823  1.00  0.00           C
ATOM   6997  NH3 POPEh 226      25.218  52.323 131.223  1.00  0.00           N
ATOM   7001  C12 POPEh 226      26.058  53.573 131.303  1.00  0.00           C
ATOM   7004  C11 POPEh 226      26.498  53.893 132.743  1.00  0.00           C
ATOM   7007  P   POPEh 226      28.408  55.683 132.583  1.00  0.00           P
ATOM   7008  O13 POPEh 226      28.438  57.123 132.253  1.00  0.00           O
ATOM   7009  O14 POPEh 226      29.208  55.263 133.743  1.00  0.00           O
ATOM   7010  O11 POPEh 226      28.788  54.863 131.273  1.00  0.00           O
ATOM   7011  O12 POPEh 226      26.908  55.253 132.843  1.00  0.00           O
ATOM   7012  C1  POPEh 226      30.078  54.993 130.633  1.00  0.00           C
ATOM   7015  C2  POPEh 226      30.028  55.713 129.243  1.00  0.00           C
ATOM   7017  O21 POPEh 226      31.358  56.213 128.963  1.00  0.00           O
ATOM   7018  C21 POPEh 226      31.698  56.313 127.673  1.00  0.00           C
ATOM   7019  O22 POPEh 226      31.038  55.913 126.743  1.00  0.00           O
ATOM   7020  C22 POPEh 226      33.128  56.873 127.553  1.00  0.00           C
ATOM   7023  C3  POPEh 226      28.968  56.863 129.263  1.00  0.00           C
ATOM   7026  O31 POPEh 226      28.798  57.543 128.013  1.00  0.00           O
ATOM   7027  C31 POPEh 226      29.528  58.633 127.873  1.00  0.00           C
ATOM   7028  O32 POPEh 226      30.378  59.023 128.653  1.00  0.00           O
ATOM   7029  C32 POPEh 226      29.208  59.313 126.553  1.00  0.00           C
ATOM   7032  C23 POPEh 226      33.388  57.843 126.373  1.00  0.00           C
ATOM   7035  C24 POPEh 226      33.168  59.333 126.693  1.00  0.00           C
ATOM   7038  C25 POPEh 226      33.368  60.263 125.473  1.00  0.00           C
ATOM   7041  C26 POPEh 226      33.348  61.753 125.873  1.00  0.00           C
ATOM   7044  C27 POPEh 226      33.398  62.713 124.673  1.00  0.00           C
ATOM   7047  C28 POPEh 226      33.678  64.183 125.053  1.00  0.00           C
ATOM   7050  C29 POPEh 226      32.628  64.753 125.973  1.00  0.00           C
ATOM   7052 0C21 POPEh 226      31.898  65.873 125.813  1.00  0.00           C
ATOM   7054 1C21 POPEh 226      31.948  66.803 124.623  1.00  0.00           C
ATOM   7057 2C21 POPEh 226      30.548  67.173 124.113  1.00  0.00           C
ATOM   7060 3C21 POPEh 226      29.938  68.423 124.763  1.00  0.00           C
ATOM   7063 4C21 POPEh 226      30.608  69.743 124.353  1.00  0.00           C
ATOM   7066 5C21 POPEh 226      30.308  70.143 122.903  1.00  0.00           C
ATOM   7069 6C21 POPEh 226      31.088  71.383 122.473  1.00  0.00           C
ATOM   7072 7C21 POPEh 226      30.758  71.823 121.053  1.00  0.00           C
ATOM   7075 8C21 POPEh 226      31.608  73.003 120.583  1.00  0.00           C
ATOM   7079  C33 POPEh 226      29.628  58.383 125.413  1.00  0.00           C
ATOM   7082  C34 POPEh 226      29.528  58.963 124.003  1.00  0.00           C
ATOM   7085  C35 POPEh 226      30.038  57.923 123.003  1.00  0.00           C
ATOM   7088  C36 POPEh 226      31.198  58.383 122.103  1.00  0.00           C
ATOM   7091  C37 POPEh 226      30.768  59.453 121.103  1.00  0.00           C
ATOM   7094  C38 POPEh 226      31.888  59.893 120.153  1.00  0.00           C
ATOM   7097  C39 POPEh 226      32.298  58.793 119.163  1.00  0.00           C
ATOM   7100 0C31 POPEh 226      33.038  59.383 117.953  1.00  0.00           C
ATOM   7103 1C31 POPEh 226      33.418  58.283 116.953  1.00  0.00           C
ATOM   7106 2C31 POPEh 226      34.228  58.783 115.753  1.00  0.00           C
ATOM   7109 3C31 POPEh 226      34.628  57.573 114.913  1.00  0.00           C
ATOM   7112 4C31 POPEh 226      35.498  57.843 113.683  1.00  0.00           C
ATOM   7115 5C31 POPEh 226      35.938  56.503 113.083  1.00  0.00           C
ATOM   7118 6C31 POPEh 226      36.678  56.603 111.753  1.00  0.00           C
ATOM   7122  NH3 POPEi 227      73.998   9.213  87.883  1.00  0.00           N
ATOM   7126  C12 POPEi 227      74.918   8.343  87.073  1.00  0.00           C
ATOM   7129  C11 POPEi 227      75.458   7.173  87.913  1.00  0.00           C
ATOM   7132  P   POPEi 227      73.718   5.273  88.403  1.00  0.00           P
ATOM   7133  O13 POPEi 227      73.128   5.363  87.053  1.00  0.00           O
ATOM   7134  O14 POPEi 227      74.648   4.143  88.683  1.00  0.00           O
ATOM   7135  O11 POPEi 227      72.548   5.213  89.433  1.00  0.00           O
ATOM   7136  O12 POPEi 227      74.448   6.633  88.773  1.00  0.00           O
ATOM   7137  C1  POPEi 227      72.788   4.973  90.823  1.00  0.00           C
ATOM   7140  C2  POPEi 227      72.128   6.043  91.723  1.00  0.00           C
ATOM   7142  O21 POPEi 227      72.448   5.663  93.063  1.00  0.00           O
ATOM   7143  C21 POPEi 227      72.308   6.563  94.013  1.00  0.00           C
ATOM   7144  O22 POPEi 227      72.078   7.753  93.883  1.00  0.00           O
ATOM   7145  C22 POPEi 227      72.408   5.813  95.343  1.00  0.00           C
ATOM   7148  C3  POPEi 227      70.588   6.093  91.493  1.00  0.00           C
ATOM   7151  O31 POPEi 227      70.018   7.303  92.023  1.00  0.00           O
ATOM   7152  C31 POPEi 227      69.038   7.213  92.903  1.00  0.00           C
ATOM   7153  O32 POPEi 227      68.358   6.223  93.093  1.00  0.00           O
ATOM   7154  C32 POPEi 227      68.938   8.533  93.653  1.00  0.00           C
ATOM   7157  C23 POPEi 227      72.788   6.683  96.563  1.00  0.00           C
ATOM   7160  C24 POPEi 227      73.848   6.003  97.453  1.00  0.00           C
ATOM   7163  C25 POPEi 227      74.208   6.833  98.693  1.00  0.00           C
ATOM   7166  C26 POPEi 227      73.188   6.673  99.813  1.00  0.00           C
ATOM   7169  C27 POPEi 227      73.308   7.723 100.923  1.00  0.00           C
ATOM   7172  C28 POPEi 227      72.388   7.403 102.103  1.00  0.00           C
ATOM   7175  C29 POPEi 227      71.998   8.623 102.893  1.00  0.00           C
ATOM   7177 0C21 POPEi 227      70.808   8.833 103.483  1.00  0.00           C
ATOM   7179 1C21 POPEi 227      69.658   7.863 103.533  1.00  0.00           C
ATOM   7182 2C21 POPEi 227      69.908   6.693 104.513  1.00  0.00           C
ATOM   7185 3C21 POPEi 227      68.638   5.873 104.803  1.00  0.00           C
ATOM   7188 4C21 POPEi 227      68.828   4.823 105.903  1.00  0.00           C
ATOM   7191 5C21 POPEi 227      69.868   3.753 105.563  1.00  0.00           C
ATOM   7194 6C21 POPEi 227      69.928   2.623 106.603  1.00  0.00           C
ATOM   7197 7C21 POPEi 227      70.978   1.563 106.243  1.00  0.00           C
ATOM   7200 8C21 POPEi 227      70.978   0.363 107.193  1.00  0.00           C
ATOM   7204  C33 POPEi 227      69.058   8.413  95.193  1.00  0.00           C
ATOM   7207  C34 POPEi 227      68.978   9.793  95.823  1.00  0.00           C
ATOM   7210  C35 POPEi 227      69.158   9.803  97.353  1.00  0.00           C
ATOM   7213  C36 POPEi 227      70.628   9.993  97.773  1.00  0.00           C
ATOM   7216  C37 POPEi 227      70.738  10.313  99.273  1.00  0.00           C
ATOM   7219  C38 POPEi 227      71.858  11.293  99.633  1.00  0.00           C
ATOM   7222  C39 POPEi 227      71.568  11.943 100.983  1.00  0.00           C
ATOM   7225 0C31 POPEi 227      72.678  12.873 101.503  1.00  0.00           C
ATOM   7228 1C31 POPEi 227      72.308  13.403 102.903  1.00  0.00           C
ATOM   7231 2C31 POPEi 227      73.468  14.103 103.623  1.00  0.00           C
ATOM   7234 3C31 POPEi 227      73.078  14.443 105.073  1.00  0.00           C
ATOM   7237 4C31 POPEi 227      74.278  14.573 106.013  1.00  0.00           C
ATOM   7240 5C31 POPEi 227      73.888  14.313 107.473  1.00  0.00           C
ATOM   7243 6C31 POPEi 227      75.088  14.273 108.423  1.00  0.00           C
ATOM   7247  NH3 POPEj 228      32.138  85.633  89.973  1.00  0.00           N
ATOM   7251  C12 POPEj 228      32.198  86.973  89.293  1.00  0.00           C
ATOM   7254  C11 POPEj 228      32.968  87.983  90.173  1.00  0.00           C
ATOM   7257  P   POPEj 228      31.568  88.153  92.433  1.00  0.00           P
ATOM   7258  O13 POPEj 228      30.288  88.823  92.703  1.00  0.00           O
ATOM   7259  O14 POPEj 228      31.608  86.663  92.353  1.00  0.00           O
ATOM   7260  O11 POPEj 228      32.638  88.663  93.473  1.00  0.00           O
ATOM   7261  O12 POPEj 228      32.138  88.703  91.073  1.00  0.00           O
ATOM   7262  C1  POPEj 228      32.518  88.313  94.853  1.00  0.00           C
ATOM   7265  C2  POPEj 228      31.988  89.483  95.753  1.00  0.00           C
ATOM   7267  O21 POPEj 228      32.478  89.353  97.103  1.00  0.00           O
ATOM   7268  C21 POPEj 228      32.128  88.273  97.793  1.00  0.00           C
ATOM   7269  O22 POPEj 228      31.538  87.303  97.353  1.00  0.00           O
ATOM   7270  C22 POPEj 228      32.448  88.493  99.273  1.00  0.00           C
ATOM   7273  C3  POPEj 228      30.448  89.703  95.713  1.00  0.00           C
ATOM   7276  O31 POPEj 228      30.018  90.733  96.643  1.00  0.00           O
ATOM   7277  C31 POPEj 228      28.708  90.663  96.943  1.00  0.00           C
ATOM   7278  O32 POPEj 228      27.908  89.923  96.403  1.00  0.00           O
ATOM   7279  C32 POPEj 228      28.408  91.523  98.163  1.00  0.00           C
ATOM   7282  C23 POPEj 228      31.868  87.403 100.223  1.00  0.00           C
ATOM   7285  C24 POPEj 228      32.238  87.663 101.693  1.00  0.00           C
ATOM   7288  C25 POPEj 228      31.848  86.543 102.673  1.00  0.00           C
ATOM   7291  C26 POPEj 228      32.538  86.723 104.043  1.00  0.00           C
ATOM   7294  C27 POPEj 228      32.388  85.523 104.983  1.00  0.00           C
ATOM   7297  C28 POPEj 228      33.198  85.723 106.283  1.00  0.00           C
ATOM   7300  C29 POPEj 228      33.338  84.453 107.083  1.00  0.00           C
ATOM   7302 0C21 POPEj 228      32.488  83.993 108.013  1.00  0.00           C
ATOM   7304 1C21 POPEj 228      31.198  84.643 108.453  1.00  0.00           C
ATOM   7307 2C21 POPEj 228      30.938  84.533 109.963  1.00  0.00           C
ATOM   7310 3C21 POPEj 228      31.978  85.253 110.823  1.00  0.00           C
ATOM   7313 4C21 POPEj 228      31.608  85.273 112.313  1.00  0.00           C
ATOM   7316 5C21 POPEj 228      32.578  86.133 113.113  1.00  0.00           C
ATOM   7319 6C21 POPEj 228      32.198  86.333 114.583  1.00  0.00           C
ATOM   7322 7C21 POPEj 228      32.988  87.503 115.183  1.00  0.00           C
ATOM   7325 8C21 POPEj 228      32.838  87.613 116.693  1.00  0.00           C
ATOM   7329  C33 POPEj 228      27.268  90.893  98.993  1.00  0.00           C
ATOM   7332  C34 POPEj 228      26.888  91.673 100.253  1.00  0.00           C
ATOM   7335  C35 POPEj 228      26.348  93.073  99.933  1.00  0.00           C
ATOM   7338  C36 POPEj 228      25.878  93.833 101.173  1.00  0.00           C
ATOM   7341  C37 POPEj 228      26.708  95.103 101.413  1.00  0.00           C
ATOM   7344  C38 POPEj 228      26.188  95.973 102.563  1.00  0.00           C
ATOM   7347  C39 POPEj 228      26.108  95.223 103.893  1.00  0.00           C
ATOM   7350 0C31 POPEj 228      25.808  96.143 105.083  1.00  0.00           C
ATOM   7353 1C31 POPEj 228      25.668  95.323 106.373  1.00  0.00           C
ATOM   7356 2C31 POPEj 228      25.488  96.143 107.653  1.00  0.00           C
ATOM   7359 3C31 POPEj 228      25.418  95.193 108.863  1.00  0.00           C
ATOM   7362 4C31 POPEj 228      25.518  95.863 110.243  1.00  0.00           C
ATOM   7365 5C31 POPEj 228      25.658  94.803 111.343  1.00  0.00           C
ATOM   7368 6C31 POPEj 228      25.658  95.353 112.773  1.00  0.00           C
ATOM   7372  NH3 POPEk 229      79.438  34.243 127.663  1.00  0.00           N
ATOM   7376  C12 POPEk 229      80.638  33.463 128.133  1.00  0.00           C
ATOM   7379  C11 POPEk 229      81.538  33.083 126.953  1.00  0.00           C
ATOM   7382  P   POPEk 229      83.118  30.943 126.793  1.00  0.00           P
ATOM   7383  O13 POPEk 229      84.418  31.123 126.123  1.00  0.00           O
ATOM   7384  O14 POPEk 229      83.138  30.003 127.933  1.00  0.00           O
ATOM   7385  O11 POPEk 229      82.008  30.583 125.753  1.00  0.00           O
ATOM   7386  O12 POPEk 229      82.668  32.343 127.393  1.00  0.00           O
ATOM   7387  C1  POPEk 229      82.198  29.703 124.643  1.00  0.00           C
ATOM   7390  C2  POPEk 229      81.898  30.403 123.293  1.00  0.00           C
ATOM   7392  O21 POPEk 229      83.098  31.063 122.843  1.00  0.00           O
ATOM   7393  C21 POPEk 229      83.158  31.193 121.523  1.00  0.00           C
ATOM   7394  O22 POPEk 229      82.438  30.633 120.713  1.00  0.00           O
ATOM   7395  C22 POPEk 229      84.218  32.223 121.193  1.00  0.00           C
ATOM   7398  C3  POPEk 229      80.738  31.443 123.423  1.00  0.00           C
ATOM   7401  O31 POPEk 229      80.578  32.323 122.293  1.00  0.00           O
ATOM   7402  C31 POPEk 229      79.728  32.083 121.293  1.00  0.00           C
ATOM   7403  O32 POPEk 229      79.388  32.933 120.483  1.00  0.00           O
ATOM   7404  C32 POPEk 229      79.198  30.653 121.283  1.00  0.00           C
ATOM   7407  C23 POPEk 229      84.298  32.503 119.693  1.00  0.00           C
ATOM   7410  C24 POPEk 229      85.388  33.523 119.393  1.00  0.00           C
ATOM   7413  C25 POPEk 229      84.968  34.983 119.533  1.00  0.00           C
ATOM   7416  C26 POPEk 229      86.198  35.893 119.393  1.00  0.00           C
ATOM   7419  C27 POPEk 229      85.838  37.383 119.493  1.00  0.00           C
ATOM   7422  C28 POPEk 229      87.068  38.293 119.533  1.00  0.00           C
ATOM   7425  C29 POPEk 229      87.858  38.123 120.803  1.00  0.00           C
ATOM   7427 0C21 POPEk 229      88.958  38.823 121.113  1.00  0.00           C
ATOM   7429 1C21 POPEk 229      89.588  39.913 120.283  1.00  0.00           C
ATOM   7432 2C21 POPEk 229      90.528  39.383 119.173  1.00  0.00           C
ATOM   7435 3C21 POPEk 229      91.278  40.513 118.453  1.00  0.00           C
ATOM   7438 4C21 POPEk 229      92.448  40.033 117.573  1.00  0.00           C
ATOM   7441 5C21 POPEk 229      93.818  40.183 118.253  1.00  0.00           C
ATOM   7444 6C21 POPEk 229      93.998  39.253 119.463  1.00  0.00           C
ATOM   7447 7C21 POPEk 229      95.448  39.113 119.933  1.00  0.00           C
ATOM   7450 8C21 POPEk 229      95.558  38.573 121.363  1.00  0.00           C
ATOM   7454  C33 POPEk 229      78.388  30.323 120.013  1.00  0.00           C
ATOM   7457  C34 POPEk 229      78.118  28.813 119.953  1.00  0.00           C
ATOM   7460  C35 POPEk 229      77.518  28.393 118.613  1.00  0.00           C
ATOM   7463  C36 POPEk 229      78.588  28.173 117.533  1.00  0.00           C
ATOM   7466  C37 POPEk 229      77.958  27.593 116.263  1.00  0.00           C
ATOM   7469  C38 POPEk 229      78.868  27.533 115.033  1.00  0.00           C
ATOM   7472  C39 POPEk 229      79.888  26.383 115.053  1.00  0.00           C
ATOM   7475 0C31 POPEk 229      80.578  26.233 113.693  1.00  0.00           C
ATOM   7478 1C31 POPEk 229      81.638  25.123 113.653  1.00  0.00           C
ATOM   7481 2C31 POPEk 229      82.358  25.033 112.293  1.00  0.00           C
ATOM   7484 3C31 POPEk 229      81.488  24.423 111.173  1.00  0.00           C
ATOM   7487 4C31 POPEk 229      82.208  24.373 109.823  1.00  0.00           C
ATOM   7490 5C31 POPEk 229      81.418  23.603 108.753  1.00  0.00           C
ATOM   7493 6C31 POPEk 229      82.078  23.603 107.373  1.00  0.00           C
ATOM   7497  NH3 POPEl 230      69.248  69.183  94.913  1.00  0.00           N
ATOM   7501  C12 POPEl 230      69.528  70.463  94.163  1.00  0.00           C
ATOM   7504  C11 POPEl 230      71.028  70.663  93.843  1.00  0.00           C
ATOM   7507  P   POPEl 230      72.178  72.703  94.983  1.00  0.00           P
ATOM   7508  O13 POPEl 230      73.508  72.083  95.083  1.00  0.00           O
ATOM   7509  O14 POPEl 230      72.058  74.183  95.013  1.00  0.00           O
ATOM   7510  O11 POPEl 230      71.268  72.243  96.193  1.00  0.00           O
ATOM   7511  O12 POPEl 230      71.348  72.063  93.773  1.00  0.00           O
ATOM   7512  C1  POPEl 230      71.788  71.363  97.183  1.00  0.00           C
ATOM   7515  C2  POPEl 230      70.708  71.143  98.263  1.00  0.00           C
ATOM   7517  O21 POPEl 230      70.658  72.203  99.233  1.00  0.00           O
ATOM   7518  C21 POPEl 230      71.698  72.363 100.043  1.00  0.00           C
ATOM   7519  O22 POPEl 230      72.668  71.633 100.143  1.00  0.00           O
ATOM   7520  C22 POPEl 230      71.468  73.623 100.873  1.00  0.00           C
ATOM   7523  C3  POPEl 230      70.738  69.703  98.853  1.00  0.00           C
ATOM   7526  O31 POPEl 230      69.408  69.353  99.243  1.00  0.00           O
ATOM   7527  C31 POPEl 230      68.998  69.173 100.503  1.00  0.00           C
ATOM   7528  O32 POPEl 230      67.888  68.773 100.793  1.00  0.00           O
ATOM   7529  C32 POPEl 230      70.058  69.483 101.573  1.00  0.00           C
ATOM   7532  C23 POPEl 230      71.998  73.463 102.323  1.00  0.00           C
ATOM   7535  C24 POPEl 230      71.268  74.413 103.283  1.00  0.00           C
ATOM   7538  C25 POPEl 230      71.768  74.313 104.723  1.00  0.00           C
ATOM   7541  C26 POPEl 230      70.838  75.073 105.683  1.00  0.00           C
ATOM   7544  C27 POPEl 230      71.368  75.183 107.123  1.00  0.00           C
ATOM   7547  C28 POPEl 230      70.338  75.843 108.053  1.00  0.00           C
ATOM   7550  C29 POPEl 230      70.948  76.303 109.363  1.00  0.00           C
ATOM   7552 0C21 POPEl 230      70.288  76.533 110.513  1.00  0.00           C
ATOM   7554 1C21 POPEl 230      68.808  76.373 110.763  1.00  0.00           C
ATOM   7557 2C21 POPEl 230      68.618  75.393 111.943  1.00  0.00           C
ATOM   7560 3C21 POPEl 230      67.158  75.223 112.393  1.00  0.00           C
ATOM   7563 4C21 POPEl 230      67.038  74.363 113.673  1.00  0.00           C
ATOM   7566 5C21 POPEl 230      67.698  72.983 113.543  1.00  0.00           C
ATOM   7569 6C21 POPEl 230      67.598  72.113 114.793  1.00  0.00           C
ATOM   7572 7C21 POPEl 230      68.438  70.833 114.643  1.00  0.00           C
ATOM   7575 8C21 POPEl 230      68.278  69.833 115.793  1.00  0.00           C
ATOM   7579  C33 POPEl 230      69.528  69.293 103.013  1.00  0.00           C
ATOM   7582  C34 POPEl 230      70.588  69.643 104.063  1.00  0.00           C
ATOM   7585  C35 POPEl 230      69.978  69.953 105.443  1.00  0.00           C
ATOM   7588  C36 POPEl 230      71.048  70.303 106.483  1.00  0.00           C
ATOM   7591  C37 POPEl 230      70.478  70.993 107.733  1.00  0.00           C
ATOM   7594  C38 POPEl 230      71.598  71.363 108.713  1.00  0.00           C
ATOM   7597  C39 POPEl 230      71.128  72.153 109.943  1.00  0.00           C
ATOM   7600 0C31 POPEl 230      72.328  72.693 110.733  1.00  0.00           C
ATOM   7603 1C31 POPEl 230      71.968  73.293 112.103  1.00  0.00           C
ATOM   7606 2C31 POPEl 230      73.178  73.933 112.803  1.00  0.00           C
ATOM   7609 3C31 POPEl 230      73.588  75.283 112.173  1.00  0.00           C
ATOM   7612 4C31 POPEl 230      75.098  75.443 112.023  1.00  0.00           C
ATOM   7615 5C31 POPEl 230      75.478  76.733 111.263  1.00  0.00           C
ATOM   7618 6C31 POPEl 230      76.988  76.923 111.093  1.00  0.00           C
ATOM   7622  NH3 POPEm 231     104.168  65.393 128.393  1.00  0.00           N
ATOM   7626  C12 POPEm 231     104.548  64.733 129.703  1.00  0.00           C
ATOM   7629  C11 POPEm 231     105.568  65.573 130.483  1.00  0.00           C
ATOM   7632  P   POPEm 231     108.028  66.413 130.173  1.00  0.00           P
ATOM   7633  O13 POPEm 231     107.948  67.793 130.723  1.00  0.00           O
ATOM   7634  O14 POPEm 231     108.508  65.313 131.033  1.00  0.00           O
ATOM   7635  O11 POPEm 231     108.878  66.493 128.853  1.00  0.00           O
ATOM   7636  O12 POPEm 231     106.608  66.023 129.603  1.00  0.00           O
ATOM   7637  C1  POPEm 231     109.038  65.293 128.083  1.00  0.00           C
ATOM   7640  C2  POPEm 231     109.998  65.503 126.883  1.00  0.00           C
ATOM   7642  O21 POPEm 231     109.798  64.433 125.943  1.00  0.00           O
ATOM   7643  C21 POPEm 231     110.238  63.223 126.233  1.00  0.00           C
ATOM   7644  O22 POPEm 231     111.208  62.963 126.923  1.00  0.00           O
ATOM   7645  C22 POPEm 231     109.288  62.213 125.623  1.00  0.00           C
ATOM   7648  C3  POPEm 231     111.468  65.753 127.343  1.00  0.00           C
ATOM   7651  O31 POPEm 231     112.438  65.443 126.313  1.00  0.00           O
ATOM   7652  C31 POPEm 231     112.418  66.273 125.283  1.00  0.00           C
ATOM   7653  O32 POPEm 231     111.808  67.333 125.233  1.00  0.00           O
ATOM   7654  C32 POPEm 231     113.138  65.593 124.123  1.00  0.00           C
ATOM   7657  C23 POPEm 231     109.308  62.223 124.073  1.00  0.00           C
ATOM   7660  C24 POPEm 231     108.098  61.483 123.513  1.00  0.00           C
ATOM   7663  C25 POPEm 231     108.458  60.583 122.323  1.00  0.00           C
ATOM   7666  C26 POPEm 231     108.698  61.343 121.023  1.00  0.00           C
ATOM   7669  C27 POPEm 231     108.998  60.393 119.853  1.00  0.00           C
ATOM   7672  C28 POPEm 231     108.438  60.933 118.513  1.00  0.00           C
ATOM   7675  C29 POPEm 231     108.728  59.993 117.373  1.00  0.00           C
ATOM   7677 0C21 POPEm 231     107.828  59.303 116.643  1.00  0.00           C
ATOM   7679 1C21 POPEm 231     106.318  59.353 116.753  1.00  0.00           C
ATOM   7682 2C21 POPEm 231     105.638  59.483 115.373  1.00  0.00           C
ATOM   7685 3C21 POPEm 231     106.018  60.763 114.613  1.00  0.00           C
ATOM   7688 4C21 POPEm 231     105.358  60.863 113.223  1.00  0.00           C
ATOM   7691 5C21 POPEm 231     106.038  61.883 112.303  1.00  0.00           C
ATOM   7694 6C21 POPEm 231     106.008  63.323 112.833  1.00  0.00           C
ATOM   7697 7C21 POPEm 231     106.788  64.303 111.943  1.00  0.00           C
ATOM   7700 8C21 POPEm 231     106.898  65.703 112.533  1.00  0.00           C
ATOM   7704  C33 POPEm 231     112.628  64.153 123.873  1.00  0.00           C
ATOM   7707  C34 POPEm 231     113.168  63.523 122.583  1.00  0.00           C
ATOM   7710  C35 POPEm 231     112.538  64.063 121.303  1.00  0.00           C
ATOM   7713  C36 POPEm 231     112.608  63.043 120.163  1.00  0.00           C
ATOM   7716  C37 POPEm 231     112.248  63.623 118.803  1.00  0.00           C
ATOM   7719  C38 POPEm 231     112.348  62.583 117.683  1.00  0.00           C
ATOM   7722  C39 POPEm 231     112.118  63.173 116.293  1.00  0.00           C
ATOM   7725 0C31 POPEm 231     112.138  62.103 115.193  1.00  0.00           C
ATOM   7728 1C31 POPEm 231     111.878  62.693 113.793  1.00  0.00           C
ATOM   7731 2C31 POPEm 231     111.468  61.623 112.773  1.00  0.00           C
ATOM   7734 3C31 POPEm 231     110.938  62.243 111.473  1.00  0.00           C
ATOM   7737 4C31 POPEm 231     110.248  61.223 110.573  1.00  0.00           C
ATOM   7740 5C31 POPEm 231     109.448  61.873 109.443  1.00  0.00           C
ATOM   7743 6C31 POPEm 231     108.628  60.873 108.643  1.00  0.00           C
ATOM   7747  NH3 POPEn 232      34.858  71.253  89.153  1.00  0.00           N
ATOM   7751  C12 POPEn 232      36.018  72.203  89.273  1.00  0.00           C
ATOM   7754  C11 POPEn 232      37.068  71.863  88.193  1.00  0.00           C
ATOM   7757  P   POPEn 232      38.108  69.733  87.043  1.00  0.00           P
ATOM   7758  O13 POPEn 232      37.178  68.843  86.323  1.00  0.00           O
ATOM   7759  O14 POPEn 232      38.938  70.673  86.243  1.00  0.00           O
ATOM   7760  O11 POPEn 232      39.038  68.863  87.983  1.00  0.00           O
ATOM   7761  O12 POPEn 232      37.308  70.463  88.193  1.00  0.00           O
ATOM   7762  C1  POPEn 232      38.398  67.973  88.923  1.00  0.00           C
ATOM   7765  C2  POPEn 232      38.768  68.253  90.413  1.00  0.00           C
ATOM   7767  O21 POPEn 232      37.908  67.533  91.303  1.00  0.00           O
ATOM   7768  C21 POPEn 232      36.698  68.013  91.493  1.00  0.00           C
ATOM   7769  O22 POPEn 232      36.028  68.693  90.723  1.00  0.00           O
ATOM   7770  C22 POPEn 232      36.178  67.513  92.813  1.00  0.00           C
ATOM   7773  C3  POPEn 232      38.888  69.723  90.883  1.00  0.00           C
ATOM   7776  O31 POPEn 232      39.288  69.693  92.273  1.00  0.00           O
ATOM   7777  C31 POPEn 232      38.758  70.583  93.103  1.00  0.00           C
ATOM   7778  O32 POPEn 232      38.048  71.523  92.763  1.00  0.00           O
ATOM   7779  C32 POPEn 232      39.128  70.203  94.533  1.00  0.00           C
ATOM   7782  C23 POPEn 232      34.868  68.223  93.163  1.00  0.00           C
ATOM   7785  C24 POPEn 232      34.178  67.503  94.313  1.00  0.00           C
ATOM   7788  C25 POPEn 232      32.878  68.203  94.673  1.00  0.00           C
ATOM   7791  C26 POPEn 232      33.098  69.513  95.443  1.00  0.00           C
ATOM   7794  C27 POPEn 232      32.278  69.563  96.733  1.00  0.00           C
ATOM   7797  C28 POPEn 232      32.428  70.873  97.513  1.00  0.00           C
ATOM   7800  C29 POPEn 232      31.518  70.833  98.713  1.00  0.00           C
ATOM   7802 0C21 POPEn 232      31.768  71.313  99.943  1.00  0.00           C
ATOM   7804 1C21 POPEn 232      32.998  72.043 100.403  1.00  0.00           C
ATOM   7807 2C21 POPEn 232      32.638  73.423 100.993  1.00  0.00           C
ATOM   7810 3C21 POPEn 232      33.648  73.903 102.043  1.00  0.00           C
ATOM   7813 4C21 POPEn 232      33.248  75.263 102.623  1.00  0.00           C
ATOM   7816 5C21 POPEn 232      33.658  75.483 104.093  1.00  0.00           C
ATOM   7819 6C21 POPEn 232      35.098  75.963 104.263  1.00  0.00           C
ATOM   7822 7C21 POPEn 232      35.458  76.193 105.743  1.00  0.00           C
ATOM   7825 8C21 POPEn 232      36.828  76.853 105.953  1.00  0.00           C
ATOM   7829  C33 POPEn 232      38.948  71.373  95.513  1.00  0.00           C
ATOM   7832  C34 POPEn 232      39.008  71.023  97.013  1.00  0.00           C
ATOM   7835  C35 POPEn 232      37.648  70.743  97.673  1.00  0.00           C
ATOM   7838  C36 POPEn 232      37.758  70.593  99.203  1.00  0.00           C
ATOM   7841  C37 POPEn 232      36.418  70.753  99.933  1.00  0.00           C
ATOM   7844  C38 POPEn 232      35.868  69.453 100.523  1.00  0.00           C
ATOM   7847  C39 POPEn 232      36.508  69.093 101.863  1.00  0.00           C
ATOM   7850 0C31 POPEn 232      35.978  67.803 102.483  1.00  0.00           C
ATOM   7853 1C31 POPEn 232      36.598  67.543 103.853  1.00  0.00           C
ATOM   7856 2C31 POPEn 232      36.058  66.293 104.553  1.00  0.00           C
ATOM   7859 3C31 POPEn 232      36.708  66.073 105.933  1.00  0.00           C
ATOM   7862 4C31 POPEn 232      35.808  66.483 107.103  1.00  0.00           C
ATOM   7865 5C31 POPEn 232      36.618  66.743 108.383  1.00  0.00           C
ATOM   7868 6C31 POPEn 232      35.748  66.973 109.623  1.00  0.00           C
ATOM   7872  NH3 POPEo 233     102.908  -2.513  87.403  1.00  0.00           N
ATOM   7876  C12 POPEo 233     103.418  -1.613  88.493  1.00  0.00           C
ATOM   7879  C11 POPEo 233     104.958  -1.543  88.453  1.00  0.00           C
ATOM   7882  P   POPEo 233     105.428   1.023  88.193  1.00  0.00           P
ATOM   7883  O13 POPEo 233     106.688   1.763  88.403  1.00  0.00           O
ATOM   7884  O14 POPEo 233     105.058   0.713  86.793  1.00  0.00           O
ATOM   7885  O11 POPEo 233     104.248   1.833  88.863  1.00  0.00           O
ATOM   7886  O12 POPEo 233     105.458  -0.337  89.023  1.00  0.00           O
ATOM   7887  C1  POPEo 233     103.788   1.533  90.183  1.00  0.00           C
ATOM   7890  C2  POPEo 233     104.808   1.983  91.253  1.00  0.00           C
ATOM   7892  O21 POPEo 233     104.658   1.243  92.473  1.00  0.00           O
ATOM   7893  C21 POPEo 233     103.558   1.433  93.173  1.00  0.00           C
ATOM   7894  O22 POPEo 233     102.508   1.893  92.763  1.00  0.00           O
ATOM   7895  C22 POPEo 233     103.798   0.933  94.603  1.00  0.00           C
ATOM   7898  C3  POPEo 233     104.818   3.533  91.423  1.00  0.00           C
ATOM   7901  O31 POPEo 233     106.108   4.083  91.743  1.00  0.00           O
ATOM   7902  C31 POPEo 233     106.458   3.943  93.023  1.00  0.00           C
ATOM   7903  O32 POPEo 233     105.868   3.263  93.833  1.00  0.00           O
ATOM   7904  C32 POPEo 233     107.708   4.783  93.313  1.00  0.00           C
ATOM   7907  C23 POPEo 233     103.278   1.953  95.643  1.00  0.00           C
ATOM   7910  C24 POPEo 233     103.838   1.713  97.053  1.00  0.00           C
ATOM   7913  C25 POPEo 233     103.238   2.683  98.083  1.00  0.00           C
ATOM   7916  C26 POPEo 233     104.028   2.773  99.393  1.00  0.00           C
ATOM   7919  C27 POPEo 233     103.348   3.623 100.473  1.00  0.00           C
ATOM   7922  C28 POPEo 233     104.298   3.933 101.653  1.00  0.00           C
ATOM   7925  C29 POPEo 233     103.608   4.763 102.703  1.00  0.00           C
ATOM   7927 0C21 POPEo 233     104.168   5.243 103.833  1.00  0.00           C
ATOM   7929 1C21 POPEo 233     105.598   5.043 104.283  1.00  0.00           C
ATOM   7932 2C21 POPEo 233     105.698   4.233 105.603  1.00  0.00           C
ATOM   7935 3C21 POPEo 233     104.988   4.893 106.803  1.00  0.00           C
ATOM   7938 4C21 POPEo 233     105.398   4.253 108.143  1.00  0.00           C
ATOM   7941 5C21 POPEo 233     104.598   4.783 109.343  1.00  0.00           C
ATOM   7944 6C21 POPEo 233     105.158   4.253 110.673  1.00  0.00           C
ATOM   7947 7C21 POPEo 233     104.298   4.653 111.883  1.00  0.00           C
ATOM   7950 8C21 POPEo 233     104.918   4.253 113.223  1.00  0.00           C
ATOM   7954  C33 POPEo 233     107.528   5.723  94.523  1.00  0.00           C
ATOM   7957  C34 POPEo 233     107.448   4.973  95.863  1.00  0.00           C
ATOM   7960  C35 POPEo 233     107.168   5.883  97.063  1.00  0.00           C
ATOM   7963  C36 POPEo 233     108.398   6.373  97.833  1.00  0.00           C
ATOM   7966  C37 POPEo 233     107.958   6.953  99.193  1.00  0.00           C
ATOM   7969  C38 POPEo 233     109.008   7.833  99.873  1.00  0.00           C
ATOM   7972  C39 POPEo 233     110.178   7.093 100.533  1.00  0.00           C
ATOM   7975 0C31 POPEo 233     109.818   6.363 101.833  1.00  0.00           C
ATOM   7978 1C31 POPEo 233     111.048   5.703 102.473  1.00  0.00           C
ATOM   7981 2C31 POPEo 233     110.708   4.823 103.683  1.00  0.00           C
ATOM   7984 3C31 POPEo 233     111.858   3.873 104.043  1.00  0.00           C
ATOM   7987 4C31 POPEo 233     111.558   2.973 105.243  1.00  0.00           C
ATOM   7990 5C31 POPEo 233     112.638   1.903 105.463  1.00  0.00           C
ATOM   7993 6C31 POPEo 233     112.388   1.013 106.683  1.00  0.00           C
ATOM   7997  NH3 POPEp 234     123.518  70.293  86.703  1.00  0.00           N
ATOM   8001  C12 POPEp 234     122.808  71.553  86.283  1.00  0.00           C
ATOM   8004  C11 POPEp 234     123.708  72.573  85.563  1.00  0.00           C
ATOM   8007  P   POPEp 234     122.478  74.893  85.393  1.00  0.00           P
ATOM   8008  O13 POPEp 234     123.678  75.763  85.433  1.00  0.00           O
ATOM   8009  O14 POPEp 234     121.278  75.413  84.693  1.00  0.00           O
ATOM   8010  O11 POPEp 234     122.128  74.533  86.873  1.00  0.00           O
ATOM   8011  O12 POPEp 234     122.898  73.493  84.823  1.00  0.00           O
ATOM   8012  C1  POPEp 234     120.988  74.973  87.583  1.00  0.00           C
ATOM   8015  C2  POPEp 234     121.038  74.313  88.983  1.00  0.00           C
ATOM   8017  O21 POPEp 234     120.228  75.043  89.913  1.00  0.00           O
ATOM   8018  C21 POPEp 234     119.058  74.513  90.143  1.00  0.00           C
ATOM   8019  O22 POPEp 234     118.518  73.633  89.483  1.00  0.00           O
ATOM   8020  C22 POPEp 234     118.478  75.143  91.403  1.00  0.00           C
ATOM   8023  C3  POPEp 234     122.468  74.333  89.563  1.00  0.00           C
ATOM   8026  O31 POPEp 234     122.538  73.563  90.793  1.00  0.00           O
ATOM   8027  C31 POPEp 234     123.008  74.183  91.863  1.00  0.00           C
ATOM   8028  O32 POPEp 234     123.468  75.313  91.903  1.00  0.00           O
ATOM   8029  C32 POPEp 234     122.918  73.233  93.043  1.00  0.00           C
ATOM   8032  C23 POPEp 234     117.528  74.193  92.163  1.00  0.00           C
ATOM   8035  C24 POPEp 234     118.258  73.033  92.853  1.00  0.00           C
ATOM   8038  C25 POPEp 234     117.308  72.213  93.733  1.00  0.00           C
ATOM   8041  C26 POPEp 234     118.028  71.023  94.383  1.00  0.00           C
ATOM   8044  C27 POPEp 234     117.128  70.173  95.273  1.00  0.00           C
ATOM   8047  C28 POPEp 234     117.738  68.803  95.613  1.00  0.00           C
ATOM   8050  C29 POPEp 234     119.038  68.883  96.363  1.00  0.00           C
ATOM   8052 0C21 POPEp 234     119.458  68.023  97.313  1.00  0.00           C
ATOM   8054 1C21 POPEp 234     118.698  66.813  97.793  1.00  0.00           C
ATOM   8057 2C21 POPEp 234     118.158  66.953  99.223  1.00  0.00           C
ATOM   8060 3C21 POPEp 234     119.238  66.763 100.283  1.00  0.00           C
ATOM   8063 4C21 POPEp 234     118.658  66.833 101.703  1.00  0.00           C
ATOM   8066 5C21 POPEp 234     119.668  66.413 102.783  1.00  0.00           C
ATOM   8069 6C21 POPEp 234     119.058  66.533 104.193  1.00  0.00           C
ATOM   8072 7C21 POPEp 234     119.988  66.013 105.283  1.00  0.00           C
ATOM   8075 8C21 POPEp 234     119.388  66.123 106.683  1.00  0.00           C
ATOM   8079  C33 POPEp 234     122.548  73.913  94.373  1.00  0.00           C
ATOM   8082  C34 POPEp 234     122.488  72.873  95.493  1.00  0.00           C
ATOM   8085  C35 POPEp 234     121.738  73.323  96.753  1.00  0.00           C
ATOM   8088  C36 POPEp 234     122.508  74.273  97.683  1.00  0.00           C
ATOM   8091  C37 POPEp 234     121.738  74.483  98.993  1.00  0.00           C
ATOM   8094  C38 POPEp 234     122.588  74.943 100.183  1.00  0.00           C
ATOM   8097  C39 POPEp 234     122.948  76.433 100.153  1.00  0.00           C
ATOM   8100 0C31 POPEp 234     123.168  77.013 101.563  1.00  0.00           C
ATOM   8103 1C31 POPEp 234     123.468  78.523 101.543  1.00  0.00           C
ATOM   8106 2C31 POPEp 234     123.628  79.133 102.953  1.00  0.00           C
ATOM   8109 3C31 POPEp 234     122.338  79.143 103.793  1.00  0.00           C
ATOM   8112 4C31 POPEp 234     121.258  80.093 103.273  1.00  0.00           C
ATOM   8115 5C31 POPEp 234     119.978  80.043 104.123  1.00  0.00           C
ATOM   8118 6C31 POPEp 234     118.978  81.163 103.813  1.00  0.00           C
ATOM   8122  NH3 POPEq 235     123.848  84.843  86.523  1.00  0.00           N
ATOM   8126  C12 POPEq 235     124.068  84.233  85.173  1.00  0.00           C
ATOM   8129  C11 POPEq 235     124.378  85.323  84.113  1.00  0.00           C
ATOM   8132  P   POPEq 235     126.248  87.013  84.963  1.00  0.00           P
ATOM   8133  O13 POPEq 235     127.588  86.633  85.473  1.00  0.00           O
ATOM   8134  O14 POPEq 235     126.128  88.233  84.123  1.00  0.00           O
ATOM   8135  O11 POPEq 235     125.258  87.073  86.193  1.00  0.00           O
ATOM   8136  O12 POPEq 235     125.738  85.763  84.153  1.00  0.00           O
ATOM   8137  C1  POPEq 235     125.398  87.953  87.303  1.00  0.00           C
ATOM   8140  C2  POPEq 235     125.918  87.203  88.573  1.00  0.00           C
ATOM   8142  O21 POPEq 235     125.048  86.133  89.003  1.00  0.00           O
ATOM   8143  C21 POPEq 235     123.978  86.533  89.713  1.00  0.00           C
ATOM   8144  O22 POPEq 235     123.378  87.583  89.553  1.00  0.00           O
ATOM   8145  C22 POPEq 235     123.658  85.493  90.793  1.00  0.00           C
ATOM   8148  C3  POPEq 235     126.328  88.133  89.753  1.00  0.00           C
ATOM   8151  O31 POPEq 235     126.788  87.343  90.893  1.00  0.00           O
ATOM   8152  C31 POPEq 235     126.638  87.973  92.063  1.00  0.00           C
ATOM   8153  O32 POPEq 235     125.988  88.983  92.233  1.00  0.00           O
ATOM   8154  C32 POPEq 235     127.358  87.233  93.193  1.00  0.00           C
ATOM   8157  C23 POPEq 235     122.738  86.053  91.913  1.00  0.00           C
ATOM   8160  C24 POPEq 235     123.468  86.543  93.173  1.00  0.00           C
ATOM   8163  C25 POPEq 235     123.018  87.933  93.633  1.00  0.00           C
ATOM   8166  C26 POPEq 235     123.718  88.433  94.913  1.00  0.00           C
ATOM   8169  C27 POPEq 235     123.388  87.583  96.153  1.00  0.00           C
ATOM   8172  C28 POPEq 235     124.078  88.083  97.443  1.00  0.00           C
ATOM   8175  C29 POPEq 235     123.618  89.463  97.833  1.00  0.00           C
ATOM   8177 0C21 POPEq 235     124.388  90.563  97.993  1.00  0.00           C
ATOM   8179 1C21 POPEq 235     125.888  90.623  97.873  1.00  0.00           C
ATOM   8182 2C21 POPEq 235     126.568  91.443  99.003  1.00  0.00           C
ATOM   8185 3C21 POPEq 235     126.278  90.953 100.433  1.00  0.00           C
ATOM   8188 4C21 POPEq 235     127.048  91.763 101.483  1.00  0.00           C
ATOM   8191 5C21 POPEq 235     126.578  91.513 102.933  1.00  0.00           C
ATOM   8194 6C21 POPEq 235     126.878  90.103 103.453  1.00  0.00           C
ATOM   8197 7C21 POPEq 235     126.558  89.953 104.943  1.00  0.00           C
ATOM   8200 8C21 POPEq 235     126.878  88.573 105.503  1.00  0.00           C
ATOM   8204  C33 POPEq 235     128.378  88.163  93.883  1.00  0.00           C
ATOM   8207  C34 POPEq 235     129.038  87.573  95.133  1.00  0.00           C
ATOM   8210  C35 POPEq 235     128.238  87.793  96.413  1.00  0.00           C
ATOM   8213  C36 POPEq 235     129.088  87.573  97.673  1.00  0.00           C
ATOM   8216  C37 POPEq 235     128.268  87.703  98.963  1.00  0.00           C
ATOM   8219  C38 POPEq 235     129.098  87.543 100.233  1.00  0.00           C
ATOM   8222  C39 POPEq 235     128.278  87.023 101.423  1.00  0.00           C
ATOM   8225 0C31 POPEq 235     129.038  87.073 102.743  1.00  0.00           C
ATOM   8228 1C31 POPEq 235     130.178  86.043 102.853  1.00  0.00           C
ATOM   8231 2C31 POPEq 235     131.144  86.333 104.013  1.00  0.00           C
ATOM   8234 3C31 POPEq 235     130.478  86.573 105.373  1.00  0.00           C
ATOM   8237 4C31 POPEq 235     129.678  85.383 105.903  1.00  0.00           C
ATOM   8240 5C31 POPEq 235     129.088  85.653 107.283  1.00  0.00           C
ATOM   8243 6C31 POPEq 235     128.388  84.443 107.903  1.00  0.00           C
ATOM   8247  NH3 POPEr 236     116.428  89.703  90.493  1.00  0.00           N
ATOM   8251  C12 POPEr 236     115.668  88.583  89.843  1.00  0.00           C
ATOM   8254  C11 POPEr 236     114.258  89.103  89.523  1.00  0.00           C
ATOM   8257  P   POPEr 236     112.628  88.823  91.523  1.00  0.00           P
ATOM   8258  O13 POPEr 236     111.248  89.013  90.993  1.00  0.00           O
ATOM   8259  O14 POPEr 236     113.118  87.433  91.563  1.00  0.00           O
ATOM   8260  O11 POPEr 236     112.688  89.393  92.983  1.00  0.00           O
ATOM   8261  O12 POPEr 236     113.648  89.673  90.683  1.00  0.00           O
ATOM   8262  C1  POPEr 236     113.908  89.373  93.733  1.00  0.00           C
ATOM   8265  C2  POPEr 236     113.588  88.883  95.173  1.00  0.00           C
ATOM   8267  O21 POPEr 236     114.678  89.063  96.083  1.00  0.00           O
ATOM   8268  C21 POPEr 236     114.738  90.243  96.673  1.00  0.00           C
ATOM   8269  O22 POPEr 236     114.998  91.303  96.143  1.00  0.00           O
ATOM   8270  C22 POPEr 236     114.388  90.003  98.143  1.00  0.00           C
ATOM   8273  C3  POPEr 236     113.158  87.383  95.203  1.00  0.00           C
ATOM   8276  O31 POPEr 236     114.288  86.473  95.273  1.00  0.00           O
ATOM   8277  C31 POPEr 236     114.148  85.443  96.113  1.00  0.00           C
ATOM   8278  O32 POPEr 236     113.148  85.193  96.753  1.00  0.00           O
ATOM   8279  C32 POPEr 236     115.428  84.623  96.143  1.00  0.00           C
ATOM   8282  C23 POPEr 236     115.178  90.903  99.113  1.00  0.00           C
ATOM   8285  C24 POPEr 236     115.538  90.213 100.443  1.00  0.00           C
ATOM   8288  C25 POPEr 236     114.328  89.873 101.323  1.00  0.00           C
ATOM   8291  C26 POPEr 236     113.648  91.123 101.913  1.00  0.00           C
ATOM   8294  C27 POPEr 236     114.338  91.763 103.123  1.00  0.00           C
ATOM   8297  C28 POPEr 236     113.288  92.583 103.893  1.00  0.00           C
ATOM   8300  C29 POPEr 236     113.808  93.823 104.573  1.00  0.00           C
ATOM   8302 0C21 POPEr 236     113.648  94.143 105.873  1.00  0.00           C
ATOM   8304 1C21 POPEr 236     113.008  93.293 106.943  1.00  0.00           C
ATOM   8307 2C21 POPEr 236     113.808  93.353 108.253  1.00  0.00           C
ATOM   8310 3C21 POPEr 236     115.248  92.843 108.123  1.00  0.00           C
ATOM   8313 4C21 POPEr 236     115.988  92.903 109.463  1.00  0.00           C
ATOM   8316 5C21 POPEr 236     117.508  92.753 109.333  1.00  0.00           C
ATOM   8319 6C21 POPEr 236     118.198  92.903 110.693  1.00  0.00           C
ATOM   8322 7C21 POPEr 236     119.718  92.823 110.613  1.00  0.00           C
ATOM   8325 8C21 POPEr 236     120.408  92.913 111.983  1.00  0.00           C
ATOM   8329  C33 POPEr 236     115.448  83.583  97.283  1.00  0.00           C
ATOM   8332  C34 POPEr 236     116.878  83.373  97.793  1.00  0.00           C
ATOM   8335  C35 POPEr 236     117.008  82.573  99.093  1.00  0.00           C
ATOM   8338  C36 POPEr 236     117.048  81.053  98.873  1.00  0.00           C
ATOM   8341  C37 POPEr 236     117.538  80.323 100.123  1.00  0.00           C
ATOM   8344  C38 POPEr 236     117.678  78.813  99.953  1.00  0.00           C
ATOM   8347  C39 POPEr 236     118.568  78.213 101.053  1.00  0.00           C
ATOM   8350 0C31 POPEr 236     118.228  76.753 101.363  1.00  0.00           C
ATOM   8353 1C31 POPEr 236     119.338  76.083 102.173  1.00  0.00           C
ATOM   8356 2C31 POPEr 236     118.878  74.803 102.873  1.00  0.00           C
ATOM   8359 3C31 POPEr 236     120.028  73.933 103.373  1.00  0.00           C
ATOM   8362 4C31 POPEr 236     120.918  74.633 104.393  1.00  0.00           C
ATOM   8365 5C31 POPEr 236     121.928  73.673 105.013  1.00  0.00           C
ATOM   8368 6C31 POPEr 236     122.798  74.343 106.063  1.00  0.00           C
ATOM   8372  NH3 POPEs 237      62.688 123.313 132.263  1.00  0.00           N
ATOM   8376  C12 POPEs 237      62.648 121.813 132.413  1.00  0.00           C
ATOM   8379  C11 POPEs 237      63.718 121.313 133.383  1.00  0.00           C
ATOM   8382  P   POPEs 237      65.898 122.793 133.423  1.00  0.00           P
ATOM   8383  O13 POPEs 237      65.298 124.093 133.013  1.00  0.00           O
ATOM   8384  O14 POPEs 237      66.088 122.663 134.873  1.00  0.00           O
ATOM   8385  O11 POPEs 237      67.288 122.593 132.713  1.00  0.00           O
ATOM   8386  O12 POPEs 237      64.998 121.643 132.863  1.00  0.00           O
ATOM   8387  C1  POPEs 237      67.748 121.273 132.383  1.00  0.00           C
ATOM   8390  C2  POPEs 237      68.568 121.263 131.053  1.00  0.00           C
ATOM   8392  O21 POPEs 237      67.888 120.573 129.993  1.00  0.00           O
ATOM   8393  C21 POPEs 237      66.688 120.943 129.593  1.00  0.00           C
ATOM   8394  O22 POPEs 237      66.008 121.853 130.023  1.00  0.00           O
ATOM   8395  C22 POPEs 237      66.278 120.073 128.403  1.00  0.00           C
ATOM   8398  C3  POPEs 237      69.948 120.583 131.283  1.00  0.00           C
ATOM   8401  O31 POPEs 237      70.858 120.693 130.163  1.00  0.00           O
ATOM   8402  C31 POPEs 237      70.828 119.723 129.253  1.00  0.00           C
ATOM   8403  O32 POPEs 237      70.078 118.753 129.253  1.00  0.00           O
ATOM   8404  C32 POPEs 237      71.948 119.983 128.253  1.00  0.00           C
ATOM   8407  C23 POPEs 237      66.468 120.803 127.063  1.00  0.00           C
ATOM   8410  C24 POPEs 237      66.008 119.963 125.863  1.00  0.00           C
ATOM   8413  C25 POPEs 237      64.668 120.423 125.273  1.00  0.00           C
ATOM   8416  C26 POPEs 237      64.218 119.563 124.093  1.00  0.00           C
ATOM   8419  C27 POPEs 237      63.078 120.153 123.243  1.00  0.00           C
ATOM   8422  C28 POPEs 237      61.708 120.293 123.963  1.00  0.00           C
ATOM   8425  C29 POPEs 237      61.518 121.603 124.673  1.00  0.00           C
ATOM   8427 0C21 POPEs 237      60.608 122.563 124.413  1.00  0.00           C
ATOM   8429 1C21 POPEs 237      59.528 122.573 123.353  1.00  0.00           C
ATOM   8432 2C21 POPEs 237      59.848 123.563 122.223  1.00  0.00           C
ATOM   8435 3C21 POPEs 237      60.858 122.983 121.233  1.00  0.00           C
ATOM   8438 4C21 POPEs 237      61.138 123.883 120.033  1.00  0.00           C
ATOM   8441 5C21 POPEs 237      62.078 123.173 119.063  1.00  0.00           C
ATOM   8444 6C21 POPEs 237      62.338 123.963 117.783  1.00  0.00           C
ATOM   8447 7C21 POPEs 237      63.148 123.143 116.783  1.00  0.00           C
ATOM   8450 8C21 POPEs 237      63.208 123.823 115.433  1.00  0.00           C
ATOM   8454  C33 POPEs 237      72.288 118.773 127.363  1.00  0.00           C
ATOM   8457  C34 POPEs 237      73.218 119.143 126.193  1.00  0.00           C
ATOM   8460  C35 POPEs 237      74.688 119.233 126.603  1.00  0.00           C
ATOM   8463  C36 POPEs 237      75.478 117.953 126.353  1.00  0.00           C
ATOM   8466  C37 POPEs 237      75.888 117.773 124.883  1.00  0.00           C
ATOM   8469  C38 POPEs 237      76.798 116.563 124.683  1.00  0.00           C
ATOM   8472  C39 POPEs 237      77.698 116.663 123.443  1.00  0.00           C
ATOM   8475 0C31 POPEs 237      76.958 116.823 122.113  1.00  0.00           C
ATOM   8478 1C31 POPEs 237      77.888 116.463 120.953  1.00  0.00           C
ATOM   8481 2C31 POPEs 237      77.288 116.723 119.563  1.00  0.00           C
ATOM   8484 3C31 POPEs 237      78.188 116.103 118.483  1.00  0.00           C
ATOM   8487 4C31 POPEs 237      78.118 116.793 117.123  1.00  0.00           C
ATOM   8490 5C31 POPEs 237      79.048 116.103 116.103  1.00  0.00           C
ATOM   8493 6C31 POPEs 237      79.168 116.853 114.783  1.00  0.00           C
ATOM   8497  NH3 POPEt 238      98.598 108.983  94.573  1.00  0.00           N
ATOM   8501  C12 POPEt 238      97.688 110.023  93.973  1.00  0.00           C
ATOM   8504  C11 POPEt 238      98.368 111.403  93.863  1.00  0.00           C
ATOM   8507  P   POPEt 238     100.978 111.793  93.853  1.00  0.00           P
ATOM   8508  O13 POPEt 238     102.138 111.083  93.273  1.00  0.00           O
ATOM   8509  O14 POPEt 238     100.968 113.263  93.723  1.00  0.00           O
ATOM   8510  O11 POPEt 238     100.788 111.363  95.373  1.00  0.00           O
ATOM   8511  O12 POPEt 238      99.638 111.283  93.203  1.00  0.00           O
ATOM   8512  C1  POPEt 238     101.058 112.263  96.453  1.00  0.00           C
ATOM   8515  C2  POPEt 238     102.398 111.913  97.143  1.00  0.00           C
ATOM   8517  O21 POPEt 238     102.648 112.793  98.253  1.00  0.00           O
ATOM   8518  C21 POPEt 238     101.928 112.583  99.343  1.00  0.00           C
ATOM   8519  O22 POPEt 238     101.048 111.743  99.473  1.00  0.00           O
ATOM   8520  C22 POPEt 238     102.458 113.473 100.473  1.00  0.00           C
ATOM   8523  C3  POPEt 238     103.588 111.973  96.133  1.00  0.00           C
ATOM   8526  O31 POPEt 238     104.848 112.223  96.783  1.00  0.00           O
ATOM   8527  C31 POPEt 238     105.188 111.253  97.623  1.00  0.00           C
ATOM   8528  O32 POPEt 238     104.908 110.083  97.513  1.00  0.00           O
ATOM   8529  C32 POPEt 238     105.808 111.963  98.843  1.00  0.00           C
ATOM   8532  C23 POPEt 238     101.918 113.053 101.863  1.00  0.00           C
ATOM   8535  C24 POPEt 238     102.788 113.513 103.033  1.00  0.00           C
ATOM   8538  C25 POPEt 238     103.118 115.013 102.993  1.00  0.00           C
ATOM   8541  C26 POPEt 238     103.748 115.523 104.293  1.00  0.00           C
ATOM   8544  C27 POPEt 238     102.768 115.563 105.483  1.00  0.00           C
ATOM   8547  C28 POPEt 238     103.328 116.393 106.653  1.00  0.00           C
ATOM   8550  C29 POPEt 238     102.428 116.353 107.873  1.00  0.00           C
ATOM   8552 0C21 POPEt 238     102.628 115.623 108.983  1.00  0.00           C
ATOM   8554 1C21 POPEt 238     103.778 114.673 109.213  1.00  0.00           C
ATOM   8557 2C21 POPEt 238     105.088 115.343 109.663  1.00  0.00           C
ATOM   8560 3C21 POPEt 238     104.988 116.113 110.983  1.00  0.00           C
ATOM   8563 4C21 POPEt 238     106.308 116.793 111.363  1.00  0.00           C
ATOM   8566 5C21 POPEt 238     106.148 117.793 112.523  1.00  0.00           C
ATOM   8569 6C21 POPEt 238     107.438 118.573 112.803  1.00  0.00           C
ATOM   8572 7C21 POPEt 238     107.248 119.713 113.813  1.00  0.00           C
ATOM   8575 8C21 POPEt 238     108.498 120.563 114.013  1.00  0.00           C
ATOM   8579  C33 POPEt 238     106.268 111.093 100.043  1.00  0.00           C
ATOM   8582  C34 POPEt 238     106.638 112.043 101.203  1.00  0.00           C
ATOM   8585  C35 POPEt 238     106.838 111.393 102.583  1.00  0.00           C
ATOM   8588  C36 POPEt 238     107.098 112.473 103.643  1.00  0.00           C
ATOM   8591  C37 POPEt 238     106.918 111.993 105.093  1.00  0.00           C
ATOM   8594  C38 POPEt 238     107.018 113.133 106.133  1.00  0.00           C
ATOM   8597  C39 POPEt 238     108.448 113.643 106.363  1.00  0.00           C
ATOM   8600 0C31 POPEt 238     108.508 114.803 107.383  1.00  0.00           C
ATOM   8603 1C31 POPEt 238     109.918 115.393 107.533  1.00  0.00           C
ATOM   8606 2C31 POPEt 238     109.938 116.793 108.153  1.00  0.00           C
ATOM   8609 3C31 POPEt 238     109.988 116.843 109.693  1.00  0.00           C
ATOM   8612 4C31 POPEt 238     111.278 117.493 110.223  1.00  0.00           C
ATOM   8615 5C31 POPEt 238     111.218 117.863 111.713  1.00  0.00           C
ATOM   8618 6C31 POPEt 238     112.548 118.423 112.243  1.00  0.00           C
ATOM   8622  NH3 POPEu 239      11.298 109.863  86.793  1.00  0.00           N
ATOM   8626  C12 POPEu 239      11.548 109.123  85.523  1.00  0.00           C
ATOM   8629  C11 POPEu 239      12.538 109.873  84.603  1.00  0.00           C
ATOM   8632  P   POPEu 239      15.058 110.363  84.303  1.00  0.00           P
ATOM   8633  O13 POPEu 239      15.558 109.233  83.503  1.00  0.00           O
ATOM   8634  O14 POPEu 239      14.758 111.623  83.593  1.00  0.00           O
ATOM   8635  O11 POPEu 239      16.188 110.693  85.413  1.00  0.00           O
ATOM   8636  O12 POPEu 239      13.828 109.913  85.203  1.00  0.00           O
ATOM   8637  C1  POPEu 239      16.768 109.563  86.103  1.00  0.00           C
ATOM   8640  C2  POPEu 239      15.948 109.203  87.363  1.00  0.00           C
ATOM   8642  O21 POPEu 239      16.728 109.533  88.533  1.00  0.00           O
ATOM   8643  C21 POPEu 239      17.398 108.613  89.183  1.00  0.00           C
ATOM   8644  O22 POPEu 239      17.528 107.453  88.853  1.00  0.00           O
ATOM   8645  C22 POPEu 239      17.948 109.203  90.493  1.00  0.00           C
ATOM   8648  C3  POPEu 239      15.278 107.773  87.233  1.00  0.00           C
ATOM   8651  O31 POPEu 239      14.468 107.263  88.313  1.00  0.00           O
ATOM   8652  C31 POPEu 239      13.498 108.003  88.833  1.00  0.00           C
ATOM   8653  O32 POPEu 239      13.378 109.213  88.743  1.00  0.00           O
ATOM   8654  C32 POPEu 239      12.428 107.103  89.453  1.00  0.00           C
ATOM   8657  C23 POPEu 239      17.328 108.553  91.763  1.00  0.00           C
ATOM   8660  C24 POPEu 239      17.718 109.233  93.083  1.00  0.00           C
ATOM   8663  C25 POPEu 239      16.908 110.503  93.373  1.00  0.00           C
ATOM   8666  C26 POPEu 239      17.108 111.023  94.793  1.00  0.00           C
ATOM   8669  C27 POPEu 239      15.978 111.923  95.313  1.00  0.00           C
ATOM   8672  C28 POPEu 239      16.178 112.233  96.803  1.00  0.00           C
ATOM   8675  C29 POPEu 239      15.008 112.883  97.513  1.00  0.00           C
ATOM   8677 0C21 POPEu 239      14.248 112.313  98.463  1.00  0.00           C
ATOM   8679 1C21 POPEu 239      14.348 110.903  98.973  1.00  0.00           C
ATOM   8682 2C21 POPEu 239      15.558 110.673  99.893  1.00  0.00           C
ATOM   8685 3C21 POPEu 239      15.498 111.433 101.223  1.00  0.00           C
ATOM   8688 4C21 POPEu 239      16.768 111.153 102.043  1.00  0.00           C
ATOM   8691 5C21 POPEu 239      16.608 111.383 103.553  1.00  0.00           C
ATOM   8694 6C21 POPEu 239      17.728 110.693 104.333  1.00  0.00           C
ATOM   8697 7C21 POPEu 239      17.458 110.613 105.833  1.00  0.00           C
ATOM   8700 8C21 POPEu 239      18.438 109.673 106.553  1.00  0.00           C
ATOM   8704  C33 POPEu 239      12.948 105.843  90.183  1.00  0.00           C
ATOM   8707  C34 POPEu 239      13.028 106.113  91.693  1.00  0.00           C
ATOM   8710  C35 POPEu 239      13.768 105.073  92.533  1.00  0.00           C
ATOM   8713  C36 POPEu 239      13.998 105.613  93.943  1.00  0.00           C
ATOM   8716  C37 POPEu 239      14.768 104.653  94.853  1.00  0.00           C
ATOM   8719  C38 POPEu 239      14.878 105.223  96.263  1.00  0.00           C
ATOM   8722  C39 POPEu 239      15.458 104.213  97.243  1.00  0.00           C
ATOM   8725 0C31 POPEu 239      15.418 104.703  98.693  1.00  0.00           C
ATOM   8728 1C31 POPEu 239      15.008 103.613  99.683  1.00  0.00           C
ATOM   8731 2C31 POPEu 239      14.948 104.163 101.113  1.00  0.00           C
ATOM   8734 3C31 POPEu 239      14.478 103.123 102.133  1.00  0.00           C
ATOM   8737 4C31 POPEu 239      14.278 103.753 103.513  1.00  0.00           C
ATOM   8740 5C31 POPEu 239      13.578 102.813 104.493  1.00  0.00           C
ATOM   8743 6C31 POPEu 239      13.278 103.503 105.833  1.00  0.00           C
ATOM   8747  NH3 POPEv 240      36.178  90.473 131.903  1.00  0.00           N
ATOM   8751  C12 POPEv 240      34.998  89.993 132.723  1.00  0.00           C
ATOM   8754  C11 POPEv 240      35.288  90.073 134.233  1.00  0.00           C
ATOM   8757  P   POPEv 240      35.318  92.613 134.893  1.00  0.00           P
ATOM   8758  O13 POPEv 240      34.478  92.453 136.103  1.00  0.00           O
ATOM   8759  O14 POPEv 240      36.408  93.593 134.873  1.00  0.00           O
ATOM   8760  O11 POPEv 240      34.428  92.733 133.623  1.00  0.00           O
ATOM   8761  O12 POPEv 240      36.028  91.223 134.623  1.00  0.00           O
ATOM   8762  C1  POPEv 240      33.018  92.883 133.653  1.00  0.00           C
ATOM   8765  C2  POPEv 240      32.578  93.803 132.483  1.00  0.00           C
ATOM   8767  O21 POPEv 240      32.488  93.063 131.253  1.00  0.00           O
ATOM   8768  C21 POPEv 240      33.558  92.663 130.633  1.00  0.00           C
ATOM   8769  O22 POPEv 240      34.718  92.753 130.983  1.00  0.00           O
ATOM   8770  C22 POPEv 240      33.168  92.073 129.283  1.00  0.00           C
ATOM   8773  C3  POPEv 240      33.438  95.113 132.413  1.00  0.00           C
ATOM   8776  O31 POPEv 240      33.698  95.573 131.073  1.00  0.00           O
ATOM   8777  C31 POPEv 240      32.698  96.173 130.473  1.00  0.00           C
ATOM   8778  O32 POPEv 240      31.658  96.533 131.003  1.00  0.00           O
ATOM   8779  C32 POPEv 240      33.018  96.283 128.983  1.00  0.00           C
ATOM   8782  C23 POPEv 240      34.438  92.063 128.403  1.00  0.00           C
ATOM   8785  C24 POPEv 240      34.208  91.993 126.893  1.00  0.00           C
ATOM   8788  C25 POPEv 240      35.438  92.523 126.133  1.00  0.00           C
ATOM   8791  C26 POPEv 240      35.858  91.733 124.883  1.00  0.00           C
ATOM   8794  C27 POPEv 240      34.688  91.213 124.033  1.00  0.00           C
ATOM   8797  C28 POPEv 240      35.128  90.923 122.583  1.00  0.00           C
ATOM   8800  C29 POPEv 240      34.598  89.633 122.043  1.00  0.00           C
ATOM   8802 0C21 POPEv 240      35.148  88.903 121.053  1.00  0.00           C
ATOM   8804 1C21 POPEv 240      36.378  89.273 120.253  1.00  0.00           C
ATOM   8807 2C21 POPEv 240      36.158  89.113 118.743  1.00  0.00           C
ATOM   8810 3C21 POPEv 240      37.438  89.443 117.953  1.00  0.00           C
ATOM   8813 4C21 POPEv 240      37.268  89.433 116.433  1.00  0.00           C
ATOM   8816 5C21 POPEv 240      38.518  89.983 115.743  1.00  0.00           C
ATOM   8819 6C21 POPEv 240      38.428  90.063 114.213  1.00  0.00           C
ATOM   8822 7C21 POPEv 240      39.568  90.883 113.603  1.00  0.00           C
ATOM   8825 8C21 POPEv 240      39.478  91.003 112.073  1.00  0.00           C
ATOM   8829  C33 POPEv 240      31.768  96.003 128.123  1.00  0.00           C
ATOM   8832  C34 POPEv 240      32.078  95.573 126.683  1.00  0.00           C
ATOM   8835  C35 POPEv 240      30.788  95.323 125.883  1.00  0.00           C
ATOM   8838  C36 POPEv 240      30.998  95.073 124.383  1.00  0.00           C
ATOM   8841  C37 POPEv 240      31.148  93.603 123.973  1.00  0.00           C
ATOM   8844  C38 POPEv 240      31.418  93.413 122.473  1.00  0.00           C
ATOM   8847  C39 POPEv 240      30.328  93.903 121.503  1.00  0.00           C
ATOM   8850 0C31 POPEv 240      28.988  93.173 121.623  1.00  0.00           C
ATOM   8853 1C31 POPEv 240      28.238  93.113 120.283  1.00  0.00           C
ATOM   8856 2C31 POPEv 240      26.848  92.453 120.373  1.00  0.00           C
ATOM   8859 3C31 POPEv 240      26.178  92.283 118.993  1.00  0.00           C
ATOM   8862 4C31 POPEv 240      24.718  91.833 119.113  1.00  0.00           C
ATOM   8865 5C31 POPEv 240      24.018  91.573 117.763  1.00  0.00           C
ATOM   8868 6C31 POPEv 240      24.608  90.423 116.943  1.00  0.00           C
ATOM   8872  NH3 POPEw 241      46.628  71.693 132.843  1.00  0.00           N
ATOM   8876  C12 POPEw 241      47.708  70.673 133.063  1.00  0.00           C
ATOM   8879  C11 POPEw 241      47.858  69.723 131.863  1.00  0.00           C
ATOM   8882  P   POPEw 241      50.208  68.633 131.473  1.00  0.00           P
ATOM   8883  O13 POPEw 241      50.898  69.893 131.773  1.00  0.00           O
ATOM   8884  O14 POPEw 241      50.838  67.393 131.963  1.00  0.00           O
ATOM   8885  O11 POPEw 241      49.948  68.453 129.933  1.00  0.00           O
ATOM   8886  O12 POPEw 241      48.778  68.673 132.163  1.00  0.00           O
ATOM   8887  C1  POPEw 241      49.038  67.473 129.413  1.00  0.00           C
ATOM   8890  C2  POPEw 241      49.728  66.303 128.643  1.00  0.00           C
ATOM   8892  O21 POPEw 241      48.728  65.643 127.823  1.00  0.00           O
ATOM   8893  C21 POPEw 241      48.558  66.143 126.613  1.00  0.00           C
ATOM   8894  O22 POPEw 241      49.038  67.173 126.193  1.00  0.00           O
ATOM   8895  C22 POPEw 241      47.688  65.173 125.793  1.00  0.00           C
ATOM   8898  C3  POPEw 241      50.388  65.213 129.553  1.00  0.00           C
ATOM   8901  O31 POPEw 241      50.618  64.003 128.783  1.00  0.00           O
ATOM   8902  C31 POPEw 241      50.908  62.913 129.463  1.00  0.00           C
ATOM   8903  O32 POPEw 241      51.188  62.873 130.653  1.00  0.00           O
ATOM   8904  C32 POPEw 241      50.668  61.703 128.553  1.00  0.00           C
ATOM   8907  C23 POPEw 241      48.068  65.183 124.293  1.00  0.00           C
ATOM   8910  C24 POPEw 241      47.488  63.983 123.523  1.00  0.00           C
ATOM   8913  C25 POPEw 241      48.148  62.643 123.883  1.00  0.00           C
ATOM   8916  C26 POPEw 241      47.668  61.493 122.983  1.00  0.00           C
ATOM   8919  C27 POPEw 241      48.368  60.163 123.293  1.00  0.00           C
ATOM   8922  C28 POPEw 241      48.018  59.073 122.263  1.00  0.00           C
ATOM   8925  C29 POPEw 241      48.758  57.793 122.523  1.00  0.00           C
ATOM   8927 0C21 POPEw 241      48.428  56.593 122.023  1.00  0.00           C
ATOM   8929 1C21 POPEw 241      47.268  56.293 121.113  1.00  0.00           C
ATOM   8932 2C21 POPEw 241      47.568  56.643 119.643  1.00  0.00           C
ATOM   8935 3C21 POPEw 241      46.478  56.103 118.703  1.00  0.00           C
ATOM   8938 4C21 POPEw 241      46.468  56.803 117.343  1.00  0.00           C
ATOM   8941 5C21 POPEw 241      45.738  58.153 117.373  1.00  0.00           C
ATOM   8944 6C21 POPEw 241      45.698  58.803 115.993  1.00  0.00           C
ATOM   8947 7C21 POPEw 241      44.858  60.093 115.933  1.00  0.00           C
ATOM   8950 8C21 POPEw 241      44.948  60.753 114.553  1.00  0.00           C
ATOM   8954  C33 POPEw 241      51.758  60.613 128.673  1.00  0.00           C
ATOM   8957  C34 POPEw 241      51.478  59.343 127.843  1.00  0.00           C
ATOM   8960  C35 POPEw 241      51.388  59.553 126.313  1.00  0.00           C
ATOM   8963  C36 POPEw 241      52.618  60.243 125.713  1.00  0.00           C
ATOM   8966  C37 POPEw 241      52.658  60.283 124.173  1.00  0.00           C
ATOM   8969  C38 POPEw 241      53.758  61.233 123.693  1.00  0.00           C
ATOM   8972  C39 POPEw 241      53.948  61.283 122.163  1.00  0.00           C
ATOM   8975 0C31 POPEw 241      54.878  60.193 121.613  1.00  0.00           C
ATOM   8978 1C31 POPEw 241      55.458  60.593 120.243  1.00  0.00           C
ATOM   8981 2C31 POPEw 241      56.508  59.613 119.703  1.00  0.00           C
ATOM   8984 3C31 POPEw 241      57.178  60.103 118.403  1.00  0.00           C
ATOM   8987 4C31 POPEw 241      58.108  61.313 118.593  1.00  0.00           C
ATOM   8990 5C31 POPEw 241      58.928  61.623 117.333  1.00  0.00           C
ATOM   8993 6C31 POPEw 241      59.828  62.853 117.483  1.00  0.00           C
ATOM   8997  NH3 POPEx 242      42.278  22.133 132.263  1.00  0.00           N
ATOM   9001  C12 POPEx 242      42.958  23.203 133.073  1.00  0.00           C
ATOM   9004  C11 POPEx 242      42.198  24.533 132.963  1.00  0.00           C
ATOM   9007  P   POPEx 242      43.378  26.813 132.593  1.00  0.00           P
ATOM   9008  O13 POPEx 242      42.148  27.353 131.963  1.00  0.00           O
ATOM   9009  O14 POPEx 242      44.268  27.783 133.253  1.00  0.00           O
ATOM   9010  O11 POPEx 242      44.188  26.033 131.483  1.00  0.00           O
ATOM   9011  O12 POPEx 242      42.978  25.603 133.533  1.00  0.00           O
ATOM   9012  C1  POPEx 242      43.738  26.103 130.133  1.00  0.00           C
ATOM   9015  C2  POPEx 242      44.818  25.593 129.163  1.00  0.00           C
ATOM   9017  O21 POPEx 242      44.398  25.993 127.853  1.00  0.00           O
ATOM   9018  C21 POPEx 242      45.288  25.763 126.913  1.00  0.00           C
ATOM   9019  O22 POPEx 242      46.458  25.473 127.083  1.00  0.00           O
ATOM   9020  C22 POPEx 242      44.618  25.973 125.563  1.00  0.00           C
ATOM   9023  C3  POPEx 242      45.038  24.053 129.283  1.00  0.00           C
ATOM   9026  O31 POPEx 242      44.498  23.323 128.153  1.00  0.00           O
ATOM   9027  C31 POPEx 242      43.378  22.653 128.323  1.00  0.00           C
ATOM   9028  O32 POPEx 242      42.828  22.443 129.393  1.00  0.00           O
ATOM   9029  C32 POPEx 242      42.958  22.083 126.963  1.00  0.00           C
ATOM   9032  C23 POPEx 242      45.598  25.923 124.373  1.00  0.00           C
ATOM   9035  C24 POPEx 242      44.858  26.263 123.083  1.00  0.00           C
ATOM   9038  C25 POPEx 242      45.648  26.003 121.803  1.00  0.00           C
ATOM   9041  C26 POPEx 242      44.758  26.223 120.573  1.00  0.00           C
ATOM   9044  C27 POPEx 242      45.408  25.823 119.253  1.00  0.00           C
ATOM   9047  C28 POPEx 242      44.398  25.843 118.083  1.00  0.00           C
ATOM   9050  C29 POPEx 242      43.978  27.253 117.743  1.00  0.00           C
ATOM   9052 0C21 POPEx 242      44.268  27.893 116.603  1.00  0.00           C
ATOM   9054 1C21 POPEx 242      45.058  27.303 115.463  1.00  0.00           C
ATOM   9057 2C21 POPEx 242      45.658  28.383 114.553  1.00  0.00           C
ATOM   9060 3C21 POPEx 242      46.448  27.793 113.383  1.00  0.00           C
ATOM   9063 4C21 POPEx 242      46.848  28.883 112.393  1.00  0.00           C
ATOM   9066 5C21 POPEx 242      47.648  28.373 111.193  1.00  0.00           C
ATOM   9069 6C21 POPEx 242      47.738  29.433 110.093  1.00  0.00           C
ATOM   9072 7C21 POPEx 242      48.748  29.063 109.013  1.00  0.00           C
ATOM   9075 8C21 POPEx 242      48.658  29.983 107.793  1.00  0.00           C
ATOM   9079  C33 POPEx 242      41.458  22.303 126.653  1.00  0.00           C
ATOM   9082  C34 POPEx 242      41.038  22.103 125.193  1.00  0.00           C
ATOM   9085  C35 POPEx 242      41.388  23.293 124.293  1.00  0.00           C
ATOM   9088  C36 POPEx 242      40.748  23.183 122.903  1.00  0.00           C
ATOM   9091  C37 POPEx 242      41.118  24.353 121.983  1.00  0.00           C
ATOM   9094  C38 POPEx 242      40.568  24.203 120.553  1.00  0.00           C
ATOM   9097  C39 POPEx 242      41.258  23.103 119.733  1.00  0.00           C
ATOM   9100 0C31 POPEx 242      40.818  23.103 118.263  1.00  0.00           C
ATOM   9103 1C31 POPEx 242      41.498  21.993 117.433  1.00  0.00           C
ATOM   9106 2C31 POPEx 242      41.018  21.923 115.973  1.00  0.00           C
ATOM   9109 3C31 POPEx 242      41.398  23.163 115.153  1.00  0.00           C
ATOM   9112 4C31 POPEx 242      40.928  23.083 113.693  1.00  0.00           C
ATOM   9115 5C31 POPEx 242      41.448  24.263 112.863  1.00  0.00           C
ATOM   9118 6C31 POPEx 242      40.758  24.423 111.503  1.00  0.00           C
ATOM   9122  NH3 POPEy 243      34.718  47.153 130.313  1.00  0.00           N
ATOM   9126  C12 POPEy 243      34.278  45.763 130.683  1.00  0.00           C
ATOM   9129  C11 POPEy 243      35.058  45.223 131.883  1.00  0.00           C
ATOM   9132  P   POPEy 243      36.098  42.853 132.163  1.00  0.00           P
ATOM   9133  O13 POPEy 243      37.008  43.443 133.173  1.00  0.00           O
ATOM   9134  O14 POPEy 243      35.698  41.453 132.403  1.00  0.00           O
ATOM   9135  O11 POPEy 243      36.718  43.053 130.713  1.00  0.00           O
ATOM   9136  O12 POPEy 243      34.838  43.813 132.043  1.00  0.00           O
ATOM   9137  C1  POPEy 243      37.168  41.943 129.933  1.00  0.00           C
ATOM   9140  C2  POPEy 243      36.288  41.743 128.673  1.00  0.00           C
ATOM   9142  O21 POPEy 243      36.898  40.953 127.633  1.00  0.00           O
ATOM   9143  C21 POPEy 243      37.588  39.893 127.923  1.00  0.00           C
ATOM   9144  O22 POPEy 243      37.668  39.313 128.993  1.00  0.00           O
ATOM   9145  C22 POPEy 243      38.458  39.543 126.723  1.00  0.00           C
ATOM   9148  C3  POPEy 243      35.948  43.093 128.003  1.00  0.00           C
ATOM   9151  O31 POPEy 243      37.138  43.713 127.453  1.00  0.00           O
ATOM   9152  C31 POPEy 243      37.378  43.833 126.133  1.00  0.00           C
ATOM   9153  O32 POPEy 243      38.478  44.123 125.693  1.00  0.00           O
ATOM   9154  C32 POPEy 243      36.148  43.663 125.253  1.00  0.00           C
ATOM   9157  C23 POPEy 243      37.708  39.273 125.403  1.00  0.00           C
ATOM   9160  C24 POPEy 243      38.668  38.643 124.393  1.00  0.00           C
ATOM   9163  C25 POPEy 243      38.038  38.353 123.033  1.00  0.00           C
ATOM   9166  C26 POPEy 243      38.828  37.313 122.233  1.00  0.00           C
ATOM   9169  C27 POPEy 243      38.208  37.003 120.873  1.00  0.00           C
ATOM   9172  C28 POPEy 243      38.908  35.833 120.163  1.00  0.00           C
ATOM   9175  C29 POPEy 243      38.048  35.273 119.053  1.00  0.00           C
ATOM   9177 0C21 POPEy 243      38.058  35.663 117.773  1.00  0.00           C
ATOM   9179 1C21 POPEy 243      38.938  36.723 117.163  1.00  0.00           C
ATOM   9182 2C21 POPEy 243      39.288  36.363 115.713  1.00  0.00           C
ATOM   9185 3C21 POPEy 243      40.108  37.463 115.013  1.00  0.00           C
ATOM   9188 4C21 POPEy 243      40.678  37.033 113.653  1.00  0.00           C
ATOM   9191 5C21 POPEy 243      41.728  35.923 113.793  1.00  0.00           C
ATOM   9194 6C21 POPEy 243      42.338  35.443 112.473  1.00  0.00           C
ATOM   9197 7C21 POPEy 243      43.078  34.123 112.683  1.00  0.00           C
ATOM   9200 8C21 POPEy 243      43.908  33.653 111.483  1.00  0.00           C
ATOM   9204  C33 POPEy 243      36.318  44.143 123.793  1.00  0.00           C
ATOM   9207  C34 POPEy 243      35.288  43.453 122.883  1.00  0.00           C
ATOM   9210  C35 POPEy 243      35.288  43.963 121.433  1.00  0.00           C
ATOM   9213  C36 POPEy 243      36.348  43.353 120.513  1.00  0.00           C
ATOM   9216  C37 POPEy 243      36.018  41.913 120.083  1.00  0.00           C
ATOM   9219  C38 POPEy 243      37.138  41.263 119.253  1.00  0.00           C
ATOM   9222  C39 POPEy 243      36.828  39.843 118.783  1.00  0.00           C
ATOM   9225 0C31 POPEy 243      35.688  39.753 117.743  1.00  0.00           C
ATOM   9228 1C31 POPEy 243      35.488  38.323 117.223  1.00  0.00           C
ATOM   9231 2C31 POPEy 243      34.298  38.213 116.253  1.00  0.00           C
ATOM   9234 3C31 POPEy 243      34.128  36.823 115.613  1.00  0.00           C
ATOM   9237 4C31 POPEy 243      35.348  36.373 114.793  1.00  0.00           C
ATOM   9240 5C31 POPEy 243      34.978  35.363 113.693  1.00  0.00           C
ATOM   9243 6C31 POPEy 243      36.198  34.813 112.943  1.00  0.00           C
ATOM   9247  NH3 POPEz 244     120.618  59.003 127.563  1.00  0.00           N
ATOM   9251  C12 POPEz 244     121.868  58.263 127.943  1.00  0.00           C
ATOM   9254  C11 POPEz 244     121.728  56.773 127.653  1.00  0.00           C
ATOM   9257  P   POPEz 244     123.238  54.613 127.553  1.00  0.00           P
ATOM   9258  O13 POPEz 244     124.238  54.213 128.563  1.00  0.00           O
ATOM   9259  O14 POPEz 244     121.958  53.863 127.623  1.00  0.00           O
ATOM   9260  O11 POPEz 244     123.888  54.483 126.103  1.00  0.00           O
ATOM   9261  O12 POPEz 244     122.978  56.143 127.803  1.00  0.00           O
ATOM   9262  C1  POPEz 244     123.678  55.503 125.113  1.00  0.00           C
ATOM   9265  C2  POPEz 244     123.808  54.893 123.703  1.00  0.00           C
ATOM   9267  O21 POPEz 244     123.828  55.973 122.763  1.00  0.00           O
ATOM   9268  C21 POPEz 244     124.278  55.803 121.523  1.00  0.00           C
ATOM   9269  O22 POPEz 244     123.828  56.443 120.573  1.00  0.00           O
ATOM   9270  C22 POPEz 244     125.428  54.813 121.353  1.00  0.00           C
ATOM   9273  C3  POPEz 244     122.648  53.903 123.383  1.00  0.00           C
ATOM   9276  O31 POPEz 244     122.798  53.333 122.073  1.00  0.00           O
ATOM   9277  C31 POPEz 244     121.748  52.673 121.593  1.00  0.00           C
ATOM   9278  O32 POPEz 244     120.708  52.483 122.203  1.00  0.00           O
ATOM   9279  C32 POPEz 244     122.138  52.083 120.233  1.00  0.00           C
ATOM   9282  C23 POPEz 244     125.888  54.793 119.873  1.00  0.00           C
ATOM   9285  C24 POPEz 244     127.138  53.953 119.573  1.00  0.00           C
ATOM   9288  C25 POPEz 244     127.828  54.373 118.253  1.00  0.00           C
ATOM   9291  C26 POPEz 244     126.918  54.363 117.013  1.00  0.00           C
ATOM   9294  C27 POPEz 244     127.578  55.043 115.803  1.00  0.00           C
ATOM   9297  C28 POPEz 244     126.618  55.333 114.643  1.00  0.00           C
ATOM   9300  C29 POPEz 244     127.218  56.313 113.663  1.00  0.00           C
ATOM   9302 0C21 POPEz 244     127.378  56.133 112.333  1.00  0.00           C
ATOM   9304 1C21 POPEz 244     126.938  54.913 111.573  1.00  0.00           C
ATOM   9307 2C21 POPEz 244     127.208  55.003 110.053  1.00  0.00           C
ATOM   9310 3C21 POPEz 244     128.598  54.483 109.643  1.00  0.00           C
ATOM   9313 4C21 POPEz 244     128.718  54.323 108.123  1.00  0.00           C
ATOM   9316 5C21 POPEz 244     129.978  53.563 107.683  1.00  0.00           C
ATOM   9319 6C21 POPEz 244     131.214  54.453 107.503  1.00  0.00           C
ATOM   9322 7C21 POPEz 244     132.484  53.643 107.243  1.00  0.00           C
ATOM   9325 8C21 POPEz 244     133.694  54.503 106.863  1.00  0.00           C
ATOM   9329  C33 POPEz 244     121.048  52.203 119.133  1.00  0.00           C
ATOM   9332  C34 POPEz 244     121.088  51.033 118.133  1.00  0.00           C
ATOM   9335  C35 POPEz 244     122.038  51.213 116.943  1.00  0.00           C
ATOM   9338  C36 POPEz 244     121.458  52.163 115.883  1.00  0.00           C
ATOM   9341  C37 POPEz 244     122.178  52.123 114.523  1.00  0.00           C
ATOM   9344  C38 POPEz 244     121.448  53.013 113.503  1.00  0.00           C
ATOM   9347  C39 POPEz 244     122.198  53.183 112.173  1.00  0.00           C
ATOM   9350 0C31 POPEz 244     121.368  54.023 111.193  1.00  0.00           C
ATOM   9353 1C31 POPEz 244     122.098  54.383 109.883  1.00  0.00           C
ATOM   9356 2C31 POPEz 244     121.218  55.283 109.003  1.00  0.00           C
ATOM   9359 3C31 POPEz 244     121.798  55.573 107.613  1.00  0.00           C
ATOM   9362 4C31 POPEz 244     122.938  56.593 107.593  1.00  0.00           C
ATOM   9365 5C31 POPEz 244     123.338  56.953 106.153  1.00  0.00           C
ATOM   9368 6C31 POPEz 244     124.418  58.033 106.053  1.00  0.00           C
ATOM   9372  NH3 POPE0 245      60.228  45.953  87.043  1.00  0.00           N
ATOM   9376  C12 POPE0 245      60.158  44.453  87.023  1.00  0.00           C
ATOM   9379  C11 POPE0 245      59.938  43.883  85.613  1.00  0.00           C
ATOM   9382  P   POPE0 245      59.948  41.243  85.843  1.00  0.00           P
ATOM   9383  O13 POPE0 245      60.768  40.833  84.663  1.00  0.00           O
ATOM   9384  O14 POPE0 245      58.948  40.273  86.333  1.00  0.00           O
ATOM   9385  O11 POPE0 245      60.898  41.623  87.033  1.00  0.00           O
ATOM   9386  O12 POPE0 245      59.248  42.633  85.613  1.00  0.00           O
ATOM   9387  C1  POPE0 245      61.028  40.803  88.203  1.00  0.00           C
ATOM   9390  C2  POPE0 245      60.358  41.463  89.443  1.00  0.00           C
ATOM   9392  O21 POPE0 245      61.328  41.933  90.383  1.00  0.00           O
ATOM   9393  C21 POPE0 245      62.068  41.043  91.043  1.00  0.00           C
ATOM   9394  O22 POPE0 245      62.128  39.853  90.823  1.00  0.00           O
ATOM   9395  C22 POPE0 245      62.738  41.783  92.213  1.00  0.00           C
ATOM   9398  C3  POPE0 245      59.258  40.623  90.153  1.00  0.00           C
ATOM   9401  O31 POPE0 245      58.868  41.243  91.393  1.00  0.00           O
ATOM   9402  C31 POPE0 245      58.068  42.303  91.313  1.00  0.00           C
ATOM   9403  O32 POPE0 245      57.508  42.693  90.303  1.00  0.00           O
ATOM   9404  C32 POPE0 245      57.968  42.943  92.693  1.00  0.00           C
ATOM   9407  C23 POPE0 245      63.648  40.913  93.113  1.00  0.00           C
ATOM   9410  C24 POPE0 245      63.018  40.493  94.453  1.00  0.00           C
ATOM   9413  C25 POPE0 245      62.858  41.643  95.473  1.00  0.00           C
ATOM   9416  C26 POPE0 245      64.188  42.223  96.003  1.00  0.00           C
ATOM   9419  C27 POPE0 245      63.968  43.193  97.173  1.00  0.00           C
ATOM   9422  C28 POPE0 245      65.258  43.583  97.933  1.00  0.00           C
ATOM   9425  C29 POPE0 245      65.688  45.013  97.703  1.00  0.00           C
ATOM   9427 0C21 POPE0 245      65.988  45.943  98.623  1.00  0.00           C
ATOM   9429 1C21 POPE0 245      66.038  45.753 100.123  1.00  0.00           C
ATOM   9432 2C21 POPE0 245      67.068  46.723 100.753  1.00  0.00           C
ATOM   9435 3C21 POPE0 245      68.518  46.423 100.343  1.00  0.00           C
ATOM   9438 4C21 POPE0 245      69.528  47.463 100.863  1.00  0.00           C
ATOM   9441 5C21 POPE0 245      69.648  47.563 102.393  1.00  0.00           C
ATOM   9444 6C21 POPE0 245      70.088  46.243 103.053  1.00  0.00           C
ATOM   9447 7C21 POPE0 245      70.448  46.423 104.533  1.00  0.00           C
ATOM   9450 8C21 POPE0 245      70.778  45.113 105.253  1.00  0.00           C
ATOM   9454  C33 POPE0 245      58.848  44.203  92.853  1.00  0.00           C
ATOM   9457  C34 POPE0 245      58.568  44.913  94.183  1.00  0.00           C
ATOM   9460  C35 POPE0 245      59.148  44.213  95.423  1.00  0.00           C
ATOM   9463  C36 POPE0 245      58.588  44.813  96.713  1.00  0.00           C
ATOM   9466  C37 POPE0 245      59.088  44.123  97.993  1.00  0.00           C
ATOM   9469  C38 POPE0 245      58.368  44.683  99.233  1.00  0.00           C
ATOM   9472  C39 POPE0 245      58.718  43.983 100.553  1.00  0.00           C
ATOM   9475 0C31 POPE0 245      57.828  44.473 101.703  1.00  0.00           C
ATOM   9478 1C31 POPE0 245      58.258  43.993 103.103  1.00  0.00           C
ATOM   9481 2C31 POPE0 245      57.148  44.223 104.143  1.00  0.00           C
ATOM   9484 3C31 POPE0 245      57.548  43.833 105.573  1.00  0.00           C
ATOM   9487 4C31 POPE0 245      58.378  44.913 106.293  1.00  0.00           C
ATOM   9490 5C31 POPE0 245      58.608  44.573 107.773  1.00  0.00           C
ATOM   9493 6C31 POPE0 245      59.428  45.623 108.533  1.00  0.00           C
ATOM   9497  NH3 POPE1 246      84.718 107.993  92.513  1.00  0.00           N
ATOM   9501  C12 POPE1 246      85.418 109.293  92.173  1.00  0.00           C
ATOM   9504  C11 POPE1 246      84.628 110.533  92.653  1.00  0.00           C
ATOM   9507  P   POPE1 246      85.268 113.053  92.943  1.00  0.00           P
ATOM   9508  O13 POPE1 246      86.128 114.023  92.213  1.00  0.00           O
ATOM   9509  O14 POPE1 246      83.958 113.513  93.453  1.00  0.00           O
ATOM   9510  O11 POPE1 246      86.118 112.523  94.173  1.00  0.00           O
ATOM   9511  O12 POPE1 246      85.128 111.743  92.063  1.00  0.00           O
ATOM   9512  C1  POPE1 246      87.178 113.373  94.633  1.00  0.00           C
ATOM   9515  C2  POPE1 246      87.778 112.873  95.973  1.00  0.00           C
ATOM   9517  O21 POPE1 246      86.818 112.233  96.823  1.00  0.00           O
ATOM   9518  C21 POPE1 246      85.808 112.943  97.263  1.00  0.00           C
ATOM   9519  O22 POPE1 246      85.528 114.103  96.983  1.00  0.00           O
ATOM   9520  C22 POPE1 246      85.018 112.103  98.283  1.00  0.00           C
ATOM   9523  C3  POPE1 246      88.578 114.023  96.683  1.00  0.00           C
ATOM   9526  O31 POPE1 246      88.608 113.873  98.123  1.00  0.00           O
ATOM   9527  C31 POPE1 246      89.278 114.843  98.743  1.00  0.00           C
ATOM   9528  O32 POPE1 246      89.928 115.713  98.193  1.00  0.00           O
ATOM   9529  C32 POPE1 246      89.058 114.743 100.243  1.00  0.00           C
ATOM   9532  C23 POPE1 246      85.308 112.463  99.763  1.00  0.00           C
ATOM   9535  C24 POPE1 246      84.468 111.583 100.703  1.00  0.00           C
ATOM   9538  C25 POPE1 246      84.648 111.863 102.203  1.00  0.00           C
ATOM   9541  C26 POPE1 246      83.548 111.183 103.023  1.00  0.00           C
ATOM   9544  C27 POPE1 246      83.758 111.243 104.543  1.00  0.00           C
ATOM   9547  C28 POPE1 246      82.908 110.213 105.323  1.00  0.00           C
ATOM   9550  C29 POPE1 246      81.588 110.713 105.843  1.00  0.00           C
ATOM   9552 0C21 POPE1 246      81.218 110.783 107.133  1.00  0.00           C
ATOM   9554 1C21 POPE1 246      82.078 110.433 108.313  1.00  0.00           C
ATOM   9557 2C21 POPE1 246      81.608 111.073 109.643  1.00  0.00           C
ATOM   9560 3C21 POPE1 246      81.938 112.573 109.793  1.00  0.00           C
ATOM   9563 4C21 POPE1 246      80.728 113.523 109.733  1.00  0.00           C
ATOM   9566 5C21 POPE1 246      80.218 113.793 108.313  1.00  0.00           C
ATOM   9569 6C21 POPE1 246      79.628 115.203 108.163  1.00  0.00           C
ATOM   9572 7C21 POPE1 246      79.348 115.583 106.713  1.00  0.00           C
ATOM   9575 8C21 POPE1 246      79.148 117.083 106.503  1.00  0.00           C
ATOM   9579  C33 POPE1 246      87.738 115.403 100.673  1.00  0.00           C
ATOM   9582  C34 POPE1 246      87.368 115.033 102.123  1.00  0.00           C
ATOM   9585  C35 POPE1 246      85.958 115.503 102.493  1.00  0.00           C
ATOM   9588  C36 POPE1 246      85.608 115.273 103.963  1.00  0.00           C
ATOM   9591  C37 POPE1 246      84.118 115.513 104.243  1.00  0.00           C
ATOM   9594  C38 POPE1 246      83.758 115.453 105.733  1.00  0.00           C
ATOM   9597  C39 POPE1 246      83.978 116.793 106.443  1.00  0.00           C
ATOM   9600 0C31 POPE1 246      83.578 116.753 107.923  1.00  0.00           C
ATOM   9603 1C31 POPE1 246      83.728 118.123 108.593  1.00  0.00           C
ATOM   9606 2C31 POPE1 246      83.418 118.073 110.093  1.00  0.00           C
ATOM   9609 3C31 POPE1 246      83.488 119.443 110.783  1.00  0.00           C
ATOM   9612 4C31 POPE1 246      84.828 120.163 110.593  1.00  0.00           C
ATOM   9615 5C31 POPE1 246      85.048 121.243 111.663  1.00  0.00           C
ATOM   9618 6C31 POPE1 246      86.278 122.113 111.433  1.00  0.00           C
ATOM   9622  NH3 POPE2 247     126.298 109.813 130.093  1.00  0.00           N
ATOM   9626  C12 POPE2 247     125.938 110.313 131.463  1.00  0.00           C
ATOM   9629  C11 POPE2 247     127.178 110.843 132.203  1.00  0.00           C
ATOM   9632  P   POPE2 247     126.168 113.123 133.023  1.00  0.00           P
ATOM   9633  O13 POPE2 247     124.718 113.123 133.313  1.00  0.00           O
ATOM   9634  O14 POPE2 247     126.988 114.133 133.713  1.00  0.00           O
ATOM   9635  O11 POPE2 247     126.368 113.263 131.443  1.00  0.00           O
ATOM   9636  O12 POPE2 247     126.798 111.703 133.283  1.00  0.00           O
ATOM   9637  C1  POPE2 247     125.368 113.873 130.633  1.00  0.00           C
ATOM   9640  C2  POPE2 247     125.688 113.773 129.113  1.00  0.00           C
ATOM   9642  O21 POPE2 247     125.498 112.403 128.683  1.00  0.00           O
ATOM   9643  C21 POPE2 247     125.028 112.253 127.453  1.00  0.00           C
ATOM   9644  O22 POPE2 247     124.548 113.133 126.753  1.00  0.00           O
ATOM   9645  C22 POPE2 247     125.138 110.793 127.023  1.00  0.00           C
ATOM   9648  C3  POPE2 247     127.148 114.213 128.833  1.00  0.00           C
ATOM   9651  O31 POPE2 247     127.298 114.953 127.593  1.00  0.00           O
ATOM   9652  C31 POPE2 247     127.738 114.283 126.523  1.00  0.00           C
ATOM   9653  O32 POPE2 247     127.888 113.073 126.473  1.00  0.00           O
ATOM   9654  C32 POPE2 247     128.048 115.283 125.393  1.00  0.00           C
ATOM   9657  C23 POPE2 247     124.758 110.553 125.533  1.00  0.00           C
ATOM   9660  C24 POPE2 247     125.078 109.133 125.053  1.00  0.00           C
ATOM   9663  C25 POPE2 247     124.868 108.933 123.543  1.00  0.00           C
ATOM   9666  C26 POPE2 247     123.418 108.613 123.133  1.00  0.00           C
ATOM   9669  C27 POPE2 247     123.198 108.823 121.623  1.00  0.00           C
ATOM   9672  C28 POPE2 247     121.738 108.613 121.143  1.00  0.00           C
ATOM   9675  C29 POPE2 247     121.368 107.153 120.963  1.00  0.00           C
ATOM   9677 0C21 POPE2 247     120.128 106.633 121.033  1.00  0.00           C
ATOM   9679 1C21 POPE2 247     118.848 107.383 121.303  1.00  0.00           C
ATOM   9682 2C21 POPE2 247     118.228 107.973 120.023  1.00  0.00           C
ATOM   9685 3C21 POPE2 247     117.828 106.933 118.973  1.00  0.00           C
ATOM   9688 4C21 POPE2 247     117.268 107.573 117.693  1.00  0.00           C
ATOM   9691 5C21 POPE2 247     117.068 106.553 116.573  1.00  0.00           C
ATOM   9694 6C21 POPE2 247     116.478 107.173 115.293  1.00  0.00           C
ATOM   9697 7C21 POPE2 247     116.438 106.143 114.153  1.00  0.00           C
ATOM   9700 8C21 POPE2 247     115.598 106.573 112.953  1.00  0.00           C
ATOM   9704  C33 POPE2 247     127.648 114.853 123.953  1.00  0.00           C
ATOM   9707  C34 POPE2 247     128.018 115.953 122.943  1.00  0.00           C
ATOM   9710  C35 POPE2 247     127.548 115.663 121.503  1.00  0.00           C
ATOM   9713  C36 POPE2 247     128.148 116.633 120.483  1.00  0.00           C
ATOM   9716  C37 POPE2 247     127.108 117.333 119.593  1.00  0.00           C
ATOM   9719  C38 POPE2 247     127.658 118.573 118.883  1.00  0.00           C
ATOM   9722  C39 POPE2 247     128.868 118.323 117.963  1.00  0.00           C
ATOM   9725 0C31 POPE2 247     128.518 117.623 116.653  1.00  0.00           C
ATOM   9728 1C31 POPE2 247     129.748 117.363 115.773  1.00  0.00           C
ATOM   9731 2C31 POPE2 247     129.408 116.743 114.413  1.00  0.00           C
ATOM   9734 3C31 POPE2 247     128.838 117.753 113.403  1.00  0.00           C
ATOM   9737 4C31 POPE2 247     127.598 117.233 112.673  1.00  0.00           C
ATOM   9740 5C31 POPE2 247     127.138 118.173 111.553  1.00  0.00           C
ATOM   9743 6C31 POPE2 247     125.878 117.703 110.833  1.00  0.00           C
ATOM   9747  NH3 POPE3 248      21.608  34.783 130.483  1.00  0.00           N
ATOM   9751  C12 POPE3 248      22.798  34.703 129.553  1.00  0.00           C
ATOM   9754  C11 POPE3 248      22.358  34.423 128.103  1.00  0.00           C
ATOM   9757  P   POPE3 248      20.108  33.043 127.983  1.00  0.00           P
ATOM   9758  O13 POPE3 248      19.778  31.723 128.543  1.00  0.00           O
ATOM   9759  O14 POPE3 248      19.568  34.253 128.663  1.00  0.00           O
ATOM   9760  O11 POPE3 248      19.748  33.143 126.453  1.00  0.00           O
ATOM   9761  O12 POPE3 248      21.688  33.173 127.973  1.00  0.00           O
ATOM   9762  C1  POPE3 248      19.978  34.303 125.643  1.00  0.00           C
ATOM   9765  C2  POPE3 248      20.788  33.893 124.393  1.00  0.00           C
ATOM   9767  O21 POPE3 248      21.098  35.003 123.523  1.00  0.00           O
ATOM   9768  C21 POPE3 248      22.238  35.603 123.793  1.00  0.00           C
ATOM   9769  O22 POPE3 248      22.828  35.583 124.863  1.00  0.00           O
ATOM   9770  C22 POPE3 248      22.718  36.293 122.513  1.00  0.00           C
ATOM   9773  C3  POPE3 248      19.978  32.903 123.533  1.00  0.00           C
ATOM   9776  O31 POPE3 248      20.718  32.493 122.363  1.00  0.00           O
ATOM   9777  C31 POPE3 248      21.538  31.483 122.603  1.00  0.00           C
ATOM   9778  O32 POPE3 248      21.668  30.923 123.673  1.00  0.00           O
ATOM   9779  C32 POPE3 248      22.378  31.183 121.363  1.00  0.00           C
ATOM   9782  C23 POPE3 248      23.388  35.373 121.453  1.00  0.00           C
ATOM   9785  C24 POPE3 248      23.718  36.193 120.193  1.00  0.00           C
ATOM   9788  C25 POPE3 248      24.848  35.683 119.273  1.00  0.00           C
ATOM   9791  C26 POPE3 248      24.608  34.313 118.623  1.00  0.00           C
ATOM   9794  C27 POPE3 248      25.608  34.043 117.473  1.00  0.00           C
ATOM   9797  C28 POPE3 248      25.238  34.723 116.123  1.00  0.00           C
ATOM   9800  C29 POPE3 248      24.008  34.133 115.493  1.00  0.00           C
ATOM   9802 0C21 POPE3 248      23.298  34.633 114.473  1.00  0.00           C
ATOM   9804 1C21 POPE3 248      23.608  35.893 113.693  1.00  0.00           C
ATOM   9807 2C21 POPE3 248      24.038  35.513 112.273  1.00  0.00           C
ATOM   9810 3C21 POPE3 248      24.428  36.703 111.383  1.00  0.00           C
ATOM   9813 4C21 POPE3 248      24.678  36.233 109.943  1.00  0.00           C
ATOM   9816 5C21 POPE3 248      25.468  37.213 109.063  1.00  0.00           C
ATOM   9819 6C21 POPE3 248      26.948  37.323 109.463  1.00  0.00           C
ATOM   9822 7C21 POPE3 248      27.848  37.803 108.333  1.00  0.00           C
ATOM   9825 8C21 POPE3 248      29.338  37.773 108.683  1.00  0.00           C
ATOM   9829  C33 POPE3 248      22.358  29.683 121.023  1.00  0.00           C
ATOM   9832  C34 POPE3 248      23.258  29.363 119.823  1.00  0.00           C
ATOM   9835  C35 POPE3 248      22.668  29.803 118.483  1.00  0.00           C
ATOM   9838  C36 POPE3 248      23.698  29.743 117.363  1.00  0.00           C
ATOM   9841  C37 POPE3 248      23.118  30.173 116.013  1.00  0.00           C
ATOM   9844  C38 POPE3 248      24.208  30.413 114.963  1.00  0.00           C
ATOM   9847  C39 POPE3 248      23.618  30.843 113.623  1.00  0.00           C
ATOM   9850 0C31 POPE3 248      24.678  31.263 112.613  1.00  0.00           C
ATOM   9853 1C31 POPE3 248      24.048  31.693 111.293  1.00  0.00           C
ATOM   9856 2C31 POPE3 248      25.088  32.083 110.233  1.00  0.00           C
ATOM   9859 3C31 POPE3 248      24.418  32.583 108.943  1.00  0.00           C
ATOM   9862 4C31 POPE3 248      25.408  32.853 107.813  1.00  0.00           C
ATOM   9865 5C31 POPE3 248      24.728  32.963 106.443  1.00  0.00           C
ATOM   9868 6C31 POPE3 248      25.688  33.203 105.283  1.00  0.00           C
ATOM   9872  NH3 POPE4 249      16.038  46.663 125.063  1.00  0.00           N
ATOM   9876  C12 POPE4 249      17.248  46.863 125.933  1.00  0.00           C
ATOM   9879  C11 POPE4 249      16.998  46.343 127.363  1.00  0.00           C
ATOM   9882  P   POPE4 249      18.668  44.463 128.183  1.00  0.00           P
ATOM   9883  O13 POPE4 249      19.218  44.313 129.563  1.00  0.00           O
ATOM   9884  O14 POPE4 249      17.558  43.553 127.823  1.00  0.00           O
ATOM   9885  O11 POPE4 249      19.778  44.193 127.103  1.00  0.00           O
ATOM   9886  O12 POPE4 249      18.228  45.963 127.973  1.00  0.00           O
ATOM   9887  C1  POPE4 249      19.358  43.613 125.853  1.00  0.00           C
ATOM   9890  C2  POPE4 249      20.558  43.523 124.893  1.00  0.00           C
ATOM   9892  O21 POPE4 249      20.018  43.453 123.563  1.00  0.00           O
ATOM   9893  C21 POPE4 249      19.748  42.313 122.973  1.00  0.00           C
ATOM   9894  O22 POPE4 249      19.928  41.183 123.403  1.00  0.00           O
ATOM   9895  C22 POPE4 249      19.058  42.663 121.653  1.00  0.00           C
ATOM   9898  C3  POPE4 249      21.578  42.433 125.323  1.00  0.00           C
ATOM   9901  O31 POPE4 249      22.588  42.223 124.323  1.00  0.00           O
ATOM   9902  C31 POPE4 249      23.438  41.253 124.653  1.00  0.00           C
ATOM   9903  O32 POPE4 249      23.378  40.603 125.693  1.00  0.00           O
ATOM   9904  C32 POPE4 249      24.468  41.013 123.543  1.00  0.00           C
ATOM   9907  C23 POPE4 249      19.218  41.573 120.573  1.00  0.00           C
ATOM   9910  C24 POPE4 249      20.548  41.663 119.823  1.00  0.00           C
ATOM   9913  C25 POPE4 249      20.478  42.463 118.513  1.00  0.00           C
ATOM   9916  C26 POPE4 249      21.868  42.953 118.083  1.00  0.00           C
ATOM   9919  C27 POPE4 249      21.908  43.453 116.623  1.00  0.00           C
ATOM   9922  C28 POPE4 249      23.178  44.253 116.303  1.00  0.00           C
ATOM   9925  C29 POPE4 249      23.128  45.643 116.903  1.00  0.00           C
ATOM   9927 0C21 POPE4 249      23.058  46.813 116.253  1.00  0.00           C
ATOM   9929 1C21 POPE4 249      23.078  47.043 114.753  1.00  0.00           C
ATOM   9932 2C21 POPE4 249      24.088  48.133 114.373  1.00  0.00           C
ATOM   9935 3C21 POPE4 249      24.308  48.243 112.853  1.00  0.00           C
ATOM   9938 4C21 POPE4 249      25.758  48.573 112.503  1.00  0.00           C
ATOM   9941 5C21 POPE4 249      26.028  48.753 110.993  1.00  0.00           C
ATOM   9944 6C21 POPE4 249      25.538  47.593 110.113  1.00  0.00           C
ATOM   9947 7C21 POPE4 249      26.148  47.663 108.703  1.00  0.00           C
ATOM   9950 8C21 POPE4 249      25.528  46.683 107.703  1.00  0.00           C
ATOM   9954  C33 POPE4 249      24.088  41.543 122.143  1.00  0.00           C
ATOM   9957  C34 POPE4 249      25.358  42.013 121.413  1.00  0.00           C
ATOM   9960  C35 POPE4 249      25.108  42.823 120.133  1.00  0.00           C
ATOM   9963  C36 POPE4 249      26.428  43.473 119.713  1.00  0.00           C
ATOM   9966  C37 POPE4 249      26.378  44.323 118.433  1.00  0.00           C
ATOM   9969  C38 POPE4 249      27.678  45.103 118.293  1.00  0.00           C
ATOM   9972  C39 POPE4 249      27.848  45.933 117.023  1.00  0.00           C
ATOM   9975 0C31 POPE4 249      28.238  45.053 115.823  1.00  0.00           C
ATOM   9978 1C31 POPE4 249      29.148  45.773 114.833  1.00  0.00           C
ATOM   9981 2C31 POPE4 249      29.638  44.833 113.733  1.00  0.00           C
ATOM   9984 3C31 POPE4 249      30.578  45.523 112.743  1.00  0.00           C
ATOM   9987 4C31 POPE4 249      31.048  44.573 111.633  1.00  0.00           C
ATOM   9990 5C31 POPE4 249      31.928  45.283 110.603  1.00  0.00           C
ATOM   9993 6C31 POPE4 249      32.388  44.383 109.453  1.00  0.00           C
ATOM   9997  NH3 POPE5 250      66.478  -3.343 134.663  1.00  0.00           N
ATOM  10001  C12 POPE5 250      67.768  -3.663 135.343  1.00  0.00           C
ATOM  10004  C11 POPE5 250      68.948  -3.393 134.403  1.00  0.00           C
ATOM  10007  P   POPE5 250      70.448  -1.257 134.503  1.00  0.00           P
ATOM  10008  O13 POPE5 250      70.848  -1.453 135.913  1.00  0.00           O
ATOM  10009  O14 POPE5 250      71.398  -1.693 133.453  1.00  0.00           O
ATOM  10010  O11 POPE5 250      70.098   0.273 134.253  1.00  0.00           O
ATOM  10011  O12 POPE5 250      69.068  -1.973 134.213  1.00  0.00           O
ATOM  10012  C1  POPE5 250      69.018   0.743 133.433  1.00  0.00           C
ATOM  10015  C2  POPE5 250      69.398   0.803 131.923  1.00  0.00           C
ATOM  10017  O21 POPE5 250      68.658   1.813 131.213  1.00  0.00           O
ATOM  10018  C21 POPE5 250      67.428   1.493 130.833  1.00  0.00           C
ATOM  10019  O22 POPE5 250      66.718   0.663 131.363  1.00  0.00           O
ATOM  10020  C22 POPE5 250      67.018   2.303 129.593  1.00  0.00           C
ATOM  10023  C3  POPE5 250      69.328  -0.607 131.243  1.00  0.00           C
ATOM  10026  O31 POPE5 250      69.188  -0.607 129.813  1.00  0.00           O
ATOM  10027  C31 POPE5 250      70.268  -0.177 129.163  1.00  0.00           C
ATOM  10028  O32 POPE5 250      71.278   0.253 129.673  1.00  0.00           O
ATOM  10029  C32 POPE5 250      70.068  -0.437 127.663  1.00  0.00           C
ATOM  10032  C23 POPE5 250      66.688   1.383 128.393  1.00  0.00           C
ATOM  10035  C24 POPE5 250      67.078   1.973 127.023  1.00  0.00           C
ATOM  10038  C25 POPE5 250      65.978   2.813 126.373  1.00  0.00           C
ATOM  10041  C26 POPE5 250      66.128   2.863 124.843  1.00  0.00           C
ATOM  10044  C27 POPE5 250      64.958   3.563 124.143  1.00  0.00           C
ATOM  10047  C28 POPE5 250      64.928   3.403 122.603  1.00  0.00           C
ATOM  10050  C29 POPE5 250      66.268   3.753 122.013  1.00  0.00           C
ATOM  10052 0C21 POPE5 250      66.978   3.003 121.143  1.00  0.00           C
ATOM  10054 1C21 POPE5 250      66.538   1.703 120.533  1.00  0.00           C
ATOM  10057 2C21 POPE5 250      65.558   1.853 119.343  1.00  0.00           C
ATOM  10060 3C21 POPE5 250      66.068   2.713 118.183  1.00  0.00           C
ATOM  10063 4C21 POPE5 250      65.638   4.193 118.293  1.00  0.00           C
ATOM  10066 5C21 POPE5 250      66.198   5.103 117.193  1.00  0.00           C
ATOM  10069 6C21 POPE5 250      65.518   4.933 115.823  1.00  0.00           C
ATOM  10072 7C21 POPE5 250      66.018   5.973 114.813  1.00  0.00           C
ATOM  10075 8C21 POPE5 250      65.318   5.933 113.453  1.00  0.00           C
ATOM  10079  C33 POPE5 250      71.008   0.413 126.763  1.00  0.00           C
ATOM  10082  C34 POPE5 250      70.558   0.433 125.293  1.00  0.00           C
ATOM  10085  C35 POPE5 250      70.328  -0.967 124.703  1.00  0.00           C
ATOM  10088  C36 POPE5 250      69.878  -0.937 123.223  1.00  0.00           C
ATOM  10091  C37 POPE5 250      69.468  -2.343 122.753  1.00  0.00           C
ATOM  10094  C38 POPE5 250      69.478  -2.553 121.233  1.00  0.00           C
ATOM  10097  C39 POPE5 250      68.548  -1.623 120.443  1.00  0.00           C
ATOM  10100 0C31 POPE5 250      68.568  -1.953 118.943  1.00  0.00           C
ATOM  10103 1C31 POPE5 250      67.768  -0.967 118.083  1.00  0.00           C
ATOM  10106 2C31 POPE5 250      67.958  -1.197 116.573  1.00  0.00           C
ATOM  10109 3C31 POPE5 250      67.278  -2.473 116.053  1.00  0.00           C
ATOM  10112 4C31 POPE5 250      67.788  -2.893 114.673  1.00  0.00           C
ATOM  10115 5C31 POPE5 250      67.078  -4.153 114.163  1.00  0.00           C
ATOM  10118 6C31 POPE5 250      67.818  -4.843 113.013  1.00  0.00           C
ATOM  10122  NH3 POPE6 251      18.398 112.143  87.583  1.00  0.00           N
ATOM  10126  C12 POPE6 251      19.128 112.483  86.313  1.00  0.00           C
ATOM  10129  C11 POPE6 251      19.068 113.993  86.063  1.00  0.00           C
ATOM  10132  P   POPE6 251      21.078 114.953  87.423  1.00  0.00           P
ATOM  10133  O13 POPE6 251      21.448 116.353  87.113  1.00  0.00           O
ATOM  10134  O14 POPE6 251      21.798 113.893  86.723  1.00  0.00           O
ATOM  10135  O11 POPE6 251      21.268 114.683  88.963  1.00  0.00           O
ATOM  10136  O12 POPE6 251      19.538 114.713  87.213  1.00  0.00           O
ATOM  10137  C1  POPE6 251      21.158 115.693  89.953  1.00  0.00           C
ATOM  10140  C2  POPE6 251      19.778 115.733  90.653  1.00  0.00           C
ATOM  10142  O21 POPE6 251      19.938 116.723  91.683  1.00  0.00           O
ATOM  10143  C21 POPE6 251      18.908 116.953  92.483  1.00  0.00           C
ATOM  10144  O22 POPE6 251      17.758 116.663  92.273  1.00  0.00           O
ATOM  10145  C22 POPE6 251      19.428 117.603  93.763  1.00  0.00           C
ATOM  10148  C3  POPE6 251      19.438 114.303  91.183  1.00  0.00           C
ATOM  10151  O31 POPE6 251      18.078 114.163  91.673  1.00  0.00           O
ATOM  10152  C31 POPE6 251      17.168 114.013  90.723  1.00  0.00           C
ATOM  10153  O32 POPE6 251      17.418 113.763  89.553  1.00  0.00           O
ATOM  10154  C32 POPE6 251      15.768 114.213  91.283  1.00  0.00           C
ATOM  10157  C23 POPE6 251      19.398 116.623  94.963  1.00  0.00           C
ATOM  10160  C24 POPE6 251      19.608 117.363  96.283  1.00  0.00           C
ATOM  10163  C25 POPE6 251      19.778 116.463  97.533  1.00  0.00           C
ATOM  10166  C26 POPE6 251      18.488 115.803  98.023  1.00  0.00           C
ATOM  10169  C27 POPE6 251      18.578 115.283  99.463  1.00  0.00           C
ATOM  10172  C28 POPE6 251      17.228 114.903 100.103  1.00  0.00           C
ATOM  10175  C29 POPE6 251      16.528 116.153 100.583  1.00  0.00           C
ATOM  10177 0C21 POPE6 251      16.328 116.543 101.853  1.00  0.00           C
ATOM  10179 1C21 POPE6 251      16.638 115.813 103.133  1.00  0.00           C
ATOM  10182 2C21 POPE6 251      15.438 115.943 104.093  1.00  0.00           C
ATOM  10185 3C21 POPE6 251      15.658 115.293 105.473  1.00  0.00           C
ATOM  10188 4C21 POPE6 251      14.478 115.583 106.423  1.00  0.00           C
ATOM  10191 5C21 POPE6 251      14.668 115.063 107.853  1.00  0.00           C
ATOM  10194 6C21 POPE6 251      14.618 113.523 107.943  1.00  0.00           C
ATOM  10197 7C21 POPE6 251      14.988 112.973 109.323  1.00  0.00           C
ATOM  10200 8C21 POPE6 251      15.238 111.463 109.303  1.00  0.00           C
ATOM  10204  C33 POPE6 251      14.978 112.903  91.393  1.00  0.00           C
ATOM  10207  C34 POPE6 251      13.478 113.153  91.583  1.00  0.00           C
ATOM  10210  C35 POPE6 251      12.658 111.863  91.513  1.00  0.00           C
ATOM  10213  C36 POPE6 251      12.748 111.053  92.813  1.00  0.00           C
ATOM  10216  C37 POPE6 251      12.158 109.663  92.653  1.00  0.00           C
ATOM  10219  C38 POPE6 251      12.378 108.763  93.873  1.00  0.00           C
ATOM  10222  C39 POPE6 251      11.588 109.173  95.123  1.00  0.00           C
ATOM  10225 0C31 POPE6 251      11.678 108.103  96.213  1.00  0.00           C
ATOM  10228 1C31 POPE6 251      10.498 108.133  97.193  1.00  0.00           C
ATOM  10231 2C31 POPE6 251      10.488 106.913  98.123  1.00  0.00           C
ATOM  10234 3C31 POPE6 251      11.548 106.983  99.233  1.00  0.00           C
ATOM  10237 4C31 POPE6 251      11.048 107.743 100.473  1.00  0.00           C
ATOM  10240 5C31 POPE6 251      12.168 108.063 101.463  1.00  0.00           C
ATOM  10243 6C31 POPE6 251      11.668 108.743 102.743  1.00  0.00           C
ATOM  10247  NH3 POPE7 252      44.778  96.543 133.753  1.00  0.00           N
ATOM  10251  C12 POPE7 252      45.468  95.203 133.843  1.00  0.00           C
ATOM  10254  C11 POPE7 252      46.688  95.283 134.783  1.00  0.00           C
ATOM  10257  P   POPE7 252      48.818  93.853 134.043  1.00  0.00           P
ATOM  10258  O13 POPE7 252      49.898  94.623 134.703  1.00  0.00           O
ATOM  10259  O14 POPE7 252      49.038  92.393 133.913  1.00  0.00           O
ATOM  10260  O11 POPE7 252      48.638  94.493 132.603  1.00  0.00           O
ATOM  10261  O12 POPE7 252      47.438  94.073 134.783  1.00  0.00           O
ATOM  10262  C1  POPE7 252      47.938  93.873 131.533  1.00  0.00           C
ATOM  10265  C2  POPE7 252      48.928  93.553 130.383  1.00  0.00           C
ATOM  10267  O21 POPE7 252      48.208  93.063 129.233  1.00  0.00           O
ATOM  10268  C21 POPE7 252      48.438  93.743 128.123  1.00  0.00           C
ATOM  10269  O22 POPE7 252      48.688  94.933 128.063  1.00  0.00           O
ATOM  10270  C22 POPE7 252      48.408  92.783 126.933  1.00  0.00           C
ATOM  10273  C3  POPE7 252      49.908  92.443 130.783  1.00  0.00           C
ATOM  10276  O31 POPE7 252      50.748  92.073 129.653  1.00  0.00           O
ATOM  10277  C31 POPE7 252      51.328  90.903 129.823  1.00  0.00           C
ATOM  10278  O32 POPE7 252      51.118  90.143 130.753  1.00  0.00           O
ATOM  10279  C32 POPE7 252      52.288  90.653 128.673  1.00  0.00           C
ATOM  10282  C23 POPE7 252      48.078  93.443 125.573  1.00  0.00           C
ATOM  10285  C24 POPE7 252      49.048  93.033 124.453  1.00  0.00           C
ATOM  10288  C25 POPE7 252      49.108  91.523 124.173  1.00  0.00           C
ATOM  10291  C26 POPE7 252      50.288  91.163 123.263  1.00  0.00           C
ATOM  10294  C27 POPE7 252      50.488  89.653 123.063  1.00  0.00           C
ATOM  10297  C28 POPE7 252      51.898  89.283 122.563  1.00  0.00           C
ATOM  10300  C29 POPE7 252      52.248  89.903 121.223  1.00  0.00           C
ATOM  10302 0C21 POPE7 252      52.328  89.243 120.053  1.00  0.00           C
ATOM  10304 1C21 POPE7 252      52.048  87.773 119.883  1.00  0.00           C
ATOM  10307 2C21 POPE7 252      52.348  87.203 118.483  1.00  0.00           C
ATOM  10310 3C21 POPE7 252      51.458  85.973 118.243  1.00  0.00           C
ATOM  10313 4C21 POPE7 252      51.788  85.143 116.993  1.00  0.00           C
ATOM  10316 5C21 POPE7 252      51.128  83.763 117.103  1.00  0.00           C
ATOM  10319 6C21 POPE7 252      51.248  82.903 115.843  1.00  0.00           C
ATOM  10322 7C21 POPE7 252      50.558  81.543 116.023  1.00  0.00           C
ATOM  10325 8C21 POPE7 252      50.688  80.623 114.803  1.00  0.00           C
ATOM  10329  C33 POPE7 252      53.258  89.483 129.003  1.00  0.00           C
ATOM  10332  C34 POPE7 252      54.398  89.363 127.983  1.00  0.00           C
ATOM  10335  C35 POPE7 252      53.958  88.943 126.573  1.00  0.00           C
ATOM  10338  C36 POPE7 252      53.608  87.453 126.433  1.00  0.00           C
ATOM  10341  C37 POPE7 252      53.358  87.083 124.963  1.00  0.00           C
ATOM  10344  C38 POPE7 252      53.508  85.583 124.673  1.00  0.00           C
ATOM  10347  C39 POPE7 252      53.538  85.213 123.173  1.00  0.00           C
ATOM  10350 0C31 POPE7 252      54.658  85.943 122.413  1.00  0.00           C
ATOM  10353 1C31 POPE7 252      55.038  85.313 121.063  1.00  0.00           C
ATOM  10356 2C31 POPE7 252      56.068  86.183 120.323  1.00  0.00           C
ATOM  10359 3C31 POPE7 252      56.838  85.473 119.203  1.00  0.00           C
ATOM  10362 4C31 POPE7 252      55.978  85.123 117.973  1.00  0.00           C
ATOM  10365 5C31 POPE7 252      56.818  84.473 116.863  1.00  0.00           C
ATOM  10368 6C31 POPE7 252      56.008  84.043 115.633  1.00  0.00           C
ATOM  10372  NH3 POPE8 253      40.528   8.923  88.883  1.00  0.00           N
ATOM  10376  C12 POPE8 253      41.608   8.213  88.123  1.00  0.00           C
ATOM  10379  C11 POPE8 253      42.168   7.073  88.983  1.00  0.00           C
ATOM  10382  P   POPE8 253      43.478   4.833  88.833  1.00  0.00           P
ATOM  10383  O13 POPE8 253      42.848   3.693  88.133  1.00  0.00           O
ATOM  10384  O14 POPE8 253      44.938   4.793  89.003  1.00  0.00           O
ATOM  10385  O11 POPE8 253      42.828   4.863  90.273  1.00  0.00           O
ATOM  10386  O12 POPE8 253      42.978   6.203  88.193  1.00  0.00           O
ATOM  10387  C1  POPE8 253      43.548   5.293  91.433  1.00  0.00           C
ATOM  10390  C2  POPE8 253      43.658   4.123  92.413  1.00  0.00           C
ATOM  10392  O21 POPE8 253      44.038   4.653  93.693  1.00  0.00           O
ATOM  10393  C21 POPE8 253      43.458   4.093  94.733  1.00  0.00           C
ATOM  10394  O22 POPE8 253      42.628   3.193  94.673  1.00  0.00           O
ATOM  10395  C22 POPE8 253      44.068   4.683  96.003  1.00  0.00           C
ATOM  10398  C3  POPE8 253      44.648   3.003  91.963  1.00  0.00           C
ATOM  10401  O31 POPE8 253      44.018   1.723  92.003  1.00  0.00           O
ATOM  10402  C31 POPE8 253      43.948   0.953  93.113  1.00  0.00           C
ATOM  10403  O32 POPE8 253      43.078   0.113  93.243  1.00  0.00           O
ATOM  10404  C32 POPE8 253      45.078   1.103  94.133  1.00  0.00           C
ATOM  10407  C23 POPE8 253      43.048   4.883  97.133  1.00  0.00           C
ATOM  10410  C24 POPE8 253      43.668   5.403  98.433  1.00  0.00           C
ATOM  10413  C25 POPE8 253      42.608   5.733  99.493  1.00  0.00           C
ATOM  10416  C26 POPE8 253      43.208   6.293 100.793  1.00  0.00           C
ATOM  10419  C27 POPE8 253      42.148   6.493 101.893  1.00  0.00           C
ATOM  10422  C28 POPE8 253      42.738   6.973 103.233  1.00  0.00           C
ATOM  10425  C29 POPE8 253      43.148   8.433 103.183  1.00  0.00           C
ATOM  10427 0C21 POPE8 253      43.118   9.303 104.203  1.00  0.00           C
ATOM  10429 1C21 POPE8 253      42.698   9.013 105.623  1.00  0.00           C
ATOM  10432 2C21 POPE8 253      42.118  10.243 106.343  1.00  0.00           C
ATOM  10435 3C21 POPE8 253      40.678  10.603 105.953  1.00  0.00           C
ATOM  10438 4C21 POPE8 253      40.188  11.903 106.613  1.00  0.00           C
ATOM  10441 5C21 POPE8 253      40.618  13.143 105.823  1.00  0.00           C
ATOM  10444 6C21 POPE8 253      40.428  14.473 106.583  1.00  0.00           C
ATOM  10447 7C21 POPE8 253      41.028  15.643 105.803  1.00  0.00           C
ATOM  10450 8C21 POPE8 253      41.068  16.983 106.553  1.00  0.00           C
ATOM  10454  C33 POPE8 253      44.708   0.433  95.493  1.00  0.00           C
ATOM  10457  C34 POPE8 253      45.908   0.113  96.393  1.00  0.00           C
ATOM  10460  C35 POPE8 253      46.668   1.373  96.833  1.00  0.00           C
ATOM  10463  C36 POPE8 253      46.628   1.643  98.343  1.00  0.00           C
ATOM  10466  C37 POPE8 253      47.108   3.073  98.643  1.00  0.00           C
ATOM  10469  C38 POPE8 253      46.898   3.483 100.103  1.00  0.00           C
ATOM  10472  C39 POPE8 253      47.698   2.643 101.083  1.00  0.00           C
ATOM  10475 0C31 POPE8 253      47.648   3.233 102.493  1.00  0.00           C
ATOM  10478 1C31 POPE8 253      48.488   2.453 103.503  1.00  0.00           C
ATOM  10481 2C31 POPE8 253      48.698   3.253 104.793  1.00  0.00           C
ATOM  10484 3C31 POPE8 253      49.438   2.463 105.873  1.00  0.00           C
ATOM  10487 4C31 POPE8 253      49.658   3.303 107.133  1.00  0.00           C
ATOM  10490 5C31 POPE8 253      50.108   2.443 108.323  1.00  0.00           C
ATOM  10493 6C31 POPE8 253      50.458   3.283 109.553  1.00  0.00           C
ATOM  10497  NH3 POPE9 254      86.908  60.523 131.943  1.00  0.00           N
ATOM  10501  C12 POPE9 254      87.228  60.363 133.403  1.00  0.00           C
ATOM  10504  C11 POPE9 254      86.228  59.433 134.153  1.00  0.00           C
ATOM  10507  P   POPE9 254      83.848  59.103 133.003  1.00  0.00           P
ATOM  10508  O13 POPE9 254      82.518  58.953 133.663  1.00  0.00           O
ATOM  10509  O14 POPE9 254      84.458  57.883 132.453  1.00  0.00           O
ATOM  10510  O11 POPE9 254      83.768  60.183 131.893  1.00  0.00           O
ATOM  10511  O12 POPE9 254      84.848  59.783 133.993  1.00  0.00           O
ATOM  10512  C1  POPE9 254      82.908  60.213 130.763  1.00  0.00           C
ATOM  10515  C2  POPE9 254      83.738  60.643 129.523  1.00  0.00           C
ATOM  10517  O21 POPE9 254      83.138  61.703 128.743  1.00  0.00           O
ATOM  10518  C21 POPE9 254      81.988  61.463 128.153  1.00  0.00           C
ATOM  10519  O22 POPE9 254      81.248  60.523 128.363  1.00  0.00           O
ATOM  10520  C22 POPE9 254      81.808  62.513 127.053  1.00  0.00           C
ATOM  10523  C3  POPE9 254      84.108  59.413 128.663  1.00  0.00           C
ATOM  10526  O31 POPE9 254      84.898  59.743 127.503  1.00  0.00           O
ATOM  10527  C31 POPE9 254      86.188  59.953 127.783  1.00  0.00           C
ATOM  10528  O32 POPE9 254      86.668  59.953 128.903  1.00  0.00           O
ATOM  10529  C32 POPE9 254      86.948  60.173 126.473  1.00  0.00           C
ATOM  10532  C23 POPE9 254      81.548  61.853 125.673  1.00  0.00           C
ATOM  10535  C24 POPE9 254      81.578  62.853 124.503  1.00  0.00           C
ATOM  10538  C25 POPE9 254      83.008  63.173 124.023  1.00  0.00           C
ATOM  10541  C26 POPE9 254      83.058  64.343 123.043  1.00  0.00           C
ATOM  10544  C27 POPE9 254      84.498  64.773 122.753  1.00  0.00           C
ATOM  10547  C28 POPE9 254      84.638  66.003 121.833  1.00  0.00           C
ATOM  10550  C29 POPE9 254      84.268  65.733 120.393  1.00  0.00           C
ATOM  10552 0C21 POPE9 254      83.828  66.663 119.533  1.00  0.00           C
ATOM  10554 1C21 POPE9 254      83.678  68.133 119.843  1.00  0.00           C
ATOM  10557 2C21 POPE9 254      83.628  69.033 118.583  1.00  0.00           C
ATOM  10560 3C21 POPE9 254      82.348  68.813 117.773  1.00  0.00           C
ATOM  10563 4C21 POPE9 254      82.128  69.833 116.643  1.00  0.00           C
ATOM  10566 5C21 POPE9 254      80.758  69.643 115.963  1.00  0.00           C
ATOM  10569 6C21 POPE9 254      79.588  70.093 116.833  1.00  0.00           C
ATOM  10572 7C21 POPE9 254      78.248  69.493 116.403  1.00  0.00           C
ATOM  10575 8C21 POPE9 254      77.128  69.713 117.433  1.00  0.00           C
ATOM  10579  C33 POPE9 254      86.858  58.963 125.513  1.00  0.00           C
ATOM  10582  C34 POPE9 254      87.388  59.223 124.093  1.00  0.00           C
ATOM  10585  C35 POPE9 254      86.548  60.233 123.283  1.00  0.00           C
ATOM  10588  C36 POPE9 254      86.918  60.283 121.793  1.00  0.00           C
ATOM  10591  C37 POPE9 254      86.088  61.313 121.013  1.00  0.00           C
ATOM  10594  C38 POPE9 254      86.648  61.653 119.623  1.00  0.00           C
ATOM  10597  C39 POPE9 254      86.488  60.543 118.563  1.00  0.00           C
ATOM  10600 0C31 POPE9 254      85.118  60.513 117.853  1.00  0.00           C
ATOM  10603 1C31 POPE9 254      84.818  61.783 117.033  1.00  0.00           C
ATOM  10606 2C31 POPE9 254      83.588  61.643 116.113  1.00  0.00           C
ATOM  10609 3C31 POPE9 254      83.858  60.923 114.783  1.00  0.00           C
ATOM  10612 4C31 POPE9 254      84.778  61.693 113.823  1.00  0.00           C
ATOM  10615 5C31 POPE9 254      84.828  61.043 112.443  1.00  0.00           C
ATOM  10618 6C31 POPE9 254      85.758  61.763 111.463  1.00  0.00           C
ATOM  10622  NH3 POPE  255      10.038  50.243 128.613  1.00  0.00           N
ATOM  10626  C12 POPE  255      11.378  50.423 127.963  1.00  0.00           C
ATOM  10629  C11 POPE  255      12.238  49.173 128.143  1.00  0.00           C
ATOM  10632  P   POPE  255      14.138  49.363 126.383  1.00  0.00           P
ATOM  10633  O13 POPE  255      13.938  47.983 125.883  1.00  0.00           O
ATOM  10634  O14 POPE  255      15.528  49.853 126.353  1.00  0.00           O
ATOM  10635  O11 POPE  255      13.178  50.323 125.583  1.00  0.00           O
ATOM  10636  O12 POPE  255      13.608  49.473 127.873  1.00  0.00           O
ATOM  10637  C1  POPE  255      13.568  50.903 124.333  1.00  0.00           C
ATOM  10640  C2  POPE  255      13.278  49.953 123.153  1.00  0.00           C
ATOM  10642  O21 POPE  255      13.778  50.613 121.983  1.00  0.00           O
ATOM  10643  C21 POPE  255      14.588  49.903 121.233  1.00  0.00           C
ATOM  10644  O22 POPE  255      15.138  48.863 121.543  1.00  0.00           O
ATOM  10645  C22 POPE  255      14.668  50.603 119.873  1.00  0.00           C
ATOM  10648  C3  POPE  255      11.768  49.653 122.963  1.00  0.00           C
ATOM  10651  O31 POPE  255      11.508  48.763 121.853  1.00  0.00           O
ATOM  10652  C31 POPE  255      11.268  49.313 120.663  1.00  0.00           C
ATOM  10653  O32 POPE  255      11.288  50.513 120.423  1.00  0.00           O
ATOM  10654  C32 POPE  255      10.908  48.213 119.653  1.00  0.00           C
ATOM  10657  C23 POPE  255      15.378  49.763 118.803  1.00  0.00           C
ATOM  10660  C24 POPE  255      15.638  50.563 117.533  1.00  0.00           C
ATOM  10663  C25 POPE  255      14.388  50.863 116.683  1.00  0.00           C
ATOM  10666  C26 POPE  255      14.308  50.013 115.413  1.00  0.00           C
ATOM  10669  C27 POPE  255      13.418  50.633 114.313  1.00  0.00           C
ATOM  10672  C28 POPE  255      13.518  49.863 112.973  1.00  0.00           C
ATOM  10675  C29 POPE  255      12.928  50.643 111.823  1.00  0.00           C
ATOM  10677 0C21 POPE  255      12.038  50.193 110.923  1.00  0.00           C
ATOM  10679 1C21 POPE  255      11.458  48.803 110.843  1.00  0.00           C
ATOM  10682 2C21 POPE  255      10.908  48.443 109.433  1.00  0.00           C
ATOM  10685 3C21 POPE  255      11.988  48.413 108.343  1.00  0.00           C
ATOM  10688 4C21 POPE  255      11.508  47.763 107.033  1.00  0.00           C
ATOM  10691 5C21 POPE  255      11.368  48.753 105.853  1.00  0.00           C
ATOM  10694 6C21 POPE  255      11.008  48.043 104.543  1.00  0.00           C
ATOM  10697 7C21 POPE  255      11.038  48.973 103.323  1.00  0.00           C
ATOM  10700 8C21 POPE  255      10.528  48.303 102.043  1.00  0.00           C
ATOM  10704  C33 POPE  255      11.528  48.413 118.243  1.00  0.00           C
ATOM  10707  C34 POPE  255      10.798  47.633 117.133  1.00  0.00           C
ATOM  10710  C35 POPE  255       9.498  48.263 116.633  1.00  0.00           C
ATOM  10713  C36 POPE  255       9.708  49.533 115.793  1.00  0.00           C
ATOM  10716  C37 POPE  255       8.378  50.103 115.263  1.00  0.00           C
ATOM  10719  C38 POPE  255       8.498  51.533 114.733  1.00  0.00           C
ATOM  10722  C39 POPE  255       9.148  51.653 113.353  1.00  0.00           C
ATOM  10725 0C31 POPE  255       8.248  51.183 112.203  1.00  0.00           C
ATOM  10728 1C31 POPE  255       8.678  51.843 110.883  1.00  0.00           C
ATOM  10731 2C31 POPE  255       7.898  51.393 109.643  1.00  0.00           C
ATOM  10734 3C31 POPE  255       8.378  52.163 108.413  1.00  0.00           C
ATOM  10737 4C31 POPE  255       7.628  51.803 107.123  1.00  0.00           C
ATOM  10740 5C31 POPE  255       7.948  52.803 106.013  1.00  0.00           C
ATOM  10743 6C31 POPE  255       7.208  52.553 104.693  1.00  0.00           C
ATOM  10747  NH3 POPE  256      21.068   5.773  86.433  1.00  0.00           N
ATOM  10751  C12 POPE  256      20.528   6.703  85.373  1.00  0.00           C
ATOM  10754  C11 POPE  256      21.538   7.793  84.963  1.00  0.00           C
ATOM  10757  P   POPE  256      20.158  10.033  84.613  1.00  0.00           P
ATOM  10758  O13 POPE  256      21.048  11.213  84.793  1.00  0.00           O
ATOM  10759  O14 POPE  256      18.948  10.183  83.763  1.00  0.00           O
ATOM  10760  O11 POPE  256      19.718   9.573  86.053  1.00  0.00           O
ATOM  10761  O12 POPE  256      20.968   8.773  84.103  1.00  0.00           O
ATOM  10762  C1  POPE  256      19.028  10.543  86.843  1.00  0.00           C
ATOM  10765  C2  POPE  256      18.728  10.013  88.263  1.00  0.00           C
ATOM  10767  O21 POPE  256      19.748  10.433  89.173  1.00  0.00           O
ATOM  10768  C21 POPE  256      20.908   9.843  89.283  1.00  0.00           C
ATOM  10769  O22 POPE  256      21.328   8.893  88.633  1.00  0.00           O
ATOM  10770  C22 POPE  256      21.708  10.603  90.363  1.00  0.00           C
ATOM  10773  C3  POPE  256      18.408   8.503  88.253  1.00  0.00           C
ATOM  10776  O31 POPE  256      18.068   8.053  89.583  1.00  0.00           O
ATOM  10777  C31 POPE  256      18.528   6.843  89.883  1.00  0.00           C
ATOM  10778  O32 POPE  256      19.048   6.083  89.093  1.00  0.00           O
ATOM  10779  C32 POPE  256      18.418   6.673  91.393  1.00  0.00           C
ATOM  10782  C23 POPE  256      22.508   9.753  91.383  1.00  0.00           C
ATOM  10785  C24 POPE  256      22.988  10.563  92.613  1.00  0.00           C
ATOM  10788  C25 POPE  256      21.878  10.923  93.623  1.00  0.00           C
ATOM  10791  C26 POPE  256      22.408  11.413  94.983  1.00  0.00           C
ATOM  10794  C27 POPE  256      21.378  11.273  96.123  1.00  0.00           C
ATOM  10797  C28 POPE  256      21.928  11.573  97.543  1.00  0.00           C
ATOM  10800  C29 POPE  256      21.028  11.013  98.633  1.00  0.00           C
ATOM  10802 0C21 POPE  256      20.628  11.583  99.783  1.00  0.00           C
ATOM  10804 1C21 POPE  256      20.978  12.933 100.353  1.00  0.00           C
ATOM  10807 2C21 POPE  256      21.608  12.833 101.763  1.00  0.00           C
ATOM  10810 3C21 POPE  256      21.948  14.203 102.373  1.00  0.00           C
ATOM  10813 4C21 POPE  256      23.028  14.133 103.473  1.00  0.00           C
ATOM  10816 5C21 POPE  256      22.518  13.723 104.853  1.00  0.00           C
ATOM  10819 6C21 POPE  256      23.658  13.383 105.833  1.00  0.00           C
ATOM  10822 7C21 POPE  256      23.108  13.033 107.223  1.00  0.00           C
ATOM  10825 8C21 POPE  256      24.168  12.723 108.283  1.00  0.00           C
ATOM  10829  C33 POPE  256      19.628   7.283  92.123  1.00  0.00           C
ATOM  10832  C34 POPE  256      19.328   7.813  93.533  1.00  0.00           C
ATOM  10835  C35 POPE  256      18.628   6.833  94.473  1.00  0.00           C
ATOM  10838  C36 POPE  256      18.568   7.403  95.893  1.00  0.00           C
ATOM  10841  C37 POPE  256      17.898   6.473  96.913  1.00  0.00           C
ATOM  10844  C38 POPE  256      18.018   7.053  98.333  1.00  0.00           C
ATOM  10847  C39 POPE  256      17.588   6.093  99.443  1.00  0.00           C
ATOM  10850 0C31 POPE  256      17.848   6.693 100.843  1.00  0.00           C
ATOM  10853 1C31 POPE  256      17.518   5.703 101.973  1.00  0.00           C
ATOM  10856 2C31 POPE  256      17.718   6.233 103.413  1.00  0.00           C
ATOM  10859 3C31 POPE  256      18.578   7.503 103.533  1.00  0.00           C
ATOM  10862 4C31 POPE  256      18.898   7.843 105.003  1.00  0.00           C
ATOM  10865 5C31 POPE  256      19.798   9.083 105.153  1.00  0.00           C
ATOM  10868 6C31 POPE  256      21.218   8.933 104.593  1.00  0.00           C
ATOM  10872  NH3 POPE  257     100.838  39.653  87.863  1.00  0.00           N
ATOM  10876  C12 POPE  257     100.408  41.003  87.393  1.00  0.00           C
ATOM  10879  C11 POPE  257     100.648  42.023  88.513  1.00  0.00           C
ATOM  10882  P   POPE  257     102.938  43.323  88.713  1.00  0.00           P
ATOM  10883  O13 POPE  257     102.188  44.413  88.033  1.00  0.00           O
ATOM  10884  O14 POPE  257     104.198  42.873  88.093  1.00  0.00           O
ATOM  10885  O11 POPE  257     103.198  43.733  90.233  1.00  0.00           O
ATOM  10886  O12 POPE  257     102.028  42.053  88.863  1.00  0.00           O
ATOM  10887  C1  POPE  257     102.338  43.383  91.323  1.00  0.00           C
ATOM  10890  C2  POPE  257     101.418  44.563  91.743  1.00  0.00           C
ATOM  10892  O21 POPE  257     101.018  44.523  93.123  1.00  0.00           O
ATOM  10893  C21 POPE  257     100.248  43.503  93.473  1.00  0.00           C
ATOM  10894  O22 POPE  257     100.028  42.513  92.803  1.00  0.00           O
ATOM  10895  C22 POPE  257      99.618  43.763  94.833  1.00  0.00           C
ATOM  10898  C3  POPE  257     100.188  44.803  90.803  1.00  0.00           C
ATOM  10901  O31 POPE  257      99.888  46.213  90.763  1.00  0.00           O
ATOM  10902  C31 POPE  257      99.108  46.633  91.753  1.00  0.00           C
ATOM  10903  O32 POPE  257      98.368  45.933  92.423  1.00  0.00           O
ATOM  10904  C32 POPE  257      99.358  48.123  91.993  1.00  0.00           C
ATOM  10907  C23 POPE  257      98.238  43.073  94.883  1.00  0.00           C
ATOM  10910  C24 POPE  257      97.588  43.073  96.273  1.00  0.00           C
ATOM  10913  C25 POPE  257      97.208  44.463  96.793  1.00  0.00           C
ATOM  10916  C26 POPE  257      96.338  44.313  98.053  1.00  0.00           C
ATOM  10919  C27 POPE  257      96.358  45.533  98.983  1.00  0.00           C
ATOM  10922  C28 POPE  257      95.648  45.263 100.333  1.00  0.00           C
ATOM  10925  C29 POPE  257      96.408  44.283 101.203  1.00  0.00           C
ATOM  10927 0C21 POPE  257      96.438  44.263 102.543  1.00  0.00           C
ATOM  10929 1C21 POPE  257      95.698  45.193 103.473  1.00  0.00           C
ATOM  10932 2C21 POPE  257      94.258  44.693 103.733  1.00  0.00           C
ATOM  10935 3C21 POPE  257      93.578  45.403 104.913  1.00  0.00           C
ATOM  10938 4C21 POPE  257      93.148  46.843 104.613  1.00  0.00           C
ATOM  10941 5C21 POPE  257      92.358  47.463 105.773  1.00  0.00           C
ATOM  10944 6C21 POPE  257      91.948  48.913 105.513  1.00  0.00           C
ATOM  10947 7C21 POPE  257      91.488  49.643 106.783  1.00  0.00           C
ATOM  10950 8C21 POPE  257      90.758  50.953 106.503  1.00  0.00           C
ATOM  10954  C33 POPE  257     100.748  48.293  92.653  1.00  0.00           C
ATOM  10957  C34 POPE  257     101.028  49.683  93.233  1.00  0.00           C
ATOM  10960  C35 POPE  257     101.898  50.573  92.323  1.00  0.00           C
ATOM  10963  C36 POPE  257     102.488  51.763  93.093  1.00  0.00           C
ATOM  10966  C37 POPE  257     103.268  52.733  92.193  1.00  0.00           C
ATOM  10969  C38 POPE  257     104.268  53.603  92.973  1.00  0.00           C
ATOM  10972  C39 POPE  257     104.598  54.913  92.263  1.00  0.00           C
ATOM  10975 0C31 POPE  257     103.528  55.993  92.483  1.00  0.00           C
ATOM  10978 1C31 POPE  257     103.868  57.333  91.803  1.00  0.00           C
ATOM  10981 2C31 POPE  257     102.738  58.373  91.943  1.00  0.00           C
ATOM  10984 3C31 POPE  257     102.898  59.373  93.103  1.00  0.00           C
ATOM  10987 4C31 POPE  257     102.618  58.793  94.483  1.00  0.00           C
ATOM  10990 5C31 POPE  257     102.568  59.863  95.583  1.00  0.00           C
ATOM  10993 6C31 POPE  257     102.078  59.313  96.933  1.00  0.00           C
ATOM  10997  NH3 POPE  258      44.288  14.023 133.253  1.00  0.00           N
ATOM  11001  C12 POPE  258      43.938  15.473 133.393  1.00  0.00           C
ATOM  11004  C11 POPE  258      44.958  16.383 132.693  1.00  0.00           C
ATOM  11007  P   POPE  258      43.388  18.453 132.603  1.00  0.00           P
ATOM  11008  O13 POPE  258      43.618  19.903 132.423  1.00  0.00           O
ATOM  11009  O14 POPE  258      42.348  18.053 133.583  1.00  0.00           O
ATOM  11010  O11 POPE  258      42.998  17.793 131.213  1.00  0.00           O
ATOM  11011  O12 POPE  258      44.728  17.753 133.033  1.00  0.00           O
ATOM  11012  C1  POPE  258      41.598  17.733 130.853  1.00  0.00           C
ATOM  11015  C2  POPE  258      41.378  17.753 129.313  1.00  0.00           C
ATOM  11017  O21 POPE  258      41.548  16.463 128.693  1.00  0.00           O
ATOM  11018  C21 POPE  258      40.558  15.633 128.893  1.00  0.00           C
ATOM  11019  O22 POPE  258      39.588  15.833 129.603  1.00  0.00           O
ATOM  11020  C22 POPE  258      40.778  14.353 128.083  1.00  0.00           C
ATOM  11023  C3  POPE  258      42.318  18.783 128.623  1.00  0.00           C
ATOM  11026  O31 POPE  258      42.108  18.783 127.183  1.00  0.00           O
ATOM  11027  C31 POPE  258      43.078  18.183 126.483  1.00  0.00           C
ATOM  11028  O32 POPE  258      44.108  17.733 126.943  1.00  0.00           O
ATOM  11029  C32 POPE  258      42.708  18.193 125.003  1.00  0.00           C
ATOM  11032  C23 POPE  258      41.118  14.573 126.583  1.00  0.00           C
ATOM  11035  C24 POPE  258      40.948  13.263 125.813  1.00  0.00           C
ATOM  11038  C25 POPE  258      41.418  13.293 124.353  1.00  0.00           C
ATOM  11041  C26 POPE  258      40.408  12.613 123.413  1.00  0.00           C
ATOM  11044  C27 POPE  258      40.988  12.273 122.023  1.00  0.00           C
ATOM  11047  C28 POPE  258      40.038  11.403 121.163  1.00  0.00           C
ATOM  11050  C29 POPE  258      38.798  12.113 120.703  1.00  0.00           C
ATOM  11052 0C21 POPE  258      37.678  11.553 120.223  1.00  0.00           C
ATOM  11054 1C21 POPE  258      37.408  10.073 120.043  1.00  0.00           C
ATOM  11057 2C21 POPE  258      35.938   9.693 120.313  1.00  0.00           C
ATOM  11060 3C21 POPE  258      34.928  10.263 119.283  1.00  0.00           C
ATOM  11063 4C21 POPE  258      34.018  11.363 119.853  1.00  0.00           C
ATOM  11066 5C21 POPE  258      32.738  10.793 120.493  1.00  0.00           C
ATOM  11069 6C21 POPE  258      31.958  11.823 121.323  1.00  0.00           C
ATOM  11072 7C21 POPE  258      30.488  11.423 121.493  1.00  0.00           C
ATOM  11075 8C21 POPE  258      29.678  12.313 122.433  1.00  0.00           C
ATOM  11079  C33 POPE  258      43.908  18.633 124.133  1.00  0.00           C
ATOM  11082  C34 POPE  258      44.308  20.093 124.363  1.00  0.00           C
ATOM  11085  C35 POPE  258      45.578  20.523 123.613  1.00  0.00           C
ATOM  11088  C36 POPE  258      45.438  20.373 122.093  1.00  0.00           C
ATOM  11091  C37 POPE  258      46.148  21.493 121.323  1.00  0.00           C
ATOM  11094  C38 POPE  258      45.578  21.643 119.913  1.00  0.00           C
ATOM  11097  C39 POPE  258      45.908  20.473 118.973  1.00  0.00           C
ATOM  11100 0C31 POPE  258      44.858  20.363 117.863  1.00  0.00           C
ATOM  11103 1C31 POPE  258      45.218  19.333 116.793  1.00  0.00           C
ATOM  11106 2C31 POPE  258      44.158  19.323 115.683  1.00  0.00           C
ATOM  11109 3C31 POPE  258      44.538  18.493 114.453  1.00  0.00           C
ATOM  11112 4C31 POPE  258      44.868  17.033 114.773  1.00  0.00           C
ATOM  11115 5C31 POPE  258      44.708  16.113 113.563  1.00  0.00           C
ATOM  11118 6C31 POPE  258      45.078  14.653 113.853  1.00  0.00           C
ATOM  11122  NH3 POPE  259      10.778  44.193 124.363  1.00  0.00           N
ATOM  11126  C12 POPE  259      10.988  45.653 124.623  1.00  0.00           C
ATOM  11129  C11 POPE  259       9.758  46.243 125.333  1.00  0.00           C
ATOM  11132  P   POPE  259       8.668  48.563 125.783  1.00  0.00           P
ATOM  11133  O13 POPE  259       8.578  48.493 127.253  1.00  0.00           O
ATOM  11134  O14 POPE  259       8.938  49.893 125.223  1.00  0.00           O
ATOM  11135  O11 POPE  259       7.438  47.903 125.023  1.00  0.00           O
ATOM  11136  O12 POPE  259       9.868  47.663 125.323  1.00  0.00           O
ATOM  11137  C1  POPE  259       7.238  48.343 123.673  1.00  0.00           C
ATOM  11140  C2  POPE  259       6.668  47.213 122.803  1.00  0.00           C
ATOM  11142  O21 POPE  259       6.708  47.693 121.443  1.00  0.00           O
ATOM  11143  C21 POPE  259       6.528  46.773 120.513  1.00  0.00           C
ATOM  11144  O22 POPE  259       6.418  45.583 120.693  1.00  0.00           O
ATOM  11145  C22 POPE  259       6.608  47.463 119.143  1.00  0.00           C
ATOM  11148  C3  POPE  259       5.228  46.783 123.263  1.00  0.00           C
ATOM  11151  O31 POPE  259       4.278  47.863 123.093  1.00  0.00           O
ATOM  11152  C31 POPE  259       3.538  47.803 121.993  1.00  0.00           C
ATOM  11153  O32 POPE  259       3.458  46.853 121.233  1.00  0.00           O
ATOM  11154  C32 POPE  259       2.968  49.193 121.693  1.00  0.00           C
ATOM  11157  C23 POPE  259       5.348  47.333 118.263  1.00  0.00           C
ATOM  11160  C24 POPE  259       5.638  48.023 116.933  1.00  0.00           C
ATOM  11163  C25 POPE  259       4.538  47.893 115.873  1.00  0.00           C
ATOM  11166  C26 POPE  259       5.058  48.333 114.503  1.00  0.00           C
ATOM  11169  C27 POPE  259       4.448  47.553 113.333  1.00  0.00           C
ATOM  11172  C28 POPE  259       5.488  47.303 112.213  1.00  0.00           C
ATOM  11175  C29 POPE  259       4.888  46.553 111.063  1.00  0.00           C
ATOM  11177 0C21 POPE  259       4.828  46.973 109.783  1.00  0.00           C
ATOM  11179 1C21 POPE  259       5.398  48.263 109.253  1.00  0.00           C
ATOM  11182 2C21 POPE  259       5.798  48.153 107.763  1.00  0.00           C
ATOM  11185 3C21 POPE  259       6.908  47.133 107.493  1.00  0.00           C
ATOM  11188 4C21 POPE  259       7.228  46.993 105.993  1.00  0.00           C
ATOM  11191 5C21 POPE  259       7.688  45.583 105.623  1.00  0.00           C
ATOM  11194 6C21 POPE  259       7.878  45.403 104.113  1.00  0.00           C
ATOM  11197 7C21 POPE  259       8.038  43.923 103.713  1.00  0.00           C
ATOM  11200 8C21 POPE  259       8.138  43.713 102.203  1.00  0.00           C
ATOM  11204  C33 POPE  259       1.562  49.173 121.063  1.00  0.00           C
ATOM  11207  C34 POPE  259       1.302  50.403 120.173  1.00  0.00           C
ATOM  11210  C35 POPE  259       1.788  50.203 118.733  1.00  0.00           C
ATOM  11213  C36 POPE  259       1.402  51.363 117.793  1.00  0.00           C
ATOM  11216  C37 POPE  259       1.768  51.053 116.333  1.00  0.00           C
ATOM  11219  C38 POPE  259       1.172  52.033 115.303  1.00  0.00           C
ATOM  11222  C39 POPE  259       2.018  53.303 115.073  1.00  0.00           C
ATOM  11225 0C31 POPE  259       3.298  53.033 114.273  1.00  0.00           C
ATOM  11228 1C31 POPE  259       4.118  54.313 114.023  1.00  0.00           C
ATOM  11231 2C31 POPE  259       5.428  54.043 113.253  1.00  0.00           C
ATOM  11234 3C31 POPE  259       5.228  53.863 111.743  1.00  0.00           C
ATOM  11237 4C31 POPE  259       5.308  55.183 110.943  1.00  0.00           C
ATOM  11240 5C31 POPE  259       6.738  55.683 110.763  1.00  0.00           C
ATOM  11243 6C31 POPE  259       6.848  56.963 109.913  1.00  0.00           C
ATOM  11247  NH3 POPE  260       3.048   0.283  87.573  1.00  0.00           N
ATOM  11251  C12 POPE  260       3.078   0.653  86.113  1.00  0.00           C
ATOM  11254  C11 POPE  260       1.688   1.113  85.653  1.00  0.00           C
ATOM  11257  P   POPE  260       1.602   3.393  87.103  1.00  0.00           P
ATOM  11258  O13 POPE  260       2.968   3.923  87.223  1.00  0.00           O
ATOM  11259  O14 POPE  260       0.512   4.373  87.183  1.00  0.00           O
ATOM  11260  O11 POPE  260       1.392   2.353  88.283  1.00  0.00           O
ATOM  11261  O12 POPE  260       1.412   2.493  85.823  1.00  0.00           O
ATOM  11262  C1  POPE  260       0.682   2.753  89.473  1.00  0.00           C
ATOM  11265  C2  POPE  260       1.648   2.883  90.673  1.00  0.00           C
ATOM  11267  O21 POPE  260       0.932   3.253  91.853  1.00  0.00           O
ATOM  11268  C21 POPE  260       0.492   4.503  91.993  1.00  0.00           C
ATOM  11269  O22 POPE  260       0.492   5.373  91.133  1.00  0.00           O
ATOM  11270  C22 POPE  260       0.062   4.693  93.453  1.00  0.00           C
ATOM  11273  C3  POPE  260       2.898   3.783  90.423  1.00  0.00           C
ATOM  11276  O31 POPE  260       3.728   3.863  91.603  1.00  0.00           O
ATOM  11277  C31 POPE  260       4.738   2.983  91.643  1.00  0.00           C
ATOM  11278  O32 POPE  260       4.988   2.173  90.773  1.00  0.00           O
ATOM  11279  C32 POPE  260       5.488   3.123  92.963  1.00  0.00           C
ATOM  11282  C23 POPE  260      -1.468   4.813  93.643  1.00  0.00           C
ATOM  11285  C24 POPE  260      -1.878   4.883  95.123  1.00  0.00           C
ATOM  11288  C25 POPE  260      -1.328   6.093  95.893  1.00  0.00           C
ATOM  11291  C26 POPE  260      -1.678   6.053  97.383  1.00  0.00           C
ATOM  11294  C27 POPE  260      -1.128   7.283  98.123  1.00  0.00           C
ATOM  11297  C28 POPE  260      -1.228   7.183  99.663  1.00  0.00           C
ATOM  11300  C29 POPE  260      -2.648   7.283 100.163  1.00  0.00           C
ATOM  11302 0C21 POPE  260      -3.048   6.873 101.383  1.00  0.00           C
ATOM  11304 1C21 POPE  260      -2.108   6.273 102.393  1.00  0.00           C
ATOM  11307 2C21 POPE  260      -2.758   5.883 103.743  1.00  0.00           C
ATOM  11310 3C21 POPE  260      -3.568   4.573 103.643  1.00  0.00           C
ATOM  11313 4C21 POPE  260      -4.188   4.143 104.983  1.00  0.00           C
ATOM  11316 5C21 POPE  260      -5.308   5.063 105.493  1.00  0.00           C
ATOM  11319 6C21 POPE  260      -6.448   5.263 104.473  1.00  0.00           C
ATOM  11322 7C21 POPE  260      -7.768   5.663 105.143  1.00  0.00           C
ATOM  11325 8C21 POPE  260      -8.908   5.903 104.153  1.00  0.00           C
ATOM  11329  C33 POPE  260       4.588   2.753  94.163  1.00  0.00           C
ATOM  11332  C34 POPE  260       4.458   3.873  95.193  1.00  0.00           C
ATOM  11335  C35 POPE  260       3.368   3.563  96.213  1.00  0.00           C
ATOM  11338  C36 POPE  260       3.538   4.353  97.513  1.00  0.00           C
ATOM  11341  C37 POPE  260       2.458   4.043  98.553  1.00  0.00           C
ATOM  11344  C38 POPE  260       2.798   4.673  99.913  1.00  0.00           C
ATOM  11347  C39 POPE  260       1.828   4.283 101.023  1.00  0.00           C
ATOM  11350 0C31 POPE  260       2.248   4.863 102.383  1.00  0.00           C
ATOM  11353 1C31 POPE  260       1.092   4.863 103.393  1.00  0.00           C
ATOM  11356 2C31 POPE  260       1.382   5.673 104.673  1.00  0.00           C
ATOM  11359 3C31 POPE  260       1.958   4.823 105.803  1.00  0.00           C
ATOM  11362 4C31 POPE  260       2.248   5.623 107.083  1.00  0.00           C
ATOM  11365 5C31 POPE  260       3.068   4.823 108.093  1.00  0.00           C
ATOM  11368 6C31 POPE  260       3.478   5.643 109.323  1.00  0.00           C
ATOM  11372  NH3 POPE  261      40.338 102.363 134.063  1.00  0.00           N
ATOM  11376  C12 POPE  261      39.758 103.663 134.583  1.00  0.00           C
ATOM  11379  C11 POPE  261      40.598 104.313 135.703  1.00  0.00           C
ATOM  11382  P   POPE  261      39.848 106.733 136.623  1.00  0.00           P
ATOM  11383  O13 POPE  261      38.588 107.253 137.223  1.00  0.00           O
ATOM  11384  O14 POPE  261      41.098 107.143 137.293  1.00  0.00           O
ATOM  11385  O11 POPE  261      39.898 107.133 135.083  1.00  0.00           O
ATOM  11386  O12 POPE  261      39.818 105.143 136.583  1.00  0.00           O
ATOM  11387  C1  POPE  261      39.998 108.523 134.773  1.00  0.00           C
ATOM  11390  C2  POPE  261      39.358 108.813 133.383  1.00  0.00           C
ATOM  11392  O21 POPE  261      40.158 108.263 132.313  1.00  0.00           O
ATOM  11393  C21 POPE  261      41.258 108.923 131.993  1.00  0.00           C
ATOM  11394  O22 POPE  261      41.778 109.823 132.643  1.00  0.00           O
ATOM  11395  C22 POPE  261      41.748 108.403 130.633  1.00  0.00           C
ATOM  11398  C3  POPE  261      38.958 110.313 133.183  1.00  0.00           C
ATOM  11401  O31 POPE  261      37.738 110.453 132.423  1.00  0.00           O
ATOM  11402  C31 POPE  261      37.908 110.473 131.113  1.00  0.00           C
ATOM  11403  O32 POPE  261      38.928 110.183 130.513  1.00  0.00           O
ATOM  11404  C32 POPE  261      36.648 111.003 130.463  1.00  0.00           C
ATOM  11407  C23 POPE  261      42.898 109.233 130.033  1.00  0.00           C
ATOM  11410  C24 POPE  261      43.288 108.833 128.603  1.00  0.00           C
ATOM  11413  C25 POPE  261      44.488 109.633 128.103  1.00  0.00           C
ATOM  11416  C26 POPE  261      44.828 109.363 126.623  1.00  0.00           C
ATOM  11419  C27 POPE  261      46.018 110.203 126.133  1.00  0.00           C
ATOM  11422  C28 POPE  261      45.618 111.643 125.723  1.00  0.00           C
ATOM  11425  C29 POPE  261      46.828 112.543 125.683  1.00  0.00           C
ATOM  11427 0C21 POPE  261      47.188 113.403 124.713  1.00  0.00           C
ATOM  11429 1C21 POPE  261      46.488 113.743 123.413  1.00  0.00           C
ATOM  11432 2C21 POPE  261      46.508 115.263 123.163  1.00  0.00           C
ATOM  11435 3C21 POPE  261      46.258 115.653 121.703  1.00  0.00           C
ATOM  11438 4C21 POPE  261      46.148 117.173 121.523  1.00  0.00           C
ATOM  11441 5C21 POPE  261      46.638 117.703 120.163  1.00  0.00           C
ATOM  11444 6C21 POPE  261      45.928 117.113 118.933  1.00  0.00           C
ATOM  11447 7C21 POPE  261      46.248 117.923 117.673  1.00  0.00           C
ATOM  11450 8C21 POPE  261      45.708 117.323 116.373  1.00  0.00           C
ATOM  11454  C33 POPE  261      36.558 112.543 130.593  1.00  0.00           C
ATOM  11457  C34 POPE  261      36.118 113.193 129.283  1.00  0.00           C
ATOM  11460  C35 POPE  261      37.268 113.433 128.293  1.00  0.00           C
ATOM  11463  C36 POPE  261      36.748 113.713 126.873  1.00  0.00           C
ATOM  11466  C37 POPE  261      37.858 114.183 125.923  1.00  0.00           C
ATOM  11469  C38 POPE  261      38.078 115.713 125.933  1.00  0.00           C
ATOM  11472  C39 POPE  261      37.038 116.553 125.163  1.00  0.00           C
ATOM  11475 0C31 POPE  261      36.728 116.083 123.723  1.00  0.00           C
ATOM  11478 1C31 POPE  261      37.958 115.863 122.833  1.00  0.00           C
ATOM  11481 2C31 POPE  261      37.758 114.843 121.703  1.00  0.00           C
ATOM  11484 3C31 POPE  261      36.818 115.303 120.583  1.00  0.00           C
ATOM  11487 4C31 POPE  261      37.488 116.303 119.623  1.00  0.00           C
ATOM  11490 5C31 POPE  261      36.618 116.613 118.403  1.00  0.00           C
ATOM  11493 6C31 POPE  261      37.318 117.503 117.373  1.00  0.00           C
ATOM  11497  NH3 POPE  262      36.548   0.633  90.703  1.00  0.00           N
ATOM  11501  C12 POPE  262      37.578   1.723  90.923  1.00  0.00           C
ATOM  11504  C11 POPE  262      37.518   2.783  89.793  1.00  0.00           C
ATOM  11507  P   POPE  262      38.368   5.103  90.823  1.00  0.00           P
ATOM  11508  O13 POPE  262      39.058   6.233  90.163  1.00  0.00           O
ATOM  11509  O14 POPE  262      36.958   5.363  91.203  1.00  0.00           O
ATOM  11510  O11 POPE  262      39.168   4.633  92.093  1.00  0.00           O
ATOM  11511  O12 POPE  262      38.478   3.833  89.893  1.00  0.00           O
ATOM  11512  C1  POPE  262      38.528   4.133  93.263  1.00  0.00           C
ATOM  11515  C2  POPE  262      38.828   5.053  94.453  1.00  0.00           C
ATOM  11517  O21 POPE  262      38.168   4.483  95.603  1.00  0.00           O
ATOM  11518  C21 POPE  262      38.868   4.643  96.723  1.00  0.00           C
ATOM  11519  O22 POPE  262      39.998   5.093  96.803  1.00  0.00           O
ATOM  11520  C22 POPE  262      38.048   4.183  97.923  1.00  0.00           C
ATOM  11523  C3  POPE  262      38.348   6.513  94.203  1.00  0.00           C
ATOM  11526  O31 POPE  262      38.338   7.273  95.413  1.00  0.00           O
ATOM  11527  C31 POPE  262      38.458   8.593  95.293  1.00  0.00           C
ATOM  11528  O32 POPE  262      38.528   9.203  94.243  1.00  0.00           O
ATOM  11529  C32 POPE  262      38.578   9.193  96.703  1.00  0.00           C
ATOM  11532  C23 POPE  262      37.908   5.343  98.933  1.00  0.00           C
ATOM  11535  C24 POPE  262      37.768   4.843 100.363  1.00  0.00           C
ATOM  11538  C25 POPE  262      37.858   5.983 101.373  1.00  0.00           C
ATOM  11541  C26 POPE  262      37.838   5.483 102.823  1.00  0.00           C
ATOM  11544  C27 POPE  262      37.688   6.613 103.843  1.00  0.00           C
ATOM  11547  C28 POPE  262      37.358   6.103 105.263  1.00  0.00           C
ATOM  11550  C29 POPE  262      38.518   5.373 105.903  1.00  0.00           C
ATOM  11552 0C21 POPE  262      39.368   5.873 106.813  1.00  0.00           C
ATOM  11554 1C21 POPE  262      39.368   7.293 107.323  1.00  0.00           C
ATOM  11557 2C21 POPE  262      38.888   7.463 108.773  1.00  0.00           C
ATOM  11560 3C21 POPE  262      38.928   8.943 109.173  1.00  0.00           C
ATOM  11563 4C21 POPE  262      38.678   9.213 110.663  1.00  0.00           C
ATOM  11566 5C21 POPE  262      38.828  10.703 110.983  1.00  0.00           C
ATOM  11569 6C21 POPE  262      39.008  10.993 112.483  1.00  0.00           C
ATOM  11572 7C21 POPE  262      39.188  12.483 112.803  1.00  0.00           C
ATOM  11575 8C21 POPE  262      40.328  13.163 112.023  1.00  0.00           C
ATOM  11579  C33 POPE  262      37.248   9.803  97.203  1.00  0.00           C
ATOM  11582  C34 POPE  262      37.238   9.983  98.723  1.00  0.00           C
ATOM  11585  C35 POPE  262      36.098  10.913  99.163  1.00  0.00           C
ATOM  11588  C36 POPE  262      35.858  10.953 100.673  1.00  0.00           C
ATOM  11591  C37 POPE  262      34.838  12.053 101.013  1.00  0.00           C
ATOM  11594  C38 POPE  262      34.398  12.073 102.483  1.00  0.00           C
ATOM  11597  C39 POPE  262      35.578  12.133 103.453  1.00  0.00           C
ATOM  11600 0C31 POPE  262      35.158  12.373 104.903  1.00  0.00           C
ATOM  11603 1C31 POPE  262      36.338  12.153 105.863  1.00  0.00           C
ATOM  11606 2C31 POPE  262      35.998  12.393 107.333  1.00  0.00           C
ATOM  11609 3C31 POPE  262      35.848  13.883 107.663  1.00  0.00           C
ATOM  11612 4C31 POPE  262      35.708  14.133 109.163  1.00  0.00           C
ATOM  11615 5C31 POPE  262      35.658  15.623 109.483  1.00  0.00           C
ATOM  11618 6C31 POPE  262      35.688  15.923 110.983  1.00  0.00           C
ATOM  11622  NH3 POPE  263     115.158  10.823 128.863  1.00  0.00           N
ATOM  11626  C12 POPE  263     114.678  10.763 130.283  1.00  0.00           C
ATOM  11629  C11 POPE  263     114.858   9.393 130.983  1.00  0.00           C
ATOM  11632  P   POPE  263     115.118   6.873 130.833  1.00  0.00           P
ATOM  11633  O13 POPE  263     114.198   6.793 131.983  1.00  0.00           O
ATOM  11634  O14 POPE  263     116.588   6.823 131.063  1.00  0.00           O
ATOM  11635  O11 POPE  263     114.758   5.733 129.803  1.00  0.00           O
ATOM  11636  O12 POPE  263     114.808   8.263 130.093  1.00  0.00           O
ATOM  11637  C1  POPE  263     113.738   5.873 128.823  1.00  0.00           C
ATOM  11640  C2  POPE  263     114.318   6.583 127.573  1.00  0.00           C
ATOM  11642  O21 POPE  263     113.458   6.383 126.433  1.00  0.00           O
ATOM  11643  C21 POPE  263     113.438   5.163 125.903  1.00  0.00           C
ATOM  11644  O22 POPE  263     114.198   4.243 126.173  1.00  0.00           O
ATOM  11645  C22 POPE  263     112.308   5.023 124.893  1.00  0.00           C
ATOM  11648  C3  POPE  263     115.838   6.253 127.363  1.00  0.00           C
ATOM  11651  O31 POPE  263     116.358   6.633 126.063  1.00  0.00           O
ATOM  11652  C31 POPE  263     116.498   7.933 125.873  1.00  0.00           C
ATOM  11653  O32 POPE  263     116.228   8.803 126.683  1.00  0.00           O
ATOM  11654  C32 POPE  263     116.978   8.183 124.463  1.00  0.00           C
ATOM  11657  C23 POPE  263     112.718   4.343 123.563  1.00  0.00           C
ATOM  11660  C24 POPE  263     112.758   5.333 122.393  1.00  0.00           C
ATOM  11663  C25 POPE  263     112.698   4.623 121.023  1.00  0.00           C
ATOM  11666  C26 POPE  263     114.068   4.363 120.373  1.00  0.00           C
ATOM  11669  C27 POPE  263     114.308   2.863 120.113  1.00  0.00           C
ATOM  11672  C28 POPE  263     115.498   2.573 119.183  1.00  0.00           C
ATOM  11675  C29 POPE  263     115.198   2.853 117.733  1.00  0.00           C
ATOM  11677 0C21 POPE  263     116.098   2.763 116.733  1.00  0.00           C
ATOM  11679 1C21 POPE  263     117.528   2.333 116.903  1.00  0.00           C
ATOM  11682 2C21 POPE  263     118.148   1.763 115.623  1.00  0.00           C
ATOM  11685 3C21 POPE  263     118.338   2.803 114.513  1.00  0.00           C
ATOM  11688 4C21 POPE  263     119.188   2.283 113.343  1.00  0.00           C
ATOM  11691 5C21 POPE  263     119.448   3.363 112.273  1.00  0.00           C
ATOM  11694 6C21 POPE  263     120.518   2.923 111.273  1.00  0.00           C
ATOM  11697 7C21 POPE  263     120.768   3.963 110.183  1.00  0.00           C
ATOM  11700 8C21 POPE  263     122.178   3.883 109.593  1.00  0.00           C
ATOM  11704  C33 POPE  263     115.868   8.213 123.383  1.00  0.00           C
ATOM  11707  C34 POPE  263     116.428   7.593 122.093  1.00  0.00           C
ATOM  11710  C35 POPE  263     115.698   7.963 120.803  1.00  0.00           C
ATOM  11713  C36 POPE  263     116.388   7.253 119.633  1.00  0.00           C
ATOM  11716  C37 POPE  263     115.928   7.633 118.223  1.00  0.00           C
ATOM  11719  C38 POPE  263     116.798   6.883 117.203  1.00  0.00           C
ATOM  11722  C39 POPE  263     116.388   7.003 115.733  1.00  0.00           C
ATOM  11725 0C31 POPE  263     115.038   6.353 115.423  1.00  0.00           C
ATOM  11728 1C31 POPE  263     115.028   5.573 114.093  1.00  0.00           C
ATOM  11731 2C31 POPE  263     115.208   6.423 112.823  1.00  0.00           C
ATOM  11734 3C31 POPE  263     116.658   6.823 112.483  1.00  0.00           C
ATOM  11737 4C31 POPE  263     116.768   7.393 111.063  1.00  0.00           C
ATOM  11740 5C31 POPE  263     118.198   7.743 110.643  1.00  0.00           C
ATOM  11743 6C31 POPE  263     118.258   8.263 109.203  1.00  0.00           C
ATOM  11747  NH3 POPE  264      42.528   1.253  89.193  1.00  0.00           N
ATOM  11751  C12 POPE  264      41.058   0.883  89.223  1.00  0.00           C
ATOM  11754  C11 POPE  264      40.838  -0.497  89.893  1.00  0.00           C
ATOM  11757  P   POPE  264      39.008  -2.383  89.363  1.00  0.00           P
ATOM  11758  O13 POPE  264      37.638  -2.213  88.853  1.00  0.00           O
ATOM  11759  O14 POPE  264      39.968  -3.073  88.463  1.00  0.00           O
ATOM  11760  O11 POPE  264      39.018  -3.193  90.713  1.00  0.00           O
ATOM  11761  O12 POPE  264      39.498  -0.937  89.753  1.00  0.00           O
ATOM  11762  C1  POPE  264      39.968  -2.983  91.763  1.00  0.00           C
ATOM  11765  C2  POPE  264      39.358  -2.043  92.813  1.00  0.00           C
ATOM  11767  O21 POPE  264      40.328  -1.803  93.853  1.00  0.00           O
ATOM  11768  C21 POPE  264      40.188  -0.617  94.443  1.00  0.00           C
ATOM  11769  O22 POPE  264      39.358   0.233  94.143  1.00  0.00           O
ATOM  11770  C22 POPE  264      41.158  -0.457  95.603  1.00  0.00           C
ATOM  11773  C3  POPE  264      38.058  -2.703  93.353  1.00  0.00           C
ATOM  11776  O31 POPE  264      37.538  -2.093  94.553  1.00  0.00           O
ATOM  11777  C31 POPE  264      36.838  -0.987  94.363  1.00  0.00           C
ATOM  11778  O32 POPE  264      36.508  -0.527  93.273  1.00  0.00           O
ATOM  11779  C32 POPE  264      36.658  -0.307  95.733  1.00  0.00           C
ATOM  11782  C23 POPE  264      40.398  -0.297  96.933  1.00  0.00           C
ATOM  11785  C24 POPE  264      41.338  -0.217  98.133  1.00  0.00           C
ATOM  11788  C25 POPE  264      40.578  -0.317  99.463  1.00  0.00           C
ATOM  11791  C26 POPE  264      40.298   1.033 100.133  1.00  0.00           C
ATOM  11794  C27 POPE  264      41.168   1.233 101.383  1.00  0.00           C
ATOM  11797  C28 POPE  264      40.728   2.443 102.233  1.00  0.00           C
ATOM  11800  C29 POPE  264      41.518   2.553 103.513  1.00  0.00           C
ATOM  11802 0C21 POPE  264      41.428   1.723 104.573  1.00  0.00           C
ATOM  11804 1C21 POPE  264      40.518   0.523 104.713  1.00  0.00           C
ATOM  11807 2C21 POPE  264      39.858   0.433 106.103  1.00  0.00           C
ATOM  11810 3C21 POPE  264      38.648   1.353 106.253  1.00  0.00           C
ATOM  11813 4C21 POPE  264      38.438   1.863 107.683  1.00  0.00           C
ATOM  11816 5C21 POPE  264      37.078   2.563 107.853  1.00  0.00           C
ATOM  11819 6C21 POPE  264      36.958   3.383 109.143  1.00  0.00           C
ATOM  11822 7C21 POPE  264      35.548   3.953 109.323  1.00  0.00           C
ATOM  11825 8C21 POPE  264      35.398   4.883 110.533  1.00  0.00           C
ATOM  11829  C33 POPE  264      35.248  -0.387  96.363  1.00  0.00           C
ATOM  11832  C34 POPE  264      35.058   0.623  97.523  1.00  0.00           C
ATOM  11835  C35 POPE  264      35.768   0.173  98.813  1.00  0.00           C
ATOM  11838  C36 POPE  264      35.638   1.163  99.993  1.00  0.00           C
ATOM  11841  C37 POPE  264      36.288   0.623 101.273  1.00  0.00           C
ATOM  11844  C38 POPE  264      36.628   1.693 102.323  1.00  0.00           C
ATOM  11847  C39 POPE  264      35.418   2.283 103.073  1.00  0.00           C
ATOM  11850 0C31 POPE  264      34.878   1.363 104.173  1.00  0.00           C
ATOM  11853 1C31 POPE  264      33.798   2.043 105.033  1.00  0.00           C
ATOM  11856 2C31 POPE  264      33.328   1.203 106.233  1.00  0.00           C
ATOM  11859 3C31 POPE  264      32.908  -0.227 105.873  1.00  0.00           C
ATOM  11862 4C31 POPE  264      32.158  -0.917 107.023  1.00  0.00           C
ATOM  11865 5C31 POPE  264      31.858  -2.393 106.763  1.00  0.00           C
ATOM  11868 6C31 POPE  264      30.898  -2.993 107.803  1.00  0.00           C
ATOM  11872  NH3 POPE  265     106.908  34.373  88.853  1.00  0.00           N
ATOM  11876  C12 POPE  265     106.538  33.253  87.923  1.00  0.00           C
ATOM  11879  C11 POPE  265     106.908  31.893  88.543  1.00  0.00           C
ATOM  11882  P   POPE  265     109.498  31.333  88.443  1.00  0.00           P
ATOM  11883  O13 POPE  265     109.798  29.963  88.903  1.00  0.00           O
ATOM  11884  O14 POPE  265     109.358  31.503  86.983  1.00  0.00           O
ATOM  11885  O11 POPE  265     110.688  32.243  88.943  1.00  0.00           O
ATOM  11886  O12 POPE  265     108.208  31.923  89.153  1.00  0.00           O
ATOM  11887  C1  POPE  265     110.588  33.533  89.533  1.00  0.00           C
ATOM  11890  C2  POPE  265     110.118  33.493  91.023  1.00  0.00           C
ATOM  11892  O21 POPE  265     108.758  33.893  91.023  1.00  0.00           O
ATOM  11893  C21 POPE  265     107.778  33.373  91.773  1.00  0.00           C
ATOM  11894  O22 POPE  265     106.618  33.763  91.663  1.00  0.00           O
ATOM  11895  C22 POPE  265     108.128  32.253  92.753  1.00  0.00           C
ATOM  11898  C3  POPE  265     110.948  34.443  91.923  1.00  0.00           C
ATOM  11901  O31 POPE  265     110.998  34.023  93.303  1.00  0.00           O
ATOM  11902  C31 POPE  265     110.068  34.533  94.113  1.00  0.00           C
ATOM  11903  O32 POPE  265     109.128  35.223  93.763  1.00  0.00           O
ATOM  11904  C32 POPE  265     110.288  34.023  95.533  1.00  0.00           C
ATOM  11907  C23 POPE  265     107.278  32.303  94.063  1.00  0.00           C
ATOM  11910  C24 POPE  265     107.848  31.403  95.173  1.00  0.00           C
ATOM  11913  C25 POPE  265     107.298  31.723  96.573  1.00  0.00           C
ATOM  11916  C26 POPE  265     108.018  30.933  97.683  1.00  0.00           C
ATOM  11919  C27 POPE  265     107.448  31.203  99.083  1.00  0.00           C
ATOM  11922  C28 POPE  265     108.308  30.623 100.223  1.00  0.00           C
ATOM  11925  C29 POPE  265     108.278  29.113 100.313  1.00  0.00           C
ATOM  11927 0C21 POPE  265     108.528  28.403 101.423  1.00  0.00           C
ATOM  11929 1C21 POPE  265     108.928  28.943 102.773  1.00  0.00           C
ATOM  11932 2C21 POPE  265     107.918  28.583 103.873  1.00  0.00           C
ATOM  11935 3C21 POPE  265     108.368  29.043 105.273  1.00  0.00           C
ATOM  11938 4C21 POPE  265     107.418  28.573 106.383  1.00  0.00           C
ATOM  11941 5C21 POPE  265     107.868  28.993 107.783  1.00  0.00           C
ATOM  11944 6C21 POPE  265     106.988  28.383 108.883  1.00  0.00           C
ATOM  11947 7C21 POPE  265     107.218  29.013 110.263  1.00  0.00           C
ATOM  11950 8C21 POPE  265     106.348  28.393 111.363  1.00  0.00           C
ATOM  11954  C33 POPE  265     111.078  35.033  96.393  1.00  0.00           C
ATOM  11957  C34 POPE  265     111.758  34.423  97.613  1.00  0.00           C
ATOM  11960  C35 POPE  265     110.818  34.233  98.813  1.00  0.00           C
ATOM  11963  C36 POPE  265     111.618  33.863 100.063  1.00  0.00           C
ATOM  11966  C37 POPE  265     110.758  33.583 101.303  1.00  0.00           C
ATOM  11969  C38 POPE  265     111.598  32.913 102.393  1.00  0.00           C
ATOM  11972  C39 POPE  265     110.818  32.643 103.683  1.00  0.00           C
ATOM  11975 0C31 POPE  265     111.538  31.673 104.633  1.00  0.00           C
ATOM  11978 1C31 POPE  265     112.948  32.143 105.043  1.00  0.00           C
ATOM  11981 2C31 POPE  265     113.688  31.153 105.943  1.00  0.00           C
ATOM  11984 3C31 POPE  265     113.048  30.963 107.323  1.00  0.00           C
ATOM  11987 4C31 POPE  265     113.858  30.003 108.203  1.00  0.00           C
ATOM  11990 5C31 POPE  265     113.168  29.713 109.543  1.00  0.00           C
ATOM  11993 6C31 POPE  265     113.968  28.773 110.453  1.00  0.00           C
ATOM  11997  NH3 POPE  266      96.328  73.593  86.803  1.00  0.00           N
ATOM  12001  C12 POPE  266      95.228  74.343  86.113  1.00  0.00           C
ATOM  12004  C11 POPE  266      95.768  75.593  85.383  1.00  0.00           C
ATOM  12007  P   POPE  266      93.408  76.603  84.923  1.00  0.00           P
ATOM  12008  O13 POPE  266      92.938  77.753  84.153  1.00  0.00           O
ATOM  12009  O14 POPE  266      92.528  75.403  84.893  1.00  0.00           O
ATOM  12010  O11 POPE  266      93.718  77.003  86.433  1.00  0.00           O
ATOM  12011  O12 POPE  266      94.838  76.113  84.433  1.00  0.00           O
ATOM  12012  C1  POPE  266      92.718  76.843  87.443  1.00  0.00           C
ATOM  12015  C2  POPE  266      93.368  76.763  88.843  1.00  0.00           C
ATOM  12017  O21 POPE  266      92.338  76.773  89.833  1.00  0.00           O
ATOM  12018  C21 POPE  266      91.778  75.653  90.173  1.00  0.00           C
ATOM  12019  O22 POPE  266      92.028  74.533  89.723  1.00  0.00           O
ATOM  12020  C22 POPE  266      90.778  75.943  91.273  1.00  0.00           C
ATOM  12023  C3  POPE  266      94.288  77.983  89.113  1.00  0.00           C
ATOM  12026  O31 POPE  266      94.738  78.023  90.493  1.00  0.00           O
ATOM  12027  C31 POPE  266      95.918  78.603  90.703  1.00  0.00           C
ATOM  12028  O32 POPE  266      96.628  79.043  89.813  1.00  0.00           O
ATOM  12029  C32 POPE  266      96.138  78.793  92.203  1.00  0.00           C
ATOM  12032  C23 POPE  266      91.328  75.623  92.683  1.00  0.00           C
ATOM  12035  C24 POPE  266      92.358  76.643  93.193  1.00  0.00           C
ATOM  12038  C25 POPE  266      92.428  76.713  94.733  1.00  0.00           C
ATOM  12041  C26 POPE  266      93.538  75.843  95.333  1.00  0.00           C
ATOM  12044  C27 POPE  266      93.738  76.043  96.853  1.00  0.00           C
ATOM  12047  C28 POPE  266      92.778  75.203  97.733  1.00  0.00           C
ATOM  12050  C29 POPE  266      93.428  73.973  98.333  1.00  0.00           C
ATOM  12052 0C21 POPE  266      93.868  73.823  99.593  1.00  0.00           C
ATOM  12054 1C21 POPE  266      93.838  74.863 100.693  1.00  0.00           C
ATOM  12057 2C21 POPE  266      92.998  74.463 101.933  1.00  0.00           C
ATOM  12060 3C21 POPE  266      93.818  73.833 103.073  1.00  0.00           C
ATOM  12063 4C21 POPE  266      93.998  72.313 102.963  1.00  0.00           C
ATOM  12066 5C21 POPE  266      95.218  71.823 103.753  1.00  0.00           C
ATOM  12069 6C21 POPE  266      95.258  70.303 103.933  1.00  0.00           C
ATOM  12072 7C21 POPE  266      96.638  69.793 104.373  1.00  0.00           C
ATOM  12075 8C21 POPE  266      96.638  68.333 104.813  1.00  0.00           C
ATOM  12079  C33 POPE  266      97.108  79.953  92.543  1.00  0.00           C
ATOM  12082  C34 POPE  266      97.968  79.693  93.793  1.00  0.00           C
ATOM  12085  C35 POPE  266      97.158  79.443  95.073  1.00  0.00           C
ATOM  12088  C36 POPE  266      98.058  79.103  96.273  1.00  0.00           C
ATOM  12091  C37 POPE  266      97.248  78.713  97.513  1.00  0.00           C
ATOM  12094  C38 POPE  266      98.118  78.203  98.673  1.00  0.00           C
ATOM  12097  C39 POPE  266      98.798  79.323  99.463  1.00  0.00           C
ATOM  12100 0C31 POPE  266      99.268  78.823 100.833  1.00  0.00           C
ATOM  12103 1C31 POPE  266      99.818  79.903 101.753  1.00  0.00           C
ATOM  12106 2C31 POPE  266      99.958  79.343 103.173  1.00  0.00           C
ATOM  12109 3C31 POPE  266     100.598  80.303 104.163  1.00  0.00           C
ATOM  12112 4C31 POPE  266     100.498  79.743 105.583  1.00  0.00           C
ATOM  12115 5C31 POPE  266     101.458  80.413 106.563  1.00  0.00           C
ATOM  12118 6C31 POPE  266     101.238  79.943 108.003  1.00  0.00           C
ATOM  12122  NH3 POPE  267      64.888  58.533  88.863  1.00  0.00           N
[truncated: 1,754,918 more chars]
