# Supplementary material for: Characterizing Membrane Association and Periplasmic Transfer of Bacterial Lipoproteins through Molecular Dynamics Simulations
Source: Structure. 2020 Apr 7;28(4):475–487.e3. doi: 10.1016/j.str.2020.01.012 (PMC7139219; doi:10.1016/j.str.2020.01.012)
Supplement: Data S2. Final Coordinates from Simulations (A–L), Related to Figure 3 [file mmc4.zip › A-L/LPOB-5-atomistic.pdb]

TITLE     Protein
REMARK    THIS IS A SIMULATION BOX
CRYST1  129.445  129.445  236.320  90.00  90.00  90.00 P 1           1
MODEL        1
ATOM      1  N   CYSTA   1      48.696  63.808 122.890  1.00  0.00           N
ATOM      3  CA  CYSTA   1      49.547  63.578 124.070  1.00  0.00           C
ATOM      5  C   CYSTA   1      49.697  62.128 124.510  1.00  0.00           C
ATOM      6  O   CYSTA   1      50.777  61.558 124.380  1.00  0.00           O
ATOM      7  CB  CYSTA   1      51.007  64.098 123.970  1.00  0.00           C
ATOM     10  SG  CYSTA   1      51.297  65.857 123.760  1.00  0.00           S
ATOM     11  C1  CYSTA   1      52.997  65.797 124.470  1.00  0.00           C
ATOM     14  CA1 CYSTA   1      48.608  62.998 121.810  1.00  0.00           C
ATOM     15  OA1 CYSTA   1      49.457  62.158 121.570  1.00  0.00           O
ATOM     16  CA2 CYSTA   1      47.437  63.048 120.870  1.00  0.00           C
ATOM     19  C11 CYSTA   1      54.177  65.177 123.630  1.00  0.00           C
ATOM     21  O11 CYSTA   1      54.076  65.457 122.230  1.00  0.00           O
ATOM     22  CX1 CYSTA   1      54.088  66.717 121.850  1.00  0.00           C
ATOM     23  OX1 CYSTA   1      54.138  67.687 122.580  1.00  0.00           O
ATOM     24  CX2 CYSTA   1      54.058  66.838 120.320  1.00  0.00           C
ATOM     27  C12 CYSTA   1      54.377  63.627 123.840  1.00  0.00           C
ATOM     30  O12 CYSTA   1      54.978  62.918 122.740  1.00  0.00           O
ATOM     31  CD1 CYSTA   1      56.108  63.268 122.140  1.00  0.00           C
ATOM     32  OD1 CYSTA   1      56.347  63.048 120.960  1.00  0.00           O
ATOM     33  CD2 CYSTA   1      57.158  63.827 123.090  1.00  0.00           C
ATOM     36  CA3 CYSTA   1      46.986  64.477 120.540  1.00  0.00           C
ATOM     39  CA4 CYSTA   1      45.757  64.527 119.620  1.00  0.00           C
ATOM     42  CA5 CYSTA   1      44.438  64.688 120.380  1.00  0.00           C
ATOM     45  CA6 CYSTA   1      44.047  63.487 121.270  1.00  0.00           C
ATOM     48  CA7 CYSTA   1      43.748  62.208 120.470  1.00  0.00           C
ATOM     51  CA8 CYSTA   1      43.608  60.968 121.360  1.00  0.00           C
ATOM     54  CA9 CYSTA   1      43.138  59.737 120.570  1.00  0.00           C
ATOM     57 0CA1 CYSTA   1      43.307  58.427 121.350  1.00  0.00           C
ATOM     60 1CA1 CYSTA   1      42.917  57.227 120.490  1.00  0.00           C
ATOM     63 2CA1 CYSTA   1      43.297  55.888 121.130  1.00  0.00           C
ATOM     66 3CA1 CYSTA   1      42.838  54.698 120.270  1.00  0.00           C
ATOM     69 4CA1 CYSTA   1      43.277  53.328 120.810  1.00  0.00           C
ATOM     72 5CA1 CYSTA   1      44.767  53.048 120.630  1.00  0.00           C
ATOM     75 6CA1 CYSTA   1      45.146  51.637 121.090  1.00  0.00           C
ATOM     79  CD3 CYSTA   1      58.088  64.838 122.370  1.00  0.00           C
ATOM     82  CD4 CYSTA   1      59.307  64.178 121.730  1.00  0.00           C
ATOM     85  CD5 CYSTA   1      60.138  65.168 120.900  1.00  0.00           C
ATOM     88  CD6 CYSTA   1      59.457  65.507 119.570  1.00  0.00           C
ATOM     91  CD7 CYSTA   1      60.217  66.507 118.700  1.00  0.00           C
ATOM     94  CD8 CYSTA   1      59.356  66.937 117.500  1.00  0.00           C
ATOM     97  CD9 CYSTA   1      59.597  68.367 116.980  1.00  0.00           C
ATOM    100 0CD1 CYSTA   1      60.688  68.507 115.910  1.00  0.00           C
ATOM    103 1CD1 CYSTA   1      60.427  69.747 115.030  1.00  0.00           C
ATOM    106 2CD1 CYSTA   1      61.448  69.968 113.910  1.00  0.00           C
ATOM    109 3CD1 CYSTA   1      60.898  70.878 112.790  1.00  0.00           C
ATOM    112 4CD1 CYSTA   1      60.588  72.297 113.270  1.00  0.00           C
ATOM    115 5CD1 CYSTA   1      59.767  73.158 112.310  1.00  0.00           C
ATOM    118 6CD1 CYSTA   1      59.457  74.537 112.900  1.00  0.00           C
ATOM    122  CX3 CYSTA   1      54.627  65.647 119.510  1.00  0.00           C
ATOM    125  CX4 CYSTA   1      54.018  65.518 118.110  1.00  0.00           C
ATOM    128  CX5 CYSTA   1      54.377  66.647 117.140  1.00  0.00           C
ATOM    131  CX6 CYSTA   1      55.396  66.257 116.070  1.00  0.00           C
ATOM    134  CX7 CYSTA   1      55.757  67.427 115.140  1.00  0.00           C
ATOM    137  CX8 CYSTA   1      56.507  67.047 113.860  1.00  0.00           C
ATOM    140  CX9 CYSTA   1      57.826  66.367 114.120  1.00  0.00           C
ATOM    142 0CX1 CYSTA   1      58.496  65.577 113.270  1.00  0.00           C
ATOM    144 1CX1 CYSTA   1      58.118  65.278 111.840  1.00  0.00           C
ATOM    147 2CX1 CYSTA   1      59.286  65.558 110.870  1.00  0.00           C
ATOM    150 3CX1 CYSTA   1      59.908  66.958 111.000  1.00  0.00           C
ATOM    153 4CX1 CYSTA   1      60.978  67.238 109.940  1.00  0.00           C
ATOM    156 5CX1 CYSTA   1      61.646  68.598 110.180  1.00  0.00           C
ATOM    159 6CX1 CYSTA   1      62.808  68.878 109.220  1.00  0.00           C
ATOM    162 7CX1 CYSTA   1      63.466  70.238 109.490  1.00  0.00           C
ATOM    165 8CX1 CYSTA   1      64.567  70.597 108.490  1.00  0.00           C
ATOM    169  N   VAL A   2      48.638  61.488 125.030  1.00  0.00           N
ATOM    171  CA  VAL A   2      48.647  60.047 125.180  1.00  0.00           C
ATOM    173  CB  VAL A   2      48.768  59.287 123.860  1.00  0.00           C
ATOM    175  CG1 VAL A   2      49.007  57.778 124.080  1.00  0.00           C
ATOM    179  CG2 VAL A   2      47.467  59.508 123.070  1.00  0.00           C
ATOM    183  C   VAL A   2      49.518  59.508 126.340  1.00  0.00           C
ATOM    184  O   VAL A   2      50.736  59.358 126.290  1.00  0.00           O
ATOM    185  N   GLY A   3      48.896  59.137 127.460  1.00  0.00           N
ATOM    187  CA  GLY A   3      47.507  59.397 127.760  1.00  0.00           C
ATOM    190  C   GLY A   3      47.327  59.578 129.210  1.00  0.00           C
ATOM    191  O   GLY A   3      48.268  59.727 129.980  1.00  0.00           O
ATOM    192  N   GLN A   4      46.098  59.568 129.690  1.00  0.00           N
ATOM    194  CA  GLN A   4      44.867  59.327 128.980  1.00  0.00           C
ATOM    196  CB  GLN A   4      44.648  57.808 128.940  1.00  0.00           C
ATOM    199  CG  GLN A   4      43.257  57.278 128.550  1.00  0.00           C
ATOM    202  CD  GLN A   4      42.987  55.968 129.270  1.00  0.00           C
ATOM    203  OE1 GLN A   4      41.917  55.727 129.840  1.00  0.00           O
ATOM    204  NE2 GLN A   4      44.026  55.098 129.310  1.00  0.00           N
ATOM    207  C   GLN A   4      43.867  59.977 129.890  1.00  0.00           C
ATOM    208  O   GLN A   4      44.177  60.128 131.070  1.00  0.00           O
ATOM    209  N   ARG A   5      42.667  60.418 129.430  1.00  0.00           N
ATOM    211  CA  ARG A   5      41.798  61.187 130.320  1.00  0.00           C
ATOM    213  CB  ARG A   5      40.527  61.798 129.670  1.00  0.00           C
ATOM    216  CG  ARG A   5      40.797  62.827 128.560  1.00  0.00           C
ATOM    219  CD  ARG A   5      40.276  64.238 128.810  1.00  0.00           C
ATOM    222  NE  ARG A   5      38.826  64.318 128.470  1.00  0.00           N
ATOM    224  CZ  ARG A   5      38.167  65.457 128.570  1.00  0.00           C
ATOM    225  NH1 ARG A   5      36.857  65.477 128.450  1.00  0.00           N
ATOM    228  NH2 ARG A   5      38.738  66.617 128.820  1.00  0.00           N
ATOM    231  C   ARG A   5      41.396  60.527 131.590  1.00  0.00           C
ATOM    232  O   ARG A   5      41.388  61.178 132.620  1.00  0.00           O
ATOM    233  N   GLU A   6      41.077  59.228 131.520  1.00  0.00           N
ATOM    235  CA  GLU A   6      40.347  58.598 132.590  1.00  0.00           C
ATOM    237  CB  GLU A   6      39.107  57.867 131.990  1.00  0.00           C
ATOM    240  CG  GLU A   6      37.717  58.477 132.380  1.00  0.00           C
ATOM    243  CD  GLU A   6      37.617  60.007 132.260  1.00  0.00           C
ATOM    244  OE1 GLU A   6      37.057  60.628 133.210  1.00  0.00           O
ATOM    245  OE2 GLU A   6      38.177  60.568 131.290  1.00  0.00           O
ATOM    246  C   GLU A   6      41.297  58.018 133.680  1.00  0.00           C
ATOM    247  O   GLU A   6      41.777  58.898 134.390  1.00  0.00           O
ATOM    248  N   PRO A   7      41.658  56.787 134.030  1.00  0.00           N
ATOM    249  CD  PRO A   7      40.757  55.647 133.860  1.00  0.00           C
ATOM    252  CA  PRO A   7      42.498  56.588 135.230  1.00  0.00           C
ATOM    254  CB  PRO A   7      42.327  55.108 135.560  1.00  0.00           C
ATOM    257  CG  PRO A   7      40.887  54.838 135.160  1.00  0.00           C
ATOM    260  C   PRO A   7      43.956  56.988 135.200  1.00  0.00           C
ATOM    261  O   PRO A   7      44.486  57.237 136.280  1.00  0.00           O
ATOM    262  N   ALA A   8      44.588  56.988 134.020  1.00  0.00           N
ATOM    264  CA  ALA A   8      45.986  57.088 133.670  1.00  0.00           C
ATOM    266  CB  ALA A   8      45.968  57.408 132.180  1.00  0.00           C
ATOM    270  C   ALA A   8      46.978  58.048 134.370  1.00  0.00           C
ATOM    271  O   ALA A   8      46.638  58.768 135.300  1.00  0.00           O
ATOM    272  N   PRO A   9      48.247  58.058 133.880  1.00  0.00           N
ATOM    273  CD  PRO A   9      49.198  59.108 134.250  1.00  0.00           C
ATOM    276  CA  PRO A   9      48.948  56.908 133.270  1.00  0.00           C
ATOM    278  CB  PRO A   9      50.408  57.377 133.110  1.00  0.00           C
ATOM    281  CG  PRO A   9      50.576  58.448 134.180  1.00  0.00           C
ATOM    284  C   PRO A   9      48.738  55.647 134.080  1.00  0.00           C
ATOM    285  O   PRO A   9      48.638  55.717 135.290  1.00  0.00           O
ATOM    286  N   VAL A  10      48.556  54.467 133.450  1.00  0.00           N
ATOM    288  CA  VAL A  10      48.277  53.268 134.240  1.00  0.00           C
ATOM    290  CB  VAL A  10      47.528  52.167 133.510  1.00  0.00           C
ATOM    292  CG1 VAL A  10      47.246  50.997 134.490  1.00  0.00           C
ATOM    296  CG2 VAL A  10      46.187  52.718 133.010  1.00  0.00           C
ATOM    300  C   VAL A  10      49.578  52.757 134.810  1.00  0.00           C
ATOM    301  O   VAL A  10      50.228  51.878 134.270  1.00  0.00           O
ATOM    302  N   GLU A  11      50.007  53.378 135.910  1.00  0.00           N
ATOM    304  CA  GLU A  11      51.408  53.608 136.120  1.00  0.00           C
ATOM    306  CB  GLU A  11      51.877  55.068 135.850  1.00  0.00           C
ATOM    309  CG  GLU A  11      53.247  55.207 135.130  1.00  0.00           C
ATOM    312  CD  GLU A  11      53.297  54.287 133.920  1.00  0.00           C
ATOM    313  OE1 GLU A  11      54.307  53.557 133.760  1.00  0.00           O
ATOM    314  OE2 GLU A  11      52.297  54.268 133.160  1.00  0.00           O
ATOM    315  C   GLU A  11      51.667  53.287 137.540  1.00  0.00           C
ATOM    316  O   GLU A  11      50.797  52.948 138.340  1.00  0.00           O
ATOM    317  N   GLU A  12      52.948  53.308 137.870  1.00  0.00           N
ATOM    319  CA  GLU A  12      53.408  52.748 139.090  1.00  0.00           C
ATOM    321  CB  GLU A  12      53.538  51.227 138.940  1.00  0.00           C
ATOM    324  CG  GLU A  12      54.047  50.367 140.120  1.00  0.00           C
ATOM    327  CD  GLU A  12      54.277  48.948 139.620  1.00  0.00           C
ATOM    328  OE1 GLU A  12      55.146  48.238 140.190  1.00  0.00           O
ATOM    329  OE2 GLU A  12      53.658  48.578 138.590  1.00  0.00           O
ATOM    330  C   GLU A  12      54.728  53.388 139.290  1.00  0.00           C
ATOM    331  O   GLU A  12      55.257  54.098 138.440  1.00  0.00           O
ATOM    332  N   VAL A  13      55.276  53.188 140.480  1.00  0.00           N
ATOM    334  CA  VAL A  13      56.507  53.708 140.980  1.00  0.00           C
ATOM    336  CB  VAL A  13      56.396  53.438 142.480  1.00  0.00           C
ATOM    338  CG1 VAL A  13      57.576  53.977 143.280  1.00  0.00           C
ATOM    342  CG2 VAL A  13      55.076  54.047 143.010  1.00  0.00           C
ATOM    346  C   VAL A  13      57.776  53.167 140.270  1.00  0.00           C
ATOM    347  O   VAL A  13      58.896  53.518 140.630  1.00  0.00           O
ATOM    348  N   LYS A  14      57.597  52.367 139.170  1.00  0.00           N
ATOM    350  CA  LYS A  14      58.556  51.748 138.240  1.00  0.00           C
ATOM    352  CB  LYS A  14      58.076  51.878 136.740  1.00  0.00           C
ATOM    355  CG  LYS A  14      56.997  50.888 136.270  1.00  0.00           C
ATOM    358  CD  LYS A  14      56.537  51.148 134.810  1.00  0.00           C
ATOM    361  CE  LYS A  14      55.088  50.688 134.530  1.00  0.00           C
ATOM    364  NZ  LYS A  14      54.588  51.038 133.180  1.00  0.00           N
ATOM    368  C   LYS A  14      60.028  52.158 138.280  1.00  0.00           C
ATOM    369  O   LYS A  14      60.347  53.238 137.810  1.00  0.00           O
ATOM    370  N   PRO A  15      60.926  51.268 138.700  1.00  0.00           N
ATOM    371  CD  PRO A  15      61.537  50.527 137.610  1.00  0.00           C
ATOM    374  CA  PRO A  15      62.088  51.687 139.480  1.00  0.00           C
ATOM    376  CB  PRO A  15      63.076  52.227 138.440  1.00  0.00           C
ATOM    379  CG  PRO A  15      62.826  51.288 137.240  1.00  0.00           C
ATOM    382  C   PRO A  15      61.868  52.477 140.750  1.00  0.00           C
ATOM    383  O   PRO A  15      61.588  51.818 141.750  1.00  0.00           O
ATOM    384  N   ALA A  16      62.067  53.818 140.760  1.00  0.00           N
ATOM    386  CA  ALA A  16      62.228  54.708 141.910  1.00  0.00           C
ATOM    388  CB  ALA A  16      61.698  56.148 141.670  1.00  0.00           C
ATOM    392  C   ALA A  16      61.707  54.338 143.310  1.00  0.00           C
ATOM    393  O   ALA A  16      60.597  53.878 143.490  1.00  0.00           O
ATOM    394  N   PRO A  17      62.488  54.578 144.360  1.00  0.00           N
ATOM    395  CD  PRO A  17      61.948  54.457 145.720  1.00  0.00           C
ATOM    398  CA  PRO A  17      63.647  55.457 144.330  1.00  0.00           C
ATOM    400  CB  PRO A  17      63.396  56.408 145.510  1.00  0.00           C
ATOM    403  CG  PRO A  17      62.507  55.647 146.510  1.00  0.00           C
ATOM    406  C   PRO A  17      64.897  54.628 144.400  1.00  0.00           C
ATOM    407  O   PRO A  17      65.966  55.218 144.320  1.00  0.00           O
ATOM    408  N   GLU A  18      64.816  53.287 144.520  1.00  0.00           N
ATOM    410  CA  GLU A  18      65.908  52.448 144.970  1.00  0.00           C
ATOM    412  CB  GLU A  18      65.677  52.097 146.460  1.00  0.00           C
ATOM    415  CG  GLU A  18      64.808  50.867 146.860  1.00  0.00           C
ATOM    418  CD  GLU A  18      63.517  50.568 146.090  1.00  0.00           C
ATOM    419  OE1 GLU A  18      62.847  49.578 146.490  1.00  0.00           O
ATOM    420  OE2 GLU A  18      63.127  51.297 145.140  1.00  0.00           O
ATOM    421  C   GLU A  18      66.137  51.238 144.070  1.00  0.00           C
ATOM    422  O   GLU A  18      66.467  50.128 144.490  1.00  0.00           O
ATOM    423  N   GLN A  19      66.117  51.468 142.740  1.00  0.00           N
ATOM    425  CA  GLN A  19      66.856  50.647 141.800  1.00  0.00           C
ATOM    427  CB  GLN A  19      65.988  50.158 140.610  1.00  0.00           C
ATOM    430  CG  GLN A  19      65.396  48.718 140.750  1.00  0.00           C
ATOM    433  CD  GLN A  19      64.276  48.458 141.750  1.00  0.00           C
ATOM    434  OE1 GLN A  19      64.088  47.297 142.150  1.00  0.00           O
ATOM    435  NE2 GLN A  19      63.507  49.498 142.130  1.00  0.00           N
ATOM    438  C   GLN A  19      68.138  51.378 141.330  1.00  0.00           C
ATOM    439  O   GLN A  19      67.978  52.377 140.620  1.00  0.00           O
ATOM    440  N   PRO A  20      69.378  50.958 141.640  1.00  0.00           N
ATOM    441  CD  PRO A  20      69.617  50.367 142.970  1.00  0.00           C
ATOM    444  CA  PRO A  20      70.547  51.777 141.320  1.00  0.00           C
ATOM    446  CB  PRO A  20      70.786  52.488 142.650  1.00  0.00           C
ATOM    449  CG  PRO A  20      70.437  51.428 143.720  1.00  0.00           C
ATOM    452  C   PRO A  20      71.738  50.867 141.020  1.00  0.00           C
ATOM    453  O   PRO A  20      72.797  51.008 141.640  1.00  0.00           O
ATOM    454  N   ALA A  21      71.658  49.888 140.120  1.00  0.00           N
ATOM    456  CA  ALA A  21      70.708  49.628 139.070  1.00  0.00           C
ATOM    458  CB  ALA A  21      70.378  50.888 138.230  1.00  0.00           C
ATOM    462  C   ALA A  21      71.467  48.648 138.190  1.00  0.00           C
ATOM    463  O   ALA A  21      72.698  48.668 138.180  1.00  0.00           O
ATOM    464  N   GLU A  22      70.848  47.808 137.350  1.00  0.00           N
ATOM    466  CA  GLU A  22      69.518  47.247 137.470  1.00  0.00           C
ATOM    468  CB  GLU A  22      68.356  48.217 137.030  1.00  0.00           C
ATOM    471  CG  GLU A  22      66.948  47.778 137.520  1.00  0.00           C
ATOM    474  CD  GLU A  22      65.778  48.178 136.620  1.00  0.00           C
ATOM    475  OE1 GLU A  22      64.668  47.617 136.840  1.00  0.00           O
ATOM    476  OE2 GLU A  22      65.948  49.018 135.710  1.00  0.00           O
ATOM    477  C   GLU A  22      69.458  45.977 136.620  1.00  0.00           C
ATOM    478  O   GLU A  22      68.448  45.818 135.940  1.00  0.00           O
ATOM    479  N   PRO A  23      70.448  45.038 136.560  1.00  0.00           N
ATOM    480  CD  PRO A  23      71.277  44.797 137.740  1.00  0.00           C
ATOM    483  CA  PRO A  23      70.228  43.698 136.010  1.00  0.00           C
ATOM    485  CB  PRO A  23      69.738  42.967 137.250  1.00  0.00           C
ATOM    488  CG  PRO A  23      70.817  43.408 138.240  1.00  0.00           C
ATOM    491  C   PRO A  23      69.448  43.518 134.750  1.00  0.00           C
ATOM    492  O   PRO A  23      68.268  43.178 134.820  1.00  0.00           O
ATOM    493  N   GLN A  24      70.106  43.727 133.600  1.00  0.00           N
ATOM    495  CA  GLN A  24      69.507  44.217 132.360  1.00  0.00           C
ATOM    497  CB  GLN A  24      68.098  43.698 131.900  1.00  0.00           C
ATOM    500  CG  GLN A  24      68.018  42.388 131.060  1.00  0.00           C
ATOM    503  CD  GLN A  24      68.707  41.117 131.580  1.00  0.00           C
ATOM    504  OE1 GLN A  24      68.896  40.168 130.820  1.00  0.00           O
ATOM    505  NE2 GLN A  24      69.107  41.078 132.870  1.00  0.00           N
ATOM    508  C   GLN A  24      69.637  45.738 132.420  1.00  0.00           C
ATOM    509  O   GLN A  24      69.918  46.338 133.450  1.00  0.00           O
ATOM    510  N   GLN A  25      69.497  46.498 131.340  1.00  0.00           N
ATOM    512  CA  GLN A  25      69.297  46.218 129.930  1.00  0.00           C
ATOM    514  CB  GLN A  25      69.136  47.658 129.400  1.00  0.00           C
ATOM    517  CG  GLN A  25      68.448  47.818 128.050  1.00  0.00           C
ATOM    520  CD  GLN A  25      67.576  49.068 127.900  1.00  0.00           C
ATOM    521  OE1 GLN A  25      66.867  49.147 126.910  1.00  0.00           O
ATOM    522  NE2 GLN A  25      67.547  50.007 128.860  1.00  0.00           N
ATOM    525  C   GLN A  25      70.497  45.428 129.390  1.00  0.00           C
ATOM    526  O   GLN A  25      71.547  45.608 129.990  1.00  0.00           O
ATOM    527  N   PRO A  26      70.437  44.488 128.400  1.00  0.00           N
ATOM    528  CD  PRO A  26      69.388  44.537 127.380  1.00  0.00           C
ATOM    531  CA  PRO A  26      71.607  44.058 127.650  1.00  0.00           C
ATOM    533  CB  PRO A  26      71.617  44.968 126.450  1.00  0.00           C
ATOM    536  CG  PRO A  26      70.146  44.838 126.050  1.00  0.00           C
ATOM    539  C   PRO A  26      72.927  43.768 128.290  1.00  0.00           C
ATOM    540  O   PRO A  26      73.757  44.658 128.440  1.00  0.00           O
ATOM    541  N   VAL A  27      73.187  42.498 128.580  1.00  0.00           N
ATOM    543  CA  VAL A  27      74.478  42.068 129.030  1.00  0.00           C
ATOM    545  CB  VAL A  27      75.606  42.448 128.070  1.00  0.00           C
ATOM    547  CG1 VAL A  27      76.807  41.547 128.360  1.00  0.00           C
ATOM    551  CG2 VAL A  27      75.228  42.258 126.580  1.00  0.00           C
ATOM    555  C   VAL A  27      74.588  42.408 130.530  1.00  0.00           C
ATOM    556  O   VAL A  27      73.518  42.218 131.130  1.00  0.00           O
ATOM    557  N   PRO A  28      75.628  42.797 131.310  1.00  0.00           N
ATOM    558  CD  PRO A  28      76.867  43.497 130.950  1.00  0.00           C
ATOM    561  CA  PRO A  28      75.557  42.608 132.760  1.00  0.00           C
ATOM    563  CB  PRO A  28      77.037  42.738 133.200  1.00  0.00           C
ATOM    566  CG  PRO A  28      77.857  42.858 131.900  1.00  0.00           C
ATOM    569  C   PRO A  28      74.606  43.617 133.380  1.00  0.00           C
ATOM    570  O   PRO A  28      73.716  43.287 134.150  1.00  0.00           O
ATOM    571  N   THR A  29      74.816  44.848 132.940  1.00  0.00           N
ATOM    573  CA  THR A  29      74.018  46.028 132.980  1.00  0.00           C
ATOM    575  CB  THR A  29      74.437  46.878 134.180  1.00  0.00           C
ATOM    577  OG1 THR A  29      74.076  46.318 135.430  1.00  0.00           O
ATOM    579  CG2 THR A  29      73.777  48.227 134.110  1.00  0.00           C
ATOM    583  C   THR A  29      74.536  46.678 131.700  1.00  0.00           C
ATOM    584  O   THR A  29      75.757  46.748 131.620  1.00  0.00           O
ATOM    585  N   VAL A  30      73.738  47.107 130.700  1.00  0.00           N
ATOM    587  CA  VAL A  30      74.117  48.077 129.650  1.00  0.00           C
ATOM    589  CB  VAL A  30      74.797  47.577 128.340  1.00  0.00           C
ATOM    591  CG1 VAL A  30      75.027  48.748 127.360  1.00  0.00           C
ATOM    595  CG2 VAL A  30      76.158  46.928 128.590  1.00  0.00           C
ATOM    599  C   VAL A  30      72.808  48.708 129.180  1.00  0.00           C
ATOM    600  O   VAL A  30      72.158  48.097 128.330  1.00  0.00           O
ATOM    601  N   PRO A  31      72.297  49.848 129.650  1.00  0.00           N
ATOM    602  CD  PRO A  31      71.308  50.537 128.800  1.00  0.00           C
ATOM    605  CA  PRO A  31      73.128  50.857 130.280  1.00  0.00           C
ATOM    607  CB  PRO A  31      73.348  51.808 129.090  1.00  0.00           C
ATOM    610  CG  PRO A  31      72.028  51.798 128.320  1.00  0.00           C
ATOM    613  C   PRO A  31      72.268  51.488 131.360  1.00  0.00           C
ATOM    614  O   PRO A  31      71.896  52.658 131.270  1.00  0.00           O
ATOM    615  N   SER A  32      71.937  50.758 132.430  1.00  0.00           N
ATOM    617  CA  SER A  32      70.908  51.178 133.370  1.00  0.00           C
ATOM    619  CB  SER A  32      70.167  49.918 133.950  1.00  0.00           C
ATOM    622  OG  SER A  32      69.146  49.387 133.090  1.00  0.00           O
ATOM    624  C   SER A  32      71.386  52.037 134.550  1.00  0.00           C
ATOM    625  O   SER A  32      70.588  52.348 135.430  1.00  0.00           O
ATOM    626  N   VAL A  33      72.706  52.408 134.650  1.00  0.00           N
ATOM    628  CA  VAL A  33      73.238  53.328 135.680  1.00  0.00           C
ATOM    630  CB  VAL A  33      74.528  52.878 136.450  1.00  0.00           C
ATOM    632  CG1 VAL A  33      75.128  54.018 137.320  1.00  0.00           C
ATOM    636  CG2 VAL A  33      74.247  51.738 137.430  1.00  0.00           C
ATOM    640  C   VAL A  33      73.558  54.727 135.150  1.00  0.00           C
ATOM    641  O   VAL A  33      73.128  55.688 135.780  1.00  0.00           O
ATOM    642  N   PRO A  34      74.356  54.998 134.110  1.00  0.00           N
ATOM    643  CD  PRO A  34      74.326  54.308 132.800  1.00  0.00           C
ATOM    646  CA  PRO A  34      74.687  56.378 133.880  1.00  0.00           C
ATOM    648  CB  PRO A  34      73.847  56.668 132.650  1.00  0.00           C
ATOM    651  CG  PRO A  34      74.037  55.418 131.780  1.00  0.00           C
ATOM    654  C   PRO A  34      76.158  56.358 133.610  1.00  0.00           C
ATOM    655  O   PRO A  34      76.607  57.018 132.690  1.00  0.00           O
ATOM    656  N   THR A  35      76.927  55.608 134.420  1.00  0.00           N
ATOM    658  CA  THR A  35      78.378  55.518 134.290  1.00  0.00           C
ATOM    660  CB  THR A  35      79.027  54.898 135.530  1.00  0.00           C
ATOM    662  OG1 THR A  35      78.538  55.467 136.730  1.00  0.00           O
ATOM    664  CG2 THR A  35      80.548  55.108 135.530  1.00  0.00           C
ATOM    668  C   THR A  35      78.766  54.688 133.080  1.00  0.00           C
ATOM    669  O   THR A  35      79.387  53.638 133.190  1.00  0.00           O
ATOM    670  N   ILE A  36      78.477  55.168 131.850  1.00  0.00           N
ATOM    672  CA  ILE A  36      79.327  54.877 130.710  1.00  0.00           C
ATOM    674  CB  ILE A  36      79.658  56.158 129.930  1.00  0.00           C
ATOM    676  CG2 ILE A  36      81.138  56.068 129.510  1.00  0.00           C
ATOM    680  CG1 ILE A  36      78.757  56.528 128.750  1.00  0.00           C
ATOM    683  CD  ILE A  36      78.996  57.988 128.340  1.00  0.00           C
ATOM    687  C   ILE A  36      78.877  53.757 129.800  1.00  0.00           C
ATOM    688  O   ILE A  36      79.636  53.408 128.900  1.00  0.00           O
ATOM    689  N   PRO A  37      77.687  53.178 129.970  1.00  0.00           N
ATOM    690  CD  PRO A  37      76.786  53.427 128.840  1.00  0.00           C
ATOM    693  CA  PRO A  37      77.606  51.728 130.110  1.00  0.00           C
ATOM    695  CB  PRO A  37      77.748  51.187 128.680  1.00  0.00           C
ATOM    698  CG  PRO A  37      76.997  52.258 127.860  1.00  0.00           C
ATOM    701  C   PRO A  37      78.428  51.028 131.180  1.00  0.00           C
ATOM    702  O   PRO A  37      79.356  50.278 130.900  1.00  0.00           O
ATOM    703  N   GLN A  38      78.007  51.227 132.440  1.00  0.00           N
ATOM    705  CA  GLN A  38      78.238  50.297 133.530  1.00  0.00           C
ATOM    707  CB  GLN A  38      77.606  50.847 134.840  1.00  0.00           C
ATOM    710  CG  GLN A  38      77.768  49.908 136.060  1.00  0.00           C
ATOM    713  CD  GLN A  38      77.408  50.548 137.400  1.00  0.00           C
ATOM    714  OE1 GLN A  38      76.667  49.968 138.200  1.00  0.00           O
ATOM    715  NE2 GLN A  38      77.917  51.777 137.640  1.00  0.00           N
ATOM    718  C   GLN A  38      77.496  49.028 133.260  1.00  0.00           C
ATOM    719  O   GLN A  38      76.297  49.108 133.040  1.00  0.00           O
ATOM    720  N   GLN A  39      78.077  47.818 133.370  1.00  0.00           N
ATOM    722  CA  GLN A  39      79.327  47.348 132.790  1.00  0.00           C
ATOM    724  CB  GLN A  39      79.768  46.018 133.470  1.00  0.00           C
ATOM    727  CG  GLN A  39      80.047  46.108 135.000  1.00  0.00           C
ATOM    730  CD  GLN A  39      78.877  45.878 135.960  1.00  0.00           C
ATOM    731  OE1 GLN A  39      79.046  45.938 137.180  1.00  0.00           O
ATOM    732  NE2 GLN A  39      77.676  45.558 135.430  1.00  0.00           N
ATOM    735  C   GLN A  39      79.176  47.258 131.250  1.00  0.00           C
ATOM    736  O   GLN A  39      78.147  47.727 130.800  1.00  0.00           O
ATOM    737  N   PRO A  40      80.007  46.738 130.360  1.00  0.00           N
ATOM    738  CD  PRO A  40      79.748  47.037 128.940  1.00  0.00           C
ATOM    741  CA  PRO A  40      81.377  46.278 130.560  1.00  0.00           C
ATOM    743  CB  PRO A  40      81.838  45.938 129.130  1.00  0.00           C
ATOM    746  CG  PRO A  40      81.096  46.928 128.240  1.00  0.00           C
ATOM    749  C   PRO A  40      82.227  47.307 131.290  1.00  0.00           C
ATOM    750  O   PRO A  40      81.996  48.497 131.150  1.00  0.00           O
ATOM    751  N   GLY A  41      83.228  46.908 132.100  1.00  0.00           N
ATOM    753  CA  GLY A  41      84.478  47.668 132.130  1.00  0.00           C
ATOM    756  C   GLY A  41      85.208  47.367 130.840  1.00  0.00           C
ATOM    757  O   GLY A  41      84.897  46.358 130.220  1.00  0.00           O
ATOM    758  N   PRO A  42      86.237  48.088 130.420  1.00  0.00           N
ATOM    759  CD  PRO A  42      86.117  48.448 128.980  1.00  0.00           C
ATOM    762  CA  PRO A  42      87.528  47.398 130.620  1.00  0.00           C
ATOM    764  CB  PRO A  42      88.077  47.107 129.220  1.00  0.00           C
ATOM    767  CG  PRO A  42      87.477  48.188 128.320  1.00  0.00           C
ATOM    770  C   PRO A  42      88.456  48.287 131.400  1.00  0.00           C
ATOM    771  O   PRO A  42      89.447  47.788 131.920  1.00  0.00           O
ATOM    772  N   ILE A  43      88.176  49.597 131.450  1.00  0.00           N
ATOM    774  CA  ILE A  43      89.128  50.628 131.840  1.00  0.00           C
ATOM    776  CB  ILE A  43      89.088  51.777 130.810  1.00  0.00           C
ATOM    778  CG2 ILE A  43      87.637  52.047 130.350  1.00  0.00           C
ATOM    782  CG1 ILE A  43      89.776  53.077 131.260  1.00  0.00           C
ATOM    785  CD  ILE A  43      89.888  54.117 130.140  1.00  0.00           C
ATOM    789  C   ILE A  43      88.988  51.068 133.310  1.00  0.00           C
ATOM    790  O   ILE A  43      89.788  51.838 133.820  1.00  0.00           O
ATOM    791  N   GLU A  44      88.036  50.467 134.060  1.00  0.00           N
ATOM    793  CA  GLU A  44      88.277  50.198 135.480  1.00  0.00           C
ATOM    795  CB  GLU A  44      89.348  49.088 135.600  1.00  0.00           C
ATOM    798  CG  GLU A  44      89.697  48.678 137.040  1.00  0.00           C
ATOM    801  CD  GLU A  44      90.758  47.588 137.170  1.00  0.00           C
ATOM    802  OE1 GLU A  44      91.057  47.348 138.370  1.00  0.00           O
ATOM    803  OE2 GLU A  44      91.247  46.988 136.180  1.00  0.00           O
ATOM    804  C   GLU A  44      88.386  51.468 136.370  1.00  0.00           C
ATOM    805  O   GLU A  44      89.146  51.617 137.320  1.00  0.00           O
ATOM    806  N   HIS A  45      87.598  52.468 135.970  1.00  0.00           N
ATOM    808  CA  HIS A  45      87.738  53.858 136.310  1.00  0.00           C
ATOM    810  CB  HIS A  45      88.856  54.508 135.450  1.00  0.00           C
ATOM    813  ND1 HIS A  45      90.246  56.558 135.490  1.00  0.00           N
ATOM    814  CG  HIS A  45      88.977  56.018 135.410  1.00  0.00           C
ATOM    815  CE1 HIS A  45      90.146  57.778 135.000  1.00  0.00           C
ATOM    817  NE2 HIS A  45      88.877  58.068 134.640  1.00  0.00           N
ATOM    819  CD2 HIS A  45      88.128  56.948 134.910  1.00  0.00           C
ATOM    821  C   HIS A  45      86.396  54.397 135.890  1.00  0.00           C
ATOM    822  O   HIS A  45      86.197  54.648 134.720  1.00  0.00           O
ATOM    823  N   GLU A  46      85.378  54.508 136.740  1.00  0.00           N
ATOM    825  CA  GLU A  46      85.436  54.518 138.180  1.00  0.00           C
ATOM    827  CB  GLU A  46      85.986  55.908 138.650  1.00  0.00           C
ATOM    830  CG  GLU A  46      85.898  56.238 140.150  1.00  0.00           C
ATOM    833  CD  GLU A  46      86.527  57.568 140.520  1.00  0.00           C
ATOM    834  OE1 GLU A  46      86.607  57.827 141.750  1.00  0.00           O
ATOM    835  OE2 GLU A  46      86.908  58.357 139.630  1.00  0.00           O
ATOM    836  C   GLU A  46      84.036  54.128 138.620  1.00  0.00           C
ATOM    837  O   GLU A  46      83.228  53.818 137.750  1.00  0.00           O
ATOM    838  N   ASP A  47      83.747  54.068 139.940  1.00  0.00           N
ATOM    840  CA  ASP A  47      82.408  54.028 140.550  1.00  0.00           C
ATOM    842  CB  ASP A  47      82.206  55.408 141.300  1.00  0.00           C
ATOM    845  CG  ASP A  47      80.827  55.818 141.820  1.00  0.00           C
ATOM    846  OD1 ASP A  47      80.717  57.008 142.230  1.00  0.00           O
ATOM    847  OD2 ASP A  47      79.897  54.998 141.920  1.00  0.00           O
ATOM    848  C   ASP A  47      81.208  53.497 139.740  1.00  0.00           C
ATOM    849  O   ASP A  47      80.518  54.217 139.010  1.00  0.00           O
ATOM    850  N   GLN A  48      80.857  52.188 139.880  1.00  0.00           N
ATOM    852  CA  GLN A  48      81.716  51.028 140.130  1.00  0.00           C
ATOM    854  CB  GLN A  48      81.257  50.117 141.320  1.00  0.00           C
ATOM    857  CG  GLN A  48      81.707  50.548 142.730  1.00  0.00           C
ATOM    860  CD  GLN A  48      80.688  51.327 143.560  1.00  0.00           C
ATOM    861  OE1 GLN A  48      80.728  51.268 144.790  1.00  0.00           O
ATOM    862  NE2 GLN A  48      79.818  52.117 142.900  1.00  0.00           N
ATOM    865  C   GLN A  48      81.897  50.128 138.910  1.00  0.00           C
ATOM    866  O   GLN A  48      81.237  49.108 138.780  1.00  0.00           O
ATOM    867  N   THR A  49      82.857  50.467 138.020  1.00  0.00           N
ATOM    869  CA  THR A  49      83.316  49.648 136.900  1.00  0.00           C
ATOM    871  CB  THR A  49      83.807  48.217 137.210  1.00  0.00           C
ATOM    873  OG1 THR A  49      85.016  47.948 136.500  1.00  0.00           O
ATOM    875  CG2 THR A  49      82.857  47.068 136.850  1.00  0.00           C
ATOM    879  C   THR A  49      82.337  49.677 135.750  1.00  0.00           C
ATOM    880  O   THR A  49      81.187  49.268 135.840  1.00  0.00           O
ATOM    881  N   ALA A  50      82.687  50.198 134.570  1.00  0.00           N
ATOM    883  CA  ALA A  50      83.158  51.568 134.390  1.00  0.00           C
ATOM    885  CB  ALA A  50      84.697  51.617 134.370  1.00  0.00           C
ATOM    889  C   ALA A  50      82.388  52.037 133.140  1.00  0.00           C
ATOM    890  O   ALA A  50      81.266  51.528 133.160  1.00  0.00           O
ATOM    891  N   PRO A  51      82.656  52.887 132.100  1.00  0.00           N
ATOM    892  CD  PRO A  51      81.938  52.477 130.880  1.00  0.00           C
ATOM    895  CA  PRO A  51      84.018  53.207 131.660  1.00  0.00           C
ATOM    897  CB  PRO A  51      84.277  51.917 130.820  1.00  0.00           C
ATOM    900  CG  PRO A  51      82.936  51.577 130.140  1.00  0.00           C
ATOM    903  C   PRO A  51      84.076  54.477 130.750  1.00  0.00           C
ATOM    904  O   PRO A  51      83.927  54.277 129.550  1.00  0.00           O
ATOM    905  N   PRO A  52      84.327  55.758 131.140  1.00  0.00           N
ATOM    906  CD  PRO A  52      84.706  56.608 130.020  1.00  0.00           C
ATOM    909  CA  PRO A  52      85.348  55.997 132.160  1.00  0.00           C
ATOM    911  CB  PRO A  52      86.576  55.688 131.290  1.00  0.00           C
ATOM    914  CG  PRO A  52      86.208  56.318 129.910  1.00  0.00           C
ATOM    917  C   PRO A  52      85.577  57.448 132.680  1.00  0.00           C
ATOM    918  O   PRO A  52      86.458  58.158 132.210  1.00  0.00           O
ATOM    919  N   ALA A  53      84.888  58.007 133.680  1.00  0.00           N
ATOM    921  CA  ALA A  53      83.678  57.637 134.360  1.00  0.00           C
ATOM    923  CB  ALA A  53      83.937  57.498 135.870  1.00  0.00           C
ATOM    927  C   ALA A  53      82.746  58.838 134.120  1.00  0.00           C
ATOM    928  O   ALA A  53      83.118  59.958 134.490  1.00  0.00           O
ATOM    929  N   PRO A  54      81.617  58.668 133.470  1.00  0.00           N
ATOM    930  CD  PRO A  54      81.768  57.967 132.210  1.00  0.00           C
ATOM    933  CA  PRO A  54      80.758  59.828 133.220  1.00  0.00           C
ATOM    935  CB  PRO A  54      81.068  60.207 131.750  1.00  0.00           C
ATOM    938  CG  PRO A  54      82.008  59.117 131.230  1.00  0.00           C
ATOM    941  C   PRO A  54      79.298  59.428 133.350  1.00  0.00           C
ATOM    942  O   PRO A  54      78.807  58.727 132.470  1.00  0.00           O
ATOM    943  N   HIS A  55      78.547  59.898 134.360  1.00  0.00           N
ATOM    945  CA  HIS A  55      77.098  59.828 134.330  1.00  0.00           C
ATOM    947  CB  HIS A  55      76.496  59.068 135.540  1.00  0.00           C
ATOM    950  ND1 HIS A  55      76.158  60.548 137.520  1.00  0.00           N
ATOM    951  CG  HIS A  55      76.797  59.467 136.950  1.00  0.00           C
ATOM    952  CE1 HIS A  55      76.246  60.348 138.820  1.00  0.00           C
ATOM    954  NE2 HIS A  55      76.916  59.207 139.110  1.00  0.00           N
ATOM    956  CD2 HIS A  55      77.277  58.638 137.910  1.00  0.00           C
ATOM    958  C   HIS A  55      76.428  61.148 133.960  1.00  0.00           C
ATOM    959  O   HIS A  55      76.168  62.037 134.750  1.00  0.00           O
ATOM    960  N   ILE A  56      76.158  61.318 132.660  1.00  0.00           N
ATOM    962  CA  ILE A  56      75.778  62.588 132.090  1.00  0.00           C
ATOM    964  CB  ILE A  56      76.428  62.778 130.720  1.00  0.00           C
ATOM    966  CG2 ILE A  56      77.958  62.778 130.900  1.00  0.00           C
ATOM    970  CG1 ILE A  56      75.996  61.678 129.730  1.00  0.00           C
ATOM    973  CD  ILE A  56      76.378  62.008 128.310  1.00  0.00           C
ATOM    977  C   ILE A  56      74.257  62.628 131.960  1.00  0.00           C
ATOM    978  O   ILE A  56      73.637  61.617 131.700  1.00  0.00           O
ATOM    979  N   ARG A  57      73.576  63.768 132.110  1.00  0.00           N
ATOM    981  CA  ARG A  57      73.687  64.568 133.300  1.00  0.00           C
ATOM    983  CB  ARG A  57      73.728  66.088 133.000  1.00  0.00           C
ATOM    986  CG  ARG A  57      75.117  66.658 132.670  1.00  0.00           C
ATOM    989  CD  ARG A  57      75.097  68.187 132.670  1.00  0.00           C
ATOM    992  NE  ARG A  57      76.408  68.698 132.160  1.00  0.00           N
ATOM    994  CZ  ARG A  57      76.507  69.918 131.640  1.00  0.00           C
ATOM    995  NH1 ARG A  57      77.658  70.348 131.170  1.00  0.00           N
ATOM    998  NH2 ARG A  57      75.547  70.797 131.680  1.00  0.00           N
ATOM   1001  C   ARG A  57      72.617  64.217 134.340  1.00  0.00           C
ATOM   1002  O   ARG A  57      71.547  64.838 134.410  1.00  0.00           O
ATOM   1003  N   HIS A  58      72.966  63.318 135.290  1.00  0.00           N
ATOM   1005  CA  HIS A  58      72.228  63.158 136.530  1.00  0.00           C
ATOM   1007  CB  HIS A  58      72.576  61.838 137.280  1.00  0.00           C
ATOM   1010  ND1 HIS A  58      71.396  59.667 136.930  1.00  0.00           N
ATOM   1011  CG  HIS A  58      72.348  60.577 136.500  1.00  0.00           C
ATOM   1012  CE1 HIS A  58      71.607  58.578 136.220  1.00  0.00           C
ATOM   1014  NE2 HIS A  58      72.667  58.727 135.390  1.00  0.00           N
ATOM   1016  CD2 HIS A  58      73.138  60.007 135.560  1.00  0.00           C
ATOM   1018  C   HIS A  58      72.527  64.327 137.470  1.00  0.00           C
ATOM   1019  O   HIS A  58      73.117  64.198 138.530  1.00  0.00           O
ATOM   1020  N   TYR A  59      72.088  65.537 137.080  1.00  0.00           N
ATOM   1022  CA  TYR A  59      72.137  66.738 137.890  1.00  0.00           C
ATOM   1024  CB  TYR A  59      73.566  67.217 138.260  1.00  0.00           C
ATOM   1027  CG  TYR A  59      73.676  67.448 139.730  1.00  0.00           C
ATOM   1028  CD1 TYR A  59      74.466  66.598 140.510  1.00  0.00           C
ATOM   1030  CE1 TYR A  59      74.728  66.897 141.850  1.00  0.00           C
ATOM   1032  CZ  TYR A  59      74.187  68.047 142.430  1.00  0.00           C
ATOM   1033  OH  TYR A  59      74.466  68.367 143.770  1.00  0.00           O
ATOM   1035  CD2 TYR A  59      73.098  68.588 140.320  1.00  0.00           C
ATOM   1037  CE2 TYR A  59      73.367  68.898 141.670  1.00  0.00           C
ATOM   1039  C   TYR A  59      71.428  67.808 137.110  1.00  0.00           C
ATOM   1040  O   TYR A  59      70.518  68.418 137.650  1.00  0.00           O
ATOM   1041  N   ASP A  60      71.757  67.998 135.810  1.00  0.00           N
ATOM   1043  CA  ASP A  60      71.187  69.058 134.980  1.00  0.00           C
ATOM   1045  CB  ASP A  60      72.117  69.537 133.860  1.00  0.00           C
ATOM   1048  CG  ASP A  60      73.228  70.338 134.480  1.00  0.00           C
ATOM   1049  OD1 ASP A  60      73.547  70.128 135.670  1.00  0.00           O
ATOM   1050  OD2 ASP A  60      73.816  71.117 133.700  1.00  0.00           O
ATOM   1051  C   ASP A  60      69.957  68.598 134.280  1.00  0.00           C
ATOM   1052  O   ASP A  60      69.268  69.327 133.580  1.00  0.00           O
ATOM   1053  N   TRP A  61      69.528  67.408 134.650  1.00  0.00           N
ATOM   1055  CA  TRP A  61      68.146  67.138 134.760  1.00  0.00           C
ATOM   1057  CB  TRP A  61      68.036  65.597 134.940  1.00  0.00           C
ATOM   1060  CG  TRP A  61      67.908  64.738 133.710  1.00  0.00           C
ATOM   1061  CD1 TRP A  61      68.216  63.398 133.720  1.00  0.00           C
ATOM   1063  NE1 TRP A  61      67.576  62.768 132.680  1.00  0.00           N
ATOM   1065  CE2 TRP A  61      66.927  63.668 131.920  1.00  0.00           C
ATOM   1066  CD2 TRP A  61      67.176  64.937 132.470  1.00  0.00           C
ATOM   1067  CE3 TRP A  61      66.738  66.058 131.780  1.00  0.00           C
ATOM   1069  CZ3 TRP A  61      65.918  65.897 130.660  1.00  0.00           C
ATOM   1071  CZ2 TRP A  61      66.098  63.487 130.830  1.00  0.00           C
ATOM   1073  CH2 TRP A  61      65.568  64.628 130.210  1.00  0.00           C
ATOM   1075  C   TRP A  61      67.408  68.158 135.680  1.00  0.00           C
ATOM   1076  O   TRP A  61      66.257  68.497 135.440  1.00  0.00           O
ATOM   1077  N   ASN A  62      68.088  68.827 136.640  1.00  0.00           N
ATOM   1079  CA  ASN A  62      67.728  70.177 137.120  1.00  0.00           C
ATOM   1081  CB  ASN A  62      68.838  70.768 138.050  1.00  0.00           C
ATOM   1084  CG  ASN A  62      68.348  72.018 138.770  1.00  0.00           C
ATOM   1085  OD1 ASN A  62      68.426  73.108 138.220  1.00  0.00           O
ATOM   1086  ND2 ASN A  62      67.867  71.897 140.030  1.00  0.00           N
ATOM   1089  C   ASN A  62      67.466  71.247 136.050  1.00  0.00           C
ATOM   1090  O   ASN A  62      66.408  71.847 136.020  1.00  0.00           O
ATOM   1091  N   GLY A  63      68.408  71.518 135.140  1.00  0.00           N
ATOM   1093  CA  GLY A  63      68.278  72.628 134.200  1.00  0.00           C
ATOM   1096  C   GLY A  63      67.228  72.378 133.160  1.00  0.00           C
ATOM   1097  O   GLY A  63      66.786  73.278 132.460  1.00  0.00           O
ATOM   1098  N   ALA A  64      66.776  71.128 133.020  1.00  0.00           N
ATOM   1100  CA  ALA A  64      65.666  70.867 132.150  1.00  0.00           C
ATOM   1102  CB  ALA A  64      65.988  69.668 131.250  1.00  0.00           C
ATOM   1106  C   ALA A  64      64.367  70.608 132.880  1.00  0.00           C
ATOM   1107  O   ALA A  64      63.348  70.547 132.220  1.00  0.00           O
ATOM   1108  N   MET A  65      64.268  70.457 134.230  1.00  0.00           N
ATOM   1110  CA  MET A  65      62.958  70.128 134.780  1.00  0.00           C
ATOM   1112  CB  MET A  65      62.937  69.198 136.020  1.00  0.00           C
ATOM   1115  CG  MET A  65      61.856  68.128 135.780  1.00  0.00           C
ATOM   1118  SD  MET A  65      61.868  66.748 136.920  1.00  0.00           S
ATOM   1119  CE  MET A  65      60.178  66.268 136.550  1.00  0.00           C
ATOM   1123  C   MET A  65      62.127  71.317 135.050  1.00  0.00           C
ATOM   1124  O   MET A  65      62.127  71.827 136.160  1.00  0.00           O
ATOM   1125  N   GLN A  66      61.358  71.757 134.050  1.00  0.00           N
ATOM   1127  CA  GLN A  66      60.618  72.988 134.160  1.00  0.00           C
ATOM   1129  CB  GLN A  66      61.588  74.098 133.590  1.00  0.00           C
ATOM   1132  CG  GLN A  66      63.158  74.028 133.810  1.00  0.00           C
ATOM   1135  CD  GLN A  66      63.908  74.318 135.150  1.00  0.00           C
ATOM   1136  OE1 GLN A  66      65.097  74.628 135.100  1.00  0.00           O
ATOM   1137  NE2 GLN A  66      63.257  74.217 136.330  1.00  0.00           N
ATOM   1140  C   GLN A  66      59.128  72.998 133.570  1.00  0.00           C
ATOM   1141  O   GLN A  66      58.818  73.998 132.940  1.00  0.00           O
ATOM   1142  N   PRO A  67      58.167  71.998 133.660  1.00  0.00           N
ATOM   1143  CD  PRO A  67      58.617  70.848 132.840  1.00  0.00           C
ATOM   1146  CA  PRO A  67      56.607  72.088 133.660  1.00  0.00           C
ATOM   1148  CB  PRO A  67      56.268  70.647 133.220  1.00  0.00           C
ATOM   1151  CG  PRO A  67      57.388  70.137 132.320  1.00  0.00           C
ATOM   1154  C   PRO A  67      55.347  72.488 134.720  1.00  0.00           C
ATOM   1155  O   PRO A  67      54.257  72.128 134.320  1.00  0.00           O
ATOM   1156  N   MET A  68      55.338  73.147 135.990  1.00  0.00           N
ATOM   1158  CA  MET A  68      54.627  74.308 136.730  1.00  0.00           C
ATOM   1160  CB  MET A  68      53.687  73.718 137.760  1.00  0.00           C
ATOM   1163  CG  MET A  68      52.576  74.698 138.190  1.00  0.00           C
ATOM   1166  SD  MET A  68      52.458  75.467 139.860  1.00  0.00           S
ATOM   1167  CE  MET A  68      53.896  74.958 140.760  1.00  0.00           C
ATOM   1171  C   MET A  68      55.217  75.787 137.300  1.00  0.00           C
ATOM   1172  O   MET A  68      54.687  76.778 136.860  1.00  0.00           O
ATOM   1173  N   VAL A  69      56.238  76.018 138.250  1.00  0.00           N
ATOM   1175  CA  VAL A  69      56.856  77.168 139.050  1.00  0.00           C
ATOM   1177  CB  VAL A  69      57.768  76.588 140.180  1.00  0.00           C
ATOM   1179  CG1 VAL A  69      58.268  77.507 141.330  1.00  0.00           C
ATOM   1183  CG2 VAL A  69      57.036  75.498 140.960  1.00  0.00           C
ATOM   1187  C   VAL A  69      57.617  78.408 138.380  1.00  0.00           C
ATOM   1188  O   VAL A  69      57.638  78.558 137.170  1.00  0.00           O
ATOM   1189  N   SER A  70      58.307  79.308 139.160  1.00  0.00           N
ATOM   1191  CA  SER A  70      59.417  80.297 138.940  1.00  0.00           C
ATOM   1193  CB  SER A  70      60.817  79.757 138.530  1.00  0.00           C
ATOM   1196  OG  SER A  70      61.877  80.698 138.510  1.00  0.00           O
ATOM   1198  C   SER A  70      59.158  81.487 138.070  1.00  0.00           C
ATOM   1199  O   SER A  70      58.647  82.477 138.540  1.00  0.00           O
ATOM   1200  N   LYS A  71      59.417  81.388 136.750  1.00  0.00           N
ATOM   1202  CA  LYS A  71      58.867  82.297 135.770  1.00  0.00           C
ATOM   1204  CB  LYS A  71      59.408  82.117 134.320  1.00  0.00           C
ATOM   1207  CG  LYS A  71      58.917  83.178 133.340  1.00  0.00           C
ATOM   1210  CD  LYS A  71      59.037  82.857 131.840  1.00  0.00           C
ATOM   1213  CE  LYS A  71      58.468  84.067 131.100  1.00  0.00           C
ATOM   1216  NZ  LYS A  71      58.608  83.938 129.650  1.00  0.00           N
ATOM   1220  C   LYS A  71      57.358  82.158 135.770  1.00  0.00           C
ATOM   1221  O   LYS A  71      56.658  83.047 135.340  1.00  0.00           O
ATOM   1222  N   MET A  72      56.768  81.078 136.330  1.00  0.00           N
ATOM   1224  CA  MET A  72      55.357  81.168 136.650  1.00  0.00           C
ATOM   1226  CB  MET A  72      54.788  79.908 137.320  1.00  0.00           C
ATOM   1229  CG  MET A  72      53.257  79.988 137.420  1.00  0.00           C
ATOM   1232  SD  MET A  72      52.478  78.558 138.140  1.00  0.00           S
ATOM   1233  CE  MET A  72      53.146  78.838 139.770  1.00  0.00           C
ATOM   1237  C   MET A  72      55.068  82.247 137.660  1.00  0.00           C
ATOM   1238  O   MET A  72      54.207  83.077 137.470  1.00  0.00           O
ATOM   1239  N   LEU A  73      55.847  82.297 138.750  1.00  0.00           N
ATOM   1241  CA  LEU A  73      55.728  83.298 139.780  1.00  0.00           C
ATOM   1243  CB  LEU A  73      56.677  82.878 140.930  1.00  0.00           C
ATOM   1246  CG  LEU A  73      56.417  83.488 142.320  1.00  0.00           C
ATOM   1248  CD1 LEU A  73      57.358  84.668 142.590  1.00  0.00           C
ATOM   1252  CD2 LEU A  73      54.967  83.897 142.590  1.00  0.00           C
ATOM   1256  C   LEU A  73      56.028  84.708 139.260  1.00  0.00           C
ATOM   1257  O   LEU A  73      55.396  85.698 139.620  1.00  0.00           O
ATOM   1258  N   GLY A  74      57.018  84.778 138.340  1.00  0.00           N
ATOM   1260  CA  GLY A  74      57.358  85.918 137.490  1.00  0.00           C
ATOM   1263  C   GLY A  74      56.268  86.388 136.560  1.00  0.00           C
ATOM   1264  O   GLY A  74      56.138  87.577 136.300  1.00  0.00           O
ATOM   1265  N   ALA A  75      55.448  85.457 136.040  1.00  0.00           N
ATOM   1267  CA  ALA A  75      54.497  85.658 134.970  1.00  0.00           C
ATOM   1269  CB  ALA A  75      54.408  84.428 134.050  1.00  0.00           C
ATOM   1273  C   ALA A  75      53.118  85.927 135.490  1.00  0.00           C
ATOM   1274  O   ALA A  75      52.588  85.258 136.370  1.00  0.00           O
ATOM   1275  N   ASP A  76      52.478  86.937 134.900  1.00  0.00           N
ATOM   1277  CA  ASP A  76      51.138  87.348 135.210  1.00  0.00           C
ATOM   1279  CB  ASP A  76      50.898  88.678 134.480  1.00  0.00           C
ATOM   1282  CG  ASP A  76      49.767  89.487 135.090  1.00  0.00           C
ATOM   1283  OD1 ASP A  76      49.037  89.018 135.990  1.00  0.00           O
ATOM   1284  OD2 ASP A  76      49.547  90.608 134.570  1.00  0.00           O
ATOM   1285  C   ASP A  76      50.058  86.287 134.960  1.00  0.00           C
ATOM   1286  O   ASP A  76      50.167  85.398 134.110  1.00  0.00           O
ATOM   1287  N   GLY A  77      48.988  86.358 135.760  1.00  0.00           N
ATOM   1289  CA  GLY A  77      47.867  85.427 135.760  1.00  0.00           C
ATOM   1292  C   GLY A  77      47.987  84.437 136.870  1.00  0.00           C
ATOM   1293  O   GLY A  77      47.207  83.477 136.950  1.00  0.00           O
ATOM   1294  N   VAL A  78      48.978  84.627 137.770  1.00  0.00           N
ATOM   1296  CA  VAL A  78      49.237  83.757 138.890  1.00  0.00           C
ATOM   1298  CB  VAL A  78      50.568  82.968 138.840  1.00  0.00           C
ATOM   1300  CG1 VAL A  78      50.838  82.387 137.430  1.00  0.00           C
ATOM   1304  CG2 VAL A  78      51.768  83.787 139.340  1.00  0.00           C
ATOM   1308  C   VAL A  78      49.058  84.448 140.200  1.00  0.00           C
ATOM   1309  O   VAL A  78      49.138  85.668 140.360  1.00  0.00           O
ATOM   1310  N   THR A  79      48.757  83.628 141.220  1.00  0.00           N
ATOM   1312  CA  THR A  79      48.598  84.057 142.590  1.00  0.00           C
ATOM   1314  CB  THR A  79      47.187  83.888 143.170  1.00  0.00           C
ATOM   1316  OG1 THR A  79      46.238  84.607 142.400  1.00  0.00           O
ATOM   1318  CG2 THR A  79      47.117  84.448 144.590  1.00  0.00           C
ATOM   1322  C   THR A  79      49.567  83.187 143.350  1.00  0.00           C
ATOM   1323  O   THR A  79      49.486  81.958 143.320  1.00  0.00           O
ATOM   1324  N   ALA A  80      50.568  83.808 144.000  1.00  0.00           N
ATOM   1326  CA  ALA A  80      51.478  83.187 144.940  1.00  0.00           C
ATOM   1328  CB  ALA A  80      52.597  84.177 145.310  1.00  0.00           C
ATOM   1332  C   ALA A  80      50.797  82.708 146.220  1.00  0.00           C
ATOM   1333  O   ALA A  80      49.858  83.327 146.710  1.00  0.00           O
ATOM   1334  N   GLY A  81      51.248  81.607 146.830  1.00  0.00           N
ATOM   1336  CA  GLY A  81      50.707  81.088 148.090  1.00  0.00           C
ATOM   1339  C   GLY A  81      49.448  80.287 147.900  1.00  0.00           C
ATOM   1340  O   GLY A  81      48.818  79.897 148.860  1.00  0.00           O
ATOM   1341  N   SER A  82      49.088  80.037 146.620  1.00  0.00           N
ATOM   1343  CA  SER A  82      47.878  79.338 146.230  1.00  0.00           C
ATOM   1345  CB  SER A  82      47.467  79.647 144.750  1.00  0.00           C
ATOM   1348  OG  SER A  82      46.117  79.268 144.440  1.00  0.00           O
ATOM   1350  C   SER A  82      47.997  77.838 146.400  1.00  0.00           C
ATOM   1351  O   SER A  82      49.026  77.278 146.760  1.00  0.00           O
ATOM   1352  N   VAL A  83      46.888  77.158 146.100  1.00  0.00           N
ATOM   1354  CA  VAL A  83      46.698  75.738 146.090  1.00  0.00           C
ATOM   1356  CB  VAL A  83      45.396  75.378 146.790  1.00  0.00           C
ATOM   1358  CG1 VAL A  83      45.497  75.588 148.310  1.00  0.00           C
ATOM   1362  CG2 VAL A  83      44.307  76.327 146.260  1.00  0.00           C
ATOM   1366  C   VAL A  83      46.818  75.207 144.640  1.00  0.00           C
ATOM   1367  O   VAL A  83      46.847  75.967 143.670  1.00  0.00           O
ATOM   1368  N   LEU A  84      46.986  73.878 144.440  1.00  0.00           N
ATOM   1370  CA  LEU A  84      48.338  73.418 144.080  1.00  0.00           C
ATOM   1372  CB  LEU A  84      49.138  73.507 145.400  1.00  0.00           C
ATOM   1375  CG  LEU A  84      48.626  72.628 146.590  1.00  0.00           C
ATOM   1377  CD1 LEU A  84      48.457  73.388 147.900  1.00  0.00           C
ATOM   1381  CD2 LEU A  84      47.348  71.787 146.490  1.00  0.00           C
ATOM   1385  C   LEU A  84      48.538  71.967 143.580  1.00  0.00           C
ATOM   1386  O   LEU A  84      49.486  71.308 144.000  1.00  0.00           O
ATOM   1387  N   LEU A  85      47.667  71.367 142.740  1.00  0.00           N
ATOM   1389  CA  LEU A  85      47.738  69.918 142.530  1.00  0.00           C
ATOM   1391  CB  LEU A  85      46.498  69.378 141.780  1.00  0.00           C
ATOM   1394  CG  LEU A  85      46.518  67.867 141.450  1.00  0.00           C
ATOM   1396  CD1 LEU A  85      46.617  67.037 142.730  1.00  0.00           C
ATOM   1400  CD2 LEU A  85      45.308  67.408 140.630  1.00  0.00           C
ATOM   1404  C   LEU A  85      48.988  69.378 141.820  1.00  0.00           C
ATOM   1405  O   LEU A  85      49.187  69.598 140.630  1.00  0.00           O
ATOM   1406  N   VAL A  86      49.827  68.628 142.570  1.00  0.00           N
ATOM   1408  CA  VAL A  86      51.168  68.257 142.160  1.00  0.00           C
ATOM   1410  CB  VAL A  86      52.117  68.128 143.350  1.00  0.00           C
ATOM   1412  CG1 VAL A  86      53.538  68.077 142.790  1.00  0.00           C
ATOM   1416  CG2 VAL A  86      52.027  69.318 144.340  1.00  0.00           C
ATOM   1420  C   VAL A  86      51.238  66.998 141.310  1.00  0.00           C
ATOM   1421  O   VAL A  86      50.926  65.888 141.750  1.00  0.00           O
ATOM   1422  N   ASP A  87      51.658  67.147 140.040  1.00  0.00           N
ATOM   1424  CA  ASP A  87      51.786  66.037 139.110  1.00  0.00           C
ATOM   1426  CB  ASP A  87      51.826  66.538 137.640  1.00  0.00           C
ATOM   1429  CG  ASP A  87      51.597  65.428 136.610  1.00  0.00           C
ATOM   1430  OD1 ASP A  87      51.077  64.347 136.990  1.00  0.00           O
ATOM   1431  OD2 ASP A  87      51.856  65.687 135.410  1.00  0.00           O
ATOM   1432  C   ASP A  87      52.908  65.018 139.410  1.00  0.00           C
ATOM   1433  O   ASP A  87      53.967  65.338 139.940  1.00  0.00           O
ATOM   1434  N   SER A  88      52.667  63.748 139.010  1.00  0.00           N
ATOM   1436  CA  SER A  88      53.717  62.788 138.710  1.00  0.00           C
ATOM   1438  CB  SER A  88      53.268  61.338 138.470  1.00  0.00           C
ATOM   1441  OG  SER A  88      53.328  60.577 139.680  1.00  0.00           O
ATOM   1443  C   SER A  88      54.518  63.147 137.500  1.00  0.00           C
ATOM   1444  O   SER A  88      54.026  63.557 136.460  1.00  0.00           O
ATOM   1445  N   VAL A  89      55.817  62.998 137.630  1.00  0.00           N
ATOM   1447  CA  VAL A  89      56.638  64.117 137.300  1.00  0.00           C
ATOM   1449  CB  VAL A  89      57.257  64.537 138.620  1.00  0.00           C
ATOM   1451  CG1 VAL A  89      58.638  63.968 138.880  1.00  0.00           C
ATOM   1455  CG2 VAL A  89      57.197  66.058 138.710  1.00  0.00           C
ATOM   1459  C   VAL A  89      57.547  63.678 136.150  1.00  0.00           C
ATOM   1460  O   VAL A  89      58.146  62.617 136.230  1.00  0.00           O
ATOM   1461  N   ASN A  90      57.617  64.428 135.030  1.00  0.00           N
ATOM   1463  CA  ASN A  90      58.356  64.038 133.820  1.00  0.00           C
ATOM   1465  CB  ASN A  90      58.036  65.088 132.710  1.00  0.00           C
ATOM   1468  CG  ASN A  90      58.678  64.778 131.360  1.00  0.00           C
ATOM   1469  OD1 ASN A  90      59.788  65.227 131.030  1.00  0.00           O
ATOM   1470  ND2 ASN A  90      57.957  64.058 130.480  1.00  0.00           N
ATOM   1473  C   ASN A  90      59.876  63.948 134.010  1.00  0.00           C
ATOM   1474  O   ASN A  90      60.518  64.988 134.050  1.00  0.00           O
ATOM   1475  N   ASN A  91      60.527  62.768 134.150  1.00  0.00           N
ATOM   1477  CA  ASN A  91      61.786  62.678 134.920  1.00  0.00           C
ATOM   1479  CB  ASN A  91      62.426  61.268 135.050  1.00  0.00           C
ATOM   1482  CG  ASN A  91      63.216  61.297 136.360  1.00  0.00           C
ATOM   1483  OD1 ASN A  91      64.216  61.977 136.550  1.00  0.00           O
ATOM   1484  ND2 ASN A  91      62.658  60.647 137.380  1.00  0.00           N
ATOM   1487  C   ASN A  91      62.966  63.557 134.520  1.00  0.00           C
ATOM   1488  O   ASN A  91      63.617  63.318 133.510  1.00  0.00           O
ATOM   1489  N   ARG A  92      63.326  64.498 135.410  1.00  0.00           N
ATOM   1491  CA  ARG A  92      64.576  65.207 135.310  1.00  0.00           C
ATOM   1493  CB  ARG A  92      64.437  66.418 134.300  1.00  0.00           C
ATOM   1496  CG  ARG A  92      63.488  66.218 133.070  1.00  0.00           C
ATOM   1499  CD  ARG A  92      63.158  67.437 132.200  1.00  0.00           C
ATOM   1502  NE  ARG A  92      61.927  67.147 131.370  1.00  0.00           N
ATOM   1504  CZ  ARG A  92      61.326  68.047 130.600  1.00  0.00           C
ATOM   1505  NH1 ARG A  92      61.687  69.308 130.550  1.00  0.00           N
ATOM   1508  NH2 ARG A  92      60.276  67.738 129.860  1.00  0.00           N
ATOM   1511  C   ARG A  92      65.058  65.577 136.770  1.00  0.00           C
ATOM   1512  O   ARG A  92      64.918  66.698 137.270  1.00  0.00           O
ATOM   1513  N   THR A  93      65.677  64.628 137.510  1.00  0.00           N
ATOM   1515  CA  THR A  93      66.316  64.818 138.840  1.00  0.00           C
ATOM   1517  CB  THR A  93      65.646  63.968 139.960  1.00  0.00           C
ATOM   1519  OG1 THR A  93      66.378  63.858 141.170  1.00  0.00           O
ATOM   1521  CG2 THR A  93      65.448  62.538 139.480  1.00  0.00           C
ATOM   1525  C   THR A  93      67.848  64.628 138.770  1.00  0.00           C
ATOM   1526  O   THR A  93      68.367  64.268 137.720  1.00  0.00           O
ATOM   1527  N   ASN A  94      68.637  64.888 139.830  1.00  0.00           N
ATOM   1529  CA  ASN A  94      70.007  64.417 139.950  1.00  0.00           C
ATOM   1531  CB  ASN A  94      70.918  65.308 140.870  1.00  0.00           C
ATOM   1534  CG  ASN A  94      71.187  64.838 142.330  1.00  0.00           C
ATOM   1535  OD1 ASN A  94      70.318  64.347 143.040  1.00  0.00           O
ATOM   1536  ND2 ASN A  94      72.448  65.037 142.770  1.00  0.00           N
ATOM   1539  C   ASN A  94      70.066  63.007 140.470  1.00  0.00           C
ATOM   1540  O   ASN A  94      71.147  62.418 140.480  1.00  0.00           O
ATOM   1541  N   GLY A  95      68.948  62.507 141.030  1.00  0.00           N
ATOM   1543  CA  GLY A  95      68.928  61.257 141.760  1.00  0.00           C
ATOM   1546  C   GLY A  95      69.058  60.098 140.840  1.00  0.00           C
ATOM   1547  O   GLY A  95      69.598  60.168 139.750  1.00  0.00           O
ATOM   1548  N   SER A  96      68.496  58.957 141.240  1.00  0.00           N
ATOM   1550  CA  SER A  96      68.628  57.748 140.460  1.00  0.00           C
ATOM   1552  CB  SER A  96      69.068  56.577 141.340  1.00  0.00           C
ATOM   1555  OG  SER A  96      70.408  56.827 141.770  1.00  0.00           O
ATOM   1557  C   SER A  96      67.378  57.468 139.680  1.00  0.00           C
ATOM   1558  O   SER A  96      67.137  56.378 139.190  1.00  0.00           O
ATOM   1559  N   LEU A  97      66.568  58.528 139.490  1.00  0.00           N
ATOM   1561  CA  LEU A  97      65.996  58.827 138.200  1.00  0.00           C
ATOM   1563  CB  LEU A  97      67.076  59.088 137.100  1.00  0.00           C
ATOM   1566  CG  LEU A  97      67.018  60.518 136.520  1.00  0.00           C
ATOM   1568  CD1 LEU A  97      66.488  60.518 135.080  1.00  0.00           C
ATOM   1572  CD2 LEU A  97      68.338  61.268 136.680  1.00  0.00           C
ATOM   1576  C   LEU A  97      64.797  58.018 137.740  1.00  0.00           C
ATOM   1577  O   LEU A  97      64.676  57.608 136.590  1.00  0.00           O
ATOM   1578  N   ASN A  98      63.797  57.838 138.620  1.00  0.00           N
ATOM   1580  CA  ASN A  98      62.426  57.637 138.170  1.00  0.00           C
ATOM   1582  CB  ASN A  98      61.978  56.148 138.060  1.00  0.00           C
ATOM   1585  CG  ASN A  98      60.466  56.028 137.900  1.00  0.00           C
ATOM   1586  OD1 ASN A  98      59.858  56.437 136.910  1.00  0.00           O
ATOM   1587  ND2 ASN A  98      59.788  55.637 139.000  1.00  0.00           N
ATOM   1590  C   ASN A  98      61.547  58.518 139.060  1.00  0.00           C
ATOM   1591  O   ASN A  98      62.018  59.058 140.050  1.00  0.00           O
ATOM   1592  N   ALA A  99      60.297  58.757 138.640  1.00  0.00           N
ATOM   1594  CA  ALA A  99      59.338  59.737 139.080  1.00  0.00           C
ATOM   1596  CB  ALA A  99      57.966  59.308 138.560  1.00  0.00           C
ATOM   1600  C   ALA A  99      59.237  60.038 140.550  1.00  0.00           C
ATOM   1601  O   ALA A  99      58.896  61.158 140.890  1.00  0.00           O
ATOM   1602  N   ALA A 100      59.527  59.117 141.480  1.00  0.00           N
ATOM   1604  CA  ALA A 100      59.567  59.428 142.890  1.00  0.00           C
ATOM   1606  CB  ALA A 100      59.216  58.188 143.720  1.00  0.00           C
ATOM   1610  C   ALA A 100      60.877  60.028 143.420  1.00  0.00           C
ATOM   1611  O   ALA A 100      60.877  60.768 144.390  1.00  0.00           O
ATOM   1612  N   GLU A 101      62.036  59.778 142.760  1.00  0.00           N
ATOM   1614  CA  GLU A 101      63.257  60.548 142.980  1.00  0.00           C
ATOM   1616  CB  GLU A 101      64.427  59.958 142.130  1.00  0.00           C
ATOM   1619  CG  GLU A 101      64.926  58.608 142.670  1.00  0.00           C
ATOM   1622  CD  GLU A 101      65.878  58.878 143.820  1.00  0.00           C
ATOM   1623  OE1 GLU A 101      67.098  59.007 143.540  1.00  0.00           O
ATOM   1624  OE2 GLU A 101      65.378  59.047 144.960  1.00  0.00           O
ATOM   1625  C   GLU A 101      63.088  61.977 142.560  1.00  0.00           C
ATOM   1626  O   GLU A 101      63.426  62.948 143.240  1.00  0.00           O
ATOM   1627  N   ALA A 102      62.478  62.128 141.380  1.00  0.00           N
ATOM   1629  CA  ALA A 102      61.978  63.388 140.950  1.00  0.00           C
ATOM   1631  CB  ALA A 102      61.638  63.248 139.460  1.00  0.00           C
ATOM   1635  C   ALA A 102      60.867  63.948 141.860  1.00  0.00           C
ATOM   1636  O   ALA A 102      60.937  65.088 142.280  1.00  0.00           O
ATOM   1637  N   THR A 103      59.837  63.198 142.290  1.00  0.00           N
ATOM   1639  CA  THR A 103      58.757  63.768 143.120  1.00  0.00           C
ATOM   1641  CB  THR A 103      57.507  62.878 143.300  1.00  0.00           C
ATOM   1643  OG1 THR A 103      56.326  63.668 143.370  1.00  0.00           O
ATOM   1645  CG2 THR A 103      57.528  62.037 144.560  1.00  0.00           C
ATOM   1649  C   THR A 103      59.257  64.347 144.450  1.00  0.00           C
ATOM   1650  O   THR A 103      58.826  65.408 144.890  1.00  0.00           O
ATOM   1651  N   GLU A 104      60.268  63.727 145.090  1.00  0.00           N
ATOM   1653  CA  GLU A 104      61.017  64.358 146.160  1.00  0.00           C
ATOM   1655  CB  GLU A 104      62.007  63.378 146.820  1.00  0.00           C
ATOM   1658  CG  GLU A 104      61.338  62.547 147.930  1.00  0.00           C
ATOM   1661  CD  GLU A 104      61.047  63.367 149.190  1.00  0.00           C
ATOM   1662  OE1 GLU A 104      61.838  64.298 149.510  1.00  0.00           O
ATOM   1663  OE2 GLU A 104      60.047  63.068 149.880  1.00  0.00           O
ATOM   1664  C   GLU A 104      61.728  65.647 145.800  1.00  0.00           C
ATOM   1665  O   GLU A 104      61.628  66.638 146.530  1.00  0.00           O
ATOM   1666  N   THR A 105      62.418  65.717 144.640  1.00  0.00           N
ATOM   1668  CA  THR A 105      62.937  66.998 144.150  1.00  0.00           C
ATOM   1670  CB  THR A 105      63.847  66.958 142.920  1.00  0.00           C
ATOM   1672  OG1 THR A 105      63.286  66.437 141.740  1.00  0.00           O
ATOM   1674  CG2 THR A 105      65.027  66.068 143.230  1.00  0.00           C
ATOM   1678  C   THR A 105      61.868  68.028 143.950  1.00  0.00           C
ATOM   1679  O   THR A 105      61.997  69.128 144.460  1.00  0.00           O
ATOM   1680  N   LEU A 106      60.736  67.668 143.310  1.00  0.00           N
ATOM   1682  CA  LEU A 106      59.567  68.497 143.060  1.00  0.00           C
ATOM   1684  CB  LEU A 106      58.517  67.577 142.380  1.00  0.00           C
ATOM   1687  CG  LEU A 106      57.007  67.848 142.540  1.00  0.00           C
ATOM   1689  CD1 LEU A 106      56.597  69.178 141.900  1.00  0.00           C
ATOM   1693  CD2 LEU A 106      56.248  66.658 141.940  1.00  0.00           C
ATOM   1697  C   LEU A 106      58.948  69.117 144.250  1.00  0.00           C
ATOM   1698  O   LEU A 106      58.717  70.317 144.300  1.00  0.00           O
ATOM   1699  N   ARG A 107      58.678  68.327 145.300  1.00  0.00           N
ATOM   1701  CA  ARG A 107      57.937  68.858 146.410  1.00  0.00           C
ATOM   1703  CB  ARG A 107      57.397  67.658 147.200  1.00  0.00           C
ATOM   1706  CG  ARG A 107      56.388  66.867 146.360  1.00  0.00           C
ATOM   1709  CD  ARG A 107      55.877  65.638 147.110  1.00  0.00           C
ATOM   1712  NE  ARG A 107      54.978  66.147 148.180  1.00  0.00           N
ATOM   1714  CZ  ARG A 107      53.738  66.588 147.970  1.00  0.00           C
ATOM   1715  NH1 ARG A 107      53.118  66.538 146.820  1.00  0.00           N
ATOM   1718  NH2 ARG A 107      53.057  66.998 149.010  1.00  0.00           N
ATOM   1721  C   ARG A 107      58.797  69.727 147.280  1.00  0.00           C
ATOM   1722  O   ARG A 107      58.377  70.668 147.950  1.00  0.00           O
ATOM   1723  N   ASN A 108      60.097  69.458 147.230  1.00  0.00           N
ATOM   1725  CA  ASN A 108      61.108  70.288 147.790  1.00  0.00           C
ATOM   1727  CB  ASN A 108      62.316  69.338 147.860  1.00  0.00           C
ATOM   1730  CG  ASN A 108      63.466  69.948 148.580  1.00  0.00           C
ATOM   1731  OD1 ASN A 108      63.307  71.007 149.190  1.00  0.00           O
ATOM   1732  ND2 ASN A 108      64.646  69.287 148.600  1.00  0.00           N
ATOM   1735  C   ASN A 108      61.358  71.598 147.050  1.00  0.00           C
ATOM   1736  O   ASN A 108      61.428  72.668 147.640  1.00  0.00           O
ATOM   1737  N   ALA A 109      61.456  71.518 145.720  1.00  0.00           N
ATOM   1739  CA  ALA A 109      61.646  72.588 144.790  1.00  0.00           C
ATOM   1741  CB  ALA A 109      61.716  71.867 143.450  1.00  0.00           C
ATOM   1745  C   ALA A 109      60.518  73.607 144.710  1.00  0.00           C
ATOM   1746  O   ALA A 109      60.667  74.828 144.650  1.00  0.00           O
ATOM   1747  N   LEU A 110      59.286  73.097 144.700  1.00  0.00           N
ATOM   1749  CA  LEU A 110      58.068  73.878 144.610  1.00  0.00           C
ATOM   1751  CB  LEU A 110      56.938  72.848 144.380  1.00  0.00           C
ATOM   1754  CG  LEU A 110      55.646  73.297 143.690  1.00  0.00           C
ATOM   1756  CD1 LEU A 110      54.728  72.077 143.560  1.00  0.00           C
ATOM   1760  CD2 LEU A 110      54.937  74.448 144.400  1.00  0.00           C
ATOM   1764  C   LEU A 110      57.927  74.668 145.910  1.00  0.00           C
ATOM   1765  O   LEU A 110      57.478  75.818 145.970  1.00  0.00           O
ATOM   1766  N   ALA A 111      58.486  74.047 146.970  1.00  0.00           N
ATOM   1768  CA  ALA A 111      58.626  74.568 148.300  1.00  0.00           C
ATOM   1770  CB  ALA A 111      58.598  73.357 149.230  1.00  0.00           C
ATOM   1774  C   ALA A 111      59.928  75.297 148.560  1.00  0.00           C
ATOM   1775  O   ALA A 111      60.198  75.717 149.690  1.00  0.00           O
ATOM   1776  N   ASN A 112      60.768  75.498 147.510  1.00  0.00           N
ATOM   1778  CA  ASN A 112      62.127  76.037 147.600  1.00  0.00           C
ATOM   1780  CB  ASN A 112      62.687  76.158 146.140  1.00  0.00           C
ATOM   1783  CG  ASN A 112      63.967  76.937 145.820  1.00  0.00           C
ATOM   1784  OD1 ASN A 112      64.216  77.188 144.640  1.00  0.00           O
ATOM   1785  ND2 ASN A 112      64.757  77.367 146.820  1.00  0.00           N
ATOM   1788  C   ASN A 112      62.158  77.367 148.300  1.00  0.00           C
ATOM   1789  O   ASN A 112      62.927  77.588 149.230  1.00  0.00           O
ATOM   1790  N   ASN A 113      61.257  78.268 147.880  1.00  0.00           N
ATOM   1792  CA  ASN A 113      61.158  79.617 148.350  1.00  0.00           C
ATOM   1794  CB  ASN A 113      61.017  80.608 147.160  1.00  0.00           C
ATOM   1797  CG  ASN A 113      62.067  80.477 146.060  1.00  0.00           C
ATOM   1798  OD1 ASN A 113      63.088  81.147 146.080  1.00  0.00           O
ATOM   1799  ND2 ASN A 113      61.737  79.738 144.970  1.00  0.00           N
ATOM   1802  C   ASN A 113      59.897  79.808 149.190  1.00  0.00           C
ATOM   1803  O   ASN A 113      59.536  80.938 149.500  1.00  0.00           O
ATOM   1804  N   GLY A 114      59.158  78.727 149.520  1.00  0.00           N
ATOM   1806  CA  GLY A 114      57.838  78.827 150.150  1.00  0.00           C
ATOM   1809  C   GLY A 114      56.798  79.628 149.390  1.00  0.00           C
ATOM   1810  O   GLY A 114      56.077  80.448 149.970  1.00  0.00           O
ATOM   1811  N   LYS A 115      56.667  79.397 148.060  1.00  0.00           N
ATOM   1813  CA  LYS A 115      55.777  80.177 147.220  1.00  0.00           C
ATOM   1815  CB  LYS A 115      56.147  80.148 145.720  1.00  0.00           C
ATOM   1818  CG  LYS A 115      57.597  80.468 145.330  1.00  0.00           C
ATOM   1821  CD  LYS A 115      57.948  81.958 145.390  1.00  0.00           C
ATOM   1824  CE  LYS A 115      59.207  82.367 144.600  1.00  0.00           C
ATOM   1827  NZ  LYS A 115      59.307  81.757 143.250  1.00  0.00           N
ATOM   1831  C   LYS A 115      54.377  79.598 147.200  1.00  0.00           C
ATOM   1832  O   LYS A 115      53.496  80.177 146.590  1.00  0.00           O
ATOM   1833  N   PHE A 116      54.187  78.408 147.780  1.00  0.00           N
ATOM   1835  CA  PHE A 116      52.997  77.628 147.610  1.00  0.00           C
ATOM   1837  CB  PHE A 116      53.018  76.768 146.320  1.00  0.00           C
ATOM   1840  CG  PHE A 116      52.757  77.617 145.120  1.00  0.00           C
ATOM   1841  CD1 PHE A 116      51.558  78.348 145.040  1.00  0.00           C
ATOM   1843  CE1 PHE A 116      51.268  79.158 143.940  1.00  0.00           C
ATOM   1845  CZ  PHE A 116      52.176  79.227 142.890  1.00  0.00           C
ATOM   1847  CD2 PHE A 116      53.658  77.698 144.060  1.00  0.00           C
ATOM   1849  CE2 PHE A 116      53.367  78.477 142.950  1.00  0.00           C
ATOM   1851  C   PHE A 116      52.857  76.727 148.790  1.00  0.00           C
ATOM   1852  O   PHE A 116      53.738  76.588 149.640  1.00  0.00           O
ATOM   1853  N   THR A 117      51.698  76.078 148.840  1.00  0.00           N
ATOM   1855  CA  THR A 117      51.448  74.927 149.660  1.00  0.00           C
ATOM   1857  CB  THR A 117      50.206  75.128 150.510  1.00  0.00           C
ATOM   1859  OG1 THR A 117      49.158  75.787 149.810  1.00  0.00           O
ATOM   1861  CG2 THR A 117      50.658  76.128 151.580  1.00  0.00           C
ATOM   1865  C   THR A 117      51.456  73.708 148.750  1.00  0.00           C
ATOM   1866  O   THR A 117      51.437  73.848 147.530  1.00  0.00           O
ATOM   1867  N   LEU A 118      51.558  72.468 149.280  1.00  0.00           N
ATOM   1869  CA  LEU A 118      51.518  71.287 148.410  1.00  0.00           C
ATOM   1871  CB  LEU A 118      52.776  70.408 148.530  1.00  0.00           C
ATOM   1874  CG  LEU A 118      54.076  71.117 148.170  1.00  0.00           C
ATOM   1876  CD1 LEU A 118      55.187  70.077 148.040  1.00  0.00           C
ATOM   1880  CD2 LEU A 118      53.998  71.888 146.850  1.00  0.00           C
ATOM   1884  C   LEU A 118      50.326  70.457 148.800  1.00  0.00           C
ATOM   1885  O   LEU A 118      49.937  70.457 149.960  1.00  0.00           O
ATOM   1886  N   VAL A 119      49.707  69.688 147.880  1.00  0.00           N
ATOM   1888  CA  VAL A 119      48.678  68.747 148.310  1.00  0.00           C
ATOM   1890  CB  VAL A 119      47.667  68.348 147.240  1.00  0.00           C
ATOM   1892  CG1 VAL A 119      48.228  67.397 146.200  1.00  0.00           C
ATOM   1896  CG2 VAL A 119      46.437  67.707 147.890  1.00  0.00           C
ATOM   1900  C   VAL A 119      49.396  67.547 148.870  1.00  0.00           C
ATOM   1901  O   VAL A 119      50.408  67.088 148.340  1.00  0.00           O
ATOM   1902  N   SER A 120      48.948  67.037 150.030  1.00  0.00           N
ATOM   1904  CA  SER A 120      49.466  65.808 150.580  1.00  0.00           C
ATOM   1906  CB  SER A 120      48.967  65.558 152.030  1.00  0.00           C
ATOM   1909  OG  SER A 120      47.547  65.378 152.080  1.00  0.00           O
ATOM   1911  C   SER A 120      49.146  64.628 149.690  1.00  0.00           C
ATOM   1912  O   SER A 120      48.088  64.547 149.070  1.00  0.00           O
ATOM   1913  N   ALA A 121      50.058  63.648 149.560  1.00  0.00           N
ATOM   1915  CA  ALA A 121      49.806  62.518 148.700  1.00  0.00           C
ATOM   1917  CB  ALA A 121      51.147  61.887 148.420  1.00  0.00           C
ATOM   1921  C   ALA A 121      48.908  61.468 149.300  1.00  0.00           C
ATOM   1922  O   ALA A 121      48.367  60.608 148.600  1.00  0.00           O
ATOM   1923  N   GLN A 122      48.708  61.518 150.630  1.00  0.00           N
ATOM   1925  CA  GLN A 122      47.628  60.847 151.320  1.00  0.00           C
ATOM   1927  CB  GLN A 122      47.738  61.078 152.850  1.00  0.00           C
ATOM   1930  CG  GLN A 122      49.026  60.527 153.500  1.00  0.00           C
ATOM   1933  CD  GLN A 122      48.967  60.777 155.010  1.00  0.00           C
ATOM   1934  OE1 GLN A 122      48.057  61.437 155.500  1.00  0.00           O
ATOM   1935  NE2 GLN A 122      49.958  60.227 155.760  1.00  0.00           N
ATOM   1938  C   GLN A 122      46.268  61.327 150.860  1.00  0.00           C
ATOM   1939  O   GLN A 122      45.487  60.558 150.320  1.00  0.00           O
ATOM   1940  N   GLN A 123      46.028  62.648 150.930  1.00  0.00           N
ATOM   1942  CA  GLN A 123      44.837  63.277 150.400  1.00  0.00           C
ATOM   1944  CB  GLN A 123      44.837  64.768 150.740  1.00  0.00           C
ATOM   1947  CG  GLN A 123      43.538  65.507 150.360  1.00  0.00           C
ATOM   1950  CD  GLN A 123      43.598  66.988 150.750  1.00  0.00           C
ATOM   1951  OE1 GLN A 123      42.667  67.687 151.130  1.00  0.00           O
ATOM   1952  NE2 GLN A 123      44.816  67.537 150.590  1.00  0.00           N
ATOM   1955  C   GLN A 123      44.667  63.097 148.910  1.00  0.00           C
ATOM   1956  O   GLN A 123      43.556  62.848 148.440  1.00  0.00           O
ATOM   1957  N   LEU A 124      45.757  63.167 148.110  1.00  0.00           N
ATOM   1959  CA  LEU A 124      45.698  62.818 146.700  1.00  0.00           C
ATOM   1961  CB  LEU A 124      47.078  62.957 146.020  1.00  0.00           C
ATOM   1964  CG  LEU A 124      47.047  62.707 144.490  1.00  0.00           C
ATOM   1966  CD1 LEU A 124      46.178  63.768 143.840  1.00  0.00           C
ATOM   1970  CD2 LEU A 124      48.457  62.668 143.880  1.00  0.00           C
ATOM   1974  C   LEU A 124      45.206  61.408 146.460  1.00  0.00           C
ATOM   1975  O   LEU A 124      44.318  61.158 145.650  1.00  0.00           O
ATOM   1976  N   SER A 125      45.757  60.437 147.210  1.00  0.00           N
ATOM   1978  CA  SER A 125      45.308  59.077 147.110  1.00  0.00           C
ATOM   1980  CB  SER A 125      46.228  58.058 147.800  1.00  0.00           C
ATOM   1983  OG  SER A 125      47.518  57.948 147.190  1.00  0.00           O
ATOM   1985  C   SER A 125      43.896  58.848 147.640  1.00  0.00           C
ATOM   1986  O   SER A 125      43.177  58.007 147.120  1.00  0.00           O
ATOM   1987  N   MET A 126      43.468  59.578 148.680  1.00  0.00           N
ATOM   1989  CA  MET A 126      42.097  59.547 149.160  1.00  0.00           C
ATOM   1991  CB  MET A 126      42.027  60.437 150.420  1.00  0.00           C
ATOM   1994  CG  MET A 126      40.917  60.058 151.410  1.00  0.00           C
ATOM   1997  SD  MET A 126      39.207  60.448 150.910  1.00  0.00           S
ATOM   1998  CE  MET A 126      39.326  62.208 151.260  1.00  0.00           C
ATOM   2002  C   MET A 126      41.098  60.028 148.100  1.00  0.00           C
ATOM   2003  O   MET A 126      40.097  59.358 147.820  1.00  0.00           O
ATOM   2004  N   ALA A 127      41.408  61.148 147.420  1.00  0.00           N
ATOM   2006  CA  ALA A 127      40.667  61.707 146.320  1.00  0.00           C
ATOM   2008  CB  ALA A 127      41.417  62.967 145.830  1.00  0.00           C
ATOM   2012  C   ALA A 127      40.497  60.748 145.160  1.00  0.00           C
ATOM   2013  O   ALA A 127      39.417  60.608 144.580  1.00  0.00           O
ATOM   2014  N   LYS A 128      41.558  59.988 144.830  1.00  0.00           N
ATOM   2016  CA  LYS A 128      41.417  58.848 143.940  1.00  0.00           C
ATOM   2018  CB  LYS A 128      42.776  58.198 143.560  1.00  0.00           C
ATOM   2021  CG  LYS A 128      43.517  58.918 142.410  1.00  0.00           C
ATOM   2024  CD  LYS A 128      44.177  60.248 142.790  1.00  0.00           C
ATOM   2027  CE  LYS A 128      44.958  60.878 141.640  1.00  0.00           C
ATOM   2030  NZ  LYS A 128      46.017  59.958 141.220  1.00  0.00           N
ATOM   2034  C   LYS A 128      40.417  57.768 144.370  1.00  0.00           C
ATOM   2035  O   LYS A 128      39.637  57.288 143.550  1.00  0.00           O
ATOM   2036  N   GLN A 129      40.367  57.377 145.660  1.00  0.00           N
ATOM   2038  CA  GLN A 129      39.338  56.477 146.150  1.00  0.00           C
ATOM   2040  CB  GLN A 129      39.617  56.057 147.610  1.00  0.00           C
ATOM   2043  CG  GLN A 129      40.978  55.348 147.780  1.00  0.00           C
ATOM   2046  CD  GLN A 129      41.217  54.838 149.200  1.00  0.00           C
ATOM   2047  OE1 GLN A 129      40.308  54.718 150.020  1.00  0.00           O
ATOM   2048  NE2 GLN A 129      42.488  54.498 149.530  1.00  0.00           N
ATOM   2051  C   GLN A 129      37.928  57.027 146.000  1.00  0.00           C
ATOM   2052  O   GLN A 129      37.018  56.338 145.530  1.00  0.00           O
ATOM   2053  N   GLN A 130      37.707  58.328 146.330  1.00  0.00           N
ATOM   2055  CA  GLN A 130      36.408  58.977 146.230  1.00  0.00           C
ATOM   2057  CB  GLN A 130      36.487  60.488 146.590  1.00  0.00           C
ATOM   2060  CG  GLN A 130      36.978  60.838 148.020  1.00  0.00           C
ATOM   2063  CD  GLN A 130      36.768  62.328 148.290  1.00  0.00           C
ATOM   2064  OE1 GLN A 130      37.117  63.178 147.470  1.00  0.00           O
ATOM   2065  NE2 GLN A 130      36.188  62.687 149.450  1.00  0.00           N
ATOM   2068  C   GLN A 130      35.807  58.878 144.830  1.00  0.00           C
ATOM   2069  O   GLN A 130      34.667  58.468 144.630  1.00  0.00           O
ATOM   2070  N   LEU A 131      36.638  59.187 143.810  1.00  0.00           N
ATOM   2072  CA  LEU A 131      36.228  59.318 142.430  1.00  0.00           C
ATOM   2074  CB  LEU A 131      37.138  60.378 141.720  1.00  0.00           C
ATOM   2077  CG  LEU A 131      36.797  61.868 141.870  1.00  0.00           C
ATOM   2079  CD1 LEU A 131      36.717  62.367 143.320  1.00  0.00           C
ATOM   2083  CD2 LEU A 131      37.867  62.687 141.110  1.00  0.00           C
ATOM   2087  C   LEU A 131      36.338  57.988 141.680  1.00  0.00           C
ATOM   2088  O   LEU A 131      36.037  57.908 140.490  1.00  0.00           O
ATOM   2089  N   GLY A 132      36.768  56.897 142.350  1.00  0.00           N
ATOM   2091  CA  GLY A 132      36.917  55.588 141.690  1.00  0.00           C
ATOM   2094  C   GLY A 132      38.088  55.467 140.730  1.00  0.00           C
ATOM   2095  O   GLY A 132      37.937  55.047 139.590  1.00  0.00           O
ATOM   2096  N   LEU A 133      39.277  55.888 141.170  1.00  0.00           N
ATOM   2098  CA  LEU A 133      40.487  55.888 140.380  1.00  0.00           C
ATOM   2100  CB  LEU A 133      41.208  57.268 140.320  1.00  0.00           C
ATOM   2103  CG  LEU A 133      40.576  58.328 139.400  1.00  0.00           C
ATOM   2105  CD1 LEU A 133      40.597  57.878 137.940  1.00  0.00           C
ATOM   2109  CD2 LEU A 133      39.167  58.668 139.850  1.00  0.00           C
ATOM   2113  C   LEU A 133      41.498  54.948 140.990  1.00  0.00           C
ATOM   2114  O   LEU A 133      41.498  54.667 142.180  1.00  0.00           O
ATOM   2115  N   SER A 134      42.418  54.467 140.140  1.00  0.00           N
ATOM   2117  CA  SER A 134      43.617  53.797 140.580  1.00  0.00           C
ATOM   2119  CB  SER A 134      44.448  53.318 139.390  1.00  0.00           C
ATOM   2122  OG  SER A 134      43.797  52.258 138.690  1.00  0.00           O
ATOM   2124  C   SER A 134      44.518  54.677 141.450  1.00  0.00           C
ATOM   2125  O   SER A 134      44.687  55.867 141.200  1.00  0.00           O
ATOM   2126  N   PRO A 135      45.128  54.147 142.490  1.00  0.00           N
ATOM   2127  CD  PRO A 135      44.988  52.748 142.880  1.00  0.00           C
ATOM   2130  CA  PRO A 135      45.887  54.928 143.450  1.00  0.00           C
ATOM   2132  CB  PRO A 135      45.917  53.998 144.670  1.00  0.00           C
ATOM   2135  CG  PRO A 135      45.908  52.588 144.070  1.00  0.00           C
ATOM   2138  C   PRO A 135      47.278  55.288 142.970  1.00  0.00           C
ATOM   2139  O   PRO A 135      47.857  56.257 143.460  1.00  0.00           O
ATOM   2140  N   GLN A 136      47.896  54.488 142.090  1.00  0.00           N
ATOM   2142  CA  GLN A 136      49.286  54.648 141.700  1.00  0.00           C
ATOM   2144  CB  GLN A 136      49.937  53.248 141.620  1.00  0.00           C
ATOM   2147  CG  GLN A 136      49.117  52.218 140.800  1.00  0.00           C
ATOM   2150  CD  GLN A 136      49.958  50.977 140.470  1.00  0.00           C
ATOM   2151  OE1 GLN A 136      50.917  50.658 141.190  1.00  0.00           O
ATOM   2152  NE2 GLN A 136      49.588  50.288 139.360  1.00  0.00           N
ATOM   2155  C   GLN A 136      49.448  55.397 140.390  1.00  0.00           C
ATOM   2156  O   GLN A 136      50.527  55.888 140.060  1.00  0.00           O
ATOM   2157  N   ASP A 137      48.338  55.537 139.640  1.00  0.00           N
ATOM   2159  CA  ASP A 137      48.307  56.038 138.280  1.00  0.00           C
ATOM   2161  CB  ASP A 137      46.896  55.748 137.670  1.00  0.00           C
ATOM   2164  CG  ASP A 137      46.646  54.268 137.350  1.00  0.00           C
ATOM   2165  OD1 ASP A 137      47.267  53.398 138.010  1.00  0.00           O
ATOM   2166  OD2 ASP A 137      45.698  53.988 136.560  1.00  0.00           O
ATOM   2167  C   ASP A 137      48.728  57.507 138.140  1.00  0.00           C
ATOM   2168  O   ASP A 137      49.356  57.918 137.170  1.00  0.00           O
ATOM   2169  N   SER A 138      48.426  58.347 139.150  1.00  0.00           N
ATOM   2171  CA  SER A 138      48.668  59.788 139.100  1.00  0.00           C
ATOM   2173  CB  SER A 138      50.128  60.248 139.020  1.00  0.00           C
ATOM   2176  OG  SER A 138      50.797  59.968 140.250  1.00  0.00           O
ATOM   2178  C   SER A 138      47.658  60.628 138.320  1.00  0.00           C
ATOM   2179  O   SER A 138      46.478  60.568 138.680  1.00  0.00           O
ATOM   2180  N   LEU A 139      47.966  61.528 137.370  1.00  0.00           N
ATOM   2182  CA  LEU A 139      47.036  62.637 137.150  1.00  0.00           C
ATOM   2184  CB  LEU A 139      47.808  63.948 136.870  1.00  0.00           C
ATOM   2187  CG  LEU A 139      47.568  65.047 137.930  1.00  0.00           C
ATOM   2189  CD1 LEU A 139      48.247  64.677 139.260  1.00  0.00           C
ATOM   2193  CD2 LEU A 139      48.068  66.387 137.380  1.00  0.00           C
ATOM   2197  C   LEU A 139      45.996  62.477 136.050  1.00  0.00           C
ATOM   2198  O   LEU A 139      45.088  63.297 135.920  1.00  0.00           O
ATOM   2199  N   GLY A 140      46.077  61.418 135.230  1.00  0.00           N
ATOM   2201  CA  GLY A 140      45.228  61.238 134.060  1.00  0.00           C
ATOM   2204  C   GLY A 140      45.548  62.247 133.000  1.00  0.00           C
ATOM   2205  O   GLY A 140      46.707  62.598 132.810  1.00  0.00           O
ATOM   2206  N   THR A 141      44.518  62.738 132.290  1.00  0.00           N
ATOM   2208  CA  THR A 141      44.578  63.977 131.540  1.00  0.00           C
ATOM   2210  CB  THR A 141      43.826  63.937 130.200  1.00  0.00           C
ATOM   2212  OG1 THR A 141      44.368  62.918 129.390  1.00  0.00           O
ATOM   2214  CG2 THR A 141      43.818  65.177 129.310  1.00  0.00           C
ATOM   2218  C   THR A 141      43.948  65.018 132.440  1.00  0.00           C
ATOM   2219  O   THR A 141      43.277  64.708 133.440  1.00  0.00           O
ATOM   2220  N   ARG A 142      44.076  66.278 132.040  1.00  0.00           N
ATOM   2222  CA  ARG A 142      43.297  67.448 132.400  1.00  0.00           C
ATOM   2224  CB  ARG A 142      43.188  68.338 131.130  1.00  0.00           C
ATOM   2227  CG  ARG A 142      44.527  68.448 130.370  1.00  0.00           C
ATOM   2230  CD  ARG A 142      44.797  69.808 129.740  1.00  0.00           C
ATOM   2233  NE  ARG A 142      43.838  70.137 128.640  1.00  0.00           N
ATOM   2235  CZ  ARG A 142      43.678  71.387 128.240  1.00  0.00           C
ATOM   2236  NH1 ARG A 142      44.427  72.388 128.670  1.00  0.00           N
ATOM   2239  NH2 ARG A 142      42.667  71.727 127.460  1.00  0.00           N
ATOM   2242  C   ARG A 142      41.927  67.217 133.030  1.00  0.00           C
ATOM   2243  O   ARG A 142      41.698  67.707 134.120  1.00  0.00           O
ATOM   2244  N   SER A 143      40.986  66.448 132.430  1.00  0.00           N
ATOM   2246  CA  SER A 143      39.676  66.187 133.040  1.00  0.00           C
ATOM   2248  CB  SER A 143      38.717  65.297 132.190  1.00  0.00           C
ATOM   2251  OG  SER A 143      37.398  65.218 132.750  1.00  0.00           O
ATOM   2253  C   SER A 143      39.757  65.528 134.410  1.00  0.00           C
ATOM   2254  O   SER A 143      39.058  65.908 135.340  1.00  0.00           O
ATOM   2255  N   LYS A 144      40.627  64.508 134.570  1.00  0.00           N
ATOM   2257  CA  LYS A 144      40.728  63.827 135.840  1.00  0.00           C
ATOM   2259  CB  LYS A 144      41.358  62.448 135.620  1.00  0.00           C
ATOM   2262  CG  LYS A 144      40.996  61.418 136.700  1.00  0.00           C
ATOM   2265  CD  LYS A 144      39.478  61.238 136.930  1.00  0.00           C
ATOM   2268  CE  LYS A 144      38.687  60.787 135.700  1.00  0.00           C
ATOM   2271  NZ  LYS A 144      39.026  59.397 135.390  1.00  0.00           N
ATOM   2275  C   LYS A 144      41.526  64.648 136.820  1.00  0.00           C
ATOM   2276  O   LYS A 144      41.126  64.797 137.970  1.00  0.00           O
ATOM   2277  N   ALA A 145      42.617  65.278 136.370  1.00  0.00           N
ATOM   2279  CA  ALA A 145      43.398  66.208 137.170  1.00  0.00           C
ATOM   2281  CB  ALA A 145      44.578  66.707 136.330  1.00  0.00           C
ATOM   2285  C   ALA A 145      42.568  67.378 137.690  1.00  0.00           C
ATOM   2286  O   ALA A 145      42.638  67.727 138.870  1.00  0.00           O
ATOM   2287  N   ILE A 146      41.698  67.967 136.840  1.00  0.00           N
ATOM   2289  CA  ILE A 146      40.667  68.927 137.240  1.00  0.00           C
ATOM   2291  CB  ILE A 146      39.876  69.477 136.040  1.00  0.00           C
ATOM   2293  CG2 ILE A 146      38.587  70.218 136.450  1.00  0.00           C
ATOM   2297  CG1 ILE A 146      40.757  70.408 135.170  1.00  0.00           C
ATOM   2300  CD  ILE A 146      40.206  70.588 133.740  1.00  0.00           C
ATOM   2304  C   ILE A 146      39.697  68.357 138.260  1.00  0.00           C
ATOM   2305  O   ILE A 146      39.448  68.977 139.280  1.00  0.00           O
ATOM   2306  N   GLY A 147      39.167  67.128 138.040  1.00  0.00           N
ATOM   2308  CA  GLY A 147      38.247  66.498 138.970  1.00  0.00           C
ATOM   2311  C   GLY A 147      38.818  66.208 140.320  1.00  0.00           C
ATOM   2312  O   GLY A 147      38.158  66.418 141.350  1.00  0.00           O
ATOM   2313  N   ILE A 148      40.068  65.738 140.380  1.00  0.00           N
ATOM   2315  CA  ILE A 148      40.817  65.597 141.610  1.00  0.00           C
ATOM   2317  CB  ILE A 148      42.158  64.867 141.440  1.00  0.00           C
ATOM   2319  CG2 ILE A 148      43.106  65.187 142.610  1.00  0.00           C
ATOM   2323  CG1 ILE A 148      41.978  63.328 141.420  1.00  0.00           C
ATOM   2326  CD  ILE A 148      41.588  62.738 140.070  1.00  0.00           C
ATOM   2330  C   ILE A 148      40.986  66.948 142.300  1.00  0.00           C
ATOM   2331  O   ILE A 148      40.646  67.128 143.460  1.00  0.00           O
ATOM   2332  N   ALA A 149      41.488  67.937 141.540  1.00  0.00           N
ATOM   2334  CA  ALA A 149      41.807  69.257 142.020  1.00  0.00           C
ATOM   2336  CB  ALA A 149      42.478  70.037 140.890  1.00  0.00           C
ATOM   2340  C   ALA A 149      40.646  70.018 142.600  1.00  0.00           C
ATOM   2341  O   ALA A 149      40.777  70.617 143.660  1.00  0.00           O
ATOM   2342  N   ARG A 150      39.466  69.948 141.970  1.00  0.00           N
ATOM   2344  CA  ARG A 150      38.257  70.488 142.560  1.00  0.00           C
ATOM   2346  CB  ARG A 150      37.097  70.348 141.550  1.00  0.00           C
ATOM   2349  CG  ARG A 150      37.236  71.268 140.320  1.00  0.00           C
ATOM   2352  CD  ARG A 150      35.958  71.278 139.480  1.00  0.00           C
ATOM   2355  NE  ARG A 150      36.248  71.858 138.140  1.00  0.00           N
ATOM   2357  CZ  ARG A 150      36.218  73.147 137.790  1.00  0.00           C
ATOM   2358  NH1 ARG A 150      35.978  74.138 138.620  1.00  0.00           N
ATOM   2361  NH2 ARG A 150      36.467  73.408 136.520  1.00  0.00           N
ATOM   2364  C   ARG A 150      37.858  69.897 143.920  1.00  0.00           C
ATOM   2365  O   ARG A 150      37.507  70.638 144.840  1.00  0.00           O
ATOM   2366  N   ASN A 151      37.937  68.558 144.110  1.00  0.00           N
ATOM   2368  CA  ASN A 151      37.507  67.918 145.340  1.00  0.00           C
ATOM   2370  CB  ASN A 151      37.268  66.378 145.110  1.00  0.00           C
ATOM   2373  CG  ASN A 151      38.507  65.488 145.190  1.00  0.00           C
ATOM   2374  OD1 ASN A 151      39.216  65.418 146.190  1.00  0.00           O
ATOM   2375  ND2 ASN A 151      38.788  64.757 144.100  1.00  0.00           N
ATOM   2378  C   ASN A 151      38.447  68.187 146.510  1.00  0.00           C
ATOM   2379  O   ASN A 151      38.037  68.178 147.670  1.00  0.00           O
ATOM   2380  N   VAL A 152      39.728  68.477 146.190  1.00  0.00           N
ATOM   2382  CA  VAL A 152      40.797  68.628 147.160  1.00  0.00           C
ATOM   2384  CB  VAL A 152      42.047  67.928 146.620  1.00  0.00           C
ATOM   2386  CG1 VAL A 152      42.678  68.638 145.410  1.00  0.00           C
ATOM   2390  CG2 VAL A 152      43.076  67.838 147.730  1.00  0.00           C
ATOM   2394  C   VAL A 152      41.056  70.088 147.460  1.00  0.00           C
ATOM   2395  O   VAL A 152      41.856  70.488 148.310  1.00  0.00           O
ATOM   2396  N   GLY A 153      40.326  70.967 146.760  1.00  0.00           N
ATOM   2398  CA  GLY A 153      40.497  72.408 146.880  1.00  0.00           C
ATOM   2401  C   GLY A 153      41.807  72.888 146.330  1.00  0.00           C
ATOM   2402  O   GLY A 153      42.428  73.817 146.820  1.00  0.00           O
ATOM   2403  N   ALA A 154      42.337  72.227 145.280  1.00  0.00           N
ATOM   2405  CA  ALA A 154      43.387  72.817 144.490  1.00  0.00           C
ATOM   2407  CB  ALA A 154      44.237  71.768 143.780  1.00  0.00           C
ATOM   2411  C   ALA A 154      42.757  73.817 143.530  1.00  0.00           C
ATOM   2412  O   ALA A 154      41.677  73.617 142.990  1.00  0.00           O
ATOM   2413  N   HIS A 155      43.447  74.948 143.320  1.00  0.00           N
ATOM   2415  CA  HIS A 155      42.997  76.007 142.450  1.00  0.00           C
ATOM   2417  CB  HIS A 155      43.317  77.348 143.150  1.00  0.00           C
ATOM   2420  ND1 HIS A 155      41.707  79.147 142.550  1.00  0.00           N
ATOM   2421  CG  HIS A 155      42.948  78.558 142.410  1.00  0.00           C
ATOM   2422  CE1 HIS A 155      41.786  80.258 141.830  1.00  0.00           C
ATOM   2424  NE2 HIS A 155      43.007  80.408 141.270  1.00  0.00           N
ATOM   2426  CD2 HIS A 155      43.757  79.327 141.660  1.00  0.00           C
ATOM   2428  C   HIS A 155      43.748  75.918 141.130  1.00  0.00           C
ATOM   2429  O   HIS A 155      43.297  76.367 140.080  1.00  0.00           O
ATOM   2430  N   TYR A 156      44.888  75.227 141.130  1.00  0.00           N
ATOM   2432  CA  TYR A 156      45.646  74.997 139.940  1.00  0.00           C
ATOM   2434  CB  TYR A 156      46.966  75.797 139.900  1.00  0.00           C
ATOM   2437  CG  TYR A 156      46.838  77.268 140.180  1.00  0.00           C
ATOM   2438  CD1 TYR A 156      46.147  78.068 139.270  1.00  0.00           C
ATOM   2440  CE1 TYR A 156      46.126  79.458 139.390  1.00  0.00           C
ATOM   2442  CZ  TYR A 156      46.826  80.077 140.430  1.00  0.00           C
ATOM   2443  OH  TYR A 156      46.798  81.477 140.510  1.00  0.00           O
ATOM   2445  CD2 TYR A 156      47.576  77.908 141.200  1.00  0.00           C
ATOM   2447  CE2 TYR A 156      47.576  79.308 141.320  1.00  0.00           C
ATOM   2449  C   TYR A 156      46.038  73.537 139.890  1.00  0.00           C
ATOM   2450  O   TYR A 156      46.098  72.858 140.910  1.00  0.00           O
ATOM   2451  N   VAL A 157      46.338  73.047 138.670  1.00  0.00           N
ATOM   2453  CA  VAL A 157      46.997  71.768 138.520  1.00  0.00           C
ATOM   2455  CB  VAL A 157      46.158  70.668 137.870  1.00  0.00           C
ATOM   2457  CG1 VAL A 157      44.806  70.518 138.570  1.00  0.00           C
ATOM   2461  CG2 VAL A 157      45.887  70.967 136.410  1.00  0.00           C
ATOM   2465  C   VAL A 157      48.286  71.958 137.770  1.00  0.00           C
ATOM   2466  O   VAL A 157      48.447  72.838 136.920  1.00  0.00           O
ATOM   2467  N   LEU A 158      49.277  71.168 138.170  1.00  0.00           N
ATOM   2469  CA  LEU A 158      50.646  71.257 137.740  1.00  0.00           C
ATOM   2471  CB  LEU A 158      51.576  70.927 138.940  1.00  0.00           C
ATOM   2474  CG  LEU A 158      51.638  72.007 140.050  1.00  0.00           C
ATOM   2476  CD1 LEU A 158      50.338  72.738 140.460  1.00  0.00           C
ATOM   2480  CD2 LEU A 158      52.327  71.558 141.330  1.00  0.00           C
ATOM   2484  C   LEU A 158      50.817  70.257 136.620  1.00  0.00           C
ATOM   2485  O   LEU A 158      50.097  69.268 136.550  1.00  0.00           O
ATOM   2486  N   TYR A 159      51.777  70.477 135.690  1.00  0.00           N
ATOM   2488  CA  TYR A 159      52.027  69.528 134.620  1.00  0.00           C
ATOM   2490  CB  TYR A 159      51.568  70.047 133.240  1.00  0.00           C
ATOM   2493  CG  TYR A 159      50.117  69.698 133.160  1.00  0.00           C
ATOM   2494  CD1 TYR A 159      49.767  68.338 133.070  1.00  0.00           C
ATOM   2496  CE1 TYR A 159      48.426  67.948 133.160  1.00  0.00           C
ATOM   2498  CZ  TYR A 159      47.446  68.918 133.330  1.00  0.00           C
ATOM   2499  OH  TYR A 159      46.117  68.547 133.520  1.00  0.00           O
ATOM   2501  CD2 TYR A 159      49.117  70.668 133.320  1.00  0.00           C
ATOM   2503  CE2 TYR A 159      47.776  70.278 133.400  1.00  0.00           C
ATOM   2505  C   TYR A 159      53.408  68.977 134.620  1.00  0.00           C
ATOM   2506  O   TYR A 159      53.967  68.558 133.600  1.00  0.00           O
ATOM   2507  N   SER A 160      53.948  68.927 135.840  1.00  0.00           N
ATOM   2509  CA  SER A 160      55.138  68.227 136.260  1.00  0.00           C
ATOM   2511  CB  SER A 160      55.797  67.217 135.280  1.00  0.00           C
ATOM   2514  OG  SER A 160      55.058  66.018 135.150  1.00  0.00           O
ATOM   2516  C   SER A 160      56.147  69.238 136.670  1.00  0.00           C
ATOM   2517  O   SER A 160      55.937  70.437 136.580  1.00  0.00           O
ATOM   2518  N   SER A 161      57.278  68.738 137.130  1.00  0.00           N
ATOM   2520  CA  SER A 161      58.626  69.248 137.150  1.00  0.00           C
ATOM   2522  CB  SER A 161      59.037  70.547 136.410  1.00  0.00           C
ATOM   2525  OG  SER A 161      59.876  71.387 137.200  1.00  0.00           O
ATOM   2527  C   SER A 161      59.146  69.077 138.520  1.00  0.00           C
ATOM   2528  O   SER A 161      58.387  68.927 139.460  1.00  0.00           O
ATOM   2529  N   ALA A 162      60.478  68.998 138.690  1.00  0.00           N
ATOM   2531  CA  ALA A 162      60.978  68.477 139.920  1.00  0.00           C
ATOM   2533  CB  ALA A 162      60.807  66.958 139.920  1.00  0.00           C
ATOM   2537  C   ALA A 162      62.378  68.867 140.230  1.00  0.00           C
ATOM   2538  O   ALA A 162      62.667  69.488 141.250  1.00  0.00           O
ATOM   2539  N   SER A 163      63.317  68.537 139.330  1.00  0.00           N
ATOM   2541  CA  SER A 163      64.518  69.327 139.180  1.00  0.00           C
ATOM   2543  CB  SER A 163      64.286  70.857 139.140  1.00  0.00           C
ATOM   2546  OG  SER A 163      64.378  71.338 137.810  1.00  0.00           O
ATOM   2548  C   SER A 163      65.658  69.007 140.100  1.00  0.00           C
ATOM   2549  O   SER A 163      65.708  69.397 141.260  1.00  0.00           O
ATOM   2550  N   GLY A 164      66.698  68.367 139.560  1.00  0.00           N
ATOM   2552  CA  GLY A 164      68.018  68.378 140.160  1.00  0.00           C
ATOM   2555  C   GLY A 164      68.198  67.668 141.440  1.00  0.00           C
ATOM   2556  O   GLY A 164      67.678  66.588 141.650  1.00  0.00           O
ATOM   2557  N   ASN A 165      69.047  68.217 142.310  1.00  0.00           N
ATOM   2559  CA  ASN A 165      69.427  67.448 143.460  1.00  0.00           C
ATOM   2561  CB  ASN A 165      70.738  67.977 144.080  1.00  0.00           C
ATOM   2564  CG  ASN A 165      71.268  67.068 145.180  1.00  0.00           C
ATOM   2565  OD1 ASN A 165      70.747  65.997 145.470  1.00  0.00           O
ATOM   2566  ND2 ASN A 165      72.367  67.477 145.830  1.00  0.00           N
ATOM   2569  C   ASN A 165      68.286  67.268 144.420  1.00  0.00           C
ATOM   2570  O   ASN A 165      67.658  68.238 144.800  1.00  0.00           O
ATOM   2571  N   VAL A 166      68.036  66.028 144.880  1.00  0.00           N
ATOM   2573  CA  VAL A 166      67.106  65.628 145.930  1.00  0.00           C
ATOM   2575  CB  VAL A 166      67.308  64.147 146.260  1.00  0.00           C
ATOM   2577  CG1 VAL A 166      66.106  63.638 147.060  1.00  0.00           C
ATOM   2581  CG2 VAL A 166      67.397  63.308 144.960  1.00  0.00           C
ATOM   2585  C   VAL A 166      67.176  66.567 147.150  1.00  0.00           C
ATOM   2586  O   VAL A 166      66.168  66.937 147.750  1.00  0.00           O
ATOM   2587  N   ASN A 167      68.396  67.068 147.440  1.00  0.00           N
ATOM   2589  CA  ASN A 167      68.687  68.047 148.480  1.00  0.00           C
ATOM   2591  CB  ASN A 167      69.838  67.488 149.320  1.00  0.00           C
ATOM   2594  CG  ASN A 167      69.297  66.387 150.200  1.00  0.00           C
ATOM   2595  OD1 ASN A 167      68.138  66.437 150.630  1.00  0.00           O
ATOM   2596  ND2 ASN A 167      70.146  65.397 150.500  1.00  0.00           N
ATOM   2599  C   ASN A 167      69.107  69.437 148.030  1.00  0.00           C
ATOM   2600  O   ASN A 167      69.437  70.297 148.850  1.00  0.00           O
ATOM   2601  N   ALA A 168      69.058  69.757 146.730  1.00  0.00           N
ATOM   2603  CA  ALA A 168      69.117  71.138 146.300  1.00  0.00           C
ATOM   2605  CB  ALA A 168      70.557  71.647 146.170  1.00  0.00           C
ATOM   2609  C   ALA A 168      68.387  71.268 144.980  1.00  0.00           C
ATOM   2610  O   ALA A 168      69.018  71.247 143.910  1.00  0.00           O
ATOM   2611  N   PRO A 169      67.058  71.358 144.990  1.00  0.00           N
ATOM   2612  CD  PRO A 169      66.176  70.908 146.080  1.00  0.00           C
ATOM   2615  CA  PRO A 169      66.326  71.468 143.750  1.00  0.00           C
ATOM   2617  CB  PRO A 169      64.948  70.908 144.110  1.00  0.00           C
ATOM   2620  CG  PRO A 169      65.158  70.067 145.350  1.00  0.00           C
ATOM   2623  C   PRO A 169      66.168  72.908 143.350  1.00  0.00           C
ATOM   2624  O   PRO A 169      66.288  73.787 144.200  1.00  0.00           O
ATOM   2625  N   THR A 170      65.848  73.158 142.080  1.00  0.00           N
ATOM   2627  CA  THR A 170      65.268  74.428 141.660  1.00  0.00           C
ATOM   2629  CB  THR A 170      65.708  74.968 140.300  1.00  0.00           C
ATOM   2631  OG1 THR A 170      65.268  76.297 140.060  1.00  0.00           O
ATOM   2633  CG2 THR A 170      65.308  74.147 139.070  1.00  0.00           C
ATOM   2637  C   THR A 170      63.847  74.077 141.480  1.00  0.00           C
ATOM   2638  O   THR A 170      63.547  72.918 141.230  1.00  0.00           O
ATOM   2639  N   LEU A 171      62.958  75.067 141.450  1.00  0.00           N
ATOM   2641  CA  LEU A 171      61.856  74.888 140.550  1.00  0.00           C
ATOM   2643  CB  LEU A 171      60.568  74.388 141.230  1.00  0.00           C
ATOM   2646  CG  LEU A 171      59.937  73.158 140.580  1.00  0.00           C
ATOM   2648  CD1 LEU A 171      60.877  72.068 140.070  1.00  0.00           C
ATOM   2652  CD2 LEU A 171      58.917  72.477 141.480  1.00  0.00           C
ATOM   2656  C   LEU A 171      61.537  76.147 139.850  1.00  0.00           C
ATOM   2657  O   LEU A 171      61.526  77.217 140.440  1.00  0.00           O
ATOM   2658  N   GLN A 172      61.178  75.927 138.580  1.00  0.00           N
ATOM   2660  CA  GLN A 172      60.557  76.778 137.620  1.00  0.00           C
ATOM   2662  CB  GLN A 172      61.617  77.257 136.620  1.00  0.00           C
ATOM   2665  CG  GLN A 172      61.108  77.477 135.180  1.00  0.00           C
ATOM   2668  CD  GLN A 172      60.417  78.808 134.990  1.00  0.00           C
ATOM   2669  OE1 GLN A 172      61.017  79.867 135.120  1.00  0.00           O
ATOM   2670  NE2 GLN A 172      59.107  78.738 134.740  1.00  0.00           N
ATOM   2673  C   GLN A 172      59.746  75.818 136.830  1.00  0.00           C
ATOM   2674  O   GLN A 172      60.378  74.787 136.640  1.00  0.00           O
ATOM   2675  N   MET A 173      58.496  76.098 136.330  1.00  0.00           N
ATOM   2677  CA  MET A 173      57.757  75.098 135.560  1.00  0.00           C
ATOM   2679  CB  MET A 173      57.878  73.708 136.390  1.00  0.00           C
ATOM   2682  CG  MET A 173      57.478  73.528 137.910  1.00  0.00           C
ATOM   2685  SD  MET A 173      57.358  71.908 138.700  1.00  0.00           S
ATOM   2686  CE  MET A 173      56.017  71.948 139.930  1.00  0.00           C
ATOM   2690  C   MET A 173      56.716  75.558 134.310  1.00  0.00           C
ATOM   2691  O   MET A 173      57.197  76.177 133.360  1.00  0.00           O
ATOM   2692  N   GLN A 174      55.326  75.317 134.230  1.00  0.00           N
ATOM   2694  CA  GLN A 174      54.177  75.437 133.240  1.00  0.00           C
ATOM   2696  CB  GLN A 174      54.097  74.458 132.000  1.00  0.00           C
ATOM   2699  CG  GLN A 174      55.028  74.708 130.800  1.00  0.00           C
ATOM   2702  CD  GLN A 174      55.978  73.568 130.450  1.00  0.00           C
ATOM   2703  OE1 GLN A 174      55.606  72.497 129.960  1.00  0.00           O
ATOM   2704  NE2 GLN A 174      57.288  73.817 130.670  1.00  0.00           N
ATOM   2707  C   GLN A 174      52.757  75.158 133.900  1.00  0.00           C
ATOM   2708  O   GLN A 174      52.488  74.077 134.400  1.00  0.00           O
ATOM   2709  N   LEU A 175      51.757  76.078 133.920  1.00  0.00           N
ATOM   2711  CA  LEU A 175      50.568  75.888 134.780  1.00  0.00           C
ATOM   2713  CB  LEU A 175      50.378  77.088 135.730  1.00  0.00           C
ATOM   2716  CG  LEU A 175      49.286  76.937 136.840  1.00  0.00           C
ATOM   2718  CD1 LEU A 175      49.767  75.908 137.840  1.00  0.00           C
ATOM   2722  CD2 LEU A 175      49.037  78.238 137.600  1.00  0.00           C
ATOM   2726  C   LEU A 175      49.216  75.768 134.080  1.00  0.00           C
ATOM   2727  O   LEU A 175      48.937  76.518 133.150  1.00  0.00           O
ATOM   2728  N   MET A 176      48.297  74.888 134.570  1.00  0.00           N
ATOM   2730  CA  MET A 176      46.877  74.968 134.240  1.00  0.00           C
ATOM   2732  CB  MET A 176      46.288  73.588 133.820  1.00  0.00           C
ATOM   2735  CG  MET A 176      44.827  73.677 133.320  1.00  0.00           C
ATOM   2738  SD  MET A 176      44.128  72.238 132.470  1.00  0.00           S
ATOM   2739  CE  MET A 176      43.908  71.088 133.820  1.00  0.00           C
ATOM   2743  C   MET A 176      46.028  75.518 135.380  1.00  0.00           C
ATOM   2744  O   MET A 176      46.098  75.047 136.520  1.00  0.00           O
ATOM   2745  N   LEU A 177      45.158  76.507 135.100  1.00  0.00           N
ATOM   2747  CA  LEU A 177      44.117  76.897 136.040  1.00  0.00           C
ATOM   2749  CB  LEU A 177      43.528  78.297 135.710  1.00  0.00           C
ATOM   2752  CG  LEU A 177      42.397  78.817 136.630  1.00  0.00           C
ATOM   2754  CD1 LEU A 177      42.857  79.018 138.080  1.00  0.00           C
ATOM   2758  CD2 LEU A 177      41.838  80.148 136.120  1.00  0.00           C
ATOM   2762  C   LEU A 177      43.027  75.848 136.140  1.00  0.00           C
ATOM   2763  O   LEU A 177      42.467  75.448 135.120  1.00  0.00           O
ATOM   2764  N   VAL A 178      42.698  75.338 137.350  1.00  0.00           N
ATOM   2766  CA  VAL A 178      41.747  74.238 137.510  1.00  0.00           C
ATOM   2768  CB  VAL A 178      41.617  73.727 138.960  1.00  0.00           C
ATOM   2770  CG1 VAL A 178      40.716  74.588 139.880  1.00  0.00           C
ATOM   2774  CG2 VAL A 178      41.028  72.308 138.930  1.00  0.00           C
ATOM   2778  C   VAL A 178      40.378  74.598 136.980  1.00  0.00           C
ATOM   2779  O   VAL A 178      39.718  73.827 136.290  1.00  0.00           O
ATOM   2780  N   GLN A 179      39.928  75.827 137.290  1.00  0.00           N
ATOM   2782  CA  GLN A 179      38.566  76.227 137.050  1.00  0.00           C
ATOM   2784  CB  GLN A 179      38.236  77.577 137.730  1.00  0.00           C
ATOM   2787  CG  GLN A 179      36.757  77.998 137.540  1.00  0.00           C
ATOM   2790  CD  GLN A 179      36.417  79.268 138.320  1.00  0.00           C
ATOM   2791  OE1 GLN A 179      37.117  79.688 139.240  1.00  0.00           O
ATOM   2792  NE2 GLN A 179      35.277  79.888 137.930  1.00  0.00           N
ATOM   2795  C   GLN A 179      38.236  76.278 135.580  1.00  0.00           C
ATOM   2796  O   GLN A 179      37.228  75.717 135.150  1.00  0.00           O
ATOM   2797  N   THR A 180      39.158  76.888 134.810  1.00  0.00           N
ATOM   2799  CA  THR A 180      39.058  77.068 133.370  1.00  0.00           C
ATOM   2801  CB  THR A 180      39.937  78.238 132.920  1.00  0.00           C
ATOM   2803  OG1 THR A 180      39.648  79.397 133.680  1.00  0.00           O
ATOM   2805  CG2 THR A 180      39.667  78.647 131.470  1.00  0.00           C
ATOM   2809  C   THR A 180      39.478  75.848 132.590  1.00  0.00           C
ATOM   2810  O   THR A 180      38.998  75.568 131.500  1.00  0.00           O
ATOM   2811  N   GLY A 181      40.448  75.077 133.110  1.00  0.00           N
ATOM   2813  CA  GLY A 181      41.108  74.038 132.340  1.00  0.00           C
ATOM   2816  C   GLY A 181      42.057  74.607 131.310  1.00  0.00           C
ATOM   2817  O   GLY A 181      42.428  73.937 130.360  1.00  0.00           O
ATOM   2818  N   GLU A 182      42.507  75.857 131.520  1.00  0.00           N
ATOM   2820  CA  GLU A 182      43.387  76.588 130.630  1.00  0.00           C
ATOM   2822  CB  GLU A 182      42.917  78.068 130.540  1.00  0.00           C
ATOM   2825  CG  GLU A 182      43.896  79.067 129.870  1.00  0.00           C
ATOM   2828  CD  GLU A 182      43.528  80.528 130.130  1.00  0.00           C
ATOM   2829  OE1 GLU A 182      42.888  80.808 131.180  1.00  0.00           O
ATOM   2830  OE2 GLU A 182      43.937  81.378 129.290  1.00  0.00           O
ATOM   2831  C   GLU A 182      44.848  76.558 131.040  1.00  0.00           C
ATOM   2832  O   GLU A 182      45.187  76.878 132.180  1.00  0.00           O
ATOM   2833  N   ILE A 183      45.777  76.208 130.110  1.00  0.00           N
ATOM   2835  CA  ILE A 183      47.197  76.528 130.300  1.00  0.00           C
ATOM   2837  CB  ILE A 183      48.216  75.797 129.420  1.00  0.00           C
ATOM   2839  CG2 ILE A 183      49.658  76.348 129.620  1.00  0.00           C
ATOM   2843  CG1 ILE A 183      48.207  74.287 129.730  1.00  0.00           C
ATOM   2846  CD  ILE A 183      48.768  73.977 131.120  1.00  0.00           C
ATOM   2850  C   ILE A 183      47.467  77.998 130.170  1.00  0.00           C
ATOM   2851  O   ILE A 183      47.327  78.598 129.100  1.00  0.00           O
ATOM   2852  N   ILE A 184      47.847  78.617 131.290  1.00  0.00           N
ATOM   2854  CA  ILE A 184      48.018  80.037 131.360  1.00  0.00           C
ATOM   2856  CB  ILE A 184      47.797  80.488 132.800  1.00  0.00           C
ATOM   2858  CG2 ILE A 184      46.358  80.098 133.210  1.00  0.00           C
ATOM   2862  CG1 ILE A 184      48.797  79.867 133.800  1.00  0.00           C
ATOM   2865  CD  ILE A 184      48.748  80.577 135.140  1.00  0.00           C
ATOM   2869  C   ILE A 184      49.377  80.477 130.810  1.00  0.00           C
ATOM   2870  O   ILE A 184      49.497  81.567 130.260  1.00  0.00           O
ATOM   2871  N   TRP A 185      50.448  79.638 130.950  1.00  0.00           N
ATOM   2873  CA  TRP A 185      51.807  80.098 130.750  1.00  0.00           C
ATOM   2875  CB  TRP A 185      52.097  81.308 131.730  1.00  0.00           C
ATOM   2878  CG  TRP A 185      53.507  81.498 132.160  1.00  0.00           C
ATOM   2879  CD1 TRP A 185      54.518  82.267 131.650  1.00  0.00           C
ATOM   2881  NE1 TRP A 185      55.716  81.817 132.140  1.00  0.00           N
ATOM   2883  CE2 TRP A 185      55.487  80.717 132.920  1.00  0.00           C
ATOM   2884  CD2 TRP A 185      54.097  80.528 133.000  1.00  0.00           C
ATOM   2885  CE3 TRP A 185      53.577  79.467 133.740  1.00  0.00           C
ATOM   2887  CZ3 TRP A 185      54.466  78.588 134.330  1.00  0.00           C
ATOM   2889  CZ2 TRP A 185      56.367  79.848 133.500  1.00  0.00           C
ATOM   2891  CH2 TRP A 185      55.838  78.778 134.230  1.00  0.00           C
ATOM   2893  C   TRP A 185      52.847  78.948 130.710  1.00  0.00           C
ATOM   2894  O   TRP A 185      52.568  77.817 131.130  1.00  0.00           O
ATOM   2895  N   SER A 186      54.107  79.187 130.210  1.00  0.00           N
ATOM   2897  CA  SER A 186      55.198  78.198 130.180  1.00  0.00           C
ATOM   2899  CB  SER A 186      55.088  77.348 128.870  1.00  0.00           C
ATOM   2902  OG  SER A 186      55.248  78.128 127.680  1.00  0.00           O
ATOM   2904  C   SER A 186      56.658  78.727 130.330  1.00  0.00           C
ATOM   2905  O   SER A 186      57.027  79.757 129.770  1.00  0.00           O
ATOM   2906  N   GLY A 187      57.588  78.047 131.100  1.00  0.00           N
ATOM   2908  CA  GLY A 187      58.988  78.537 131.260  1.00  0.00           C
ATOM   2911  C   GLY A 187      60.128  77.567 131.610  1.00  0.00           C
ATOM   2912  O   GLY A 187      59.988  76.367 131.460  1.00  0.00           O
ATOM   2913  N   LYS A 188      61.326  78.117 132.000  1.00  0.00           N
ATOM   2915  CA  LYS A 188      62.588  77.378 132.270  1.00  0.00           C
ATOM   2917  CB  LYS A 188      63.297  76.878 131.000  1.00  0.00           C
ATOM   2920  CG  LYS A 188      63.528  77.988 129.970  1.00  0.00           C
ATOM   2923  CD  LYS A 188      62.297  78.248 129.080  1.00  0.00           C
ATOM   2926  CE  LYS A 188      61.927  79.717 129.060  1.00  0.00           C
ATOM   2929  NZ  LYS A 188      60.986  79.997 127.960  1.00  0.00           N
ATOM   2933  C   LYS A 188      63.598  78.208 133.120  1.00  0.00           C
ATOM   2934  O   LYS A 188      63.558  79.437 133.060  1.00  0.00           O
ATOM   2935  N   GLY A 189      64.437  77.588 134.020  1.00  0.00           N
ATOM   2937  CA  GLY A 189      65.106  78.278 135.140  1.00  0.00           C
ATOM   2940  C   GLY A 189      65.628  77.408 136.310  1.00  0.00           C
ATOM   2941  O   GLY A 189      64.867  76.717 136.990  1.00  0.00           O
ATOM   2942  N   ALA A 190      66.948  77.477 136.590  1.00  0.00           N
ATOM   2944  CA  ALA A 190      67.746  76.408 137.190  1.00  0.00           C
ATOM   2946  CB  ALA A 190      68.878  76.047 136.200  1.00  0.00           C
ATOM   2950  C   ALA A 190      68.367  76.647 138.600  1.00  0.00           C
ATOM   2951  O   ALA A 190      68.457  77.757 139.110  1.00  0.00           O
ATOM   2952  N   VAL A 191      68.816  75.547 139.240  1.00  0.00           N
ATOM   2954  CA  VAL A 191      69.676  75.378 140.430  1.00  0.00           C
ATOM   2956  CB  VAL A 191      68.967  75.128 141.790  1.00  0.00           C
ATOM   2958  CG1 VAL A 191      69.908  74.757 142.960  1.00  0.00           C
ATOM   2962  CG2 VAL A 191      68.187  76.378 142.250  1.00  0.00           C
ATOM   2966  C   VAL A 191      70.557  74.198 140.030  1.00  0.00           C
ATOM   2967  O   VAL A 191      70.547  73.097 140.590  1.00  0.00           O
ATOM   2968  N   SER A 192      71.297  74.367 138.930  1.00  0.00           N
ATOM   2970  CA  SER A 192      72.047  73.327 138.250  1.00  0.00           C
ATOM   2972  CB  SER A 192      72.128  73.607 136.730  1.00  0.00           C
ATOM   2975  OG  SER A 192      72.067  75.018 136.500  1.00  0.00           O
ATOM   2977  C   SER A 192      73.466  73.217 138.750  1.00  0.00           C
ATOM   2978  O   SER A 192      74.136  74.238 138.890  1.00  0.00           O
ATOM   2979  N   GLN A 193      73.978  71.967 138.930  1.00  0.00           N
ATOM   2981  CA  GLN A 193      75.396  71.727 138.750  1.00  0.00           C
ATOM   2983  CB  GLN A 193      76.288  72.497 139.780  1.00  0.00           C
ATOM   2986  CG  GLN A 193      77.268  73.528 139.150  1.00  0.00           C
ATOM   2989  CD  GLN A 193      77.536  73.318 137.660  1.00  0.00           C
ATOM   2990  OE1 GLN A 193      76.997  74.018 136.800  1.00  0.00           O
ATOM   2991  NE2 GLN A 193      78.346  72.287 137.320  1.00  0.00           N
ATOM   2994  C   GLN A 193      75.848  70.238 138.720  1.00  0.00           C
ATOM   2995  OT1 GLN A 193      76.277  69.738 137.640  1.00  0.00           O
ATOM   2996  OT2 GLN A 193      75.908  69.617 139.820  1.00  0.00           O
ATOM   2997  NH3 POPEB 194     105.488  62.358 131.920  1.00  0.00           N
ATOM   3001  C12 POPEB 194     105.878  60.927 132.130  1.00  0.00           C
ATOM   3004  C11 POPEB 194     105.417  60.028 130.950  1.00  0.00           C
ATOM   3007  P   POPEB 194     106.096  57.588 131.810  1.00  0.00           P
ATOM   3008  O13 POPEB 194     106.967  57.827 132.980  1.00  0.00           O
ATOM   3009  O14 POPEB 194     104.697  57.218 132.080  1.00  0.00           O
ATOM   3010  O11 POPEB 194     106.738  56.488 130.900  1.00  0.00           O
ATOM   3011  O12 POPEB 194     106.187  58.838 130.860  1.00  0.00           O
ATOM   3012  C1  POPEB 194     107.757  56.858 129.970  1.00  0.00           C
ATOM   3015  C2  POPEB 194     108.188  55.647 129.130  1.00  0.00           C
ATOM   3017  O21 POPEB 194     108.747  56.178 127.910  1.00  0.00           O
ATOM   3018  C21 POPEB 194     109.997  55.857 127.650  1.00  0.00           C
ATOM   3019  O22 POPEB 194     110.728  55.168 128.350  1.00  0.00           O
ATOM   3020  C22 POPEB 194     110.417  56.488 126.330  1.00  0.00           C
ATOM   3023  C3  POPEB 194     106.956  54.747 128.820  1.00  0.00           C
ATOM   3026  O31 POPEB 194     107.337  53.508 128.210  1.00  0.00           O
ATOM   3027  C31 POPEB 194     107.297  53.508 126.890  1.00  0.00           C
ATOM   3028  O32 POPEB 194     106.988  54.457 126.190  1.00  0.00           O
ATOM   3029  C32 POPEB 194     107.708  52.128 126.380  1.00  0.00           C
ATOM   3032  C23 POPEB 194     109.958  55.597 125.150  1.00  0.00           C
ATOM   3035  C24 POPEB 194     110.408  56.127 123.790  1.00  0.00           C
ATOM   3038  C25 POPEB 194     109.857  55.278 122.640  1.00  0.00           C
ATOM   3041  C26 POPEB 194     110.177  55.867 121.260  1.00  0.00           C
ATOM   3044  C27 POPEB 194     111.087  54.968 120.400  1.00  0.00           C
ATOM   3047  C28 POPEB 194     111.588  55.637 119.100  1.00  0.00           C
ATOM   3050  C29 POPEB 194     110.466  56.198 118.270  1.00  0.00           C
ATOM   3052 0C21 POPEB 194     110.168  55.927 116.990  1.00  0.00           C
ATOM   3054 1C21 POPEB 194     110.908  55.007 116.040  1.00  0.00           C
ATOM   3057 2C21 POPEB 194     111.047  55.608 114.630  1.00  0.00           C
ATOM   3060 3C21 POPEB 194     109.697  55.857 113.920  1.00  0.00           C
ATOM   3063 4C21 POPEB 194     109.846  56.218 112.440  1.00  0.00           C
ATOM   3066 5C21 POPEB 194     110.396  55.058 111.590  1.00  0.00           C
ATOM   3069 6C21 POPEB 194     110.417  55.367 110.100  1.00  0.00           C
ATOM   3072 7C21 POPEB 194     110.947  54.198 109.270  1.00  0.00           C
ATOM   3075 8C21 POPEB 194     110.937  54.457 107.770  1.00  0.00           C
ATOM   3079  C33 POPEB 194     108.048  52.148 124.870  1.00  0.00           C
ATOM   3082  C34 POPEB 194     108.057  50.748 124.240  1.00  0.00           C
ATOM   3085  C35 POPEB 194     107.677  50.717 122.750  1.00  0.00           C
ATOM   3088  C36 POPEB 194     108.176  51.858 121.840  1.00  0.00           C
ATOM   3091  C37 POPEB 194     107.257  51.998 120.610  1.00  0.00           C
ATOM   3094  C38 POPEB 194     107.587  53.167 119.670  1.00  0.00           C
ATOM   3097  C39 POPEB 194     106.667  53.167 118.430  1.00  0.00           C
ATOM   3100 0C31 POPEB 194     106.728  54.457 117.620  1.00  0.00           C
ATOM   3103 1C31 POPEB 194     105.857  54.438 116.350  1.00  0.00           C
ATOM   3106 2C31 POPEB 194     105.928  55.768 115.590  1.00  0.00           C
ATOM   3109 3C31 POPEB 194     105.286  55.748 114.200  1.00  0.00           C
ATOM   3112 4C31 POPEB 194     103.757  55.647 114.220  1.00  0.00           C
ATOM   3115 5C31 POPEB 194     103.158  55.908 112.830  1.00  0.00           C
ATOM   3118 6C31 POPEB 194     101.637  55.777 112.760  1.00  0.00           C
ATOM   3122  NH3 POPEC 195      19.297  60.478  86.200  1.00  0.00           N
ATOM   3126  C12 POPEC 195      20.457  60.588  85.240  1.00  0.00           C
ATOM   3129  C11 POPEC 195      21.058  59.228  84.840  1.00  0.00           C
ATOM   3132  P   POPEC 195      23.658  59.077  85.280  1.00  0.00           P
ATOM   3133  O13 POPEC 195      23.927  57.637  85.240  1.00  0.00           O
ATOM   3134  O14 POPEC 195      24.748  60.018  84.950  1.00  0.00           O
ATOM   3135  O11 POPEC 195      23.077  59.448  86.690  1.00  0.00           O
ATOM   3136  O12 POPEC 195      22.398  59.378  84.350  1.00  0.00           O
ATOM   3137  C1  POPEC 195      23.876  59.277  87.860  1.00  0.00           C
ATOM   3140  C2  POPEC 195      22.927  59.088  89.070  1.00  0.00           C
ATOM   3142  O21 POPEC 195      23.547  59.238  90.360  1.00  0.00           O
ATOM   3143  C21 POPEC 195      24.498  58.367  90.680  1.00  0.00           C
ATOM   3144  O22 POPEC 195      25.027  57.568  89.920  1.00  0.00           O
ATOM   3145  C22 POPEC 195      24.748  58.388  92.190  1.00  0.00           C
ATOM   3148  C3  POPEC 195      22.097  57.768  88.990  1.00  0.00           C
ATOM   3151  O31 POPEC 195      21.117  57.718  90.050  1.00  0.00           O
ATOM   3152  C31 POPEC 195      20.088  58.518  89.810  1.00  0.00           C
ATOM   3153  O32 POPEC 195      19.748  58.937  88.720  1.00  0.00           O
ATOM   3154  C32 POPEC 195      19.548  59.028  91.160  1.00  0.00           C
ATOM   3157  C23 POPEC 195      23.498  58.538  93.090  1.00  0.00           C
ATOM   3160  C24 POPEC 195      23.248  59.958  93.610  1.00  0.00           C
ATOM   3163  C25 POPEC 195      22.078  60.098  94.600  1.00  0.00           C
ATOM   3166  C26 POPEC 195      22.308  59.358  95.930  1.00  0.00           C
ATOM   3169  C27 POPEC 195      21.148  59.508  96.930  1.00  0.00           C
ATOM   3172  C28 POPEC 195      21.388  58.658  98.200  1.00  0.00           C
ATOM   3175  C29 POPEC 195      20.147  58.097  98.850  1.00  0.00           C
ATOM   3177 0C21 POPEC 195      20.126  57.288  99.920  1.00  0.00           C
ATOM   3179 1C21 POPEC 195      21.318  56.838 100.740  1.00  0.00           C
ATOM   3182 2C21 POPEC 195      20.938  56.628 102.220  1.00  0.00           C
ATOM   3185 3C21 POPEC 195      20.298  57.867 102.860  1.00  0.00           C
ATOM   3188 4C21 POPEC 195      20.488  57.928 104.380  1.00  0.00           C
ATOM   3191 5C21 POPEC 195      19.738  59.108 105.010  1.00  0.00           C
ATOM   3194 6C21 POPEC 195      18.468  58.687 105.750  1.00  0.00           C
ATOM   3197 7C21 POPEC 195      17.627  59.888 106.210  1.00  0.00           C
ATOM   3200 8C21 POPEC 195      16.388  59.488 107.020  1.00  0.00           C
ATOM   3204  C33 POPEC 195      19.188  60.527  91.080  1.00  0.00           C
ATOM   3207  C34 POPEC 195      18.667  61.127  92.390  1.00  0.00           C
ATOM   3210  C35 POPEC 195      17.398  60.478  92.930  1.00  0.00           C
ATOM   3213  C36 POPEC 195      17.017  61.028  94.300  1.00  0.00           C
ATOM   3216  C37 POPEC 195      16.528  59.898  95.200  1.00  0.00           C
ATOM   3219  C38 POPEC 195      16.148  60.367  96.610  1.00  0.00           C
ATOM   3222  C39 POPEC 195      17.367  60.608  97.500  1.00  0.00           C
ATOM   3225 0C31 POPEC 195      16.947  60.758  98.960  1.00  0.00           C
ATOM   3228 1C31 POPEC 195      17.927  61.568  99.790  1.00  0.00           C
ATOM   3231 2C31 POPEC 195      17.328  61.917 101.160  1.00  0.00           C
ATOM   3234 3C31 POPEC 195      18.158  62.988 101.870  1.00  0.00           C
ATOM   3237 4C31 POPEC 195      18.148  62.808 103.380  1.00  0.00           C
ATOM   3240 5C31 POPEC 195      19.388  63.408 104.030  1.00  0.00           C
ATOM   3243 6C31 POPEC 195      19.608  62.867 105.440  1.00  0.00           C
ATOM   3247  NH3 POPED 196       8.258  50.028  87.120  1.00  0.00           N
ATOM   3251  C12 POPED 196       8.938  49.547  85.880  1.00  0.00           C
ATOM   3254  C11 POPED 196       8.608  50.467  84.710  1.00  0.00           C
ATOM   3257  P   POPED 196       8.828  53.007  84.460  1.00  0.00           P
ATOM   3258  O13 POPED 196       7.748  52.878  83.460  1.00  0.00           O
ATOM   3259  O14 POPED 196       9.847  54.038  84.200  1.00  0.00           O
ATOM   3260  O11 POPED 196       8.158  53.248  85.880  1.00  0.00           O
ATOM   3261  O12 POPED 196       9.498  51.598  84.700  1.00  0.00           O
ATOM   3262  C1  POPED 196       8.398  54.518  86.510  1.00  0.00           C
ATOM   3265  C2  POPED 196       9.748  54.518  87.290  1.00  0.00           C
ATOM   3267  O21 POPED 196       9.538  54.648  88.700  1.00  0.00           O
ATOM   3268  C21 POPED 196       9.008  53.538  89.230  1.00  0.00           C
ATOM   3269  O22 POPED 196       8.748  52.507  88.630  1.00  0.00           O
ATOM   3270  C22 POPED 196       8.838  53.748  90.730  1.00  0.00           C
ATOM   3273  C3  POPED 196      10.738  55.608  86.770  1.00  0.00           C
ATOM   3276  O31 POPED 196      11.828  55.987  87.650  1.00  0.00           O
ATOM   3277  C31 POPED 196      12.578  55.018  88.170  1.00  0.00           C
ATOM   3278  O32 POPED 196      12.347  53.827  88.160  1.00  0.00           O
ATOM   3279  C32 POPED 196      13.748  55.678  88.920  1.00  0.00           C
ATOM   3282  C23 POPED 196       8.868  52.428  91.520  1.00  0.00           C
ATOM   3285  C24 POPED 196       9.528  52.617  92.880  1.00  0.00           C
ATOM   3288  C25 POPED 196       8.818  53.617  93.810  1.00  0.00           C
ATOM   3291  C26 POPED 196       9.798  54.667  94.350  1.00  0.00           C
ATOM   3294  C27 POPED 196       9.128  55.797  95.140  1.00  0.00           C
ATOM   3297  C28 POPED 196      10.098  56.928  95.510  1.00  0.00           C
ATOM   3300  C29 POPED 196      10.618  57.658  94.300  1.00  0.00           C
ATOM   3302 0C21 POPED 196      11.698  58.458  94.290  1.00  0.00           C
ATOM   3304 1C21 POPED 196      12.538  58.778  95.500  1.00  0.00           C
ATOM   3307 2C21 POPED 196      11.898  59.818  96.440  1.00  0.00           C
ATOM   3310 3C21 POPED 196      12.688  59.958  97.740  1.00  0.00           C
ATOM   3313 4C21 POPED 196      11.838  60.488  98.910  1.00  0.00           C
ATOM   3316 5C21 POPED 196      12.668  60.727 100.180  1.00  0.00           C
ATOM   3319 6C21 POPED 196      13.098  59.467 100.940  1.00  0.00           C
ATOM   3322 7C21 POPED 196      14.048  59.828 102.100  1.00  0.00           C
ATOM   3325 8C21 POPED 196      15.088  58.748 102.420  1.00  0.00           C
ATOM   3329  C33 POPED 196      14.008  55.058  90.320  1.00  0.00           C
ATOM   3332  C34 POPED 196      13.478  55.908  91.480  1.00  0.00           C
ATOM   3335  C35 POPED 196      13.558  55.178  92.820  1.00  0.00           C
ATOM   3338  C36 POPED 196      14.627  55.678  93.810  1.00  0.00           C
ATOM   3341  C37 POPED 196      14.678  54.768  95.040  1.00  0.00           C
ATOM   3344  C38 POPED 196      13.568  55.058  96.070  1.00  0.00           C
ATOM   3347  C39 POPED 196      13.588  54.077  97.240  1.00  0.00           C
ATOM   3350 0C31 POPED 196      12.738  54.537  98.430  1.00  0.00           C
ATOM   3353 1C31 POPED 196      12.678  53.477  99.530  1.00  0.00           C
ATOM   3356 2C31 POPED 196      11.698  53.808 100.670  1.00  0.00           C
ATOM   3359 3C31 POPED 196      12.047  55.077 101.450  1.00  0.00           C
ATOM   3362 4C31 POPED 196      11.628  54.968 102.920  1.00  0.00           C
ATOM   3365 5C31 POPED 196      12.098  56.158 103.770  1.00  0.00           C
ATOM   3368 6C31 POPED 196      11.668  56.008 105.230  1.00  0.00           C
ATOM   3372  NH3 POPEE 197     131.982  44.747  87.420  1.00  0.00           N
ATOM   3376  C12 POPEE 197     131.073  45.748  86.780  1.00  0.00           C
ATOM   3379  C11 POPEE 197     130.062  46.288  87.800  1.00  0.00           C
ATOM   3382  P   POPEE 197     129.773  48.878  87.670  1.00  0.00           P
ATOM   3383  O13 POPEE 197     130.643  50.058  87.790  1.00  0.00           O
ATOM   3384  O14 POPEE 197     129.223  48.598  86.320  1.00  0.00           O
ATOM   3385  O11 POPEE 197     128.562  49.047  88.660  1.00  0.00           O
ATOM   3386  O12 POPEE 197     130.473  47.588  88.210  1.00  0.00           O
ATOM   3387  C1  POPEE 197     128.853  49.098  90.060  1.00  0.00           C
ATOM   3390  C2  POPEE 197     128.083  50.257  90.730  1.00  0.00           C
ATOM   3392  O21 POPEE 197     128.352  50.257  92.130  1.00  0.00           O
ATOM   3393  C21 POPEE 197     129.533  50.637  92.540  1.00  0.00           C
ATOM   3394  O22 POPEE 197     130.482  50.938  91.850  1.00  0.00           O
ATOM   3395  C22 POPEE 197     129.493  50.618  94.060  1.00  0.00           C
ATOM   3398  C3  POPEE 197     126.543  50.117  90.590  1.00  0.00           C
ATOM   3401  O31 POPEE 197     125.857  51.288  91.080  1.00  0.00           O
ATOM   3402  C31 POPEE 197     125.597  51.378  92.390  1.00  0.00           C
ATOM   3403  O32 POPEE 197     125.908  50.558  93.240  1.00  0.00           O
ATOM   3404  C32 POPEE 197     124.917  52.727  92.650  1.00  0.00           C
ATOM   3407  C23 POPEE 197     128.822  51.878  94.640  1.00  0.00           C
ATOM   3410  C24 POPEE 197     128.402  51.687  96.100  1.00  0.00           C
ATOM   3413  C25 POPEE 197     129.482  50.977  96.930  1.00  0.00           C
ATOM   3416  C26 POPEE 197     129.333  51.227  98.430  1.00  0.00           C
ATOM   3419  C27 POPEE 197     130.492  50.588  99.200  1.00  0.00           C
ATOM   3422  C28 POPEE 197     130.592  51.088 100.640  1.00  0.00           C
ATOM   3425  C29 POPEE 197     129.493  50.507 101.500  1.00  0.00           C
ATOM   3427 0C21 POPEE 197     129.643  49.718 102.580  1.00  0.00           C
ATOM   3429 1C21 POPEE 197     130.952  49.268 103.180  1.00  0.00           C
ATOM   3432 2C21 POPEE 197     131.232  49.948 104.530  1.00  0.00           C
ATOM   3435 3C21 POPEE 197     130.292  49.457 105.630  1.00  0.00           C
ATOM   3438 4C21 POPEE 197     130.682  49.948 107.030  1.00  0.00           C
ATOM   3441 5C21 POPEE 197     129.583  49.698 108.070  1.00  0.00           C
ATOM   3444 6C21 POPEE 197     129.232  48.217 108.260  1.00  0.00           C
ATOM   3447 7C21 POPEE 197     127.992  48.048 109.150  1.00  0.00           C
ATOM   3450 8C21 POPEE 197     127.643  46.577 109.410  1.00  0.00           C
ATOM   3454  C33 POPEE 197     124.978  53.188  94.140  1.00  0.00           C
ATOM   3457  C34 POPEE 197     123.887  52.568  95.030  1.00  0.00           C
ATOM   3460  C35 POPEE 197     124.408  51.957  96.350  1.00  0.00           C
ATOM   3463  C36 POPEE 197     125.057  52.998  97.270  1.00  0.00           C
ATOM   3466  C37 POPEE 197     125.408  52.458  98.660  1.00  0.00           C
ATOM   3469  C38 POPEE 197     126.158  53.538  99.450  1.00  0.00           C
ATOM   3472  C39 POPEE 197     126.398  53.188 100.920  1.00  0.00           C
ATOM   3475 0C31 POPEE 197     127.113  54.338 101.630  1.00  0.00           C
ATOM   3478 1C31 POPEE 197     127.223  54.168 103.150  1.00  0.00           C
ATOM   3481 2C31 POPEE 197     128.223  53.097 103.590  1.00  0.00           C
ATOM   3484 3C31 POPEE 197     128.613  53.217 105.070  1.00  0.00           C
ATOM   3487 4C31 POPEE 197     127.423  53.147 106.040  1.00  0.00           C
ATOM   3490 5C31 POPEE 197     127.842  53.238 107.510  1.00  0.00           C
ATOM   3493 6C31 POPEE 197     126.673  53.108 108.490  1.00  0.00           C
ATOM   3497  NH3 POPEF 198      85.077  70.537  91.090  1.00  0.00           N
ATOM   3501  C12 POPEF 198      84.438  71.888  90.950  1.00  0.00           C
ATOM   3504  C11 POPEF 198      84.947  72.677  89.730  1.00  0.00           C
ATOM   3507  P   POPEF 198      82.826  74.178  89.300  1.00  0.00           P
ATOM   3508  O13 POPEF 198      82.637  75.457  88.590  1.00  0.00           O
ATOM   3509  O14 POPEF 198      82.276  72.937  88.720  1.00  0.00           O
ATOM   3510  O11 POPEF 198      82.118  74.297  90.700  1.00  0.00           O
ATOM   3511  O12 POPEF 198      84.368  73.988  89.700  1.00  0.00           O
ATOM   3512  C1  POPEF 198      82.757  74.577  91.940  1.00  0.00           C
ATOM   3515  C2  POPEF 198      82.167  75.827  92.650  1.00  0.00           C
ATOM   3517  O21 POPEF 198      82.288  75.668  94.070  1.00  0.00           O
ATOM   3518  C21 POPEF 198      83.477  75.908  94.590  1.00  0.00           C
ATOM   3519  O22 POPEF 198      84.508  76.147  93.980  1.00  0.00           O
ATOM   3520  C22 POPEF 198      83.307  75.948  96.110  1.00  0.00           C
ATOM   3523  C3  POPEF 198      80.658  76.068  92.320  1.00  0.00           C
ATOM   3526  O31 POPEF 198      80.217  77.328  92.860  1.00  0.00           O
ATOM   3527  C31 POPEF 198      79.818  77.507  94.130  1.00  0.00           C
ATOM   3528  O32 POPEF 198      79.776  78.607  94.670  1.00  0.00           O
ATOM   3529  C32 POPEF 198      79.356  76.238  94.860  1.00  0.00           C
ATOM   3532  C23 POPEF 198      83.147  74.558  96.790  1.00  0.00           C
ATOM   3535  C24 POPEF 198      82.826  74.698  98.290  1.00  0.00           C
ATOM   3538  C25 POPEF 198      82.606  73.357  99.000  1.00  0.00           C
ATOM   3541  C26 POPEF 198      82.276  73.518 100.490  1.00  0.00           C
ATOM   3544  C27 POPEF 198      81.798  72.208 101.140  1.00  0.00           C
ATOM   3547  C28 POPEF 198      81.356  72.328 102.610  1.00  0.00           C
ATOM   3550  C29 POPEF 198      80.146  73.198 102.820  1.00  0.00           C
ATOM   3552 0C21 POPEF 198      79.596  73.458 104.030  1.00  0.00           C
ATOM   3554 1C21 POPEF 198      80.146  72.918 105.320  1.00  0.00           C
ATOM   3557 2C21 POPEF 198      79.167  72.808 106.510  1.00  0.00           C
ATOM   3560 3C21 POPEF 198      79.947  72.388 107.770  1.00  0.00           C
ATOM   3563 4C21 POPEF 198      79.137  72.318 109.070  1.00  0.00           C
ATOM   3566 5C21 POPEF 198      78.557  73.668 109.520  1.00  0.00           C
ATOM   3569 6C21 POPEF 198      78.958  74.038 110.960  1.00  0.00           C
ATOM   3572 7C21 POPEF 198      78.158  75.238 111.480  1.00  0.00           C
ATOM   3575 8C21 POPEF 198      78.467  75.597 112.940  1.00  0.00           C
ATOM   3579  C33 POPEF 198      79.286  76.488  96.390  1.00  0.00           C
ATOM   3582  C34 POPEF 198      78.848  75.288  97.220  1.00  0.00           C
ATOM   3585  C35 POPEF 198      78.918  75.547  98.730  1.00  0.00           C
ATOM   3588  C36 POPEF 198      77.927  76.617  99.220  1.00  0.00           C
ATOM   3591  C37 POPEF 198      77.768  76.598 100.750  1.00  0.00           C
ATOM   3594  C38 POPEF 198      76.667  77.547 101.240  1.00  0.00           C
ATOM   3597  C39 POPEF 198      76.058  77.147 102.590  1.00  0.00           C
ATOM   3600 0C31 POPEF 198      77.007  77.287 103.780  1.00  0.00           C
ATOM   3603 1C31 POPEF 198      76.316  76.967 105.100  1.00  0.00           C
ATOM   3606 2C31 POPEF 198      77.238  77.188 106.300  1.00  0.00           C
ATOM   3609 3C31 POPEF 198      76.628  76.797 107.650  1.00  0.00           C
ATOM   3612 4C31 POPEF 198      75.448  77.677 108.070  1.00  0.00           C
ATOM   3615 5C31 POPEF 198      74.957  77.268 109.460  1.00  0.00           C
ATOM   3618 6C31 POPEF 198      73.908  78.187 110.080  1.00  0.00           C
ATOM   3622  NH3 POPEG 199      42.337  58.708  86.940  1.00  0.00           N
ATOM   3626  C12 POPEG 199      40.978  58.077  87.080  1.00  0.00           C
ATOM   3629  C11 POPEG 199      39.876  59.168  87.150  1.00  0.00           C
ATOM   3632  P   POPEG 199      39.216  61.308  85.720  1.00  0.00           P
ATOM   3633  O13 POPEG 199      40.326  62.208  86.060  1.00  0.00           O
ATOM   3634  O14 POPEG 199      38.587  61.468  84.380  1.00  0.00           O
ATOM   3635  O11 POPEG 199      38.037  61.418  86.810  1.00  0.00           O
ATOM   3636  O12 POPEG 199      39.687  59.797  85.880  1.00  0.00           O
ATOM   3637  C1  POPEG 199      38.307  62.247  87.950  1.00  0.00           C
ATOM   3640  C2  POPEG 199      37.167  62.227  89.020  1.00  0.00           C
ATOM   3642  O21 POPEG 199      37.268  63.347  89.940  1.00  0.00           O
ATOM   3643  C21 POPEG 199      36.838  64.527  89.470  1.00  0.00           C
ATOM   3644  O22 POPEG 199      36.428  64.708  88.330  1.00  0.00           O
ATOM   3645  C22 POPEG 199      37.007  65.628  90.540  1.00  0.00           C
ATOM   3648  C3  POPEG 199      37.187  60.878  89.800  1.00  0.00           C
ATOM   3651  O31 POPEG 199      38.387  60.748  90.590  1.00  0.00           O
ATOM   3652  C31 POPEG 199      38.338  61.198  91.840  1.00  0.00           C
ATOM   3653  O32 POPEG 199      37.328  61.598  92.400  1.00  0.00           O
ATOM   3654  C32 POPEG 199      39.697  61.127  92.510  1.00  0.00           C
ATOM   3657  C23 POPEG 199      35.716  65.888  91.370  1.00  0.00           C
ATOM   3660  C24 POPEG 199      35.847  66.897  92.520  1.00  0.00           C
ATOM   3663  C25 POPEG 199      34.728  66.717  93.560  1.00  0.00           C
ATOM   3666  C26 POPEG 199      34.717  67.748  94.700  1.00  0.00           C
ATOM   3669  C27 POPEG 199      33.608  67.488  95.740  1.00  0.00           C
ATOM   3672  C28 POPEG 199      34.167  67.098  97.130  1.00  0.00           C
ATOM   3675  C29 POPEG 199      33.088  66.967  98.190  1.00  0.00           C
ATOM   3677 0C21 POPEG 199      32.768  67.888  99.120  1.00  0.00           C
ATOM   3679 1C21 POPEG 199      33.378  69.268  99.260  1.00  0.00           C
ATOM   3682 2C21 POPEG 199      34.448  69.408 100.370  1.00  0.00           C
ATOM   3685 3C21 POPEG 199      33.917  69.857 101.740  1.00  0.00           C
ATOM   3688 4C21 POPEG 199      33.018  68.848 102.480  1.00  0.00           C
ATOM   3691 5C21 POPEG 199      32.698  69.297 103.910  1.00  0.00           C
ATOM   3694 6C21 POPEG 199      31.448  68.638 104.520  1.00  0.00           C
ATOM   3697 7C21 POPEG 199      31.757  67.778 105.750  1.00  0.00           C
ATOM   3700 8C21 POPEG 199      30.507  67.198 106.410  1.00  0.00           C
ATOM   3704  C33 POPEG 199      39.687  62.008  93.780  1.00  0.00           C
ATOM   3707  C34 POPEG 199      39.097  61.268  94.990  1.00  0.00           C
ATOM   3710  C35 POPEG 199      38.538  62.188  96.090  1.00  0.00           C
ATOM   3713  C36 POPEG 199      39.527  63.207  96.670  1.00  0.00           C
ATOM   3716  C37 POPEG 199      38.878  64.018  97.810  1.00  0.00           C
ATOM   3719  C38 POPEG 199      39.867  64.968  98.510  1.00  0.00           C
ATOM   3722  C39 POPEG 199      39.767  64.878 100.040  1.00  0.00           C
ATOM   3725 0C31 POPEG 199      40.658  65.908 100.740  1.00  0.00           C
ATOM   3728 1C31 POPEG 199      40.527  65.857 102.270  1.00  0.00           C
ATOM   3731 2C31 POPEG 199      40.527  67.257 102.910  1.00  0.00           C
ATOM   3734 3C31 POPEG 199      39.158  67.948 102.760  1.00  0.00           C
ATOM   3737 4C31 POPEG 199      39.117  69.378 103.300  1.00  0.00           C
ATOM   3740 5C31 POPEG 199      37.687  69.948 103.310  1.00  0.00           C
ATOM   3743 6C31 POPEG 199      37.597  71.338 103.920  1.00  0.00           C
ATOM   3747  NH3 POPEH 200      66.238 128.178  83.190  1.00  0.00           N
ATOM   3751  C12 POPEH 200      66.246 128.477  84.660  1.00  0.00           C
ATOM   3754  C11 POPEH 200      66.187 127.198  85.540  1.00  0.00           C
ATOM   3757  P   POPEH 200      68.268 125.927  84.600  1.00  0.00           P
ATOM   3758  O13 POPEH 200      68.728 124.528  84.580  1.00  0.00           O
ATOM   3759  O14 POPEH 200      68.478 126.687  83.340  1.00  0.00           O
ATOM   3760  O11 POPEH 200      68.937 126.668  85.820  1.00  0.00           O
ATOM   3761  O12 POPEH 200      66.728 126.017  84.920  1.00  0.00           O
ATOM   3762  C1  POPEH 200      70.326 126.998  85.950  1.00  0.00           C
ATOM   3765  C2  POPEH 200      70.646 127.428  87.410  1.00  0.00           C
ATOM   3767  O21 POPEH 200      69.878 128.608  87.660  1.00  0.00           O
ATOM   3768  C21 POPEH 200      69.466 128.987  88.870  1.00  0.00           C
ATOM   3769  O22 POPEH 200      68.996 130.083  89.100  1.00  0.00           O
ATOM   3770  C22 POPEH 200      69.497 127.848  89.900  1.00  0.00           C
ATOM   3773  C3  POPEH 200      72.158 127.737  87.630  1.00  0.00           C
ATOM   3776  O31 POPEH 200      72.566 127.817  89.020  1.00  0.00           O
ATOM   3777  C31 POPEH 200      73.158 126.757  89.570  1.00  0.00           C
ATOM   3778  O32 POPEH 200      73.286 125.668  89.030  1.00  0.00           O
ATOM   3779  C32 POPEH 200      73.658 127.147  90.960  1.00  0.00           C
ATOM   3782  C23 POPEH 200      68.996 128.198  91.320  1.00  0.00           C
ATOM   3785  C24 POPEH 200      69.047 126.948  92.220  1.00  0.00           C
ATOM   3788  C25 POPEH 200      68.257 127.088  93.520  1.00  0.00           C
ATOM   3791  C26 POPEH 200      68.867 128.047  94.550  1.00  0.00           C
ATOM   3794  C27 POPEH 200      67.826 128.927  95.280  1.00  0.00           C
ATOM   3797  C28 POPEH 200      66.927 128.178  96.290  1.00  0.00           C
ATOM   3800  C29 POPEH 200      65.848 127.317  95.660  1.00  0.00           C
ATOM   3802 0C21 POPEH 200      64.528 127.548  95.640  1.00  0.00           C
ATOM   3804 1C21 POPEH 200      63.778 128.718  96.240  1.00  0.00           C
ATOM   3807 2C21 POPEH 200      62.826 128.257  97.350  1.00  0.00           C
ATOM   3810 3C21 POPEH 200      62.176 129.437  98.090  1.00  0.00           C
ATOM   3813 4C21 POPEH 200      61.196 128.967  99.170  1.00  0.00           C
ATOM   3816 5C21 POPEH 200      60.466 130.123  99.880  1.00  0.00           C
ATOM   3819 6C21 POPEH 200      59.207 130.603  99.140  1.00  0.00           C
ATOM   3822 7C21 POPEH 200      58.387 131.603  99.960  1.00  0.00           C
ATOM   3825 8C21 POPEH 200      57.127 132.083  99.230  1.00  0.00           C
ATOM   3829  C33 POPEH 200      74.018 125.938  91.850  1.00  0.00           C
ATOM   3832  C34 POPEH 200      74.528 126.368  93.240  1.00  0.00           C
ATOM   3835  C35 POPEH 200      75.027 125.177  94.070  1.00  0.00           C
ATOM   3838  C36 POPEH 200      76.488 125.297  94.540  1.00  0.00           C
ATOM   3841  C37 POPEH 200      76.646 126.098  95.840  1.00  0.00           C
ATOM   3844  C38 POPEH 200      77.808 125.628  96.730  1.00  0.00           C
ATOM   3847  C39 POPEH 200      77.698 126.218  98.150  1.00  0.00           C
ATOM   3850 0C31 POPEH 200      79.018 126.198  98.930  1.00  0.00           C
ATOM   3853 1C31 POPEH 200      78.837 126.547 100.420  1.00  0.00           C
ATOM   3856 2C31 POPEH 200      80.156 126.528 101.200  1.00  0.00           C
ATOM   3859 3C31 POPEH 200      79.928 126.547 102.720  1.00  0.00           C
ATOM   3862 4C31 POPEH 200      81.147 126.038 103.510  1.00  0.00           C
ATOM   3865 5C31 POPEH 200      81.318 124.518 103.450  1.00  0.00           C
ATOM   3868 6C31 POPEH 200      82.708 124.047 103.860  1.00  0.00           C
ATOM   3872  NH3 POPEI 201      10.178  24.527  87.540  1.00  0.00           N
ATOM   3876  C12 POPEI 201      10.168  26.018  87.480  1.00  0.00           C
ATOM   3879  C11 POPEI 201       9.978  26.637  88.880  1.00  0.00           C
ATOM   3882  P   POPEI 201       8.898  28.948  88.360  1.00  0.00           P
ATOM   3883  O13 POPEI 201       9.348  30.357  88.260  1.00  0.00           O
ATOM   3884  O14 POPEI 201       8.267  28.368  87.160  1.00  0.00           O
ATOM   3885  O11 POPEI 201       7.858  28.807  89.520  1.00  0.00           O
ATOM   3886  O12 POPEI 201      10.128  28.058  88.810  1.00  0.00           O
ATOM   3887  C1  POPEI 201       8.148  28.848  90.900  1.00  0.00           C
ATOM   3890  C2  POPEI 201       7.038  29.667  91.580  1.00  0.00           C
ATOM   3892  O21 POPEI 201       7.108  29.548  93.020  1.00  0.00           O
ATOM   3893  C21 POPEI 201       6.658  28.468  93.630  1.00  0.00           C
ATOM   3894  O22 POPEI 201       6.108  27.508  93.120  1.00  0.00           O
ATOM   3895  C22 POPEI 201       7.008  28.598  95.120  1.00  0.00           C
ATOM   3898  C3  POPEI 201       5.688  29.258  90.910  1.00  0.00           C
ATOM   3901  O31 POPEI 201       4.538  29.557  91.720  1.00  0.00           O
ATOM   3902  C31 POPEI 201       4.018  30.748  91.490  1.00  0.00           C
ATOM   3903  O32 POPEI 201       4.218  31.448  90.520  1.00  0.00           O
ATOM   3904  C32 POPEI 201       3.198  31.137  92.710  1.00  0.00           C
ATOM   3907  C23 POPEI 201       8.538  28.528  95.360  1.00  0.00           C
ATOM   3910  C24 POPEI 201       8.988  28.777  96.800  1.00  0.00           C
ATOM   3913  C25 POPEI 201       8.848  27.538  97.710  1.00  0.00           C
ATOM   3916  C26 POPEI 201       9.048  27.878  99.190  1.00  0.00           C
ATOM   3919  C27 POPEI 201       7.828  28.637  99.750  1.00  0.00           C
ATOM   3922  C28 POPEI 201       7.868  28.877 101.270  1.00  0.00           C
ATOM   3925  C29 POPEI 201       7.457  27.638 102.020  1.00  0.00           C
ATOM   3927 0C21 POPEI 201       8.047  27.088 103.080  1.00  0.00           C
ATOM   3929 1C21 POPEI 201       9.178  27.728 103.840  1.00  0.00           C
ATOM   3932 2C21 POPEI 201       8.508  28.768 104.760  1.00  0.00           C
ATOM   3935 3C21 POPEI 201       9.498  29.678 105.490  1.00  0.00           C
ATOM   3938 4C21 POPEI 201       8.768  30.768 106.290  1.00  0.00           C
ATOM   3941 5C21 POPEI 201       7.708  30.178 107.230  1.00  0.00           C
ATOM   3944 6C21 POPEI 201       7.398  31.078 108.430  1.00  0.00           C
ATOM   3947 7C21 POPEI 201       6.418  30.408 109.390  1.00  0.00           C
ATOM   3950 8C21 POPEI 201       6.208  31.178 110.700  1.00  0.00           C
ATOM   3954  C33 POPEI 201       4.078  31.118  93.980  1.00  0.00           C
ATOM   3957  C34 POPEI 201       3.368  31.708  95.190  1.00  0.00           C
ATOM   3960  C35 POPEI 201       3.428  30.768  96.390  1.00  0.00           C
ATOM   3963  C36 POPEI 201       2.818  31.418  97.630  1.00  0.00           C
ATOM   3966  C37 POPEI 201       2.548  30.387  98.720  1.00  0.00           C
ATOM   3969  C38 POPEI 201       2.318  31.047 100.090  1.00  0.00           C
ATOM   3972  C39 POPEI 201       1.298  30.278 100.940  1.00  0.00           C
ATOM   3975 0C31 POPEI 201       1.818  29.088 101.750  1.00  0.00           C
ATOM   3978 1C31 POPEI 201       0.648  28.377 102.450  1.00  0.00           C
ATOM   3981 2C31 POPEI 201       1.068  27.138 103.240  1.00  0.00           C
ATOM   3984 3C31 POPEI 201      -0.002  26.688 104.240  1.00  0.00           C
ATOM   3987 4C31 POPEI 201      -1.182  25.977 103.580  1.00  0.00           C
ATOM   3990 5C31 POPEI 201      -2.252  25.498 104.570  1.00  0.00           C
ATOM   3993 6C31 POPEI 201      -3.377  24.708 103.910  1.00  0.00           C
ATOM   3997  NH3 POPEJ 202      84.027  62.748 132.670  1.00  0.00           N
ATOM   4001  C12 POPEJ 202      83.766  63.318 134.020  1.00  0.00           C
ATOM   4004  C11 POPEJ 202      85.077  63.617 134.720  1.00  0.00           C
ATOM   4007  P   POPEJ 202      87.197  63.998 133.220  1.00  0.00           P
ATOM   4008  O13 POPEJ 202      87.646  62.778 133.900  1.00  0.00           O
ATOM   4009  O14 POPEJ 202      88.118  65.158 133.180  1.00  0.00           O
ATOM   4010  O11 POPEJ 202      86.667  63.638 131.780  1.00  0.00           O
ATOM   4011  O12 POPEJ 202      85.886  64.518 133.940  1.00  0.00           O
ATOM   4012  C1  POPEJ 202      87.507  62.827 130.930  1.00  0.00           C
ATOM   4015  C2  POPEJ 202      86.617  61.938 130.040  1.00  0.00           C
ATOM   4017  O21 POPEJ 202      87.388  60.908 129.400  1.00  0.00           O
ATOM   4018  C21 POPEJ 202      87.687  60.917 128.120  1.00  0.00           C
ATOM   4019  O22 POPEJ 202      87.617  61.868 127.350  1.00  0.00           O
ATOM   4020  C22 POPEJ 202      88.066  59.518 127.670  1.00  0.00           C
ATOM   4023  C3  POPEJ 202      85.676  62.808 129.150  1.00  0.00           C
ATOM   4026  O31 POPEJ 202      84.727  62.037 128.400  1.00  0.00           O
ATOM   4027  C31 POPEJ 202      83.617  61.707 129.050  1.00  0.00           C
ATOM   4028  O32 POPEJ 202      83.437  61.858 130.250  1.00  0.00           O
ATOM   4029  C32 POPEJ 202      82.537  61.218 128.090  1.00  0.00           C
ATOM   4032  C23 POPEJ 202      87.768  59.298 126.170  1.00  0.00           C
ATOM   4035  C24 POPEJ 202      87.908  57.827 125.730  1.00  0.00           C
ATOM   4038  C25 POPEJ 202      87.466  57.608 124.270  1.00  0.00           C
ATOM   4041  C26 POPEJ 202      87.668  56.158 123.820  1.00  0.00           C
ATOM   4044  C27 POPEJ 202      87.557  55.987 122.300  1.00  0.00           C
ATOM   4047  C28 POPEJ 202      87.978  54.578 121.840  1.00  0.00           C
ATOM   4050  C29 POPEJ 202      86.988  53.508 122.240  1.00  0.00           C
ATOM   4052 0C21 POPEJ 202      86.126  52.897 121.420  1.00  0.00           C
ATOM   4054 1C21 POPEJ 202      85.998  53.238 119.960  1.00  0.00           C
ATOM   4057 2C21 POPEJ 202      84.837  52.518 119.260  1.00  0.00           C
ATOM   4060 3C21 POPEJ 202      84.748  52.948 117.790  1.00  0.00           C
ATOM   4063 4C21 POPEJ 202      83.626  52.258 117.010  1.00  0.00           C
ATOM   4066 5C21 POPEJ 202      84.018  52.018 115.550  1.00  0.00           C
ATOM   4069 6C21 POPEJ 202      82.857  51.547 114.670  1.00  0.00           C
ATOM   4072 7C21 POPEJ 202      83.346  50.958 113.340  1.00  0.00           C
ATOM   4075 8C21 POPEJ 202      82.217  50.467 112.420  1.00  0.00           C
ATOM   4079  C33 POPEJ 202      83.066  61.098 126.650  1.00  0.00           C
ATOM   4082  C34 POPEJ 202      82.027  60.857 125.550  1.00  0.00           C
ATOM   4085  C35 POPEJ 202      81.197  59.597 125.740  1.00  0.00           C
ATOM   4088  C36 POPEJ 202      80.488  59.187 124.430  1.00  0.00           C
ATOM   4091  C37 POPEJ 202      79.408  58.118 124.600  1.00  0.00           C
ATOM   4094  C38 POPEJ 202      79.867  56.647 124.500  1.00  0.00           C
ATOM   4097  C39 POPEJ 202      81.227  56.318 125.130  1.00  0.00           C
ATOM   4100 0C31 POPEJ 202      81.458  54.807 125.240  1.00  0.00           C
ATOM   4103 1C31 POPEJ 202      82.887  54.457 125.670  1.00  0.00           C
ATOM   4106 2C31 POPEJ 202      83.036  52.957 125.960  1.00  0.00           C
ATOM   4109 3C31 POPEJ 202      84.378  52.568 126.610  1.00  0.00           C
ATOM   4112 4C31 POPEJ 202      85.637  52.908 125.800  1.00  0.00           C
ATOM   4115 5C31 POPEJ 202      86.908  52.577 126.590  1.00  0.00           C
ATOM   4118 6C31 POPEJ 202      88.206  52.998 125.900  1.00  0.00           C
ATOM   4122  NH3 POPEK 203      49.806   3.738  82.110  1.00  0.00           N
ATOM   4126  C12 POPEK 203      48.356   3.398  81.910  1.00  0.00           C
ATOM   4129  C11 POPEK 203      47.458   4.438  82.580  1.00  0.00           C
ATOM   4132  P   POPEK 203      47.036   6.928  81.830  1.00  0.00           P
ATOM   4133  O13 POPEK 203      47.847   7.898  81.070  1.00  0.00           O
ATOM   4134  O14 POPEK 203      45.736   6.508  81.300  1.00  0.00           O
ATOM   4135  O11 POPEK 203      46.737   7.608  83.210  1.00  0.00           O
ATOM   4136  O12 POPEK 203      47.948   5.718  82.220  1.00  0.00           O
ATOM   4137  C1  POPEK 203      45.957   6.928  84.200  1.00  0.00           C
ATOM   4140  C2  POPEK 203      46.838   6.808  85.450  1.00  0.00           C
ATOM   4142  O21 POPEK 203      46.278   5.988  86.490  1.00  0.00           O
ATOM   4143  C21 POPEK 203      45.047   6.188  86.920  1.00  0.00           C
ATOM   4144  O22 POPEK 203      44.286   7.068  86.570  1.00  0.00           O
ATOM   4145  C22 POPEK 203      44.736   5.148  87.980  1.00  0.00           C
ATOM   4148  C3  POPEK 203      47.207   8.218  85.950  1.00  0.00           C
ATOM   4151  O31 POPEK 203      47.857   8.298  87.220  1.00  0.00           O
ATOM   4152  C31 POPEK 203      49.107   7.878  87.260  1.00  0.00           C
ATOM   4153  O32 POPEK 203      49.637   7.148  86.440  1.00  0.00           O
ATOM   4154  C32 POPEK 203      49.788   8.498  88.480  1.00  0.00           C
ATOM   4157  C23 POPEK 203      44.658   5.728  89.410  1.00  0.00           C
ATOM   4160  C24 POPEK 203      44.767   4.578  90.420  1.00  0.00           C
ATOM   4163  C25 POPEK 203      44.326   4.948  91.840  1.00  0.00           C
ATOM   4166  C26 POPEK 203      44.307   3.698  92.730  1.00  0.00           C
ATOM   4169  C27 POPEK 203      43.347   3.818  93.920  1.00  0.00           C
ATOM   4172  C28 POPEK 203      43.127   2.468  94.630  1.00  0.00           C
ATOM   4175  C29 POPEK 203      41.957   2.558  95.580  1.00  0.00           C
ATOM   4177 0C21 POPEK 203      41.498   1.588  96.380  1.00  0.00           C
ATOM   4179 1C21 POPEK 203      42.057   0.198  96.500  1.00  0.00           C
ATOM   4182 2C21 POPEK 203      42.748  -0.027  97.860  1.00  0.00           C
ATOM   4185 3C21 POPEK 203      41.786  -0.157  99.060  1.00  0.00           C
ATOM   4188 4C21 POPEK 203      42.507  -0.757 100.270  1.00  0.00           C
ATOM   4191 5C21 POPEK 203      41.667  -0.837 101.540  1.00  0.00           C
ATOM   4194 6C21 POPEK 203      42.446  -1.547 102.660  1.00  0.00           C
ATOM   4197 7C21 POPEK 203      41.628  -1.817 103.910  1.00  0.00           C
ATOM   4200 8C21 POPEK 203      42.478  -2.327 105.070  1.00  0.00           C
ATOM   4204  C33 POPEK 203      49.177   8.058  89.830  1.00  0.00           C
ATOM   4207  C34 POPEK 203      49.486   9.068  90.950  1.00  0.00           C
ATOM   4210  C35 POPEK 203      49.567   8.418  92.330  1.00  0.00           C
ATOM   4213  C36 POPEK 203      50.018   9.388  93.430  1.00  0.00           C
ATOM   4216  C37 POPEK 203      50.557   8.628  94.650  1.00  0.00           C
ATOM   4219  C38 POPEK 203      50.996   9.508  95.830  1.00  0.00           C
ATOM   4222  C39 POPEK 203      52.187  10.438  95.530  1.00  0.00           C
ATOM   4225 0C31 POPEK 203      52.658  11.137  96.810  1.00  0.00           C
ATOM   4228 1C31 POPEK 203      53.867  12.057  96.600  1.00  0.00           C
ATOM   4231 2C31 POPEK 203      54.198  12.888  97.850  1.00  0.00           C
ATOM   4234 3C31 POPEK 203      54.718  14.288  97.510  1.00  0.00           C
ATOM   4237 4C31 POPEK 203      54.728  15.217  98.730  1.00  0.00           C
ATOM   4240 5C31 POPEK 203      55.047  16.668  98.370  1.00  0.00           C
ATOM   4243 6C31 POPEK 203      55.138  17.578  99.600  1.00  0.00           C
ATOM   4247  NH3 POPEL 204     113.896 121.088  92.560  1.00  0.00           N
ATOM   4251  C12 POPEL 204     113.887 122.297  91.660  1.00  0.00           C
ATOM   4254  C11 POPEL 204     114.088 123.598  92.460  1.00  0.00           C
ATOM   4257  P   POPEL 204     115.846 124.627  94.140  1.00  0.00           P
ATOM   4258  O13 POPEL 204     117.307 124.428  94.360  1.00  0.00           O
ATOM   4259  O14 POPEL 204     115.367 125.968  93.720  1.00  0.00           O
ATOM   4260  O11 POPEL 204     115.068 124.168  95.420  1.00  0.00           O
ATOM   4261  O12 POPEL 204     115.367 123.567  93.070  1.00  0.00           O
ATOM   4262  C1  POPEL 204     115.536 124.617  96.710  1.00  0.00           C
ATOM   4265  C2  POPEL 204     114.837 125.927  97.170  1.00  0.00           C
ATOM   4267  O21 POPEL 204     114.977 126.078  98.610  1.00  0.00           O
ATOM   4268  C21 POPEL 204     116.197 126.388  99.020  1.00  0.00           C
ATOM   4269  O22 POPEL 204     117.178 126.528  98.320  1.00  0.00           O
ATOM   4270  C22 POPEL 204     116.197 126.598 100.530  1.00  0.00           C
ATOM   4273  C3  POPEL 204     113.316 125.897  96.800  1.00  0.00           C
ATOM   4276  O31 POPEL 204     112.547 126.687  97.730  1.00  0.00           O
ATOM   4277  C31 POPEL 204     112.118 125.968  98.770  1.00  0.00           C
ATOM   4278  O32 POPEL 204     111.698 124.817  98.700  1.00  0.00           O
ATOM   4279  C32 POPEL 204     112.227 126.778 100.060  1.00  0.00           C
ATOM   4282  C23 POPEL 204     116.488 128.077 100.840  1.00  0.00           C
ATOM   4285  C24 POPEL 204     116.816 128.357 102.300  1.00  0.00           C
ATOM   4288  C25 POPEL 204     115.777 127.817 103.280  1.00  0.00           C
ATOM   4291  C26 POPEL 204     116.038 128.327 104.690  1.00  0.00           C
ATOM   4294  C27 POPEL 204     115.227 127.537 105.720  1.00  0.00           C
ATOM   4297  C28 POPEL 204     115.426 127.997 107.170  1.00  0.00           C
ATOM   4300  C29 POPEL 204     116.827 127.727 107.670  1.00  0.00           C
ATOM   4302 0C21 POPEL 204     117.187 127.028 108.760  1.00  0.00           C
ATOM   4304 1C21 POPEL 204     116.287 126.378 109.780  1.00  0.00           C
ATOM   4307 2C21 POPEL 204     115.286 127.308 110.500  1.00  0.00           C
ATOM   4310 3C21 POPEL 204     115.886 128.637 110.990  1.00  0.00           C
ATOM   4313 4C21 POPEL 204     114.826 129.598 111.520  1.00  0.00           C
ATOM   4316 5C21 POPEL 204     114.748 129.713 113.050  1.00  0.00           C
ATOM   4319 6C21 POPEL 204     114.618 128.357 113.760  1.00  0.00           C
ATOM   4322 7C21 POPEL 204     114.088 128.517 115.190  1.00  0.00           C
ATOM   4325 8C21 POPEL 204     114.378 127.308 116.080  1.00  0.00           C
ATOM   4329  C33 POPEL 204     111.026 126.638 101.020  1.00  0.00           C
ATOM   4332  C34 POPEL 204     111.377 127.138 102.430  1.00  0.00           C
ATOM   4335  C35 POPEL 204     110.507 126.528 103.540  1.00  0.00           C
ATOM   4338  C36 POPEL 204     111.096 126.768 104.940  1.00  0.00           C
ATOM   4341  C37 POPEL 204     110.257 126.137 106.060  1.00  0.00           C
ATOM   4344  C38 POPEL 204     110.738 126.508 107.480  1.00  0.00           C
ATOM   4347  C39 POPEL 204     109.857 125.848 108.560  1.00  0.00           C
ATOM   4350 0C31 POPEL 204     109.947 126.537 109.930  1.00  0.00           C
ATOM   4353 1C31 POPEL 204     109.027 125.867 110.960  1.00  0.00           C
ATOM   4356 2C31 POPEL 204     109.067 126.528 112.340  1.00  0.00           C
ATOM   4359 3C31 POPEL 204     108.246 127.817 112.440  1.00  0.00           C
ATOM   4362 4C31 POPEL 204     106.738 127.577 112.570  1.00  0.00           C
ATOM   4365 5C31 POPEL 204     105.937 128.888 112.650  1.00  0.00           C
ATOM   4368 6C31 POPEL 204     104.438 128.657 112.730  1.00  0.00           C
ATOM   4372  NH3 POPEM 205      70.677  75.067  89.670  1.00  0.00           N
ATOM   4376  C12 POPEM 205      71.797  74.128  89.310  1.00  0.00           C
ATOM   4379  C11 POPEM 205      71.316  72.867  88.580  1.00  0.00           C
ATOM   4382  P   POPEM 205      72.678  70.617  88.820  1.00  0.00           P
ATOM   4383  O13 POPEM 205      71.997  69.698  87.900  1.00  0.00           O
ATOM   4384  O14 POPEM 205      74.107  70.317  89.030  1.00  0.00           O
ATOM   4385  O11 POPEM 205      71.958  70.558  90.230  1.00  0.00           O
ATOM   4386  O12 POPEM 205      72.466  72.098  88.260  1.00  0.00           O
ATOM   4387  C1  POPEM 205      71.526  69.287  90.760  1.00  0.00           C
ATOM   4390  C2  POPEM 205      70.638  69.568  92.000  1.00  0.00           C
ATOM   4392  O21 POPEM 205      70.178  68.448  92.780  1.00  0.00           O
ATOM   4393  C21 POPEM 205      71.007  67.918  93.630  1.00  0.00           C
ATOM   4394  O22 POPEM 205      72.216  68.028  93.640  1.00  0.00           O
ATOM   4395  C22 POPEM 205      70.198  67.208  94.720  1.00  0.00           C
ATOM   4398  C3  POPEM 205      69.338  70.257  91.590  1.00  0.00           C
ATOM   4401  O31 POPEM 205      68.738  70.827  92.790  1.00  0.00           O
ATOM   4402  C31 POPEM 205      67.408  70.878  92.750  1.00  0.00           C
ATOM   4403  O32 POPEM 205      66.738  70.808  91.740  1.00  0.00           O
ATOM   4404  C32 POPEM 205      66.878  71.047  94.160  1.00  0.00           C
ATOM   4407  C23 POPEM 205      70.878  67.367  96.090  1.00  0.00           C
ATOM   4410  C24 POPEM 205      70.076  66.827  97.270  1.00  0.00           C
ATOM   4413  C25 POPEM 205      68.808  67.648  97.550  1.00  0.00           C
ATOM   4416  C26 POPEM 205      68.278  67.367  98.960  1.00  0.00           C
ATOM   4419  C27 POPEM 205      66.988  68.128  99.270  1.00  0.00           C
ATOM   4422  C28 POPEM 205      66.408  67.698 100.640  1.00  0.00           C
ATOM   4425  C29 POPEM 205      66.867  68.578 101.770  1.00  0.00           C
ATOM   4427 0C21 POPEM 205      66.147  68.998 102.830  1.00  0.00           C
ATOM   4429 1C21 POPEM 205      64.716  68.658 103.180  1.00  0.00           C
ATOM   4432 2C21 POPEM 205      63.797  69.857 103.420  1.00  0.00           C
ATOM   4435 3C21 POPEM 205      62.607  69.488 104.320  1.00  0.00           C
ATOM   4438 4C21 POPEM 205      61.428  70.448 104.170  1.00  0.00           C
ATOM   4441 5C21 POPEM 205      60.297  70.158 105.160  1.00  0.00           C
ATOM   4444 6C21 POPEM 205      60.618  70.588 106.600  1.00  0.00           C
ATOM   4447 7C21 POPEM 205      59.667  71.668 107.120  1.00  0.00           C
ATOM   4450 8C21 POPEM 205      59.897  71.998 108.590  1.00  0.00           C
ATOM   4454  C33 POPEM 205      66.658  69.717  94.920  1.00  0.00           C
ATOM   4457  C34 POPEM 205      65.478  69.857  95.900  1.00  0.00           C
ATOM   4460  C35 POPEM 205      65.757  70.927  96.950  1.00  0.00           C
ATOM   4463  C36 POPEM 205      64.547  71.338  97.780  1.00  0.00           C
ATOM   4466  C37 POPEM 205      65.007  72.007  99.070  1.00  0.00           C
ATOM   4469  C38 POPEM 205      63.886  72.677  99.850  1.00  0.00           C
ATOM   4472  C39 POPEM 205      64.238  72.808 101.330  1.00  0.00           C
ATOM   4475 0C31 POPEM 205      65.437  73.718 101.630  1.00  0.00           C
ATOM   4478 1C31 POPEM 205      66.076  73.327 102.960  1.00  0.00           C
ATOM   4481 2C31 POPEM 205      67.238  74.238 103.360  1.00  0.00           C
ATOM   4484 3C31 POPEM 205      67.746  73.918 104.770  1.00  0.00           C
ATOM   4487 4C31 POPEM 205      66.797  74.418 105.860  1.00  0.00           C
ATOM   4490 5C31 POPEM 205      67.268  74.047 107.270  1.00  0.00           C
ATOM   4493 6C31 POPEM 205      66.367  74.617 108.360  1.00  0.00           C
ATOM   4497  NH3 POPEN 206      99.636  46.428 130.630  1.00  0.00           N
ATOM   4501  C12 POPEN 206      99.736  45.028 130.100  1.00  0.00           C
ATOM   4504  C11 POPEN 206     100.378  44.038 131.090  1.00  0.00           C
ATOM   4507  P   POPEN 206     101.107  41.488 130.810  1.00  0.00           P
ATOM   4508  O13 POPEN 206     102.307  41.617 131.670  1.00  0.00           O
ATOM   4509  O14 POPEN 206      99.888  40.927 131.420  1.00  0.00           O
ATOM   4510  O11 POPEN 206     101.387  40.738 129.450  1.00  0.00           O
ATOM   4511  O12 POPEN 206     100.768  42.928 130.310  1.00  0.00           O
ATOM   4512  C1  POPEN 206     100.816  41.178 128.210  1.00  0.00           C
ATOM   4515  C2  POPEN 206      99.876  40.098 127.600  1.00  0.00           C
ATOM   4517  O21 POPEN 206      99.818  40.257 126.170  1.00  0.00           O
ATOM   4518  C21 POPEN 206      99.447  41.428 125.680  1.00  0.00           C
ATOM   4519  O22 POPEN 206      98.787  42.268 126.260  1.00  0.00           O
ATOM   4520  C22 POPEN 206     100.047  41.598 124.290  1.00  0.00           C
ATOM   4523  C3  POPEN 206      98.477  39.977 128.290  1.00  0.00           C
ATOM   4526  O31 POPEN 206      97.887  38.688 128.110  1.00  0.00           O
ATOM   4527  C31 POPEN 206      96.827  38.378 127.360  1.00  0.00           C
ATOM   4528  O32 POPEN 206      96.237  37.297 127.430  1.00  0.00           O
ATOM   4529  C32 POPEN 206      96.387  39.438 126.330  1.00  0.00           C
ATOM   4532  C23 POPEN 206      99.058  41.278 123.150  1.00  0.00           C
ATOM   4535  C24 POPEN 206      99.697  41.598 121.790  1.00  0.00           C
ATOM   4538  C25 POPEN 206      98.807  41.278 120.590  1.00  0.00           C
ATOM   4541  C26 POPEN 206      99.356  41.897 119.300  1.00  0.00           C
ATOM   4544  C27 POPEN 206      98.518  41.507 118.080  1.00  0.00           C
ATOM   4547  C28 POPEN 206      99.058  42.138 116.780  1.00  0.00           C
ATOM   4550  C29 POPEN 206      98.417  41.477 115.580  1.00  0.00           C
ATOM   4552 0C21 POPEN 206      97.217  41.777 115.040  1.00  0.00           C
ATOM   4554 1C21 POPEN 206      96.257  42.838 115.500  1.00  0.00           C
ATOM   4557 2C21 POPEN 206      94.966  42.237 116.100  1.00  0.00           C
ATOM   4560 3C21 POPEN 206      94.216  41.297 115.140  1.00  0.00           C
ATOM   4563 4C21 POPEN 206      92.727  41.168 115.470  1.00  0.00           C
ATOM   4566 5C21 POPEN 206      91.917  42.408 115.070  1.00  0.00           C
ATOM   4569 6C21 POPEN 206      90.396  42.218 115.230  1.00  0.00           C
ATOM   4572 7C21 POPEN 206      89.648  43.547 115.080  1.00  0.00           C
ATOM   4575 8C21 POPEN 206      88.118  43.388 115.100  1.00  0.00           C
ATOM   4579  C33 POPEN 206      96.307  38.808 124.920  1.00  0.00           C
ATOM   4582  C34 POPEN 206      95.478  39.628 123.910  1.00  0.00           C
ATOM   4585  C35 POPEN 206      95.257  38.818 122.620  1.00  0.00           C
ATOM   4588  C36 POPEN 206      94.076  39.297 121.770  1.00  0.00           C
ATOM   4591  C37 POPEN 206      93.918  38.417 120.520  1.00  0.00           C
ATOM   4594  C38 POPEN 206      92.697  38.777 119.660  1.00  0.00           C
ATOM   4597  C39 POPEN 206      92.598  37.898 118.400  1.00  0.00           C
ATOM   4600 0C31 POPEN 206      91.287  38.088 117.620  1.00  0.00           C
ATOM   4603 1C31 POPEN 206      91.257  37.297 116.310  1.00  0.00           C
ATOM   4606 2C31 POPEN 206      89.947  37.518 115.520  1.00  0.00           C
ATOM   4609 3C31 POPEN 206      90.146  37.578 114.000  1.00  0.00           C
ATOM   4612 4C31 POPEN 206      90.688  36.277 113.370  1.00  0.00           C
ATOM   4615 5C31 POPEN 206      90.676  36.358 111.840  1.00  0.00           C
ATOM   4618 6C31 POPEN 206      91.096  35.058 111.140  1.00  0.00           C
ATOM   4622  NH3 POPEO 207      77.997 106.817 130.030  1.00  0.00           N
ATOM   4626  C12 POPEO 207      76.496 106.738 130.100  1.00  0.00           C
ATOM   4629  C11 POPEO 207      75.996 106.967 131.540  1.00  0.00           C
ATOM   4632  P   POPEO 207      77.137 109.107 132.590  1.00  0.00           P
ATOM   4633  O13 POPEO 207      78.417 108.718 131.960  1.00  0.00           O
ATOM   4634  O14 POPEO 207      76.958 108.888 134.050  1.00  0.00           O
ATOM   4635  O11 POPEO 207      76.807 110.608 132.180  1.00  0.00           O
ATOM   4636  O12 POPEO 207      75.988 108.357 131.840  1.00  0.00           O
ATOM   4637  C1  POPEO 207      77.757 111.438 131.510  1.00  0.00           C
ATOM   4640  C2  POPEO 207      77.667 111.477 129.950  1.00  0.00           C
ATOM   4642  O21 POPEO 207      76.628 112.367 129.520  1.00  0.00           O
ATOM   4643  C21 POPEO 207      75.518 111.948 128.940  1.00  0.00           C
ATOM   4644  O22 POPEO 207      75.007 110.848 129.000  1.00  0.00           O
ATOM   4645  C22 POPEO 207      74.926 113.198 128.250  1.00  0.00           C
ATOM   4648  C3  POPEO 207      77.748 110.108 129.210  1.00  0.00           C
ATOM   4651  O31 POPEO 207      77.847 110.307 127.780  1.00  0.00           O
ATOM   4652  C31 POPEO 207      78.077 109.198 127.080  1.00  0.00           C
ATOM   4653  O32 POPEO 207      78.187 108.088 127.560  1.00  0.00           O
ATOM   4654  C32 POPEO 207      78.327 109.568 125.600  1.00  0.00           C
ATOM   4657  C23 POPEO 207      73.777 113.018 127.230  1.00  0.00           C
ATOM   4660  C24 POPEO 207      73.917 113.948 126.020  1.00  0.00           C
ATOM   4663  C25 POPEO 207      72.797 114.998 125.890  1.00  0.00           C
ATOM   4666  C26 POPEO 207      73.257 116.117 124.940  1.00  0.00           C
ATOM   4669  C27 POPEO 207      72.137 116.998 124.360  1.00  0.00           C
ATOM   4672  C28 POPEO 207      72.667 118.308 123.740  1.00  0.00           C
ATOM   4675  C29 POPEO 207      73.788 118.117 122.740  1.00  0.00           C
ATOM   4677 0C21 POPEO 207      74.448 119.088 122.090  1.00  0.00           C
ATOM   4679 1C21 POPEO 207      74.208 120.577 122.160  1.00  0.00           C
ATOM   4682 2C21 POPEO 207      73.728 121.168 120.820  1.00  0.00           C
ATOM   4685 3C21 POPEO 207      74.588 120.787 119.600  1.00  0.00           C
ATOM   4688 4C21 POPEO 207      74.167 121.557 118.340  1.00  0.00           C
ATOM   4691 5C21 POPEO 207      74.778 120.997 117.040  1.00  0.00           C
ATOM   4694 6C21 POPEO 207      74.297 121.768 115.810  1.00  0.00           C
ATOM   4697 7C21 POPEO 207      74.838 121.227 114.480  1.00  0.00           C
ATOM   4700 8C21 POPEO 207      74.478 122.117 113.290  1.00  0.00           C
ATOM   4704  C33 POPEO 207      77.496 110.737 125.000  1.00  0.00           C
ATOM   4707  C34 POPEO 207      78.047 111.218 123.650  1.00  0.00           C
ATOM   4710  C35 POPEO 207      78.147 110.147 122.540  1.00  0.00           C
ATOM   4713  C36 POPEO 207      79.238 110.497 121.510  1.00  0.00           C
ATOM   4716  C37 POPEO 207      79.417 109.428 120.430  1.00  0.00           C
ATOM   4719  C38 POPEO 207      80.518 109.817 119.410  1.00  0.00           C
ATOM   4722  C39 POPEO 207      80.908 108.687 118.450  1.00  0.00           C
ATOM   4725 0C31 POPEO 207      79.706 108.128 117.670  1.00  0.00           C
ATOM   4728 1C31 POPEO 207      80.087 107.127 116.580  1.00  0.00           C
ATOM   4731 2C31 POPEO 207      78.856 106.458 115.960  1.00  0.00           C
ATOM   4734 3C31 POPEO 207      79.036 106.088 114.480  1.00  0.00           C
ATOM   4737 4C31 POPEO 207      80.257 105.217 114.160  1.00  0.00           C
ATOM   4740 5C31 POPEO 207      80.348 104.937 112.650  1.00  0.00           C
ATOM   4743 6C31 POPEO 207      81.617 104.198 112.230  1.00  0.00           C
ATOM   4747  NH3 POPEP 208     111.628  71.507  89.610  1.00  0.00           N
ATOM   4751  C12 POPEP 208     111.707  70.428  88.590  1.00  0.00           C
ATOM   4754  C11 POPEP 208     112.437  69.207  89.140  1.00  0.00           C
ATOM   4757  P   POPEP 208     114.916  69.108  88.480  1.00  0.00           P
ATOM   4758  O13 POPEP 208     116.216  69.488  89.060  1.00  0.00           O
ATOM   4759  O14 POPEP 208     114.607  69.647  87.140  1.00  0.00           O
ATOM   4760  O11 POPEP 208     114.667  67.558  88.520  1.00  0.00           O
ATOM   4761  O12 POPEP 208     113.778  69.598  89.460  1.00  0.00           O
ATOM   4762  C1  POPEP 208     115.367  66.698  89.420  1.00  0.00           C
ATOM   4765  C2  POPEP 208     114.776  66.647  90.860  1.00  0.00           C
ATOM   4767  O21 POPEP 208     115.647  67.357  91.760  1.00  0.00           O
ATOM   4768  C21 POPEP 208     115.057  68.268  92.500  1.00  0.00           C
ATOM   4769  O22 POPEP 208     113.927  68.698  92.340  1.00  0.00           O
ATOM   4770  C22 POPEP 208     115.937  68.727  93.660  1.00  0.00           C
ATOM   4773  C3  POPEP 208     114.648  65.198  91.410  1.00  0.00           C
ATOM   4776  O31 POPEP 208     114.207  65.288  92.780  1.00  0.00           O
ATOM   4777  C31 POPEP 208     112.978  64.977  93.070  1.00  0.00           C
ATOM   4778  O32 POPEP 208     112.236  64.217  92.440  1.00  0.00           O
ATOM   4779  C32 POPEP 208     112.598  65.748  94.310  1.00  0.00           C
ATOM   4782  C23 POPEP 208     115.106  68.937  94.950  1.00  0.00           C
ATOM   4785  C24 POPEP 208     115.928  69.528  96.110  1.00  0.00           C
ATOM   4788  C25 POPEP 208     115.077  69.727  97.370  1.00  0.00           C
ATOM   4791  C26 POPEP 208     114.727  68.427  98.110  1.00  0.00           C
ATOM   4794  C27 POPEP 208     113.378  68.518  98.850  1.00  0.00           C
ATOM   4797  C28 POPEP 208     113.088  67.357  99.810  1.00  0.00           C
ATOM   4800  C29 POPEP 208     112.948  66.037  99.090  1.00  0.00           C
ATOM   4802 0C21 POPEP 208     112.217  64.997  99.500  1.00  0.00           C
ATOM   4804 1C21 POPEP 208     111.437  64.948 100.790  1.00  0.00           C
ATOM   4807 2C21 POPEP 208     110.807  63.568 101.040  1.00  0.00           C
ATOM   4810 3C21 POPEP 208     111.816  62.408 101.040  1.00  0.00           C
ATOM   4813 4C21 POPEP 208     111.216  61.078 101.520  1.00  0.00           C
ATOM   4816 5C21 POPEP 208     110.208  60.467 100.540  1.00  0.00           C
ATOM   4819 6C21 POPEP 208     110.797  59.277  99.760  1.00  0.00           C
ATOM   4822 7C21 POPEP 208     109.748  58.508  98.960  1.00  0.00           C
ATOM   4825 8C21 POPEP 208     110.357  57.338  98.190  1.00  0.00           C
ATOM   4829  C33 POPEP 208     111.076  65.878  94.460  1.00  0.00           C
ATOM   4832  C34 POPEP 208     110.738  66.867  95.560  1.00  0.00           C
ATOM   4835  C35 POPEP 208     109.277  66.818  96.000  1.00  0.00           C
ATOM   4838  C36 POPEP 208     109.088  67.367  97.410  1.00  0.00           C
ATOM   4841  C37 POPEP 208     107.617  67.408  97.800  1.00  0.00           C
ATOM   4844  C38 POPEP 208     107.367  67.967  99.200  1.00  0.00           C
ATOM   4847  C39 POPEP 208     108.176  67.227 100.280  1.00  0.00           C
ATOM   4850 0C31 POPEP 208     107.507  67.308 101.650  1.00  0.00           C
ATOM   4853 1C31 POPEP 208     108.417  66.858 102.800  1.00  0.00           C
ATOM   4856 2C31 POPEP 208     107.677  66.717 104.140  1.00  0.00           C
ATOM   4859 3C31 POPEP 208     106.646  65.588 104.120  1.00  0.00           C
ATOM   4862 4C31 POPEP 208     106.087  65.198 105.490  1.00  0.00           C
ATOM   4865 5C31 POPEP 208     105.408  63.818 105.430  1.00  0.00           C
ATOM   4868 6C31 POPEP 208     104.826  63.357 106.760  1.00  0.00           C
ATOM   4872  NH3 POPEQ 209     106.637 119.738 131.700  1.00  0.00           N
ATOM   4876  C12 POPEQ 209     105.937 118.818 132.660  1.00  0.00           C
ATOM   4879  C11 POPEQ 209     104.857 119.548 133.490  1.00  0.00           C
ATOM   4882  P   POPEQ 209     102.966 117.758 133.560  1.00  0.00           P
ATOM   4883  O13 POPEQ 209     103.687 116.628 132.940  1.00  0.00           O
ATOM   4884  O14 POPEQ 209     101.897 117.437 134.520  1.00  0.00           O
ATOM   4885  O11 POPEQ 209     102.397 118.687 132.420  1.00  0.00           O
ATOM   4886  O12 POPEQ 209     104.076 118.637 134.280  1.00  0.00           O
ATOM   4887  C1  POPEQ 209     101.437 118.237 131.440  1.00  0.00           C
ATOM   4890  C2  POPEQ 209     102.018 118.318 130.000  1.00  0.00           C
ATOM   4892  O21 POPEQ 209     100.986 118.408 128.970  1.00  0.00           O
ATOM   4893  C21 POPEQ 209     100.396 117.317 128.510  1.00  0.00           C
ATOM   4894  O22 POPEQ 209     100.478 116.198 128.970  1.00  0.00           O
ATOM   4895  C22 POPEQ 209      99.496 117.667 127.310  1.00  0.00           C
ATOM   4898  C3  POPEQ 209     103.027 117.147 129.840  1.00  0.00           C
ATOM   4901  O31 POPEQ 209     103.538 117.037 128.490  1.00  0.00           O
ATOM   4902  C31 POPEQ 209     104.748 117.548 128.320  1.00  0.00           C
ATOM   4903  O32 POPEQ 209     105.387 118.147 129.160  1.00  0.00           O
ATOM   4904  C32 POPEQ 209     105.227 117.188 126.910  1.00  0.00           C
ATOM   4907  C23 POPEQ 209      99.977 117.058 125.970  1.00  0.00           C
ATOM   4910  C24 POPEQ 209      99.327 117.727 124.740  1.00  0.00           C
ATOM   4913  C25 POPEQ 209      99.768 117.068 123.420  1.00  0.00           C
ATOM   4916  C26 POPEQ 209      99.488 117.918 122.170  1.00  0.00           C
ATOM   4919  C27 POPEQ 209      99.198 117.028 120.950  1.00  0.00           C
ATOM   4922  C28 POPEQ 209      99.027 117.778 119.610  1.00  0.00           C
ATOM   4925  C29 POPEQ 209      98.507 116.797 118.590  1.00  0.00           C
ATOM   4927 0C21 POPEQ 209      98.167 117.018 117.310  1.00  0.00           C
ATOM   4929 1C21 POPEQ 209      98.238 118.287 116.520  1.00  0.00           C
ATOM   4932 2C21 POPEQ 209      96.917 118.488 115.750  1.00  0.00           C
ATOM   4935 3C21 POPEQ 209      97.047 119.477 114.590  1.00  0.00           C
ATOM   4938 4C21 POPEQ 209      95.768 119.558 113.750  1.00  0.00           C
ATOM   4941 5C21 POPEQ 209      94.658 120.378 114.420  1.00  0.00           C
ATOM   4944 6C21 POPEQ 209      93.398 120.408 113.550  1.00  0.00           C
ATOM   4947 7C21 POPEQ 209      92.516 121.648 113.780  1.00  0.00           C
ATOM   4950 8C21 POPEQ 209      91.598 121.928 112.600  1.00  0.00           C
ATOM   4954  C33 POPEQ 209     104.397 117.888 125.820  1.00  0.00           C
ATOM   4957  C34 POPEQ 209     105.277 118.357 124.670  1.00  0.00           C
ATOM   4960  C35 POPEQ 209     104.596 119.218 123.600  1.00  0.00           C
ATOM   4963  C36 POPEQ 209     105.647 119.518 122.530  1.00  0.00           C
ATOM   4966  C37 POPEQ 209     105.268 120.567 121.490  1.00  0.00           C
ATOM   4969  C38 POPEQ 209     106.266 120.547 120.320  1.00  0.00           C
ATOM   4972  C39 POPEQ 209     105.947 121.547 119.210  1.00  0.00           C
ATOM   4975 0C31 POPEQ 209     104.648 121.207 118.470  1.00  0.00           C
ATOM   4978 1C31 POPEQ 209     104.046 122.387 117.700  1.00  0.00           C
ATOM   4981 2C31 POPEQ 209     102.537 122.218 117.500  1.00  0.00           C
ATOM   4984 3C31 POPEQ 209     102.128 120.888 116.850  1.00  0.00           C
ATOM   4987 4C31 POPEQ 209     102.646 120.737 115.420  1.00  0.00           C
ATOM   4990 5C31 POPEQ 209     102.178 119.437 114.750  1.00  0.00           C
ATOM   4993 6C31 POPEQ 209     102.167 119.518 113.230  1.00  0.00           C
ATOM   4997  NH3 POPER 210      25.408  62.748 127.430  1.00  0.00           N
ATOM   5001  C12 POPER 210      26.167  61.678 128.170  1.00  0.00           C
ATOM   5004  C11 POPER 210      27.457  61.288 127.440  1.00  0.00           C
ATOM   5007  P   POPER 210      29.778  60.818 128.570  1.00  0.00           P
ATOM   5008  O13 POPER 210      29.847  61.938 129.540  1.00  0.00           O
ATOM   5009  O14 POPER 210      30.507  59.568 128.890  1.00  0.00           O
ATOM   5010  O11 POPER 210      30.228  61.358 127.160  1.00  0.00           O
ATOM   5011  O12 POPER 210      28.248  60.448 128.280  1.00  0.00           O
ATOM   5012  C1  POPER 210      31.097  60.667 126.270  1.00  0.00           C
ATOM   5015  C2  POPER 210      30.308  60.018 125.110  1.00  0.00           C
ATOM   5017  O21 POPER 210      31.237  59.408 124.180  1.00  0.00           O
ATOM   5018  C21 POPER 210      30.758  58.318 123.580  1.00  0.00           C
ATOM   5019  O22 POPER 210      29.767  57.707 123.910  1.00  0.00           O
ATOM   5020  C22 POPER 210      31.568  58.058 122.310  1.00  0.00           C
ATOM   5023  C3  POPER 210      29.468  61.098 124.350  1.00  0.00           C
ATOM   5026  O31 POPER 210      28.558  60.527 123.390  1.00  0.00           O
ATOM   5027  C31 POPER 210      28.597  61.028 122.150  1.00  0.00           C
ATOM   5028  O32 POPER 210      29.308  61.938 121.780  1.00  0.00           O
ATOM   5029  C32 POPER 210      27.608  60.248 121.290  1.00  0.00           C
ATOM   5032  C23 POPER 210      30.818  57.117 121.330  1.00  0.00           C
ATOM   5035  C24 POPER 210      31.267  57.268 119.870  1.00  0.00           C
ATOM   5038  C25 POPER 210      30.716  58.557 119.240  1.00  0.00           C
ATOM   5041  C26 POPER 210      31.788  59.417 118.550  1.00  0.00           C
ATOM   5044  C27 POPER 210      31.367  60.888 118.450  1.00  0.00           C
ATOM   5047  C28 POPER 210      32.487  61.827 117.970  1.00  0.00           C
ATOM   5050  C29 POPER 210      32.797  61.748 116.510  1.00  0.00           C
ATOM   5052 0C21 POPER 210      32.208  62.477 115.540  1.00  0.00           C
ATOM   5054 1C21 POPER 210      31.047  63.427 115.720  1.00  0.00           C
ATOM   5057 2C21 POPER 210      29.998  63.068 114.660  1.00  0.00           C
ATOM   5060 3C21 POPER 210      28.648  63.778 114.800  1.00  0.00           C
ATOM   5063 4C21 POPER 210      27.617  63.147 113.850  1.00  0.00           C
ATOM   5066 5C21 POPER 210      26.218  63.757 113.940  1.00  0.00           C
ATOM   5069 6C21 POPER 210      25.287  63.198 112.860  1.00  0.00           C
ATOM   5072 7C21 POPER 210      23.838  63.698 112.980  1.00  0.00           C
ATOM   5075 8C21 POPER 210      22.918  63.108 111.920  1.00  0.00           C
ATOM   5079  C33 POPER 210      27.367  60.818 119.860  1.00  0.00           C
ATOM   5082  C34 POPER 210      26.847  59.698 118.950  1.00  0.00           C
ATOM   5085  C35 POPER 210      26.607  60.077 117.480  1.00  0.00           C
ATOM   5088  C36 POPER 210      26.267  58.808 116.680  1.00  0.00           C
ATOM   5091  C37 POPER 210      26.218  58.968 115.150  1.00  0.00           C
ATOM   5094  C38 POPER 210      25.818  57.637 114.500  1.00  0.00           C
ATOM   5097  C39 POPER 210      25.958  57.598 112.970  1.00  0.00           C
ATOM   5100 0C31 POPER 210      24.978  58.487 112.210  1.00  0.00           C
ATOM   5103 1C31 POPER 210      24.917  58.178 110.700  1.00  0.00           C
ATOM   5106 2C31 POPER 210      24.207  56.858 110.360  1.00  0.00           C
ATOM   5109 3C31 POPER 210      22.677  56.967 110.450  1.00  0.00           C
ATOM   5112 4C31 POPER 210      21.957  55.608 110.480  1.00  0.00           C
ATOM   5115 5C31 POPER 210      20.438  55.787 110.570  1.00  0.00           C
ATOM   5118 6C31 POPER 210      19.657  54.477 110.610  1.00  0.00           C
ATOM   5122  NH3 POPES 211      37.107   1.258  84.280  1.00  0.00           N
ATOM   5126  C12 POPES 211      37.998   1.018  83.080  1.00  0.00           C
ATOM   5129  C11 POPES 211      38.307   2.318  82.320  1.00  0.00           C
ATOM   5132  P   POPES 211      40.768   2.018  81.400  1.00  0.00           P
ATOM   5133  O13 POPES 211      41.288   0.778  80.760  1.00  0.00           O
ATOM   5134  O14 POPES 211      41.318   3.307  80.930  1.00  0.00           O
ATOM   5135  O11 POPES 211      40.887   1.917  82.960  1.00  0.00           O
ATOM   5136  O12 POPES 211      39.187   2.077  81.220  1.00  0.00           O
ATOM   5137  C1  POPES 211      41.518   2.908  83.760  1.00  0.00           C
ATOM   5140  C2  POPES 211      42.797   2.337  84.390  1.00  0.00           C
ATOM   5142  O21 POPES 211      42.776   2.667  85.790  1.00  0.00           O
ATOM   5143  C21 POPES 211      42.896   1.648  86.640  1.00  0.00           C
ATOM   5144  O22 POPES 211      43.138   0.497  86.350  1.00  0.00           O
ATOM   5145  C22 POPES 211      42.667   2.148  88.070  1.00  0.00           C
ATOM   5148  C3  POPES 211      44.068   2.948  83.720  1.00  0.00           C
ATOM   5151  O31 POPES 211      45.228   2.118  83.940  1.00  0.00           O
ATOM   5152  C31 POPES 211      45.828   2.318  85.120  1.00  0.00           C
ATOM   5153  O32 POPES 211      45.728   3.327  85.790  1.00  0.00           O
ATOM   5154  C32 POPES 211      46.597   1.058  85.510  1.00  0.00           C
ATOM   5157  C23 POPES 211      41.826   1.137  88.880  1.00  0.00           C
ATOM   5160  C24 POPES 211      41.667   1.467  90.370  1.00  0.00           C
ATOM   5163  C25 POPES 211      40.606   0.557  91.020  1.00  0.00           C
ATOM   5166  C26 POPES 211      40.497   0.687  92.540  1.00  0.00           C
ATOM   5169  C27 POPES 211      39.368  -0.148  93.170  1.00  0.00           C
ATOM   5172  C28 POPES 211      39.667  -1.667  93.200  1.00  0.00           C
ATOM   5175  C29 POPES 211      39.207  -2.318  94.480  1.00  0.00           C
ATOM   5177 0C21 POPES 211      38.286  -3.288  94.650  1.00  0.00           C
ATOM   5179 1C21 POPES 211      37.437  -3.927  93.580  1.00  0.00           C
ATOM   5182 2C21 POPES 211      35.937  -3.828  93.880  1.00  0.00           C
ATOM   5185 3C21 POPES 211      35.326  -4.978  94.690  1.00  0.00           C
ATOM   5188 4C21 POPES 211      33.797  -4.877  94.690  1.00  0.00           C
ATOM   5191 5C21 POPES 211      33.056  -6.068  95.300  1.00  0.00           C
ATOM   5194 6C21 POPES 211      31.617  -6.158  94.760  1.00  0.00           C
ATOM   5197 7C21 POPES 211      30.797  -7.298  95.370  1.00  0.00           C
ATOM   5200 8C21 POPES 211      29.437  -7.487  94.670  1.00  0.00           C
ATOM   5204  C33 POPES 211      47.757   1.268  86.510  1.00  0.00           C
ATOM   5207  C34 POPES 211      49.158   1.368  85.880  1.00  0.00           C
ATOM   5210  C35 POPES 211      49.557   0.083  85.130  1.00  0.00           C
ATOM   5213  C36 POPES 211      51.056  -0.238  85.110  1.00  0.00           C
ATOM   5216  C37 POPES 211      51.716  -0.397  86.500  1.00  0.00           C
ATOM   5219  C38 POPES 211      53.167  -0.898  86.400  1.00  0.00           C
ATOM   5222  C39 POPES 211      53.908  -0.987  87.740  1.00  0.00           C
ATOM   5225 0C31 POPES 211      53.937   0.327  88.540  1.00  0.00           C
ATOM   5228 1C31 POPES 211      54.928   0.277  89.710  1.00  0.00           C
ATOM   5231 2C31 POPES 211      54.937   1.568  90.550  1.00  0.00           C
ATOM   5234 3C31 POPES 211      56.066   1.547  91.590  1.00  0.00           C
ATOM   5237 4C31 POPES 211      55.947   2.667  92.630  1.00  0.00           C
ATOM   5240 5C31 POPES 211      57.018   2.557  93.720  1.00  0.00           C
ATOM   5243 6C31 POPES 211      56.798   3.538  94.880  1.00  0.00           C
ATOM   5247  NH3 POPET 212     126.663  93.647 132.640  1.00  0.00           N
ATOM   5251  C12 POPET 212     125.816  94.507 133.570  1.00  0.00           C
ATOM   5254  C11 POPET 212     125.077  95.708 132.890  1.00  0.00           C
ATOM   5257  P   POPET 212     124.618  98.227 133.730  1.00  0.00           P
ATOM   5258  O13 POPET 212     123.258  98.818 133.690  1.00  0.00           O
ATOM   5259  O14 POPET 212     125.557  98.787 134.720  1.00  0.00           O
ATOM   5260  O11 POPET 212     125.286  98.538 132.340  1.00  0.00           O
ATOM   5261  O12 POPET 212     124.547  96.638 133.840  1.00  0.00           O
ATOM   5262  C1  POPET 212     125.598  99.918 132.020  1.00  0.00           C
ATOM   5265  C2  POPET 212     124.797 100.437 130.800  1.00  0.00           C
ATOM   5267  O21 POPET 212     124.628 101.847 130.990  1.00  0.00           O
ATOM   5268  C21 POPET 212     124.408 102.727 130.010  1.00  0.00           C
ATOM   5269  O22 POPET 212     123.867 103.808 130.190  1.00  0.00           O
ATOM   5270  C22 POPET 212     125.028 102.317 128.680  1.00  0.00           C
ATOM   5273  C3  POPET 212     123.398  99.788 130.700  1.00  0.00           C
ATOM   5276  O31 POPET 212     122.768 100.088 129.440  1.00  0.00           O
ATOM   5277  C31 POPET 212     122.817  99.088 128.540  1.00  0.00           C
ATOM   5278  O32 POPET 212     123.268  97.977 128.770  1.00  0.00           O
ATOM   5279  C32 POPET 212     122.326  99.588 127.190  1.00  0.00           C
ATOM   5282  C23 POPET 212     125.187 103.517 127.720  1.00  0.00           C
ATOM   5285  C24 POPET 212     125.846 103.097 126.400  1.00  0.00           C
ATOM   5288  C25 POPET 212     126.068 104.268 125.430  1.00  0.00           C
ATOM   5291  C26 POPET 212     126.471 103.768 124.040  1.00  0.00           C
ATOM   5294  C27 POPET 212     126.318 104.828 122.930  1.00  0.00           C
ATOM   5297  C28 POPET 212     126.772 104.327 121.550  1.00  0.00           C
ATOM   5300  C29 POPET 212     125.868 103.287 120.940  1.00  0.00           C
ATOM   5302 0C21 POPET 212     125.497 103.198 119.650  1.00  0.00           C
ATOM   5304 1C21 POPET 212     125.898 104.128 118.530  1.00  0.00           C
ATOM   5307 2C21 POPET 212     124.876 104.158 117.380  1.00  0.00           C
ATOM   5310 3C21 POPET 212     123.518 104.747 117.790  1.00  0.00           C
ATOM   5313 4C21 POPET 212     122.487 104.757 116.660  1.00  0.00           C
ATOM   5316 5C21 POPET 212     122.808 105.727 115.510  1.00  0.00           C
ATOM   5319 6C21 POPET 212     121.536 106.178 114.770  1.00  0.00           C
ATOM   5322 7C21 POPET 212     121.848 107.048 113.550  1.00  0.00           C
ATOM   5325 8C21 POPET 212     120.606 107.667 112.900  1.00  0.00           C
ATOM   5329  C33 POPET 212     122.206  98.567 126.040  1.00  0.00           C
ATOM   5332  C34 POPET 212     122.557  99.198 124.660  1.00  0.00           C
ATOM   5335  C35 POPET 212     121.558  98.888 123.530  1.00  0.00           C
ATOM   5338  C36 POPET 212     121.816  99.738 122.270  1.00  0.00           C
ATOM   5341  C37 POPET 212     120.827  99.458 121.120  1.00  0.00           C
ATOM   5344  C38 POPET 212     120.827 100.488 119.980  1.00  0.00           C
ATOM   5347  C39 POPET 212     122.197 100.768 119.320  1.00  0.00           C
ATOM   5350 0C31 POPET 212     122.777  99.588 118.530  1.00  0.00           C
ATOM   5353 1C31 POPET 212     124.007 100.027 117.710  1.00  0.00           C
ATOM   5356 2C31 POPET 212     124.496  99.037 116.650  1.00  0.00           C
ATOM   5359 3C31 POPET 212     125.598  99.677 115.790  1.00  0.00           C
ATOM   5362 4C31 POPET 212     126.076  98.827 114.600  1.00  0.00           C
ATOM   5365 5C31 POPET 212     127.232  99.528 113.870  1.00  0.00           C
ATOM   5368 6C31 POPET 212     127.652  98.858 112.560  1.00  0.00           C
ATOM   5372  NH3 POPEU 213     114.997  15.978  91.350  1.00  0.00           N
ATOM   5376  C12 POPEU 213     114.207  14.688  91.490  1.00  0.00           C
ATOM   5379  C11 POPEU 213     112.668  14.918  91.470  1.00  0.00           C
ATOM   5382  P   POPEU 213     111.488  12.838  92.670  1.00  0.00           P
ATOM   5383  O13 POPEU 213     110.518  11.808  92.230  1.00  0.00           O
ATOM   5384  O14 POPEU 213     112.768  12.378  93.270  1.00  0.00           O
ATOM   5385  O11 POPEU 213     110.787  13.938  93.560  1.00  0.00           O
ATOM   5386  O12 POPEU 213     111.926  13.688  91.420  1.00  0.00           O
ATOM   5387  C1  POPEU 213     111.458  14.438  94.720  1.00  0.00           C
ATOM   5390  C2  POPEU 213     110.577  15.458  95.500  1.00  0.00           C
ATOM   5392  O21 POPEU 213     110.127  14.928  96.760  1.00  0.00           O
ATOM   5393  C21 POPEU 213     111.126  14.768  97.610  1.00  0.00           C
ATOM   5394  O22 POPEU 213     112.297  15.048  97.380  1.00  0.00           O
ATOM   5395  C22 POPEU 213     110.588  14.368  98.970  1.00  0.00           C
ATOM   5398  C3  POPEU 213     109.368  16.018  94.710  1.00  0.00           C
ATOM   5401  O31 POPEU 213     108.626  16.898  95.590  1.00  0.00           O
ATOM   5402  C31 POPEU 213     107.357  16.638  95.780  1.00  0.00           C
ATOM   5403  O32 POPEU 213     106.637  15.958  95.070  1.00  0.00           O
ATOM   5404  C32 POPEU 213     106.908  17.268  97.100  1.00  0.00           C
ATOM   5407  C23 POPEU 213     111.617  13.548  99.770  1.00  0.00           C
ATOM   5410  C24 POPEU 213     111.197  13.258 101.220  1.00  0.00           C
ATOM   5413  C25 POPEU 213     111.126  14.498 102.120  1.00  0.00           C
ATOM   5416  C26 POPEU 213     112.487  15.208 102.330  1.00  0.00           C
ATOM   5419  C27 POPEU 213     112.367  16.358 103.340  1.00  0.00           C
ATOM   5422  C28 POPEU 213     113.557  16.568 104.300  1.00  0.00           C
ATOM   5425  C29 POPEU 213     113.807  15.348 105.170  1.00  0.00           C
ATOM   5427 0C21 POPEU 213     114.958  15.048 105.800  1.00  0.00           C
ATOM   5429 1C21 POPEU 213     116.208  15.898 105.840  1.00  0.00           C
ATOM   5432 2C21 POPEU 213     116.786  15.988 107.270  1.00  0.00           C
ATOM   5435 3C21 POPEU 213     117.487  14.698 107.730  1.00  0.00           C
ATOM   5438 4C21 POPEU 213     117.337  14.428 109.240  1.00  0.00           C
ATOM   5441 5C21 POPEU 213     115.898  14.028 109.600  1.00  0.00           C
ATOM   5444 6C21 POPEU 213     115.676  13.818 111.100  1.00  0.00           C
ATOM   5447 7C21 POPEU 213     114.186  13.808 111.440  1.00  0.00           C
ATOM   5450 8C21 POPEU 213     113.797  12.928 112.630  1.00  0.00           C
ATOM   5454  C33 POPEU 213     106.938  16.258  98.260  1.00  0.00           C
ATOM   5457  C34 POPEU 213     106.558  16.938  99.590  1.00  0.00           C
ATOM   5460  C35 POPEU 213     106.716  16.028 100.820  1.00  0.00           C
ATOM   5463  C36 POPEU 213     106.418  16.807 102.120  1.00  0.00           C
ATOM   5466  C37 POPEU 213     105.947  15.918 103.280  1.00  0.00           C
ATOM   5469  C38 POPEU 213     105.387  16.727 104.460  1.00  0.00           C
ATOM   5472  C39 POPEU 213     104.628  15.878 105.490  1.00  0.00           C
ATOM   5475 0C31 POPEU 213     105.507  14.848 106.220  1.00  0.00           C
ATOM   5478 1C31 POPEU 213     104.748  14.098 107.320  1.00  0.00           C
ATOM   5481 2C31 POPEU 213     104.727  14.848 108.660  1.00  0.00           C
ATOM   5484 3C31 POPEU 213     103.958  14.108 109.760  1.00  0.00           C
ATOM   5487 4C31 POPEU 213     104.088  14.808 111.130  1.00  0.00           C
ATOM   5490 5C31 POPEU 213     103.228  14.138 112.200  1.00  0.00           C
ATOM   5493 6C31 POPEU 213     103.158  14.928 113.510  1.00  0.00           C
ATOM   5497  NH3 POPEV 214     107.786  89.187 130.880  1.00  0.00           N
ATOM   5501  C12 POPEV 214     108.977  89.207 131.810  1.00  0.00           C
ATOM   5504  C11 POPEV 214     108.887  88.137 132.910  1.00  0.00           C
ATOM   5507  P   POPEV 214     110.797  86.298 133.160  1.00  0.00           P
ATOM   5508  O13 POPEV 214     112.087  86.238 133.880  1.00  0.00           O
ATOM   5509  O14 POPEV 214     109.748  85.297 133.440  1.00  0.00           O
ATOM   5510  O11 POPEV 214     111.138  86.287 131.620  1.00  0.00           O
ATOM   5511  O12 POPEV 214     110.197  87.748 133.330  1.00  0.00           O
ATOM   5512  C1  POPEV 214     110.238  86.007 130.570  1.00  0.00           C
ATOM   5515  C2  POPEV 214     110.658  86.797 129.310  1.00  0.00           C
ATOM   5517  O21 POPEV 214     110.208  86.108 128.120  1.00  0.00           O
ATOM   5518  C21 POPEV 214     108.947  86.397 127.820  1.00  0.00           C
ATOM   5519  O22 POPEV 214     108.217  87.107 128.480  1.00  0.00           O
ATOM   5520  C22 POPEV 214     108.547  85.727 126.510  1.00  0.00           C
ATOM   5523  C3  POPEV 214     112.187  87.048 129.210  1.00  0.00           C
ATOM   5526  O31 POPEV 214     112.416  87.737 127.980  1.00  0.00           O
ATOM   5527  C31 POPEV 214     113.596  88.298 127.810  1.00  0.00           C
ATOM   5528  O32 POPEV 214     114.518  88.308 128.610  1.00  0.00           O
ATOM   5529  C32 POPEV 214     113.617  88.908 126.410  1.00  0.00           C
ATOM   5532  C23 POPEV 214     107.397  86.477 125.790  1.00  0.00           C
ATOM   5535  C24 POPEV 214     107.268  86.047 124.320  1.00  0.00           C
ATOM   5538  C25 POPEV 214     107.887  87.058 123.340  1.00  0.00           C
ATOM   5541  C26 POPEV 214     108.176  86.438 121.970  1.00  0.00           C
ATOM   5544  C27 POPEV 214     108.607  87.488 120.930  1.00  0.00           C
ATOM   5547  C28 POPEV 214     109.107  86.858 119.610  1.00  0.00           C
ATOM   5550  C29 POPEV 214     109.456  87.937 118.610  1.00  0.00           C
ATOM   5552 0C21 POPEV 214     109.216  87.957 117.290  1.00  0.00           C
ATOM   5554 1C21 POPEV 214     108.596  86.847 116.460  1.00  0.00           C
ATOM   5557 2C21 POPEV 214     109.678  86.248 115.540  1.00  0.00           C
ATOM   5560 3C21 POPEV 214     109.198  85.007 114.760  1.00  0.00           C
ATOM   5563 4C21 POPEV 214     110.338  84.408 113.940  1.00  0.00           C
ATOM   5566 5C21 POPEV 214     109.966  83.088 113.240  1.00  0.00           C
ATOM   5569 6C21 POPEV 214     111.147  82.518 112.430  1.00  0.00           C
ATOM   5572 7C21 POPEV 214     110.728  81.388 111.490  1.00  0.00           C
ATOM   5575 8C21 POPEV 214     111.856  80.888 110.600  1.00  0.00           C
ATOM   5579  C33 POPEV 214     113.268  87.867 125.310  1.00  0.00           C
ATOM   5582  C34 POPEV 214     112.537  88.458 124.090  1.00  0.00           C
ATOM   5585  C35 POPEV 214     113.386  89.378 123.210  1.00  0.00           C
ATOM   5588  C36 POPEV 214     112.656  89.677 121.890  1.00  0.00           C
ATOM   5591  C37 POPEV 214     113.568  90.317 120.840  1.00  0.00           C
ATOM   5594  C38 POPEV 214     112.786  90.888 119.650  1.00  0.00           C
ATOM   5597  C39 POPEV 214     113.708  91.467 118.570  1.00  0.00           C
ATOM   5600 0C31 POPEV 214     112.948  92.338 117.560  1.00  0.00           C
ATOM   5603 1C31 POPEV 214     113.856  93.367 116.880  1.00  0.00           C
ATOM   5606 2C31 POPEV 214     113.057  94.428 116.110  1.00  0.00           C
ATOM   5609 3C31 POPEV 214     112.717  94.037 114.670  1.00  0.00           C
ATOM   5612 4C31 POPEV 214     113.967  93.958 113.790  1.00  0.00           C
ATOM   5615 5C31 POPEV 214     113.708  94.317 112.330  1.00  0.00           C
ATOM   5618 6C31 POPEV 214     114.997  94.428 111.530  1.00  0.00           C
ATOM   5622  NH3 POPEW 215     103.587   9.548 132.170  1.00  0.00           N
ATOM   5626  C12 POPEW 215     103.988   8.458 133.140  1.00  0.00           C
ATOM   5629  C11 POPEW 215     105.396   8.638 133.770  1.00  0.00           C
ATOM   5632  P   POPEW 215     107.276   7.358 135.110  1.00  0.00           P
ATOM   5633  O13 POPEW 215     107.487   8.608 135.880  1.00  0.00           O
ATOM   5634  O14 POPEW 215     107.297   6.108 135.880  1.00  0.00           O
ATOM   5635  O11 POPEW 215     108.398   7.278 134.000  1.00  0.00           O
ATOM   5636  O12 POPEW 215     105.898   7.408 134.290  1.00  0.00           O
ATOM   5637  C1  POPEW 215     108.246   6.888 132.640  1.00  0.00           C
ATOM   5640  C2  POPEW 215     108.887   5.488 132.380  1.00  0.00           C
ATOM   5642  O21 POPEW 215     109.298   5.318 131.000  1.00  0.00           O
ATOM   5643  C21 POPEW 215     108.327   5.438 130.100  1.00  0.00           C
ATOM   5644  O22 POPEW 215     107.136   5.468 130.320  1.00  0.00           O
ATOM   5645  C22 POPEW 215     108.947   5.558 128.710  1.00  0.00           C
ATOM   5648  C3  POPEW 215     108.048   4.288 132.930  1.00  0.00           C
ATOM   5651  O31 POPEW 215     108.787   3.048 132.930  1.00  0.00           O
ATOM   5652  C31 POPEW 215     108.647   2.018 132.070  1.00  0.00           C
ATOM   5653  O32 POPEW 215     109.397   1.048 132.130  1.00  0.00           O
ATOM   5654  C32 POPEW 215     107.557   2.068 131.010  1.00  0.00           C
ATOM   5657  C23 POPEW 215     107.997   5.078 127.590  1.00  0.00           C
ATOM   5660  C24 POPEW 215     108.737   4.828 126.260  1.00  0.00           C
ATOM   5663  C25 POPEW 215     109.327   6.078 125.610  1.00  0.00           C
ATOM   5666  C26 POPEW 215     109.797   5.828 124.170  1.00  0.00           C
ATOM   5669  C27 POPEW 215     110.478   7.068 123.560  1.00  0.00           C
ATOM   5672  C28 POPEW 215     110.536   7.068 122.020  1.00  0.00           C
ATOM   5675  C29 POPEW 215     111.396   5.958 121.470  1.00  0.00           C
ATOM   5677 0C21 POPEW 215     111.117   5.198 120.390  1.00  0.00           C
ATOM   5679 1C21 POPEW 215     109.916   5.358 119.490  1.00  0.00           C
ATOM   5682 2C21 POPEW 215     110.098   4.648 118.130  1.00  0.00           C
ATOM   5685 3C21 POPEW 215     111.348   5.088 117.340  1.00  0.00           C
ATOM   5688 4C21 POPEW 215     111.458   4.418 115.970  1.00  0.00           C
ATOM   5691 5C21 POPEW 215     112.848   4.578 115.330  1.00  0.00           C
ATOM   5694 6C21 POPEW 215     112.848   4.198 113.850  1.00  0.00           C
ATOM   5697 7C21 POPEW 215     114.076   4.708 113.080  1.00  0.00           C
ATOM   5700 8C21 POPEW 215     113.887   4.718 111.560  1.00  0.00           C
ATOM   5704  C33 POPEW 215     108.158   1.748 129.620  1.00  0.00           C
ATOM   5707  C34 POPEW 215     107.107   1.348 128.580  1.00  0.00           C
ATOM   5710  C35 POPEW 215     107.768   1.138 127.210  1.00  0.00           C
ATOM   5713  C36 POPEW 215     106.887   0.418 126.180  1.00  0.00           C
ATOM   5716  C37 POPEW 215     107.697   0.003 124.950  1.00  0.00           C
ATOM   5719  C38 POPEW 215     106.908  -0.817 123.920  1.00  0.00           C
ATOM   5722  C39 POPEW 215     105.947   0.033 123.090  1.00  0.00           C
ATOM   5725 0C31 POPEW 215     105.296  -0.737 121.940  1.00  0.00           C
ATOM   5728 1C31 POPEW 215     104.387   0.173 121.110  1.00  0.00           C
ATOM   5731 2C31 POPEW 215     103.848  -0.507 119.840  1.00  0.00           C
ATOM   5734 3C31 POPEW 215     103.128   0.478 118.890  1.00  0.00           C
ATOM   5737 4C31 POPEW 215     104.098   1.458 118.210  1.00  0.00           C
ATOM   5740 5C31 POPEW 215     103.428   2.418 117.220  1.00  0.00           C
ATOM   5743 6C31 POPEW 215     104.438   3.368 116.560  1.00  0.00           C
ATOM   5747  NH3 POPEX 216      56.217  51.327 125.370  1.00  0.00           N
ATOM   5751  C12 POPEX 216      57.127  50.288 124.790  1.00  0.00           C
ATOM   5754  C11 POPEX 216      57.418  49.178 125.810  1.00  0.00           C
ATOM   5757  P   POPEX 216      55.828  47.148 125.210  1.00  0.00           P
ATOM   5758  O13 POPEX 216      56.158  45.908 125.960  1.00  0.00           O
ATOM   5759  O14 POPEX 216      54.448  47.338 124.730  1.00  0.00           O
ATOM   5760  O11 POPEX 216      56.747  47.247 123.950  1.00  0.00           O
ATOM   5761  O12 POPEX 216      56.238  48.417 126.070  1.00  0.00           O
ATOM   5762  C1  POPEX 216      57.776  46.308 123.720  1.00  0.00           C
ATOM   5765  C2  POPEX 216      58.556  46.738 122.450  1.00  0.00           C
ATOM   5767  O21 POPEX 216      59.478  45.738 121.970  1.00  0.00           O
ATOM   5768  C21 POPEX 216      60.437  45.308 122.780  1.00  0.00           C
ATOM   5769  O22 POPEX 216      60.536  45.537 123.970  1.00  0.00           O
ATOM   5770  C22 POPEX 216      61.358  44.378 121.990  1.00  0.00           C
ATOM   5773  C3  POPEX 216      59.187  48.158 122.610  1.00  0.00           C
ATOM   5776  O31 POPEX 216      59.408  48.797 121.340  1.00  0.00           O
ATOM   5777  C31 POPEX 216      60.627  48.627 120.870  1.00  0.00           C
ATOM   5778  O32 POPEX 216      61.518  48.018 121.430  1.00  0.00           O
ATOM   5779  C32 POPEX 216      60.757  49.228 119.480  1.00  0.00           C
ATOM   5782  C23 POPEX 216      62.018  45.058 120.770  1.00  0.00           C
ATOM   5785  C24 POPEX 216      62.896  44.088 119.960  1.00  0.00           C
ATOM   5788  C25 POPEX 216      63.348  44.638 118.590  1.00  0.00           C
ATOM   5791  C26 POPEX 216      64.448  45.707 118.630  1.00  0.00           C
ATOM   5794  C27 POPEX 216      64.848  46.138 117.210  1.00  0.00           C
ATOM   5797  C28 POPEX 216      66.228  46.808 117.070  1.00  0.00           C
ATOM   5800  C29 POPEX 216      67.356  45.808 117.100  1.00  0.00           C
ATOM   5802 0C21 POPEX 216      68.466  45.777 116.320  1.00  0.00           C
ATOM   5804 1C21 POPEX 216      68.847  46.787 115.270  1.00  0.00           C
ATOM   5807 2C21 POPEX 216      69.216  46.227 113.880  1.00  0.00           C
ATOM   5810 3C21 POPEX 216      69.427  47.398 112.910  1.00  0.00           C
ATOM   5813 4C21 POPEX 216      69.838  47.047 111.480  1.00  0.00           C
ATOM   5816 5C21 POPEX 216      69.778  48.308 110.600  1.00  0.00           C
ATOM   5819 6C21 POPEX 216      70.038  48.058 109.110  1.00  0.00           C
ATOM   5822 7C21 POPEX 216      69.507  49.207 108.240  1.00  0.00           C
ATOM   5825 8C21 POPEX 216      69.856  49.077 106.760  1.00  0.00           C
ATOM   5829  C33 POPEX 216      62.047  48.668 118.840  1.00  0.00           C
ATOM   5832  C34 POPEX 216      62.267  49.147 117.410  1.00  0.00           C
ATOM   5835  C35 POPEX 216      61.358  48.408 116.430  1.00  0.00           C
ATOM   5838  C36 POPEX 216      61.877  48.458 114.990  1.00  0.00           C
ATOM   5841  C37 POPEX 216      60.947  47.658 114.060  1.00  0.00           C
ATOM   5844  C38 POPEX 216      61.698  46.917 112.950  1.00  0.00           C
ATOM   5847  C39 POPEX 216      60.877  45.758 112.380  1.00  0.00           C
ATOM   5850 0C31 POPEX 216      61.777  44.658 111.800  1.00  0.00           C
ATOM   5853 1C31 POPEX 216      60.978  43.438 111.310  1.00  0.00           C
ATOM   5856 2C31 POPEX 216      61.868  42.318 110.780  1.00  0.00           C
ATOM   5859 3C31 POPEX 216      62.027  41.158 111.780  1.00  0.00           C
ATOM   5862 4C31 POPEX 216      63.068  40.128 111.330  1.00  0.00           C
ATOM   5865 5C31 POPEX 216      63.068  38.858 112.200  1.00  0.00           C
ATOM   5868 6C31 POPEX 216      64.216  37.908 111.870  1.00  0.00           C
ATOM   5872  NH3 POPEY 217      83.918 121.408  90.390  1.00  0.00           N
ATOM   5876  C12 POPEY 217      83.398 120.297  89.500  1.00  0.00           C
ATOM   5879  C11 POPEY 217      83.368 118.888  90.150  1.00  0.00           C
ATOM   5882  P   POPEY 217      85.787 118.357  91.050  1.00  0.00           P
ATOM   5883  O13 POPEY 217      86.967 117.588  90.570  1.00  0.00           O
ATOM   5884  O14 POPEY 217      85.908 119.817  91.270  1.00  0.00           O
ATOM   5885  O11 POPEY 217      85.268 117.647  92.370  1.00  0.00           O
ATOM   5886  O12 POPEY 217      84.596 118.168  90.030  1.00  0.00           O
ATOM   5887  C1  POPEY 217      84.478 118.257  93.380  1.00  0.00           C
ATOM   5890  C2  POPEY 217      85.208 118.287  94.750  1.00  0.00           C
ATOM   5892  O21 POPEY 217      84.207 118.507  95.770  1.00  0.00           O
ATOM   5893  C21 POPEY 217      83.947 117.457  96.550  1.00  0.00           C
ATOM   5894  O22 POPEY 217      84.478 116.368  96.480  1.00  0.00           O
ATOM   5895  C22 POPEY 217      82.838 117.797  97.540  1.00  0.00           C
ATOM   5898  C3  POPEY 217      86.318 119.378  94.770  1.00  0.00           C
ATOM   5901  O31 POPEY 217      86.356 120.158  95.990  1.00  0.00           O
ATOM   5902  C31 POPEY 217      87.057 119.647  96.980  1.00  0.00           C
ATOM   5903  O32 POPEY 217      87.598 118.558  96.980  1.00  0.00           O
ATOM   5904  C32 POPEY 217      87.047 120.617  98.160  1.00  0.00           C
ATOM   5907  C23 POPEY 217      81.637 116.847  97.310  1.00  0.00           C
ATOM   5910  C24 POPEY 217      80.488 117.028  98.300  1.00  0.00           C
ATOM   5913  C25 POPEY 217      80.676 116.187  99.560  1.00  0.00           C
ATOM   5916  C26 POPEY 217      79.527 116.238 100.570  1.00  0.00           C
ATOM   5919  C27 POPEY 217      79.846 115.348 101.780  1.00  0.00           C
ATOM   5922  C28 POPEY 217      79.027 115.658 103.050  1.00  0.00           C
ATOM   5925  C29 POPEY 217      79.706 115.018 104.240  1.00  0.00           C
ATOM   5927 0C21 POPEY 217      80.387 115.668 105.200  1.00  0.00           C
ATOM   5929 1C21 POPEY 217      80.577 117.158 105.300  1.00  0.00           C
ATOM   5932 2C21 POPEY 217      79.456 117.838 106.110  1.00  0.00           C
ATOM   5935 3C21 POPEY 217      79.378 117.367 107.570  1.00  0.00           C
ATOM   5938 4C21 POPEY 217      79.117 118.507 108.560  1.00  0.00           C
ATOM   5941 5C21 POPEY 217      80.387 119.347 108.830  1.00  0.00           C
ATOM   5944 6C21 POPEY 217      80.137 120.477 109.820  1.00  0.00           C
ATOM   5947 7C21 POPEY 217      81.418 120.938 110.540  1.00  0.00           C
ATOM   5950 8C21 POPEY 217      81.147 121.958 111.650  1.00  0.00           C
ATOM   5954  C33 POPEY 217      87.917 120.158  99.350  1.00  0.00           C
ATOM   5957  C34 POPEY 217      88.337 121.327 100.250  1.00  0.00           C
ATOM   5960  C35 POPEY 217      87.167 122.068 100.920  1.00  0.00           C
ATOM   5963  C36 POPEY 217      87.627 122.888 102.140  1.00  0.00           C
ATOM   5966  C37 POPEY 217      86.536 123.158 103.200  1.00  0.00           C
ATOM   5969  C38 POPEY 217      87.057 124.107 104.300  1.00  0.00           C
ATOM   5972  C39 POPEY 217      86.147 124.257 105.530  1.00  0.00           C
ATOM   5975 0C31 POPEY 217      86.138 123.038 106.470  1.00  0.00           C
ATOM   5978 1C31 POPEY 217      85.408 123.308 107.810  1.00  0.00           C
ATOM   5981 2C31 POPEY 217      85.717 122.227 108.860  1.00  0.00           C
ATOM   5984 3C31 POPEY 217      85.137 122.577 110.250  1.00  0.00           C
ATOM   5987 4C31 POPEY 217      85.676 121.677 111.380  1.00  0.00           C
ATOM   5990 5C31 POPEY 217      85.296 120.198 111.260  1.00  0.00           C
ATOM   5993 6C31 POPEY 217      85.857 119.367 112.410  1.00  0.00           C
ATOM   5997  NH3 POPEZ 218      73.988  64.848  89.060  1.00  0.00           N
ATOM   6001  C12 POPEZ 218      72.558  65.018  89.550  1.00  0.00           C
ATOM   6004  C11 POPEZ 218      71.496  64.207  88.760  1.00  0.00           C
ATOM   6007  P   POPEZ 218      69.978  62.027  88.930  1.00  0.00           P
ATOM   6008  O13 POPEZ 218      69.646  62.227  87.510  1.00  0.00           O
ATOM   6009  O14 POPEZ 218      70.276  60.647  89.360  1.00  0.00           O
ATOM   6010  O11 POPEZ 218      68.757  62.488  89.810  1.00  0.00           O
ATOM   6011  O12 POPEZ 218      71.216  62.937  89.360  1.00  0.00           O
ATOM   6012  C1  POPEZ 218      68.928  63.338  90.930  1.00  0.00           C
ATOM   6015  C2  POPEZ 218      69.058  62.598  92.290  1.00  0.00           C
ATOM   6017  O21 POPEZ 218      68.617  63.538  93.280  1.00  0.00           O
ATOM   6018  C21 POPEZ 218      68.146  62.967  94.380  1.00  0.00           C
ATOM   6019  O22 POPEZ 218      68.158  61.768  94.610  1.00  0.00           O
ATOM   6020  C22 POPEZ 218      67.597  64.058  95.300  1.00  0.00           C
ATOM   6023  C3  POPEZ 218      70.518  62.058  92.560  1.00  0.00           C
ATOM   6026  O31 POPEZ 218      70.978  62.188  93.940  1.00  0.00           O
ATOM   6027  C31 POPEZ 218      71.646  63.308  94.180  1.00  0.00           C
ATOM   6028  O32 POPEZ 218      71.826  64.198  93.370  1.00  0.00           O
ATOM   6029  C32 POPEZ 218      72.187  63.378  95.620  1.00  0.00           C
ATOM   6032  C23 POPEZ 218      66.417  63.588  96.180  1.00  0.00           C
ATOM   6035  C24 POPEZ 218      66.826  62.648  97.320  1.00  0.00           C
ATOM   6038  C25 POPEZ 218      67.978  63.198  98.170  1.00  0.00           C
ATOM   6041  C26 POPEZ 218      68.387  62.268  99.300  1.00  0.00           C
ATOM   6044  C27 POPEZ 218      67.948  62.738 100.690  1.00  0.00           C
ATOM   6047  C28 POPEZ 218      68.496  61.768 101.750  1.00  0.00           C
ATOM   6050  C29 POPEZ 218      68.576  62.188 103.190  1.00  0.00           C
ATOM   6052 0C21 POPEZ 218      69.458  61.658 104.070  1.00  0.00           C
ATOM   6054 1C21 POPEZ 218      70.488  60.568 103.800  1.00  0.00           C
ATOM   6057 2C21 POPEZ 218      71.958  60.888 104.170  1.00  0.00           C
ATOM   6060 3C21 POPEZ 218      72.348  60.577 105.630  1.00  0.00           C
ATOM   6063 4C21 POPEZ 218      71.338  61.098 106.650  1.00  0.00           C
ATOM   6066 5C21 POPEZ 218      71.826  61.138 108.100  1.00  0.00           C
ATOM   6069 6C21 POPEZ 218      70.646  61.038 109.080  1.00  0.00           C
ATOM   6072 7C21 POPEZ 218      71.058  60.707 110.520  1.00  0.00           C
ATOM   6075 8C21 POPEZ 218      72.076  61.668 111.120  1.00  0.00           C
ATOM   6079  C33 POPEZ 218      71.747  62.227  96.560  1.00  0.00           C
ATOM   6082  C34 POPEZ 218      72.356  62.358  97.970  1.00  0.00           C
ATOM   6085  C35 POPEZ 218      71.966  63.648  98.700  1.00  0.00           C
ATOM   6088  C36 POPEZ 218      72.316  63.608 100.200  1.00  0.00           C
ATOM   6091  C37 POPEZ 218      71.757  64.818 100.970  1.00  0.00           C
ATOM   6094  C38 POPEZ 218      72.168  64.768 102.450  1.00  0.00           C
ATOM   6097  C39 POPEZ 218      71.158  65.397 103.410  1.00  0.00           C
ATOM   6100 0C31 POPEZ 218      71.338  64.857 104.840  1.00  0.00           C
ATOM   6103 1C31 POPEZ 218      70.308  65.408 105.820  1.00  0.00           C
ATOM   6106 2C31 POPEZ 218      70.357  64.717 107.190  1.00  0.00           C
ATOM   6109 3C31 POPEZ 218      69.856  65.638 108.310  1.00  0.00           C
ATOM   6112 4C31 POPEZ 218      69.448  64.878 109.580  1.00  0.00           C
ATOM   6115 5C31 POPEZ 218      69.117  65.838 110.730  1.00  0.00           C
ATOM   6118 6C31 POPEZ 218      68.057  65.288 111.690  1.00  0.00           C
ATOM   6122  NH3 POPEa 219      92.487  35.888 129.750  1.00  0.00           N
ATOM   6126  C12 POPEa 219      91.816  36.518 130.940  1.00  0.00           C
ATOM   6129  C11 POPEa 219      91.807  38.047 130.840  1.00  0.00           C
ATOM   6132  P   POPEa 219      89.818  38.818 132.440  1.00  0.00           P
ATOM   6133  O13 POPEa 219      89.137  37.508 132.410  1.00  0.00           O
ATOM   6134  O14 POPEa 219      89.736  39.588 133.700  1.00  0.00           O
ATOM   6135  O11 POPEa 219      89.207  39.727 131.310  1.00  0.00           O
ATOM   6136  O12 POPEa 219      91.327  38.658 132.030  1.00  0.00           O
ATOM   6137  C1  POPEa 219      89.928  40.758 130.630  1.00  0.00           C
ATOM   6140  C2  POPEa 219      89.788  40.618 129.080  1.00  0.00           C
ATOM   6142  O21 POPEa 219      90.606  41.617 128.450  1.00  0.00           O
ATOM   6143  C21 POPEa 219      91.908  41.348 128.500  1.00  0.00           C
ATOM   6144  O22 POPEa 219      92.416  40.297 128.840  1.00  0.00           O
ATOM   6145  C22 POPEa 219      92.708  42.577 128.110  1.00  0.00           C
ATOM   6148  C3  POPEa 219      88.307  40.808 128.660  1.00  0.00           C
ATOM   6151  O31 POPEa 219      88.088  40.548 127.260  1.00  0.00           O
ATOM   6152  C31 POPEa 219      87.087  39.698 127.000  1.00  0.00           C
ATOM   6153  O32 POPEa 219      86.427  39.088 127.820  1.00  0.00           O
ATOM   6154  C32 POPEa 219      86.868  39.558 125.500  1.00  0.00           C
ATOM   6157  C23 POPEa 219      93.386  42.437 126.730  1.00  0.00           C
ATOM   6160  C24 POPEa 219      92.516  42.988 125.590  1.00  0.00           C
ATOM   6163  C25 POPEa 219      93.217  42.848 124.230  1.00  0.00           C
ATOM   6166  C26 POPEa 219      92.606  43.748 123.150  1.00  0.00           C
ATOM   6169  C27 POPEa 219      93.277  43.557 121.790  1.00  0.00           C
ATOM   6172  C28 POPEa 219      92.878  44.638 120.760  1.00  0.00           C
ATOM   6175  C29 POPEa 219      93.437  44.347 119.390  1.00  0.00           C
ATOM   6177 0C21 POPEa 219      93.587  45.227 118.380  1.00  0.00           C
ATOM   6179 1C21 POPEa 219      93.206  46.687 118.380  1.00  0.00           C
ATOM   6182 2C21 POPEa 219      92.136  47.008 117.310  1.00  0.00           C
ATOM   6185 3C21 POPEa 219      92.617  46.887 115.850  1.00  0.00           C
ATOM   6188 4C21 POPEa 219      91.447  47.037 114.860  1.00  0.00           C
ATOM   6191 5C21 POPEa 219      91.798  46.887 113.370  1.00  0.00           C
ATOM   6194 6C21 POPEa 219      92.717  45.698 113.040  1.00  0.00           C
ATOM   6197 7C21 POPEa 219      92.487  45.137 111.630  1.00  0.00           C
ATOM   6200 8C21 POPEa 219      93.538  44.108 111.210  1.00  0.00           C
ATOM   6204  C33 POPEa 219      88.158  39.158 124.770  1.00  0.00           C
ATOM   6207  C34 POPEa 219      87.917  38.647 123.340  1.00  0.00           C
ATOM   6210  C35 POPEa 219      87.646  39.748 122.300  1.00  0.00           C
ATOM   6213  C36 POPEa 219      86.887  39.178 121.100  1.00  0.00           C
ATOM   6216  C37 POPEa 219      86.838  40.128 119.900  1.00  0.00           C
ATOM   6219  C38 POPEa 219      86.147  39.477 118.690  1.00  0.00           C
ATOM   6222  C39 POPEa 219      86.387  40.248 117.390  1.00  0.00           C
ATOM   6225 0C31 POPEa 219      85.647  39.638 116.190  1.00  0.00           C
ATOM   6228 1C31 POPEa 219      85.956  40.378 114.880  1.00  0.00           C
ATOM   6231 2C31 POPEa 219      85.378  39.698 113.630  1.00  0.00           C
ATOM   6234 3C31 POPEa 219      83.848  39.547 113.620  1.00  0.00           C
ATOM   6237 4C31 POPEa 219      83.088  40.857 113.850  1.00  0.00           C
ATOM   6240 5C31 POPEa 219      81.576  40.727 113.600  1.00  0.00           C
ATOM   6243 6C31 POPEa 219      80.807  42.018 113.870  1.00  0.00           C
ATOM   6247  NH3 POPEb 220      66.747 121.318 131.110  1.00  0.00           N
ATOM   6251  C12 POPEb 220      66.326 120.727 132.430  1.00  0.00           C
ATOM   6254  C11 POPEb 220      66.826 119.278 132.610  1.00  0.00           C
ATOM   6257  P   POPEb 220      65.526 117.158 131.720  1.00  0.00           P
ATOM   6258  O13 POPEb 220      66.058 117.498 130.390  1.00  0.00           O
ATOM   6259  O14 POPEb 220      66.018 115.867 132.270  1.00  0.00           O
ATOM   6260  O11 POPEb 220      63.956 117.168 131.630  1.00  0.00           O
ATOM   6261  O12 POPEb 220      65.738 118.377 132.700  1.00  0.00           O
ATOM   6262  C1  POPEb 220      63.268 117.857 130.580  1.00  0.00           C
ATOM   6265  C2  POPEb 220      62.636 116.847 129.600  1.00  0.00           C
ATOM   6267  O21 POPEb 220      63.127 117.068 128.260  1.00  0.00           O
ATOM   6268  C21 POPEb 220      64.088 116.248 127.830  1.00  0.00           C
ATOM   6269  O22 POPEb 220      64.716 115.477 128.550  1.00  0.00           O
ATOM   6270  C22 POPEb 220      63.956 116.128 126.300  1.00  0.00           C
ATOM   6273  C3  POPEb 220      61.077 116.937 129.610  1.00  0.00           C
ATOM   6276  O31 POPEb 220      60.478 115.918 128.780  1.00  0.00           O
ATOM   6277  C31 POPEb 220      60.178 116.308 127.540  1.00  0.00           C
ATOM   6278  O32 POPEb 220      60.437 117.387 127.060  1.00  0.00           O
ATOM   6279  C32 POPEb 220      59.606 115.128 126.780  1.00  0.00           C
ATOM   6282  C23 POPEb 220      65.097 116.707 125.420  1.00  0.00           C
ATOM   6285  C24 POPEb 220      64.897 116.238 123.960  1.00  0.00           C
ATOM   6288  C25 POPEb 220      65.458 117.188 122.890  1.00  0.00           C
ATOM   6291  C26 POPEb 220      66.776 116.738 122.240  1.00  0.00           C
ATOM   6294  C27 POPEb 220      67.216 117.737 121.150  1.00  0.00           C
ATOM   6297  C28 POPEb 220      68.716 117.688 120.800  1.00  0.00           C
ATOM   6300  C29 POPEb 220      69.107 116.448 120.040  1.00  0.00           C
ATOM   6302 0C21 POPEb 220      70.246 116.287 119.350  1.00  0.00           C
ATOM   6304 1C21 POPEb 220      71.367 117.297 119.210  1.00  0.00           C
ATOM   6307 2C21 POPEb 220      71.896 117.437 117.770  1.00  0.00           C
ATOM   6310 3C21 POPEb 220      70.918 118.067 116.760  1.00  0.00           C
ATOM   6313 4C21 POPEb 220      71.576 118.287 115.390  1.00  0.00           C
ATOM   6316 5C21 POPEb 220      70.646 118.868 114.310  1.00  0.00           C
ATOM   6319 6C21 POPEb 220      70.488 120.398 114.360  1.00  0.00           C
ATOM   6322 7C21 POPEb 220      69.897 120.968 113.050  1.00  0.00           C
ATOM   6325 8C21 POPEb 220      70.076 122.477 112.900  1.00  0.00           C
ATOM   6329  C33 POPEb 220      59.746 115.357 125.270  1.00  0.00           C
ATOM   6332  C34 POPEb 220      59.117 114.238 124.450  1.00  0.00           C
ATOM   6335  C35 POPEb 220      59.806 112.867 124.460  1.00  0.00           C
ATOM   6338  C36 POPEb 220      59.026 111.937 123.520  1.00  0.00           C
ATOM   6341  C37 POPEb 220      59.497 110.488 123.420  1.00  0.00           C
ATOM   6344  C38 POPEb 220      58.998 109.867 122.110  1.00  0.00           C
ATOM   6347  C39 POPEb 220      58.608 108.388 122.190  1.00  0.00           C
ATOM   6350 0C31 POPEb 220      58.127 107.927 120.820  1.00  0.00           C
ATOM   6353 1C31 POPEb 220      57.717 106.458 120.720  1.00  0.00           C
ATOM   6356 2C31 POPEb 220      57.337 106.067 119.280  1.00  0.00           C
ATOM   6359 3C31 POPEb 220      56.187 106.918 118.720  1.00  0.00           C
ATOM   6362 4C31 POPEb 220      55.777 106.588 117.280  1.00  0.00           C
ATOM   6365 5C31 POPEb 220      54.757 107.597 116.750  1.00  0.00           C
ATOM   6368 6C31 POPEb 220      54.007 107.117 115.520  1.00  0.00           C
ATOM   6372  NH3 POPEc 221      36.638 106.308  86.330  1.00  0.00           N
ATOM   6376  C12 POPEc 221      37.998 105.808  86.800  1.00  0.00           C
ATOM   6379  C11 POPEc 221      38.007 105.198  88.210  1.00  0.00           C
ATOM   6382  P   POPEc 221      40.536 104.507  88.770  1.00  0.00           P
ATOM   6383  O13 POPEc 221      41.187 103.208  89.080  1.00  0.00           O
ATOM   6384  O14 POPEc 221      41.228 105.348  87.760  1.00  0.00           O
ATOM   6385  O11 POPEc 221      40.417 105.307  90.130  1.00  0.00           O
ATOM   6386  O12 POPEc 221      39.058 104.238  88.310  1.00  0.00           O
ATOM   6387  C1  POPEc 221      41.498 105.398  91.070  1.00  0.00           C
ATOM   6390  C2  POPEc 221      41.087 104.948  92.510  1.00  0.00           C
ATOM   6392  O21 POPEc 221      42.176 105.268  93.400  1.00  0.00           O
ATOM   6393  C21 POPEc 221      41.786 105.588  94.630  1.00  0.00           C
ATOM   6394  O22 POPEc 221      40.646 105.787  94.980  1.00  0.00           O
ATOM   6395  C22 POPEc 221      42.997 105.567  95.570  1.00  0.00           C
ATOM   6398  C3  POPEc 221      40.786 103.418  92.570  1.00  0.00           C
ATOM   6401  O31 POPEc 221      40.527 102.948  93.930  1.00  0.00           O
ATOM   6402  C31 POPEc 221      39.247 102.647  94.190  1.00  0.00           C
ATOM   6403  O32 POPEc 221      38.347 102.667  93.380  1.00  0.00           O
ATOM   6404  C32 POPEc 221      39.068 102.267  95.670  1.00  0.00           C
ATOM   6407  C23 POPEc 221      42.748 106.327  96.890  1.00  0.00           C
ATOM   6410  C24 POPEc 221      42.878 107.848  96.700  1.00  0.00           C
ATOM   6413  C25 POPEc 221      42.507 108.668  97.950  1.00  0.00           C
ATOM   6416  C26 POPEc 221      43.317 108.268  99.190  1.00  0.00           C
ATOM   6419  C27 POPEc 221      43.036 109.158 100.410  1.00  0.00           C
ATOM   6422  C28 POPEc 221      44.138 109.028 101.490  1.00  0.00           C
ATOM   6425  C29 POPEc 221      45.347 109.848 101.120  1.00  0.00           C
ATOM   6427 0C21 POPEc 221      45.957 110.768 101.880  1.00  0.00           C
ATOM   6429 1C21 POPEc 221      45.597 111.108 103.310  1.00  0.00           C
ATOM   6432 2C21 POPEc 221      46.638 112.077 103.910  1.00  0.00           C
ATOM   6435 3C21 POPEc 221      46.388 112.338 105.400  1.00  0.00           C
ATOM   6438 4C21 POPEc 221      47.446 113.248 106.050  1.00  0.00           C
ATOM   6441 5C21 POPEc 221      47.528 113.028 107.570  1.00  0.00           C
ATOM   6444 6C21 POPEc 221      48.478 114.008 108.280  1.00  0.00           C
ATOM   6447 7C21 POPEc 221      48.027 114.288 109.720  1.00  0.00           C
ATOM   6450 8C21 POPEc 221      48.867 115.297 110.510  1.00  0.00           C
ATOM   6454  C33 POPEc 221      37.707 102.768  96.230  1.00  0.00           C
ATOM   6457  C34 POPEc 221      37.268 102.138  97.560  1.00  0.00           C
ATOM   6460  C35 POPEc 221      36.018 102.838  98.120  1.00  0.00           C
ATOM   6463  C36 POPEc 221      35.588 102.328  99.510  1.00  0.00           C
ATOM   6466  C37 POPEc 221      34.557 103.248 100.180  1.00  0.00           C
ATOM   6469  C38 POPEc 221      34.367 102.927 101.670  1.00  0.00           C
ATOM   6472  C39 POPEc 221      33.628 104.037 102.440  1.00  0.00           C
ATOM   6475 0C31 POPEc 221      33.757 103.838 103.960  1.00  0.00           C
ATOM   6478 1C31 POPEc 221      32.978 104.867 104.790  1.00  0.00           C
ATOM   6481 2C31 POPEc 221      33.237 104.668 106.290  1.00  0.00           C
ATOM   6484 3C31 POPEc 221      32.388 105.547 107.210  1.00  0.00           C
ATOM   6487 4C31 POPEc 221      30.907 105.128 107.240  1.00  0.00           C
ATOM   6490 5C31 POPEc 221      30.187 105.608 108.500  1.00  0.00           C
ATOM   6493 6C31 POPEc 221      28.797 104.998 108.680  1.00  0.00           C
ATOM   6497  NH3 POPEd 222      17.017   4.658  89.930  1.00  0.00           N
ATOM   6501  C12 POPEd 222      15.838   4.658  89.000  1.00  0.00           C
ATOM   6504  C11 POPEd 222      16.177   3.948  87.670  1.00  0.00           C
ATOM   6507  P   POPEd 222      17.448   1.868  86.760  1.00  0.00           P
ATOM   6508  O13 POPEd 222      18.748   2.498  86.400  1.00  0.00           O
ATOM   6509  O14 POPEd 222      16.498   1.618  85.650  1.00  0.00           O
ATOM   6510  O11 POPEd 222      17.687   0.508  87.480  1.00  0.00           O
ATOM   6511  O12 POPEd 222      16.808   2.698  87.940  1.00  0.00           O
ATOM   6512  C1  POPEd 222      18.908   0.268  88.200  1.00  0.00           C
ATOM   6515  C2  POPEd 222      18.818   0.578  89.710  1.00  0.00           C
ATOM   6517  O21 POPEd 222      20.047   0.113  90.290  1.00  0.00           O
ATOM   6518  C21 POPEd 222      20.507   0.788  91.320  1.00  0.00           C
ATOM   6519  O22 POPEd 222      19.968   1.728  91.880  1.00  0.00           O
ATOM   6520  C22 POPEd 222      21.888   0.278  91.680  1.00  0.00           C
ATOM   6523  C3  POPEd 222      17.568  -0.107  90.330  1.00  0.00           C
ATOM   6526  O31 POPEd 222      17.478   0.003  91.770  1.00  0.00           O
ATOM   6527  C31 POPEd 222      17.138   1.208  92.200  1.00  0.00           C
ATOM   6528  O32 POPEd 222      17.027   2.208  91.510  1.00  0.00           O
ATOM   6529  C32 POPEd 222      16.837   1.168  93.690  1.00  0.00           C
ATOM   6532  C23 POPEd 222      22.487   1.108  92.840  1.00  0.00           C
ATOM   6535  C24 POPEd 222      23.897   0.708  93.270  1.00  0.00           C
ATOM   6538  C25 POPEd 222      24.498   1.788  94.190  1.00  0.00           C
ATOM   6541  C26 POPEd 222      25.858   1.448  94.790  1.00  0.00           C
ATOM   6544  C27 POPEd 222      26.388   2.598  95.650  1.00  0.00           C
ATOM   6547  C28 POPEd 222      27.087   2.148  96.950  1.00  0.00           C
ATOM   6550  C29 POPEd 222      27.367   3.358  97.810  1.00  0.00           C
ATOM   6552 0C21 POPEd 222      27.257   3.448  99.150  1.00  0.00           C
ATOM   6554 1C21 POPEd 222      26.847   2.368 100.120  1.00  0.00           C
ATOM   6557 2C21 POPEd 222      28.068   1.618 100.700  1.00  0.00           C
ATOM   6560 3C21 POPEd 222      27.968   1.358 102.210  1.00  0.00           C
ATOM   6563 4C21 POPEd 222      29.248   0.718 102.770  1.00  0.00           C
ATOM   6566 5C21 POPEd 222      29.398   0.888 104.290  1.00  0.00           C
ATOM   6569 6C21 POPEd 222      30.448  -0.077 104.870  1.00  0.00           C
ATOM   6572 7C21 POPEd 222      30.367  -0.187 106.400  1.00  0.00           C
ATOM   6575 8C21 POPEd 222      31.478  -1.057 107.000  1.00  0.00           C
ATOM   6579  C33 POPEd 222      18.068   1.378  94.610  1.00  0.00           C
ATOM   6582  C34 POPEd 222      17.608   1.498  96.070  1.00  0.00           C
ATOM   6585  C35 POPEd 222      18.478   2.438  96.910  1.00  0.00           C
ATOM   6588  C36 POPEd 222      19.878   1.908  97.210  1.00  0.00           C
ATOM   6591  C37 POPEd 222      19.828   0.658  98.100  1.00  0.00           C
ATOM   6594  C38 POPEd 222      21.158   0.308  98.780  1.00  0.00           C
ATOM   6597  C39 POPEd 222      21.698   1.448  99.650  1.00  0.00           C
ATOM   6600 0C31 POPEd 222      22.568   0.938 100.800  1.00  0.00           C
ATOM   6603 1C31 POPEd 222      23.248   2.058 101.590  1.00  0.00           C
ATOM   6606 2C31 POPEd 222      23.888   1.538 102.880  1.00  0.00           C
ATOM   6609 3C31 POPEd 222      22.888   1.398 104.040  1.00  0.00           C
ATOM   6612 4C31 POPEd 222      22.818   2.658 104.910  1.00  0.00           C
ATOM   6615 5C31 POPEd 222      22.378   2.358 106.350  1.00  0.00           C
ATOM   6618 6C31 POPEd 222      22.597   3.548 107.300  1.00  0.00           C
ATOM   6622  NH3 POPEe 223      78.007  33.198  90.660  1.00  0.00           N
ATOM   6626  C12 POPEe 223      77.268  32.518  91.780  1.00  0.00           C
ATOM   6629  C11 POPEe 223      76.228  33.458  92.460  1.00  0.00           C
ATOM   6632  P   POPEe 223      75.638  35.628  91.090  1.00  0.00           P
ATOM   6633  O13 POPEe 223      76.988  35.668  90.490  1.00  0.00           O
ATOM   6634  O14 POPEe 223      74.528  36.168  90.290  1.00  0.00           O
ATOM   6635  O11 POPEe 223      75.646  36.358  92.490  1.00  0.00           O
ATOM   6636  O12 POPEe 223      75.357  34.117  91.520  1.00  0.00           O
ATOM   6637  C1  POPEe 223      76.768  37.108  92.960  1.00  0.00           C
ATOM   6640  C2  POPEe 223      76.988  36.948  94.490  1.00  0.00           C
ATOM   6642  O21 POPEe 223      78.068  36.007  94.710  1.00  0.00           O
ATOM   6643  C21 POPEe 223      78.687  36.218  95.870  1.00  0.00           C
ATOM   6644  O22 POPEe 223      78.386  37.038  96.710  1.00  0.00           O
ATOM   6645  C22 POPEe 223      79.867  35.248  96.010  1.00  0.00           C
ATOM   6648  C3  POPEe 223      75.658  36.518  95.190  1.00  0.00           C
ATOM   6651  O31 POPEe 223      75.728  36.687  96.630  1.00  0.00           O
ATOM   6652  C31 POPEe 223      75.018  35.838  97.340  1.00  0.00           C
ATOM   6653  O32 POPEe 223      74.216  35.038  96.900  1.00  0.00           O
ATOM   6654  C32 POPEe 223      75.437  35.928  98.820  1.00  0.00           C
ATOM   6657  C23 POPEe 223      80.478  35.318  97.420  1.00  0.00           C
ATOM   6660  C24 POPEe 223      81.757  34.498  97.580  1.00  0.00           C
ATOM   6663  C25 POPEe 223      82.318  34.578  99.000  1.00  0.00           C
ATOM   6666  C26 POPEe 223      83.697  33.918  99.120  1.00  0.00           C
ATOM   6669  C27 POPEe 223      84.316  34.068 100.520  1.00  0.00           C
ATOM   6672  C28 POPEe 223      85.717  33.428 100.610  1.00  0.00           C
ATOM   6675  C29 POPEe 223      86.427  33.838 101.870  1.00  0.00           C
ATOM   6677 0C21 POPEe 223      86.988  33.018 102.790  1.00  0.00           C
ATOM   6679 1C21 POPEe 223      87.018  31.518 102.770  1.00  0.00           C
ATOM   6682 2C21 POPEe 223      87.187  30.908 104.180  1.00  0.00           C
ATOM   6685 3C21 POPEe 223      85.928  30.947 105.050  1.00  0.00           C
ATOM   6688 4C21 POPEe 223      86.166  30.338 106.450  1.00  0.00           C
ATOM   6691 5C21 POPEe 223      84.908  30.148 107.300  1.00  0.00           C
ATOM   6694 6C21 POPEe 223      84.238  31.467 107.720  1.00  0.00           C
ATOM   6697 7C21 POPEe 223      83.027  31.238 108.640  1.00  0.00           C
ATOM   6700 8C21 POPEe 223      82.397  32.538 109.150  1.00  0.00           C
ATOM   6704  C33 POPEe 223      74.297  35.558  99.810  1.00  0.00           C
ATOM   6707  C34 POPEe 223      74.628  35.958 101.270  1.00  0.00           C
ATOM   6710  C35 POPEe 223      73.426  35.788 102.210  1.00  0.00           C
ATOM   6713  C36 POPEe 223      73.757  35.908 103.700  1.00  0.00           C
ATOM   6716  C37 POPEe 223      72.547  35.588 104.580  1.00  0.00           C
ATOM   6719  C38 POPEe 223      72.717  35.908 106.070  1.00  0.00           C
ATOM   6722  C39 POPEe 223      73.896  35.198 106.750  1.00  0.00           C
ATOM   6725 0C31 POPEe 223      73.496  34.508 108.060  1.00  0.00           C
ATOM   6728 1C31 POPEe 223      74.687  34.117 108.940  1.00  0.00           C
ATOM   6731 2C31 POPEe 223      74.276  33.227 110.120  1.00  0.00           C
ATOM   6734 3C31 POPEe 223      75.257  33.258 111.300  1.00  0.00           C
ATOM   6737 4C31 POPEe 223      76.708  32.948 110.890  1.00  0.00           C
ATOM   6740 5C31 POPEe 223      77.558  32.498 112.080  1.00  0.00           C
ATOM   6743 6C31 POPEe 223      78.996  32.138 111.690  1.00  0.00           C
ATOM   6747  NH3 POPEf 224      64.297 117.028  89.130  1.00  0.00           N
ATOM   6751  C12 POPEf 224      63.018 117.778  88.990  1.00  0.00           C
ATOM   6754  C11 POPEf 224      62.597 117.968  87.520  1.00  0.00           C
ATOM   6757  P   POPEf 224      61.208 120.208  87.830  1.00  0.00           P
ATOM   6758  O13 POPEf 224      59.816 120.567  87.460  1.00  0.00           O
ATOM   6759  O14 POPEf 224      62.308 121.017  87.300  1.00  0.00           O
ATOM   6760  O11 POPEf 224      61.326 120.118  89.400  1.00  0.00           O
ATOM   6761  O12 POPEf 224      61.367 118.678  87.400  1.00  0.00           O
ATOM   6762  C1  POPEf 224      60.357 119.367  90.120  1.00  0.00           C
ATOM   6765  C2  POPEf 224      60.736 119.338  91.620  1.00  0.00           C
ATOM   6767  O21 POPEf 224      59.658 119.817  92.430  1.00  0.00           O
ATOM   6768  C21 POPEf 224      59.268 121.078  92.240  1.00  0.00           C
ATOM   6769  O22 POPEf 224      59.707 121.867  91.450  1.00  0.00           O
ATOM   6770  C22 POPEf 224      58.158 121.378  93.240  1.00  0.00           C
ATOM   6773  C3  POPEf 224      62.078 120.068  91.960  1.00  0.00           C
ATOM   6776  O31 POPEf 224      62.547 119.788  93.310  1.00  0.00           O
ATOM   6777  C31 POPEf 224      63.208 118.628  93.400  1.00  0.00           C
ATOM   6778  O32 POPEf 224      63.286 117.807  92.500  1.00  0.00           O
ATOM   6779  C32 POPEf 224      63.826 118.458  94.790  1.00  0.00           C
ATOM   6782  C23 POPEf 224      58.668 122.338  94.310  1.00  0.00           C
ATOM   6785  C24 POPEf 224      57.576 122.698  95.330  1.00  0.00           C
ATOM   6788  C25 POPEf 224      57.997 123.917  96.140  1.00  0.00           C
ATOM   6791  C26 POPEf 224      56.997 124.247  97.250  1.00  0.00           C
ATOM   6794  C27 POPEf 224      57.236 125.637  97.820  1.00  0.00           C
ATOM   6797  C28 POPEf 224      56.378 125.877  99.070  1.00  0.00           C
ATOM   6800  C29 POPEf 224      56.768 127.177  99.720  1.00  0.00           C
ATOM   6802 0C21 POPEf 224      57.117 127.358 101.000  1.00  0.00           C
ATOM   6804 1C21 POPEf 224      57.148 126.318 102.100  1.00  0.00           C
ATOM   6807 2C21 POPEf 224      56.278 126.727 103.300  1.00  0.00           C
ATOM   6810 3C21 POPEf 224      56.737 128.028 103.970  1.00  0.00           C
ATOM   6813 4C21 POPEf 224      55.867 128.427 105.160  1.00  0.00           C
ATOM   6816 5C21 POPEf 224      56.278 129.793 105.720  1.00  0.00           C
ATOM   6819 6C21 POPEf 224      55.417 130.272 106.900  1.00  0.00           C
ATOM   6822 7C21 POPEf 224      55.527 131.793 107.070  1.00  0.00           C
ATOM   6825 8C21 POPEf 224      54.928 132.313 108.380  1.00  0.00           C
ATOM   6829  C33 POPEf 224      65.348 118.727  94.790  1.00  0.00           C
ATOM   6832  C34 POPEf 224      66.128 118.097  95.950  1.00  0.00           C
ATOM   6835  C35 POPEf 224      65.646 118.488  97.350  1.00  0.00           C
ATOM   6838  C36 POPEf 224      65.797 119.977  97.690  1.00  0.00           C
ATOM   6841  C37 POPEf 224      65.348 120.268  99.130  1.00  0.00           C
ATOM   6844  C38 POPEf 224      65.547 121.718  99.550  1.00  0.00           C
ATOM   6847  C39 POPEf 224      65.167 121.998 101.020  1.00  0.00           C
ATOM   6850 0C31 POPEf 224      66.367 121.887 101.960  1.00  0.00           C
ATOM   6853 1C31 POPEf 224      66.036 122.088 103.440  1.00  0.00           C
ATOM   6856 2C31 POPEf 224      67.278 122.457 104.260  1.00  0.00           C
ATOM   6859 3C31 POPEf 224      67.117 122.308 105.780  1.00  0.00           C
ATOM   6862 4C31 POPEf 224      66.958 123.628 106.550  1.00  0.00           C
ATOM   6865 5C31 POPEf 224      67.117 123.427 108.060  1.00  0.00           C
ATOM   6868 6C31 POPEf 224      67.308 124.718 108.850  1.00  0.00           C
ATOM   6872  NH3 POPEg 225      57.278  43.357 126.290  1.00  0.00           N
ATOM   6876  C12 POPEg 225      58.778  43.468 126.090  1.00  0.00           C
ATOM   6879  C11 POPEg 225      59.588  43.007 127.320  1.00  0.00           C
ATOM   6882  P   POPEg 225      62.097  43.147 128.170  1.00  0.00           P
ATOM   6883  O13 POPEg 225      61.807  43.568 129.560  1.00  0.00           O
ATOM   6884  O14 POPEg 225      62.458  41.717 128.040  1.00  0.00           O
ATOM   6885  O11 POPEg 225      63.286  44.007 127.600  1.00  0.00           O
ATOM   6886  O12 POPEg 225      60.908  43.477 127.200  1.00  0.00           O
ATOM   6887  C1  POPEg 225      63.097  44.818 126.430  1.00  0.00           C
ATOM   6890  C2  POPEg 225      64.098  45.997 126.490  1.00  0.00           C
ATOM   6892  O21 POPEg 225      63.917  46.998 125.470  1.00  0.00           O
ATOM   6893  C21 POPEg 225      63.978  46.668 124.200  1.00  0.00           C
ATOM   6894  O22 POPEg 225      64.037  45.537 123.740  1.00  0.00           O
ATOM   6895  C22 POPEg 225      64.058  47.937 123.350  1.00  0.00           C
ATOM   6898  C3  POPEg 225      65.576  45.548 126.640  1.00  0.00           C
ATOM   6901  O31 POPEg 225      66.088  44.788 125.510  1.00  0.00           O
ATOM   6902  C31 POPEg 225      67.058  45.358 124.830  1.00  0.00           C
ATOM   6903  O32 POPEg 225      67.606  46.408 125.120  1.00  0.00           O
ATOM   6904  C32 POPEg 225      67.507  44.467 123.680  1.00  0.00           C
ATOM   6907  C23 POPEg 225      64.676  47.698 121.950  1.00  0.00           C
ATOM   6910  C24 POPEg 225      65.867  48.617 121.600  1.00  0.00           C
ATOM   6913  C25 POPEg 225      65.738  49.187 120.190  1.00  0.00           C
ATOM   6916  C26 POPEg 225      66.978  49.928 119.650  1.00  0.00           C
ATOM   6919  C27 POPEg 225      66.667  50.698 118.350  1.00  0.00           C
ATOM   6922  C28 POPEg 225      67.927  51.158 117.580  1.00  0.00           C
ATOM   6925  C29 POPEg 225      68.408  50.128 116.600  1.00  0.00           C
ATOM   6927 0C21 POPEg 225      69.297  50.348 115.610  1.00  0.00           C
ATOM   6929 1C21 POPEg 225      69.988  51.658 115.310  1.00  0.00           C
ATOM   6932 2C21 POPEg 225      70.097  51.897 113.790  1.00  0.00           C
ATOM   6935 3C21 POPEg 225      70.797  53.227 113.450  1.00  0.00           C
ATOM   6938 4C21 POPEg 225      70.826  53.547 111.950  1.00  0.00           C
ATOM   6941 5C21 POPEg 225      71.496  52.458 111.090  1.00  0.00           C
ATOM   6944 6C21 POPEg 225      71.428  52.718 109.580  1.00  0.00           C
ATOM   6947 7C21 POPEg 225      72.367  51.757 108.810  1.00  0.00           C
ATOM   6950 8C21 POPEg 225      72.426  52.018 107.300  1.00  0.00           C
ATOM   6954  C33 POPEg 225      68.396  45.257 122.690  1.00  0.00           C
ATOM   6957  C34 POPEg 225      69.238  44.397 121.730  1.00  0.00           C
ATOM   6960  C35 POPEg 225      69.117  44.937 120.300  1.00  0.00           C
ATOM   6963  C36 POPEg 225      70.348  44.698 119.410  1.00  0.00           C
ATOM   6966  C37 POPEg 225      70.458  43.297 118.800  1.00  0.00           C
ATOM   6969  C38 POPEg 225      71.617  43.248 117.790  1.00  0.00           C
ATOM   6972  C39 POPEg 225      71.988  41.847 117.290  1.00  0.00           C
ATOM   6975 0C31 POPEg 225      73.247  41.897 116.410  1.00  0.00           C
ATOM   6978 1C31 POPEg 225      73.528  40.597 115.650  1.00  0.00           C
ATOM   6981 2C31 POPEg 225      74.757  40.738 114.740  1.00  0.00           C
ATOM   6984 3C31 POPEg 225      75.066  39.477 113.940  1.00  0.00           C
ATOM   6987 4C31 POPEg 225      76.347  39.608 113.100  1.00  0.00           C
ATOM   6990 5C31 POPEg 225      76.776  38.268 112.490  1.00  0.00           C
ATOM   6993 6C31 POPEg 225      77.997  38.378 111.580  1.00  0.00           C
ATOM   6997  NH3 POPEh 226      26.648  24.977 130.830  1.00  0.00           N
ATOM   7001  C12 POPEh 226      26.418  23.637 131.470  1.00  0.00           C
ATOM   7004  C11 POPEh 226      27.338  22.547 130.870  1.00  0.00           C
ATOM   7007  P   POPEh 226      29.688  23.658 131.430  1.00  0.00           P
ATOM   7008  O13 POPEh 226      29.508  24.518 132.620  1.00  0.00           O
ATOM   7009  O14 POPEh 226      31.007  23.028 131.120  1.00  0.00           O
ATOM   7010  O11 POPEh 226      29.138  24.418 130.160  1.00  0.00           O
ATOM   7011  O12 POPEh 226      28.608  22.518 131.510  1.00  0.00           O
ATOM   7012  C1  POPEh 226      29.968  25.187 129.290  1.00  0.00           C
ATOM   7015  C2  POPEh 226      29.648  24.788 127.830  1.00  0.00           C
ATOM   7017  O21 POPEh 226      30.498  25.568 126.990  1.00  0.00           O
ATOM   7018  C21 POPEh 226      30.667  25.287 125.700  1.00  0.00           C
ATOM   7019  O22 POPEh 226      30.767  26.137 124.830  1.00  0.00           O
ATOM   7020  C22 POPEh 226      30.748  23.788 125.470  1.00  0.00           C
ATOM   7023  C3  POPEh 226      28.117  25.008 127.520  1.00  0.00           C
ATOM   7026  O31 POPEh 226      27.798  24.998 126.100  1.00  0.00           O
ATOM   7027  C31 POPEh 226      26.607  25.568 125.830  1.00  0.00           C
ATOM   7028  O32 POPEh 226      25.807  25.898 126.680  1.00  0.00           O
ATOM   7029  C32 POPEh 226      26.497  25.888 124.330  1.00  0.00           C
ATOM   7032  C23 POPEh 226      31.297  23.408 124.090  1.00  0.00           C
ATOM   7035  C24 POPEh 226      31.218  21.898 123.920  1.00  0.00           C
ATOM   7038  C25 POPEh 226      31.478  21.478 122.480  1.00  0.00           C
ATOM   7041  C26 POPEh 226      31.248  19.977 122.260  1.00  0.00           C
ATOM   7044  C27 POPEh 226      31.218  19.648 120.770  1.00  0.00           C
ATOM   7047  C28 POPEh 226      30.928  18.168 120.500  1.00  0.00           C
ATOM   7050  C29 POPEh 226      30.108  17.968 119.250  1.00  0.00           C
ATOM   7052 0C21 POPEh 226      30.568  17.568 118.050  1.00  0.00           C
ATOM   7054 1C21 POPEh 226      31.998  17.258 117.690  1.00  0.00           C
ATOM   7057 2C21 POPEh 226      32.417  17.818 116.310  1.00  0.00           C
ATOM   7060 3C21 POPEh 226      31.748  17.118 115.120  1.00  0.00           C
ATOM   7063 4C21 POPEh 226      32.457  17.387 113.780  1.00  0.00           C
ATOM   7066 5C21 POPEh 226      32.367  18.838 113.300  1.00  0.00           C
ATOM   7069 6C21 POPEh 226      32.818  18.988 111.830  1.00  0.00           C
ATOM   7072 7C21 POPEh 226      32.588  20.387 111.260  1.00  0.00           C
ATOM   7075 8C21 POPEh 226      33.037  20.528 109.810  1.00  0.00           C
ATOM   7079  C33 POPEh 226      25.418  25.038 123.630  1.00  0.00           C
ATOM   7082  C34 POPEh 226      25.217  25.398 122.150  1.00  0.00           C
ATOM   7085  C35 POPEh 226      24.238  26.568 121.900  1.00  0.00           C
ATOM   7088  C36 POPEh 226      23.328  26.268 120.700  1.00  0.00           C
ATOM   7091  C37 POPEh 226      22.398  27.408 120.280  1.00  0.00           C
ATOM   7094  C38 POPEh 226      21.347  26.918 119.270  1.00  0.00           C
ATOM   7097  C39 POPEh 226      20.667  28.038 118.470  1.00  0.00           C
ATOM   7100 0C31 POPEh 226      21.397  28.368 117.150  1.00  0.00           C
ATOM   7103 1C31 POPEh 226      20.418  28.727 116.020  1.00  0.00           C
ATOM   7106 2C31 POPEh 226      21.128  28.998 114.680  1.00  0.00           C
ATOM   7109 3C31 POPEh 226      20.158  29.078 113.490  1.00  0.00           C
ATOM   7112 4C31 POPEh 226      20.347  30.328 112.610  1.00  0.00           C
ATOM   7115 5C31 POPEh 226      19.888  31.618 113.310  1.00  0.00           C
ATOM   7118 6C31 POPEh 226      20.097  32.867 112.450  1.00  0.00           C
ATOM   7122  NH3 POPEi 227      91.856  -0.307  92.670  1.00  0.00           N
ATOM   7126  C12 POPEi 227      90.807   0.648  92.180  1.00  0.00           C
ATOM   7129  C11 POPEi 227      89.618  -0.057  91.470  1.00  0.00           C
ATOM   7132  P   POPEi 227      87.908   1.928  91.590  1.00  0.00           P
ATOM   7133  O13 POPEi 227      88.787   3.078  91.920  1.00  0.00           O
ATOM   7134  O14 POPEi 227      86.658   2.238  90.860  1.00  0.00           O
ATOM   7135  O11 POPEi 227      87.557   1.178  92.940  1.00  0.00           O
ATOM   7136  O12 POPEi 227      88.727   0.838  90.780  1.00  0.00           O
ATOM   7137  C1  POPEi 227      87.326   1.938  94.130  1.00  0.00           C
ATOM   7140  C2  POPEi 227      87.227   1.068  95.420  1.00  0.00           C
ATOM   7142  O21 POPEi 227      87.346   1.978  96.530  1.00  0.00           O
ATOM   7143  C21 POPEi 227      87.027   1.508  97.730  1.00  0.00           C
ATOM   7144  O22 POPEi 227      86.667   0.378  97.980  1.00  0.00           O
ATOM   7145  C22 POPEi 227      87.027   2.628  98.750  1.00  0.00           C
ATOM   7148  C3  POPEi 227      88.337  -0.027  95.450  1.00  0.00           C
ATOM   7151  O31 POPEi 227      87.957  -1.227  96.160  1.00  0.00           O
ATOM   7152  C31 POPEi 227      88.807  -1.707  97.060  1.00  0.00           C
ATOM   7153  O32 POPEi 227      89.876  -1.197  97.360  1.00  0.00           O
ATOM   7154  C32 POPEi 227      88.258  -3.007  97.630  1.00  0.00           C
ATOM   7157  C23 POPEi 227      87.738   2.238 100.060  1.00  0.00           C
ATOM   7160  C24 POPEi 227      87.547   3.318 101.130  1.00  0.00           C
ATOM   7163  C25 POPEi 227      88.447   3.168 102.360  1.00  0.00           C
ATOM   7166  C26 POPEi 227      87.926   2.228 103.460  1.00  0.00           C
ATOM   7169  C27 POPEi 227      88.877   2.258 104.670  1.00  0.00           C
ATOM   7172  C28 POPEi 227      88.507   1.278 105.800  1.00  0.00           C
ATOM   7175  C29 POPEi 227      87.236   1.628 106.550  1.00  0.00           C
ATOM   7177 0C21 POPEi 227      87.136   2.478 107.600  1.00  0.00           C
ATOM   7179 1C21 POPEi 227      88.238   3.318 108.190  1.00  0.00           C
ATOM   7182 2C21 POPEi 227      87.848   4.798 108.320  1.00  0.00           C
ATOM   7185 3C21 POPEi 227      86.768   5.108 109.380  1.00  0.00           C
ATOM   7188 4C21 POPEi 227      86.536   6.618 109.510  1.00  0.00           C
ATOM   7191 5C21 POPEi 227      85.426   7.028 110.480  1.00  0.00           C
ATOM   7194 6C21 POPEi 227      85.137   8.528 110.330  1.00  0.00           C
ATOM   7197 7C21 POPEi 227      84.198   9.128 111.380  1.00  0.00           C
ATOM   7200 8C21 POPEi 227      84.036  10.648 111.230  1.00  0.00           C
ATOM   7204  C33 POPEi 227      88.896  -3.367  98.990  1.00  0.00           C
ATOM   7207  C34 POPEi 227      87.917  -3.267 100.170  1.00  0.00           C
ATOM   7210  C35 POPEi 227      87.437  -1.847 100.500  1.00  0.00           C
ATOM   7213  C36 POPEi 227      86.588  -1.857 101.780  1.00  0.00           C
ATOM   7216  C37 POPEi 227      85.457  -0.817 101.790  1.00  0.00           C
ATOM   7219  C38 POPEi 227      84.368  -1.177 102.800  1.00  0.00           C
ATOM   7222  C39 POPEi 227      84.757  -0.957 104.270  1.00  0.00           C
ATOM   7225 0C31 POPEi 227      83.626  -1.387 105.220  1.00  0.00           C
ATOM   7228 1C31 POPEi 227      83.867  -1.067 106.700  1.00  0.00           C
ATOM   7231 2C31 POPEi 227      82.637  -1.397 107.540  1.00  0.00           C
ATOM   7234 3C31 POPEi 227      82.717  -0.937 109.010  1.00  0.00           C
ATOM   7237 4C31 POPEi 227      82.746   0.588 109.180  1.00  0.00           C
ATOM   7240 5C31 POPEi 227      82.437   1.028 110.620  1.00  0.00           C
ATOM   7243 6C31 POPEi 227      82.357   2.538 110.790  1.00  0.00           C
ATOM   7247  NH3 POPEj 228      43.778 102.688  89.200  1.00  0.00           N
ATOM   7251  C12 POPEj 228      44.718 102.677  90.360  1.00  0.00           C
ATOM   7254  C11 POPEj 228      45.597 103.938  90.380  1.00  0.00           C
ATOM   7257  P   POPEj 228      47.617 104.957  89.010  1.00  0.00           P
ATOM   7258  O13 POPEj 228      48.847 104.148  89.080  1.00  0.00           O
ATOM   7259  O14 POPEj 228      47.428 105.808  87.810  1.00  0.00           O
ATOM   7260  O11 POPEj 228      47.638 105.838  90.290  1.00  0.00           O
ATOM   7261  O12 POPEj 228      46.367 104.008  89.180  1.00  0.00           O
ATOM   7262  C1  POPEj 228      46.698 106.847  90.600  1.00  0.00           C
ATOM   7265  C2  POPEj 228      46.498 106.897  92.140  1.00  0.00           C
ATOM   7267  O21 POPEj 228      46.367 108.237  92.590  1.00  0.00           O
ATOM   7268  C21 POPEj 228      45.448 109.008  92.090  1.00  0.00           C
ATOM   7269  O22 POPEj 228      44.486 108.668  91.410  1.00  0.00           O
ATOM   7270  C22 POPEj 228      45.757 110.418  92.600  1.00  0.00           C
ATOM   7273  C3  POPEj 228      47.728 106.308  92.900  1.00  0.00           C
ATOM   7276  O31 POPEj 228      47.488 106.128  94.310  1.00  0.00           O
ATOM   7277  C31 POPEj 228      47.826 107.138  95.090  1.00  0.00           C
ATOM   7278  O32 POPEj 228      48.207 108.237  94.730  1.00  0.00           O
ATOM   7279  C32 POPEj 228      47.738 106.727  96.570  1.00  0.00           C
ATOM   7282  C23 POPEj 228      44.547 111.358  92.570  1.00  0.00           C
ATOM   7285  C24 POPEj 228      44.658 112.588  93.490  1.00  0.00           C
ATOM   7288  C25 POPEj 228      44.816 112.208  94.970  1.00  0.00           C
ATOM   7291  C26 POPEj 228      44.448 113.338  95.940  1.00  0.00           C
ATOM   7294  C27 POPEj 228      44.606 112.888  97.400  1.00  0.00           C
ATOM   7297  C28 POPEj 228      44.007 113.897  98.400  1.00  0.00           C
ATOM   7300  C29 POPEj 228      44.026 113.327  99.800  1.00  0.00           C
ATOM   7302 0C21 POPEj 228      44.588 113.878 100.890  1.00  0.00           C
ATOM   7304 1C21 POPEj 228      45.326 115.188 100.960  1.00  0.00           C
ATOM   7307 2C21 POPEj 228      44.448 116.298 101.550  1.00  0.00           C
ATOM   7310 3C21 POPEj 228      44.107 116.067 103.040  1.00  0.00           C
ATOM   7313 4C21 POPEj 228      43.948 117.358 103.860  1.00  0.00           C
ATOM   7316 5C21 POPEj 228      45.238 118.187 103.940  1.00  0.00           C
ATOM   7319 6C21 POPEj 228      45.117 119.458 104.800  1.00  0.00           C
ATOM   7322 7C21 POPEj 228      46.308 120.408 104.570  1.00  0.00           C
ATOM   7325 8C21 POPEj 228      46.238 121.707 105.350  1.00  0.00           C
ATOM   7329  C33 POPEj 228      46.687 105.637  96.890  1.00  0.00           C
ATOM   7332  C34 POPEj 228      46.737 105.097  98.330  1.00  0.00           C
ATOM   7335  C35 POPEj 228      46.917 106.178  99.400  1.00  0.00           C
ATOM   7338  C36 POPEj 228      46.687 105.668 100.830  1.00  0.00           C
ATOM   7341  C37 POPEj 228      47.376 106.547 101.880  1.00  0.00           C
ATOM   7344  C38 POPEj 228      46.716 106.458 103.260  1.00  0.00           C
ATOM   7347  C39 POPEj 228      47.397 107.358 104.300  1.00  0.00           C
ATOM   7350 0C31 POPEj 228      46.658 107.338 105.650  1.00  0.00           C
ATOM   7353 1C31 POPEj 228      47.278 108.287 106.690  1.00  0.00           C
ATOM   7356 2C31 POPEj 228      46.428 108.438 107.960  1.00  0.00           C
ATOM   7359 3C31 POPEj 228      46.238 107.138 108.770  1.00  0.00           C
ATOM   7362 4C31 POPEj 228      47.316 106.918 109.840  1.00  0.00           C
ATOM   7365 5C31 POPEj 228      47.047 105.658 110.680  1.00  0.00           C
ATOM   7368 6C31 POPEj 228      47.847 105.567 111.970  1.00  0.00           C
ATOM   7372  NH3 POPEk 229      60.167  14.288 127.920  1.00  0.00           N
ATOM   7376  C12 POPEk 229      61.568  14.438 128.450  1.00  0.00           C
ATOM   7379  C11 POPEk 229      61.707  13.738 129.810  1.00  0.00           C
ATOM   7382  P   POPEk 229      63.878  14.738 130.960  1.00  0.00           P
ATOM   7383  O13 POPEk 229      65.297  14.358 131.000  1.00  0.00           O
ATOM   7384  O14 POPEk 229      63.187  15.078 132.220  1.00  0.00           O
ATOM   7385  O11 POPEk 229      63.638  15.898 129.920  1.00  0.00           O
ATOM   7386  O12 POPEk 229      63.068  13.618 130.200  1.00  0.00           O
ATOM   7387  C1  POPEk 229      64.536  16.988 129.700  1.00  0.00           C
ATOM   7390  C2  POPEk 229      65.297  16.887 128.340  1.00  0.00           C
ATOM   7392  O21 POPEk 229      65.007  18.108 127.630  1.00  0.00           O
ATOM   7393  C21 POPEk 229      65.867  18.568 126.730  1.00  0.00           C
ATOM   7394  O22 POPEk 229      66.807  17.958 126.270  1.00  0.00           O
ATOM   7395  C22 POPEk 229      65.408  19.977 126.350  1.00  0.00           C
ATOM   7398  C3  POPEk 229      64.897  15.608 127.540  1.00  0.00           C
ATOM   7401  O31 POPEk 229      65.598  15.448 126.290  1.00  0.00           O
ATOM   7402  C31 POPEk 229      66.768  14.818 126.390  1.00  0.00           C
ATOM   7403  O32 POPEk 229      67.268  14.378 127.410  1.00  0.00           O
ATOM   7404  C32 POPEk 229      67.278  14.498 125.010  1.00  0.00           C
ATOM   7407  C23 POPEk 229      65.797  20.378 124.910  1.00  0.00           C
ATOM   7410  C24 POPEk 229      64.978  19.688 123.830  1.00  0.00           C
ATOM   7413  C25 POPEk 229      65.458  20.078 122.420  1.00  0.00           C
ATOM   7416  C26 POPEk 229      65.088  19.047 121.350  1.00  0.00           C
ATOM   7419  C27 POPEk 229      66.098  19.028 120.190  1.00  0.00           C
ATOM   7422  C28 POPEk 229      65.908  20.187 119.190  1.00  0.00           C
ATOM   7425  C29 POPEk 229      66.997  20.178 118.150  1.00  0.00           C
ATOM   7427 0C21 POPEk 229      67.466  21.268 117.520  1.00  0.00           C
ATOM   7429 1C21 POPEk 229      66.937  22.668 117.690  1.00  0.00           C
ATOM   7432 2C21 POPEk 229      67.228  23.547 116.460  1.00  0.00           C
ATOM   7435 3C21 POPEk 229      66.728  24.977 116.660  1.00  0.00           C
ATOM   7438 4C21 POPEk 229      67.326  25.947 115.640  1.00  0.00           C
ATOM   7441 5C21 POPEk 229      66.776  27.378 115.780  1.00  0.00           C
ATOM   7444 6C21 POPEk 229      67.308  28.318 114.690  1.00  0.00           C
ATOM   7447 7C21 POPEk 229      66.776  29.748 114.840  1.00  0.00           C
ATOM   7450 8C21 POPEk 229      66.826  30.547 113.540  1.00  0.00           C
ATOM   7454  C33 POPEk 229      67.826  15.698 124.230  1.00  0.00           C
ATOM   7457  C34 POPEk 229      68.278  15.217 122.850  1.00  0.00           C
ATOM   7460  C35 POPEk 229      68.896  16.308 121.970  1.00  0.00           C
ATOM   7463  C36 POPEk 229      70.198  15.828 121.340  1.00  0.00           C
ATOM   7466  C37 POPEk 229      70.867  16.887 120.470  1.00  0.00           C
ATOM   7469  C38 POPEk 229      72.297  16.478 120.100  1.00  0.00           C
ATOM   7472  C39 POPEk 229      73.036  17.537 119.280  1.00  0.00           C
ATOM   7475 0C31 POPEk 229      72.478  17.698 117.860  1.00  0.00           C
ATOM   7478 1C31 POPEk 229      73.448  18.457 116.960  1.00  0.00           C
ATOM   7481 2C31 POPEk 229      73.057  18.428 115.480  1.00  0.00           C
ATOM   7484 3C31 POPEk 229      71.797  19.248 115.180  1.00  0.00           C
ATOM   7487 4C31 POPEk 229      71.526  19.368 113.670  1.00  0.00           C
ATOM   7490 5C31 POPEk 229      70.238  20.138 113.360  1.00  0.00           C
ATOM   7493 6C31 POPEk 229      70.276  21.618 113.760  1.00  0.00           C
ATOM   7497  NH3 POPEl 230      58.647 118.397  86.630  1.00  0.00           N
ATOM   7501  C12 POPEl 230      57.288 118.608  86.060  1.00  0.00           C
ATOM   7504  C11 POPEl 230      57.376 118.757  84.540  1.00  0.00           C
ATOM   7507  P   POPEl 230      57.797 116.338  83.570  1.00  0.00           P
ATOM   7508  O13 POPEl 230      56.698 116.417  82.600  1.00  0.00           O
ATOM   7509  O14 POPEl 230      59.037 115.617  83.230  1.00  0.00           O
ATOM   7510  O11 POPEl 230      57.207 115.727  84.900  1.00  0.00           O
ATOM   7511  O12 POPEl 230      58.247 117.768  84.010  1.00  0.00           O
ATOM   7512  C1  POPEl 230      57.808 114.617  85.580  1.00  0.00           C
ATOM   7515  C2  POPEl 230      57.826 114.937  87.090  1.00  0.00           C
ATOM   7517  O21 POPEl 230      58.728 114.037  87.770  1.00  0.00           O
ATOM   7518  C21 POPEl 230      59.557 114.627  88.630  1.00  0.00           C
ATOM   7519  O22 POPEl 230      59.778 115.818  88.720  1.00  0.00           O
ATOM   7520  C22 POPEl 230      60.117 113.578  89.580  1.00  0.00           C
ATOM   7523  C3  POPEl 230      56.396 114.858  87.680  1.00  0.00           C
ATOM   7526  O31 POPEl 230      56.326 115.077  89.110  1.00  0.00           O
ATOM   7527  C31 POPEl 230      56.547 116.338  89.470  1.00  0.00           C
ATOM   7528  O32 POPEl 230      56.818 117.257  88.730  1.00  0.00           O
ATOM   7529  C32 POPEl 230      56.437 116.458  91.000  1.00  0.00           C
ATOM   7532  C23 POPEl 230      59.557 113.838  90.990  1.00  0.00           C
ATOM   7535  C24 POPEl 230      59.928 112.748  92.000  1.00  0.00           C
ATOM   7538  C25 POPEl 230      59.298 112.997  93.380  1.00  0.00           C
ATOM   7541  C26 POPEl 230      59.908 114.187  94.130  1.00  0.00           C
ATOM   7544  C27 POPEl 230      59.146 114.518  95.420  1.00  0.00           C
ATOM   7547  C28 POPEl 230      60.047 115.077  96.540  1.00  0.00           C
ATOM   7550  C29 POPEl 230      60.847 116.277  96.100  1.00  0.00           C
ATOM   7552 0C21 POPEl 230      61.056 117.418  96.770  1.00  0.00           C
ATOM   7554 1C21 POPEl 230      60.478 117.817  98.100  1.00  0.00           C
ATOM   7557 2C21 POPEl 230      59.617 119.057  97.840  1.00  0.00           C
ATOM   7560 3C21 POPEl 230      58.888 119.507  99.100  1.00  0.00           C
ATOM   7563 4C21 POPEl 230      57.776 120.497  98.740  1.00  0.00           C
ATOM   7566 5C21 POPEl 230      56.938 120.918  99.950  1.00  0.00           C
ATOM   7569 6C21 POPEl 230      57.698 121.797 100.940  1.00  0.00           C
ATOM   7572 7C21 POPEl 230      56.856 122.158 102.160  1.00  0.00           C
ATOM   7575 8C21 POPEl 230      57.698 122.758 103.300  1.00  0.00           C
ATOM   7579  C33 POPEl 230      57.498 117.397  91.640  1.00  0.00           C
ATOM   7582  C34 POPEl 230      57.306 117.597  93.160  1.00  0.00           C
ATOM   7585  C35 POPEl 230      55.957 118.257  93.510  1.00  0.00           C
ATOM   7588  C36 POPEl 230      55.698 118.647  94.980  1.00  0.00           C
ATOM   7591  C37 POPEl 230      54.307 119.288  95.130  1.00  0.00           C
ATOM   7594  C38 POPEl 230      53.696 119.218  96.540  1.00  0.00           C
ATOM   7597  C39 POPEl 230      54.207 120.297  97.500  1.00  0.00           C
ATOM   7600 0C31 POPEl 230      53.228 121.467  97.690  1.00  0.00           C
ATOM   7603 1C31 POPEl 230      53.808 122.558  98.620  1.00  0.00           C
ATOM   7606 2C31 POPEl 230      53.007 123.868  98.640  1.00  0.00           C
ATOM   7609 3C31 POPEl 230      51.558 123.748  99.110  1.00  0.00           C
ATOM   7612 4C31 POPEl 230      51.417 123.168 100.520  1.00  0.00           C
ATOM   7615 5C31 POPEl 230      49.967 123.208 101.030  1.00  0.00           C
ATOM   7618 6C31 POPEl 230      49.788 122.558 102.400  1.00  0.00           C
ATOM   7622  NH3 POPEm 231      99.228 119.117 133.890  1.00  0.00           N
ATOM   7626  C12 POPEm 231      98.568 118.117 134.800  1.00  0.00           C
ATOM   7629  C11 POPEm 231      97.118 117.737 134.370  1.00  0.00           C
ATOM   7632  P   POPEm 231      96.178 119.207 132.380  1.00  0.00           P
ATOM   7633  O13 POPEm 231      95.317 120.398 132.300  1.00  0.00           O
ATOM   7634  O14 POPEm 231      97.547 119.288 131.810  1.00  0.00           O
ATOM   7635  O11 POPEm 231      95.417 117.927 131.760  1.00  0.00           O
ATOM   7636  O12 POPEm 231      96.356 118.847 133.910  1.00  0.00           O
ATOM   7637  C1  POPEm 231      94.527 118.077 130.620  1.00  0.00           C
ATOM   7640  C2  POPEm 231      94.928 117.177 129.400  1.00  0.00           C
ATOM   7642  O21 POPEm 231      94.036 117.468 128.300  1.00  0.00           O
ATOM   7643  C21 POPEm 231      94.596 117.507 127.100  1.00  0.00           C
ATOM   7644  O22 POPEm 231      95.787 117.647 126.870  1.00  0.00           O
ATOM   7645  C22 POPEm 231      93.547 117.117 126.040  1.00  0.00           C
ATOM   7648  C3  POPEm 231      94.857 115.637 129.750  1.00  0.00           C
ATOM   7651  O31 POPEm 231      93.988 114.858 128.900  1.00  0.00           O
ATOM   7652  C31 POPEm 231      94.426 114.047 127.920  1.00  0.00           C
ATOM   7653  O32 POPEm 231      93.727 113.227 127.360  1.00  0.00           O
ATOM   7654  C32 POPEm 231      95.878 114.257 127.460  1.00  0.00           C
ATOM   7657  C23 POPEm 231      92.388 118.128 125.870  1.00  0.00           C
ATOM   7660  C24 POPEm 231      91.166 117.507 125.160  1.00  0.00           C
ATOM   7663  C25 POPEm 231      91.247 117.597 123.630  1.00  0.00           C
ATOM   7666  C26 POPEm 231      89.947 117.138 122.940  1.00  0.00           C
ATOM   7669  C27 POPEm 231      89.958 117.448 121.430  1.00  0.00           C
ATOM   7672  C28 POPEm 231      88.547 117.507 120.810  1.00  0.00           C
ATOM   7675  C29 POPEm 231      87.878 116.178 120.570  1.00  0.00           C
ATOM   7677 0C21 POPEm 231      86.728 116.007 119.880  1.00  0.00           C
ATOM   7679 1C21 POPEm 231      85.908 117.098 119.230  1.00  0.00           C
ATOM   7682 2C21 POPEm 231      85.706 116.948 117.710  1.00  0.00           C
ATOM   7685 3C21 POPEm 231      84.807 115.768 117.320  1.00  0.00           C
ATOM   7688 4C21 POPEm 231      84.397 115.787 115.840  1.00  0.00           C
ATOM   7691 5C21 POPEm 231      83.697 114.498 115.400  1.00  0.00           C
ATOM   7694 6C21 POPEm 231      83.386 114.467 113.900  1.00  0.00           C
ATOM   7697 7C21 POPEm 231      82.908 113.097 113.390  1.00  0.00           C
ATOM   7700 8C21 POPEm 231      82.966 112.988 111.860  1.00  0.00           C
ATOM   7704  C33 POPEm 231      95.986 113.757 126.000  1.00  0.00           C
ATOM   7707  C34 POPEm 231      97.268 114.138 125.240  1.00  0.00           C
ATOM   7710  C35 POPEm 231      97.167 113.787 123.740  1.00  0.00           C
ATOM   7713  C36 POPEm 231      96.247 114.738 122.960  1.00  0.00           C
ATOM   7716  C37 POPEm 231      96.038 114.338 121.500  1.00  0.00           C
ATOM   7719  C38 POPEm 231      94.937 115.158 120.790  1.00  0.00           C
ATOM   7722  C39 POPEm 231      95.367 116.588 120.440  1.00  0.00           C
ATOM   7725 0C31 POPEm 231      94.198 117.527 120.120  1.00  0.00           C
ATOM   7728 1C31 POPEm 231      93.626 117.367 118.700  1.00  0.00           C
ATOM   7731 2C31 POPEm 231      92.557 118.427 118.420  1.00  0.00           C
ATOM   7734 3C31 POPEm 231      91.956 118.327 117.020  1.00  0.00           C
ATOM   7737 4C31 POPEm 231      90.728 119.238 116.830  1.00  0.00           C
ATOM   7740 5C31 POPEm 231      89.736 118.657 115.810  1.00  0.00           C
ATOM   7743 6C31 POPEm 231      88.486 119.507 115.580  1.00  0.00           C
ATOM   7747  NH3 POPEn 232     126.117  39.928  89.430  1.00  0.00           N
ATOM   7751  C12 POPEn 232     127.571  39.617  89.390  1.00  0.00           C
ATOM   7754  C11 POPEn 232     128.382  40.898  89.170  1.00  0.00           C
ATOM   7757  P   POPEn 232     128.702  42.698  87.280  1.00  0.00           P
ATOM   7758  O13 POPEn 232     130.182  42.648  87.420  1.00  0.00           O
ATOM   7759  O14 POPEn 232     128.113  42.878  85.940  1.00  0.00           O
ATOM   7760  O11 POPEn 232     128.143  43.858  88.200  1.00  0.00           O
ATOM   7761  O12 POPEn 232     128.053  41.418  87.890  1.00  0.00           O
ATOM   7762  C1  POPEn 232     126.731  44.058  88.320  1.00  0.00           C
ATOM   7765  C2  POPEn 232     126.441  44.578  89.750  1.00  0.00           C
ATOM   7767  O21 POPEn 232     125.047  44.607  90.100  1.00  0.00           O
ATOM   7768  C21 POPEn 232     124.447  43.448  90.320  1.00  0.00           C
ATOM   7769  O22 POPEn 232     124.776  42.367  89.840  1.00  0.00           O
ATOM   7770  C22 POPEn 232     123.398  43.617  91.390  1.00  0.00           C
ATOM   7773  C3  POPEn 232     127.083  45.997  89.940  1.00  0.00           C
ATOM   7776  O31 POPEn 232     126.581  46.777  91.050  1.00  0.00           O
ATOM   7777  C31 POPEn 232     126.841  46.288  92.260  1.00  0.00           C
ATOM   7778  O32 POPEn 232     127.303  45.187  92.500  1.00  0.00           O
ATOM   7779  C32 POPEn 232     126.523  47.348  93.320  1.00  0.00           C
ATOM   7782  C23 POPEn 232     123.996  43.328  92.780  1.00  0.00           C
ATOM   7785  C24 POPEn 232     123.018  43.627  93.920  1.00  0.00           C
ATOM   7788  C25 POPEn 232     121.658  42.967  93.710  1.00  0.00           C
ATOM   7791  C26 POPEn 232     120.837  42.827  94.990  1.00  0.00           C
ATOM   7794  C27 POPEn 232     120.448  44.147  95.660  1.00  0.00           C
ATOM   7797  C28 POPEn 232     119.748  43.918  97.020  1.00  0.00           C
ATOM   7800  C29 POPEn 232     118.477  43.118  96.940  1.00  0.00           C
ATOM   7802 0C21 POPEn 232     117.817  42.448  97.920  1.00  0.00           C
ATOM   7804 1C21 POPEn 232     118.118  42.338  99.400  1.00  0.00           C
ATOM   7807 2C21 POPEn 232     117.966  40.908 100.010  1.00  0.00           C
ATOM   7810 3C21 POPEn 232     119.238  40.038  99.960  1.00  0.00           C
ATOM   7813 4C21 POPEn 232     119.128  38.637 100.590  1.00  0.00           C
ATOM   7816 5C21 POPEn 232     118.197  37.668  99.840  1.00  0.00           C
ATOM   7819 6C21 POPEn 232     118.467  37.518  98.340  1.00  0.00           C
ATOM   7822 7C21 POPEn 232     117.708  36.338  97.740  1.00  0.00           C
ATOM   7825 8C21 POPEn 232     117.817  36.248  96.220  1.00  0.00           C
ATOM   7829  C33 POPEn 232     126.783  46.868  94.770  1.00  0.00           C
ATOM   7832  C34 POPEn 232     126.602  48.037  95.750  1.00  0.00           C
ATOM   7835  C35 POPEn 232     126.712  47.687  97.250  1.00  0.00           C
ATOM   7838  C36 POPEn 232     128.001  46.938  97.630  1.00  0.00           C
ATOM   7841  C37 POPEn 232     128.173  46.798  99.150  1.00  0.00           C
ATOM   7844  C38 POPEn 232     129.452  46.028  99.520  1.00  0.00           C
ATOM   7847  C39 POPEn 232     129.602  45.768 101.020  1.00  0.00           C
ATOM   7850 0C31 POPEn 232     128.613  44.727 101.580  1.00  0.00           C
ATOM   7853 1C31 POPEn 232     128.952  44.358 103.030  1.00  0.00           C
ATOM   7856 2C31 POPEn 232     128.091  43.198 103.560  1.00  0.00           C
ATOM   7859 3C31 POPEn 232     128.293  42.937 105.070  1.00  0.00           C
ATOM   7862 4C31 POPEn 232     129.742  42.628 105.460  1.00  0.00           C
ATOM   7865 5C31 POPEn 232     129.882  42.237 106.930  1.00  0.00           C
ATOM   7868 6C31 POPEn 232     131.292  41.777 107.310  1.00  0.00           C
ATOM   7872  NH3 POPEo 233     121.917  14.448  92.070  1.00  0.00           N
ATOM   7876  C12 POPEo 233     121.018  14.738  90.910  1.00  0.00           C
ATOM   7879  C11 POPEo 233     120.797  16.238  90.650  1.00  0.00           C
ATOM   7882  P   POPEo 233     118.327  17.018  90.060  1.00  0.00           P
ATOM   7883  O13 POPEo 233     117.557  17.278  88.840  1.00  0.00           O
ATOM   7884  O14 POPEo 233     117.677  16.178  91.090  1.00  0.00           O
ATOM   7885  O11 POPEo 233     118.716  18.387  90.710  1.00  0.00           O
ATOM   7886  O12 POPEo 233     119.736  16.388  89.700  1.00  0.00           O
ATOM   7887  C1  POPEo 233     117.796  19.118  91.530  1.00  0.00           C
ATOM   7890  C2  POPEo 233     118.088  18.838  93.020  1.00  0.00           C
ATOM   7892  O21 POPEo 233     117.057  19.358  93.880  1.00  0.00           O
ATOM   7893  C21 POPEo 233     116.068  18.528  94.150  1.00  0.00           C
ATOM   7894  O22 POPEo 233     115.816  17.498  93.540  1.00  0.00           O
ATOM   7895  C22 POPEo 233     115.357  18.988  95.420  1.00  0.00           C
ATOM   7898  C3  POPEo 233     119.467  19.408  93.450  1.00  0.00           C
ATOM   7901  O31 POPEo 233     119.706  19.138  94.860  1.00  0.00           O
ATOM   7902  C31 POPEo 233     119.268  20.108  95.680  1.00  0.00           C
ATOM   7903  O32 POPEo 233     118.947  21.227  95.340  1.00  0.00           O
ATOM   7904  C32 POPEo 233     119.167  19.608  97.120  1.00  0.00           C
ATOM   7907  C23 POPEo 233     115.047  17.818  96.390  1.00  0.00           C
ATOM   7910  C24 POPEo 233     114.338  18.238  97.690  1.00  0.00           C
ATOM   7913  C25 POPEo 233     115.246  18.958  98.710  1.00  0.00           C
ATOM   7916  C26 POPEo 233     114.518  19.338 100.010  1.00  0.00           C
ATOM   7919  C27 POPEo 233     115.478  19.738 101.140  1.00  0.00           C
ATOM   7922  C28 POPEo 233     114.768  20.078 102.460  1.00  0.00           C
ATOM   7925  C29 POPEo 233     115.768  20.128 103.600  1.00  0.00           C
ATOM   7927 0C21 POPEo 233     115.837  21.038 104.590  1.00  0.00           C
ATOM   7929 1C21 POPEo 233     114.876  22.178 104.860  1.00  0.00           C
ATOM   7932 2C21 POPEo 233     114.566  22.318 106.370  1.00  0.00           C
ATOM   7935 3C21 POPEo 233     113.937  21.068 107.000  1.00  0.00           C
ATOM   7938 4C21 POPEo 233     113.658  21.218 108.500  1.00  0.00           C
ATOM   7941 5C21 POPEo 233     113.937  19.938 109.300  1.00  0.00           C
ATOM   7944 6C21 POPEo 233     113.007  18.778 108.900  1.00  0.00           C
ATOM   7947 7C21 POPEo 233     113.386  17.448 109.550  1.00  0.00           C
ATOM   7950 8C21 POPEo 233     112.577  16.278 109.010  1.00  0.00           C
ATOM   7954  C33 POPEo 233     119.447  20.777  98.100  1.00  0.00           C
ATOM   7957  C34 POPEo 233     118.947  20.547  99.530  1.00  0.00           C
ATOM   7960  C35 POPEo 233     119.807  19.557 100.330  1.00  0.00           C
ATOM   7963  C36 POPEo 233     119.417  19.557 101.810  1.00  0.00           C
ATOM   7966  C37 POPEo 233     120.156  18.528 102.670  1.00  0.00           C
ATOM   7969  C38 POPEo 233     119.857  18.717 104.170  1.00  0.00           C
ATOM   7972  C39 POPEo 233     119.658  17.398 104.940  1.00  0.00           C
ATOM   7975 0C31 POPEo 233     120.956  16.738 105.430  1.00  0.00           C
ATOM   7978 1C31 POPEo 233     120.908  15.208 105.320  1.00  0.00           C
ATOM   7981 2C31 POPEo 233     122.178  14.477 105.810  1.00  0.00           C
ATOM   7984 3C31 POPEo 233     122.027  13.878 107.220  1.00  0.00           C
ATOM   7987 4C31 POPEo 233     123.307  13.168 107.690  1.00  0.00           C
ATOM   7990 5C31 POPEo 233     123.137  12.488 109.060  1.00  0.00           C
ATOM   7993 6C31 POPEo 233     124.447  12.068 109.720  1.00  0.00           C
ATOM   7997  NH3 POPEp 234      -0.752 103.117  90.410  1.00  0.00           N
ATOM   8001  C12 POPEp 234       0.508 103.798  90.870  1.00  0.00           C
ATOM   8004  C11 POPEp 234       1.668 102.797  91.010  1.00  0.00           C
ATOM   8007  P   POPEp 234       4.088 103.538  90.270  1.00  0.00           P
ATOM   8008  O13 POPEp 234       3.598 103.168  88.920  1.00  0.00           O
ATOM   8009  O14 POPEp 234       4.788 104.828  90.420  1.00  0.00           O
ATOM   8010  O11 POPEp 234       5.018 102.367  90.770  1.00  0.00           O
ATOM   8011  O12 POPEp 234       2.878 103.507  91.280  1.00  0.00           O
ATOM   8012  C1  POPEp 234       6.008 102.527  91.790  1.00  0.00           C
ATOM   8015  C2  POPEp 234       6.068 101.277  92.720  1.00  0.00           C
ATOM   8017  O21 POPEp 234       7.208 101.298  93.600  1.00  0.00           O
ATOM   8018  C21 POPEp 234       7.118 102.147  94.610  1.00  0.00           C
ATOM   8019  O22 POPEp 234       6.208 102.937  94.780  1.00  0.00           O
ATOM   8020  C22 POPEp 234       8.358 102.007  95.490  1.00  0.00           C
ATOM   8023  C3  POPEp 234       6.098  99.957  91.910  1.00  0.00           C
ATOM   8026  O31 POPEp 234       6.398  98.818  92.760  1.00  0.00           O
ATOM   8027  C31 POPEp 234       7.638  98.308  92.640  1.00  0.00           C
ATOM   8028  O32 POPEp 234       8.488  98.687  91.850  1.00  0.00           O
ATOM   8029  C32 POPEp 234       7.828  97.198  93.670  1.00  0.00           C
ATOM   8032  C23 POPEp 234       8.118 102.177  97.010  1.00  0.00           C
ATOM   8035  C24 POPEp 234       9.448 102.367  97.750  1.00  0.00           C
ATOM   8038  C25 POPEp 234       9.328 102.457  99.280  1.00  0.00           C
ATOM   8041  C26 POPEp 234       8.808 103.818  99.760  1.00  0.00           C
ATOM   8044  C27 POPEp 234       8.178 103.818 101.160  1.00  0.00           C
ATOM   8047  C28 POPEp 234       9.068 104.387 102.270  1.00  0.00           C
ATOM   8050  C29 POPEp 234       8.267 104.548 103.540  1.00  0.00           C
ATOM   8052 0C21 POPEp 234       8.728 105.037 104.710  1.00  0.00           C
ATOM   8054 1C21 POPEp 234      10.148 105.468 104.970  1.00  0.00           C
ATOM   8057 2C21 POPEp 234      10.498 105.477 106.480  1.00  0.00           C
ATOM   8060 3C21 POPEp 234      10.268 104.117 107.160  1.00  0.00           C
ATOM   8063 4C21 POPEp 234      10.928 103.998 108.540  1.00  0.00           C
ATOM   8066 5C21 POPEp 234      10.728 102.597 109.160  1.00  0.00           C
ATOM   8069 6C21 POPEp 234      11.688 102.338 110.330  1.00  0.00           C
ATOM   8072 7C21 POPEp 234      11.318 101.098 111.160  1.00  0.00           C
ATOM   8075 8C21 POPEp 234      12.378 100.757 112.200  1.00  0.00           C
ATOM   8079  C33 POPEp 234       7.568  97.658  95.120  1.00  0.00           C
ATOM   8082  C34 POPEp 234       8.228  96.738  96.160  1.00  0.00           C
ATOM   8085  C35 POPEp 234       8.508  97.448  97.490  1.00  0.00           C
ATOM   8088  C36 POPEp 234       7.258  97.737  98.320  1.00  0.00           C
ATOM   8091  C37 POPEp 234       7.508  98.798  99.400  1.00  0.00           C
ATOM   8094  C38 POPEp 234       6.778  98.517 100.720  1.00  0.00           C
ATOM   8097  C39 POPEp 234       7.457  97.397 101.510  1.00  0.00           C
ATOM   8100 0C31 POPEp 234       6.768  97.107 102.840  1.00  0.00           C
ATOM   8103 1C31 POPEp 234       7.457  95.968 103.590  1.00  0.00           C
ATOM   8106 2C31 POPEp 234       7.008  95.838 105.050  1.00  0.00           C
ATOM   8109 3C31 POPEp 234       7.608  96.878 106.010  1.00  0.00           C
ATOM   8112 4C31 POPEp 234       9.058  96.588 106.400  1.00  0.00           C
ATOM   8115 5C31 POPEp 234       9.618  97.667 107.340  1.00  0.00           C
ATOM   8118 6C31 POPEp 234      11.118  97.568 107.550  1.00  0.00           C
ATOM   8122  NH3 POPEq 235      47.728  10.338  82.230  1.00  0.00           N
ATOM   8126  C12 POPEq 235      46.628  10.898  81.370  1.00  0.00           C
ATOM   8129  C11 POPEq 235      46.498  12.418  81.580  1.00  0.00           C
ATOM   8132  P   POPEq 235      43.937  13.078  81.900  1.00  0.00           P
ATOM   8133  O13 POPEq 235      43.838  14.458  82.410  1.00  0.00           O
ATOM   8134  O14 POPEq 235      42.818  12.598  81.070  1.00  0.00           O
ATOM   8135  O11 POPEq 235      44.068  12.178  83.190  1.00  0.00           O
ATOM   8136  O12 POPEq 235      45.268  12.918  81.070  1.00  0.00           O
ATOM   8137  C1  POPEq 235      42.847  11.708  83.780  1.00  0.00           C
ATOM   8140  C2  POPEq 235      43.027  11.328  85.270  1.00  0.00           C
ATOM   8142  O21 POPEq 235      42.908  12.518  86.040  1.00  0.00           O
ATOM   8143  C21 POPEq 235      42.658  12.498  87.370  1.00  0.00           C
ATOM   8144  O22 POPEq 235      42.617  13.518  88.020  1.00  0.00           O
ATOM   8145  C22 POPEq 235      42.397  11.128  88.020  1.00  0.00           C
ATOM   8148  C3  POPEq 235      44.368  10.547  85.490  1.00  0.00           C
ATOM   8151  O31 POPEq 235      45.276  11.198  86.400  1.00  0.00           O
ATOM   8152  C31 POPEq 235      46.547  11.328  86.020  1.00  0.00           C
ATOM   8153  O32 POPEq 235      47.018  10.988  84.950  1.00  0.00           O
ATOM   8154  C32 POPEq 235      47.358  11.858  87.210  1.00  0.00           C
ATOM   8157  C23 POPEq 235      41.617  11.278  89.360  1.00  0.00           C
ATOM   8160  C24 POPEq 235      41.986  10.248  90.430  1.00  0.00           C
ATOM   8163  C25 POPEq 235      43.338  10.568  91.080  1.00  0.00           C
ATOM   8166  C26 POPEq 235      43.507   9.888  92.440  1.00  0.00           C
ATOM   8169  C27 POPEq 235      44.858  10.208  93.080  1.00  0.00           C
ATOM   8172  C28 POPEq 235      45.088   9.408  94.370  1.00  0.00           C
ATOM   8175  C29 POPEq 235      46.488   9.598  94.880  1.00  0.00           C
ATOM   8177 0C21 POPEq 235      47.067   8.818  95.800  1.00  0.00           C
ATOM   8179 1C21 POPEq 235      46.408   7.668  96.520  1.00  0.00           C
ATOM   8182 2C21 POPEq 235      45.917   8.168  97.890  1.00  0.00           C
ATOM   8185 3C21 POPEq 235      45.138   7.108  98.670  1.00  0.00           C
ATOM   8188 4C21 POPEq 235      44.676   7.618 100.040  1.00  0.00           C
ATOM   8191 5C21 POPEq 235      45.807   7.738 101.080  1.00  0.00           C
ATOM   8194 6C21 POPEq 235      46.448   6.388 101.440  1.00  0.00           C
ATOM   8197 7C21 POPEq 235      47.236   6.468 102.740  1.00  0.00           C
ATOM   8200 8C21 POPEq 235      47.957   5.188 103.170  1.00  0.00           C
ATOM   8204  C33 POPEq 235      47.706  13.358  87.060  1.00  0.00           C
ATOM   8207  C34 POPEq 235      48.556  13.868  88.230  1.00  0.00           C
ATOM   8210  C35 POPEq 235      48.158  15.278  88.690  1.00  0.00           C
ATOM   8213  C36 POPEq 235      49.368  16.218  88.780  1.00  0.00           C
ATOM   8216  C37 POPEq 235      48.956  17.598  89.290  1.00  0.00           C
ATOM   8219  C38 POPEq 235      50.178  18.438  89.690  1.00  0.00           C
ATOM   8222  C39 POPEq 235      49.827  19.887  90.030  1.00  0.00           C
ATOM   8225 0C31 POPEq 235      48.928  20.058  91.260  1.00  0.00           C
ATOM   8228 1C31 POPEq 235      48.417  21.507  91.390  1.00  0.00           C
ATOM   8231 2C31 POPEq 235      47.687  21.788  92.710  1.00  0.00           C
ATOM   8234 3C31 POPEq 235      48.617  21.688  93.930  1.00  0.00           C
ATOM   8237 4C31 POPEq 235      47.896  21.858  95.260  1.00  0.00           C
ATOM   8240 5C31 POPEq 235      48.858  21.618  96.430  1.00  0.00           C
ATOM   8243 6C31 POPEq 235      48.228  21.898  97.790  1.00  0.00           C
ATOM   8247  NH3 POPEr 236       4.048  95.058  89.510  1.00  0.00           N
ATOM   8251  C12 POPEr 236       4.418  93.838  88.700  1.00  0.00           C
ATOM   8254  C11 POPEr 236       3.948  92.518  89.330  1.00  0.00           C
ATOM   8257  P   POPEr 236       4.638  90.007  88.910  1.00  0.00           P
ATOM   8258  O13 POPEr 236       3.338  89.718  88.270  1.00  0.00           O
ATOM   8259  O14 POPEr 236       5.838  89.327  88.370  1.00  0.00           O
ATOM   8260  O11 POPEr 236       4.498  89.507  90.400  1.00  0.00           O
ATOM   8261  O12 POPEr 236       4.938  91.537  89.050  1.00  0.00           O
ATOM   8262  C1  POPEr 236       5.618  89.607  91.290  1.00  0.00           C
ATOM   8265  C2  POPEr 236       5.138  89.738  92.760  1.00  0.00           C
ATOM   8267  O21 POPEr 236       6.108  90.507  93.490  1.00  0.00           O
ATOM   8268  C21 POPEr 236       5.768  90.787  94.740  1.00  0.00           C
ATOM   8269  O22 POPEr 236       6.328  90.388  95.740  1.00  0.00           O
ATOM   8270  C22 POPEr 236       4.648  91.847  94.730  1.00  0.00           C
ATOM   8273  C3  POPEr 236       4.878  88.357  93.440  1.00  0.00           C
ATOM   8276  O31 POPEr 236       4.018  88.517  94.590  1.00  0.00           O
ATOM   8277  C31 POPEr 236       4.158  87.658  95.590  1.00  0.00           C
ATOM   8278  O32 POPEr 236       4.948  86.727  95.610  1.00  0.00           O
ATOM   8279  C32 POPEr 236       3.118  87.988  96.660  1.00  0.00           C
ATOM   8282  C23 POPEr 236       4.758  92.828  95.920  1.00  0.00           C
ATOM   8285  C24 POPEr 236       4.128  94.198  95.610  1.00  0.00           C
ATOM   8288  C25 POPEr 236       4.158  95.158  96.810  1.00  0.00           C
ATOM   8291  C26 POPEr 236       3.058  94.828  97.830  1.00  0.00           C
ATOM   8294  C27 POPEr 236       3.238  95.528  99.190  1.00  0.00           C
ATOM   8297  C28 POPEr 236       2.328  94.897 100.260  1.00  0.00           C
ATOM   8300  C29 POPEr 236       2.578  95.427 101.660  1.00  0.00           C
ATOM   8302 0C21 POPEr 236       3.118  94.747 102.690  1.00  0.00           C
ATOM   8304 1C21 POPEr 236       3.598  93.308 102.700  1.00  0.00           C
ATOM   8307 2C21 POPEr 236       3.648  92.658 104.110  1.00  0.00           C
ATOM   8310 3C21 POPEr 236       4.688  93.318 105.030  1.00  0.00           C
ATOM   8313 4C21 POPEr 236       4.828  92.708 106.430  1.00  0.00           C
ATOM   8316 5C21 POPEr 236       5.848  93.507 107.260  1.00  0.00           C
ATOM   8319 6C21 POPEr 236       5.868  93.248 108.770  1.00  0.00           C
ATOM   8322 7C21 POPEr 236       6.758  94.268 109.500  1.00  0.00           C
ATOM   8325 8C21 POPEr 236       6.818  94.098 111.020  1.00  0.00           C
ATOM   8329  C33 POPEr 236       3.628  87.937  98.120  1.00  0.00           C
ATOM   8332  C34 POPEr 236       4.108  89.288  98.680  1.00  0.00           C
ATOM   8335  C35 POPEr 236       4.018  89.358 100.220  1.00  0.00           C
ATOM   8338  C36 POPEr 236       5.138  88.628 100.970  1.00  0.00           C
ATOM   8341  C37 POPEr 236       4.838  88.448 102.470  1.00  0.00           C
ATOM   8344  C38 POPEr 236       6.068  87.977 103.270  1.00  0.00           C
ATOM   8347  C39 POPEr 236       5.778  87.568 104.720  1.00  0.00           C
ATOM   8350 0C31 POPEr 236       5.518  88.738 105.690  1.00  0.00           C
ATOM   8353 1C31 POPEr 236       5.728  88.318 107.150  1.00  0.00           C
ATOM   8356 2C31 POPEr 236       5.568  89.437 108.190  1.00  0.00           C
ATOM   8359 3C31 POPEr 236       4.108  89.838 108.480  1.00  0.00           C
ATOM   8362 4C31 POPEr 236       3.298  88.718 109.160  1.00  0.00           C
ATOM   8365 5C31 POPEr 236       1.978  89.207 109.750  1.00  0.00           C
ATOM   8368 6C31 POPEr 236       1.108  88.077 110.300  1.00  0.00           C
ATOM   8372  NH3 POPEs 237      37.918 108.287 130.370  1.00  0.00           N
ATOM   8376  C12 POPEs 237      38.556 108.927 129.170  1.00  0.00           C
ATOM   8379  C11 POPEs 237      38.188 110.418 129.080  1.00  0.00           C
ATOM   8382  P   POPEs 237      38.778 112.577 130.560  1.00  0.00           P
ATOM   8383  O13 POPEs 237      37.487 113.278 130.770  1.00  0.00           O
ATOM   8384  O14 POPEs 237      39.797 112.628 131.640  1.00  0.00           O
ATOM   8385  O11 POPEs 237      39.457 113.058 129.230  1.00  0.00           O
ATOM   8386  O12 POPEs 237      38.398 111.058 130.330  1.00  0.00           O
ATOM   8387  C1  POPEs 237      38.768 113.657 128.130  1.00  0.00           C
ATOM   8390  C2  POPEs 237      39.757 114.338 127.140  1.00  0.00           C
ATOM   8392  O21 POPEs 237      39.158 114.278 125.810  1.00  0.00           O
ATOM   8393  C21 POPEs 237      39.918 114.327 124.730  1.00  0.00           C
ATOM   8394  O22 POPEs 237      41.117 114.397 124.690  1.00  0.00           O
ATOM   8395  C22 POPEs 237      39.047 114.387 123.460  1.00  0.00           C
ATOM   8398  C3  POPEs 237      41.217 113.777 127.340  1.00  0.00           C
ATOM   8401  O31 POPEs 237      41.278 112.387 126.980  1.00  0.00           O
ATOM   8402  C31 POPEs 237      42.137 111.668 127.670  1.00  0.00           C
ATOM   8403  O32 POPEs 237      43.127 112.068 128.250  1.00  0.00           O
ATOM   8404  C32 POPEs 237      41.638 110.227 127.740  1.00  0.00           C
ATOM   8407  C23 POPEs 237      39.918 114.218 122.170  1.00  0.00           C
ATOM   8410  C24 POPEs 237      39.338 114.887 120.910  1.00  0.00           C
ATOM   8413  C25 POPEs 237      40.347 114.957 119.760  1.00  0.00           C
ATOM   8416  C26 POPEs 237      39.937 115.897 118.610  1.00  0.00           C
ATOM   8419  C27 POPEs 237      40.968 115.908 117.460  1.00  0.00           C
ATOM   8422  C28 POPEs 237      40.568 116.768 116.240  1.00  0.00           C
ATOM   8425  C29 POPEs 237      40.646 118.257 116.440  1.00  0.00           C
ATOM   8427 0C21 POPEs 237      41.638 119.078 116.040  1.00  0.00           C
ATOM   8429 1C21 POPEs 237      42.917 118.687 115.350  1.00  0.00           C
ATOM   8432 2C21 POPEs 237      42.937 119.008 113.840  1.00  0.00           C
ATOM   8435 3C21 POPEs 237      42.896 120.518 113.530  1.00  0.00           C
ATOM   8438 4C21 POPEs 237      43.367 120.827 112.110  1.00  0.00           C
ATOM   8441 5C21 POPEs 237      43.377 122.328 111.800  1.00  0.00           C
ATOM   8444 6C21 POPEs 237      44.198 122.667 110.540  1.00  0.00           C
ATOM   8447 7C21 POPEs 237      44.076 124.148 110.150  1.00  0.00           C
ATOM   8450 8C21 POPEs 237      44.757 124.467 108.810  1.00  0.00           C
ATOM   8454  C33 POPEs 237      40.747 109.767 126.550  1.00  0.00           C
ATOM   8457  C34 POPEs 237      41.518 109.358 125.290  1.00  0.00           C
ATOM   8460  C35 POPEs 237      42.418 108.147 125.560  1.00  0.00           C
ATOM   8463  C36 POPEs 237      42.927 107.437 124.300  1.00  0.00           C
ATOM   8466  C37 POPEs 237      44.047 106.458 124.660  1.00  0.00           C
ATOM   8469  C38 POPEs 237      44.158 105.227 123.750  1.00  0.00           C
ATOM   8472  C39 POPEs 237      44.988 104.098 124.410  1.00  0.00           C
ATOM   8475 0C31 POPEs 237      44.388 103.598 125.730  1.00  0.00           C
ATOM   8478 1C31 POPEs 237      44.937 102.247 126.210  1.00  0.00           C
ATOM   8481 2C31 POPEs 237      44.268 101.788 127.510  1.00  0.00           C
ATOM   8484 3C31 POPEs 237      43.847 100.307 127.510  1.00  0.00           C
ATOM   8487 4C31 POPEs 237      44.998  99.317 127.310  1.00  0.00           C
ATOM   8490 5C31 POPEs 237      44.486  97.888 127.090  1.00  0.00           C
ATOM   8493 6C31 POPEs 237      45.576  96.827 127.140  1.00  0.00           C
ATOM   8497  NH3 POPEt 238      80.977  11.078  90.720  1.00  0.00           N
ATOM   8501  C12 POPEt 238      80.787  12.578  90.850  1.00  0.00           C
ATOM   8504  C11 POPEt 238      82.066  13.348  90.450  1.00  0.00           C
ATOM   8507  P   POPEt 238      82.896  15.778  90.120  1.00  0.00           P
ATOM   8508  O13 POPEt 238      82.408  17.128  89.790  1.00  0.00           O
ATOM   8509  O14 POPEt 238      84.046  15.288  89.340  1.00  0.00           O
ATOM   8510  O11 POPEt 238      83.357  15.778  91.630  1.00  0.00           O
ATOM   8511  O12 POPEt 238      81.738  14.698  90.100  1.00  0.00           O
ATOM   8512  C1  POPEt 238      82.416  15.878  92.700  1.00  0.00           C
ATOM   8515  C2  POPEt 238      83.106  15.718  94.080  1.00  0.00           C
ATOM   8517  O21 POPEt 238      82.307  16.268  95.140  1.00  0.00           O
ATOM   8518  C21 POPEt 238      81.418  15.458  95.650  1.00  0.00           C
ATOM   8519  O22 POPEt 238      81.026  14.408  95.160  1.00  0.00           O
ATOM   8520  C22 POPEt 238      81.026  16.018  97.020  1.00  0.00           C
ATOM   8523  C3  POPEt 238      84.408  16.528  94.120  1.00  0.00           C
ATOM   8526  O31 POPEt 238      85.217  16.108  95.230  1.00  0.00           O
ATOM   8527  C31 POPEt 238      86.227  15.308  94.910  1.00  0.00           C
ATOM   8528  O32 POPEt 238      86.588  15.068  93.770  1.00  0.00           O
ATOM   8529  C32 POPEt 238      86.868  14.758  96.180  1.00  0.00           C
ATOM   8532  C23 POPEt 238      79.966  15.178  97.750  1.00  0.00           C
ATOM   8535  C24 POPEt 238      79.697  15.698  99.170  1.00  0.00           C
ATOM   8538  C25 POPEt 238      78.837  14.748 100.000  1.00  0.00           C
ATOM   8541  C26 POPEt 238      79.547  13.538 100.600  1.00  0.00           C
ATOM   8544  C27 POPEt 238      78.626  12.708 101.510  1.00  0.00           C
ATOM   8547  C28 POPEt 238      79.378  11.598 102.260  1.00  0.00           C
ATOM   8550  C29 POPEt 238      79.888  10.547 101.310  1.00  0.00           C
ATOM   8552 0C21 POPEt 238      79.198   9.478 100.880  1.00  0.00           C
ATOM   8554 1C21 POPEt 238      77.787   9.128 101.280  1.00  0.00           C
ATOM   8557 2C21 POPEt 238      77.547   7.618 101.400  1.00  0.00           C
ATOM   8560 3C21 POPEt 238      78.307   6.928 102.540  1.00  0.00           C
ATOM   8563 4C21 POPEt 238      79.488   6.098 102.010  1.00  0.00           C
ATOM   8566 5C21 POPEt 238      80.187   5.338 103.130  1.00  0.00           C
ATOM   8569 6C21 POPEt 238      81.406   4.528 102.670  1.00  0.00           C
ATOM   8572 7C21 POPEt 238      81.126   3.618 101.460  1.00  0.00           C
ATOM   8575 8C21 POPEt 238      82.288   2.688 101.110  1.00  0.00           C
ATOM   8579  C33 POPEt 238      85.827  14.338  97.250  1.00  0.00           C
ATOM   8582  C34 POPEt 238      86.488  13.888  98.560  1.00  0.00           C
ATOM   8585  C35 POPEt 238      85.488  13.138  99.430  1.00  0.00           C
ATOM   8588  C36 POPEt 238      86.087  12.538 100.690  1.00  0.00           C
ATOM   8591  C37 POPEt 238      85.177  11.488 101.340  1.00  0.00           C
ATOM   8594  C38 POPEt 238      85.697  11.078 102.720  1.00  0.00           C
ATOM   8597  C39 POPEt 238      85.208  12.018 103.830  1.00  0.00           C
ATOM   8600 0C31 POPEt 238      85.746  11.558 105.190  1.00  0.00           C
ATOM   8603 1C31 POPEt 238      85.286  12.428 106.360  1.00  0.00           C
ATOM   8606 2C31 POPEt 238      85.706  11.838 107.720  1.00  0.00           C
ATOM   8609 3C31 POPEt 238      87.227  11.838 107.920  1.00  0.00           C
ATOM   8612 4C31 POPEt 238      87.668  10.908 109.050  1.00  0.00           C
ATOM   8615 5C31 POPEt 238      89.186  10.918 109.230  1.00  0.00           C
ATOM   8618 6C31 POPEt 238      89.678   9.898 110.260  1.00  0.00           C
ATOM   8622  NH3 POPEu 239      12.688 129.397  87.620  1.00  0.00           N
ATOM   8626  C12 POPEu 239      11.918 129.377  86.320  1.00  0.00           C
ATOM   8629  C11 POPEu 239      11.058 128.128  86.120  1.00  0.00           C
ATOM   8632  P   POPEu 239      11.908 126.327  84.410  1.00  0.00           P
ATOM   8633  O13 POPEu 239      11.568 125.838  83.050  1.00  0.00           O
ATOM   8634  O14 POPEu 239      13.328 126.458  84.790  1.00  0.00           O
ATOM   8635  O11 POPEu 239      11.178 125.348  85.390  1.00  0.00           O
ATOM   8636  O12 POPEu 239      11.158 127.667  84.760  1.00  0.00           O
ATOM   8637  C1  POPEu 239      11.908 124.487  86.270  1.00  0.00           C
ATOM   8640  C2  POPEu 239      11.478 124.767  87.730  1.00  0.00           C
ATOM   8642  O21 POPEu 239      12.408 125.608  88.450  1.00  0.00           O
ATOM   8643  C21 POPEu 239      13.518 125.058  88.890  1.00  0.00           C
ATOM   8644  O22 POPEu 239      13.928 123.938  88.580  1.00  0.00           O
ATOM   8645  C22 POPEu 239      14.268 126.078  89.770  1.00  0.00           C
ATOM   8648  C3  POPEu 239      11.078 123.448  88.460  1.00  0.00           C
ATOM   8651  O31 POPEu 239      10.908 123.588  89.880  1.00  0.00           O
ATOM   8652  C31 POPEu 239       9.858 124.288  90.260  1.00  0.00           C
ATOM   8653  O32 POPEu 239       9.258 125.118  89.610  1.00  0.00           O
ATOM   8654  C32 POPEu 239       9.438 123.818  91.640  1.00  0.00           C
ATOM   8657  C23 POPEu 239      14.878 125.547  91.090  1.00  0.00           C
ATOM   8660  C24 POPEu 239      13.908 125.448  92.280  1.00  0.00           C
ATOM   8663  C25 POPEu 239      14.668 125.297  93.610  1.00  0.00           C
ATOM   8666  C26 POPEu 239      13.808 124.907  94.820  1.00  0.00           C
ATOM   8669  C27 POPEu 239      14.658 124.627  96.080  1.00  0.00           C
ATOM   8672  C28 POPEu 239      13.858 124.078  97.280  1.00  0.00           C
ATOM   8675  C29 POPEu 239      13.128 125.158  98.040  1.00  0.00           C
ATOM   8677 0C21 POPEu 239      13.098 125.437  99.360  1.00  0.00           C
ATOM   8679 1C21 POPEu 239      13.788 124.757 100.510  1.00  0.00           C
ATOM   8682 2C21 POPEu 239      15.328 124.607 100.450  1.00  0.00           C
ATOM   8685 3C21 POPEu 239      16.068 125.948 100.510  1.00  0.00           C
ATOM   8688 4C21 POPEu 239      17.538 125.808 100.100  1.00  0.00           C
ATOM   8691 5C21 POPEu 239      18.377 127.028 100.500  1.00  0.00           C
ATOM   8694 6C21 POPEu 239      18.737 126.998 102.000  1.00  0.00           C
ATOM   8697 7C21 POPEu 239      19.536 128.208 102.460  1.00  0.00           C
ATOM   8700 8C21 POPEu 239      19.847 128.147 103.960  1.00  0.00           C
ATOM   8704  C33 POPEu 239       9.738 124.848  92.730  1.00  0.00           C
ATOM   8707  C34 POPEu 239       9.678 124.187  94.110  1.00  0.00           C
ATOM   8710  C35 POPEu 239       9.828 125.188  95.260  1.00  0.00           C
ATOM   8713  C36 POPEu 239      10.028 124.507  96.620  1.00  0.00           C
ATOM   8716  C37 POPEu 239       8.818 123.707  97.100  1.00  0.00           C
ATOM   8719  C38 POPEu 239       9.068 122.948  98.410  1.00  0.00           C
ATOM   8722  C39 POPEu 239       9.338 123.818  99.650  1.00  0.00           C
ATOM   8725 0C31 POPEu 239       8.168 124.757  99.990  1.00  0.00           C
ATOM   8728 1C31 POPEu 239       8.258 125.317 101.410  1.00  0.00           C
ATOM   8731 2C31 POPEu 239       7.158 126.338 101.750  1.00  0.00           C
ATOM   8734 3C31 POPEu 239       5.758 125.717 101.730  1.00  0.00           C
ATOM   8737 4C31 POPEu 239       4.648 126.698 102.120  1.00  0.00           C
ATOM   8740 5C31 POPEu 239       3.288 125.988 102.160  1.00  0.00           C
ATOM   8743 6C31 POPEu 239       2.128 126.878 102.580  1.00  0.00           C
ATOM   8747  NH3 POPEv 240     107.708  74.488 133.910  1.00  0.00           N
ATOM   8751  C12 POPEv 240     109.176  74.268 134.020  1.00  0.00           C
ATOM   8754  C11 POPEv 240     109.678  73.248 132.990  1.00  0.00           C
ATOM   8757  P   POPEv 240     111.757  74.047 131.610  1.00  0.00           P
ATOM   8758  O13 POPEv 240     111.527  75.498 131.820  1.00  0.00           O
ATOM   8759  O14 POPEv 240     113.167  73.588 131.480  1.00  0.00           O
ATOM   8760  O11 POPEv 240     110.908  73.537 130.380  1.00  0.00           O
ATOM   8761  O12 POPEv 240     111.107  73.308 132.860  1.00  0.00           O
ATOM   8762  C1  POPEv 240     111.227  72.348 129.640  1.00  0.00           C
ATOM   8765  C2  POPEv 240     109.958  71.757 128.940  1.00  0.00           C
ATOM   8767  O21 POPEv 240     109.628  72.528 127.770  1.00  0.00           O
ATOM   8768  C21 POPEv 240     109.977  72.047 126.590  1.00  0.00           C
ATOM   8769  O22 POPEv 240     110.676  71.088 126.370  1.00  0.00           O
ATOM   8770  C22 POPEv 240     109.338  72.988 125.560  1.00  0.00           C
ATOM   8773  C3  POPEv 240     108.757  71.838 129.930  1.00  0.00           C
ATOM   8776  O31 POPEv 240     107.557  71.158 129.480  1.00  0.00           O
ATOM   8777  C31 POPEv 240     106.467  71.528 130.140  1.00  0.00           C
ATOM   8778  O32 POPEv 240     106.406  72.458 130.920  1.00  0.00           O
ATOM   8779  C32 POPEv 240     105.308  70.547 129.880  1.00  0.00           C
ATOM   8782  C23 POPEv 240     109.447  72.588 124.070  1.00  0.00           C
ATOM   8785  C24 POPEv 240     108.518  73.477 123.220  1.00  0.00           C
ATOM   8788  C25 POPEv 240     108.958  73.607 121.760  1.00  0.00           C
ATOM   8791  C26 POPEv 240     109.098  72.278 121.010  1.00  0.00           C
ATOM   8794  C27 POPEv 240     107.768  71.577 120.710  1.00  0.00           C
ATOM   8797  C28 POPEv 240     108.007  70.367 119.770  1.00  0.00           C
ATOM   8800  C29 POPEv 240     106.757  69.647 119.320  1.00  0.00           C
ATOM   8802 0C21 POPEv 240     105.956  70.028 118.310  1.00  0.00           C
ATOM   8804 1C21 POPEv 240     106.087  71.287 117.490  1.00  0.00           C
ATOM   8807 2C21 POPEv 240     107.136  71.218 116.360  1.00  0.00           C
ATOM   8810 3C21 POPEv 240     107.197  72.518 115.540  1.00  0.00           C
ATOM   8813 4C21 POPEv 240     108.626  72.948 115.190  1.00  0.00           C
ATOM   8816 5C21 POPEv 240     109.378  73.547 116.390  1.00  0.00           C
ATOM   8819 6C21 POPEv 240     110.717  74.198 116.030  1.00  0.00           C
ATOM   8822 7C21 POPEv 240     111.377  74.897 117.230  1.00  0.00           C
ATOM   8825 8C21 POPEv 240     112.717  75.568 116.930  1.00  0.00           C
ATOM   8829  C33 POPEv 240     105.338  69.727 128.560  1.00  0.00           C
ATOM   8832  C34 POPEv 240     104.307  70.108 127.480  1.00  0.00           C
ATOM   8835  C35 POPEv 240     104.417  69.168 126.260  1.00  0.00           C
ATOM   8838  C36 POPEv 240     103.787  69.647 124.960  1.00  0.00           C
ATOM   8841  C37 POPEv 240     103.988  68.598 123.840  1.00  0.00           C
ATOM   8844  C38 POPEv 240     103.947  69.168 122.420  1.00  0.00           C
ATOM   8847  C39 POPEv 240     102.697  70.018 122.180  1.00  0.00           C
ATOM   8850 0C31 POPEv 240     102.187  69.948 120.740  1.00  0.00           C
ATOM   8853 1C31 POPEv 240     102.708  71.078 119.850  1.00  0.00           C
ATOM   8856 2C31 POPEv 240     102.346  70.897 118.360  1.00  0.00           C
ATOM   8859 3C31 POPEv 240     100.837  70.778 118.120  1.00  0.00           C
ATOM   8862 4C31 POPEv 240     100.448  70.397 116.680  1.00  0.00           C
ATOM   8865 5C31 POPEv 240      98.947  70.148 116.550  1.00  0.00           C
ATOM   8868 6C31 POPEv 240      98.538  69.638 115.170  1.00  0.00           C
ATOM   8872  NH3 POPEw 241       8.678  15.398 129.190  1.00  0.00           N
ATOM   8876  C12 POPEw 241       9.978  15.128 129.900  1.00  0.00           C
ATOM   8879  C11 POPEw 241      10.287  13.637 129.930  1.00  0.00           C
ATOM   8882  P   POPEw 241      11.828  12.378 131.650  1.00  0.00           P
ATOM   8883  O13 POPEw 241      13.158  11.808 131.370  1.00  0.00           O
ATOM   8884  O14 POPEw 241      11.588  12.918 132.990  1.00  0.00           O
ATOM   8885  O11 POPEw 241      10.738  11.258 131.310  1.00  0.00           O
ATOM   8886  O12 POPEw 241      11.548  13.468 130.550  1.00  0.00           O
ATOM   8887  C1  POPEw 241      11.097  10.378 130.230  1.00  0.00           C
ATOM   8890  C2  POPEw 241      10.118   9.178 130.080  1.00  0.00           C
ATOM   8892  O21 POPEw 241      10.608   8.308 129.040  1.00  0.00           O
ATOM   8893  C21 POPEw 241      11.728   7.668 129.370  1.00  0.00           C
ATOM   8894  O22 POPEw 241      12.138   7.498 130.510  1.00  0.00           O
ATOM   8895  C22 POPEw 241      12.488   7.308 128.090  1.00  0.00           C
ATOM   8898  C3  POPEw 241       8.668   9.668 129.760  1.00  0.00           C
ATOM   8901  O31 POPEw 241       8.267   9.468 128.390  1.00  0.00           O
ATOM   8902  C31 POPEw 241       8.648  10.378 127.510  1.00  0.00           C
ATOM   8903  O32 POPEw 241       9.108  11.467 127.760  1.00  0.00           O
ATOM   8904  C32 POPEw 241       8.408   9.798 126.120  1.00  0.00           C
ATOM   8907  C23 POPEw 241      12.308   5.848 127.640  1.00  0.00           C
ATOM   8910  C24 POPEw 241      12.578   5.748 126.140  1.00  0.00           C
ATOM   8913  C25 POPEw 241      12.928   4.338 125.680  1.00  0.00           C
ATOM   8916  C26 POPEw 241      13.267   4.288 124.190  1.00  0.00           C
ATOM   8919  C27 POPEw 241      13.738   2.898 123.760  1.00  0.00           C
ATOM   8922  C28 POPEw 241      14.648   2.858 122.530  1.00  0.00           C
ATOM   8925  C29 POPEw 241      13.948   3.048 121.220  1.00  0.00           C
ATOM   8927 0C21 POPEw 241      14.588   3.308 120.060  1.00  0.00           C
ATOM   8929 1C21 POPEw 241      16.078   3.438 119.900  1.00  0.00           C
ATOM   8932 2C21 POPEw 241      16.668   2.498 118.840  1.00  0.00           C
ATOM   8935 3C21 POPEw 241      16.588   1.008 119.210  1.00  0.00           C
ATOM   8938 4C21 POPEw 241      17.547   0.133 118.380  1.00  0.00           C
ATOM   8941 5C21 POPEw 241      17.367   0.258 116.860  1.00  0.00           C
ATOM   8944 6C21 POPEw 241      18.478  -0.467 116.100  1.00  0.00           C
ATOM   8947 7C21 POPEw 241      18.347  -0.367 114.580  1.00  0.00           C
ATOM   8950 8C21 POPEw 241      19.587  -0.907 113.860  1.00  0.00           C
ATOM   8954  C33 POPEw 241       9.278  10.438 125.020  1.00  0.00           C
ATOM   8957  C34 POPEw 241       9.378   9.558 123.780  1.00  0.00           C
ATOM   8960  C35 POPEw 241       8.028   9.248 123.100  1.00  0.00           C
ATOM   8963  C36 POPEw 241       8.228   8.468 121.800  1.00  0.00           C
ATOM   8966  C37 POPEw 241       6.958   7.808 121.250  1.00  0.00           C
ATOM   8969  C38 POPEw 241       7.238   7.098 119.920  1.00  0.00           C
ATOM   8972  C39 POPEw 241       6.028   6.408 119.260  1.00  0.00           C
ATOM   8975 0C31 POPEw 241       5.548   7.198 118.040  1.00  0.00           C
ATOM   8978 1C31 POPEw 241       4.398   6.518 117.280  1.00  0.00           C
ATOM   8981 2C31 POPEw 241       4.118   7.248 115.950  1.00  0.00           C
ATOM   8984 3C31 POPEw 241       2.998   6.618 115.110  1.00  0.00           C
ATOM   8987 4C31 POPEw 241       1.588   7.038 115.540  1.00  0.00           C
ATOM   8990 5C31 POPEw 241       0.728   5.888 116.100  1.00  0.00           C
ATOM   8993 6C31 POPEw 241      -0.702   6.318 116.440  1.00  0.00           C
ATOM   8997  NH3 POPEx 242      96.617  16.848 135.620  1.00  0.00           N
ATOM   9001  C12 POPEx 242      96.926  15.538 136.290  1.00  0.00           C
ATOM   9004  C11 POPEx 242      97.948  14.748 135.460  1.00  0.00           C
ATOM   9007  P   POPEx 242     100.106  13.928 136.730  1.00  0.00           P
ATOM   9008  O13 POPEx 242     100.457  15.368 136.820  1.00  0.00           O
ATOM   9009  O14 POPEx 242     100.238  13.088 137.940  1.00  0.00           O
ATOM   9010  O11 POPEx 242     100.878  13.258 135.500  1.00  0.00           O
ATOM   9011  O12 POPEx 242      98.607  13.778 136.250  1.00  0.00           O
ATOM   9012  C1  POPEx 242     101.266  13.978 134.330  1.00  0.00           C
ATOM   9015  C2  POPEx 242     101.187  13.058 133.070  1.00  0.00           C
ATOM   9017  O21 POPEx 242     100.977  13.858 131.880  1.00  0.00           O
ATOM   9018  C21 POPEx 242     101.576  13.388 130.770  1.00  0.00           C
ATOM   9019  O22 POPEx 242     102.236  12.368 130.700  1.00  0.00           O
ATOM   9020  C22 POPEx 242     101.356  14.338 129.580  1.00  0.00           C
ATOM   9023  C3  POPEx 242     100.007  12.048 133.280  1.00  0.00           C
ATOM   9026  O31 POPEx 242      99.408  11.548 132.070  1.00  0.00           O
ATOM   9027  C31 POPEx 242      99.768  10.318 131.730  1.00  0.00           C
ATOM   9028  O32 POPEx 242     100.787   9.768 132.070  1.00  0.00           O
ATOM   9029  C32 POPEx 242      98.638   9.708 130.890  1.00  0.00           C
ATOM   9032  C23 POPEx 242     101.007  13.637 128.240  1.00  0.00           C
ATOM   9035  C24 POPEx 242     101.047  14.618 127.060  1.00  0.00           C
ATOM   9038  C25 POPEx 242     100.898  13.967 125.670  1.00  0.00           C
ATOM   9041  C26 POPEx 242     100.928  14.998 124.520  1.00  0.00           C
ATOM   9044  C27 POPEx 242     101.087  14.398 123.110  1.00  0.00           C
ATOM   9047  C28 POPEx 242     101.178  15.508 122.040  1.00  0.00           C
ATOM   9050  C29 POPEx 242     101.527  14.978 120.670  1.00  0.00           C
ATOM   9052 0C21 POPEx 242     101.327  15.628 119.500  1.00  0.00           C
ATOM   9054 1C21 POPEx 242     100.777  17.018 119.330  1.00  0.00           C
ATOM   9057 2C21 POPEx 242     101.738  17.918 118.540  1.00  0.00           C
ATOM   9060 3C21 POPEx 242     101.757  17.628 117.030  1.00  0.00           C
ATOM   9063 4C21 POPEx 242     102.808  18.438 116.250  1.00  0.00           C
ATOM   9066 5C21 POPEx 242     104.238  18.068 116.650  1.00  0.00           C
ATOM   9069 6C21 POPEx 242     105.286  18.408 115.580  1.00  0.00           C
ATOM   9072 7C21 POPEx 242     106.707  18.028 116.030  1.00  0.00           C
ATOM   9075 8C21 POPEx 242     107.746  18.127 114.920  1.00  0.00           C
ATOM   9079  C33 POPEx 242      98.977   9.688 129.390  1.00  0.00           C
ATOM   9082  C34 POPEx 242      98.048   8.788 128.560  1.00  0.00           C
ATOM   9085  C35 POPEx 242      98.287   7.278 128.750  1.00  0.00           C
ATOM   9088  C36 POPEx 242      97.587   6.468 127.640  1.00  0.00           C
ATOM   9091  C37 POPEx 242      96.926   5.178 128.130  1.00  0.00           C
ATOM   9094  C38 POPEx 242      97.857   3.948 128.130  1.00  0.00           C
ATOM   9097  C39 POPEx 242      98.057   3.268 126.760  1.00  0.00           C
ATOM   9100 0C31 POPEx 242      96.786   2.598 126.210  1.00  0.00           C
ATOM   9103 1C31 POPEx 242      97.118   1.418 125.280  1.00  0.00           C
ATOM   9106 2C31 POPEx 242      95.886   0.608 124.830  1.00  0.00           C
ATOM   9109 3C31 POPEx 242      96.178  -0.447 123.740  1.00  0.00           C
ATOM   9112 4C31 POPEx 242      97.297  -1.437 124.080  1.00  0.00           C
ATOM   9115 5C31 POPEx 242      96.868  -2.907 124.190  1.00  0.00           C
ATOM   9118 6C31 POPEx 242      98.036  -3.817 124.560  1.00  0.00           C
ATOM   9122  NH3 POPEy 243      64.668  56.518 129.930  1.00  0.00           N
ATOM   9126  C12 POPEy 243      64.606  55.888 131.300  1.00  0.00           C
ATOM   9129  C11 POPEy 243      65.856  55.058 131.590  1.00  0.00           C
ATOM   9132  P   POPEy 243      67.878  55.248 133.220  1.00  0.00           P
ATOM   9133  O13 POPEy 243      68.257  56.117 134.370  1.00  0.00           O
ATOM   9134  O14 POPEy 243      68.348  53.848 133.270  1.00  0.00           O
ATOM   9135  O11 POPEy 243      68.507  55.917 131.920  1.00  0.00           O
ATOM   9136  O12 POPEy 243      66.316  55.268 132.930  1.00  0.00           O
ATOM   9137  C1  POPEy 243      69.867  55.818 131.540  1.00  0.00           C
ATOM   9140  C2  POPEy 243      70.038  55.058 130.190  1.00  0.00           C
ATOM   9142  O21 POPEy 243      69.926  55.948 129.050  1.00  0.00           O
ATOM   9143  C21 POPEy 243      71.088  56.297 128.500  1.00  0.00           C
ATOM   9144  O22 POPEy 243      72.187  56.018 128.940  1.00  0.00           O
ATOM   9145  C22 POPEy 243      70.867  57.088 127.210  1.00  0.00           C
ATOM   9148  C3  POPEy 243      69.007  53.898 130.050  1.00  0.00           C
ATOM   9151  O31 POPEy 243      69.187  53.167 128.830  1.00  0.00           O
ATOM   9152  C31 POPEy 243      68.228  53.207 127.940  1.00  0.00           C
ATOM   9153  O32 POPEy 243      67.088  53.627 128.100  1.00  0.00           O
ATOM   9154  C32 POPEy 243      68.838  52.738 126.620  1.00  0.00           C
ATOM   9157  C23 POPEy 243      70.526  56.178 126.000  1.00  0.00           C
ATOM   9160  C24 POPEy 243      70.996  56.777 124.660  1.00  0.00           C
ATOM   9163  C25 POPEy 243      70.778  55.908 123.410  1.00  0.00           C
ATOM   9166  C26 POPEy 243      71.478  56.448 122.140  1.00  0.00           C
ATOM   9169  C27 POPEy 243      71.518  55.418 121.000  1.00  0.00           C
ATOM   9172  C28 POPEy 243      71.768  56.018 119.600  1.00  0.00           C
ATOM   9175  C29 POPEy 243      71.588  54.958 118.540  1.00  0.00           C
ATOM   9177 0C21 POPEy 243      72.527  54.467 117.700  1.00  0.00           C
ATOM   9179 1C21 POPEy 243      73.967  54.898 117.620  1.00  0.00           C
ATOM   9182 2C21 POPEy 243      74.637  54.537 116.280  1.00  0.00           C
ATOM   9185 3C21 POPEy 243      74.676  53.027 115.980  1.00  0.00           C
ATOM   9188 4C21 POPEy 243      75.658  52.678 114.850  1.00  0.00           C
ATOM   9191 5C21 POPEy 243      75.466  51.278 114.260  1.00  0.00           C
ATOM   9194 6C21 POPEy 243      75.666  50.117 115.250  1.00  0.00           C
ATOM   9197 7C21 POPEy 243      75.396  48.757 114.600  1.00  0.00           C
ATOM   9200 8C21 POPEy 243      75.488  47.568 115.560  1.00  0.00           C
ATOM   9204  C33 POPEy 243      67.937  52.867 125.370  1.00  0.00           C
ATOM   9207  C34 POPEy 243      68.007  51.598 124.520  1.00  0.00           C
ATOM   9210  C35 POPEy 243      69.348  51.338 123.790  1.00  0.00           C
ATOM   9213  C36 POPEy 243      69.918  49.968 124.170  1.00  0.00           C
ATOM   9216  C37 POPEy 243      71.228  49.558 123.480  1.00  0.00           C
ATOM   9219  C38 POPEy 243      71.667  48.188 124.010  1.00  0.00           C
ATOM   9222  C39 POPEy 243      72.878  47.577 123.290  1.00  0.00           C
ATOM   9225 0C31 POPEy 243      74.088  48.518 123.240  1.00  0.00           C
ATOM   9228 1C31 POPEy 243      75.417  47.768 123.240  1.00  0.00           C
ATOM   9231 2C31 POPEy 243      76.478  48.408 122.320  1.00  0.00           C
ATOM   9234 3C31 POPEy 243      76.867  49.848 122.660  1.00  0.00           C
ATOM   9237 4C31 POPEy 243      77.308  50.047 124.110  1.00  0.00           C
ATOM   9240 5C31 POPEy 243      78.378  51.138 124.290  1.00  0.00           C
ATOM   9243 6C31 POPEy 243      79.768  50.727 123.790  1.00  0.00           C
ATOM   9247  NH3 POPEz 244      82.118  40.308 135.080  1.00  0.00           N
ATOM   9251  C12 POPEz 244      80.846  40.867 135.650  1.00  0.00           C
ATOM   9254  C11 POPEz 244      80.378  40.038 136.860  1.00  0.00           C
ATOM   9257  P   POPEz 244      81.087  37.648 137.550  1.00  0.00           P
ATOM   9258  O13 POPEz 244      82.537  37.968 137.460  1.00  0.00           O
ATOM   9259  O14 POPEz 244      80.408  37.757 138.870  1.00  0.00           O
ATOM   9260  O11 POPEz 244      80.717  36.248 136.930  1.00  0.00           O
ATOM   9261  O12 POPEz 244      80.378  38.637 136.540  1.00  0.00           O
ATOM   9262  C1  POPEz 244      81.527  35.458 136.080  1.00  0.00           C
ATOM   9265  C2  POPEz 244      81.278  35.717 134.570  1.00  0.00           C
ATOM   9267  O21 POPEz 244      81.507  34.477 133.860  1.00  0.00           O
ATOM   9268  C21 POPEz 244      80.868  34.338 132.710  1.00  0.00           C
ATOM   9269  O22 POPEz 244      80.028  35.128 132.290  1.00  0.00           O
ATOM   9270  C22 POPEz 244      81.287  33.058 132.010  1.00  0.00           C
ATOM   9273  C3  POPEz 244      82.197  36.867 134.060  1.00  0.00           C
ATOM   9276  O31 POPEz 244      81.567  37.668 133.040  1.00  0.00           O
ATOM   9277  C31 POPEz 244      81.938  37.378 131.790  1.00  0.00           C
ATOM   9278  O32 POPEz 244      82.808  36.588 131.490  1.00  0.00           O
ATOM   9279  C32 POPEz 244      81.076  38.188 130.820  1.00  0.00           C
ATOM   9282  C23 POPEz 244      80.787  32.908 130.540  1.00  0.00           C
ATOM   9285  C24 POPEz 244      81.887  32.958 129.470  1.00  0.00           C
ATOM   9288  C25 POPEz 244      82.148  34.367 128.890  1.00  0.00           C
ATOM   9291  C26 POPEz 244      83.327  34.418 127.900  1.00  0.00           C
ATOM   9294  C27 POPEz 244      83.737  35.847 127.500  1.00  0.00           C
ATOM   9297  C28 POPEz 244      84.857  35.908 126.440  1.00  0.00           C
ATOM   9300  C29 POPEz 244      84.438  35.408 125.070  1.00  0.00           C
ATOM   9302 0C21 POPEz 244      85.168  34.678 124.210  1.00  0.00           C
ATOM   9304 1C21 POPEz 244      86.598  34.237 124.420  1.00  0.00           C
ATOM   9307 2C21 POPEz 244      87.577  34.648 123.300  1.00  0.00           C
ATOM   9310 3C21 POPEz 244      89.007  34.678 123.830  1.00  0.00           C
ATOM   9313 4C21 POPEz 244      90.098  35.098 122.830  1.00  0.00           C
ATOM   9316 5C21 POPEz 244      91.406  35.417 123.580  1.00  0.00           C
ATOM   9319 6C21 POPEz 244      92.687  34.977 122.860  1.00  0.00           C
ATOM   9322 7C21 POPEz 244      93.918  35.088 123.780  1.00  0.00           C
ATOM   9325 8C21 POPEz 244      95.246  34.708 123.130  1.00  0.00           C
ATOM   9329  C33 POPEz 244      81.458  37.987 129.330  1.00  0.00           C
ATOM   9332  C34 POPEz 244      80.277  37.568 128.450  1.00  0.00           C
ATOM   9335  C35 POPEz 244      79.378  38.748 128.070  1.00  0.00           C
ATOM   9338  C36 POPEz 244      79.857  39.547 126.850  1.00  0.00           C
ATOM   9341  C37 POPEz 244      80.068  41.018 127.180  1.00  0.00           C
ATOM   9344  C38 POPEz 244      80.156  41.948 125.970  1.00  0.00           C
ATOM   9347  C39 POPEz 244      78.837  42.637 125.620  1.00  0.00           C
ATOM   9350 0C31 POPEz 244      78.896  43.468 124.330  1.00  0.00           C
ATOM   9353 1C31 POPEz 244      77.488  43.768 123.800  1.00  0.00           C
ATOM   9356 2C31 POPEz 244      77.457  44.397 122.400  1.00  0.00           C
ATOM   9359 3C31 POPEz 244      76.066  44.238 121.750  1.00  0.00           C
ATOM   9362 4C31 POPEz 244      75.838  45.158 120.540  1.00  0.00           C
ATOM   9365 5C31 POPEz 244      74.396  45.058 120.020  1.00  0.00           C
ATOM   9368 6C31 POPEz 244      73.896  46.338 119.350  1.00  0.00           C
ATOM   9372  NH3 POPE0 245       3.898  26.398  91.180  1.00  0.00           N
ATOM   9376  C12 POPE0 245       4.398  25.498  90.070  1.00  0.00           C
ATOM   9379  C11 POPE0 245       5.878  25.758  89.720  1.00  0.00           C
ATOM   9382  P   POPE0 245       7.068  23.458  89.320  1.00  0.00           P
ATOM   9383  O13 POPE0 245       8.488  23.818  89.490  1.00  0.00           O
ATOM   9384  O14 POPE0 245       6.758  22.387  88.360  1.00  0.00           O
ATOM   9385  O11 POPE0 245       6.388  23.178  90.710  1.00  0.00           O
ATOM   9386  O12 POPE0 245       6.328  24.758  88.820  1.00  0.00           O
ATOM   9387  C1  POPE0 245       7.148  22.878  91.880  1.00  0.00           C
ATOM   9390  C2  POPE0 245       6.728  23.838  93.030  1.00  0.00           C
ATOM   9392  O21 POPE0 245       7.668  23.818  94.120  1.00  0.00           O
ATOM   9393  C21 POPE0 245       7.978  22.678  94.720  1.00  0.00           C
ATOM   9394  O22 POPE0 245       7.538  21.578  94.450  1.00  0.00           O
ATOM   9395  C22 POPE0 245       8.978  22.938  95.840  1.00  0.00           C
ATOM   9398  C3  POPE0 245       5.278  23.558  93.510  1.00  0.00           C
ATOM   9401  O31 POPE0 245       4.608  24.658  94.160  1.00  0.00           O
ATOM   9402  C31 POPE0 245       4.958  24.868  95.420  1.00  0.00           C
ATOM   9403  O32 POPE0 245       6.048  25.248  95.800  1.00  0.00           O
ATOM   9404  C32 POPE0 245       3.788  24.498  96.350  1.00  0.00           C
ATOM   9407  C23 POPE0 245       8.328  23.098  97.240  1.00  0.00           C
ATOM   9410  C24 POPE0 245       9.208  22.498  98.350  1.00  0.00           C
ATOM   9413  C25 POPE0 245       8.488  22.418  99.710  1.00  0.00           C
ATOM   9416  C26 POPE0 245       9.478  22.598 100.870  1.00  0.00           C
ATOM   9419  C27 POPE0 245       8.888  22.518 102.280  1.00  0.00           C
ATOM   9422  C28 POPE0 245      10.008  22.678 103.330  1.00  0.00           C
ATOM   9425  C29 POPE0 245       9.698  22.097 104.690  1.00  0.00           C
ATOM   9427 0C21 POPE0 245      10.168  20.947 105.200  1.00  0.00           C
ATOM   9429 1C21 POPE0 245      11.078  19.938 104.520  1.00  0.00           C
ATOM   9432 2C21 POPE0 245      10.518  18.508 104.650  1.00  0.00           C
ATOM   9435 3C21 POPE0 245      10.628  17.928 106.070  1.00  0.00           C
ATOM   9438 4C21 POPE0 245       9.718  16.708 106.300  1.00  0.00           C
ATOM   9441 5C21 POPE0 245       9.778  16.248 107.760  1.00  0.00           C
ATOM   9444 6C21 POPE0 245       8.738  15.178 108.100  1.00  0.00           C
ATOM   9447 7C21 POPE0 245       8.468  15.098 109.610  1.00  0.00           C
ATOM   9450 8C21 POPE0 245       7.228  14.288 109.960  1.00  0.00           C
ATOM   9454  C33 POPE0 245       4.028  24.838  97.850  1.00  0.00           C
ATOM   9457  C34 POPE0 245       2.818  24.428  98.710  1.00  0.00           C
ATOM   9460  C35 POPE0 245       2.788  25.008 100.150  1.00  0.00           C
ATOM   9463  C36 POPE0 245       4.098  24.818 100.940  1.00  0.00           C
ATOM   9466  C37 POPE0 245       3.878  24.708 102.460  1.00  0.00           C
ATOM   9469  C38 POPE0 245       5.198  24.718 103.260  1.00  0.00           C
ATOM   9472  C39 POPE0 245       5.138  23.888 104.560  1.00  0.00           C
ATOM   9475 0C31 POPE0 245       6.488  23.877 105.300  1.00  0.00           C
ATOM   9478 1C31 POPE0 245       6.728  25.117 106.180  1.00  0.00           C
ATOM   9481 2C31 POPE0 245       8.158  25.198 106.750  1.00  0.00           C
ATOM   9484 3C31 POPE0 245       8.448  24.188 107.870  1.00  0.00           C
ATOM   9487 4C31 POPE0 245       8.768  24.818 109.240  1.00  0.00           C
ATOM   9490 5C31 POPE0 245       8.948  23.758 110.340  1.00  0.00           C
ATOM   9493 6C31 POPE0 245       9.418  24.308 111.680  1.00  0.00           C
ATOM   9497  NH3 POPE1 246       6.218  70.428  89.360  1.00  0.00           N
ATOM   9501  C12 POPE1 246       7.008  69.268  88.810  1.00  0.00           C
ATOM   9504  C11 POPE1 246       8.438  69.708  88.390  1.00  0.00           C
ATOM   9507  P   POPE1 246      10.788  68.547  87.970  1.00  0.00           P
ATOM   9508  O13 POPE1 246      11.238  69.908  87.600  1.00  0.00           O
ATOM   9509  O14 POPE1 246      11.248  67.468  87.070  1.00  0.00           O
ATOM   9510  O11 POPE1 246      11.288  68.257  89.430  1.00  0.00           O
ATOM   9511  O12 POPE1 246       9.208  68.547  88.080  1.00  0.00           O
ATOM   9512  C1  POPE1 246      11.058  67.077  90.190  1.00  0.00           C
ATOM   9515  C2  POPE1 246      10.428  67.427  91.560  1.00  0.00           C
ATOM   9517  O21 POPE1 246      10.698  66.418  92.540  1.00  0.00           O
ATOM   9518  C21 POPE1 246      10.188  65.227  92.420  1.00  0.00           C
ATOM   9519  O22 POPE1 246       9.408  64.818  91.580  1.00  0.00           O
ATOM   9520  C22 POPE1 246      10.738  64.347  93.550  1.00  0.00           C
ATOM   9523  C3  POPE1 246       8.928  67.757  91.390  1.00  0.00           C
ATOM   9526  O31 POPE1 246       8.388  68.518  92.480  1.00  0.00           O
ATOM   9527  C31 POPE1 246       7.608  67.867  93.330  1.00  0.00           C
ATOM   9528  O32 POPE1 246       7.348  66.678  93.300  1.00  0.00           O
ATOM   9529  C32 POPE1 246       7.127  68.867  94.370  1.00  0.00           C
ATOM   9532  C23 POPE1 246      10.108  64.778  94.890  1.00  0.00           C
ATOM   9535  C24 POPE1 246      10.248  63.788  96.050  1.00  0.00           C
ATOM   9538  C25 POPE1 246       9.358  64.257  97.210  1.00  0.00           C
ATOM   9541  C26 POPE1 246       9.348  63.378  98.470  1.00  0.00           C
ATOM   9544  C27 POPE1 246       8.297  63.887  99.470  1.00  0.00           C
ATOM   9547  C28 POPE1 246       8.068  63.027 100.730  1.00  0.00           C
ATOM   9550  C29 POPE1 246       9.278  62.887 101.630  1.00  0.00           C
ATOM   9552 0C21 POPE1 246       9.318  62.998 102.970  1.00  0.00           C
ATOM   9554 1C21 POPE1 246       8.158  63.297 103.900  1.00  0.00           C
ATOM   9557 2C21 POPE1 246       8.538  64.178 105.110  1.00  0.00           C
ATOM   9560 3C21 POPE1 246       9.198  65.507 104.710  1.00  0.00           C
ATOM   9563 4C21 POPE1 246       9.248  66.558 105.820  1.00  0.00           C
ATOM   9566 5C21 POPE1 246       7.968  67.397 105.940  1.00  0.00           C
ATOM   9569 6C21 POPE1 246       8.108  68.537 106.960  1.00  0.00           C
ATOM   9572 7C21 POPE1 246       6.808  69.318 107.160  1.00  0.00           C
ATOM   9575 8C21 POPE1 246       6.928  70.437 108.200  1.00  0.00           C
ATOM   9579  C33 POPE1 246       7.318  68.308  95.790  1.00  0.00           C
ATOM   9582  C34 POPE1 246       6.668  69.187  96.860  1.00  0.00           C
ATOM   9585  C35 POPE1 246       6.668  68.438  98.200  1.00  0.00           C
ATOM   9588  C36 POPE1 246       6.598  69.327  99.450  1.00  0.00           C
ATOM   9591  C37 POPE1 246       7.388  68.698 100.610  1.00  0.00           C
ATOM   9594  C38 POPE1 246       6.698  68.817 101.980  1.00  0.00           C
ATOM   9597  C39 POPE1 246       6.718  70.227 102.570  1.00  0.00           C
ATOM   9600 0C31 POPE1 246       8.108  70.658 103.070  1.00  0.00           C
ATOM   9603 1C31 POPE1 246       8.038  71.867 104.010  1.00  0.00           C
ATOM   9606 2C31 POPE1 246       9.428  72.427 104.370  1.00  0.00           C
ATOM   9609 3C31 POPE1 246       9.348  73.738 105.150  1.00  0.00           C
ATOM   9612 4C31 POPE1 246      10.598  74.617 104.970  1.00  0.00           C
ATOM   9615 5C31 POPE1 246      10.388  76.037 105.490  1.00  0.00           C
ATOM   9618 6C31 POPE1 246      11.548  76.977 105.160  1.00  0.00           C
ATOM   9622  NH3 POPE2 247     111.868  25.838 131.710  1.00  0.00           N
ATOM   9626  C12 POPE2 247     112.557  25.938 133.030  1.00  0.00           C
ATOM   9629  C11 POPE2 247     112.148  24.828 134.040  1.00  0.00           C
ATOM   9632  P   POPE2 247     112.326  22.248 134.240  1.00  0.00           P
ATOM   9633  O13 POPE2 247     112.008  22.457 135.670  1.00  0.00           O
ATOM   9634  O14 POPE2 247     113.747  22.018 133.880  1.00  0.00           O
ATOM   9635  O11 POPE2 247     111.447  21.068 133.660  1.00  0.00           O
ATOM   9636  O12 POPE2 247     111.838  23.547 133.450  1.00  0.00           O
ATOM   9637  C1  POPE2 247     110.408  21.168 132.680  1.00  0.00           C
ATOM   9640  C2  POPE2 247     110.886  20.717 131.270  1.00  0.00           C
ATOM   9642  O21 POPE2 247     109.757  20.308 130.440  1.00  0.00           O
ATOM   9643  C21 POPE2 247     109.488  21.188 129.470  1.00  0.00           C
ATOM   9644  O22 POPE2 247     109.888  22.338 129.440  1.00  0.00           O
ATOM   9645  C22 POPE2 247     108.647  20.518 128.370  1.00  0.00           C
ATOM   9648  C3  POPE2 247     111.917  19.557 131.290  1.00  0.00           C
ATOM   9651  O31 POPE2 247     112.717  19.608 130.090  1.00  0.00           O
ATOM   9652  C31 POPE2 247     113.027  18.478 129.480  1.00  0.00           C
ATOM   9653  O32 POPE2 247     112.637  17.368 129.780  1.00  0.00           O
ATOM   9654  C32 POPE2 247     113.988  18.787 128.350  1.00  0.00           C
ATOM   9657  C23 POPE2 247     108.158  21.507 127.280  1.00  0.00           C
ATOM   9660  C24 POPE2 247     107.777  20.847 125.940  1.00  0.00           C
ATOM   9663  C25 POPE2 247     108.958  20.128 125.270  1.00  0.00           C
ATOM   9666  C26 POPE2 247     108.867  20.028 123.730  1.00  0.00           C
ATOM   9669  C27 POPE2 247     109.478  21.248 123.020  1.00  0.00           C
ATOM   9672  C28 POPE2 247     109.648  21.068 121.500  1.00  0.00           C
ATOM   9675  C29 POPE2 247     109.888  22.387 120.810  1.00  0.00           C
ATOM   9677 0C21 POPE2 247     110.878  22.728 119.960  1.00  0.00           C
ATOM   9679 1C21 POPE2 247     111.988  21.858 119.440  1.00  0.00           C
ATOM   9682 2C21 POPE2 247     112.118  21.998 117.910  1.00  0.00           C
ATOM   9685 3C21 POPE2 247     113.368  21.297 117.340  1.00  0.00           C
ATOM   9688 4C21 POPE2 247     113.617  21.708 115.880  1.00  0.00           C
ATOM   9691 5C21 POPE2 247     114.846  21.038 115.240  1.00  0.00           C
ATOM   9694 6C21 POPE2 247     114.727  19.518 115.090  1.00  0.00           C
ATOM   9697 7C21 POPE2 247     115.417  19.008 113.810  1.00  0.00           C
ATOM   9700 8C21 POPE2 247     115.417  17.477 113.650  1.00  0.00           C
ATOM   9704  C33 POPE2 247     113.327  19.688 127.290  1.00  0.00           C
ATOM   9707  C34 POPE2 247     114.298  20.108 126.180  1.00  0.00           C
ATOM   9710  C35 POPE2 247     115.548  20.818 126.700  1.00  0.00           C
ATOM   9713  C36 POPE2 247     116.348  21.528 125.600  1.00  0.00           C
ATOM   9716  C37 POPE2 247     116.798  20.628 124.440  1.00  0.00           C
ATOM   9719  C38 POPE2 247     115.868  20.698 123.210  1.00  0.00           C
ATOM   9722  C39 POPE2 247     116.518  20.098 121.960  1.00  0.00           C
ATOM   9725 0C31 POPE2 247     117.557  21.028 121.310  1.00  0.00           C
ATOM   9728 1C31 POPE2 247     118.467  20.248 120.350  1.00  0.00           C
ATOM   9731 2C31 POPE2 247     119.577  21.078 119.690  1.00  0.00           C
ATOM   9734 3C31 POPE2 247     120.697  21.578 120.630  1.00  0.00           C
ATOM   9737 4C31 POPE2 247     121.318  20.458 121.480  1.00  0.00           C
ATOM   9740 5C31 POPE2 247     122.677  20.807 122.100  1.00  0.00           C
ATOM   9743 6C31 POPE2 247     123.297  19.628 122.860  1.00  0.00           C
ATOM   9747  NH3 POPE3 248      -0.262  56.777 129.280  1.00  0.00           N
ATOM   9751  C12 POPE3 248       1.048  56.728 128.540  1.00  0.00           C
ATOM   9754  C11 POPE3 248       1.758  55.378 128.730  1.00  0.00           C
ATOM   9757  P   POPE3 248       3.818  54.047 127.890  1.00  0.00           P
ATOM   9758  O13 POPE3 248       4.928  53.748 128.830  1.00  0.00           O
ATOM   9759  O14 POPE3 248       2.828  52.967 127.700  1.00  0.00           O
ATOM   9760  O11 POPE3 248       4.448  54.308 126.470  1.00  0.00           O
ATOM   9761  O12 POPE3 248       3.088  55.418 128.210  1.00  0.00           O
ATOM   9762  C1  POPE3 248       3.648  54.867 125.420  1.00  0.00           C
ATOM   9765  C2  POPE3 248       4.168  56.268 125.010  1.00  0.00           C
ATOM   9767  O21 POPE3 248       3.618  56.617 123.730  1.00  0.00           O
ATOM   9768  C21 POPE3 248       2.438  57.218 123.830  1.00  0.00           C
ATOM   9769  O22 POPE3 248       1.768  57.338 124.830  1.00  0.00           O
ATOM   9770  C22 POPE3 248       2.118  57.897 122.500  1.00  0.00           C
ATOM   9773  C3  POPE3 248       5.718  56.348 124.930  1.00  0.00           C
ATOM   9776  O31 POPE3 248       6.188  57.698 124.700  1.00  0.00           O
ATOM   9777  C31 POPE3 248       6.438  58.238 123.500  1.00  0.00           C
ATOM   9778  O32 POPE3 248       6.588  59.438 123.330  1.00  0.00           O
ATOM   9779  C32 POPE3 248       6.558  57.237 122.330  1.00  0.00           C
ATOM   9782  C23 POPE3 248       1.148  57.088 121.610  1.00  0.00           C
ATOM   9785  C24 POPE3 248       0.878  57.838 120.300  1.00  0.00           C
ATOM   9788  C25 POPE3 248       0.388  56.938 119.160  1.00  0.00           C
ATOM   9791  C26 POPE3 248       1.478  55.968 118.630  1.00  0.00           C
ATOM   9794  C27 POPE3 248       0.938  54.998 117.570  1.00  0.00           C
ATOM   9797  C28 POPE3 248       0.628  55.688 116.230  1.00  0.00           C
ATOM   9800  C29 POPE3 248      -0.382  54.898 115.440  1.00  0.00           C
ATOM   9802 0C21 POPE3 248      -1.692  54.828 115.730  1.00  0.00           C
ATOM   9804 1C21 POPE3 248      -2.402  55.558 116.850  1.00  0.00           C
ATOM   9807 2C21 POPE3 248      -3.877  55.838 116.500  1.00  0.00           C
ATOM   9810 3C21 POPE3 248      -4.007  56.738 115.270  1.00  0.00           C
ATOM   9813 4C21 POPE3 248      -5.407  57.307 115.010  1.00  0.00           C
ATOM   9816 5C21 POPE3 248      -5.317  58.338 113.880  1.00  0.00           C
ATOM   9819 6C21 POPE3 248      -6.627  59.047 113.530  1.00  0.00           C
ATOM   9822 7C21 POPE3 248      -6.397  60.068 112.400  1.00  0.00           C
ATOM   9825 8C21 POPE3 248      -7.627  60.888 112.020  1.00  0.00           C
ATOM   9829  C33 POPE3 248       6.958  57.988 121.020  1.00  0.00           C
ATOM   9832  C34 POPE3 248       7.228  57.097 119.800  1.00  0.00           C
ATOM   9835  C35 POPE3 248       7.278  57.887 118.490  1.00  0.00           C
ATOM   9838  C36 POPE3 248       7.878  57.148 117.280  1.00  0.00           C
ATOM   9841  C37 POPE3 248       7.758  58.007 116.020  1.00  0.00           C
ATOM   9844  C38 POPE3 248       8.538  57.518 114.790  1.00  0.00           C
ATOM   9847  C39 POPE3 248       8.658  58.658 113.780  1.00  0.00           C
ATOM   9850 0C31 POPE3 248       9.408  58.347 112.480  1.00  0.00           C
ATOM   9853 1C31 POPE3 248       9.648  59.638 111.690  1.00  0.00           C
ATOM   9856 2C31 POPE3 248      10.018  59.438 110.220  1.00  0.00           C
ATOM   9859 3C31 POPE3 248       9.818  60.707 109.380  1.00  0.00           C
ATOM   9862 4C31 POPE3 248      10.618  61.908 109.890  1.00  0.00           C
ATOM   9865 5C31 POPE3 248      10.378  63.188 109.070  1.00  0.00           C
ATOM   9868 6C31 POPE3 248      11.248  64.358 109.530  1.00  0.00           C
ATOM   9872  NH3 POPE4 249     112.587 107.498 133.890  1.00  0.00           N
ATOM   9876  C12 POPE4 249     111.887 106.508 132.980  1.00  0.00           C
ATOM   9879  C11 POPE4 249     110.348 106.518 133.070  1.00  0.00           C
ATOM   9882  P   POPE4 249     109.368 108.878 133.650  1.00  0.00           P
ATOM   9883  O13 POPE4 249     108.206 108.427 134.430  1.00  0.00           O
ATOM   9884  O14 POPE4 249     110.557 109.207 134.470  1.00  0.00           O
ATOM   9885  O11 POPE4 249     108.947 110.118 132.780  1.00  0.00           O
ATOM   9886  O12 POPE4 249     109.807 107.768 132.630  1.00  0.00           O
ATOM   9887  C1  POPE4 249     107.587 110.177 132.310  1.00  0.00           C
ATOM   9890  C2  POPE4 249     107.458 111.218 131.160  1.00  0.00           C
ATOM   9892  O21 POPE4 249     106.147 111.268 130.570  1.00  0.00           O
ATOM   9893  C21 POPE4 249     105.028 111.198 131.210  1.00  0.00           C
ATOM   9894  O22 POPE4 249     104.807 111.128 132.410  1.00  0.00           O
ATOM   9895  C22 POPE4 249     103.937 111.137 130.140  1.00  0.00           C
ATOM   9898  C3  POPE4 249     108.428 110.908 129.990  1.00  0.00           C
ATOM   9901  O31 POPE4 249     108.287 111.897 128.930  1.00  0.00           O
ATOM   9902  C31 POPE4 249     108.408 111.408 127.700  1.00  0.00           C
ATOM   9903  O32 POPE4 249     108.787 110.287 127.430  1.00  0.00           O
ATOM   9904  C32 POPE4 249     107.936 112.448 126.680  1.00  0.00           C
ATOM   9907  C23 POPE4 249     104.018 109.817 129.350  1.00  0.00           C
ATOM   9910  C24 POPE4 249     104.628 109.988 127.950  1.00  0.00           C
ATOM   9913  C25 POPE4 249     104.607 108.707 127.110  1.00  0.00           C
ATOM   9916  C26 POPE4 249     103.188 108.298 126.670  1.00  0.00           C
ATOM   9919  C27 POPE4 249     103.188 107.397 125.430  1.00  0.00           C
ATOM   9922  C28 POPE4 249     101.848 107.397 124.660  1.00  0.00           C
ATOM   9925  C29 POPE4 249     100.706 106.617 125.270  1.00  0.00           C
ATOM   9927 0C21 POPE4 249      99.607 106.227 124.580  1.00  0.00           C
ATOM   9929 1C21 POPE4 249      99.298 106.578 123.150  1.00  0.00           C
ATOM   9932 2C21 POPE4 249      97.796 106.887 122.890  1.00  0.00           C
ATOM   9935 3C21 POPE4 249      97.257 108.088 123.680  1.00  0.00           C
ATOM   9938 4C21 POPE4 249      95.947 108.678 123.120  1.00  0.00           C
ATOM   9941 5C21 POPE4 249      94.697 107.787 123.290  1.00  0.00           C
ATOM   9944 6C21 POPE4 249      93.437 108.488 122.770  1.00  0.00           C
ATOM   9947 7C21 POPE4 249      92.107 107.797 123.130  1.00  0.00           C
ATOM   9950 8C21 POPE4 249      91.956 106.378 122.620  1.00  0.00           C
ATOM   9954  C33 POPE4 249     107.318 111.788 125.430  1.00  0.00           C
ATOM   9957  C34 POPE4 249     107.148 112.737 124.240  1.00  0.00           C
ATOM   9960  C35 POPE4 249     105.928 113.647 124.370  1.00  0.00           C
ATOM   9963  C36 POPE4 249     105.667 114.507 123.130  1.00  0.00           C
ATOM   9966  C37 POPE4 249     104.268 115.128 123.170  1.00  0.00           C
ATOM   9969  C38 POPE4 249     103.927 115.977 121.940  1.00  0.00           C
ATOM   9972  C39 POPE4 249     103.337 115.138 120.820  1.00  0.00           C
ATOM   9975 0C31 POPE4 249     102.917 115.948 119.590  1.00  0.00           C
ATOM   9978 1C31 POPE4 249     102.227 115.048 118.560  1.00  0.00           C
ATOM   9981 2C31 POPE4 249     101.798 115.768 117.280  1.00  0.00           C
ATOM   9984 3C31 POPE4 249     100.706 114.998 116.510  1.00  0.00           C
ATOM   9987 4C31 POPE4 249     101.107 113.608 116.010  1.00  0.00           C
ATOM   9990 5C31 POPE4 249      99.916 112.867 115.390  1.00  0.00           C
ATOM   9993 6C31 POPE4 249     100.208 111.397 115.080  1.00  0.00           C
ATOM   9997  NH3 POPE5 250      30.017  34.208 127.320  1.00  0.00           N
ATOM  10001  C12 POPE5 250      29.457  33.698 128.620  1.00  0.00           C
ATOM  10004  C11 POPE5 250      28.097  34.348 128.910  1.00  0.00           C
ATOM  10007  P   POPE5 250      27.157  36.708 128.330  1.00  0.00           P
ATOM  10008  O13 POPE5 250      25.888  35.958 128.200  1.00  0.00           O
ATOM  10009  O14 POPE5 250      27.148  38.007 129.040  1.00  0.00           O
ATOM  10010  O11 POPE5 250      27.878  36.818 126.930  1.00  0.00           O
ATOM  10011  O12 POPE5 250      28.218  35.768 129.030  1.00  0.00           O
ATOM  10012  C1  POPE5 250      27.388  37.788 125.990  1.00  0.00           C
ATOM  10015  C2  POPE5 250      27.638  37.348 124.520  1.00  0.00           C
ATOM  10017  O21 POPE5 250      27.417  38.528 123.730  1.00  0.00           O
ATOM  10018  C21 POPE5 250      28.267  38.688 122.740  1.00  0.00           C
ATOM  10019  O22 POPE5 250      29.168  37.928 122.450  1.00  0.00           O
ATOM  10020  C22 POPE5 250      27.948  39.948 121.950  1.00  0.00           C
ATOM  10023  C3  POPE5 250      26.677  36.188 124.090  1.00  0.00           C
ATOM  10026  O31 POPE5 250      26.797  35.838 122.700  1.00  0.00           O
ATOM  10027  C31 POPE5 250      25.718  35.917 121.920  1.00  0.00           C
ATOM  10028  O32 POPE5 250      24.657  36.448 122.200  1.00  0.00           O
ATOM  10029  C32 POPE5 250      25.988  35.117 120.640  1.00  0.00           C
ATOM  10032  C23 POPE5 250      29.097  40.987 121.970  1.00  0.00           C
ATOM  10035  C24 POPE5 250      29.278  41.728 120.640  1.00  0.00           C
ATOM  10038  C25 POPE5 250      28.007  42.338 120.030  1.00  0.00           C
ATOM  10041  C26 POPE5 250      28.298  42.788 118.590  1.00  0.00           C
ATOM  10044  C27 POPE5 250      27.157  43.538 117.900  1.00  0.00           C
ATOM  10047  C28 POPE5 250      27.558  43.948 116.470  1.00  0.00           C
ATOM  10050  C29 POPE5 250      26.588  44.877 115.790  1.00  0.00           C
ATOM  10052 0C21 POPE5 250      26.437  46.187 116.080  1.00  0.00           C
ATOM  10054 1C21 POPE5 250      27.197  46.938 117.150  1.00  0.00           C
ATOM  10057 2C21 POPE5 250      27.278  48.458 116.910  1.00  0.00           C
ATOM  10060 3C21 POPE5 250      27.857  49.187 118.130  1.00  0.00           C
ATOM  10063 4C21 POPE5 250      27.708  50.717 118.070  1.00  0.00           C
ATOM  10066 5C21 POPE5 250      28.707  51.418 117.150  1.00  0.00           C
ATOM  10069 6C21 POPE5 250      28.417  52.918 117.030  1.00  0.00           C
ATOM  10072 7C21 POPE5 250      29.587  53.727 116.470  1.00  0.00           C
ATOM  10075 8C21 POPE5 250      29.347  55.248 116.460  1.00  0.00           C
ATOM  10079  C33 POPE5 250      26.576  35.928 119.450  1.00  0.00           C
ATOM  10082  C34 POPE5 250      27.968  36.538 119.740  1.00  0.00           C
ATOM  10085  C35 POPE5 250      28.876  36.628 118.500  1.00  0.00           C
ATOM  10088  C36 POPE5 250      28.318  37.477 117.350  1.00  0.00           C
ATOM  10091  C37 POPE5 250      29.068  37.218 116.030  1.00  0.00           C
ATOM  10094  C38 POPE5 250      28.398  37.878 114.810  1.00  0.00           C
ATOM  10097  C39 POPE5 250      28.667  39.387 114.660  1.00  0.00           C
ATOM  10100 0C31 POPE5 250      30.058  39.667 114.080  1.00  0.00           C
ATOM  10103 1C31 POPE5 250      30.347  41.168 113.880  1.00  0.00           C
ATOM  10106 2C31 POPE5 250      31.667  41.437 113.150  1.00  0.00           C
ATOM  10109 3C31 POPE5 250      32.897  40.878 113.880  1.00  0.00           C
ATOM  10112 4C31 POPE5 250      34.217  41.057 113.110  1.00  0.00           C
ATOM  10115 5C31 POPE5 250      35.377  40.358 113.830  1.00  0.00           C
ATOM  10118 6C31 POPE5 250      36.728  40.548 113.130  1.00  0.00           C
ATOM  10122  NH3 POPE6 251      28.307  58.568  87.830  1.00  0.00           N
ATOM  10126  C12 POPE6 251      29.728  58.898  87.420  1.00  0.00           C
ATOM  10129  C11 POPE6 251      30.017  60.408  87.540  1.00  0.00           C
ATOM  10132  P   POPE6 251      32.457  60.908  88.400  1.00  0.00           P
ATOM  10133  O13 POPE6 251      32.807  59.568  88.920  1.00  0.00           O
ATOM  10134  O14 POPE6 251      33.588  61.798  88.020  1.00  0.00           O
ATOM  10135  O11 POPE6 251      31.617  61.637  89.520  1.00  0.00           O
ATOM  10136  O12 POPE6 251      31.388  60.738  87.230  1.00  0.00           O
ATOM  10137  C1  POPE6 251      32.198  61.777  90.820  1.00  0.00           C
ATOM  10140  C2  POPE6 251      31.308  61.187  91.930  1.00  0.00           C
ATOM  10142  O21 POPE6 251      32.068  61.038  93.150  1.00  0.00           O
ATOM  10143  C21 POPE6 251      32.978  60.077  93.210  1.00  0.00           C
ATOM  10144  O22 POPE6 251      33.307  59.327  92.310  1.00  0.00           O
ATOM  10145  C22 POPE6 251      33.688  60.108  94.570  1.00  0.00           C
ATOM  10148  C3  POPE6 251      30.568  59.898  91.490  1.00  0.00           C
ATOM  10151  O31 POPE6 251      29.917  59.298  92.620  1.00  0.00           O
ATOM  10152  C31 POPE6 251      28.718  59.788  92.890  1.00  0.00           C
ATOM  10153  O32 POPE6 251      28.138  60.647  92.250  1.00  0.00           O
ATOM  10154  C32 POPE6 251      28.248  59.168  94.200  1.00  0.00           C
ATOM  10157  C23 POPE6 251      33.827  61.457  95.310  1.00  0.00           C
ATOM  10160  C24 POPE6 251      34.687  61.187  96.550  1.00  0.00           C
ATOM  10163  C25 POPE6 251      35.237  62.408  97.280  1.00  0.00           C
ATOM  10166  C26 POPE6 251      34.437  62.848  98.500  1.00  0.00           C
ATOM  10169  C27 POPE6 251      35.347  63.668  99.430  1.00  0.00           C
ATOM  10172  C28 POPE6 251      34.608  64.387 100.560  1.00  0.00           C
ATOM  10175  C29 POPE6 251      35.457  65.568 100.960  1.00  0.00           C
ATOM  10177 0C21 POPE6 251      35.998  65.857 102.150  1.00  0.00           C
ATOM  10179 1C21 POPE6 251      35.847  65.128 103.470  1.00  0.00           C
ATOM  10182 2C21 POPE6 251      35.358  66.147 104.510  1.00  0.00           C
ATOM  10185 3C21 POPE6 251      35.667  65.768 105.970  1.00  0.00           C
ATOM  10188 4C21 POPE6 251      35.326  66.948 106.890  1.00  0.00           C
ATOM  10191 5C21 POPE6 251      35.658  66.727 108.370  1.00  0.00           C
ATOM  10194 6C21 POPE6 251      35.257  67.967 109.180  1.00  0.00           C
ATOM  10197 7C21 POPE6 251      35.088  67.718 110.680  1.00  0.00           C
ATOM  10200 8C21 POPE6 251      34.367  68.878 111.370  1.00  0.00           C
ATOM  10204  C33 POPE6 251      28.678  60.028  95.400  1.00  0.00           C
ATOM  10207  C34 POPE6 251      28.767  59.277  96.740  1.00  0.00           C
ATOM  10210  C35 POPE6 251      29.058  60.288  97.860  1.00  0.00           C
ATOM  10213  C36 POPE6 251      29.278  59.708  99.270  1.00  0.00           C
ATOM  10216  C37 POPE6 251      30.716  59.248  99.540  1.00  0.00           C
ATOM  10219  C38 POPE6 251      31.748  60.387  99.670  1.00  0.00           C
ATOM  10222  C39 POPE6 251      31.838  61.018 101.070  1.00  0.00           C
ATOM  10225 0C31 POPE6 251      32.978  60.448 101.940  1.00  0.00           C
ATOM  10228 1C31 POPE6 251      32.877  58.937 102.190  1.00  0.00           C
ATOM  10231 2C31 POPE6 251      33.937  58.408 103.170  1.00  0.00           C
ATOM  10234 3C31 POPE6 251      35.117  57.658 102.530  1.00  0.00           C
ATOM  10237 4C31 POPE6 251      36.108  58.518 101.720  1.00  0.00           C
ATOM  10240 5C31 POPE6 251      35.797  58.588 100.220  1.00  0.00           C
ATOM  10243 6C31 POPE6 251      36.857  59.368  99.430  1.00  0.00           C
ATOM  10247  NH3 POPE7 252      53.647 130.153 131.870  1.00  0.00           N
ATOM  10251  C12 POPE7 252      54.937 129.692 132.480  1.00  0.00           C
ATOM  10254  C11 POPE7 252      56.066 129.802 131.460  1.00  0.00           C
ATOM  10257  P   POPE7 252      58.377 129.278 132.570  1.00  0.00           P
ATOM  10258  O13 POPE7 252      58.127 130.582 133.210  1.00  0.00           O
ATOM  10259  O14 POPE7 252      58.788 128.128 133.410  1.00  0.00           O
ATOM  10260  O11 POPE7 252      59.466 129.477 131.440  1.00  0.00           O
ATOM  10261  O12 POPE7 252      57.097 128.858 131.750  1.00  0.00           O
ATOM  10262  C1  POPE7 252      59.167 130.073 130.170  1.00  0.00           C
ATOM  10265  C2  POPE7 252      59.417 129.088 128.990  1.00  0.00           C
ATOM  10267  O21 POPE7 252      58.307 129.198 128.070  1.00  0.00           O
ATOM  10268  C21 POPE7 252      58.638 129.177 126.790  1.00  0.00           C
ATOM  10269  O22 POPE7 252      59.778 129.138 126.350  1.00  0.00           O
ATOM  10270  C22 POPE7 252      57.388 129.097 125.900  1.00  0.00           C
ATOM  10273  C3  POPE7 252      59.557 127.608 129.470  1.00  0.00           C
ATOM  10276  O31 POPE7 252      60.128 126.757 128.440  1.00  0.00           O
ATOM  10277  C31 POPE7 252      59.247 126.168 127.630  1.00  0.00           C
ATOM  10278  O32 POPE7 252      58.036 126.207 127.750  1.00  0.00           O
ATOM  10279  C32 POPE7 252      60.007 125.497 126.490  1.00  0.00           C
ATOM  10282  C23 POPE7 252      57.538 129.922 124.590  1.00  0.00           C
ATOM  10285  C24 POPE7 252      56.826 129.338 123.370  1.00  0.00           C
ATOM  10288  C25 POPE7 252      57.257 130.062 122.090  1.00  0.00           C
ATOM  10291  C26 POPE7 252      56.568 129.537 120.820  1.00  0.00           C
ATOM  10294  C27 POPE7 252      57.358 129.872 119.560  1.00  0.00           C
ATOM  10297  C28 POPE7 252      56.757 129.238 118.290  1.00  0.00           C
ATOM  10300  C29 POPE7 252      57.768 129.287 117.170  1.00  0.00           C
ATOM  10302 0C21 POPE7 252      57.597 129.753 115.920  1.00  0.00           C
ATOM  10304 1C21 POPE7 252      56.326 130.293 115.300  1.00  0.00           C
ATOM  10307 2C21 POPE7 252      56.098 129.763 113.870  1.00  0.00           C
ATOM  10310 3C21 POPE7 252      57.228 130.112 112.890  1.00  0.00           C
ATOM  10313 4C21 POPE7 252      56.877 129.793 111.430  1.00  0.00           C
ATOM  10316 5C21 POPE7 252      58.018 130.103 110.450  1.00  0.00           C
ATOM  10319 6C21 POPE7 252      59.247 129.198 110.640  1.00  0.00           C
ATOM  10322 7C21 POPE7 252      59.908 128.838 109.300  1.00  0.00           C
ATOM  10325 8C21 POPE7 252      61.108 127.888 109.430  1.00  0.00           C
ATOM  10329  C33 POPE7 252      59.097 125.317 125.250  1.00  0.00           C
ATOM  10332  C34 POPE7 252      59.788 124.537 124.130  1.00  0.00           C
ATOM  10335  C35 POPE7 252      58.867 124.397 122.910  1.00  0.00           C
ATOM  10338  C36 POPE7 252      59.507 123.657 121.730  1.00  0.00           C
ATOM  10341  C37 POPE7 252      58.486 123.397 120.620  1.00  0.00           C
ATOM  10344  C38 POPE7 252      58.917 122.338 119.610  1.00  0.00           C
ATOM  10347  C39 POPE7 252      59.998 122.797 118.630  1.00  0.00           C
ATOM  10350 0C31 POPE7 252      60.357 121.687 117.630  1.00  0.00           C
ATOM  10353 1C31 POPE7 252      61.388 122.138 116.580  1.00  0.00           C
ATOM  10356 2C31 POPE7 252      62.278 120.988 116.090  1.00  0.00           C
ATOM  10359 3C31 POPE7 252      61.597 119.957 115.170  1.00  0.00           C
ATOM  10362 4C31 POPE7 252      62.607 118.878 114.740  1.00  0.00           C
ATOM  10365 5C31 POPE7 252      62.057 117.838 113.750  1.00  0.00           C
ATOM  10368 6C31 POPE7 252      61.927 118.367 112.320  1.00  0.00           C
ATOM  10372  NH3 POPE8 253      31.158   6.378  83.260  1.00  0.00           N
ATOM  10376  C12 POPE8 253      29.878   6.328  84.090  1.00  0.00           C
ATOM  10379  C11 POPE8 253      28.648   6.928  83.360  1.00  0.00           C
ATOM  10382  P   POPE8 253      26.576   5.568  84.280  1.00  0.00           P
ATOM  10383  O13 POPE8 253      27.428   4.398  83.970  1.00  0.00           O
ATOM  10384  O14 POPE8 253      25.347   5.738  83.480  1.00  0.00           O
ATOM  10385  O11 POPE8 253      26.158   5.568  85.800  1.00  0.00           O
ATOM  10386  O12 POPE8 253      27.457   6.888  84.160  1.00  0.00           O
ATOM  10387  C1  POPE8 253      26.998   5.088  86.830  1.00  0.00           C
ATOM  10390  C2  POPE8 253      26.446   5.548  88.200  1.00  0.00           C
ATOM  10392  O21 POPE8 253      26.898   4.658  89.240  1.00  0.00           O
ATOM  10393  C21 POPE8 253      28.047   5.028  89.760  1.00  0.00           C
ATOM  10394  O22 POPE8 253      28.728   5.978  89.400  1.00  0.00           O
ATOM  10395  C22 POPE8 253      28.398   4.088  90.910  1.00  0.00           C
ATOM  10398  C3  POPE8 253      24.898   5.588  88.250  1.00  0.00           C
ATOM  10401  O31 POPE8 253      24.487   5.828  89.620  1.00  0.00           O
ATOM  10402  C31 POPE8 253      23.328   5.328  89.970  1.00  0.00           C
ATOM  10403  O32 POPE8 253      22.568   4.728  89.210  1.00  0.00           O
ATOM  10404  C32 POPE8 253      23.148   5.458  91.480  1.00  0.00           C
ATOM  10407  C23 POPE8 253      29.107   4.818  92.070  1.00  0.00           C
ATOM  10410  C24 POPE8 253      29.678   3.818  93.080  1.00  0.00           C
ATOM  10413  C25 POPE8 253      30.038   4.438  94.440  1.00  0.00           C
ATOM  10416  C26 POPE8 253      30.937   3.538  95.280  1.00  0.00           C
ATOM  10419  C27 POPE8 253      30.937   3.938  96.770  1.00  0.00           C
ATOM  10422  C28 POPE8 253      31.948   3.138  97.610  1.00  0.00           C
ATOM  10425  C29 POPE8 253      31.518   3.058  99.060  1.00  0.00           C
ATOM  10427 0C21 POPE8 253      32.287   2.628 100.070  1.00  0.00           C
ATOM  10429 1C21 POPE8 253      33.718   2.158  99.960  1.00  0.00           C
ATOM  10432 2C21 POPE8 253      34.667   3.278 100.410  1.00  0.00           C
ATOM  10435 3C21 POPE8 253      36.158   2.898 100.320  1.00  0.00           C
ATOM  10438 4C21 POPE8 253      36.608   1.858 101.370  1.00  0.00           C
ATOM  10441 5C21 POPE8 253      36.678   2.408 102.810  1.00  0.00           C
ATOM  10444 6C21 POPE8 253      37.478   1.458 103.710  1.00  0.00           C
ATOM  10447 7C21 POPE8 253      37.538   1.868 105.180  1.00  0.00           C
ATOM  10450 8C21 POPE8 253      38.128   0.768 106.070  1.00  0.00           C
ATOM  10454  C33 POPE8 253      21.688   5.628  91.960  1.00  0.00           C
ATOM  10457  C34 POPE8 253      21.437   5.058  93.370  1.00  0.00           C
ATOM  10460  C35 POPE8 253      22.438   5.498  94.460  1.00  0.00           C
ATOM  10463  C36 POPE8 253      22.308   4.638  95.730  1.00  0.00           C
ATOM  10466  C37 POPE8 253      23.498   4.768  96.700  1.00  0.00           C
ATOM  10469  C38 POPE8 253      23.298   5.718  97.890  1.00  0.00           C
ATOM  10472  C39 POPE8 253      23.918   7.108  97.710  1.00  0.00           C
ATOM  10475 0C31 POPE8 253      23.728   7.968  98.970  1.00  0.00           C
ATOM  10478 1C31 POPE8 253      23.958   9.468  98.720  1.00  0.00           C
ATOM  10481 2C31 POPE8 253      25.357   9.988  99.100  1.00  0.00           C
ATOM  10484 3C31 POPE8 253      25.568  10.217 100.610  1.00  0.00           C
ATOM  10487 4C31 POPE8 253      24.578  11.218 101.230  1.00  0.00           C
ATOM  10490 5C31 POPE8 253      25.027  11.768 102.590  1.00  0.00           C
ATOM  10493 6C31 POPE8 253      24.058  12.808 103.150  1.00  0.00           C
ATOM  10497  NH3 POPE9 254      40.497  29.308 128.530  1.00  0.00           N
ATOM  10501  C12 POPE9 254      39.277  28.468 128.490  1.00  0.00           C
ATOM  10504  C11 POPE9 254      38.188  29.148 127.660  1.00  0.00           C
ATOM  10507  P   POPE9 254      35.597  28.948 128.000  1.00  0.00           P
ATOM  10508  O13 POPE9 254      34.938  28.298 129.160  1.00  0.00           O
ATOM  10509  O14 POPE9 254      35.646  30.418 128.060  1.00  0.00           O
ATOM  10510  O11 POPE9 254      34.826  28.578 126.670  1.00  0.00           O
ATOM  10511  O12 POPE9 254      37.036  28.338 127.780  1.00  0.00           O
ATOM  10512  C1  POPE9 254      35.257  27.457 125.900  1.00  0.00           C
ATOM  10515  C2  POPE9 254      34.787  27.538 124.420  1.00  0.00           C
ATOM  10517  O21 POPE9 254      35.417  26.408 123.820  1.00  0.00           O
ATOM  10518  C21 POPE9 254      34.847  25.838 122.790  1.00  0.00           C
ATOM  10519  O22 POPE9 254      33.897  26.258 122.150  1.00  0.00           O
ATOM  10520  C22 POPE9 254      35.486  24.467 122.600  1.00  0.00           C
ATOM  10523  C3  POPE9 254      35.237  28.877 123.750  1.00  0.00           C
ATOM  10526  O31 POPE9 254      34.326  29.308 122.710  1.00  0.00           O
ATOM  10527  C31 POPE9 254      34.628  28.958 121.470  1.00  0.00           C
ATOM  10528  O32 POPE9 254      35.638  28.388 121.110  1.00  0.00           O
ATOM  10529  C32 POPE9 254      33.478  29.367 120.560  1.00  0.00           C
ATOM  10532  C23 POPE9 254      36.518  24.398 121.450  1.00  0.00           C
ATOM  10535  C24 POPE9 254      37.826  25.138 121.740  1.00  0.00           C
ATOM  10538  C25 POPE9 254      38.988  24.627 120.860  1.00  0.00           C
ATOM  10541  C26 POPE9 254      38.617  24.548 119.370  1.00  0.00           C
ATOM  10544  C27 POPE9 254      39.827  24.588 118.430  1.00  0.00           C
ATOM  10547  C28 POPE9 254      39.518  25.287 117.090  1.00  0.00           C
ATOM  10550  C29 POPE9 254      38.808  24.408 116.080  1.00  0.00           C
ATOM  10552 0C21 POPE9 254      39.396  23.898 114.980  1.00  0.00           C
ATOM  10554 1C21 POPE9 254      40.856  24.078 114.660  1.00  0.00           C
ATOM  10557 2C21 POPE9 254      41.428  23.128 113.590  1.00  0.00           C
ATOM  10560 3C21 POPE9 254      41.066  23.477 112.140  1.00  0.00           C
ATOM  10563 4C21 POPE9 254      41.948  22.678 111.180  1.00  0.00           C
ATOM  10566 5C21 POPE9 254      41.658  22.878 109.680  1.00  0.00           C
ATOM  10569 6C21 POPE9 254      42.158  24.208 109.100  1.00  0.00           C
ATOM  10572 7C21 POPE9 254      42.617  24.028 107.650  1.00  0.00           C
ATOM  10575 8C21 POPE9 254      42.966  25.328 106.930  1.00  0.00           C
ATOM  10579  C33 POPE9 254      33.608  28.738 119.150  1.00  0.00           C
ATOM  10582  C34 POPE9 254      32.608  29.318 118.150  1.00  0.00           C
ATOM  10585  C35 POPE9 254      32.687  28.658 116.770  1.00  0.00           C
ATOM  10588  C36 POPE9 254      33.917  29.107 115.960  1.00  0.00           C
ATOM  10591  C37 POPE9 254      33.818  28.718 114.480  1.00  0.00           C
ATOM  10594  C38 POPE9 254      34.888  29.428 113.640  1.00  0.00           C
ATOM  10597  C39 POPE9 254      34.588  29.387 112.130  1.00  0.00           C
ATOM  10600 0C31 POPE9 254      34.427  30.777 111.510  1.00  0.00           C
ATOM  10603 1C31 POPE9 254      34.658  30.758 109.990  1.00  0.00           C
ATOM  10606 2C31 POPE9 254      34.088  31.988 109.280  1.00  0.00           C
ATOM  10609 3C31 POPE9 254      34.417  32.018 107.770  1.00  0.00           C
ATOM  10612 4C31 POPE9 254      35.797  32.608 107.460  1.00  0.00           C
ATOM  10615 5C31 POPE9 254      36.018  32.818 105.960  1.00  0.00           C
ATOM  10618 6C31 POPE9 254      37.297  33.598 105.620  1.00  0.00           C
ATOM  10622  NH3 POPE  255      25.588 125.968 128.960  1.00  0.00           N
ATOM  10626  C12 POPE  255      25.648 124.867 129.980  1.00  0.00           C
ATOM  10629  C11 POPE  255      24.268 124.247 130.170  1.00  0.00           C
ATOM  10632  P   POPE  255      22.597 122.568 129.160  1.00  0.00           P
ATOM  10633  O13 POPE  255      22.626 121.607 130.280  1.00  0.00           O
ATOM  10634  O14 POPE  255      21.446 123.507 129.120  1.00  0.00           O
ATOM  10635  O11 POPE  255      22.677 121.747 127.800  1.00  0.00           O
ATOM  10636  O12 POPE  255      23.946 123.397 129.080  1.00  0.00           O
ATOM  10637  C1  POPE  255      23.447 120.528 127.770  1.00  0.00           C
ATOM  10640  C2  POPE  255      24.478 120.538 126.620  1.00  0.00           C
ATOM  10642  O21 POPE  255      25.278 119.347 126.730  1.00  0.00           O
ATOM  10643  C21 POPE  255      25.777 118.927 125.580  1.00  0.00           C
ATOM  10644  O22 POPE  255      25.547 119.428 124.490  1.00  0.00           O
ATOM  10645  C22 POPE  255      26.548 117.638 125.770  1.00  0.00           C
ATOM  10648  C3  POPE  255      25.388 121.788 126.690  1.00  0.00           C
ATOM  10651  O31 POPE  255      26.128 121.977 125.460  1.00  0.00           O
ATOM  10652  C31 POPE  255      26.007 123.158 124.890  1.00  0.00           C
ATOM  10653  O32 POPE  255      25.438 124.128 125.370  1.00  0.00           O
ATOM  10654  C32 POPE  255      26.597 123.137 123.490  1.00  0.00           C
ATOM  10657  C23 POPE  255      25.588 116.458 126.000  1.00  0.00           C
ATOM  10660  C24 POPE  255      26.117 115.138 125.420  1.00  0.00           C
ATOM  10663  C25 POPE  255      24.998 114.257 124.820  1.00  0.00           C
ATOM  10666  C26 POPE  255      24.828 114.458 123.310  1.00  0.00           C
ATOM  10669  C27 POPE  255      23.588 113.718 122.760  1.00  0.00           C
ATOM  10672  C28 POPE  255      23.507 113.647 121.220  1.00  0.00           C
ATOM  10675  C29 POPE  255      22.778 112.407 120.730  1.00  0.00           C
ATOM  10677 0C21 POPE  255      21.588 112.317 120.120  1.00  0.00           C
ATOM  10679 1C21 POPE  255      20.638 113.427 119.760  1.00  0.00           C
ATOM  10682 2C21 POPE  255      19.917 113.128 118.430  1.00  0.00           C
ATOM  10685 3C21 POPE  255      20.837 113.357 117.230  1.00  0.00           C
ATOM  10688 4C21 POPE  255      20.158 113.088 115.880  1.00  0.00           C
ATOM  10691 5C21 POPE  255      20.168 111.607 115.480  1.00  0.00           C
ATOM  10694 6C21 POPE  255      19.618 111.388 114.070  1.00  0.00           C
ATOM  10697 7C21 POPE  255      19.797 109.928 113.600  1.00  0.00           C
ATOM  10700 8C21 POPE  255      19.228 109.617 112.220  1.00  0.00           C
ATOM  10704  C33 POPE  255      25.538 122.908 122.390  1.00  0.00           C
ATOM  10707  C34 POPE  255      26.017 123.367 121.010  1.00  0.00           C
ATOM  10710  C35 POPE  255      25.898 122.338 119.880  1.00  0.00           C
ATOM  10713  C36 POPE  255      24.448 122.018 119.460  1.00  0.00           C
ATOM  10716  C37 POPE  255      24.358 121.477 118.020  1.00  0.00           C
ATOM  10719  C38 POPE  255      22.918 121.157 117.600  1.00  0.00           C
ATOM  10722  C39 POPE  255      22.738 121.108 116.070  1.00  0.00           C
ATOM  10725 0C31 POPE  255      23.478 119.957 115.370  1.00  0.00           C
ATOM  10728 1C31 POPE  255      23.417 120.147 113.840  1.00  0.00           C
ATOM  10731 2C31 POPE  255      24.228 119.128 113.040  1.00  0.00           C
ATOM  10734 3C31 POPE  255      24.318 119.518 111.560  1.00  0.00           C
ATOM  10737 4C31 POPE  255      23.088 119.107 110.750  1.00  0.00           C
ATOM  10740 5C31 POPE  255      23.337 119.107 109.240  1.00  0.00           C
ATOM  10743 6C31 POPE  255      22.087 118.777 108.430  1.00  0.00           C
ATOM  10747  NH3 POPE  256     128.962  21.398  91.730  1.00  0.00           N
ATOM  10751  C12 POPE  256     127.812  20.998  92.630  1.00  0.00           C
ATOM  10754  C11 POPE  256     126.511  20.668  91.870  1.00  0.00           C
ATOM  10757  P   POPE  256     124.397  19.748  93.270  1.00  0.00           P
ATOM  10758  O13 POPE  256     123.018  20.268  93.190  1.00  0.00           O
ATOM  10759  O14 POPE  256     124.628  18.448  92.600  1.00  0.00           O
ATOM  10760  O11 POPE  256     124.788  19.668  94.810  1.00  0.00           O
ATOM  10761  O12 POPE  256     125.378  20.847  92.710  1.00  0.00           O
ATOM  10762  C1  POPE  256     124.387  20.688  95.740  1.00  0.00           C
ATOM  10765  C2  POPE  256     123.197  20.228  96.650  1.00  0.00           C
ATOM  10767  O21 POPE  256     123.287  20.707  98.020  1.00  0.00           O
ATOM  10768  C21 POPE  256     123.167  22.008  98.190  1.00  0.00           C
ATOM  10769  O22 POPE  256     123.346  22.848  97.340  1.00  0.00           O
ATOM  10770  C22 POPE  256     122.668  22.308  99.610  1.00  0.00           C
ATOM  10773  C3  POPE  256     123.048  18.678  96.700  1.00  0.00           C
ATOM  10776  O31 POPE  256     122.528  18.248  97.990  1.00  0.00           O
ATOM  10777  C31 POPE  256     123.456  17.748  98.800  1.00  0.00           C
ATOM  10778  O32 POPE  256     124.566  17.378  98.460  1.00  0.00           O
ATOM  10779  C32 POPE  256     123.007  17.778 100.270  1.00  0.00           C
ATOM  10782  C23 POPE  256     123.007  23.727 100.100  1.00  0.00           C
ATOM  10785  C24 POPE  256     122.197  24.107 101.350  1.00  0.00           C
ATOM  10788  C25 POPE  256     122.507  23.188 102.540  1.00  0.00           C
ATOM  10791  C26 POPE  256     121.738  23.558 103.810  1.00  0.00           C
ATOM  10794  C27 POPE  256     122.148  22.678 105.000  1.00  0.00           C
ATOM  10797  C28 POPE  256     121.576  23.158 106.350  1.00  0.00           C
ATOM  10800  C29 POPE  256     120.068  23.128 106.400  1.00  0.00           C
ATOM  10802 0C21 POPE  256     119.298  22.557 107.340  1.00  0.00           C
ATOM  10804 1C21 POPE  256     119.768  21.808 108.560  1.00  0.00           C
ATOM  10807 2C21 POPE  256     119.537  22.578 109.880  1.00  0.00           C
ATOM  10810 3C21 POPE  256     118.077  22.588 110.350  1.00  0.00           C
ATOM  10813 4C21 POPE  256     117.936  22.638 111.880  1.00  0.00           C
ATOM  10816 5C21 POPE  256     118.456  23.937 112.520  1.00  0.00           C
ATOM  10819 6C21 POPE  256     118.327  23.928 114.050  1.00  0.00           C
ATOM  10822 7C21 POPE  256     119.658  23.668 114.770  1.00  0.00           C
ATOM  10825 8C21 POPE  256     119.496  23.428 116.280  1.00  0.00           C
ATOM  10829  C33 POPE  256     124.128  17.258 101.220  1.00  0.00           C
ATOM  10832  C34 POPE  256     123.867  17.448 102.730  1.00  0.00           C
ATOM  10835  C35 POPE  256     124.036  18.888 103.260  1.00  0.00           C
ATOM  10838  C36 POPE  256     123.867  19.038 104.780  1.00  0.00           C
ATOM  10841  C37 POPE  256     125.068  19.648 105.520  1.00  0.00           C
ATOM  10844  C38 POPE  256     124.678  20.178 106.910  1.00  0.00           C
ATOM  10847  C39 POPE  256     125.878  20.418 107.840  1.00  0.00           C
ATOM  10850 0C31 POPE  256     125.676  21.578 108.840  1.00  0.00           C
ATOM  10853 1C31 POPE  256     124.456  21.428 109.760  1.00  0.00           C
ATOM  10856 2C31 POPE  256     124.128  22.708 110.550  1.00  0.00           C
ATOM  10859 3C31 POPE  256     125.187  23.088 111.600  1.00  0.00           C
ATOM  10862 4C31 POPE  256     125.197  24.588 111.900  1.00  0.00           C
ATOM  10865 5C31 POPE  256     126.327  24.988 112.860  1.00  0.00           C
ATOM  10868 6C31 POPE  256     126.542  26.507 112.920  1.00  0.00           C
ATOM  10872  NH3 POPE  257      68.117 116.858  87.450  1.00  0.00           N
ATOM  10876  C12 POPE  257      69.268 117.787  87.250  1.00  0.00           C
ATOM  10879  C11 POPE  257      68.967 119.187  87.820  1.00  0.00           C
ATOM  10882  P   POPE  257      66.467 119.937  87.540  1.00  0.00           P
ATOM  10883  O13 POPE  257      65.638 120.357  86.410  1.00  0.00           O
ATOM  10884  O14 POPE  257      66.187 118.608  88.160  1.00  0.00           O
ATOM  10885  O11 POPE  257      66.478 121.078  88.650  1.00  0.00           O
ATOM  10886  O12 POPE  257      67.978 119.887  87.080  1.00  0.00           O
ATOM  10887  C1  POPE  257      65.228 121.318  89.330  1.00  0.00           C
ATOM  10890  C2  POPE  257      65.136 122.727  89.990  1.00  0.00           C
ATOM  10892  O21 POPE  257      64.388 122.577  91.200  1.00  0.00           O
ATOM  10893  C21 POPE  257      64.518 123.497  92.150  1.00  0.00           C
ATOM  10894  O22 POPE  257      65.408 124.338  92.210  1.00  0.00           O
ATOM  10895  C22 POPE  257      63.447 123.217  93.210  1.00  0.00           C
ATOM  10898  C3  POPE  257      64.427 123.718  89.020  1.00  0.00           C
ATOM  10901  O31 POPE  257      64.576 125.108  89.360  1.00  0.00           O
ATOM  10902  C31 POPE  257      63.566 125.678  90.000  1.00  0.00           C
ATOM  10903  O32 POPE  257      62.617 125.097  90.500  1.00  0.00           O
ATOM  10904  C32 POPE  257      63.728 127.188  89.990  1.00  0.00           C
ATOM  10907  C23 POPE  257      63.268 124.317  94.270  1.00  0.00           C
ATOM  10910  C24 POPE  257      62.148 123.967  95.270  1.00  0.00           C
ATOM  10913  C25 POPE  257      62.617 123.178  96.500  1.00  0.00           C
ATOM  10916  C26 POPE  257      61.547 123.158  97.610  1.00  0.00           C
ATOM  10919  C27 POPE  257      62.127 122.888  99.010  1.00  0.00           C
ATOM  10922  C28 POPE  257      61.117 123.088 100.160  1.00  0.00           C
ATOM  10925  C29 POPE  257      60.638 124.518 100.290  1.00  0.00           C
ATOM  10927 0C21 POPE  257      61.098 125.437 101.160  1.00  0.00           C
ATOM  10929 1C21 POPE  257      62.197 125.217 102.160  1.00  0.00           C
ATOM  10932 2C21 POPE  257      61.638 124.848 103.550  1.00  0.00           C
ATOM  10935 3C21 POPE  257      62.706 124.257 104.480  1.00  0.00           C
ATOM  10938 4C21 POPE  257      62.097 123.678 105.760  1.00  0.00           C
ATOM  10941 5C21 POPE  257      61.456 122.297 105.540  1.00  0.00           C
ATOM  10944 6C21 POPE  257      60.667 121.788 106.750  1.00  0.00           C
ATOM  10947 7C21 POPE  257      60.088 120.378 106.520  1.00  0.00           C
ATOM  10950 8C21 POPE  257      59.307 119.848 107.720  1.00  0.00           C
ATOM  10954  C33 POPE  257      65.097 127.688  90.500  1.00  0.00           C
ATOM  10957  C34 POPE  257      65.088 129.198  90.770  1.00  0.00           C
ATOM  10960  C35 POPE  257      64.707 129.567  92.210  1.00  0.00           C
ATOM  10963  C36 POPE  257      64.926 131.063  92.470  1.00  0.00           C
ATOM  10966  C37 POPE  257      64.838 131.473  93.940  1.00  0.00           C
ATOM  10969  C38 POPE  257      65.198 132.953  94.120  1.00  0.00           C
ATOM  10972  C39 POPE  257      65.677 133.302  95.530  1.00  0.00           C
ATOM  10975 0C31 POPE  257      64.628 133.173  96.640  1.00  0.00           C
ATOM  10978 1C31 POPE  257      65.228 133.442  98.020  1.00  0.00           C
ATOM  10981 2C31 POPE  257      64.146 133.662  99.090  1.00  0.00           C
ATOM  10984 3C31 POPE  257      64.687 133.692 100.530  1.00  0.00           C
ATOM  10987 4C31 POPE  257      65.988 134.472 100.730  1.00  0.00           C
ATOM  10990 5C31 POPE  257      66.316 134.662 102.220  1.00  0.00           C
ATOM  10993 6C31 POPE  257      67.397 135.722 102.460  1.00  0.00           C
ATOM  10997  NH3 POPE  258     127.363 132.263 134.700  1.00  0.00           N
ATOM  11001  C12 POPE  258     127.002 132.222 136.150  1.00  0.00           C
ATOM  11004  C11 POPE  258     125.518 132.612 136.280  1.00  0.00           C
ATOM  11007  P   POPE  258     124.408 130.282 136.590  1.00  0.00           P
ATOM  11008  O13 POPE  258     123.018 130.313 136.080  1.00  0.00           O
ATOM  11009  O14 POPE  258     124.768 129.278 137.620  1.00  0.00           O
ATOM  11010  O11 POPE  258     125.396 130.033 135.350  1.00  0.00           O
ATOM  11011  O12 POPE  258     124.837 131.703 137.130  1.00  0.00           O
ATOM  11012  C1  POPE  258     124.888 129.207 134.290  1.00  0.00           C
ATOM  11015  C2  POPE  258     125.956 128.867 133.230  1.00  0.00           C
ATOM  11017  O21 POPE  258     125.348 128.047 132.220  1.00  0.00           O
ATOM  11018  C21 POPE  258     125.068 128.687 131.100  1.00  0.00           C
ATOM  11019  O22 POPE  258     125.127 129.893 130.930  1.00  0.00           O
ATOM  11020  C22 POPE  258     124.706 127.688 130.020  1.00  0.00           C
ATOM  11023  C3  POPE  258     127.201 128.088 133.750  1.00  0.00           C
ATOM  11026  O31 POPE  258     128.333 128.178 132.840  1.00  0.00           O
ATOM  11027  C31 POPE  258     128.363 127.278 131.850  1.00  0.00           C
ATOM  11028  O32 POPE  258     127.503 126.448 131.630  1.00  0.00           O
ATOM  11029  C32 POPE  258     129.632 127.448 131.010  1.00  0.00           C
ATOM  11032  C23 POPE  258     123.268 127.147 130.170  1.00  0.00           C
ATOM  11035  C24 POPE  258     123.077 125.908 129.290  1.00  0.00           C
ATOM  11038  C25 POPE  258     121.848 125.948 128.380  1.00  0.00           C
ATOM  11041  C26 POPE  258     122.118 125.158 127.100  1.00  0.00           C
ATOM  11044  C27 POPE  258     120.928 125.007 126.140  1.00  0.00           C
ATOM  11047  C28 POPE  258     121.348 124.238 124.870  1.00  0.00           C
ATOM  11050  C29 POPE  258     120.308 124.198 123.780  1.00  0.00           C
ATOM  11052 0C21 POPE  258     119.327 123.287 123.650  1.00  0.00           C
ATOM  11054 1C21 POPE  258     119.076 122.147 124.600  1.00  0.00           C
ATOM  11057 2C21 POPE  258     118.217 121.038 123.970  1.00  0.00           C
ATOM  11060 3C21 POPE  258     118.918 120.227 122.860  1.00  0.00           C
ATOM  11063 4C21 POPE  258     118.027 119.098 122.310  1.00  0.00           C
ATOM  11066 5C21 POPE  258     116.768 119.617 121.590  1.00  0.00           C
ATOM  11069 6C21 POPE  258     115.837 118.497 121.110  1.00  0.00           C
ATOM  11072 7C21 POPE  258     114.478 119.047 120.640  1.00  0.00           C
ATOM  11075 8C21 POPE  258     113.538 117.968 120.090  1.00  0.00           C
ATOM  11079  C33 POPE  258     130.342 126.128 130.620  1.00  0.00           C
ATOM  11082  C34 POPE  258     129.462 125.138 129.850  1.00  0.00           C
ATOM  11085  C35 POPE  258     130.242 124.227 128.880  1.00  0.00           C
ATOM  11088  C36 POPE  258     130.352 124.797 127.460  1.00  0.00           C
ATOM  11091  C37 POPE  258     130.501 123.718 126.380  1.00  0.00           C
ATOM  11094  C38 POPE  258     131.012 124.297 125.050  1.00  0.00           C
ATOM  11097  C39 POPE  258     130.822 123.408 123.820  1.00  0.00           C
ATOM  11100 0C31 POPE  258     129.363 123.198 123.420  1.00  0.00           C
ATOM  11103 1C31 POPE  258     129.212 122.468 122.080  1.00  0.00           C
ATOM  11106 2C31 POPE  258     127.882 121.718 121.960  1.00  0.00           C
ATOM  11109 3C31 POPE  258     127.691 121.028 120.600  1.00  0.00           C
ATOM  11112 4C31 POPE  258     126.367 120.258 120.540  1.00  0.00           C
ATOM  11115 5C31 POPE  258     126.096 119.647 119.160  1.00  0.00           C
ATOM  11118 6C31 POPE  258     124.748 118.948 119.080  1.00  0.00           C
ATOM  11122  NH3 POPE  259       1.718  51.577 129.580  1.00  0.00           N
ATOM  11126  C12 POPE  259       2.888  50.968 130.280  1.00  0.00           C
ATOM  11129  C11 POPE  259       3.288  49.638 129.640  1.00  0.00           C
ATOM  11132  P   POPE  259       5.358  48.678 128.370  1.00  0.00           P
ATOM  11133  O13 POPE  259       4.558  47.458 128.120  1.00  0.00           O
ATOM  11134  O14 POPE  259       6.768  48.468 128.750  1.00  0.00           O
ATOM  11135  O11 POPE  259       5.438  49.547 127.060  1.00  0.00           O
ATOM  11136  O12 POPE  259       4.688  49.648 129.410  1.00  0.00           O
ATOM  11137  C1  POPE  259       4.418  49.448 126.080  1.00  0.00           C
ATOM  11140  C2  POPE  259       4.278  50.808 125.360  1.00  0.00           C
ATOM  11142  O21 POPE  259       3.538  50.637 124.140  1.00  0.00           O
ATOM  11143  C21 POPE  259       2.228  50.548 124.320  1.00  0.00           C
ATOM  11144  O22 POPE  259       1.638  50.537 125.390  1.00  0.00           O
ATOM  11145  C22 POPE  259       1.578  50.478 122.950  1.00  0.00           C
ATOM  11148  C3  POPE  259       5.668  51.408 125.040  1.00  0.00           C
ATOM  11151  O31 POPE  259       5.558  52.538 124.170  1.00  0.00           O
ATOM  11152  C31 POPE  259       5.598  52.268 122.880  1.00  0.00           C
ATOM  11153  O32 POPE  259       6.038  51.248 122.380  1.00  0.00           O
ATOM  11154  C32 POPE  259       4.888  53.408 122.140  1.00  0.00           C
ATOM  11157  C23 POPE  259       0.428  51.488 122.770  1.00  0.00           C
ATOM  11160  C24 POPE  259      -0.002  51.468 121.300  1.00  0.00           C
ATOM  11163  C25 POPE  259      -1.262  52.278 120.990  1.00  0.00           C
ATOM  11166  C26 POPE  259      -1.732  51.998 119.550  1.00  0.00           C
ATOM  11169  C27 POPE  259      -3.127  52.538 119.210  1.00  0.00           C
ATOM  11172  C28 POPE  259      -3.577  52.237 117.770  1.00  0.00           C
ATOM  11175  C29 POPE  259      -3.957  50.797 117.570  1.00  0.00           C
ATOM  11177 0C21 POPE  259      -5.077  50.318 117.000  1.00  0.00           C
ATOM  11179 1C21 POPE  259      -6.207  51.117 116.380  1.00  0.00           C
ATOM  11182 2C21 POPE  259      -6.447  50.748 114.890  1.00  0.00           C
ATOM  11185 3C21 POPE  259      -7.027  49.338 114.710  1.00  0.00           C
ATOM  11188 4C21 POPE  259      -7.257  48.908 113.260  1.00  0.00           C
ATOM  11191 5C21 POPE  259      -7.587  47.408 113.200  1.00  0.00           C
ATOM  11194 6C21 POPE  259      -8.047  46.847 111.840  1.00  0.00           C
ATOM  11197 7C21 POPE  259      -9.477  47.247 111.460  1.00  0.00           C
ATOM  11200 8C21 POPE  259      -9.887  46.748 110.070  1.00  0.00           C
ATOM  11204  C33 POPE  259       5.528  53.878 120.820  1.00  0.00           C
ATOM  11207  C34 POPE  259       5.028  53.147 119.570  1.00  0.00           C
ATOM  11210  C35 POPE  259       5.198  54.018 118.320  1.00  0.00           C
ATOM  11213  C36 POPE  259       4.758  53.338 117.020  1.00  0.00           C
ATOM  11216  C37 POPE  259       4.618  54.368 115.880  1.00  0.00           C
ATOM  11219  C38 POPE  259       4.228  53.757 114.520  1.00  0.00           C
ATOM  11222  C39 POPE  259       5.338  52.937 113.840  1.00  0.00           C
ATOM  11225 0C31 POPE  259       6.638  53.718 113.600  1.00  0.00           C
ATOM  11228 1C31 POPE  259       7.638  52.957 112.710  1.00  0.00           C
ATOM  11231 2C31 POPE  259       9.058  53.547 112.770  1.00  0.00           C
ATOM  11234 3C31 POPE  259       9.378  54.578 111.680  1.00  0.00           C
ATOM  11237 4C31 POPE  259      10.828  55.068 111.790  1.00  0.00           C
ATOM  11240 5C31 POPE  259      11.288  55.917 110.610  1.00  0.00           C
ATOM  11243 6C31 POPE  259      12.708  56.468 110.800  1.00  0.00           C
ATOM  11247  NH3 POPE  260      98.408 115.717  93.240  1.00  0.00           N
ATOM  11251  C12 POPE  260      97.178 116.368  92.700  1.00  0.00           C
ATOM  11254  C11 POPE  260      97.288 117.857  93.030  1.00  0.00           C
ATOM  11257  P   POPE  260      98.036 119.327  95.050  1.00  0.00           P
ATOM  11258  O13 POPE  260      98.277 120.307  93.980  1.00  0.00           O
ATOM  11259  O14 POPE  260      97.057 119.757  96.070  1.00  0.00           O
ATOM  11260  O11 POPE  260      99.426 118.977  95.720  1.00  0.00           O
ATOM  11261  O12 POPE  260      97.528 117.977  94.430  1.00  0.00           O
ATOM  11262  C1  POPE  260      99.596 117.737  96.400  1.00  0.00           C
ATOM  11265  C2  POPE  260     100.797 117.888  97.370  1.00  0.00           C
ATOM  11267  O21 POPE  260     101.117 116.628  97.980  1.00  0.00           O
ATOM  11268  C21 POPE  260     100.367 116.287  99.000  1.00  0.00           C
ATOM  11269  O22 POPE  260      99.186 116.557  99.160  1.00  0.00           O
ATOM  11270  C22 POPE  260     101.216 115.558 100.030  1.00  0.00           C
ATOM  11273  C3  POPE  260     100.606 119.047  98.400  1.00  0.00           C
ATOM  11276  O31 POPE  260     101.576 118.948  99.460  1.00  0.00           O
ATOM  11277  C31 POPE  260     101.567 119.948 100.320  1.00  0.00           C
ATOM  11278  O32 POPE  260     100.787 120.877 100.330  1.00  0.00           O
ATOM  11279  C32 POPE  260     102.668 119.738 101.350  1.00  0.00           C
ATOM  11282  C23 POPE  260     100.816 115.968 101.460  1.00  0.00           C
ATOM  11285  C24 POPE  260     101.757 115.357 102.500  1.00  0.00           C
ATOM  11288  C25 POPE  260     101.418 115.787 103.920  1.00  0.00           C
ATOM  11291  C26 POPE  260     102.307 115.097 104.960  1.00  0.00           C
ATOM  11294  C27 POPE  260     102.206 115.757 106.340  1.00  0.00           C
ATOM  11297  C28 POPE  260     102.376 114.757 107.500  1.00  0.00           C
ATOM  11300  C29 POPE  260     102.236 115.488 108.810  1.00  0.00           C
ATOM  11302 0C21 POPE  260     103.088 115.437 109.860  1.00  0.00           C
ATOM  11304 1C21 POPE  260     104.316 114.577 109.990  1.00  0.00           C
ATOM  11307 2C21 POPE  260     104.408 113.977 111.400  1.00  0.00           C
ATOM  11310 3C21 POPE  260     105.738 113.248 111.650  1.00  0.00           C
ATOM  11313 4C21 POPE  260     105.676 112.288 112.850  1.00  0.00           C
ATOM  11316 5C21 POPE  260     105.326 112.968 114.190  1.00  0.00           C
ATOM  11319 6C21 POPE  260     104.947 111.958 115.270  1.00  0.00           C
ATOM  11322 7C21 POPE  260     104.826 112.588 116.660  1.00  0.00           C
ATOM  11325 8C21 POPE  260     104.186 111.668 117.700  1.00  0.00           C
ATOM  11329  C33 POPE  260     102.066 119.658 102.770  1.00  0.00           C
ATOM  11332  C34 POPE  260     103.128 119.588 103.860  1.00  0.00           C
ATOM  11335  C35 POPE  260     102.516 119.577 105.260  1.00  0.00           C
ATOM  11338  C36 POPE  260     103.398 120.338 106.250  1.00  0.00           C
ATOM  11341  C37 POPE  260     102.598 120.737 107.490  1.00  0.00           C
ATOM  11344  C38 POPE  260     103.398 121.698 108.370  1.00  0.00           C
ATOM  11347  C39 POPE  260     102.547 122.267 109.500  1.00  0.00           C
ATOM  11350 0C31 POPE  260     103.428 122.948 110.550  1.00  0.00           C
ATOM  11353 1C31 POPE  260     102.606 123.608 111.650  1.00  0.00           C
ATOM  11356 2C31 POPE  260     103.498 124.107 112.790  1.00  0.00           C
ATOM  11359 3C31 POPE  260     102.668 124.738 113.920  1.00  0.00           C
ATOM  11362 4C31 POPE  260     103.538 125.208 115.090  1.00  0.00           C
ATOM  11365 5C31 POPE  260     102.668 125.827 116.200  1.00  0.00           C
ATOM  11368 6C31 POPE  260     103.467 126.338 117.390  1.00  0.00           C
ATOM  11372  NH3 POPE  261      66.316 100.217 132.030  1.00  0.00           N
ATOM  11376  C12 POPE  261      66.888 101.557 132.440  1.00  0.00           C
ATOM  11379  C11 POPE  261      68.387 101.707 132.180  1.00  0.00           C
ATOM  11382  P   POPE  261      68.826 104.308 131.980  1.00  0.00           P
ATOM  11383  O13 POPE  261      70.058 105.048 132.330  1.00  0.00           O
ATOM  11384  O14 POPE  261      67.576 105.037 132.310  1.00  0.00           O
ATOM  11385  O11 POPE  261      68.797 103.948 130.440  1.00  0.00           O
ATOM  11386  O12 POPE  261      68.838 102.937 132.750  1.00  0.00           O
ATOM  11387  C1  POPE  261      70.038 103.768 129.760  1.00  0.00           C
ATOM  11390  C2  POPE  261      69.808 103.028 128.420  1.00  0.00           C
ATOM  11392  O21 POPE  261      71.076 102.908 127.740  1.00  0.00           O
ATOM  11393  C21 POPE  261      71.257 101.727 127.160  1.00  0.00           C
ATOM  11394  O22 POPE  261      70.617 100.708 127.340  1.00  0.00           O
ATOM  11395  C22 POPE  261      72.356 101.838 126.100  1.00  0.00           C
ATOM  11398  C3  POPE  261      68.808 103.798 127.520  1.00  0.00           C
ATOM  11401  O31 POPE  261      68.856 103.318 126.150  1.00  0.00           O
ATOM  11402  C31 POPE  261      67.776 103.547 125.420  1.00  0.00           C
ATOM  11403  O32 POPE  261      66.848 104.268 125.730  1.00  0.00           O
ATOM  11404  C32 POPE  261      67.857 102.727 124.130  1.00  0.00           C
ATOM  11407  C23 POPE  261      71.786 102.328 124.740  1.00  0.00           C
ATOM  11410  C24 POPE  261      72.746 102.127 123.560  1.00  0.00           C
ATOM  11413  C25 POPE  261      72.168 102.618 122.220  1.00  0.00           C
ATOM  11416  C26 POPE  261      72.927 102.048 121.010  1.00  0.00           C
ATOM  11419  C27 POPE  261      72.448 102.597 119.650  1.00  0.00           C
ATOM  11422  C28 POPE  261      72.646 101.567 118.510  1.00  0.00           C
ATOM  11425  C29 POPE  261      73.117 102.127 117.190  1.00  0.00           C
ATOM  11427 0C21 POPE  261      74.367 102.028 116.700  1.00  0.00           C
ATOM  11429 1C21 POPE  261      75.547 101.417 117.420  1.00  0.00           C
ATOM  11432 2C21 POPE  261      76.878 102.138 117.100  1.00  0.00           C
ATOM  11435 3C21 POPE  261      77.987 101.838 118.110  1.00  0.00           C
ATOM  11438 4C21 POPE  261      79.338 102.378 117.630  1.00  0.00           C
ATOM  11441 5C21 POPE  261      80.448 102.367 118.680  1.00  0.00           C
ATOM  11444 6C21 POPE  261      80.277 103.427 119.780  1.00  0.00           C
ATOM  11447 7C21 POPE  261      81.637 103.948 120.280  1.00  0.00           C
ATOM  11450 8C21 POPE  261      81.546 105.027 121.350  1.00  0.00           C
ATOM  11454  C33 POPE  261      68.367 103.528 122.910  1.00  0.00           C
ATOM  11457  C34 POPE  261      68.348 102.638 121.660  1.00  0.00           C
ATOM  11460  C35 POPE  261      68.687 103.367 120.350  1.00  0.00           C
ATOM  11463  C36 POPE  261      67.478 104.067 119.730  1.00  0.00           C
ATOM  11466  C37 POPE  261      67.698 104.498 118.270  1.00  0.00           C
ATOM  11469  C38 POPE  261      66.378 104.867 117.590  1.00  0.00           C
ATOM  11472  C39 POPE  261      66.558 105.628 116.270  1.00  0.00           C
ATOM  11475 0C31 POPE  261      65.206 105.948 115.630  1.00  0.00           C
ATOM  11478 1C31 POPE  261      65.308 106.817 114.370  1.00  0.00           C
ATOM  11481 2C31 POPE  261      63.937 107.247 113.850  1.00  0.00           C
ATOM  11484 3C31 POPE  261      63.997 107.888 112.460  1.00  0.00           C
ATOM  11487 4C31 POPE  261      64.117 106.838 111.340  1.00  0.00           C
ATOM  11490 5C31 POPE  261      64.528 107.437 109.990  1.00  0.00           C
ATOM  11493 6C31 POPE  261      64.848 106.388 108.930  1.00  0.00           C
ATOM  11497  NH3 POPE  262      37.588  37.318  87.040  1.00  0.00           N
ATOM  11501  C12 POPE  262      37.417  37.727  85.610  1.00  0.00           C
ATOM  11504  C11 POPE  262      37.027  39.208  85.440  1.00  0.00           C
ATOM  11507  P   POPE  262      35.617  40.078  87.520  1.00  0.00           P
ATOM  11508  O13 POPE  262      36.838  40.857  87.820  1.00  0.00           O
ATOM  11509  O14 POPE  262      34.306  40.748  87.690  1.00  0.00           O
ATOM  11510  O11 POPE  262      35.677  38.718  88.360  1.00  0.00           O
ATOM  11511  O12 POPE  262      35.777  39.527  86.050  1.00  0.00           O
ATOM  11512  C1  POPE  262      36.047  38.788  89.750  1.00  0.00           C
ATOM  11515  C2  POPE  262      35.638  37.518  90.560  1.00  0.00           C
ATOM  11517  O21 POPE  262      36.277  37.527  91.850  1.00  0.00           O
ATOM  11518  C21 POPE  262      35.576  38.108  92.800  1.00  0.00           C
ATOM  11519  O22 POPE  262      34.608  38.838  92.640  1.00  0.00           O
ATOM  11520  C22 POPE  262      36.108  37.648  94.170  1.00  0.00           C
ATOM  11523  C3  POPE  262      35.988  36.178  89.870  1.00  0.00           C
ATOM  11526  O31 POPE  262      35.728  35.038  90.720  1.00  0.00           O
ATOM  11527  C31 POPE  262      36.367  33.918  90.410  1.00  0.00           C
ATOM  11528  O32 POPE  262      37.236  33.797  89.570  1.00  0.00           O
ATOM  11529  C32 POPE  262      35.768  32.757  91.200  1.00  0.00           C
ATOM  11532  C23 POPE  262      35.097  37.917  95.320  1.00  0.00           C
ATOM  11535  C24 POPE  262      35.297  36.998  96.540  1.00  0.00           C
ATOM  11538  C25 POPE  262      36.647  37.178  97.240  1.00  0.00           C
ATOM  11541  C26 POPE  262      36.717  36.507  98.620  1.00  0.00           C
ATOM  11544  C27 POPE  262      38.107  36.678  99.250  1.00  0.00           C
ATOM  11547  C28 POPE  262      38.198  36.418 100.760  1.00  0.00           C
ATOM  11550  C29 POPE  262      38.338  34.957 101.110  1.00  0.00           C
ATOM  11552 0C21 POPE  262      39.298  34.408 101.890  1.00  0.00           C
ATOM  11554 1C21 POPE  262      40.427  35.148 102.570  1.00  0.00           C
ATOM  11557 2C21 POPE  262      40.088  35.558 104.020  1.00  0.00           C
ATOM  11560 3C21 POPE  262      40.968  36.727 104.500  1.00  0.00           C
ATOM  11563 4C21 POPE  262      40.716  37.138 105.950  1.00  0.00           C
ATOM  11566 5C21 POPE  262      39.347  37.788 106.200  1.00  0.00           C
ATOM  11569 6C21 POPE  262      39.228  38.297 107.650  1.00  0.00           C
ATOM  11572 7C21 POPE  262      37.788  38.637 108.050  1.00  0.00           C
ATOM  11575 8C21 POPE  262      37.667  39.047 109.520  1.00  0.00           C
ATOM  11579  C33 POPE  262      35.858  32.937  92.730  1.00  0.00           C
ATOM  11582  C34 POPE  262      34.728  33.818  93.290  1.00  0.00           C
ATOM  11585  C35 POPE  262      34.608  33.748  94.820  1.00  0.00           C
ATOM  11588  C36 POPE  262      34.047  32.408  95.330  1.00  0.00           C
ATOM  11591  C37 POPE  262      34.167  32.258  96.860  1.00  0.00           C
ATOM  11594  C38 POPE  262      33.678  30.877  97.320  1.00  0.00           C
ATOM  11597  C39 POPE  262      33.107  30.877  98.740  1.00  0.00           C
ATOM  11600 0C31 POPE  262      34.178  30.877  99.830  1.00  0.00           C
ATOM  11603 1C31 POPE  262      33.588  30.668 101.230  1.00  0.00           C
ATOM  11606 2C31 POPE  262      33.018  31.928 101.870  1.00  0.00           C
ATOM  11609 3C31 POPE  262      32.468  31.618 103.270  1.00  0.00           C
ATOM  11612 4C31 POPE  262      31.896  32.828 104.000  1.00  0.00           C
ATOM  11615 5C31 POPE  262      30.948  32.408 105.120  1.00  0.00           C
ATOM  11618 6C31 POPE  262      30.507  33.577 106.000  1.00  0.00           C
ATOM  11622  NH3 POPE  263      96.367  62.928 129.210  1.00  0.00           N
ATOM  11626  C12 POPE  263      94.997  62.718 128.610  1.00  0.00           C
ATOM  11629  C11 POPE  263      93.906  62.528 129.670  1.00  0.00           C
ATOM  11632  P   POPE  263      91.318  62.398 129.910  1.00  0.00           P
ATOM  11633  O13 POPE  263      91.178  60.958 130.180  1.00  0.00           O
ATOM  11634  O14 POPE  263      91.396  63.328 131.050  1.00  0.00           O
ATOM  11635  O11 POPE  263      90.156  62.937 129.000  1.00  0.00           O
ATOM  11636  O12 POPE  263      92.617  62.698 129.050  1.00  0.00           O
ATOM  11637  C1  POPE  263      90.317  63.367 127.660  1.00  0.00           C
ATOM  11640  C2  POPE  263      89.387  64.568 127.350  1.00  0.00           C
ATOM  11642  O21 POPE  263      89.417  64.688 125.920  1.00  0.00           O
ATOM  11643  C21 POPE  263      88.246  64.897 125.350  1.00  0.00           C
ATOM  11644  O22 POPE  263      87.227  65.308 125.890  1.00  0.00           O
ATOM  11645  C22 POPE  263      88.357  64.488 123.870  1.00  0.00           C
ATOM  11648  C3  POPE  263      89.876  65.857 128.070  1.00  0.00           C
ATOM  11651  O31 POPE  263      89.176  67.058 127.640  1.00  0.00           O
ATOM  11652  C31 POPE  263      89.636  68.158 128.220  1.00  0.00           C
ATOM  11653  O32 POPE  263      90.348  68.178 129.220  1.00  0.00           O
ATOM  11654  C32 POPE  263      89.238  69.397 127.400  1.00  0.00           C
ATOM  11657  C23 POPE  263      87.817  63.058 123.630  1.00  0.00           C
ATOM  11660  C24 POPE  263      88.106  62.528 122.220  1.00  0.00           C
ATOM  11663  C25 POPE  263      87.687  61.057 121.970  1.00  0.00           C
ATOM  11666  C26 POPE  263      86.166  60.797 121.930  1.00  0.00           C
ATOM  11669  C27 POPE  263      85.688  59.988 120.720  1.00  0.00           C
ATOM  11672  C28 POPE  263      84.158  59.758 120.710  1.00  0.00           C
ATOM  11675  C29 POPE  263      83.687  58.727 121.710  1.00  0.00           C
ATOM  11677 0C21 POPE  263      82.957  57.617 121.430  1.00  0.00           C
ATOM  11679 1C21 POPE  263      82.437  57.198 120.080  1.00  0.00           C
ATOM  11682 2C21 POPE  263      81.367  56.078 120.160  1.00  0.00           C
ATOM  11685 3C21 POPE  263      81.967  54.718 120.530  1.00  0.00           C
ATOM  11688 4C21 POPE  263      80.937  53.598 120.760  1.00  0.00           C
ATOM  11691 5C21 POPE  263      80.257  53.088 119.480  1.00  0.00           C
ATOM  11694 6C21 POPE  263      79.268  51.948 119.760  1.00  0.00           C
ATOM  11697 7C21 POPE  263      78.498  51.468 118.520  1.00  0.00           C
ATOM  11700 8C21 POPE  263      77.566  50.288 118.810  1.00  0.00           C
ATOM  11704  C33 POPE  263      87.738  69.768 127.470  1.00  0.00           C
ATOM  11707  C34 POPE  263      87.326  70.768 126.380  1.00  0.00           C
ATOM  11710  C35 POPE  263      85.878  71.238 126.520  1.00  0.00           C
ATOM  11713  C36 POPE  263      85.286  71.847 125.230  1.00  0.00           C
ATOM  11716  C37 POPE  263      85.868  73.227 124.850  1.00  0.00           C
ATOM  11719  C38 POPE  263      86.978  73.178 123.790  1.00  0.00           C
ATOM  11722  C39 POPE  263      86.467  73.138 122.330  1.00  0.00           C
ATOM  11725 0C31 POPE  263      87.627  73.047 121.330  1.00  0.00           C
ATOM  11728 1C31 POPE  263      87.346  73.628 119.930  1.00  0.00           C
ATOM  11731 2C31 POPE  263      88.526  73.438 118.960  1.00  0.00           C
ATOM  11734 3C31 POPE  263      88.238  73.778 117.500  1.00  0.00           C
ATOM  11737 4C31 POPE  263      89.387  73.357 116.570  1.00  0.00           C
ATOM  11740 5C31 POPE  263      88.937  73.158 115.110  1.00  0.00           C
ATOM  11743 6C31 POPE  263      90.068  72.817 114.140  1.00  0.00           C
ATOM  11747  NH3 POPE  264      54.967  97.018  92.660  1.00  0.00           N
ATOM  11751  C12 POPE  264      55.038  95.547  92.370  1.00  0.00           C
ATOM  11754  C11 POPE  264      54.597  94.727  93.590  1.00  0.00           C
ATOM  11757  P   POPE  264      54.026  92.348  92.620  1.00  0.00           P
ATOM  11758  O13 POPE  264      52.638  92.857  92.650  1.00  0.00           O
ATOM  11759  O14 POPE  264      54.658  92.088  91.310  1.00  0.00           O
ATOM  11760  O11 POPE  264      54.128  91.028  93.440  1.00  0.00           O
ATOM  11761  O12 POPE  264      54.978  93.357  93.430  1.00  0.00           O
ATOM  11762  C1  POPE  264      54.286  90.888  94.830  1.00  0.00           C
ATOM  11765  C2  POPE  264      53.377  89.727  95.320  1.00  0.00           C
ATOM  11767  O21 POPE  264      53.468  89.688  96.750  1.00  0.00           O
ATOM  11768  C21 POPE  264      52.738  90.628  97.350  1.00  0.00           C
ATOM  11769  O22 POPE  264      52.047  91.467  96.790  1.00  0.00           O
ATOM  11770  C22 POPE  264      52.826  90.418  98.860  1.00  0.00           C
ATOM  11773  C3  POPE  264      53.808  88.348  94.730  1.00  0.00           C
ATOM  11776  O31 POPE  264      52.776  87.338  94.750  1.00  0.00           O
ATOM  11777  C31 POPE  264      52.768  86.318  95.630  1.00  0.00           C
ATOM  11778  O32 POPE  264      52.228  85.248  95.400  1.00  0.00           O
ATOM  11779  C32 POPE  264      53.426  86.617  96.970  1.00  0.00           C
ATOM  11782  C23 POPE  264      52.367  91.638  99.690  1.00  0.00           C
ATOM  11785  C24 POPE  264      52.488  91.308 101.180  1.00  0.00           C
ATOM  11788  C25 POPE  264      52.228  92.468 102.140  1.00  0.00           C
ATOM  11791  C26 POPE  264      52.418  91.967 103.580  1.00  0.00           C
ATOM  11794  C27 POPE  264      52.306  93.038 104.680  1.00  0.00           C
ATOM  11797  C28 POPE  264      52.808  92.437 106.000  1.00  0.00           C
ATOM  11800  C29 POPE  264      52.498  93.227 107.250  1.00  0.00           C
ATOM  11802 0C21 POPE  264      52.917  92.878 108.480  1.00  0.00           C
ATOM  11804 1C21 POPE  264      53.778  91.668 108.800  1.00  0.00           C
ATOM  11807 2C21 POPE  264      53.048  90.547 109.560  1.00  0.00           C
ATOM  11810 3C21 POPE  264      52.706  90.877 111.020  1.00  0.00           C
ATOM  11813 4C21 POPE  264      52.367  89.627 111.860  1.00  0.00           C
ATOM  11816 5C21 POPE  264      51.396  88.668 111.170  1.00  0.00           C
ATOM  11819 6C21 POPE  264      50.986  87.468 112.040  1.00  0.00           C
ATOM  11822 7C21 POPE  264      50.408  86.327 111.190  1.00  0.00           C
ATOM  11825 8C21 POPE  264      49.967  85.128 112.030  1.00  0.00           C
ATOM  11829  C33 POPE  264      53.068  85.558  98.050  1.00  0.00           C
ATOM  11832  C34 POPE  264      53.598  85.927  99.440  1.00  0.00           C
ATOM  11835  C35 POPE  264      53.517  84.767 100.440  1.00  0.00           C
ATOM  11838  C36 POPE  264      52.097  84.378 100.870  1.00  0.00           C
ATOM  11841  C37 POPE  264      52.057  83.028 101.610  1.00  0.00           C
ATOM  11844  C38 POPE  264      51.646  83.108 103.080  1.00  0.00           C
ATOM  11847  C39 POPE  264      52.776  83.637 103.970  1.00  0.00           C
ATOM  11850 0C31 POPE  264      52.498  83.408 105.460  1.00  0.00           C
ATOM  11853 1C31 POPE  264      53.778  83.598 106.290  1.00  0.00           C
ATOM  11856 2C31 POPE  264      53.566  83.538 107.810  1.00  0.00           C
ATOM  11859 3C31 POPE  264      53.138  82.158 108.290  1.00  0.00           C
ATOM  11862 4C31 POPE  264      53.007  82.088 109.820  1.00  0.00           C
ATOM  11865 5C31 POPE  264      52.678  80.678 110.300  1.00  0.00           C
ATOM  11868 6C31 POPE  264      52.728  80.558 111.820  1.00  0.00           C
ATOM  11872  NH3 POPE  265      45.856  53.277  88.200  1.00  0.00           N
ATOM  11876  C12 POPE  265      47.117  53.827  87.580  1.00  0.00           C
ATOM  11879  C11 POPE  265      46.826  54.648  86.310  1.00  0.00           C
ATOM  11882  P   POPE  265      45.908  57.167  86.150  1.00  0.00           P
ATOM  11883  O13 POPE  265      47.018  57.418  85.190  1.00  0.00           O
ATOM  11884  O14 POPE  265      44.518  57.608  85.830  1.00  0.00           O
ATOM  11885  O11 POPE  265      46.278  57.878  87.500  1.00  0.00           O
ATOM  11886  O12 POPE  265      45.867  55.647  86.600  1.00  0.00           O
ATOM  11887  C1  POPE  265      45.847  57.307  88.730  1.00  0.00           C
ATOM  11890  C2  POPE  265      45.828  58.378  89.830  1.00  0.00           C
ATOM  11892  O21 POPE  265      46.117  57.698  91.060  1.00  0.00           O
ATOM  11893  C21 POPE  265      46.908  58.308  91.900  1.00  0.00           C
ATOM  11894  O22 POPE  265      47.588  59.298  91.680  1.00  0.00           O
ATOM  11895  C22 POPE  265      46.826  57.598  93.240  1.00  0.00           C
ATOM  11898  C3  POPE  265      44.466  59.108  89.950  1.00  0.00           C
ATOM  11901  O31 POPE  265      44.368  59.838  91.190  1.00  0.00           O
ATOM  11902  C31 POPE  265      44.728  61.117  91.140  1.00  0.00           C
ATOM  11903  O32 POPE  265      45.128  61.698  90.140  1.00  0.00           O
ATOM  11904  C32 POPE  265      44.767  61.678  92.550  1.00  0.00           C
ATOM  11907  C23 POPE  265      47.608  56.268  93.300  1.00  0.00           C
ATOM  11910  C24 POPE  265      49.037  56.468  93.850  1.00  0.00           C
ATOM  11913  C25 POPE  265      49.138  56.108  95.340  1.00  0.00           C
ATOM  11916  C26 POPE  265      50.427  56.598  96.000  1.00  0.00           C
ATOM  11919  C27 POPE  265      50.736  55.878  97.330  1.00  0.00           C
ATOM  11922  C28 POPE  265      51.698  56.617  98.290  1.00  0.00           C
ATOM  11925  C29 POPE  265      52.888  57.208  97.590  1.00  0.00           C
ATOM  11927 0C21 POPE  265      54.207  56.928  97.660  1.00  0.00           C
ATOM  11929 1C21 POPE  265      55.007  55.938  98.480  1.00  0.00           C
ATOM  11932 2C21 POPE  265      54.438  55.358  99.780  1.00  0.00           C
ATOM  11935 3C21 POPE  265      55.527  54.737 100.660  1.00  0.00           C
ATOM  11938 4C21 POPE  265      55.007  54.257 102.020  1.00  0.00           C
ATOM  11941 5C21 POPE  265      56.098  54.088 103.080  1.00  0.00           C
ATOM  11944 6C21 POPE  265      57.057  52.928 102.790  1.00  0.00           C
ATOM  11947 7C21 POPE  265      58.158  52.827 103.850  1.00  0.00           C
ATOM  11950 8C21 POPE  265      59.058  51.617 103.660  1.00  0.00           C
ATOM  11954  C33 POPE  265      43.486  61.408  93.370  1.00  0.00           C
ATOM  11957  C34 POPE  265      43.797  61.348  94.880  1.00  0.00           C
ATOM  11960  C35 POPE  265      42.588  60.908  95.710  1.00  0.00           C
ATOM  11963  C36 POPE  265      42.948  60.628  97.170  1.00  0.00           C
ATOM  11966  C37 POPE  265      41.737  60.308  98.060  1.00  0.00           C
ATOM  11969  C38 POPE  265      41.818  61.057  99.390  1.00  0.00           C
ATOM  11972  C39 POPE  265      40.638  60.828 100.330  1.00  0.00           C
ATOM  11975 0C31 POPE  265      40.968  61.378 101.730  1.00  0.00           C
ATOM  11978 1C31 POPE  265      39.867  61.148 102.780  1.00  0.00           C
ATOM  11981 2C31 POPE  265      40.378  61.568 104.170  1.00  0.00           C
ATOM  11984 3C31 POPE  265      39.486  61.117 105.340  1.00  0.00           C
ATOM  11987 4C31 POPE  265      38.188  61.917 105.520  1.00  0.00           C
ATOM  11990 5C31 POPE  265      36.927  61.178 105.060  1.00  0.00           C
ATOM  11993 6C31 POPE  265      35.658  61.717 105.710  1.00  0.00           C
ATOM  11997  NH3 POPE  266      14.037  87.698  86.150  1.00  0.00           N
ATOM  12001  C12 POPE  266      15.268  87.717  85.290  1.00  0.00           C
ATOM  12004  C11 POPE  266      16.468  87.338  86.170  1.00  0.00           C
ATOM  12007  P   POPE  266      18.748  88.137  85.150  1.00  0.00           P
ATOM  12008  O13 POPE  266      19.928  87.367  84.710  1.00  0.00           O
ATOM  12009  O14 POPE  266      18.277  89.207  84.260  1.00  0.00           O
ATOM  12010  O11 POPE  266      19.058  88.718  86.590  1.00  0.00           O
ATOM  12011  O12 POPE  266      17.617  87.068  85.400  1.00  0.00           O
ATOM  12012  C1  POPE  266      19.557  87.888  87.650  1.00  0.00           C
ATOM  12015  C2  POPE  266      18.918  88.298  89.000  1.00  0.00           C
ATOM  12017  O21 POPE  266      19.568  89.487  89.520  1.00  0.00           O
ATOM  12018  C21 POPE  266      18.737  90.497  89.760  1.00  0.00           C
ATOM  12019  O22 POPE  266      17.547  90.528  89.510  1.00  0.00           O
ATOM  12020  C22 POPE  266      19.478  91.588  90.540  1.00  0.00           C
ATOM  12023  C3  POPE  266      18.937  87.168  90.080  1.00  0.00           C
ATOM  12026  O31 POPE  266      17.787  87.317  90.920  1.00  0.00           O
ATOM  12027  C31 POPE  266      17.768  87.888  92.120  1.00  0.00           C
ATOM  12028  O32 POPE  266      16.808  88.507  92.550  1.00  0.00           O
ATOM  12029  C32 POPE  266      19.018  87.638  92.960  1.00  0.00           C
ATOM  12032  C23 POPE  266      19.338  91.347  92.060  1.00  0.00           C
ATOM  12035  C24 POPE  266      20.077  92.358  92.940  1.00  0.00           C
ATOM  12038  C25 POPE  266      20.068  91.867  94.400  1.00  0.00           C
ATOM  12041  C26 POPE  266      20.767  92.797  95.390  1.00  0.00           C
ATOM  12044  C27 POPE  266      20.667  92.218  96.810  1.00  0.00           C
ATOM  12047  C28 POPE  266      21.257  93.097  97.920  1.00  0.00           C
ATOM  12050  C29 POPE  266      22.768  93.198  97.870  1.00  0.00           C
ATOM  12052 0C21 POPE  266      23.568  93.348  98.930  1.00  0.00           C
ATOM  12054 1C21 POPE  266      23.117  93.458 100.370  1.00  0.00           C
ATOM  12057 2C21 POPE  266      23.088  94.918 100.860  1.00  0.00           C
ATOM  12060 3C21 POPE  266      22.027  95.798 100.170  1.00  0.00           C
ATOM  12063 4C21 POPE  266      22.208  97.308 100.400  1.00  0.00           C
ATOM  12066 5C21 POPE  266      22.087  97.768 101.860  1.00  0.00           C
ATOM  12069 6C21 POPE  266      23.407  97.698 102.650  1.00  0.00           C
ATOM  12072 7C21 POPE  266      23.307  98.348 104.040  1.00  0.00           C
ATOM  12075 8C21 POPE  266      24.548  98.077 104.890  1.00  0.00           C
ATOM  12079  C33 POPE  266      18.876  88.268  94.370  1.00  0.00           C
ATOM  12082  C34 POPE  266      20.108  87.988  95.240  1.00  0.00           C
ATOM  12085  C35 POPE  266      19.968  88.507  96.680  1.00  0.00           C
ATOM  12088  C36 POPE  266      19.517  87.407  97.660  1.00  0.00           C
ATOM  12091  C37 POPE  266      19.198  87.898  99.080  1.00  0.00           C
ATOM  12094  C38 POPE  266      19.177  86.718 100.070  1.00  0.00           C
ATOM  12097  C39 POPE  266      18.797  87.107 101.500  1.00  0.00           C
ATOM  12100 0C31 POPE  266      17.288  86.967 101.780  1.00  0.00           C
ATOM  12103 1C31 POPE  266      16.908  87.058 103.260  1.00  0.00           C
ATOM  12106 2C31 POPE  266      17.367  88.357 103.920  1.00  0.00           C
ATOM  12109 3C31 POPE  266      16.658  88.668 105.250  1.00  0.00           C
ATOM  12112 4C31 POPE  266      16.837  87.597 106.330  1.00  0.00           C
ATOM  12115 5C31 POPE  266      16.138  87.988 107.630  1.00  0.00           C
ATOM  12118 6C31 POPE  266      16.027  86.838 108.630  1.00  0.00           C
ATOM  12122  NH3 POPE  267      13.218  71.358  86.680  1.00  0.00           N
[truncated: 1,754,918 more chars]
