# Supplementary material for: Characterizing Membrane Association and Periplasmic Transfer of Bacterial Lipoproteins through Molecular Dynamics Simulations
Source: Structure. 2020 Apr 7;28(4):475–487.e3. doi: 10.1016/j.str.2020.01.012 (PMC7139219; doi:10.1016/j.str.2020.01.012)
Supplement: Data S2. Final Coordinates from Simulations (A–L), Related to Figure 3 [file mmc4.zip › A-L/LPP-1-atomistic.pdb]

TITLE     Protein
REMARK    THIS IS A SIMULATION BOX
CRYST1  128.631  128.631  124.997  90.00  90.00  90.00 P 1           1
MODEL        1
ATOM      1  N   CYSTA   1      90.650  37.740  76.693  1.00  0.00           N
ATOM      3  CA  CYSTA   1      89.592  38.120  77.604  1.00  0.00           C
ATOM      5  C   CYSTA   1      89.991  38.861  78.843  1.00  0.00           C
ATOM      6  O   CYSTA   1      90.422  38.311  79.844  1.00  0.00           O
ATOM      7  CB  CYSTA   1      88.661  36.931  77.954  1.00  0.00           C
ATOM     10  SG  CYSTA   1      87.192  37.151  76.933  1.00  0.00           S
ATOM     11  C1  CYSTA   1      86.001  36.111  77.814  1.00  0.00           C
ATOM     14  CA1 CYSTA   1      91.101  38.590  75.753  1.00  0.00           C
ATOM     15  OA1 CYSTA   1      90.790  39.780  75.843  1.00  0.00           O
ATOM     16  CA2 CYSTA   1      91.952  38.071  74.633  1.00  0.00           C
ATOM     19  C11 CYSTA   1      84.571  36.660  77.683  1.00  0.00           C
ATOM     21  O11 CYSTA   1      84.291  36.960  76.304  1.00  0.00           O
ATOM     22  CX1 CYSTA   1      84.061  35.921  75.543  1.00  0.00           C
ATOM     23  OX1 CYSTA   1      83.902  34.771  75.944  1.00  0.00           O
ATOM     24  CX2 CYSTA   1      84.061  36.400  74.084  1.00  0.00           C
ATOM     27  C12 CYSTA   1      84.391  37.951  78.524  1.00  0.00           C
ATOM     30  O12 CYSTA   1      83.001  38.171  78.723  1.00  0.00           O
ATOM     31  CD1 CYSTA   1      82.242  38.972  77.954  1.00  0.00           C
ATOM     32  OD1 CYSTA   1      81.050  39.151  78.164  1.00  0.00           O
ATOM     33  CD2 CYSTA   1      83.001  39.710  76.844  1.00  0.00           C
ATOM     36  CA3 CYSTA   1      91.751  38.780  73.284  1.00  0.00           C
ATOM     39  CA4 CYSTA   1      90.292  38.882  72.793  1.00  0.00           C
ATOM     42  CA5 CYSTA   1      90.161  39.671  71.483  1.00  0.00           C
ATOM     45  CA6 CYSTA   1      91.161  39.240  70.393  1.00  0.00           C
ATOM     48  CA7 CYSTA   1      91.101  37.751  70.063  1.00  0.00           C
ATOM     51  CA8 CYSTA   1      92.361  37.280  69.333  1.00  0.00           C
ATOM     54  CA9 CYSTA   1      92.451  35.751  69.183  1.00  0.00           C
ATOM     57 0CA1 CYSTA   1      91.262  35.181  68.413  1.00  0.00           C
ATOM     60 1CA1 CYSTA   1      91.371  33.670  68.183  1.00  0.00           C
ATOM     63 2CA1 CYSTA   1      90.161  33.091  67.444  1.00  0.00           C
ATOM     66 3CA1 CYSTA   1      90.131  31.560  67.483  1.00  0.00           C
ATOM     69 4CA1 CYSTA   1      88.811  30.982  66.993  1.00  0.00           C
ATOM     72 5CA1 CYSTA   1      88.531  31.281  65.513  1.00  0.00           C
ATOM     75 6CA1 CYSTA   1      87.211  30.670  65.023  1.00  0.00           C
ATOM     79  CD3 CYSTA   1      82.071  40.311  75.773  1.00  0.00           C
ATOM     82  CD4 CYSTA   1      81.751  39.361  74.613  1.00  0.00           C
ATOM     85  CD5 CYSTA   1      80.861  40.030  73.573  1.00  0.00           C
ATOM     88  CD6 CYSTA   1      79.591  40.571  74.223  1.00  0.00           C
ATOM     91  CD7 CYSTA   1      78.672  41.210  73.203  1.00  0.00           C
ATOM     94  CD8 CYSTA   1      77.382  41.681  73.863  1.00  0.00           C
ATOM     97  CD9 CYSTA   1      76.451  42.410  72.893  1.00  0.00           C
ATOM    100 0CD1 CYSTA   1      77.091  43.650  72.273  1.00  0.00           C
ATOM    103 1CD1 CYSTA   1      76.320  44.141  71.043  1.00  0.00           C
ATOM    106 2CD1 CYSTA   1      76.750  45.542  70.624  1.00  0.00           C
ATOM    109 3CD1 CYSTA   1      76.360  45.901  69.183  1.00  0.00           C
ATOM    112 4CD1 CYSTA   1      77.352  45.300  68.183  1.00  0.00           C
ATOM    115 5CD1 CYSTA   1      77.102  45.800  66.763  1.00  0.00           C
ATOM    118 6CD1 CYSTA   1      78.171  45.341  65.773  1.00  0.00           C
ATOM    122  CX3 CYSTA   1      83.682  35.340  73.043  1.00  0.00           C
ATOM    125  CX4 CYSTA   1      82.201  35.420  72.663  1.00  0.00           C
ATOM    128  CX5 CYSTA   1      81.900  36.421  71.534  1.00  0.00           C
ATOM    131  CX6 CYSTA   1      82.150  35.821  70.133  1.00  0.00           C
ATOM    134  CX7 CYSTA   1      81.521  36.631  68.993  1.00  0.00           C
ATOM    137  CX8 CYSTA   1      81.561  35.921  67.633  1.00  0.00           C
ATOM    140  CX9 CYSTA   1      82.971  35.780  67.103  1.00  0.00           C
ATOM    142 0CX1 CYSTA   1      83.352  35.292  65.913  1.00  0.00           C
ATOM    144 1CX1 CYSTA   1      82.460  34.721  64.834  1.00  0.00           C
ATOM    147 2CX1 CYSTA   1      82.251  35.721  63.683  1.00  0.00           C
ATOM    150 3CX1 CYSTA   1      81.532  35.071  62.493  1.00  0.00           C
ATOM    153 4CX1 CYSTA   1      81.190  36.061  61.363  1.00  0.00           C
ATOM    156 5CX1 CYSTA   1      80.370  35.391  60.253  1.00  0.00           C
ATOM    159 6CX1 CYSTA   1      79.731  36.370  59.263  1.00  0.00           C
ATOM    162 7CX1 CYSTA   1      79.110  35.650  58.063  1.00  0.00           C
ATOM    165 8CX1 CYSTA   1      78.430  36.600  57.073  1.00  0.00           C
ATOM    169  N   SER A   2      89.751  40.170  78.833  1.00  0.00           N
ATOM    171  CA  SER A   2      88.652  40.760  79.593  1.00  0.00           C
ATOM    173  CB  SER A   2      87.761  39.752  80.403  1.00  0.00           C
ATOM    176  OG  SER A   2      86.462  40.240  80.664  1.00  0.00           O
ATOM    178  C   SER A   2      89.212  41.781  80.543  1.00  0.00           C
ATOM    179  O   SER A   2      88.521  42.710  80.924  1.00  0.00           O
ATOM    180  N   SER A   3      90.501  41.681  80.913  1.00  0.00           N
ATOM    182  CA  SER A   3      91.152  42.701  81.733  1.00  0.00           C
ATOM    184  CB  SER A   3      92.460  42.201  82.384  1.00  0.00           C
ATOM    187  OG  SER A   3      92.220  41.231  83.403  1.00  0.00           O
ATOM    189  C   SER A   3      91.392  44.001  80.983  1.00  0.00           C
ATOM    190  O   SER A   3      91.001  45.061  81.444  1.00  0.00           O
ATOM    191  N   ASN A   4      91.971  43.902  79.774  1.00  0.00           N
ATOM    193  CA  ASN A   4      92.092  44.931  78.743  1.00  0.00           C
ATOM    195  CB  ASN A   4      92.652  46.341  79.204  1.00  0.00           C
ATOM    198  CG  ASN A   4      94.090  46.851  79.023  1.00  0.00           C
ATOM    199  OD1 ASN A   4      94.391  47.891  79.593  1.00  0.00           O
ATOM    200  ND2 ASN A   4      95.012  46.181  78.313  1.00  0.00           N
ATOM    203  C   ASN A   4      92.840  44.281  77.593  1.00  0.00           C
ATOM    204  O   ASN A   4      93.962  43.780  77.753  1.00  0.00           O
ATOM    205  N   ALA A   5      92.271  44.231  76.383  1.00  0.00           N
ATOM    207  CA  ALA A   5      90.951  43.720  76.094  1.00  0.00           C
ATOM    209  CB  ALA A   5      90.282  42.831  77.163  1.00  0.00           C
ATOM    213  C   ALA A   5      90.002  44.752  75.563  1.00  0.00           C
ATOM    214  O   ALA A   5      89.482  45.601  76.273  1.00  0.00           O
ATOM    215  N   LYS A   6      89.661  44.590  74.274  1.00  0.00           N
ATOM    217  CA  LYS A   6      88.482  45.161  73.684  1.00  0.00           C
ATOM    219  CB  LYS A   6      88.781  46.350  72.744  1.00  0.00           C
ATOM    222  CG  LYS A   6      88.690  47.582  73.643  1.00  0.00           C
ATOM    225  CD  LYS A   6      89.291  48.941  73.264  1.00  0.00           C
ATOM    228  CE  LYS A   6      89.251  49.741  74.584  1.00  0.00           C
ATOM    231  NZ  LYS A   6      89.622  51.171  74.514  1.00  0.00           N
ATOM    235  C   LYS A   6      87.551  44.100  73.234  1.00  0.00           C
ATOM    236  O   LYS A   6      86.992  44.071  72.143  1.00  0.00           O
ATOM    237  N   ILE A   7      87.271  43.211  74.193  1.00  0.00           N
ATOM    239  CA  ILE A   7      85.970  42.600  74.274  1.00  0.00           C
ATOM    241  CB  ILE A   7      86.040  41.132  73.833  1.00  0.00           C
ATOM    243  CG2 ILE A   7      86.152  40.132  75.013  1.00  0.00           C
ATOM    247  CG1 ILE A   7      84.882  40.870  72.843  1.00  0.00           C
ATOM    250  CD  ILE A   7      85.012  39.580  72.033  1.00  0.00           C
ATOM    254  C   ILE A   7      85.370  42.861  75.633  1.00  0.00           C
ATOM    255  O   ILE A   7      84.221  42.540  75.893  1.00  0.00           O
ATOM    256  N   ASP A   8      86.070  43.562  76.564  1.00  0.00           N
ATOM    258  CA  ASP A   8      85.380  44.050  77.753  1.00  0.00           C
ATOM    260  CB  ASP A   8      86.392  44.450  78.854  1.00  0.00           C
ATOM    263  CG  ASP A   8      87.141  45.751  78.664  1.00  0.00           C
ATOM    264  OD1 ASP A   8      87.831  46.160  79.633  1.00  0.00           O
ATOM    265  OD2 ASP A   8      87.062  46.390  77.593  1.00  0.00           O
ATOM    266  C   ASP A   8      84.361  45.121  77.364  1.00  0.00           C
ATOM    267  O   ASP A   8      83.242  45.191  77.863  1.00  0.00           O
ATOM    268  N   GLN A   9      84.751  45.951  76.374  1.00  0.00           N
ATOM    270  CA  GLN A   9      84.110  47.201  76.123  1.00  0.00           C
ATOM    272  CB  GLN A   9      85.152  48.071  75.373  1.00  0.00           C
ATOM    275  CG  GLN A   9      85.012  49.590  75.613  1.00  0.00           C
ATOM    278  CD  GLN A   9      84.720  50.021  77.054  1.00  0.00           C
ATOM    279  OE1 GLN A   9      83.902  50.890  77.313  1.00  0.00           O
ATOM    280  NE2 GLN A   9      85.401  49.401  78.043  1.00  0.00           N
ATOM    283  C   GLN A   9      82.811  47.050  75.363  1.00  0.00           C
ATOM    284  O   GLN A   9      81.931  47.891  75.473  1.00  0.00           O
ATOM    285  N   LEU A  10      82.572  45.910  74.683  1.00  0.00           N
ATOM    287  CA  LEU A  10      81.262  45.671  74.093  1.00  0.00           C
ATOM    289  CB  LEU A  10      81.330  45.181  72.633  1.00  0.00           C
ATOM    292  CG  LEU A  10      80.602  46.171  71.703  1.00  0.00           C
ATOM    294  CD1 LEU A  10      80.532  45.641  70.263  1.00  0.00           C
ATOM    298  CD2 LEU A  10      81.262  47.551  71.784  1.00  0.00           C
ATOM    302  C   LEU A  10      80.410  44.752  74.914  1.00  0.00           C
ATOM    303  O   LEU A  10      79.312  44.391  74.523  1.00  0.00           O
ATOM    304  N   SER A  11      80.861  44.421  76.133  1.00  0.00           N
ATOM    306  CA  SER A  11      79.922  44.042  77.174  1.00  0.00           C
ATOM    308  CB  SER A  11      80.681  43.181  78.223  1.00  0.00           C
ATOM    311  OG  SER A  11      79.782  42.271  78.843  1.00  0.00           O
ATOM    313  C   SER A  11      79.360  45.321  77.784  1.00  0.00           C
ATOM    314  O   SER A  11      78.171  45.501  78.043  1.00  0.00           O
ATOM    315  N   SER A  12      80.231  46.332  77.963  1.00  0.00           N
ATOM    317  CA  SER A  12      79.940  47.481  78.793  1.00  0.00           C
ATOM    319  CB  SER A  12      81.262  48.101  79.344  1.00  0.00           C
ATOM    322  OG  SER A  12      81.152  48.390  80.734  1.00  0.00           O
ATOM    324  C   SER A  12      79.101  48.541  78.094  1.00  0.00           C
ATOM    325  O   SER A  12      78.241  49.170  78.713  1.00  0.00           O
ATOM    326  N   ASP A  13      79.250  48.690  76.754  1.00  0.00           N
ATOM    328  CA  ASP A  13      78.510  49.660  75.953  1.00  0.00           C
ATOM    330  CB  ASP A  13      79.312  50.070  74.683  1.00  0.00           C
ATOM    333  CG  ASP A  13      80.311  51.190  74.993  1.00  0.00           C
ATOM    334  OD1 ASP A  13      81.201  51.420  74.153  1.00  0.00           O
ATOM    335  OD2 ASP A  13      80.080  51.901  76.014  1.00  0.00           O
ATOM    336  C   ASP A  13      77.080  49.211  75.653  1.00  0.00           C
ATOM    337  O   ASP A  13      76.220  49.981  75.203  1.00  0.00           O
ATOM    338  N   VAL A  14      76.750  47.951  76.014  1.00  0.00           N
ATOM    340  CA  VAL A  14      75.400  47.421  75.944  1.00  0.00           C
ATOM    342  CB  VAL A  14      75.411  46.080  75.244  1.00  0.00           C
ATOM    344  CG1 VAL A  14      74.110  45.261  75.384  1.00  0.00           C
ATOM    348  CG2 VAL A  14      75.701  46.441  73.783  1.00  0.00           C
ATOM    352  C   VAL A  14      74.742  47.322  77.294  1.00  0.00           C
ATOM    353  O   VAL A  14      73.521  47.421  77.393  1.00  0.00           O
ATOM    354  N   GLN A  15      75.540  47.322  78.383  1.00  0.00           N
ATOM    356  CA  GLN A  15      75.070  47.831  79.654  1.00  0.00           C
ATOM    358  CB  GLN A  15      76.110  47.661  80.784  1.00  0.00           C
ATOM    361  CG  GLN A  15      75.510  47.582  82.213  1.00  0.00           C
ATOM    364  CD  GLN A  15      74.782  48.811  82.804  1.00  0.00           C
ATOM    365  OE1 GLN A  15      73.830  48.671  83.573  1.00  0.00           O
ATOM    366  NE2 GLN A  15      75.150  50.061  82.454  1.00  0.00           N
ATOM    369  C   GLN A  15      74.680  49.292  79.493  1.00  0.00           C
ATOM    370  O   GLN A  15      73.591  49.741  79.864  1.00  0.00           O
ATOM    371  N   THR A  16      75.572  50.070  78.874  1.00  0.00           N
ATOM    373  CA  THR A  16      75.460  51.521  78.813  1.00  0.00           C
ATOM    375  CB  THR A  16      76.750  52.190  78.313  1.00  0.00           C
ATOM    377  OG1 THR A  16      77.391  52.881  79.373  1.00  0.00           O
ATOM    379  CG2 THR A  16      76.580  53.181  77.154  1.00  0.00           C
ATOM    383  C   THR A  16      74.231  52.041  78.123  1.00  0.00           C
ATOM    384  O   THR A  16      73.591  52.941  78.664  1.00  0.00           O
ATOM    385  N   LEU A  17      73.812  51.481  76.964  1.00  0.00           N
ATOM    387  CA  LEU A  17      72.641  52.021  76.283  1.00  0.00           C
ATOM    389  CB  LEU A  17      72.882  52.400  74.794  1.00  0.00           C
ATOM    392  CG  LEU A  17      72.570  53.902  74.593  1.00  0.00           C
ATOM    394  CD1 LEU A  17      72.411  54.361  73.133  1.00  0.00           C
ATOM    398  CD2 LEU A  17      73.620  54.760  75.273  1.00  0.00           C
ATOM    402  C   LEU A  17      71.360  51.241  76.424  1.00  0.00           C
ATOM    403  O   LEU A  17      70.330  51.681  75.933  1.00  0.00           O
ATOM    404  N   ASN A  18      71.290  50.152  77.213  1.00  0.00           N
ATOM    406  CA  ASN A  18      70.050  49.931  77.963  1.00  0.00           C
ATOM    408  CB  ASN A  18      70.132  48.590  78.734  1.00  0.00           C
ATOM    411  CG  ASN A  18      69.650  47.351  77.983  1.00  0.00           C
ATOM    412  OD1 ASN A  18      69.462  46.301  78.603  1.00  0.00           O
ATOM    413  ND2 ASN A  18      69.390  47.460  76.674  1.00  0.00           N
ATOM    416  C   ASN A  18      69.830  51.030  79.003  1.00  0.00           C
ATOM    417  O   ASN A  18      68.812  51.731  79.023  1.00  0.00           O
ATOM    418  N   ALA A  19      70.860  51.250  79.834  1.00  0.00           N
ATOM    420  CA  ALA A  19      70.771  52.021  81.053  1.00  0.00           C
ATOM    422  CB  ALA A  19      71.962  51.581  81.914  1.00  0.00           C
ATOM    426  C   ALA A  19      70.830  53.521  80.874  1.00  0.00           C
ATOM    427  O   ALA A  19      70.540  54.300  81.774  1.00  0.00           O
ATOM    428  N   LYS A  20      71.260  54.001  79.694  1.00  0.00           N
ATOM    430  CA  LYS A  20      71.001  55.361  79.303  1.00  0.00           C
ATOM    432  CB  LYS A  20      72.180  55.951  78.493  1.00  0.00           C
ATOM    435  CG  LYS A  20      73.080  56.740  79.443  1.00  0.00           C
ATOM    438  CD  LYS A  20      74.530  57.021  79.003  1.00  0.00           C
ATOM    441  CE  LYS A  20      75.201  57.911  80.054  1.00  0.00           C
ATOM    444  NZ  LYS A  20      76.562  58.340  79.683  1.00  0.00           N
ATOM    448  C   LYS A  20      69.650  55.542  78.664  1.00  0.00           C
ATOM    449  O   LYS A  20      69.010  56.561  78.874  1.00  0.00           O
ATOM    450  N   VAL A  21      69.132  54.571  77.913  1.00  0.00           N
ATOM    452  CA  VAL A  21      67.851  54.701  77.243  1.00  0.00           C
ATOM    454  CB  VAL A  21      67.680  53.562  76.263  1.00  0.00           C
ATOM    456  CG1 VAL A  21      66.220  53.361  75.843  1.00  0.00           C
ATOM    460  CG2 VAL A  21      68.521  53.881  75.013  1.00  0.00           C
ATOM    464  C   VAL A  21      66.672  54.890  78.193  1.00  0.00           C
ATOM    465  O   VAL A  21      65.822  55.760  77.983  1.00  0.00           O
ATOM    466  N   ASP A  22      66.610  54.120  79.293  1.00  0.00           N
ATOM    468  CA  ASP A  22      65.712  54.450  80.373  1.00  0.00           C
ATOM    470  CB  ASP A  22      65.460  53.271  81.323  1.00  0.00           C
ATOM    473  CG  ASP A  22      66.682  52.792  82.093  1.00  0.00           C
ATOM    474  OD1 ASP A  22      66.481  51.761  82.793  1.00  0.00           O
ATOM    475  OD2 ASP A  22      67.720  53.480  82.133  1.00  0.00           O
ATOM    476  C   ASP A  22      66.010  55.751  81.114  1.00  0.00           C
ATOM    477  O   ASP A  22      65.070  56.451  81.453  1.00  0.00           O
ATOM    478  N   GLN A  23      67.282  56.120  81.363  1.00  0.00           N
ATOM    480  CA  GLN A  23      67.602  57.421  81.953  1.00  0.00           C
ATOM    482  CB  GLN A  23      69.132  57.621  82.104  1.00  0.00           C
ATOM    485  CG  GLN A  23      69.521  59.021  82.653  1.00  0.00           C
ATOM    488  CD  GLN A  23      70.951  59.510  82.423  1.00  0.00           C
ATOM    489  OE1 GLN A  23      71.271  60.611  82.863  1.00  0.00           O
ATOM    490  NE2 GLN A  23      71.822  58.690  81.803  1.00  0.00           N
ATOM    493  C   GLN A  23      67.080  58.580  81.143  1.00  0.00           C
ATOM    494  O   GLN A  23      66.400  59.471  81.643  1.00  0.00           O
ATOM    495  N   LEU A  24      67.330  58.541  79.823  1.00  0.00           N
ATOM    497  CA  LEU A  24      66.921  59.541  78.883  1.00  0.00           C
ATOM    499  CB  LEU A  24      67.532  59.240  77.484  1.00  0.00           C
ATOM    502  CG  LEU A  24      68.970  59.800  77.274  1.00  0.00           C
ATOM    504  CD1 LEU A  24      69.360  59.771  75.793  1.00  0.00           C
ATOM    508  CD2 LEU A  24      70.110  59.170  78.094  1.00  0.00           C
ATOM    512  C   LEU A  24      65.400  59.682  78.874  1.00  0.00           C
ATOM    513  O   LEU A  24      64.891  60.791  78.913  1.00  0.00           O
ATOM    514  N   SER A  25      64.631  58.572  78.924  1.00  0.00           N
ATOM    516  CA  SER A  25      63.171  58.690  78.924  1.00  0.00           C
ATOM    518  CB  SER A  25      62.521  57.551  78.074  1.00  0.00           C
ATOM    521  OG  SER A  25      61.510  58.060  77.183  1.00  0.00           O
ATOM    523  C   SER A  25      62.560  58.780  80.334  1.00  0.00           C
ATOM    524  O   SER A  25      61.431  59.231  80.483  1.00  0.00           O
ATOM    525  N   ASN A  26      63.290  58.451  81.444  1.00  0.00           N
ATOM    527  CA  ASN A  26      62.960  58.820  82.834  1.00  0.00           C
ATOM    529  CB  ASN A  26      63.960  58.291  83.924  1.00  0.00           C
ATOM    532  CG  ASN A  26      63.712  56.901  84.523  1.00  0.00           C
ATOM    533  OD1 ASN A  26      63.701  56.792  85.753  1.00  0.00           O
ATOM    534  ND2 ASN A  26      63.561  55.840  83.704  1.00  0.00           N
ATOM    537  C   ASN A  26      62.940  60.341  83.033  1.00  0.00           C
ATOM    538  O   ASN A  26      62.120  60.881  83.763  1.00  0.00           O
ATOM    539  N   ASP A  27      63.890  61.072  82.443  1.00  0.00           N
ATOM    541  CA  ASP A  27      64.031  62.481  82.723  1.00  0.00           C
ATOM    543  CB  ASP A  27      65.530  62.740  82.414  1.00  0.00           C
ATOM    546  CG  ASP A  27      66.040  64.111  82.753  1.00  0.00           C
ATOM    547  OD1 ASP A  27      67.201  64.400  82.344  1.00  0.00           O
ATOM    548  OD2 ASP A  27      65.330  64.901  83.413  1.00  0.00           O
ATOM    549  C   ASP A  27      63.001  63.331  81.953  1.00  0.00           C
ATOM    550  O   ASP A  27      62.510  64.351  82.423  1.00  0.00           O
ATOM    551  N   VAL A  28      62.602  62.911  80.734  1.00  0.00           N
ATOM    553  CA  VAL A  28      61.742  63.722  79.864  1.00  0.00           C
ATOM    555  CB  VAL A  28      61.861  63.321  78.404  1.00  0.00           C
ATOM    557  CG1 VAL A  28      60.990  64.211  77.504  1.00  0.00           C
ATOM    561  CG2 VAL A  28      63.321  63.491  77.983  1.00  0.00           C
ATOM    565  C   VAL A  28      60.271  63.731  80.233  1.00  0.00           C
ATOM    566  O   VAL A  28      59.610  64.771  80.253  1.00  0.00           O
ATOM    567  N   ASN A  29      59.670  62.570  80.603  1.00  0.00           N
ATOM    569  CA  ASN A  29      58.300  62.600  81.073  1.00  0.00           C
ATOM    571  CB  ASN A  29      57.550  61.252  80.813  1.00  0.00           C
ATOM    574  CG  ASN A  29      56.061  61.210  81.123  1.00  0.00           C
ATOM    575  OD1 ASN A  29      55.471  60.140  81.304  1.00  0.00           O
ATOM    576  ND2 ASN A  29      55.410  62.381  81.283  1.00  0.00           N
ATOM    579  C   ASN A  29      58.260  63.101  82.513  1.00  0.00           C
ATOM    580  O   ASN A  29      57.261  63.681  82.944  1.00  0.00           O
ATOM    581  N   ALA A  30      59.341  62.951  83.313  1.00  0.00           N
ATOM    583  CA  ALA A  30      59.440  63.640  84.593  1.00  0.00           C
ATOM    585  CB  ALA A  30      60.690  63.151  85.343  1.00  0.00           C
ATOM    589  C   ALA A  30      59.421  65.152  84.473  1.00  0.00           C
ATOM    590  O   ALA A  30      58.570  65.840  85.043  1.00  0.00           O
ATOM    591  N   MET A  31      60.280  65.691  83.594  1.00  0.00           N
ATOM    593  CA  MET A  31      60.300  67.121  83.403  1.00  0.00           C
ATOM    595  CB  MET A  31      61.542  67.571  82.604  1.00  0.00           C
ATOM    598  CG  MET A  31      61.791  69.090  82.703  1.00  0.00           C
ATOM    601  SD  MET A  31      62.141  69.671  84.394  1.00  0.00           S
ATOM    602  CE  MET A  31      61.882  71.431  84.003  1.00  0.00           C
ATOM    606  C   MET A  31      59.010  67.631  82.783  1.00  0.00           C
ATOM    607  O   MET A  31      58.500  68.690  83.133  1.00  0.00           O
ATOM    608  N   ARG A  32      58.360  66.862  81.883  1.00  0.00           N
ATOM    610  CA  ARG A  32      57.040  67.221  81.393  1.00  0.00           C
ATOM    612  CB  ARG A  32      56.571  66.210  80.323  1.00  0.00           C
ATOM    615  CG  ARG A  32      55.260  66.620  79.633  1.00  0.00           C
ATOM    618  CD  ARG A  32      54.881  65.701  78.483  1.00  0.00           C
ATOM    621  NE  ARG A  32      53.521  66.120  78.013  1.00  0.00           N
ATOM    623  CZ  ARG A  32      52.850  65.381  77.154  1.00  0.00           C
ATOM    624  NH1 ARG A  32      51.550  65.292  77.253  1.00  0.00           N
ATOM    627  NH2 ARG A  32      53.470  64.752  76.173  1.00  0.00           N
ATOM    630  C   ARG A  32      55.970  67.351  82.484  1.00  0.00           C
ATOM    631  O   ARG A  32      55.181  68.301  82.484  1.00  0.00           O
ATOM    632  N   SER A  33      55.931  66.431  83.453  1.00  0.00           N
ATOM    634  CA  SER A  33      55.000  66.490  84.584  1.00  0.00           C
ATOM    636  CB  SER A  33      55.161  65.211  85.463  1.00  0.00           C
ATOM    639  OG  SER A  33      53.931  64.861  86.103  1.00  0.00           O
ATOM    641  C   SER A  33      55.190  67.730  85.463  1.00  0.00           C
ATOM    642  O   SER A  33      54.242  68.460  85.734  1.00  0.00           O
ATOM    643  N   ASP A  34      56.440  68.051  85.854  1.00  0.00           N
ATOM    645  CA  ASP A  34      56.721  69.161  86.743  1.00  0.00           C
ATOM    647  CB  ASP A  34      57.980  68.850  87.624  1.00  0.00           C
ATOM    650  CG  ASP A  34      57.602  68.511  89.064  1.00  0.00           C
ATOM    651  OD1 ASP A  34      58.521  68.480  89.923  1.00  0.00           O
ATOM    652  OD2 ASP A  34      56.390  68.322  89.373  1.00  0.00           O
ATOM    653  C   ASP A  34      56.800  70.531  86.053  1.00  0.00           C
ATOM    654  O   ASP A  34      56.571  71.580  86.673  1.00  0.00           O
ATOM    655  N   VAL A  35      57.010  70.581  84.723  1.00  0.00           N
ATOM    657  CA  VAL A  35      56.690  71.751  83.903  1.00  0.00           C
ATOM    659  CB  VAL A  35      57.131  71.590  82.443  1.00  0.00           C
ATOM    661  CG1 VAL A  35      56.550  72.671  81.514  1.00  0.00           C
ATOM    665  CG2 VAL A  35      58.661  71.671  82.373  1.00  0.00           C
ATOM    669  C   VAL A  35      55.210  72.131  83.973  1.00  0.00           C
ATOM    670  O   VAL A  35      54.860  73.301  84.113  1.00  0.00           O
ATOM    671  N   GLN A  36      54.321  71.120  83.914  1.00  0.00           N
ATOM    673  CA  GLN A  36      52.891  71.291  84.173  1.00  0.00           C
ATOM    675  CB  GLN A  36      52.120  69.971  83.854  1.00  0.00           C
ATOM    678  CG  GLN A  36      51.282  69.951  82.543  1.00  0.00           C
ATOM    681  CD  GLN A  36      51.960  69.851  81.173  1.00  0.00           C
ATOM    682  OE1 GLN A  36      51.292  69.540  80.183  1.00  0.00           O
ATOM    683  NE2 GLN A  36      53.280  70.090  81.073  1.00  0.00           N
ATOM    686  C   GLN A  36      52.580  71.760  85.603  1.00  0.00           C
ATOM    687  O   GLN A  36      51.830  72.721  85.813  1.00  0.00           O
ATOM    688  N   ALA A  37      53.190  71.120  86.624  1.00  0.00           N
ATOM    690  CA  ALA A  37      53.010  71.461  88.033  1.00  0.00           C
ATOM    692  CB  ALA A  37      53.810  70.461  88.883  1.00  0.00           C
ATOM    696  C   ALA A  37      53.400  72.891  88.403  1.00  0.00           C
ATOM    697  O   ALA A  37      52.700  73.590  89.134  1.00  0.00           O
ATOM    698  N   ALA A  38      54.530  73.371  87.863  1.00  0.00           N
ATOM    700  CA  ALA A  38      55.050  74.701  88.084  1.00  0.00           C
ATOM    702  CB  ALA A  38      56.390  74.831  87.344  1.00  0.00           C
ATOM    706  C   ALA A  38      54.132  75.831  87.653  1.00  0.00           C
ATOM    707  O   ALA A  38      54.062  76.870  88.304  1.00  0.00           O
ATOM    708  N   LYS A  39      53.420  75.660  86.514  1.00  0.00           N
ATOM    710  CA  LYS A  39      52.672  76.751  85.924  1.00  0.00           C
ATOM    712  CB  LYS A  39      53.300  77.300  84.613  1.00  0.00           C
ATOM    715  CG  LYS A  39      54.062  78.612  84.943  1.00  0.00           C
ATOM    718  CD  LYS A  39      54.701  79.362  83.774  1.00  0.00           C
ATOM    721  CE  LYS A  39      55.780  80.361  84.254  1.00  0.00           C
ATOM    724  NZ  LYS A  39      56.110  81.311  83.183  1.00  0.00           N
ATOM    728  C   LYS A  39      51.161  76.631  85.913  1.00  0.00           C
ATOM    729  O   LYS A  39      50.510  77.601  85.514  1.00  0.00           O
ATOM    730  N   ASP A  40      50.571  75.581  86.533  1.00  0.00           N
ATOM    732  CA  ASP A  40      49.321  75.811  87.244  1.00  0.00           C
ATOM    734  CB  ASP A  40      48.201  74.752  86.973  1.00  0.00           C
ATOM    737  CG  ASP A  40      47.010  75.300  86.183  1.00  0.00           C
ATOM    738  OD1 ASP A  40      45.970  74.590  86.073  1.00  0.00           O
ATOM    739  OD2 ASP A  40      47.050  76.471  85.734  1.00  0.00           O
ATOM    740  C   ASP A  40      49.530  76.090  88.734  1.00  0.00           C
ATOM    741  O   ASP A  40      48.690  76.751  89.324  1.00  0.00           O
ATOM    742  N   ASP A  41      50.661  75.781  89.403  1.00  0.00           N
ATOM    744  CA  ASP A  41      50.881  76.391  90.714  1.00  0.00           C
ATOM    746  CB  ASP A  41      52.100  75.790  91.433  1.00  0.00           C
ATOM    749  CG  ASP A  41      51.760  74.461  92.084  1.00  0.00           C
ATOM    750  OD1 ASP A  41      52.650  73.961  92.823  1.00  0.00           O
ATOM    751  OD2 ASP A  41      50.620  73.940  91.933  1.00  0.00           O
ATOM    752  C   ASP A  41      50.951  77.921  90.714  1.00  0.00           C
ATOM    753  O   ASP A  41      50.292  78.580  91.514  1.00  0.00           O
ATOM    754  N   ALA A  42      51.672  78.530  89.744  1.00  0.00           N
ATOM    756  CA  ALA A  42      51.600  79.951  89.484  1.00  0.00           C
ATOM    758  CB  ALA A  42      52.620  80.292  88.363  1.00  0.00           C
ATOM    762  C   ALA A  42      50.242  80.490  89.064  1.00  0.00           C
ATOM    763  O   ALA A  42      49.780  81.542  89.523  1.00  0.00           O
ATOM    764  N   ALA A  43      49.550  79.791  88.164  1.00  0.00           N
ATOM    766  CA  ALA A  43      48.300  80.292  87.653  1.00  0.00           C
ATOM    768  CB  ALA A  43      47.992  79.651  86.283  1.00  0.00           C
ATOM    772  C   ALA A  43      47.161  80.070  88.623  1.00  0.00           C
ATOM    773  O   ALA A  43      46.212  80.851  88.634  1.00  0.00           O
ATOM    774  N   ARG A  44      47.201  79.061  89.514  1.00  0.00           N
ATOM    776  CA  ARG A  44      46.180  78.921  90.533  1.00  0.00           C
ATOM    778  CB  ARG A  44      46.040  77.492  91.134  1.00  0.00           C
ATOM    781  CG  ARG A  44      45.601  76.471  90.043  1.00  0.00           C
ATOM    784  CD  ARG A  44      44.870  75.181  90.444  1.00  0.00           C
ATOM    787  NE  ARG A  44      44.650  74.510  89.124  1.00  0.00           N
ATOM    789  CZ  ARG A  44      44.382  73.260  88.854  1.00  0.00           C
ATOM    790  NH1 ARG A  44      44.190  72.932  87.594  1.00  0.00           N
ATOM    793  NH2 ARG A  44      44.181  72.331  89.753  1.00  0.00           N
ATOM    796  C   ARG A  44      46.352  79.951  91.613  1.00  0.00           C
ATOM    797  O   ARG A  44      45.391  80.371  92.223  1.00  0.00           O
ATOM    798  N   ALA A  45      47.570  80.460  91.863  1.00  0.00           N
ATOM    800  CA  ALA A  45      47.771  81.551  92.783  1.00  0.00           C
ATOM    802  CB  ALA A  45      49.271  81.840  92.874  1.00  0.00           C
ATOM    806  C   ALA A  45      47.010  82.831  92.493  1.00  0.00           C
ATOM    807  O   ALA A  45      46.240  83.281  93.343  1.00  0.00           O
ATOM    808  N   ASN A  46      47.100  83.440  91.304  1.00  0.00           N
ATOM    810  CA  ASN A  46      46.611  84.811  91.183  1.00  0.00           C
ATOM    812  CB  ASN A  46      47.490  85.620  90.194  1.00  0.00           C
ATOM    815  CG  ASN A  46      47.390  87.150  90.264  1.00  0.00           C
ATOM    816  OD1 ASN A  46      47.971  87.822  89.414  1.00  0.00           O
ATOM    817  ND2 ASN A  46      46.710  87.730  91.283  1.00  0.00           N
ATOM    820  C   ASN A  46      45.140  84.841  90.784  1.00  0.00           C
ATOM    821  O   ASN A  46      44.521  85.900  90.793  1.00  0.00           O
ATOM    822  N   GLN A  47      44.550  83.650  90.524  1.00  0.00           N
ATOM    824  CA  GLN A  47      43.120  83.440  90.434  1.00  0.00           C
ATOM    826  CB  GLN A  47      42.800  82.470  89.243  1.00  0.00           C
ATOM    829  CG  GLN A  47      41.470  81.640  89.254  1.00  0.00           C
ATOM    832  CD  GLN A  47      41.422  80.411  90.183  1.00  0.00           C
ATOM    833  OE1 GLN A  47      40.370  79.882  90.553  1.00  0.00           O
ATOM    834  NE2 GLN A  47      42.620  79.891  90.533  1.00  0.00           N
ATOM    837  C   GLN A  47      42.472  83.072  91.764  1.00  0.00           C
ATOM    838  O   GLN A  47      41.250  83.041  91.903  1.00  0.00           O
ATOM    839  N   ARG A  48      43.271  82.901  92.853  1.00  0.00           N
ATOM    841  CA  ARG A  48      42.700  83.072  94.173  1.00  0.00           C
ATOM    843  CB  ARG A  48      42.390  81.751  94.943  1.00  0.00           C
ATOM    846  CG  ARG A  48      43.420  80.620  94.914  1.00  0.00           C
ATOM    849  CD  ARG A  48      42.800  79.280  95.343  1.00  0.00           C
ATOM    852  NE  ARG A  48      43.731  78.171  94.963  1.00  0.00           N
ATOM    854  CZ  ARG A  48      43.411  76.881  95.104  1.00  0.00           C
ATOM    855  NH1 ARG A  48      44.181  75.941  94.593  1.00  0.00           N
ATOM    858  NH2 ARG A  48      42.320  76.521  95.743  1.00  0.00           N
ATOM    861  C   ARG A  48      43.290  84.191  95.003  1.00  0.00           C
ATOM    862  O   ARG A  48      42.882  84.380  96.134  1.00  0.00           O
ATOM    863  N   LEU A  49      44.141  85.051  94.403  1.00  0.00           N
ATOM    865  CA  LEU A  49      44.391  86.381  94.954  1.00  0.00           C
ATOM    867  CB  LEU A  49      45.811  86.931  94.633  1.00  0.00           C
ATOM    870  CG  LEU A  49      46.900  86.511  95.653  1.00  0.00           C
ATOM    872  CD1 LEU A  49      48.210  87.260  95.374  1.00  0.00           C
ATOM    876  CD2 LEU A  49      47.181  85.012  95.644  1.00  0.00           C
ATOM    880  C   LEU A  49      43.321  87.341  94.484  1.00  0.00           C
ATOM    881  O   LEU A  49      42.560  87.840  95.293  1.00  0.00           O
ATOM    882  N   ASP A  50      43.120  87.502  93.153  1.00  0.00           N
ATOM    884  CA  ASP A  50      41.821  87.861  92.633  1.00  0.00           C
ATOM    886  CB  ASP A  50      41.891  88.612  91.263  1.00  0.00           C
ATOM    889  CG  ASP A  50      42.472  90.012  91.313  1.00  0.00           C
ATOM    890  OD1 ASP A  50      42.521  90.660  90.234  1.00  0.00           O
ATOM    891  OD2 ASP A  50      42.840  90.451  92.433  1.00  0.00           O
ATOM    892  C   ASP A  50      41.061  86.551  92.403  1.00  0.00           C
ATOM    893  O   ASP A  50      41.170  85.951  91.344  1.00  0.00           O
ATOM    894  N   ASN A  51      40.271  86.010  93.343  1.00  0.00           N
ATOM    896  CA  ASN A  51      39.071  86.730  93.734  1.00  0.00           C
ATOM    898  CB  ASN A  51      37.780  85.832  93.883  1.00  0.00           C
ATOM    901  CG  ASN A  51      37.560  84.601  92.993  1.00  0.00           C
ATOM    902  OD1 ASN A  51      36.701  83.792  93.343  1.00  0.00           O
ATOM    903  ND2 ASN A  51      38.321  84.410  91.903  1.00  0.00           N
ATOM    906  C   ASN A  51      39.201  87.391  95.083  1.00  0.00           C
ATOM    907  O   ASN A  51      38.670  88.472  95.314  1.00  0.00           O
ATOM    908  N   MET A  52      39.731  86.630  96.073  1.00  0.00           N
ATOM    910  CA  MET A  52      38.841  86.281  97.174  1.00  0.00           C
ATOM    912  CB  MET A  52      38.600  84.760  97.283  1.00  0.00           C
ATOM    915  CG  MET A  52      39.100  83.971  98.514  1.00  0.00           C
ATOM    918  SD  MET A  52      40.870  83.591  98.493  1.00  0.00           S
ATOM    919  CE  MET A  52      40.870  82.822 100.133  1.00  0.00           C
ATOM    923  C   MET A  52      39.310  86.840  98.474  1.00  0.00           C
ATOM    924  O   MET A  52      40.492  86.822  98.793  1.00  0.00           O
ATOM    925  N   ALA A  53      38.391  87.311  99.314  1.00  0.00           N
ATOM    927  CA  ALA A  53      37.161  87.901  98.874  1.00  0.00           C
ATOM    929  CB  ALA A  53      35.981  86.921  98.913  1.00  0.00           C
ATOM    933  C   ALA A  53      36.970  89.051  99.804  1.00  0.00           C
ATOM    934  O   ALA A  53      37.920  89.771 100.084  1.00  0.00           O
ATOM    935  N   THR A  54      35.751  89.230 100.284  1.00  0.00           N
ATOM    937  CA  THR A  54      35.440  90.131 101.364  1.00  0.00           C
ATOM    939  CB  THR A  54      34.891  91.480 100.904  1.00  0.00           C
ATOM    941  OG1 THR A  54      33.731  91.362 100.074  1.00  0.00           O
ATOM    943  CG2 THR A  54      36.001  92.120 100.053  1.00  0.00           C
ATOM    947  C   THR A  54      34.431  89.431 102.283  1.00  0.00           C
ATOM    948  OT1 THR A  54      34.001  88.291 101.924  1.00  0.00           O
ATOM    949  OT2 THR A  54      34.141  89.991 103.374  1.00  0.00           O
ATOM    950  NH3 POPEB  55      14.400 107.131  75.104  1.00  0.00           N
ATOM    954  C12 POPEB  55      13.510 106.040  74.604  1.00  0.00           C
ATOM    957  C11 POPEB  55      13.191 105.131  75.793  1.00  0.00           C
ATOM    960  P   POPEB  55      11.670 103.260  76.643  1.00  0.00           P
ATOM    961  O13 POPEB  55      12.890 103.020  77.453  1.00  0.00           O
ATOM    962  O14 POPEB  55      10.420 103.720  77.294  1.00  0.00           O
ATOM    963  O11 POPEB  55      11.370 101.961  75.823  1.00  0.00           O
ATOM    964  O12 POPEB  55      12.080 104.280  75.504  1.00  0.00           O
ATOM    965  C1  POPEB  55      12.430 101.301  75.153  1.00  0.00           C
ATOM    968  C2  POPEB  55      12.170 101.411  73.643  1.00  0.00           C
ATOM    970  O21 POPEB  55      12.710 100.221  73.033  1.00  0.00           O
ATOM    971  C21 POPEB  55      11.870  99.711  72.143  1.00  0.00           C
ATOM    972  O22 POPEB  55      10.770 100.140  71.854  1.00  0.00           O
ATOM    973  C22 POPEB  55      12.490  98.491  71.493  1.00  0.00           C
ATOM    976  C3  POPEB  55      12.790 102.710  73.033  1.00  0.00           C
ATOM    979  O31 POPEB  55      13.000 102.631  71.604  1.00  0.00           O
ATOM    980  C31 POPEB  55      14.250 102.792  71.183  1.00  0.00           C
ATOM    981  O32 POPEB  55      15.220 103.001  71.903  1.00  0.00           O
ATOM    982  C32 POPEB  55      14.360 102.491  69.694  1.00  0.00           C
ATOM    985  C23 POPEB  55      12.150  98.501  69.993  1.00  0.00           C
ATOM    988  C24 POPEB  55      12.830  97.341  69.263  1.00  0.00           C
ATOM    991  C25 POPEB  55      13.110  97.652  67.784  1.00  0.00           C
ATOM    994  C26 POPEB  55      12.130  97.021  66.793  1.00  0.00           C
ATOM    997  C27 POPEB  55      12.550  97.301  65.344  1.00  0.00           C
ATOM   1000  C28 POPEB  55      11.680  96.611  64.273  1.00  0.00           C
ATOM   1003  C29 POPEB  55      12.110  95.191  64.034  1.00  0.00           C
ATOM   1005 0C21 POPEB  55      12.330  94.592  62.844  1.00  0.00           C
ATOM   1007 1C21 POPEB  55      12.141  95.182  61.464  1.00  0.00           C
ATOM   1010 2C21 POPEB  55      13.260  94.830  60.453  1.00  0.00           C
ATOM   1013 3C21 POPEB  55      14.540  95.671  60.613  1.00  0.00           C
ATOM   1016 4C21 POPEB  55      15.660  95.311  59.603  1.00  0.00           C
ATOM   1019 5C21 POPEB  55      15.220  95.401  58.133  1.00  0.00           C
ATOM   1022 6C21 POPEB  55      16.360  95.112  57.133  1.00  0.00           C
ATOM   1025 7C21 POPEB  55      15.850  95.012  55.683  1.00  0.00           C
ATOM   1028 8C21 POPEB  55      16.960  94.711  54.663  1.00  0.00           C
ATOM   1032  C33 POPEB  55      15.811 102.661  69.153  1.00  0.00           C
ATOM   1035  C34 POPEB  55      16.100 102.131  67.723  1.00  0.00           C
ATOM   1038  C35 POPEB  55      15.950 100.611  67.553  1.00  0.00           C
ATOM   1041  C36 POPEB  55      16.571 100.081  66.243  1.00  0.00           C
ATOM   1044  C37 POPEB  55      16.080  98.661  65.933  1.00  0.00           C
ATOM   1047  C38 POPEB  55      16.930  97.871  64.913  1.00  0.00           C
ATOM   1050  C39 POPEB  55      16.490  98.001  63.453  1.00  0.00           C
ATOM   1053 0C31 POPEB  55      17.130  99.170  62.693  1.00  0.00           C
ATOM   1056 1C31 POPEB  55      17.091  98.951  61.173  1.00  0.00           C
ATOM   1059 2C31 POPEB  55      17.810 100.051  60.383  1.00  0.00           C
ATOM   1062 3C31 POPEB  55      18.270  99.592  58.983  1.00  0.00           C
ATOM   1065 4C31 POPEB  55      19.520  98.691  59.024  1.00  0.00           C
ATOM   1068 5C31 POPEB  55      19.960  98.230  57.633  1.00  0.00           C
ATOM   1071 6C31 POPEB  55      21.261  97.421  57.663  1.00  0.00           C
ATOM   1075  NH3 POPEC  56     115.360  14.240  29.413  1.00  0.00           N
ATOM   1079  C12 POPEC  56     116.511  15.191  29.153  1.00  0.00           C
ATOM   1082  C11 POPEC  56     116.061  16.500  28.513  1.00  0.00           C
ATOM   1085  P   POPEC  56     116.891  18.911  28.163  1.00  0.00           P
ATOM   1086  O13 POPEC  56     117.880  19.521  27.253  1.00  0.00           O
ATOM   1087  O14 POPEC  56     115.471  19.111  27.833  1.00  0.00           O
ATOM   1088  O11 POPEC  56     117.290  19.410  29.623  1.00  0.00           O
ATOM   1089  O12 POPEC  56     117.201  17.360  28.344  1.00  0.00           O
ATOM   1090  C1  POPEC  56     116.392  19.390  30.713  1.00  0.00           C
ATOM   1093  C2  POPEC  56     117.080  19.750  32.053  1.00  0.00           C
ATOM   1095  O21 POPEC  56     116.082  20.120  33.003  1.00  0.00           O
ATOM   1096  C21 POPEC  56     115.392  19.241  33.723  1.00  0.00           C
ATOM   1097  O22 POPEC  56     114.260  19.451  34.143  1.00  0.00           O
ATOM   1098  C22 POPEC  56     116.182  17.971  34.034  1.00  0.00           C
ATOM   1101  C3  POPEC  56     118.072  20.940  31.983  1.00  0.00           C
ATOM   1104  O31 POPEC  56     118.781  21.000  33.243  1.00  0.00           O
ATOM   1105  C31 POPEC  56     118.221  21.750  34.183  1.00  0.00           C
ATOM   1106  O32 POPEC  56     117.481  22.701  34.013  1.00  0.00           O
ATOM   1107  C32 POPEC  56     118.591  21.131  35.553  1.00  0.00           C
ATOM   1110  C23 POPEC  56     115.672  17.290  35.323  1.00  0.00           C
ATOM   1113  C24 POPEC  56     116.101  18.020  36.604  1.00  0.00           C
ATOM   1116  C25 POPEC  56     115.982  17.111  37.823  1.00  0.00           C
ATOM   1119  C26 POPEC  56     116.411  17.740  39.163  1.00  0.00           C
ATOM   1122  C27 POPEC  56     116.842  16.640  40.133  1.00  0.00           C
ATOM   1125  C28 POPEC  56     116.931  17.031  41.633  1.00  0.00           C
ATOM   1128  C29 POPEC  56     115.961  16.191  42.423  1.00  0.00           C
ATOM   1130 0C21 POPEC  56     116.182  15.310  43.413  1.00  0.00           C
ATOM   1132 1C21 POPEC  56     117.451  14.941  44.153  1.00  0.00           C
ATOM   1135 2C21 POPEC  56     116.992  14.451  45.543  1.00  0.00           C
ATOM   1138 3C21 POPEC  56     118.102  14.210  46.584  1.00  0.00           C
ATOM   1141 4C21 POPEC  56     117.521  13.531  47.834  1.00  0.00           C
ATOM   1144 5C21 POPEC  56     118.092  14.040  49.163  1.00  0.00           C
ATOM   1147 6C21 POPEC  56     118.632  12.960  50.103  1.00  0.00           C
ATOM   1150 7C21 POPEC  56     118.792  13.491  51.534  1.00  0.00           C
ATOM   1153 8C21 POPEC  56     119.482  12.500  52.483  1.00  0.00           C
ATOM   1157  C33 POPEC  56     118.212  21.931  36.833  1.00  0.00           C
ATOM   1160  C34 POPEC  56     117.682  21.021  37.953  1.00  0.00           C
ATOM   1163  C35 POPEC  56     118.181  21.370  39.363  1.00  0.00           C
ATOM   1166  C36 POPEC  56     117.451  22.510  40.084  1.00  0.00           C
ATOM   1169  C37 POPEC  56     117.561  22.401  41.613  1.00  0.00           C
ATOM   1172  C38 POPEC  56     116.870  23.551  42.363  1.00  0.00           C
ATOM   1175  C39 POPEC  56     117.811  24.431  43.193  1.00  0.00           C
ATOM   1178 0C31 POPEC  56     117.962  23.970  44.653  1.00  0.00           C
ATOM   1181 1C31 POPEC  56     118.690  25.010  45.513  1.00  0.00           C
ATOM   1184 2C31 POPEC  56     118.442  24.840  47.023  1.00  0.00           C
ATOM   1187 3C31 POPEC  56     119.701  24.471  47.834  1.00  0.00           C
ATOM   1190 4C31 POPEC  56     120.090  22.991  47.753  1.00  0.00           C
ATOM   1193 5C31 POPEC  56     121.182  22.631  48.773  1.00  0.00           C
ATOM   1196 6C31 POPEC  56     121.542  21.151  48.793  1.00  0.00           C
ATOM   1200  NH3 POPED  57      51.791 112.740  36.334  1.00  0.00           N
ATOM   1204  C12 POPED  57      51.440 114.061  36.943  1.00  0.00           C
ATOM   1207  C11 POPED  57      49.930 114.100  37.213  1.00  0.00           C
ATOM   1210  P   POPED  57      48.041 115.881  37.673  1.00  0.00           P
ATOM   1211  O13 POPED  57      48.062 117.351  37.653  1.00  0.00           O
ATOM   1212  O14 POPED  57      47.110 115.230  36.733  1.00  0.00           O
ATOM   1213  O11 POPED  57      47.870 115.301  39.153  1.00  0.00           O
ATOM   1214  O12 POPED  57      49.521 115.451  37.283  1.00  0.00           O
ATOM   1215  C1  POPED  57      47.360 116.080  40.233  1.00  0.00           C
ATOM   1218  C2  POPED  57      48.141 115.832  41.563  1.00  0.00           C
ATOM   1220  O21 POPED  57      47.742 116.870  42.483  1.00  0.00           O
ATOM   1221  C21 POPED  57      46.900 116.551  43.453  1.00  0.00           C
ATOM   1222  O22 POPED  57      46.470 115.441  43.694  1.00  0.00           O
ATOM   1223  C22 POPED  57      46.530 117.811  44.233  1.00  0.00           C
ATOM   1226  C3  POPED  57      49.681 115.870  41.343  1.00  0.00           C
ATOM   1229  O31 POPED  57      50.382 116.362  42.493  1.00  0.00           O
ATOM   1230  C31 POPED  57      50.292 115.651  43.593  1.00  0.00           C
ATOM   1231  O32 POPED  57      49.940 114.491  43.683  1.00  0.00           O
ATOM   1232  C32 POPED  57      50.391 116.661  44.754  1.00  0.00           C
ATOM   1235  C23 POPED  57      45.960 117.612  45.643  1.00  0.00           C
ATOM   1238  C24 POPED  57      45.591 118.941  46.334  1.00  0.00           C
ATOM   1241  C25 POPED  57      46.780 119.872  46.623  1.00  0.00           C
ATOM   1244  C26 POPED  57      46.760 120.441  48.053  1.00  0.00           C
ATOM   1247  C27 POPED  57      47.840 121.521  48.304  1.00  0.00           C
ATOM   1250  C28 POPED  57      47.800 122.111  49.733  1.00  0.00           C
ATOM   1253  C29 POPED  57      48.481 121.241  50.764  1.00  0.00           C
ATOM   1255 0C21 POPED  57      49.242 121.661  51.784  1.00  0.00           C
ATOM   1257 1C21 POPED  57      49.580 123.100  52.113  1.00  0.00           C
ATOM   1260 2C21 POPED  57      48.620 123.741  53.143  1.00  0.00           C
ATOM   1263 3C21 POPED  57      49.042 123.521  54.603  1.00  0.00           C
ATOM   1266 4C21 POPED  57      48.021 124.030  55.633  1.00  0.00           C
ATOM   1269 5C21 POPED  57      47.472 125.441  55.363  1.00  0.00           C
ATOM   1272 6C21 POPED  57      46.370 125.832  56.353  1.00  0.00           C
ATOM   1275 7C21 POPED  57      45.690 127.161  56.023  1.00  0.00           C
ATOM   1278 8C21 POPED  57      44.540 127.472  56.993  1.00  0.00           C
ATOM   1282  C33 POPED  57      50.400 116.051  46.173  1.00  0.00           C
ATOM   1285  C34 POPED  57      49.470 116.780  47.153  1.00  0.00           C
ATOM   1288  C35 POPED  57      49.981 116.740  48.603  1.00  0.00           C
ATOM   1291  C36 POPED  57      50.981 117.871  48.913  1.00  0.00           C
ATOM   1294  C37 POPED  57      51.650 117.631  50.263  1.00  0.00           C
ATOM   1297  C38 POPED  57      52.300 118.850  50.923  1.00  0.00           C
ATOM   1300  C39 POPED  57      52.390 118.561  52.423  1.00  0.00           C
ATOM   1303 0C31 POPED  57      53.251 119.471  53.304  1.00  0.00           C
ATOM   1306 1C31 POPED  57      53.091 118.971  54.753  1.00  0.00           C
ATOM   1309 2C31 POPED  57      54.280 119.291  55.683  1.00  0.00           C
ATOM   1312 3C31 POPED  57      55.210 118.090  55.933  1.00  0.00           C
ATOM   1315 4C31 POPED  57      54.550 116.901  56.674  1.00  0.00           C
ATOM   1318 5C31 POPED  57      55.550 115.771  56.903  1.00  0.00           C
ATOM   1321 6C31 POPED  57      55.000 114.550  57.633  1.00  0.00           C
ATOM   1325  NH3 POPEE  58      55.940  39.300  28.703  1.00  0.00           N
ATOM   1329  C12 POPEE  58      55.200  39.510  29.993  1.00  0.00           C
ATOM   1332  C11 POPEE  58      56.190  39.631  31.133  1.00  0.00           C
ATOM   1335  P   POPEE  58      56.352  39.921  33.633  1.00  0.00           P
ATOM   1336  O13 POPEE  58      56.851  38.590  34.043  1.00  0.00           O
ATOM   1337  O14 POPEE  58      57.350  40.980  33.453  1.00  0.00           O
ATOM   1338  O11 POPEE  58      55.321  40.420  34.694  1.00  0.00           O
ATOM   1339  O12 POPEE  58      55.451  39.721  32.343  1.00  0.00           O
ATOM   1340  C1  POPEE  58      54.242  39.590  35.074  1.00  0.00           C
ATOM   1343  C2  POPEE  58      54.100  39.811  36.584  1.00  0.00           C
ATOM   1345  O21 POPEE  58      53.161  38.902  37.184  1.00  0.00           O
ATOM   1346  C21 POPEE  58      51.891  38.911  36.803  1.00  0.00           C
ATOM   1347  O22 POPEE  58      51.411  39.580  35.903  1.00  0.00           O
ATOM   1348  C22 POPEE  58      51.110  38.001  37.753  1.00  0.00           C
ATOM   1351  C3  POPEE  58      53.852  41.320  36.883  1.00  0.00           C
ATOM   1354  O31 POPEE  58      54.080  41.631  38.273  1.00  0.00           O
ATOM   1355  C31 POPEE  58      53.010  41.371  39.013  1.00  0.00           C
ATOM   1356  O32 POPEE  58      51.931  40.991  38.613  1.00  0.00           O
ATOM   1357  C32 POPEE  58      53.290  41.631  40.463  1.00  0.00           C
ATOM   1360  C23 POPEE  58      49.591  38.260  37.733  1.00  0.00           C
ATOM   1363  C24 POPEE  58      48.880  37.582  38.913  1.00  0.00           C
ATOM   1366  C25 POPEE  58      48.771  38.401  40.214  1.00  0.00           C
ATOM   1369  C26 POPEE  58      47.510  39.281  40.263  1.00  0.00           C
ATOM   1372  C27 POPEE  58      47.510  40.311  41.413  1.00  0.00           C
ATOM   1375  C28 POPEE  58      47.110  39.780  42.803  1.00  0.00           C
ATOM   1378  C29 POPEE  58      48.171  38.941  43.483  1.00  0.00           C
ATOM   1380 0C21 POPEE  58      48.120  38.381  44.713  1.00  0.00           C
ATOM   1382 1C21 POPEE  58      47.050  38.460  45.773  1.00  0.00           C
ATOM   1385 2C21 POPEE  58      46.070  39.660  45.734  1.00  0.00           C
ATOM   1388 3C21 POPEE  58      45.370  39.910  47.083  1.00  0.00           C
ATOM   1391 4C21 POPEE  58      44.510  41.181  47.044  1.00  0.00           C
ATOM   1394 5C21 POPEE  58      44.701  42.071  48.283  1.00  0.00           C
ATOM   1397 6C21 POPEE  58      44.150  41.451  49.563  1.00  0.00           C
ATOM   1400 7C21 POPEE  58      44.321  42.382  50.773  1.00  0.00           C
ATOM   1403 8C21 POPEE  58      43.620  41.861  52.023  1.00  0.00           C
ATOM   1407  C33 POPEE  58      52.311  40.870  41.383  1.00  0.00           C
ATOM   1410  C34 POPEE  58      52.821  40.781  42.823  1.00  0.00           C
ATOM   1413  C35 POPEE  58      52.100  39.741  43.673  1.00  0.00           C
ATOM   1416  C36 POPEE  58      52.882  39.471  44.963  1.00  0.00           C
ATOM   1419  C37 POPEE  58      52.120  38.601  45.963  1.00  0.00           C
ATOM   1422  C38 POPEE  58      52.951  38.321  47.213  1.00  0.00           C
ATOM   1425  C39 POPEE  58      52.100  37.981  48.434  1.00  0.00           C
ATOM   1428 0C31 POPEE  58      52.922  38.071  49.733  1.00  0.00           C
ATOM   1431 1C31 POPEE  58      52.061  38.311  50.983  1.00  0.00           C
ATOM   1434 2C31 POPEE  58      52.792  39.151  52.033  1.00  0.00           C
ATOM   1437 3C31 POPEE  58      53.931  38.410  52.753  1.00  0.00           C
ATOM   1440 4C31 POPEE  58      53.481  37.761  54.073  1.00  0.00           C
ATOM   1443 5C31 POPEE  58      54.641  37.260  54.923  1.00  0.00           C
ATOM   1446 6C31 POPEE  58      54.242  36.971  56.373  1.00  0.00           C
ATOM   1450  NH3 POPEF  59      78.212 120.651  27.993  1.00  0.00           N
ATOM   1454  C12 POPEF  59      79.070 120.051  29.073  1.00  0.00           C
ATOM   1457  C11 POPEF  59      79.010 118.510  29.073  1.00  0.00           C
ATOM   1460  P   POPEF  59      81.451 118.020  29.924  1.00  0.00           P
ATOM   1461  O13 POPEF  59      81.842 118.601  28.613  1.00  0.00           O
ATOM   1462  O14 POPEF  59      82.021 116.721  30.323  1.00  0.00           O
ATOM   1463  O11 POPEF  59      81.712 119.121  31.013  1.00  0.00           O
ATOM   1464  O12 POPEF  59      79.882 117.911  30.023  1.00  0.00           O
ATOM   1465  C1  POPEF  59      80.812 119.161  32.133  1.00  0.00           C
ATOM   1468  C2  POPEF  59      81.322 120.191  33.164  1.00  0.00           C
ATOM   1470  O21 POPEF  59      80.290 121.161  33.434  1.00  0.00           O
ATOM   1471  C21 POPEF  59      79.370 120.681  34.253  1.00  0.00           C
ATOM   1472  O22 POPEF  59      79.360 119.550  34.723  1.00  0.00           O
ATOM   1473  C22 POPEF  59      78.290 121.721  34.523  1.00  0.00           C
ATOM   1476  C3  POPEF  59      82.580 120.921  32.623  1.00  0.00           C
ATOM   1479  O31 POPEF  59      82.922 122.050  33.444  1.00  0.00           O
ATOM   1480  C31 POPEF  59      83.451 121.670  34.603  1.00  0.00           C
ATOM   1481  O32 POPEF  59      84.361 120.881  34.733  1.00  0.00           O
ATOM   1482  C32 POPEF  59      82.551 122.232  35.693  1.00  0.00           C
ATOM   1485  C23 POPEF  59      77.731 121.521  35.934  1.00  0.00           C
ATOM   1488  C24 POPEF  59      76.682 122.561  36.343  1.00  0.00           C
ATOM   1491  C25 POPEF  59      76.481 122.491  37.863  1.00  0.00           C
ATOM   1494  C26 POPEF  59      75.481 123.501  38.434  1.00  0.00           C
ATOM   1497  C27 POPEF  59      75.640 123.601  39.953  1.00  0.00           C
ATOM   1500  C28 POPEF  59      74.491 124.340  40.664  1.00  0.00           C
ATOM   1503  C29 POPEF  59      74.370 125.791  40.284  1.00  0.00           C
ATOM   1505 0C21 POPEF  59      73.470 126.640  40.813  1.00  0.00           C
ATOM   1507 1C21 POPEF  59      72.440 126.292  41.863  1.00  0.00           C
ATOM   1510 2C21 POPEF  59      72.742 126.961  43.213  1.00  0.00           C
ATOM   1513 3C21 POPEF  59      71.650 126.721  44.263  1.00  0.00           C
ATOM   1516 4C21 POPEF  59      71.760 127.661  45.473  1.00  0.00           C
ATOM   1519 5C21 POPEF  59      71.860 126.942  46.823  1.00  0.00           C
ATOM   1522 6C21 POPEF  59      72.091 127.941  47.973  1.00  0.00           C
ATOM   1525 7C21 POPEF  59      72.430 127.251  49.304  1.00  0.00           C
ATOM   1528 8C21 POPEF  59      72.672 128.230  50.453  1.00  0.00           C
ATOM   1532  C33 POPEF  59      82.701 121.521  37.054  1.00  0.00           C
ATOM   1535  C34 POPEF  59      81.381 121.432  37.834  1.00  0.00           C
ATOM   1538  C35 POPEF  59      81.561 121.721  39.323  1.00  0.00           C
ATOM   1541  C36 POPEF  59      80.220 121.640  40.074  1.00  0.00           C
ATOM   1544  C37 POPEF  59      80.171 122.561  41.293  1.00  0.00           C
ATOM   1547  C38 POPEF  59      78.771 122.682  41.903  1.00  0.00           C
ATOM   1550  C39 POPEF  59      78.501 121.661  43.013  1.00  0.00           C
ATOM   1553 0C31 POPEF  59      77.091 121.850  43.563  1.00  0.00           C
ATOM   1556 1C31 POPEF  59      76.870 121.252  44.953  1.00  0.00           C
ATOM   1559 2C31 POPEF  59      75.591 121.780  45.613  1.00  0.00           C
ATOM   1562 3C31 POPEF  59      74.322 121.362  44.874  1.00  0.00           C
ATOM   1565 4C31 POPEF  59      73.110 122.201  45.284  1.00  0.00           C
ATOM   1568 5C31 POPEF  59      71.812 121.651  44.694  1.00  0.00           C
ATOM   1571 6C31 POPEF  59      70.591 122.470  45.103  1.00  0.00           C
ATOM   1575  NH3 POPEG  60     105.152  85.851  32.163  1.00  0.00           N
ATOM   1579  C12 POPEG  60     105.161  86.381  33.563  1.00  0.00           C
ATOM   1582  C11 POPEG  60     105.031  87.911  33.553  1.00  0.00           C
ATOM   1585  P   POPEG  60     104.902  89.881  35.243  1.00  0.00           P
ATOM   1586  O13 POPEG  60     106.040  90.741  34.823  1.00  0.00           O
ATOM   1587  O14 POPEG  60     103.582  90.350  34.764  1.00  0.00           O
ATOM   1588  O11 POPEG  60     104.872  89.921  36.813  1.00  0.00           O
ATOM   1589  O12 POPEG  60     105.171  88.370  34.893  1.00  0.00           O
ATOM   1590  C1  POPEG  60     104.361  91.122  37.423  1.00  0.00           C
ATOM   1593  C2  POPEG  60     105.301  91.621  38.543  1.00  0.00           C
ATOM   1595  O21 POPEG  60     104.820  92.901  39.013  1.00  0.00           O
ATOM   1596  C21 POPEG  60     103.582  92.920  39.503  1.00  0.00           C
ATOM   1597  O22 POPEG  60     102.691  93.631  39.073  1.00  0.00           O
ATOM   1598  C22 POPEG  60     103.421  91.910  40.643  1.00  0.00           C
ATOM   1601  C3  POPEG  60     106.760  91.740  38.023  1.00  0.00           C
ATOM   1604  O31 POPEG  60     107.661  91.991  39.113  1.00  0.00           O
ATOM   1605  C31 POPEG  60     108.892  91.561  38.894  1.00  0.00           C
ATOM   1606  O32 POPEG  60     109.322  91.191  37.813  1.00  0.00           O
ATOM   1607  C32 POPEG  60     109.622  91.611  40.233  1.00  0.00           C
ATOM   1610  C23 POPEG  60     102.521  92.441  41.784  1.00  0.00           C
ATOM   1613  C24 POPEG  60     102.341  91.460  42.953  1.00  0.00           C
ATOM   1616  C25 POPEG  60     103.641  90.911  43.563  1.00  0.00           C
ATOM   1619  C26 POPEG  60     103.512  90.490  45.033  1.00  0.00           C
ATOM   1622  C27 POPEG  60     104.692  89.650  45.534  1.00  0.00           C
ATOM   1625  C28 POPEG  60     104.720  89.431  47.073  1.00  0.00           C
ATOM   1628  C29 POPEG  60     105.252  90.641  47.784  1.00  0.00           C
ATOM   1630 0C21 POPEG  60     106.001  90.660  48.903  1.00  0.00           C
ATOM   1632 1C21 POPEG  60     106.371  89.501  49.793  1.00  0.00           C
ATOM   1635 2C21 POPEG  60     106.271  89.981  51.264  1.00  0.00           C
ATOM   1638 3C21 POPEG  60     106.182  88.871  52.313  1.00  0.00           C
ATOM   1641 4C21 POPEG  60     105.951  89.401  53.743  1.00  0.00           C
ATOM   1644 5C21 POPEG  60     104.771  90.380  53.834  1.00  0.00           C
ATOM   1647 6C21 POPEG  60     104.382  90.832  55.253  1.00  0.00           C
ATOM   1650 7C21 POPEG  60     103.162  91.780  55.204  1.00  0.00           C
ATOM   1653 8C21 POPEG  60     102.671  92.251  56.573  1.00  0.00           C
ATOM   1657  C33 POPEG  60     111.152  91.530  40.093  1.00  0.00           C
ATOM   1660  C34 POPEG  60     111.852  91.682  41.443  1.00  0.00           C
ATOM   1663  C35 POPEG  60     111.922  90.390  42.283  1.00  0.00           C
ATOM   1666  C36 POPEG  60     113.361  90.131  42.733  1.00  0.00           C
ATOM   1669  C37 POPEG  60     113.682  88.862  43.533  1.00  0.00           C
ATOM   1672  C38 POPEG  60     115.212  88.631  43.553  1.00  0.00           C
ATOM   1675  C39 POPEG  60     115.911  88.902  44.903  1.00  0.00           C
ATOM   1678 0C31 POPEG  60     116.152  87.600  45.683  1.00  0.00           C
ATOM   1681 1C31 POPEG  60     116.971  87.822  46.963  1.00  0.00           C
ATOM   1684 2C31 POPEG  60     116.511  86.901  48.104  1.00  0.00           C
ATOM   1687 3C31 POPEG  60     116.882  85.420  47.933  1.00  0.00           C
ATOM   1690 4C31 POPEG  60     118.302  85.081  48.413  1.00  0.00           C
ATOM   1693 5C31 POPEG  60     118.540  83.571  48.523  1.00  0.00           C
ATOM   1696 6C31 POPEG  60     119.841  83.211  49.253  1.00  0.00           C
ATOM   1700  NH3 POPEH  61      40.340 107.301  36.863  1.00  0.00           N
ATOM   1704  C12 POPEH  61      39.231 107.150  35.853  1.00  0.00           C
ATOM   1707  C11 POPEH  61      37.821 106.942  36.423  1.00  0.00           C
ATOM   1710  P   POPEH  61      35.560 105.851  35.753  1.00  0.00           P
ATOM   1711  O13 POPEH  61      35.010 106.810  36.733  1.00  0.00           O
ATOM   1712  O14 POPEH  61      34.800 105.471  34.533  1.00  0.00           O
ATOM   1713  O11 POPEH  61      35.911 104.491  36.503  1.00  0.00           O
ATOM   1714  O12 POPEH  61      37.010 106.381  35.373  1.00  0.00           O
ATOM   1715  C1  POPEH  61      35.190 104.170  37.704  1.00  0.00           C
ATOM   1718  C2  POPEH  61      36.090 104.251  38.964  1.00  0.00           C
ATOM   1720  O21 POPEH  61      35.790 103.202  39.903  1.00  0.00           O
ATOM   1721  C21 POPEH  61      34.560 103.160  40.383  1.00  0.00           C
ATOM   1722  O22 POPEH  61      33.540 103.531  39.834  1.00  0.00           O
ATOM   1723  C22 POPEH  61      34.661 102.710  41.843  1.00  0.00           C
ATOM   1726  C3  POPEH  61      36.061 105.641  39.663  1.00  0.00           C
ATOM   1729  O31 POPEH  61      36.030 105.560  41.113  1.00  0.00           O
ATOM   1730  C31 POPEH  61      37.190 105.322  41.713  1.00  0.00           C
ATOM   1731  O32 POPEH  61      38.260 105.201  41.163  1.00  0.00           O
ATOM   1732  C32 POPEH  61      36.931 105.361  43.223  1.00  0.00           C
ATOM   1735  C23 POPEH  61      33.550 101.740  42.233  1.00  0.00           C
ATOM   1738  C24 POPEH  61      33.460 101.502  43.754  1.00  0.00           C
ATOM   1741  C25 POPEH  61      32.681 100.210  44.024  1.00  0.00           C
ATOM   1744  C26 POPEH  61      31.880 100.191  45.334  1.00  0.00           C
ATOM   1747  C27 POPEH  61      30.931  98.990  45.354  1.00  0.00           C
ATOM   1750  C28 POPEH  61      30.220  98.762  46.703  1.00  0.00           C
ATOM   1753  C29 POPEH  61      31.120  98.020  47.663  1.00  0.00           C
ATOM   1755 0C21 POPEH  61      30.960  97.901  48.983  1.00  0.00           C
ATOM   1757 1C21 POPEH  61      29.870  98.461  49.853  1.00  0.00           C
ATOM   1760 2C21 POPEH  61      30.380  98.691  51.293  1.00  0.00           C
ATOM   1763 3C21 POPEH  61      29.280  98.482  52.343  1.00  0.00           C
ATOM   1766 4C21 POPEH  61      29.770  98.741  53.773  1.00  0.00           C
ATOM   1769 5C21 POPEH  61      28.810  98.160  54.823  1.00  0.00           C
ATOM   1772 6C21 POPEH  61      29.180  98.571  56.264  1.00  0.00           C
ATOM   1775 7C21 POPEH  61      28.350  97.822  57.313  1.00  0.00           C
ATOM   1778 8C21 POPEH  61      28.610  98.291  58.743  1.00  0.00           C
ATOM   1782  C33 POPEH  61      37.460 104.151  44.003  1.00  0.00           C
ATOM   1785  C34 POPEH  61      37.080 104.261  45.483  1.00  0.00           C
ATOM   1788  C35 POPEH  61      37.870 103.311  46.394  1.00  0.00           C
ATOM   1791  C36 POPEH  61      37.580 103.551  47.883  1.00  0.00           C
ATOM   1794  C37 POPEH  61      38.481 102.710  48.793  1.00  0.00           C
ATOM   1797  C38 POPEH  61      38.181 102.941  50.274  1.00  0.00           C
ATOM   1800  C39 POPEH  61      38.920 101.971  51.213  1.00  0.00           C
ATOM   1803 0C31 POPEH  61      38.701 102.321  52.683  1.00  0.00           C
ATOM   1806 1C31 POPEH  61      39.280 101.292  53.663  1.00  0.00           C
ATOM   1809 2C31 POPEH  61      39.470 101.901  55.053  1.00  0.00           C
ATOM   1812 3C31 POPEH  61      39.710 100.881  56.183  1.00  0.00           C
ATOM   1815 4C31 POPEH  61      38.411 100.240  56.683  1.00  0.00           C
ATOM   1818 5C31 POPEH  61      38.490  99.751  58.133  1.00  0.00           C
ATOM   1821 6C31 POPEH  61      37.131  99.340  58.694  1.00  0.00           C
ATOM   1825  NH3 POPEI  62      41.352  40.890  32.213  1.00  0.00           N
ATOM   1829  C12 POPEI  62      40.951  42.322  32.033  1.00  0.00           C
ATOM   1832  C11 POPEI  62      40.751  42.691  30.584  1.00  0.00           C
ATOM   1835  P   POPEI  62      39.021  44.660  30.393  1.00  0.00           P
ATOM   1836  O13 POPEI  62      39.180  46.120  30.343  1.00  0.00           O
ATOM   1837  O14 POPEI  62      38.490  44.111  29.123  1.00  0.00           O
ATOM   1838  O11 POPEI  62      38.141  44.191  31.593  1.00  0.00           O
ATOM   1839  O12 POPEI  62      40.451  44.071  30.584  1.00  0.00           O
ATOM   1840  C1  POPEI  62      37.710  45.091  32.613  1.00  0.00           C
ATOM   1843  C2  POPEI  62      38.341  44.701  33.964  1.00  0.00           C
ATOM   1845  O21 POPEI  62      37.451  44.940  35.063  1.00  0.00           O
ATOM   1846  C21 POPEI  62      37.100  46.190  35.323  1.00  0.00           C
ATOM   1847  O22 POPEI  62      37.440  47.182  34.694  1.00  0.00           O
ATOM   1848  C22 POPEI  62      36.250  46.201  36.604  1.00  0.00           C
ATOM   1851  C3  POPEI  62      39.771  45.280  34.174  1.00  0.00           C
ATOM   1854  O31 POPEI  62      40.440  44.541  35.204  1.00  0.00           O
ATOM   1855  C31 POPEI  62      40.161  44.981  36.433  1.00  0.00           C
ATOM   1856  O32 POPEI  62      39.870  46.120  36.733  1.00  0.00           O
ATOM   1857  C32 POPEI  62      40.231  43.790  37.374  1.00  0.00           C
ATOM   1860  C23 POPEI  62      36.701  47.361  37.493  1.00  0.00           C
ATOM   1863  C24 POPEI  62      36.021  47.512  38.863  1.00  0.00           C
ATOM   1866  C25 POPEI  62      36.350  46.431  39.893  1.00  0.00           C
ATOM   1869  C26 POPEI  62      35.970  46.921  41.303  1.00  0.00           C
ATOM   1872  C27 POPEI  62      36.080  45.830  42.374  1.00  0.00           C
ATOM   1875  C28 POPEI  62      35.751  46.311  43.793  1.00  0.00           C
ATOM   1878  C29 POPEI  62      36.740  47.330  44.323  1.00  0.00           C
ATOM   1880 0C21 POPEI  62      36.861  47.731  45.593  1.00  0.00           C
ATOM   1882 1C21 POPEI  62      35.981  47.280  46.733  1.00  0.00           C
ATOM   1885 2C21 POPEI  62      36.751  46.731  47.943  1.00  0.00           C
ATOM   1888 3C21 POPEI  62      35.760  46.181  48.983  1.00  0.00           C
ATOM   1891 4C21 POPEI  62      36.460  45.490  50.163  1.00  0.00           C
ATOM   1894 5C21 POPEI  62      36.571  46.361  51.413  1.00  0.00           C
ATOM   1897 6C21 POPEI  62      35.220  46.581  52.103  1.00  0.00           C
ATOM   1900 7C21 POPEI  62      35.400  47.140  53.523  1.00  0.00           C
ATOM   1903 8C21 POPEI  62      34.071  47.312  54.223  1.00  0.00           C
ATOM   1907  C33 POPEI  62      38.891  43.660  38.123  1.00  0.00           C
ATOM   1910  C34 POPEI  62      38.750  42.300  38.923  1.00  0.00           C
ATOM   1913  C35 POPEI  62      39.631  40.980  38.873  1.00  0.00           C
ATOM   1916  C36 POPEI  62      38.891  39.771  38.273  1.00  0.00           C
ATOM   1919  C37 POPEI  62      39.600  38.432  38.523  1.00  0.00           C
ATOM   1922  C38 POPEI  62      38.760  37.221  38.104  1.00  0.00           C
ATOM   1925  C39 POPEI  62      38.731  36.081  39.133  1.00  0.00           C
ATOM   1928 0C31 POPEI  62      37.930  36.470  40.373  1.00  0.00           C
ATOM   1931 1C31 POPEI  62      37.780  35.361  41.423  1.00  0.00           C
ATOM   1934 2C31 POPEI  62      36.951  35.861  42.603  1.00  0.00           C
ATOM   1937 3C31 POPEI  62      36.710  34.811  43.703  1.00  0.00           C
ATOM   1940 4C31 POPEI  62      38.001  34.451  44.453  1.00  0.00           C
ATOM   1943 5C31 POPEI  62      37.780  34.211  45.953  1.00  0.00           C
ATOM   1946 6C31 POPEI  62      39.100  34.201  46.723  1.00  0.00           C
ATOM   1950  NH3 POPEJ  63     112.822  65.760  71.513  1.00  0.00           N
ATOM   1954  C12 POPEJ  63     111.371  66.101  71.683  1.00  0.00           C
ATOM   1957  C11 POPEJ  63     111.182  66.811  73.024  1.00  0.00           C
ATOM   1960  P   POPEJ  63     109.102  68.112  73.983  1.00  0.00           P
ATOM   1961  O13 POPEJ  63     108.260  67.690  75.133  1.00  0.00           O
ATOM   1962  O14 POPEJ  63     110.142  69.111  74.313  1.00  0.00           O
ATOM   1963  O11 POPEJ  63     108.221  68.611  72.784  1.00  0.00           O
ATOM   1964  O12 POPEJ  63     109.790  66.862  73.343  1.00  0.00           O
ATOM   1965  C1  POPEJ  63     107.870  69.991  72.723  1.00  0.00           C
ATOM   1968  C2  POPEJ  63     106.831  70.230  71.613  1.00  0.00           C
ATOM   1970  O21 POPEJ  63     106.581  71.631  71.503  1.00  0.00           O
ATOM   1971  C21 POPEJ  63     107.320  72.331  70.683  1.00  0.00           C
ATOM   1972  O22 POPEJ  63     108.391  71.980  70.204  1.00  0.00           O
ATOM   1973  C22 POPEJ  63     106.502  73.572  70.293  1.00  0.00           C
ATOM   1976  C3  POPEJ  63     105.480  69.521  71.933  1.00  0.00           C
ATOM   1979  O31 POPEJ  63     104.352  70.400  71.874  1.00  0.00           O
ATOM   1980  C31 POPEJ  63     103.701  70.691  70.734  1.00  0.00           C
ATOM   1981  O32 POPEJ  63     102.752  71.461  70.674  1.00  0.00           O
ATOM   1982  C32 POPEJ  63     104.300  70.071  69.473  1.00  0.00           C
ATOM   1985  C23 POPEJ  63     107.341  74.851  70.103  1.00  0.00           C
ATOM   1988  C24 POPEJ  63     106.480  76.120  70.113  1.00  0.00           C
ATOM   1991  C25 POPEJ  63     105.751  76.402  68.793  1.00  0.00           C
ATOM   1994  C26 POPEJ  63     106.532  77.330  67.844  1.00  0.00           C
ATOM   1997  C27 POPEJ  63     105.592  78.131  66.924  1.00  0.00           C
ATOM   2000  C28 POPEJ  63     106.311  79.140  66.003  1.00  0.00           C
ATOM   2003  C29 POPEJ  63     107.001  80.250  66.763  1.00  0.00           C
ATOM   2005 0C21 POPEJ  63     107.612  81.320  66.203  1.00  0.00           C
ATOM   2007 1C21 POPEJ  63     107.671  81.611  64.723  1.00  0.00           C
ATOM   2010 2C21 POPEJ  63     107.411  83.100  64.393  1.00  0.00           C
ATOM   2013 3C21 POPEJ  63     106.070  83.622  64.944  1.00  0.00           C
ATOM   2016 4C21 POPEJ  63     105.441  84.741  64.104  1.00  0.00           C
ATOM   2019 5C21 POPEJ  63     105.930  86.161  64.433  1.00  0.00           C
ATOM   2022 6C21 POPEJ  63     104.811  87.031  65.053  1.00  0.00           C
ATOM   2025 7C21 POPEJ  63     105.240  88.491  65.263  1.00  0.00           C
ATOM   2028 8C21 POPEJ  63     104.110  89.391  65.773  1.00  0.00           C
ATOM   2032  C33 POPEJ  63     103.792  70.721  68.164  1.00  0.00           C
ATOM   2035  C34 POPEJ  63     104.790  70.480  67.023  1.00  0.00           C
ATOM   2038  C35 POPEJ  63     104.431  71.160  65.694  1.00  0.00           C
ATOM   2041  C36 POPEJ  63     104.521  72.690  65.723  1.00  0.00           C
ATOM   2044  C37 POPEJ  63     104.492  73.301  64.323  1.00  0.00           C
ATOM   2047  C38 POPEJ  63     104.611  74.831  64.383  1.00  0.00           C
ATOM   2050  C39 POPEJ  63     104.431  75.510  63.023  1.00  0.00           C
ATOM   2053 0C31 POPEJ  63     104.160  77.010  63.183  1.00  0.00           C
ATOM   2056 1C31 POPEJ  63     103.850  77.721  61.854  1.00  0.00           C
ATOM   2059 2C31 POPEJ  63     102.831  78.860  61.993  1.00  0.00           C
ATOM   2062 3C31 POPEJ  63     103.411  80.191  62.504  1.00  0.00           C
ATOM   2065 4C31 POPEJ  63     102.290  81.210  62.763  1.00  0.00           C
ATOM   2068 5C31 POPEJ  63     102.792  82.612  63.113  1.00  0.00           C
ATOM   2071 6C31 POPEJ  63     101.651  83.601  63.343  1.00  0.00           C
ATOM   2075  NH3 POPEK  64     121.962  40.531  26.383  1.00  0.00           N
ATOM   2079  C12 POPEK  64     122.052  42.021  26.653  1.00  0.00           C
ATOM   2082  C11 POPEK  64     121.040  42.811  25.813  1.00  0.00           C
ATOM   2085  P   POPEK  64     120.611  45.420  25.573  1.00  0.00           P
ATOM   2086  O13 POPEK  64     121.362  46.371  24.753  1.00  0.00           O
ATOM   2087  O14 POPEK  64     119.242  45.061  25.123  1.00  0.00           O
ATOM   2088  O11 POPEK  64     120.532  45.890  27.094  1.00  0.00           O
ATOM   2089  O12 POPEK  64     121.511  44.141  25.683  1.00  0.00           O
ATOM   2090  C1  POPEK  64     121.411  45.472  28.143  1.00  0.00           C
ATOM   2093  C2  POPEK  64     120.672  45.461  29.503  1.00  0.00           C
ATOM   2095  O21 POPEK  64     121.392  44.741  30.503  1.00  0.00           O
ATOM   2096  C21 POPEK  64     122.521  45.161  31.013  1.00  0.00           C
ATOM   2097  O22 POPEK  64     123.260  46.030  30.584  1.00  0.00           O
ATOM   2098  C22 POPEK  64     122.792  44.281  32.253  1.00  0.00           C
ATOM   2101  C3  POPEK  64     119.251  44.812  29.403  1.00  0.00           C
ATOM   2104  O31 POPEK  64     118.442  45.181  30.523  1.00  0.00           O
ATOM   2105  C31 POPEK  64     118.811  44.640  31.683  1.00  0.00           C
ATOM   2106  O32 POPEK  64     119.230  43.510  31.853  1.00  0.00           O
ATOM   2107  C32 POPEK  64     118.850  45.760  32.703  1.00  0.00           C
ATOM   2110  C23 POPEK  64     123.190  45.100  33.504  1.00  0.00           C
ATOM   2113  C24 POPEK  64     123.321  44.240  34.773  1.00  0.00           C
ATOM   2116  C25 POPEK  64     121.982  43.731  35.334  1.00  0.00           C
ATOM   2119  C26 POPEK  64     122.062  43.291  36.813  1.00  0.00           C
ATOM   2122  C27 POPEK  64     120.891  42.382  37.243  1.00  0.00           C
ATOM   2125  C28 POPEK  64     120.942  41.901  38.723  1.00  0.00           C
ATOM   2128  C29 POPEK  64     120.522  42.961  39.713  1.00  0.00           C
ATOM   2130 0C21 POPEK  64     119.932  42.751  40.913  1.00  0.00           C
ATOM   2132 1C21 POPEK  64     119.592  41.420  41.543  1.00  0.00           C
ATOM   2135 2C21 POPEK  64     118.591  41.472  42.723  1.00  0.00           C
ATOM   2138 3C21 POPEK  64     117.220  40.840  42.393  1.00  0.00           C
ATOM   2141 4C21 POPEK  64     116.350  40.511  43.624  1.00  0.00           C
ATOM   2144 5C21 POPEK  64     115.751  41.701  44.373  1.00  0.00           C
ATOM   2147 6C21 POPEK  64     114.641  41.250  45.334  1.00  0.00           C
ATOM   2150 7C21 POPEK  64     114.072  42.370  46.203  1.00  0.00           C
ATOM   2153 8C21 POPEK  64     112.901  41.921  47.083  1.00  0.00           C
ATOM   2157  C33 POPEK  64     118.470  45.341  34.133  1.00  0.00           C
ATOM   2160  C34 POPEK  64     118.570  46.571  35.033  1.00  0.00           C
ATOM   2163  C35 POPEK  64     118.811  46.280  36.513  1.00  0.00           C
ATOM   2166  C36 POPEK  64     117.730  45.431  37.184  1.00  0.00           C
ATOM   2169  C37 POPEK  64     117.801  45.581  38.713  1.00  0.00           C
ATOM   2172  C38 POPEK  64     116.751  44.760  39.473  1.00  0.00           C
ATOM   2175  C39 POPEK  64     116.791  44.970  41.004  1.00  0.00           C
ATOM   2178 0C31 POPEK  64     116.610  46.420  41.454  1.00  0.00           C
ATOM   2181 1C31 POPEK  64     116.201  46.490  42.924  1.00  0.00           C
ATOM   2184 2C31 POPEK  64     116.111  47.911  43.493  1.00  0.00           C
ATOM   2187 3C31 POPEK  64     115.152  48.011  44.684  1.00  0.00           C
ATOM   2190 4C31 POPEK  64     115.380  46.940  45.763  1.00  0.00           C
ATOM   2193 5C31 POPEK  64     114.492  47.151  46.984  1.00  0.00           C
ATOM   2196 6C31 POPEK  64     114.552  45.971  47.943  1.00  0.00           C
ATOM   2200  NH3 POPEL  65      99.972  92.752  36.173  1.00  0.00           N
ATOM   2204  C12 POPEL  65     100.061  94.240  36.043  1.00  0.00           C
ATOM   2207  C11 POPEL  65      98.661  94.771  35.734  1.00  0.00           C
ATOM   2210  P   POPEL  65      97.421  97.041  36.183  1.00  0.00           P
ATOM   2211  O13 POPEL  65      97.451  98.321  35.453  1.00  0.00           O
ATOM   2212  O14 POPEL  65      96.222  96.180  36.033  1.00  0.00           O
ATOM   2213  O11 POPEL  65      97.671  97.232  37.733  1.00  0.00           O
ATOM   2214  O12 POPEL  65      98.690  96.201  35.734  1.00  0.00           O
ATOM   2215  C1  POPEL  65      98.762  96.572  38.383  1.00  0.00           C
ATOM   2218  C2  POPEL  65      98.690  96.751  39.903  1.00  0.00           C
ATOM   2220  O21 POPEL  65      99.951  96.231  40.373  1.00  0.00           O
ATOM   2221  C21 POPEL  65     100.790  97.141  40.843  1.00  0.00           C
ATOM   2222  O22 POPEL  65     100.541  98.300  41.053  1.00  0.00           O
ATOM   2223  C22 POPEL  65     102.161  96.471  41.073  1.00  0.00           C
ATOM   2226  C3  POPEL  65      97.472  95.961  40.483  1.00  0.00           C
ATOM   2229  O31 POPEL  65      97.001  96.390  41.773  1.00  0.00           O
ATOM   2230  C31 POPEL  65      97.761  96.071  42.813  1.00  0.00           C
ATOM   2231  O32 POPEL  65      98.862  95.560  42.733  1.00  0.00           O
ATOM   2232  C32 POPEL  65      96.940  96.301  44.094  1.00  0.00           C
ATOM   2235  C23 POPEL  65     103.162  97.451  41.743  1.00  0.00           C
ATOM   2238  C24 POPEL  65     104.622  96.991  41.683  1.00  0.00           C
ATOM   2241  C25 POPEL  65     104.841  95.641  42.383  1.00  0.00           C
ATOM   2244  C26 POPEL  65     106.241  95.401  42.963  1.00  0.00           C
ATOM   2247  C27 POPEL  65     106.210  94.251  43.983  1.00  0.00           C
ATOM   2250  C28 POPEL  65     107.451  94.182  44.903  1.00  0.00           C
ATOM   2253  C29 POPEL  65     107.092  93.551  46.233  1.00  0.00           C
ATOM   2255 0C21 POPEL  65     107.460  93.960  47.463  1.00  0.00           C
ATOM   2257 1C21 POPEL  65     108.411  95.090  47.784  1.00  0.00           C
ATOM   2260 2C21 POPEL  65     108.290  95.702  49.213  1.00  0.00           C
ATOM   2263 3C21 POPEL  65     107.521  97.031  49.263  1.00  0.00           C
ATOM   2266 4C21 POPEL  65     107.831  97.880  50.503  1.00  0.00           C
ATOM   2269 5C21 POPEL  65     106.651  98.081  51.473  1.00  0.00           C
ATOM   2272 6C21 POPEL  65     107.071  98.990  52.633  1.00  0.00           C
ATOM   2275 7C21 POPEL  65     106.001  99.270  53.694  1.00  0.00           C
ATOM   2278 8C21 POPEL  65     106.511 100.161  54.834  1.00  0.00           C
ATOM   2282  C33 POPEL  65      97.561  97.241  45.173  1.00  0.00           C
ATOM   2285  C34 POPEL  65      97.341  96.691  46.594  1.00  0.00           C
ATOM   2288  C35 POPEL  65      95.872  96.511  46.993  1.00  0.00           C
ATOM   2291  C36 POPEL  65      95.712  95.490  48.143  1.00  0.00           C
ATOM   2294  C37 POPEL  65      94.540  94.491  47.943  1.00  0.00           C
ATOM   2297  C38 POPEL  65      94.671  93.192  48.743  1.00  0.00           C
ATOM   2300  C39 POPEL  65      94.680  93.342  50.274  1.00  0.00           C
ATOM   2303 0C31 POPEL  65      93.312  93.650  50.893  1.00  0.00           C
ATOM   2306 1C31 POPEL  65      93.391  93.752  52.433  1.00  0.00           C
ATOM   2309 2C31 POPEL  65      92.062  94.121  53.093  1.00  0.00           C
ATOM   2312 3C31 POPEL  65      92.201  94.431  54.593  1.00  0.00           C
ATOM   2315 4C31 POPEL  65      92.440  93.202  55.473  1.00  0.00           C
ATOM   2318 5C31 POPEL  65      92.852  93.571  56.903  1.00  0.00           C
ATOM   2321 6C31 POPEL  65      92.992  92.351  57.823  1.00  0.00           C
ATOM   2325  NH3 POPEM  66      19.580 113.451  35.413  1.00  0.00           N
ATOM   2329  C12 POPEM  66      18.280 113.781  36.103  1.00  0.00           C
ATOM   2332  C11 POPEM  66      17.150 112.911  35.553  1.00  0.00           C
ATOM   2335  P   POPEM  66      14.660 112.411  35.583  1.00  0.00           P
ATOM   2336  O13 POPEM  66      13.670 113.451  35.263  1.00  0.00           O
ATOM   2337  O14 POPEM  66      15.160 111.572  34.493  1.00  0.00           O
ATOM   2338  O11 POPEM  66      14.170 111.530  36.813  1.00  0.00           O
ATOM   2339  O12 POPEM  66      15.910 113.202  36.223  1.00  0.00           O
ATOM   2340  C1  POPEM  66      15.120 110.811  37.603  1.00  0.00           C
ATOM   2343  C2  POPEM  66      14.430 109.811  38.584  1.00  0.00           C
ATOM   2345  O21 POPEM  66      15.330 109.501  39.663  1.00  0.00           O
ATOM   2346  C21 POPEM  66      15.970 108.351  39.813  1.00  0.00           C
ATOM   2347  O22 POPEM  66      16.040 107.421  39.024  1.00  0.00           O
ATOM   2348  C22 POPEM  66      16.811 108.421  41.113  1.00  0.00           C
ATOM   2351  C3  POPEM  66      13.730 108.622  37.844  1.00  0.00           C
ATOM   2354  O31 POPEM  66      13.370 107.521  38.703  1.00  0.00           O
ATOM   2355  C31 POPEM  66      12.401 107.771  39.573  1.00  0.00           C
ATOM   2356  O32 POPEM  66      11.770 108.811  39.673  1.00  0.00           O
ATOM   2357  C32 POPEM  66      12.180 106.561  40.483  1.00  0.00           C
ATOM   2360  C23 POPEM  66      16.790 107.211  42.103  1.00  0.00           C
ATOM   2363  C24 POPEM  66      18.170 106.931  42.774  1.00  0.00           C
ATOM   2366  C25 POPEM  66      18.161 106.241  44.163  1.00  0.00           C
ATOM   2369  C26 POPEM  66      18.200 107.181  45.403  1.00  0.00           C
ATOM   2372  C27 POPEM  66      19.040 106.581  46.563  1.00  0.00           C
ATOM   2375  C28 POPEM  66      18.780 107.120  48.003  1.00  0.00           C
ATOM   2378  C29 POPEM  66      19.020 108.580  48.294  1.00  0.00           C
ATOM   2380 0C21 POPEM  66      19.830 109.151  49.223  1.00  0.00           C
ATOM   2382 1C21 POPEM  66      20.811 108.510  50.183  1.00  0.00           C
ATOM   2385 2C21 POPEM  66      20.501 108.691  51.693  1.00  0.00           C
ATOM   2388 3C21 POPEM  66      21.600 109.391  52.533  1.00  0.00           C
ATOM   2391 4C21 POPEM  66      21.270 109.361  54.043  1.00  0.00           C
ATOM   2394 5C21 POPEM  66      22.411 109.771  55.004  1.00  0.00           C
ATOM   2397 6C21 POPEM  66      21.840 110.401  56.283  1.00  0.00           C
ATOM   2400 7C21 POPEM  66      22.590 110.140  57.603  1.00  0.00           C
ATOM   2403 8C21 POPEM  66      21.921 110.842  58.793  1.00  0.00           C
ATOM   2407  C33 POPEM  66      12.200 106.870  41.984  1.00  0.00           C
ATOM   2410  C34 POPEM  66      12.130 105.572  42.793  1.00  0.00           C
ATOM   2413  C35 POPEM  66      11.941 105.791  44.293  1.00  0.00           C
ATOM   2416  C36 POPEM  66      12.950 106.780  44.883  1.00  0.00           C
ATOM   2419  C37 POPEM  66      12.731 107.120  46.353  1.00  0.00           C
ATOM   2422  C38 POPEM  66      13.490 108.400  46.753  1.00  0.00           C
ATOM   2425  C39 POPEM  66      12.970 109.042  48.034  1.00  0.00           C
ATOM   2428 0C31 POPEM  66      13.540 108.421  49.323  1.00  0.00           C
ATOM   2431 1C31 POPEM  66      12.840 109.002  50.563  1.00  0.00           C
ATOM   2434 2C31 POPEM  66      13.280 108.342  51.874  1.00  0.00           C
ATOM   2437 3C31 POPEM  66      12.460 108.811  53.083  1.00  0.00           C
ATOM   2440 4C31 POPEM  66      13.000 110.100  53.723  1.00  0.00           C
ATOM   2443 5C31 POPEM  66      12.170 110.600  54.913  1.00  0.00           C
ATOM   2446 6C31 POPEM  66      12.770 111.810  55.633  1.00  0.00           C
ATOM   2450  NH3 POPEN  67     101.231 124.830  76.883  1.00  0.00           N
ATOM   2454  C12 POPEN  67     101.521 123.361  77.023  1.00  0.00           C
ATOM   2457  C11 POPEN  67     103.022 123.060  77.194  1.00  0.00           C
ATOM   2460  P   POPEN  67     104.611 121.091  76.413  1.00  0.00           P
ATOM   2461  O13 POPEN  67     105.712 121.801  77.093  1.00  0.00           O
ATOM   2462  O14 POPEN  67     104.592 119.620  76.444  1.00  0.00           O
ATOM   2463  O11 POPEN  67     104.622 121.542  74.903  1.00  0.00           O
ATOM   2464  O12 POPEN  67     103.221 121.682  76.914  1.00  0.00           O
ATOM   2465  C1  POPEN  67     105.292 122.740  74.503  1.00  0.00           C
ATOM   2468  C2  POPEN  67     104.592 123.381  73.293  1.00  0.00           C
ATOM   2470  O21 POPEN  67     105.212 124.641  73.004  1.00  0.00           O
ATOM   2471  C21 POPEN  67     106.252 124.480  72.203  1.00  0.00           C
ATOM   2472  O22 POPEN  67     106.791 123.421  71.953  1.00  0.00           O
ATOM   2473  C22 POPEN  67     106.551 125.811  71.534  1.00  0.00           C
ATOM   2476  C3  POPEN  67     103.092 123.650  73.524  1.00  0.00           C
ATOM   2479  O31 POPEN  67     102.432 123.591  72.243  1.00  0.00           O
ATOM   2480  C31 POPEN  67     101.271 124.230  72.173  1.00  0.00           C
ATOM   2481  O32 POPEN  67     100.872 125.051  72.983  1.00  0.00           O
ATOM   2482  C32 POPEN  67     100.471 123.580  71.053  1.00  0.00           C
ATOM   2485  C23 POPEN  67     107.372 125.620  70.233  1.00  0.00           C
ATOM   2488  C24 POPEN  67     106.782 126.421  69.063  1.00  0.00           C
ATOM   2491  C25 POPEN  67     107.840 126.821  68.043  1.00  0.00           C
ATOM   2494  C26 POPEN  67     108.540 125.662  67.313  1.00  0.00           C
ATOM   2497  C27 POPEN  67     109.611 126.231  66.373  1.00  0.00           C
ATOM   2500  C28 POPEN  67     110.441 125.182  65.633  1.00  0.00           C
ATOM   2503  C29 POPEN  67     111.502 125.870  64.803  1.00  0.00           C
ATOM   2505 0C21 POPEN  67     111.271 126.521  63.643  1.00  0.00           C
ATOM   2507 1C21 POPEN  67     109.932 126.590  62.953  1.00  0.00           C
ATOM   2510 2C21 POPEN  67     109.991 127.041  61.483  1.00  0.00           C
ATOM   2513 3C21 POPEN  67     111.082 126.331  60.653  1.00  0.00           C
ATOM   2516 4C21 POPEN  67     110.702 126.201  59.183  1.00  0.00           C
ATOM   2519 5C21 POPEN  67     111.931 126.080  58.283  1.00  0.00           C
ATOM   2522 6C21 POPEN  67     111.561 125.781  56.833  1.00  0.00           C
ATOM   2525 7C21 POPEN  67     112.730 126.031  55.883  1.00  0.00           C
ATOM   2528 8C21 POPEN  67     112.391 125.771  54.414  1.00  0.00           C
ATOM   2532  C33 POPEN  67      99.650 124.571  70.204  1.00  0.00           C
ATOM   2535  C34 POPEN  67      98.671 123.801  69.304  1.00  0.00           C
ATOM   2538  C35 POPEN  67      98.202 124.631  68.104  1.00  0.00           C
ATOM   2541  C36 POPEN  67      96.861 124.170  67.543  1.00  0.00           C
ATOM   2544  C37 POPEN  67      96.350 125.182  66.513  1.00  0.00           C
ATOM   2547  C38 POPEN  67      94.891 124.970  66.113  1.00  0.00           C
ATOM   2550  C39 POPEN  67      94.291 126.191  65.414  1.00  0.00           C
ATOM   2553 0C31 POPEN  67      93.970 127.330  66.394  1.00  0.00           C
ATOM   2556 1C31 POPEN  67      93.141 128.451  65.764  1.00  0.00           C
ATOM   2559 2C31 POPEN  67      92.542 129.402  66.823  1.00  0.00           C
ATOM   2562 3C31 POPEN  67      91.281 130.123  66.334  1.00  0.00           C
ATOM   2565 4C31 POPEN  67      91.421 131.653  66.243  1.00  0.00           C
ATOM   2568 5C31 POPEN  67      90.112 132.312  65.783  1.00  0.00           C
ATOM   2571 6C31 POPEN  67      90.182 133.831  65.723  1.00  0.00           C
ATOM   2575  NH3 POPEO  68       5.660 112.840  76.553  1.00  0.00           N
ATOM   2579  C12 POPEO  68       6.830 111.910  76.623  1.00  0.00           C
ATOM   2582  C11 POPEO  68       6.360 110.451  76.774  1.00  0.00           C
ATOM   2585  P   POPEO  68       8.790 109.631  77.383  1.00  0.00           P
ATOM   2586  O13 POPEO  68       9.570 108.400  77.133  1.00  0.00           O
ATOM   2587  O14 POPEO  68       8.540 109.991  78.793  1.00  0.00           O
ATOM   2588  O11 POPEO  68       9.410 110.811  76.523  1.00  0.00           O
ATOM   2589  O12 POPEO  68       7.410 109.501  76.623  1.00  0.00           O
ATOM   2590  C1  POPEO  68      10.540 110.630  75.653  1.00  0.00           C
ATOM   2593  C2  POPEO  68      10.270 109.941  74.274  1.00  0.00           C
ATOM   2595  O21 POPEO  68      11.190 110.401  73.273  1.00  0.00           O
ATOM   2596  C21 POPEO  68      12.310 109.741  73.183  1.00  0.00           C
ATOM   2597  O22 POPEO  68      12.950 109.240  74.084  1.00  0.00           O
ATOM   2598  C22 POPEO  68      12.580 109.480  71.693  1.00  0.00           C
ATOM   2601  C3  POPEO  68       8.860 110.182  73.673  1.00  0.00           C
ATOM   2604  O31 POPEO  68       8.830 109.711  72.283  1.00  0.00           O
ATOM   2605  C31 POPEO  68       8.070 110.471  71.503  1.00  0.00           C
ATOM   2606  O32 POPEO  68       7.400 111.411  71.903  1.00  0.00           O
ATOM   2607  C32 POPEO  68       8.210 110.090  70.033  1.00  0.00           C
ATOM   2610  C23 POPEO  68      13.160 110.671  70.903  1.00  0.00           C
ATOM   2613  C24 POPEO  68      13.020 110.460  69.393  1.00  0.00           C
ATOM   2616  C25 POPEO  68      13.490 111.640  68.533  1.00  0.00           C
ATOM   2619  C26 POPEO  68      14.771 111.390  67.714  1.00  0.00           C
ATOM   2622  C27 POPEO  68      14.491 110.821  66.313  1.00  0.00           C
ATOM   2625  C28 POPEO  68      15.730 110.771  65.383  1.00  0.00           C
ATOM   2628  C29 POPEO  68      15.360 110.280  64.003  1.00  0.00           C
ATOM   2630 0C21 POPEO  68      15.990 110.572  62.854  1.00  0.00           C
ATOM   2632 1C21 POPEO  68      17.231 111.411  62.673  1.00  0.00           C
ATOM   2635 2C21 POPEO  68      17.061 112.570  61.683  1.00  0.00           C
ATOM   2638 3C21 POPEO  68      16.670 112.131  60.263  1.00  0.00           C
ATOM   2641 4C21 POPEO  68      16.911 113.202  59.203  1.00  0.00           C
ATOM   2644 5C21 POPEO  68      16.030 114.461  59.263  1.00  0.00           C
ATOM   2647 6C21 POPEO  68      14.930 114.471  58.194  1.00  0.00           C
ATOM   2650 7C21 POPEO  68      14.180 115.800  58.143  1.00  0.00           C
ATOM   2653 8C21 POPEO  68      13.120 115.861  57.043  1.00  0.00           C
ATOM   2657  C33 POPEO  68       7.400 111.061  69.133  1.00  0.00           C
ATOM   2660  C34 POPEO  68       7.930 111.252  67.704  1.00  0.00           C
ATOM   2663  C35 POPEO  68       7.310 110.340  66.623  1.00  0.00           C
ATOM   2666  C36 POPEO  68       8.040 109.011  66.423  1.00  0.00           C
ATOM   2669  C37 POPEO  68       7.630 108.342  65.103  1.00  0.00           C
ATOM   2672  C38 POPEO  68       8.280 106.961  64.913  1.00  0.00           C
ATOM   2675  C39 POPEO  68       7.740 106.201  63.694  1.00  0.00           C
ATOM   2678 0C31 POPEO  68       8.170 106.791  62.334  1.00  0.00           C
ATOM   2681 1C31 POPEO  68       7.070 107.542  61.563  1.00  0.00           C
ATOM   2684 2C31 POPEO  68       7.040 107.171  60.063  1.00  0.00           C
ATOM   2687 3C31 POPEO  68       5.880 107.831  59.304  1.00  0.00           C
ATOM   2690 4C31 POPEO  68       5.600 107.201  57.933  1.00  0.00           C
ATOM   2693 5C31 POPEO  68       4.510 107.941  57.143  1.00  0.00           C
ATOM   2696 6C31 POPEO  68       4.090 107.222  55.853  1.00  0.00           C
ATOM   2700  NH3 POPEP  69      70.870 101.241  38.843  1.00  0.00           N
ATOM   2704  C12 POPEP  69      70.360 102.652  38.843  1.00  0.00           C
ATOM   2707  C11 POPEP  69      68.930 102.771  38.304  1.00  0.00           C
ATOM   2710  P   POPEP  69      67.021 104.081  39.603  1.00  0.00           P
ATOM   2711  O13 POPEP  69      67.120 105.100  40.664  1.00  0.00           O
ATOM   2712  O14 POPEP  69      65.970 104.280  38.584  1.00  0.00           O
ATOM   2713  O11 POPEP  69      66.890 102.640  40.253  1.00  0.00           O
ATOM   2714  O12 POPEP  69      68.392 103.971  38.834  1.00  0.00           O
ATOM   2715  C1  POPEP  69      67.800 102.211  41.254  1.00  0.00           C
ATOM   2718  C2  POPEP  69      67.050 101.511  42.393  1.00  0.00           C
ATOM   2720  O21 POPEP  69      68.010 100.702  43.104  1.00  0.00           O
ATOM   2721  C21 POPEP  69      68.271 100.821  44.424  1.00  0.00           C
ATOM   2722  O22 POPEP  69      69.080 100.121  45.004  1.00  0.00           O
ATOM   2723  C22 POPEP  69      67.411 101.870  45.123  1.00  0.00           C
ATOM   2726  C3  POPEP  69      65.881 100.611  41.893  1.00  0.00           C
ATOM   2729  O31 POPEP  69      65.080 100.221  43.034  1.00  0.00           O
ATOM   2730  C31 POPEP  69      65.260  98.990  43.483  1.00  0.00           C
ATOM   2731  O32 POPEP  69      65.841  98.090  42.903  1.00  0.00           O
ATOM   2732  C32 POPEP  69      64.811  98.951  44.944  1.00  0.00           C
ATOM   2735  C23 POPEP  69      67.650 101.952  46.653  1.00  0.00           C
ATOM   2738  C24 POPEP  69      66.601 102.850  47.303  1.00  0.00           C
ATOM   2741  C25 POPEP  69      66.610 102.871  48.834  1.00  0.00           C
ATOM   2744  C26 POPEP  69      67.661 103.792  49.473  1.00  0.00           C
ATOM   2747  C27 POPEP  69      67.430 103.971  50.993  1.00  0.00           C
ATOM   2750  C28 POPEP  69      67.940 105.301  51.594  1.00  0.00           C
ATOM   2753  C29 POPEP  69      69.421 105.361  51.833  1.00  0.00           C
ATOM   2755 0C21 POPEP  69      70.080 105.702  52.953  1.00  0.00           C
ATOM   2757 1C21 POPEP  69      69.510 106.171  54.273  1.00  0.00           C
ATOM   2760 2C21 POPEP  69      70.640 106.502  55.263  1.00  0.00           C
ATOM   2763 3C21 POPEP  69      71.481 107.730  54.863  1.00  0.00           C
ATOM   2766 4C21 POPEP  69      72.820 107.871  55.604  1.00  0.00           C
ATOM   2769 5C21 POPEP  69      73.870 106.850  55.144  1.00  0.00           C
ATOM   2772 6C21 POPEP  69      75.180 107.491  54.653  1.00  0.00           C
ATOM   2775 7C21 POPEP  69      76.242 106.451  54.253  1.00  0.00           C
ATOM   2778 8C21 POPEP  69      77.550 107.082  53.743  1.00  0.00           C
ATOM   2782  C33 POPEP  69      64.101  97.631  45.323  1.00  0.00           C
ATOM   2785  C34 POPEP  69      63.640  97.590  46.793  1.00  0.00           C
ATOM   2788  C35 POPEP  69      64.771  97.311  47.803  1.00  0.00           C
ATOM   2791  C36 POPEP  69      64.661  95.921  48.463  1.00  0.00           C
ATOM   2794  C37 POPEP  69      65.731  95.702  49.554  1.00  0.00           C
ATOM   2797  C38 POPEP  69      65.720  94.301  50.183  1.00  0.00           C
ATOM   2800  C39 POPEP  69      64.591  94.090  51.194  1.00  0.00           C
ATOM   2803 0C31 POPEP  69      65.070  93.811  52.633  1.00  0.00           C
ATOM   2806 1C31 POPEP  69      63.890  93.612  53.613  1.00  0.00           C
ATOM   2809 2C31 POPEP  69      64.260  92.801  54.863  1.00  0.00           C
ATOM   2812 3C31 POPEP  69      65.231  93.491  55.834  1.00  0.00           C
ATOM   2815 4C31 POPEP  69      64.550  94.391  56.874  1.00  0.00           C
ATOM   2818 5C31 POPEP  69      65.530  94.841  57.973  1.00  0.00           C
ATOM   2821 6C31 POPEP  69      64.870  95.651  59.104  1.00  0.00           C
ATOM   2825  NH3 POPEQ  70     113.622   1.110  76.223  1.00  0.00           N
ATOM   2829  C12 POPEQ  70     113.801   2.480  75.633  1.00  0.00           C
ATOM   2832  C11 POPEQ  70     115.191   3.090  75.963  1.00  0.00           C
ATOM   2835  P   POPEQ  70     114.661   5.580  75.314  1.00  0.00           P
ATOM   2836  O13 POPEQ  70     115.432   6.820  75.074  1.00  0.00           O
ATOM   2837  O14 POPEQ  70     113.881   5.570  76.553  1.00  0.00           O
ATOM   2838  O11 POPEQ  70     113.632   5.431  74.104  1.00  0.00           O
ATOM   2839  O12 POPEQ  70     115.480   4.240  75.163  1.00  0.00           O
ATOM   2840  C1  POPEQ  70     114.221   5.561  72.793  1.00  0.00           C
ATOM   2843  C2  POPEQ  70     114.090   4.251  71.993  1.00  0.00           C
ATOM   2845  O21 POPEQ  70     114.921   4.470  70.843  1.00  0.00           O
ATOM   2846  C21 POPEQ  70     114.540   4.040  69.663  1.00  0.00           C
ATOM   2847  O22 POPEQ  70     114.680   2.900  69.253  1.00  0.00           O
ATOM   2848  C22 POPEQ  70     114.032   5.231  68.883  1.00  0.00           C
ATOM   2851  C3  POPEQ  70     112.580   3.900  71.753  1.00  0.00           C
ATOM   2854  O31 POPEQ  70     112.391   2.771  70.893  1.00  0.00           O
ATOM   2855  C31 POPEQ  70     112.580   1.581  71.443  1.00  0.00           C
ATOM   2856  O32 POPEQ  70     112.652   1.371  72.644  1.00  0.00           O
ATOM   2857  C32 POPEQ  70     112.910   0.570  70.363  1.00  0.00           C
ATOM   2860  C23 POPEQ  70     113.641   4.931  67.433  1.00  0.00           C
ATOM   2863  C24 POPEQ  70     113.102   6.210  66.793  1.00  0.00           C
ATOM   2866  C25 POPEQ  70     112.631   6.080  65.344  1.00  0.00           C
ATOM   2869  C26 POPEQ  70     113.752   6.161  64.293  1.00  0.00           C
ATOM   2872  C27 POPEQ  70     113.302   6.901  63.013  1.00  0.00           C
ATOM   2875  C28 POPEQ  70     114.352   6.901  61.874  1.00  0.00           C
ATOM   2878  C29 POPEQ  70     115.522   7.810  62.143  1.00  0.00           C
ATOM   2880 0C21 POPEQ  70     116.001   8.800  61.353  1.00  0.00           C
ATOM   2882 1C21 POPEQ  70     115.480   9.310  60.043  1.00  0.00           C
ATOM   2885 2C21 POPEQ  70     116.021  10.731  59.753  1.00  0.00           C
ATOM   2888 3C21 POPEQ  70     117.521  10.840  59.393  1.00  0.00           C
ATOM   2891 4C21 POPEQ  70     118.072  12.281  59.543  1.00  0.00           C
ATOM   2894 5C21 POPEQ  70     118.641  12.910  58.264  1.00  0.00           C
ATOM   2897 6C21 POPEQ  70     120.152  12.660  58.063  1.00  0.00           C
ATOM   2900 7C21 POPEQ  70     120.742  13.520  56.933  1.00  0.00           C
ATOM   2903 8C21 POPEQ  70     122.262  13.400  56.784  1.00  0.00           C
ATOM   2907  C33 POPEQ  70     112.071  -0.731  70.344  1.00  0.00           C
ATOM   2910  C34 POPEQ  70     112.752  -1.681  69.354  1.00  0.00           C
ATOM   2913  C35 POPEQ  70     111.940  -2.931  68.983  1.00  0.00           C
ATOM   2916  C36 POPEQ  70     112.180  -4.141  69.874  1.00  0.00           C
ATOM   2919  C37 POPEQ  70     111.182  -4.260  71.033  1.00  0.00           C
ATOM   2922  C38 POPEQ  70     110.812  -5.720  71.324  1.00  0.00           C
ATOM   2925  C39 POPEQ  70     109.742  -6.230  70.334  1.00  0.00           C
ATOM   2928 0C31 POPEQ  70     109.762  -7.751  70.133  1.00  0.00           C
ATOM   2931 1C31 POPEQ  70     108.492  -8.241  69.424  1.00  0.00           C
ATOM   2934 2C31 POPEQ  70     108.731  -9.531  68.624  1.00  0.00           C
ATOM   2937 3C31 POPEQ  70     109.110  -9.260  67.153  1.00  0.00           C
ATOM   2940 4C31 POPEQ  70     107.870  -9.130  66.254  1.00  0.00           C
ATOM   2943 5C31 POPEQ  70     108.212  -8.781  64.803  1.00  0.00           C
ATOM   2946 6C31 POPEQ  70     106.982  -8.800  63.894  1.00  0.00           C
ATOM   2950  NH3 POPER  71      33.701  36.681  73.973  1.00  0.00           N
ATOM   2954  C12 POPER  71      34.790  37.421  74.674  1.00  0.00           C
ATOM   2957  C11 POPER  71      36.120  36.641  74.753  1.00  0.00           C
ATOM   2960  P   POPER  71      38.042  38.460  74.953  1.00  0.00           P
ATOM   2961  O13 POPER  71      38.100  39.601  75.893  1.00  0.00           O
ATOM   2962  O14 POPER  71      39.350  37.831  74.613  1.00  0.00           O
ATOM   2963  O11 POPER  71      37.330  38.890  73.603  1.00  0.00           O
ATOM   2964  O12 POPER  71      37.060  37.351  75.553  1.00  0.00           O
ATOM   2965  C1  POPER  71      38.060  38.601  72.413  1.00  0.00           C
ATOM   2968  C2  POPER  71      37.330  38.931  71.093  1.00  0.00           C
ATOM   2970  O21 POPER  71      38.310  38.572  70.093  1.00  0.00           O
ATOM   2971  C21 POPER  71      37.960  38.552  68.824  1.00  0.00           C
ATOM   2972  O22 POPER  71      37.071  39.191  68.304  1.00  0.00           O
ATOM   2973  C22 POPER  71      38.810  37.540  68.063  1.00  0.00           C
ATOM   2976  C3  POPER  71      36.792  40.401  71.143  1.00  0.00           C
ATOM   2979  O31 POPER  71      35.870  40.760  70.103  1.00  0.00           O
ATOM   2980  C31 POPER  71      34.710  40.100  70.074  1.00  0.00           C
ATOM   2981  O32 POPER  71      34.361  39.231  70.853  1.00  0.00           O
ATOM   2982  C32 POPER  71      33.950  40.511  68.803  1.00  0.00           C
ATOM   2985  C23 POPER  71      38.161  37.190  66.693  1.00  0.00           C
ATOM   2988  C24 POPER  71      38.701  35.901  66.084  1.00  0.00           C
ATOM   2991  C25 POPER  71      38.091  35.580  64.713  1.00  0.00           C
ATOM   2994  C26 POPER  71      39.030  35.960  63.573  1.00  0.00           C
ATOM   2997  C27 POPER  71      38.681  35.292  62.233  1.00  0.00           C
ATOM   3000  C28 POPER  71      39.780  35.420  61.163  1.00  0.00           C
ATOM   3003  C29 POPER  71      41.070  34.741  61.584  1.00  0.00           C
ATOM   3005 0C21 POPER  71      41.780  33.841  60.883  1.00  0.00           C
ATOM   3007 1C21 POPER  71      41.492  33.300  59.514  1.00  0.00           C
ATOM   3010 2C21 POPER  71      42.332  32.061  59.153  1.00  0.00           C
ATOM   3013 3C21 POPER  71      41.492  30.791  58.973  1.00  0.00           C
ATOM   3016 4C21 POPER  71      42.332  29.510  58.824  1.00  0.00           C
ATOM   3019 5C21 POPER  71      42.490  28.740  60.144  1.00  0.00           C
ATOM   3022 6C21 POPER  71      43.231  27.401  59.953  1.00  0.00           C
ATOM   3025 7C21 POPER  71      43.260  26.560  61.243  1.00  0.00           C
ATOM   3028 8C21 POPER  71      43.931  25.201  61.063  1.00  0.00           C
ATOM   3032  C33 POPER  71      33.900  39.370  67.753  1.00  0.00           C
ATOM   3035  C34 POPER  71      33.791  39.861  66.303  1.00  0.00           C
ATOM   3038  C35 POPER  71      34.650  39.071  65.323  1.00  0.00           C
ATOM   3041  C36 POPER  71      34.361  39.431  63.863  1.00  0.00           C
ATOM   3044  C37 POPER  71      35.242  38.611  62.914  1.00  0.00           C
ATOM   3047  C38 POPER  71      34.911  38.811  61.433  1.00  0.00           C
ATOM   3050  C39 POPER  71      35.891  38.050  60.554  1.00  0.00           C
ATOM   3053 0C31 POPER  71      35.760  38.381  59.063  1.00  0.00           C
ATOM   3056 1C31 POPER  71      36.931  37.831  58.234  1.00  0.00           C
ATOM   3059 2C31 POPER  71      36.990  38.421  56.823  1.00  0.00           C
ATOM   3062 3C31 POPER  71      37.560  39.840  56.823  1.00  0.00           C
ATOM   3065 4C31 POPER  71      37.790  40.431  55.424  1.00  0.00           C
ATOM   3068 5C31 POPER  71      38.611  41.722  55.484  1.00  0.00           C
ATOM   3071 6C31 POPER  71      38.900  42.330  54.113  1.00  0.00           C
ATOM   3075  NH3 POPES  72      75.830  80.210  41.854  1.00  0.00           N
ATOM   3079  C12 POPES  72      75.731  79.350  40.623  1.00  0.00           C
ATOM   3082  C11 POPES  72      74.322  79.421  40.023  1.00  0.00           C
ATOM   3085  P   POPES  72      72.680  77.900  38.673  1.00  0.00           P
ATOM   3086  O13 POPES  72      71.750  78.981  39.113  1.00  0.00           O
ATOM   3087  O14 POPES  72      72.731  77.521  37.254  1.00  0.00           O
ATOM   3088  O11 POPES  72      72.462  76.620  39.573  1.00  0.00           O
ATOM   3089  O12 POPES  72      74.140  78.351  39.094  1.00  0.00           O
ATOM   3090  C1  POPES  72      72.430  76.881  40.973  1.00  0.00           C
ATOM   3093  C2  POPES  72      71.962  75.671  41.773  1.00  0.00           C
ATOM   3095  O21 POPES  72      71.282  76.111  42.963  1.00  0.00           O
ATOM   3096  C21 POPES  72      71.981  76.840  43.803  1.00  0.00           C
ATOM   3097  O22 POPES  72      72.661  77.811  43.553  1.00  0.00           O
ATOM   3098  C22 POPES  72      71.940  76.171  45.163  1.00  0.00           C
ATOM   3101  C3  POPES  72      73.110  74.701  42.153  1.00  0.00           C
ATOM   3104  O31 POPES  72      72.620  73.791  43.164  1.00  0.00           O
ATOM   3105  C31 POPES  72      73.550  73.072  43.764  1.00  0.00           C
ATOM   3106  O32 POPES  72      74.690  72.911  43.374  1.00  0.00           O
ATOM   3107  C32 POPES  72      73.010  72.711  45.153  1.00  0.00           C
ATOM   3110  C23 POPES  72      71.300  77.061  46.223  1.00  0.00           C
ATOM   3113  C24 POPES  72      71.161  76.291  47.543  1.00  0.00           C
ATOM   3116  C25 POPES  72      69.930  76.741  48.323  1.00  0.00           C
ATOM   3119  C26 POPES  72      69.591  75.801  49.473  1.00  0.00           C
ATOM   3122  C27 POPES  72      68.252  76.160  50.113  1.00  0.00           C
ATOM   3125  C28 POPES  72      67.932  75.281  51.324  1.00  0.00           C
ATOM   3128  C29 POPES  72      66.481  75.421  51.683  1.00  0.00           C
ATOM   3130 0C21 POPES  72      65.951  76.011  52.763  1.00  0.00           C
ATOM   3132 1C21 POPES  72      66.682  76.671  53.913  1.00  0.00           C
ATOM   3135 2C21 POPES  72      66.091  76.252  55.274  1.00  0.00           C
ATOM   3138 3C21 POPES  72      66.542  74.851  55.734  1.00  0.00           C
ATOM   3141 4C21 POPES  72      65.830  74.370  57.003  1.00  0.00           C
ATOM   3144 5C21 POPES  72      66.172  75.152  58.283  1.00  0.00           C
ATOM   3147 6C21 POPES  72      65.572  74.471  59.523  1.00  0.00           C
ATOM   3150 7C21 POPES  72      65.852  75.201  60.843  1.00  0.00           C
ATOM   3153 8C21 POPES  72      65.320  74.451  62.073  1.00  0.00           C
ATOM   3157  C33 POPES  72      73.961  71.851  46.004  1.00  0.00           C
ATOM   3160  C34 POPES  72      73.701  72.111  47.493  1.00  0.00           C
ATOM   3163  C35 POPES  72      74.602  71.300  48.434  1.00  0.00           C
ATOM   3166  C36 POPES  72      76.080  71.490  48.123  1.00  0.00           C
ATOM   3169  C37 POPES  72      77.010  71.041  49.243  1.00  0.00           C
ATOM   3172  C38 POPES  72      78.470  71.271  48.834  1.00  0.00           C
ATOM   3175  C39 POPES  72      79.502  70.790  49.863  1.00  0.00           C
ATOM   3178 0C31 POPES  72      79.400  71.471  51.233  1.00  0.00           C
ATOM   3181 1C31 POPES  72      80.480  70.932  52.183  1.00  0.00           C
ATOM   3184 2C31 POPES  72      80.781  71.881  53.343  1.00  0.00           C
ATOM   3187 3C31 POPES  72      81.800  71.291  54.333  1.00  0.00           C
ATOM   3190 4C31 POPES  72      81.141  70.561  55.513  1.00  0.00           C
ATOM   3193 5C31 POPES  72      82.141  70.181  56.604  1.00  0.00           C
ATOM   3196 6C31 POPES  72      81.502  69.521  57.823  1.00  0.00           C
ATOM   3200  NH3 POPET  73      81.040 104.011  75.874  1.00  0.00           N
ATOM   3204  C12 POPET  73      80.942 105.390  75.293  1.00  0.00           C
ATOM   3207  C11 POPET  73      79.742 106.040  75.963  1.00  0.00           C
ATOM   3210  P   POPET  73      78.271 108.100  76.213  1.00  0.00           P
ATOM   3211  O13 POPET  73      78.252 107.831  77.674  1.00  0.00           O
ATOM   3212  O14 POPET  73      78.150 109.480  75.714  1.00  0.00           O
ATOM   3213  O11 POPET  73      77.150 107.222  75.524  1.00  0.00           O
ATOM   3214  O12 POPET  73      79.591 107.411  75.594  1.00  0.00           O
ATOM   3215  C1  POPET  73      76.900 107.460  74.143  1.00  0.00           C
ATOM   3218  C2  POPET  73      76.521 106.141  73.433  1.00  0.00           C
ATOM   3220  O21 POPET  73      76.580 106.331  72.003  1.00  0.00           O
ATOM   3221  C21 POPET  73      75.870 107.362  71.563  1.00  0.00           C
ATOM   3222  O22 POPET  73      74.830 107.780  72.033  1.00  0.00           O
ATOM   3223  C22 POPET  73      76.632 108.041  70.433  1.00  0.00           C
ATOM   3226  C3  POPET  73      75.201 105.511  73.964  1.00  0.00           C
ATOM   3229  O31 POPET  73      74.210 105.261  72.943  1.00  0.00           O
ATOM   3230  C31 POPET  73      74.382 104.170  72.233  1.00  0.00           C
ATOM   3231  O32 POPET  73      75.211 103.291  72.433  1.00  0.00           O
ATOM   3232  C32 POPET  73      73.400 104.182  71.063  1.00  0.00           C
ATOM   3235  C23 POPET  73      76.260 107.531  69.024  1.00  0.00           C
ATOM   3238  C24 POPET  73      77.382 107.932  68.054  1.00  0.00           C
ATOM   3241  C25 POPET  73      77.021 107.740  66.584  1.00  0.00           C
ATOM   3244  C26 POPET  73      78.231 108.090  65.703  1.00  0.00           C
ATOM   3247  C27 POPET  73      77.860 108.291  64.234  1.00  0.00           C
ATOM   3250  C28 POPET  73      79.110 108.571  63.374  1.00  0.00           C
ATOM   3253  C29 POPET  73      78.712 108.902  61.953  1.00  0.00           C
ATOM   3255 0C21 POPET  73      79.341 109.771  61.143  1.00  0.00           C
ATOM   3257 1C21 POPET  73      80.602 110.551  61.423  1.00  0.00           C
ATOM   3260 2C21 POPET  73      81.551 110.560  60.204  1.00  0.00           C
ATOM   3263 3C21 POPET  73      81.021 111.402  59.034  1.00  0.00           C
ATOM   3266 4C21 POPET  73      81.730 111.180  57.693  1.00  0.00           C
ATOM   3269 5C21 POPET  73      81.672 109.732  57.194  1.00  0.00           C
ATOM   3272 6C21 POPET  73      81.831 109.641  55.664  1.00  0.00           C
ATOM   3275 7C21 POPET  73      81.992 108.202  55.173  1.00  0.00           C
ATOM   3278 8C21 POPET  73      82.001 108.081  53.653  1.00  0.00           C
ATOM   3282  C33 POPET  73      73.750 103.111  70.023  1.00  0.00           C
ATOM   3285  C34 POPET  73      72.951 103.251  68.723  1.00  0.00           C
ATOM   3288  C35 POPET  73      73.381 104.461  67.883  1.00  0.00           C
ATOM   3291  C36 POPET  73      73.220 104.230  66.383  1.00  0.00           C
ATOM   3294  C37 POPET  73      74.132 105.152  65.554  1.00  0.00           C
ATOM   3297  C38 POPET  73      74.242 104.741  64.084  1.00  0.00           C
ATOM   3300  C39 POPET  73      74.962 103.391  63.873  1.00  0.00           C
ATOM   3303 0C31 POPET  73      75.632 103.332  62.504  1.00  0.00           C
ATOM   3306 1C31 POPET  73      76.360 102.010  62.203  1.00  0.00           C
ATOM   3309 2C31 POPET  73      77.110 102.092  60.863  1.00  0.00           C
ATOM   3312 3C31 POPET  73      77.800 100.791  60.463  1.00  0.00           C
ATOM   3315 4C31 POPET  73      78.462 100.900  59.084  1.00  0.00           C
ATOM   3318 5C31 POPET  73      79.382  99.722  58.764  1.00  0.00           C
ATOM   3321 6C31 POPET  73      80.161  99.900  57.463  1.00  0.00           C
ATOM   3325  NH3 POPEU  74       8.760  39.701  26.313  1.00  0.00           N
ATOM   3329  C12 POPEU  74       7.760  38.601  26.103  1.00  0.00           C
ATOM   3332  C11 POPEU  74       8.351  37.182  26.323  1.00  0.00           C
ATOM   3335  P   POPEU  74       6.000  36.010  26.183  1.00  0.00           P
ATOM   3336  O13 POPEU  74       5.680  34.571  26.273  1.00  0.00           O
ATOM   3337  O14 POPEU  74       5.990  36.620  24.833  1.00  0.00           O
ATOM   3338  O11 POPEU  74       5.130  36.881  27.153  1.00  0.00           O
ATOM   3339  O12 POPEU  74       7.410  36.240  26.843  1.00  0.00           O
ATOM   3340  C1  POPEU  74       4.660  36.460  28.423  1.00  0.00           C
ATOM   3343  C2  POPEU  74       5.650  36.791  29.573  1.00  0.00           C
ATOM   3345  O21 POPEU  74       5.110  36.201  30.773  1.00  0.00           O
ATOM   3346  C21 POPEU  74       5.640  36.511  31.953  1.00  0.00           C
ATOM   3347  O22 POPEU  74       4.990  37.001  32.863  1.00  0.00           O
ATOM   3348  C22 POPEU  74       7.140  36.190  32.013  1.00  0.00           C
ATOM   3351  C3  POPEU  74       5.970  38.330  29.633  1.00  0.00           C
ATOM   3354  O31 POPEU  74       6.020  38.882  30.973  1.00  0.00           O
ATOM   3355  C31 POPEU  74       5.690  40.152  31.143  1.00  0.00           C
ATOM   3356  O32 POPEU  74       5.760  41.010  30.273  1.00  0.00           O
ATOM   3357  C32 POPEU  74       5.240  40.361  32.593  1.00  0.00           C
ATOM   3360  C23 POPEU  74       7.720  36.600  33.374  1.00  0.00           C
ATOM   3363  C24 POPEU  74       9.210  36.311  33.514  1.00  0.00           C
ATOM   3366  C25 POPEU  74       9.820  37.021  34.743  1.00  0.00           C
ATOM   3369  C26 POPEU  74       9.370  36.470  36.113  1.00  0.00           C
ATOM   3372  C27 POPEU  74       9.750  37.400  37.273  1.00  0.00           C
ATOM   3375  C28 POPEU  74       9.370  36.841  38.663  1.00  0.00           C
ATOM   3378  C29 POPEU  74       9.930  37.710  39.764  1.00  0.00           C
ATOM   3380 0C21 POPEU  74       9.310  38.151  40.883  1.00  0.00           C
ATOM   3382 1C21 POPEU  74       7.890  37.891  41.334  1.00  0.00           C
ATOM   3385 2C21 POPEU  74       6.880  38.861  40.683  1.00  0.00           C
ATOM   3388 3C21 POPEU  74       5.520  38.972  41.394  1.00  0.00           C
ATOM   3391 4C21 POPEU  74       4.500  39.701  40.503  1.00  0.00           C
ATOM   3394 5C21 POPEU  74       3.100  39.890  41.093  1.00  0.00           C
ATOM   3397 6C21 POPEU  74       2.090  40.280  40.004  1.00  0.00           C
ATOM   3400 7C21 POPEU  74       0.630  40.381  40.463  1.00  0.00           C
ATOM   3403 8C21 POPEU  74      -0.351  40.681  39.323  1.00  0.00           C
ATOM   3407  C33 POPEU  74       4.450  41.670  32.834  1.00  0.00           C
ATOM   3410  C34 POPEU  74       3.490  41.521  34.024  1.00  0.00           C
ATOM   3413  C35 POPEU  74       2.770  42.831  34.403  1.00  0.00           C
ATOM   3416  C36 POPEU  74       1.570  43.130  33.493  1.00  0.00           C
ATOM   3419  C37 POPEU  74       1.600  44.501  32.783  1.00  0.00           C
ATOM   3422  C38 POPEU  74       0.400  45.411  33.143  1.00  0.00           C
ATOM   3425  C39 POPEU  74       0.430  45.861  34.603  1.00  0.00           C
ATOM   3428 0C31 POPEU  74      -0.651  46.880  35.014  1.00  0.00           C
ATOM   3431 1C31 POPEU  74      -0.331  47.431  36.413  1.00  0.00           C
ATOM   3434 2C31 POPEU  74      -1.311  48.432  37.033  1.00  0.00           C
ATOM   3437 3C31 POPEU  74      -0.621  49.091  38.253  1.00  0.00           C
ATOM   3440 4C31 POPEU  74      -1.521  49.571  39.393  1.00  0.00           C
ATOM   3443 5C31 POPEU  74      -0.651  49.970  40.593  1.00  0.00           C
ATOM   3446 6C31 POPEU  74      -1.431  50.461  41.823  1.00  0.00           C
ATOM   3450  NH3 POPEV  75      10.510  50.830  71.003  1.00  0.00           N
ATOM   3454  C12 POPEV  75       9.840  50.121  72.143  1.00  0.00           C
ATOM   3457  C11 POPEV  75       8.600  49.340  71.643  1.00  0.00           C
ATOM   3460  P   POPEV  75       6.800  47.600  72.363  1.00  0.00           P
ATOM   3461  O13 POPEV  75       6.560  46.641  73.463  1.00  0.00           O
ATOM   3462  O14 POPEV  75       5.650  48.410  71.874  1.00  0.00           O
ATOM   3463  O11 POPEV  75       7.490  46.821  71.153  1.00  0.00           O
ATOM   3464  O12 POPEV  75       8.020  48.572  72.704  1.00  0.00           O
ATOM   3465  C1  POPEV  75       6.740  46.460  69.983  1.00  0.00           C
ATOM   3468  C2  POPEV  75       7.390  47.071  68.713  1.00  0.00           C
ATOM   3470  O21 POPEV  75       6.520  46.921  67.574  1.00  0.00           O
ATOM   3471  C21 POPEV  75       6.370  45.700  67.113  1.00  0.00           C
ATOM   3472  O22 POPEV  75       6.980  44.710  67.463  1.00  0.00           O
ATOM   3473  C22 POPEV  75       5.320  45.690  66.003  1.00  0.00           C
ATOM   3476  C3  POPEV  75       8.850  46.521  68.503  1.00  0.00           C
ATOM   3479  O31 POPEV  75       9.320  46.691  67.143  1.00  0.00           O
ATOM   3480  C31 POPEV  75       9.940  45.620  66.633  1.00  0.00           C
ATOM   3481  O32 POPEV  75      10.310  44.651  67.264  1.00  0.00           O
ATOM   3482  C32 POPEV  75      10.101  45.781  65.113  1.00  0.00           C
ATOM   3485  C23 POPEV  75       5.170  44.261  65.443  1.00  0.00           C
ATOM   3488  C24 POPEV  75       3.980  44.042  64.503  1.00  0.00           C
ATOM   3491  C25 POPEV  75       3.920  44.800  63.164  1.00  0.00           C
ATOM   3494  C26 POPEV  75       4.930  44.361  62.093  1.00  0.00           C
ATOM   3497  C27 POPEV  75       4.280  43.902  60.773  1.00  0.00           C
ATOM   3500  C28 POPEV  75       5.230  43.920  59.563  1.00  0.00           C
ATOM   3503  C29 POPEV  75       5.320  45.300  58.973  1.00  0.00           C
ATOM   3505 0C21 POPEV  75       6.360  45.881  58.323  1.00  0.00           C
ATOM   3507 1C21 POPEV  75       7.700  45.280  58.013  1.00  0.00           C
ATOM   3510 2C21 POPEV  75       8.070  45.321  56.513  1.00  0.00           C
ATOM   3513 3C21 POPEV  75       7.310  44.281  55.664  1.00  0.00           C
ATOM   3516 4C21 POPEV  75       7.740  44.271  54.183  1.00  0.00           C
ATOM   3519 5C21 POPEV  75       9.231  43.941  53.993  1.00  0.00           C
ATOM   3522 6C21 POPEV  75       9.690  43.911  52.533  1.00  0.00           C
ATOM   3525 7C21 POPEV  75      11.220  43.790  52.433  1.00  0.00           C
ATOM   3528 8C21 POPEV  75      11.750  43.771  51.003  1.00  0.00           C
ATOM   3532  C33 POPEV  75      10.820  44.561  64.484  1.00  0.00           C
ATOM   3535  C34 POPEV  75      10.500  44.391  62.993  1.00  0.00           C
ATOM   3538  C35 POPEV  75      11.640  44.620  62.014  1.00  0.00           C
ATOM   3541  C36 POPEV  75      11.151  44.331  60.583  1.00  0.00           C
ATOM   3544  C37 POPEV  75      12.260  44.370  59.533  1.00  0.00           C
ATOM   3547  C38 POPEV  75      11.710  44.100  58.124  1.00  0.00           C
ATOM   3550  C39 POPEV  75      12.220  42.771  57.553  1.00  0.00           C
ATOM   3553 0C31 POPEV  75      11.450  42.330  56.303  1.00  0.00           C
ATOM   3556 1C31 POPEV  75      11.880  40.932  55.813  1.00  0.00           C
ATOM   3559 2C31 POPEV  75      10.850  40.292  54.874  1.00  0.00           C
ATOM   3562 3C31 POPEV  75      11.100  38.780  54.673  1.00  0.00           C
ATOM   3565 4C31 POPEV  75       9.860  38.050  54.143  1.00  0.00           C
ATOM   3568 5C31 POPEV  75      10.030  36.521  54.164  1.00  0.00           C
ATOM   3571 6C31 POPEV  75       8.740  35.771  53.813  1.00  0.00           C
ATOM   3575  NH3 POPEW  76      21.760  75.111  73.043  1.00  0.00           N
ATOM   3579  C12 POPEW  76      22.400  74.461  74.254  1.00  0.00           C
ATOM   3582  C11 POPEW  76      22.110  72.951  74.353  1.00  0.00           C
ATOM   3585  P   POPEW  76      23.260  70.941  75.683  1.00  0.00           P
ATOM   3586  O13 POPEW  76      24.661  71.041  76.153  1.00  0.00           O
ATOM   3587  O14 POPEW  76      22.400  70.090  76.543  1.00  0.00           O
ATOM   3588  O11 POPEW  76      23.250  70.432  74.193  1.00  0.00           O
ATOM   3589  O12 POPEW  76      22.690  72.421  75.543  1.00  0.00           O
ATOM   3590  C1  POPEW  76      24.421  69.980  73.533  1.00  0.00           C
ATOM   3593  C2  POPEW  76      24.891  71.011  72.493  1.00  0.00           C
ATOM   3595  O21 POPEW  76      25.841  70.340  71.643  1.00  0.00           O
ATOM   3596  C21 POPEW  76      25.430  70.260  70.393  1.00  0.00           C
ATOM   3597  O22 POPEW  76      25.501  71.171  69.573  1.00  0.00           O
ATOM   3598  C22 POPEW  76      24.731  68.921  70.163  1.00  0.00           C
ATOM   3601  C3  POPEW  76      25.550  72.261  73.133  1.00  0.00           C
ATOM   3604  O31 POPEW  76      25.790  73.281  72.124  1.00  0.00           O
ATOM   3605  C31 POPEW  76      27.040  73.322  71.653  1.00  0.00           C
ATOM   3606  O32 POPEW  76      28.001  72.740  72.124  1.00  0.00           O
ATOM   3607  C32 POPEW  76      27.050  74.251  70.443  1.00  0.00           C
ATOM   3610  C23 POPEW  76      24.990  68.331  68.764  1.00  0.00           C
ATOM   3613  C24 POPEW  76      24.360  66.941  68.593  1.00  0.00           C
ATOM   3616  C25 POPEW  76      22.860  66.910  68.213  1.00  0.00           C
ATOM   3619  C26 POPEW  76      22.590  67.252  66.753  1.00  0.00           C
ATOM   3622  C27 POPEW  76      21.141  67.021  66.303  1.00  0.00           C
ATOM   3625  C28 POPEW  76      20.960  67.151  64.773  1.00  0.00           C
ATOM   3628  C29 POPEW  76      21.170  68.561  64.273  1.00  0.00           C
ATOM   3630 0C21 POPEW  76      20.490  69.171  63.283  1.00  0.00           C
ATOM   3632 1C21 POPEW  76      19.420  68.572  62.403  1.00  0.00           C
ATOM   3635 2C21 POPEW  76      19.800  68.681  60.913  1.00  0.00           C
ATOM   3638 3C21 POPEW  76      21.200  68.120  60.604  1.00  0.00           C
ATOM   3641 4C21 POPEW  76      21.510  68.001  59.104  1.00  0.00           C
ATOM   3644 5C21 POPEW  76      22.911  67.410  58.913  1.00  0.00           C
ATOM   3647 6C21 POPEW  76      23.440  67.451  57.473  1.00  0.00           C
ATOM   3650 7C21 POPEW  76      24.960  67.201  57.444  1.00  0.00           C
ATOM   3653 8C21 POPEW  76      25.560  67.081  56.043  1.00  0.00           C
ATOM   3657  C33 POPEW  76      28.241  73.961  69.514  1.00  0.00           C
ATOM   3660  C34 POPEW  76      28.171  74.791  68.234  1.00  0.00           C
ATOM   3663  C35 POPEW  76      29.360  74.502  67.313  1.00  0.00           C
ATOM   3666  C36 POPEW  76      29.290  75.271  65.993  1.00  0.00           C
ATOM   3669  C37 POPEW  76      30.420  74.881  65.023  1.00  0.00           C
ATOM   3672  C38 POPEW  76      30.590  75.910  63.903  1.00  0.00           C
ATOM   3675  C39 POPEW  76      31.891  75.760  63.104  1.00  0.00           C
ATOM   3678 0C31 POPEW  76      31.960  74.491  62.253  1.00  0.00           C
ATOM   3681 1C31 POPEW  76      32.420  74.771  60.813  1.00  0.00           C
ATOM   3684 2C31 POPEW  76      32.220  73.581  59.874  1.00  0.00           C
ATOM   3687 3C31 POPEW  76      33.280  72.480  59.983  1.00  0.00           C
ATOM   3690 4C31 POPEW  76      34.631  72.861  59.354  1.00  0.00           C
ATOM   3693 5C31 POPEW  76      35.510  71.631  59.113  1.00  0.00           C
ATOM   3696 6C31 POPEW  76      36.800  71.932  58.363  1.00  0.00           C
ATOM   3700  NH3 POPEX  77      23.980 104.072  80.074  1.00  0.00           N
ATOM   3704  C12 POPEX  77      22.920 103.291  79.333  1.00  0.00           C
ATOM   3707  C11 POPEX  77      21.800 104.221  78.903  1.00  0.00           C
ATOM   3710  P   POPEX  77      19.600 104.210  77.533  1.00  0.00           P
ATOM   3711  O13 POPEX  77      18.300 103.571  77.854  1.00  0.00           O
ATOM   3712  O14 POPEX  77      19.731 105.681  77.744  1.00  0.00           O
ATOM   3713  O11 POPEX  77      19.940 103.951  76.014  1.00  0.00           O
ATOM   3714  O12 POPEX  77      20.730 103.461  78.343  1.00  0.00           O
ATOM   3715  C1  POPEX  77      18.920 104.350  75.083  1.00  0.00           C
ATOM   3718  C2  POPEX  77      19.481 104.240  73.653  1.00  0.00           C
ATOM   3720  O21 POPEX  77      18.500 104.821  72.753  1.00  0.00           O
ATOM   3721  C21 POPEX  77      18.970 105.140  71.553  1.00  0.00           C
ATOM   3722  O22 POPEX  77      20.100 104.951  71.153  1.00  0.00           O
ATOM   3723  C22 POPEX  77      17.901 105.811  70.713  1.00  0.00           C
ATOM   3726  C3  POPEX  77      19.760 102.730  73.374  1.00  0.00           C
ATOM   3729  O31 POPEX  77      20.440 102.521  72.124  1.00  0.00           O
ATOM   3730  C31 POPEX  77      21.751 102.771  72.223  1.00  0.00           C
ATOM   3731  O32 POPEX  77      22.360 102.811  73.273  1.00  0.00           O
ATOM   3732  C32 POPEX  77      22.380 103.020  70.853  1.00  0.00           C
ATOM   3735  C23 POPEX  77      18.530 106.572  69.523  1.00  0.00           C
ATOM   3738  C24 POPEX  77      17.520 107.430  68.754  1.00  0.00           C
ATOM   3741  C25 POPEX  77      18.161 108.671  68.113  1.00  0.00           C
ATOM   3744  C26 POPEX  77      19.141 108.421  66.953  1.00  0.00           C
ATOM   3747  C27 POPEX  77      20.021 109.661  66.703  1.00  0.00           C
ATOM   3750  C28 POPEX  77      21.010 109.541  65.523  1.00  0.00           C
ATOM   3753  C29 POPEX  77      20.411 109.970  64.203  1.00  0.00           C
ATOM   3755 0C21 POPEX  77      20.601 111.150  63.584  1.00  0.00           C
ATOM   3757 1C21 POPEX  77      21.401 112.330  64.094  1.00  0.00           C
ATOM   3760 2C21 POPEX  77      21.030 113.671  63.393  1.00  0.00           C
ATOM   3763 3C21 POPEX  77      21.310 113.661  61.883  1.00  0.00           C
ATOM   3766 4C21 POPEX  77      20.990 114.970  61.143  1.00  0.00           C
ATOM   3769 5C21 POPEX  77      21.071 114.741  59.624  1.00  0.00           C
ATOM   3772 6C21 POPEX  77      20.730 115.931  58.723  1.00  0.00           C
ATOM   3775 7C21 POPEX  77      20.741 115.480  57.264  1.00  0.00           C
ATOM   3778 8C21 POPEX  77      20.540 116.530  56.183  1.00  0.00           C
ATOM   3782  C33 POPEX  77      23.331 104.240  70.913  1.00  0.00           C
ATOM   3785  C34 POPEX  77      23.120 105.210  69.753  1.00  0.00           C
ATOM   3788  C35 POPEX  77      24.270 106.210  69.663  1.00  0.00           C
ATOM   3791  C36 POPEX  77      24.040 107.251  68.553  1.00  0.00           C
ATOM   3794  C37 POPEX  77      25.360 107.932  68.164  1.00  0.00           C
ATOM   3797  C38 POPEX  77      25.280 108.902  66.963  1.00  0.00           C
ATOM   3800  C39 POPEX  77      25.350 108.241  65.573  1.00  0.00           C
ATOM   3803 0C31 POPEX  77      25.501 109.270  64.444  1.00  0.00           C
ATOM   3806 1C31 POPEX  77      25.311 108.680  63.034  1.00  0.00           C
ATOM   3809 2C31 POPEX  77      25.530 109.760  61.953  1.00  0.00           C
ATOM   3812 3C31 POPEX  77      25.030 109.380  60.554  1.00  0.00           C
ATOM   3815 4C31 POPEX  77      25.850 108.281  59.874  1.00  0.00           C
ATOM   3818 5C31 POPEX  77      25.540 108.221  58.374  1.00  0.00           C
ATOM   3821 6C31 POPEX  77      26.261 107.101  57.613  1.00  0.00           C
ATOM   3825  NH3 POPEY  78      69.731  86.340  38.573  1.00  0.00           N
ATOM   3829  C12 POPEY  78      70.422  85.432  39.573  1.00  0.00           C
ATOM   3832  C11 POPEY  78      71.940  85.280  39.313  1.00  0.00           C
ATOM   3835  P   POPEY  78      74.101  84.081  40.123  1.00  0.00           P
ATOM   3836  O13 POPEY  78      74.172  82.850  39.293  1.00  0.00           O
ATOM   3837  O14 POPEY  78      74.852  85.280  39.694  1.00  0.00           O
ATOM   3838  O11 POPEY  78      74.521  83.601  41.573  1.00  0.00           O
ATOM   3839  O12 POPEY  78      72.550  84.452  40.313  1.00  0.00           O
ATOM   3840  C1  POPEY  78      74.260  84.370  42.743  1.00  0.00           C
ATOM   3843  C2  POPEY  78      73.072  83.831  43.593  1.00  0.00           C
ATOM   3845  O21 POPEY  78      73.110  84.291  44.953  1.00  0.00           O
ATOM   3846  C21 POPEY  78      73.271  85.572  45.243  1.00  0.00           C
ATOM   3847  O22 POPEY  78      73.352  86.502  44.443  1.00  0.00           O
ATOM   3848  C22 POPEY  78      73.150  85.681  46.784  1.00  0.00           C
ATOM   3851  C3  POPEY  78      73.062  82.271  43.624  1.00  0.00           C
ATOM   3854  O31 POPEY  78      72.672  81.701  44.913  1.00  0.00           O
ATOM   3855  C31 POPEY  78      73.720  81.432  45.713  1.00  0.00           C
ATOM   3856  O32 POPEY  78      74.882  81.640  45.433  1.00  0.00           O
ATOM   3857  C32 POPEY  78      73.241  80.760  47.003  1.00  0.00           C
ATOM   3860  C23 POPEY  78      74.000  86.791  47.453  1.00  0.00           C
ATOM   3863  C24 POPEY  78      73.440  87.281  48.793  1.00  0.00           C
ATOM   3866  C25 POPEY  78      73.400  86.262  49.953  1.00  0.00           C
ATOM   3869  C26 POPEY  78      73.212  86.971  51.303  1.00  0.00           C
ATOM   3872  C27 POPEY  78      73.050  86.040  52.514  1.00  0.00           C
ATOM   3875  C28 POPEY  78      73.140  86.801  53.863  1.00  0.00           C
ATOM   3878  C29 POPEY  78      74.290  86.331  54.713  1.00  0.00           C
ATOM   3880 0C21 POPEY  78      74.421  86.460  56.043  1.00  0.00           C
ATOM   3882 1C21 POPEY  78      73.510  87.190  56.993  1.00  0.00           C
ATOM   3885 2C21 POPEY  78      74.330  87.752  58.174  1.00  0.00           C
ATOM   3888 3C21 POPEY  78      74.690  86.710  59.243  1.00  0.00           C
ATOM   3891 4C21 POPEY  78      75.680  87.251  60.293  1.00  0.00           C
ATOM   3894 5C21 POPEY  78      77.091  86.630  60.173  1.00  0.00           C
ATOM   3897 6C21 POPEY  78      77.260  85.350  61.003  1.00  0.00           C
ATOM   3900 7C21 POPEY  78      78.690  84.790  60.963  1.00  0.00           C
ATOM   3903 8C21 POPEY  78      78.951  83.691  62.003  1.00  0.00           C
ATOM   3907  C33 POPEY  78      74.411  80.250  47.863  1.00  0.00           C
ATOM   3910  C34 POPEY  78      74.031  79.852  49.293  1.00  0.00           C
ATOM   3913  C35 POPEY  78      74.010  81.061  50.253  1.00  0.00           C
ATOM   3916  C36 POPEY  78      73.900  80.671  51.734  1.00  0.00           C
ATOM   3919  C37 POPEY  78      74.470  81.751  52.663  1.00  0.00           C
ATOM   3922  C38 POPEY  78      74.050  81.590  54.133  1.00  0.00           C
ATOM   3925  C39 POPEY  78      72.620  82.092  54.374  1.00  0.00           C
ATOM   3928 0C31 POPEY  78      72.212  82.161  55.843  1.00  0.00           C
ATOM   3931 1C31 POPEY  78      70.822  82.811  55.973  1.00  0.00           C
ATOM   3934 2C31 POPEY  78      70.360  83.060  57.413  1.00  0.00           C
ATOM   3937 3C31 POPEY  78      68.891  83.491  57.444  1.00  0.00           C
ATOM   3940 4C31 POPEY  78      68.470  84.210  58.733  1.00  0.00           C
ATOM   3943 5C31 POPEY  78      66.970  84.541  58.733  1.00  0.00           C
ATOM   3946 6C31 POPEY  78      66.542  85.420  59.923  1.00  0.00           C
ATOM   3950  NH3 POPEZ  79      47.850  86.051  40.093  1.00  0.00           N
ATOM   3954  C12 POPEZ  79      48.922  84.991  40.103  1.00  0.00           C
ATOM   3957  C11 POPEZ  79      49.690  84.930  38.764  1.00  0.00           C
ATOM   3960  P   POPEZ  79      50.422  82.512  37.993  1.00  0.00           P
ATOM   3961  O13 POPEZ  79      51.672  81.810  37.644  1.00  0.00           O
ATOM   3962  O14 POPEZ  79      49.391  82.590  36.933  1.00  0.00           O
ATOM   3963  O11 POPEZ  79      49.780  81.600  39.104  1.00  0.00           O
ATOM   3964  O12 POPEZ  79      50.632  83.862  38.773  1.00  0.00           O
ATOM   3965  C1  POPEZ  79      50.422  81.402  40.363  1.00  0.00           C
ATOM   3968  C2  POPEZ  79      49.391  81.390  41.524  1.00  0.00           C
ATOM   3970  O21 POPEZ  79      49.571  80.210  42.313  1.00  0.00           O
ATOM   3971  C21 POPEZ  79      50.701  80.091  42.973  1.00  0.00           C
ATOM   3972  O22 POPEZ  79      51.492  80.961  43.223  1.00  0.00           O
ATOM   3973  C22 POPEZ  79      50.841  78.612  43.294  1.00  0.00           C
ATOM   3976  C3  POPEZ  79      47.931  81.311  40.993  1.00  0.00           C
ATOM   3979  O31 POPEZ  79      46.960  81.101  42.033  1.00  0.00           O
ATOM   3980  C31 POPEZ  79      46.681  82.150  42.793  1.00  0.00           C
ATOM   3981  O32 POPEZ  79      47.021  83.300  42.574  1.00  0.00           O
ATOM   3982  C32 POPEZ  79      45.911  81.621  44.003  1.00  0.00           C
ATOM   3985  C23 POPEZ  79      51.152  78.300  44.764  1.00  0.00           C
ATOM   3988  C24 POPEZ  79      50.891  76.811  45.014  1.00  0.00           C
ATOM   3991  C25 POPEZ  79      50.990  76.391  46.473  1.00  0.00           C
ATOM   3994  C26 POPEZ  79      50.701  74.891  46.604  1.00  0.00           C
ATOM   3997  C27 POPEZ  79      50.382  74.421  48.034  1.00  0.00           C
ATOM   4000  C28 POPEZ  79      49.881  72.961  48.083  1.00  0.00           C
ATOM   4003  C29 POPEZ  79      50.931  71.961  47.644  1.00  0.00           C
ATOM   4005 0C21 POPEZ  79      50.741  70.801  47.003  1.00  0.00           C
ATOM   4007 1C21 POPEZ  79      49.411  70.160  46.653  1.00  0.00           C
ATOM   4010 2C21 POPEZ  79      49.540  68.631  46.543  1.00  0.00           C
ATOM   4013 3C21 POPEZ  79      50.330  68.141  45.313  1.00  0.00           C
ATOM   4016 4C21 POPEZ  79      50.471  66.611  45.233  1.00  0.00           C
ATOM   4019 5C21 POPEZ  79      51.911  66.190  44.923  1.00  0.00           C
ATOM   4022 6C21 POPEZ  79      52.061  64.701  44.583  1.00  0.00           C
ATOM   4025 7C21 POPEZ  79      53.521  64.301  44.414  1.00  0.00           C
ATOM   4028 8C21 POPEZ  79      53.722  62.821  44.063  1.00  0.00           C
ATOM   4032  C33 POPEZ  79      45.751  82.561  45.214  1.00  0.00           C
ATOM   4035  C34 POPEZ  79      45.080  81.770  46.343  1.00  0.00           C
ATOM   4038  C35 POPEZ  79      44.902  82.502  47.683  1.00  0.00           C
ATOM   4041  C36 POPEZ  79      44.312  81.521  48.703  1.00  0.00           C
ATOM   4044  C37 POPEZ  79      44.271  82.010  50.153  1.00  0.00           C
ATOM   4047  C38 POPEZ  79      44.090  80.832  51.124  1.00  0.00           C
ATOM   4050  C39 POPEZ  79      43.511  81.220  52.483  1.00  0.00           C
ATOM   4053 0C31 POPEZ  79      43.481  80.051  53.483  1.00  0.00           C
ATOM   4056 1C31 POPEZ  79      42.061  79.541  53.764  1.00  0.00           C
ATOM   4059 2C31 POPEZ  79      41.931  78.541  54.923  1.00  0.00           C
ATOM   4062 3C31 POPEZ  79      42.870  77.321  54.874  1.00  0.00           C
ATOM   4065 4C31 POPEZ  79      43.861  77.312  56.053  1.00  0.00           C
ATOM   4068 5C31 POPEZ  79      44.610  75.980  56.223  1.00  0.00           C
ATOM   4071 6C31 POPEZ  79      45.480  75.951  57.473  1.00  0.00           C
ATOM   4075  NH3 POPEa  80     120.541 110.042  72.814  1.00  0.00           N
ATOM   4079  C12 POPEa  80     119.120 110.460  73.144  1.00  0.00           C
ATOM   4082  C11 POPEa  80     118.512 109.531  74.213  1.00  0.00           C
ATOM   4085  P   POPEa  80     116.281 108.862  75.363  1.00  0.00           P
ATOM   4086  O13 POPEa  80     116.672 107.502  74.923  1.00  0.00           O
ATOM   4087  O14 POPEa  80     116.441 109.151  76.803  1.00  0.00           O
ATOM   4088  O11 POPEa  80     114.832 109.322  74.934  1.00  0.00           O
ATOM   4089  O12 POPEa  80     117.171 109.900  74.534  1.00  0.00           O
ATOM   4090  C1  POPEa  80     114.440 109.322  73.553  1.00  0.00           C
ATOM   4093  C2  POPEa  80     114.282 110.741  72.903  1.00  0.00           C
ATOM   4095  O21 POPEa  80     113.342 110.651  71.823  1.00  0.00           O
ATOM   4096  C21 POPEa  80     113.771 110.061  70.723  1.00  0.00           C
ATOM   4097  O22 POPEa  80     114.790 109.401  70.593  1.00  0.00           O
ATOM   4098  C22 POPEa  80     112.880 110.490  69.554  1.00  0.00           C
ATOM   4101  C3  POPEa  80     115.620 111.441  72.483  1.00  0.00           C
ATOM   4104  O31 POPEa  80     115.492 112.222  71.254  1.00  0.00           O
ATOM   4105  C31 POPEa  80     116.672 112.631  70.783  1.00  0.00           C
ATOM   4106  O32 POPEa  80     117.712 112.631  71.413  1.00  0.00           O
ATOM   4107  C32 POPEa  80     116.521 113.060  69.313  1.00  0.00           C
ATOM   4110  C23 POPEa  80     111.630 109.592  69.433  1.00  0.00           C
ATOM   4113  C24 POPEa  80     110.702 109.941  68.264  1.00  0.00           C
ATOM   4116  C25 POPEa  80     111.271 109.592  66.883  1.00  0.00           C
ATOM   4119  C26 POPEa  80     111.590 110.811  66.023  1.00  0.00           C
ATOM   4122  C27 POPEa  80     111.940 110.411  64.584  1.00  0.00           C
ATOM   4125  C28 POPEa  80     112.071 111.611  63.633  1.00  0.00           C
ATOM   4128  C29 POPEa  80     112.171 111.171  62.194  1.00  0.00           C
ATOM   4130 0C21 POPEa  80     113.081 111.561  61.293  1.00  0.00           C
ATOM   4132 1C21 POPEa  80     114.182 112.561  61.524  1.00  0.00           C
ATOM   4135 2C21 POPEa  80     115.031 112.801  60.263  1.00  0.00           C
ATOM   4138 3C21 POPEa  80     116.012 111.670  59.923  1.00  0.00           C
ATOM   4141 4C21 POPEa  80     116.812 111.991  58.653  1.00  0.00           C
ATOM   4144 5C21 POPEa  80     117.962 111.010  58.343  1.00  0.00           C
ATOM   4147 6C21 POPEa  80     118.731 111.451  57.084  1.00  0.00           C
ATOM   4150 7C21 POPEa  80     119.902 110.541  56.693  1.00  0.00           C
ATOM   4153 8C21 POPEa  80     120.662 111.051  55.463  1.00  0.00           C
ATOM   4157  C33 POPEa  80     117.572 112.391  68.383  1.00  0.00           C
ATOM   4160  C34 POPEa  80     116.882 111.521  67.323  1.00  0.00           C
ATOM   4163  C35 POPEa  80     117.822 110.832  66.313  1.00  0.00           C
ATOM   4166  C36 POPEa  80     116.971 109.941  65.403  1.00  0.00           C
ATOM   4169  C37 POPEa  80     117.671 109.291  64.203  1.00  0.00           C
ATOM   4172  C38 POPEa  80     116.610 108.671  63.283  1.00  0.00           C
ATOM   4175  C39 POPEa  80     117.150 107.752  62.194  1.00  0.00           C
ATOM   4178 0C31 POPEa  80     115.992 107.082  61.423  1.00  0.00           C
ATOM   4181 1C31 POPEa  80     116.402 105.771  60.753  1.00  0.00           C
ATOM   4184 2C31 POPEa  80     115.220 104.841  60.443  1.00  0.00           C
ATOM   4187 3C31 POPEa  80     114.482 105.252  59.174  1.00  0.00           C
ATOM   4190 4C31 POPEa  80     113.281 104.340  58.894  1.00  0.00           C
ATOM   4193 5C31 POPEa  80     112.642 104.641  57.543  1.00  0.00           C
ATOM   4196 6C31 POPEa  80     111.402 103.801  57.283  1.00  0.00           C
ATOM   4200  NH3 POPEb  81       3.030  12.600  75.673  1.00  0.00           N
ATOM   4204  C12 POPEb  81       3.700  13.771  75.023  1.00  0.00           C
ATOM   4207  C11 POPEb  81       5.200  13.461  74.893  1.00  0.00           C
ATOM   4210  P   POPEb  81       5.680  15.321  73.153  1.00  0.00           P
ATOM   4211  O13 POPEb  81       6.940  15.510  72.413  1.00  0.00           O
ATOM   4212  O14 POPEb  81       4.940  16.510  73.594  1.00  0.00           O
ATOM   4213  O11 POPEb  81       4.750  14.310  72.363  1.00  0.00           O
ATOM   4214  O12 POPEb  81       5.990  14.580  74.523  1.00  0.00           O
ATOM   4215  C1  POPEb  81       4.900  14.110  70.953  1.00  0.00           C
ATOM   4218  C2  POPEb  81       4.570  12.660  70.523  1.00  0.00           C
ATOM   4220  O21 POPEb  81       3.210  12.550  70.063  1.00  0.00           O
ATOM   4221  C21 POPEb  81       2.850  12.000  68.913  1.00  0.00           C
ATOM   4222  O22 POPEb  81       1.740  11.540  68.683  1.00  0.00           O
ATOM   4223  C22 POPEb  81       3.940  12.050  67.823  1.00  0.00           C
ATOM   4226  C3  POPEb  81       4.750  11.660  71.683  1.00  0.00           C
ATOM   4229  O31 POPEb  81       4.870  10.330  71.143  1.00  0.00           O
ATOM   4230  C31 POPEb  81       3.840   9.521  71.324  1.00  0.00           C
ATOM   4231  O32 POPEb  81       2.900   9.681  72.073  1.00  0.00           O
ATOM   4232  C32 POPEb  81       4.060   8.271  70.453  1.00  0.00           C
ATOM   4235  C23 POPEb  81       3.400  11.630  66.433  1.00  0.00           C
ATOM   4238  C24 POPEb  81       4.490  11.470  65.363  1.00  0.00           C
ATOM   4241  C25 POPEb  81       5.150  12.780  64.903  1.00  0.00           C
ATOM   4244  C26 POPEb  81       4.200  13.710  64.153  1.00  0.00           C
ATOM   4247  C27 POPEb  81       4.910  14.900  63.473  1.00  0.00           C
ATOM   4250  C28 POPEb  81       4.110  15.620  62.353  1.00  0.00           C
ATOM   4253  C29 POPEb  81       3.780  14.661  61.243  1.00  0.00           C
ATOM   4255 0C21 POPEb  81       4.070  14.720  59.923  1.00  0.00           C
ATOM   4257 1C21 POPEb  81       4.730  15.800  59.104  1.00  0.00           C
ATOM   4260 2C21 POPEb  81       4.020  15.800  57.733  1.00  0.00           C
ATOM   4263 3C21 POPEb  81       4.650  16.640  56.613  1.00  0.00           C
ATOM   4266 4C21 POPEb  81       3.930  16.310  55.293  1.00  0.00           C
ATOM   4269 5C21 POPEb  81       4.040  17.331  54.153  1.00  0.00           C
ATOM   4272 6C21 POPEb  81       5.400  17.390  53.444  1.00  0.00           C
ATOM   4275 7C21 POPEb  81       5.300  18.150  52.113  1.00  0.00           C
ATOM   4278 8C21 POPEb  81       6.620  18.242  51.343  1.00  0.00           C
ATOM   4282  C33 POPEb  81       4.690   8.601  69.073  1.00  0.00           C
ATOM   4285  C34 POPEb  81       5.040   7.350  68.253  1.00  0.00           C
ATOM   4288  C35 POPEb  81       5.720   7.720  66.924  1.00  0.00           C
ATOM   4291  C36 POPEb  81       7.210   8.050  67.054  1.00  0.00           C
ATOM   4294  C37 POPEb  81       7.810   8.830  65.874  1.00  0.00           C
ATOM   4297  C38 POPEb  81       9.300   9.121  66.124  1.00  0.00           C
ATOM   4300  C39 POPEb  81       9.980  10.100  65.163  1.00  0.00           C
ATOM   4303 0C31 POPEb  81      10.691   9.451  63.973  1.00  0.00           C
ATOM   4306 1C31 POPEb  81      12.020  10.150  63.633  1.00  0.00           C
ATOM   4309 2C31 POPEb  81      12.780   9.490  62.473  1.00  0.00           C
ATOM   4312 3C31 POPEb  81      13.910  10.371  61.903  1.00  0.00           C
ATOM   4315 4C31 POPEb  81      13.391  11.540  61.073  1.00  0.00           C
ATOM   4318 5C31 POPEb  81      14.460  12.330  60.334  1.00  0.00           C
ATOM   4321 6C31 POPEb  81      13.890  13.561  59.624  1.00  0.00           C
ATOM   4325  NH3 POPEc  82      24.860  40.960  30.213  1.00  0.00           N
ATOM   4329  C12 POPEc  82      25.550  42.300  30.243  1.00  0.00           C
ATOM   4332  C11 POPEc  82      27.010  42.252  29.733  1.00  0.00           C
ATOM   4335  P   POPEc  82      29.100  43.780  29.343  1.00  0.00           P
ATOM   4336  O13 POPEc  82      28.980  43.850  27.863  1.00  0.00           O
ATOM   4337  O14 POPEc  82      29.751  44.900  30.033  1.00  0.00           O
ATOM   4338  O11 POPEc  82      29.860  42.470  29.743  1.00  0.00           O
ATOM   4339  O12 POPEc  82      27.651  43.521  29.933  1.00  0.00           O
ATOM   4340  C1  POPEc  82      30.190  42.351  31.123  1.00  0.00           C
ATOM   4343  C2  POPEc  82      30.350  40.861  31.413  1.00  0.00           C
ATOM   4345  O21 POPEc  82      30.710  40.630  32.783  1.00  0.00           O
ATOM   4346  C21 POPEc  82      29.710  40.751  33.633  1.00  0.00           C
ATOM   4347  O22 POPEc  82      28.561  41.080  33.333  1.00  0.00           O
ATOM   4348  C22 POPEc  82      30.200  40.431  35.043  1.00  0.00           C
ATOM   4351  C3  POPEc  82      31.431  40.271  30.473  1.00  0.00           C
ATOM   4354  O31 POPEc  82      31.141  38.890  30.233  1.00  0.00           O
ATOM   4355  C31 POPEc  82      31.540  38.081  31.213  1.00  0.00           C
ATOM   4356  O32 POPEc  82      32.391  38.351  32.043  1.00  0.00           O
ATOM   4357  C32 POPEc  82      30.601  36.881  31.223  1.00  0.00           C
ATOM   4360  C23 POPEc  82      29.370  39.331  35.753  1.00  0.00           C
ATOM   4363  C24 POPEc  82      30.111  38.762  36.973  1.00  0.00           C
ATOM   4366  C25 POPEc  82      30.400  39.771  38.104  1.00  0.00           C
ATOM   4369  C26 POPEc  82      29.180  40.070  38.983  1.00  0.00           C
ATOM   4372  C27 POPEc  82      29.570  40.760  40.313  1.00  0.00           C
ATOM   4375  C28 POPEc  82      28.710  40.321  41.513  1.00  0.00           C
ATOM   4378  C29 POPEc  82      29.001  38.890  41.914  1.00  0.00           C
ATOM   4380 0C21 POPEc  82      28.880  38.351  43.143  1.00  0.00           C
ATOM   4382 1C21 POPEc  82      28.401  39.011  44.414  1.00  0.00           C
ATOM   4385 2C21 POPEc  82      27.181  38.271  45.004  1.00  0.00           C
ATOM   4388 3C21 POPEc  82      26.740  38.801  46.373  1.00  0.00           C
ATOM   4391 4C21 POPEc  82      25.530  38.041  46.953  1.00  0.00           C
ATOM   4394 5C21 POPEc  82      25.901  36.711  47.613  1.00  0.00           C
ATOM   4397 6C21 POPEc  82      24.670  35.840  47.924  1.00  0.00           C
ATOM   4400 7C21 POPEc  82      25.060  34.581  48.713  1.00  0.00           C
ATOM   4403 8C21 POPEc  82      23.901  33.611  48.983  1.00  0.00           C
ATOM   4407  C33 POPEc  82      30.741  35.991  32.483  1.00  0.00           C
ATOM   4410  C34 POPEc  82      29.460  35.190  32.743  1.00  0.00           C
ATOM   4413  C35 POPEc  82      29.581  34.170  33.883  1.00  0.00           C
ATOM   4416  C36 POPEc  82      29.470  34.780  35.293  1.00  0.00           C
ATOM   4419  C37 POPEc  82      29.430  33.710  36.394  1.00  0.00           C
ATOM   4422  C38 POPEc  82      28.960  34.291  37.733  1.00  0.00           C
ATOM   4425  C39 POPEc  82      28.700  33.221  38.813  1.00  0.00           C
ATOM   4428 0C31 POPEc  82      27.860  33.800  39.953  1.00  0.00           C
ATOM   4431 1C31 POPEc  82      27.550  32.800  41.063  1.00  0.00           C
ATOM   4434 2C31 POPEc  82      26.550  33.370  42.083  1.00  0.00           C
ATOM   4437 3C31 POPEc  82      27.200  34.260  43.153  1.00  0.00           C
ATOM   4440 4C31 POPEc  82      27.940  33.431  44.203  1.00  0.00           C
ATOM   4443 5C31 POPEc  82      28.820  34.271  45.144  1.00  0.00           C
ATOM   4446 6C31 POPEc  82      29.500  33.421  46.213  1.00  0.00           C
ATOM   4450  NH3 POPEd  83     114.911  76.760  36.273  1.00  0.00           N
ATOM   4454  C12 POPEd  83     114.832  78.211  35.913  1.00  0.00           C
ATOM   4457  C11 POPEd  83     116.141  78.602  35.233  1.00  0.00           C
ATOM   4460  P   POPEd  83     116.952  80.900  36.143  1.00  0.00           P
ATOM   4461  O13 POPEd  83     115.921  81.331  35.173  1.00  0.00           O
ATOM   4462  O14 POPEd  83     118.330  81.381  35.934  1.00  0.00           O
ATOM   4463  O11 POPEd  83     116.521  81.161  37.653  1.00  0.00           O
ATOM   4464  O12 POPEd  83     116.952  79.331  36.133  1.00  0.00           O
ATOM   4465  C1  POPEd  83     116.721  80.171  38.663  1.00  0.00           C
ATOM   4468  C2  POPEd  83     118.232  79.891  39.013  1.00  0.00           C
ATOM   4470  O21 POPEd  83     118.492  78.681  39.754  1.00  0.00           O
ATOM   4471  C21 POPEd  83     117.600  78.061  40.473  1.00  0.00           C
ATOM   4472  O22 POPEd  83     116.451  78.390  40.703  1.00  0.00           O
ATOM   4473  C22 POPEd  83     118.221  76.781  41.043  1.00  0.00           C
ATOM   4476  C3  POPEd  83     118.881  81.131  39.713  1.00  0.00           C
ATOM   4479  O31 POPEd  83     120.002  80.842  40.593  1.00  0.00           O
ATOM   4480  C31 POPEd  83     119.650  80.441  41.823  1.00  0.00           C
ATOM   4481  O32 POPEd  83     118.512  80.250  42.194  1.00  0.00           O
ATOM   4482  C32 POPEd  83     120.891  80.271  42.704  1.00  0.00           C
ATOM   4485  C23 POPEd  83     118.281  76.831  42.584  1.00  0.00           C
ATOM   4488  C24 POPEd  83     119.272  75.811  43.143  1.00  0.00           C
ATOM   4491  C25 POPEd  83     119.422  75.901  44.663  1.00  0.00           C
ATOM   4494  C26 POPEd  83     118.150  75.472  45.413  1.00  0.00           C
ATOM   4497  C27 POPEd  83     118.442  75.190  46.893  1.00  0.00           C
ATOM   4500  C28 POPEd  83     117.211  74.710  47.673  1.00  0.00           C
ATOM   4503  C29 POPEd  83     117.652  73.940  48.894  1.00  0.00           C
ATOM   4505 0C21 POPEd  83     117.600  74.311  50.183  1.00  0.00           C
ATOM   4507 1C21 POPEd  83     117.071  75.590  50.783  1.00  0.00           C
ATOM   4510 2C21 POPEd  83     116.532  75.351  52.203  1.00  0.00           C
ATOM   4513 3C21 POPEd  83     116.551  76.620  53.083  1.00  0.00           C
ATOM   4516 4C21 POPEd  83     117.682  76.620  54.143  1.00  0.00           C
ATOM   4519 5C21 POPEd  83     119.102  76.682  53.553  1.00  0.00           C
ATOM   4522 6C21 POPEd  83     120.191  76.691  54.643  1.00  0.00           C
ATOM   4525 7C21 POPEd  83     121.602  76.910  54.073  1.00  0.00           C
ATOM   4528 8C21 POPEd  83     122.720  76.862  55.123  1.00  0.00           C
ATOM   4532  C33 POPEd  83     120.592  79.940  44.203  1.00  0.00           C
ATOM   4535  C34 POPEd  83     121.330  80.891  45.163  1.00  0.00           C
ATOM   4538  C35 POPEd  83     121.822  80.280  46.483  1.00  0.00           C
ATOM   4541  C36 POPEd  83     120.760  79.852  47.504  1.00  0.00           C
ATOM   4544  C37 POPEd  83     121.402  79.751  48.903  1.00  0.00           C
ATOM   4547  C38 POPEd  83     120.602  78.971  49.944  1.00  0.00           C
ATOM   4550  C39 POPEd  83     121.322  77.700  50.414  1.00  0.00           C
ATOM   4553 0C31 POPEd  83     120.911  76.440  49.643  1.00  0.00           C
ATOM   4556 1C31 POPEd  83     121.831  75.251  49.944  1.00  0.00           C
ATOM   4559 2C31 POPEd  83     121.350  73.951  49.284  1.00  0.00           C
ATOM   4562 3C31 POPEd  83     122.372  72.811  49.403  1.00  0.00           C
ATOM   4565 4C31 POPEd  83     122.052  71.792  50.503  1.00  0.00           C
ATOM   4568 5C31 POPEd  83     123.212  70.811  50.703  1.00  0.00           C
ATOM   4571 6C31 POPEd  83     122.901  69.730  51.743  1.00  0.00           C
ATOM   4575  NH3 POPEe  84     111.651 105.611  31.603  1.00  0.00           N
ATOM   4579  C12 POPEe  84     112.752 106.511  32.103  1.00  0.00           C
ATOM   4582  C11 POPEe  84     114.142 105.911  31.863  1.00  0.00           C
ATOM   4585  P   POPEe  84     116.480 107.001  31.543  1.00  0.00           P
ATOM   4586  O13 POPEe  84     116.831 105.660  31.033  1.00  0.00           O
ATOM   4587  O14 POPEe  84     116.311 108.041  30.493  1.00  0.00           O
ATOM   4588  O11 POPEe  84     117.531 107.381  32.643  1.00  0.00           O
ATOM   4589  O12 POPEe  84     115.121 106.840  32.323  1.00  0.00           O
ATOM   4590  C1  POPEe  84     117.682 106.511  33.773  1.00  0.00           C
ATOM   4593  C2  POPEe  84     118.671 107.092  34.813  1.00  0.00           C
ATOM   4595  O21 POPEe  84     118.811 106.210  35.953  1.00  0.00           O
ATOM   4596  C21 POPEe  84     117.941 106.271  36.943  1.00  0.00           C
ATOM   4597  O22 POPEe  84     116.912 106.921  36.984  1.00  0.00           O
ATOM   4598  C22 POPEe  84     118.391 105.350  38.093  1.00  0.00           C
ATOM   4601  C3  POPEe  84     118.281 108.571  35.144  1.00  0.00           C
ATOM   4604  O31 POPEe  84     118.801 108.971  36.433  1.00  0.00           O
ATOM   4605  C31 POPEe  84     118.041 109.900  37.003  1.00  0.00           C
ATOM   4606  O32 POPEe  84     117.271 110.641  36.413  1.00  0.00           O
ATOM   4607  C32 POPEe  84     118.120 109.732  38.523  1.00  0.00           C
ATOM   4610  C23 POPEe  84     117.150 104.921  38.913  1.00  0.00           C
ATOM   4613  C24 POPEe  84     117.402 103.881  40.014  1.00  0.00           C
ATOM   4616  C25 POPEe  84     118.212 104.350  41.233  1.00  0.00           C
ATOM   4619  C26 POPEe  84     117.852 103.521  42.473  1.00  0.00           C
ATOM   4622  C27 POPEe  84     118.811 103.650  43.663  1.00  0.00           C
ATOM   4625  C28 POPEe  84     118.271 102.901  44.903  1.00  0.00           C
ATOM   4628  C29 POPEe  84     119.300 102.631  45.983  1.00  0.00           C
ATOM   4630 0C21 POPEe  84     119.300 103.072  47.264  1.00  0.00           C
ATOM   4632 1C21 POPEe  84     118.281 103.960  47.933  1.00  0.00           C
ATOM   4635 2C21 POPEe  84     117.491 103.281  49.073  1.00  0.00           C
ATOM   4638 3C21 POPEe  84     116.691 102.050  48.624  1.00  0.00           C
ATOM   4641 4C21 POPEe  84     115.771 101.480  49.723  1.00  0.00           C
ATOM   4644 5C21 POPEe  84     115.261 100.061  49.414  1.00  0.00           C
ATOM   4647 6C21 POPEe  84     113.792  99.981  48.993  1.00  0.00           C
ATOM   4650 7C21 POPEe  84     113.361  98.531  48.694  1.00  0.00           C
ATOM   4653 8C21 POPEe  84     111.861  98.361  48.434  1.00  0.00           C
ATOM   4657  C33 POPEe  84     116.730 109.841  39.203  1.00  0.00           C
ATOM   4660  C34 POPEe  84     116.542 108.911  40.424  1.00  0.00           C
ATOM   4663  C35 POPEe  84     117.712 108.890  41.413  1.00  0.00           C
ATOM   4666  C36 POPEe  84     117.332 108.221  42.733  1.00  0.00           C
ATOM   4669  C37 POPEe  84     118.561 107.861  43.593  1.00  0.00           C
ATOM   4672  C38 POPEe  84     118.190 107.521  45.033  1.00  0.00           C
ATOM   4675  C39 POPEe  84     118.032 108.781  45.893  1.00  0.00           C
ATOM   4678 0C31 POPEe  84     117.021 108.591  47.023  1.00  0.00           C
ATOM   4681 1C31 POPEe  84     116.891 109.830  47.924  1.00  0.00           C
ATOM   4684 2C31 POPEe  84     115.830 109.661  49.013  1.00  0.00           C
ATOM   4687 3C31 POPEe  84     115.781 110.851  49.973  1.00  0.00           C
ATOM   4690 4C31 POPEe  84     116.301 110.511  51.373  1.00  0.00           C
ATOM   4693 5C31 POPEe  84     116.411 111.761  52.264  1.00  0.00           C
ATOM   4696 6C31 POPEe  84     116.900 111.441  53.673  1.00  0.00           C
ATOM   4700  NH3 POPEf  85      99.521  34.651  27.893  1.00  0.00           N
ATOM   4704  C12 POPEf  85     100.790  34.201  27.233  1.00  0.00           C
ATOM   4707  C11 POPEf  85     100.852  32.671  27.243  1.00  0.00           C
ATOM   4710  P   POPEf  85     102.472  30.691  26.703  1.00  0.00           P
ATOM   4711  O13 POPEf  85     101.252  29.871  26.863  1.00  0.00           O
ATOM   4712  O14 POPEf  85     103.342  30.441  25.543  1.00  0.00           O
ATOM   4713  O11 POPEf  85     103.372  30.591  28.003  1.00  0.00           O
ATOM   4714  O12 POPEf  85     102.080  32.241  26.683  1.00  0.00           O
ATOM   4715  C1  POPEf  85     102.892  30.880  29.313  1.00  0.00           C
ATOM   4718  C2  POPEf  85     103.521  29.941  30.373  1.00  0.00           C
ATOM   4720  O21 POPEf  85     102.761  30.201  31.573  1.00  0.00           O
ATOM   4721  C21 POPEf  85     103.430  30.480  32.653  1.00  0.00           C
ATOM   4722  O22 POPEf  85     104.151  29.732  33.283  1.00  0.00           O
ATOM   4723  C22 POPEf  85     103.312  31.990  32.893  1.00  0.00           C
ATOM   4726  C3  POPEf  85     105.080  30.091  30.473  1.00  0.00           C
ATOM   4729  O31 POPEf  85     105.702  28.830  30.793  1.00  0.00           O
ATOM   4730  C31 POPEf  85     106.751  28.601  31.603  1.00  0.00           C
ATOM   4731  O32 POPEf  85     107.320  27.531  31.633  1.00  0.00           O
ATOM   4732  C32 POPEf  85     107.242  29.811  32.433  1.00  0.00           C
ATOM   4735  C23 POPEf  85     104.552  32.620  33.563  1.00  0.00           C
ATOM   4738  C24 POPEf  85     104.291  34.111  33.843  1.00  0.00           C
ATOM   4741  C25 POPEf  85     104.861  34.671  35.163  1.00  0.00           C
ATOM   4744  C26 POPEf  85     104.462  33.821  36.373  1.00  0.00           C
ATOM   4747  C27 POPEf  85     104.622  34.521  37.733  1.00  0.00           C
ATOM   4750  C28 POPEf  85     103.792  33.881  38.873  1.00  0.00           C
ATOM   4753  C29 POPEf  85     102.332  33.940  38.514  1.00  0.00           C
ATOM   4755 0C21 POPEf  85     101.330  33.091  38.803  1.00  0.00           C
ATOM   4757 1C21 POPEf  85     101.292  31.871  39.684  1.00  0.00           C
ATOM   4760 2C21 POPEf  85      99.832  31.411  39.944  1.00  0.00           C
ATOM   4763 3C21 POPEf  85      99.021  31.061  38.683  1.00  0.00           C
ATOM   4766 4C21 POPEf  85      97.631  30.461  38.964  1.00  0.00           C
ATOM   4769 5C21 POPEf  85      97.661  29.030  39.533  1.00  0.00           C
ATOM   4772 6C21 POPEf  85      96.292  28.340  39.433  1.00  0.00           C
ATOM   4775 7C21 POPEf  85      96.281  26.931  40.033  1.00  0.00           C
ATOM   4778 8C21 POPEf  85      94.981  26.140  39.783  1.00  0.00           C
ATOM   4782  C33 POPEf  85     108.461  29.460  33.333  1.00  0.00           C
ATOM   4785  C34 POPEf  85     108.682  30.380  34.554  1.00  0.00           C
ATOM   4788  C35 POPEf  85     108.871  31.861  34.213  1.00  0.00           C
ATOM   4791  C36 POPEf  85     109.291  32.720  35.424  1.00  0.00           C
ATOM   4794  C37 POPEf  85     108.342  33.921  35.604  1.00  0.00           C
ATOM   4797  C38 POPEf  85     108.862  35.101  36.443  1.00  0.00           C
ATOM   4800  C39 POPEf  85     109.300  34.760  37.873  1.00  0.00           C
ATOM   4803 0C31 POPEf  85     109.300  36.000  38.783  1.00  0.00           C
ATOM   4806 1C31 POPEf  85     110.152  35.840  40.053  1.00  0.00           C
ATOM   4809 2C31 POPEf  85     110.171  37.080  40.963  1.00  0.00           C
ATOM   4812 3C31 POPEf  85     110.662  38.351  40.253  1.00  0.00           C
ATOM   4815 4C31 POPEf  85     111.561  39.231  41.133  1.00  0.00           C
ATOM   4818 5C31 POPEf  85     112.092  40.451  40.383  1.00  0.00           C
ATOM   4821 6C31 POPEf  85     113.120  41.262  41.173  1.00  0.00           C
ATOM   4825  NH3 POPEg  86      28.720  92.321  79.293  1.00  0.00           N
ATOM   4829  C12 POPEg  86      28.910  93.752  79.713  1.00  0.00           C
ATOM   4832  C11 POPEg  86      27.550  94.380  80.074  1.00  0.00           C
ATOM   4835  P   POPEg  86      28.501  96.840  79.643  1.00  0.00           P
ATOM   4836  O13 POPEg  86      29.850  96.770  80.214  1.00  0.00           O
ATOM   4837  O14 POPEg  86      27.830  98.160  79.643  1.00  0.00           O
ATOM   4838  O11 POPEg  86      28.501  96.292  78.144  1.00  0.00           O
ATOM   4839  O12 POPEg  86      27.611  95.771  80.403  1.00  0.00           O
ATOM   4840  C1  POPEg  86      27.350  95.940  77.364  1.00  0.00           C
ATOM   4843  C2  POPEg  86      27.251  96.770  76.053  1.00  0.00           C
ATOM   4845  O21 POPEg  86      26.540  96.091  74.984  1.00  0.00           O
ATOM   4846  C21 POPEg  86      25.271  95.751  75.104  1.00  0.00           C
ATOM   4847  O22 POPEg  86      24.651  95.651  76.153  1.00  0.00           O
ATOM   4848  C22 POPEg  86      24.780  95.252  73.734  1.00  0.00           C
ATOM   4851  C3  POPEg  86      28.680  97.131  75.533  1.00  0.00           C
ATOM   4854  O31 POPEg  86      28.661  98.081  74.443  1.00  0.00           O
ATOM   4855  C31 POPEg  86      28.001  97.721  73.343  1.00  0.00           C
ATOM   4856  O32 POPEg  86      27.081  98.361  72.863  1.00  0.00           O
ATOM   4857  C32 POPEg  86      28.610  96.521  72.644  1.00  0.00           C
ATOM   4860  C23 POPEg  86      23.620  96.061  73.103  1.00  0.00           C
ATOM   4863  C24 POPEg  86      23.600  95.982  71.563  1.00  0.00           C
ATOM   4866  C25 POPEg  86      22.520  96.891  70.953  1.00  0.00           C
ATOM   4869  C26 POPEg  86      22.681  97.190  69.453  1.00  0.00           C
ATOM   4872  C27 POPEg  86      21.851  98.400  68.983  1.00  0.00           C
ATOM   4875  C28 POPEg  86      21.851  98.631  67.453  1.00  0.00           C
ATOM   4878  C29 POPEg  86      21.040  97.600  66.703  1.00  0.00           C
ATOM   4880 0C21 POPEg  86      21.120  97.290  65.403  1.00  0.00           C
ATOM   4882 1C21 POPEg  86      22.030  97.941  64.393  1.00  0.00           C
ATOM   4885 2C21 POPEg  86      21.270  98.971  63.533  1.00  0.00           C
ATOM   4888 3C21 POPEg  86      22.210  99.781  62.623  1.00  0.00           C
ATOM   4891 4C21 POPEg  86      21.510 100.982  61.984  1.00  0.00           C
ATOM   4894 5C21 POPEg  86      22.460 102.001  61.343  1.00  0.00           C
ATOM   4897 6C21 POPEg  86      22.110 103.451  61.734  1.00  0.00           C
ATOM   4900 7C21 POPEg  86      23.030 104.491  61.093  1.00  0.00           C
ATOM   4903 8C21 POPEg  86      22.641 105.931  61.454  1.00  0.00           C
ATOM   4907  C33 POPEg  86      28.010  96.371  71.223  1.00  0.00           C
ATOM   4910  C34 POPEg  86      28.690  95.322  70.344  1.00  0.00           C
ATOM   4913  C35 POPEg  86      28.341  95.460  68.853  1.00  0.00           C
ATOM   4916  C36 POPEg  86      27.000  94.872  68.383  1.00  0.00           C
ATOM   4919  C37 POPEg  86      26.860  95.070  66.863  1.00  0.00           C
ATOM   4922  C38 POPEg  86      25.580  94.541  66.203  1.00  0.00           C
ATOM   4925  C39 POPEg  86      25.710  94.650  64.673  1.00  0.00           C
ATOM   4928 0C31 POPEg  86      24.430  94.391  63.873  1.00  0.00           C
ATOM   4931 1C31 POPEg  86      24.600  94.790  62.403  1.00  0.00           C
ATOM   4934 2C31 POPEg  86      23.880  93.890  61.394  1.00  0.00           C
ATOM   4937 3C31 POPEg  86      24.530  92.512  61.254  1.00  0.00           C
ATOM   4940 4C31 POPEg  86      23.931  91.670  60.123  1.00  0.00           C
ATOM   4943 5C31 POPEg  86      24.600  90.301  59.973  1.00  0.00           C
ATOM   4946 6C31 POPEg  86      24.040  89.471  58.824  1.00  0.00           C
ATOM   4950  NH3 POPEh  87       3.980  14.201  30.613  1.00  0.00           N
ATOM   4954  C12 POPEh  87       5.410  13.721  30.523  1.00  0.00           C
ATOM   4957  C11 POPEh  87       5.530  12.191  30.443  1.00  0.00           C
ATOM   4960  P   POPEh  87       7.230  10.240  30.514  1.00  0.00           P
ATOM   4961  O13 POPEh  87       5.970   9.500  30.233  1.00  0.00           O
ATOM   4962  O14 POPEh  87       8.370  10.030  29.603  1.00  0.00           O
ATOM   4963  O11 POPEh  87       7.710   9.900  31.983  1.00  0.00           O
ATOM   4964  O12 POPEh  87       6.890  11.781  30.623  1.00  0.00           O
ATOM   4965  C1  POPEh  87       6.790   9.891  33.073  1.00  0.00           C
ATOM   4968  C2  POPEh  87       7.240  10.861  34.163  1.00  0.00           C
ATOM   4970  O21 POPEh  87       6.180  11.041  35.123  1.00  0.00           O
ATOM   4971  C21 POPEh  87       6.210  10.210  36.143  1.00  0.00           C
ATOM   4972  O22 POPEh  87       7.010   9.320  36.313  1.00  0.00           O
ATOM   4973  C22 POPEh  87       5.140  10.610  37.143  1.00  0.00           C
ATOM   4976  C3  POPEh  87       7.610  12.270  33.613  1.00  0.00           C
ATOM   4979  O31 POPEh  87       7.940  13.170  34.703  1.00  0.00           O
ATOM   4980  C31 POPEh  87       9.060  12.751  35.323  1.00  0.00           C
ATOM   4981  O32 POPEh  87       9.910  12.040  34.834  1.00  0.00           O
ATOM   4982  C32 POPEh  87       8.920  13.081  36.803  1.00  0.00           C
ATOM   4985  C23 POPEh  87       5.350   9.870  38.473  1.00  0.00           C
ATOM   4988  C24 POPEh  87       4.420  10.391  39.563  1.00  0.00           C
ATOM   4991  C25 POPEh  87       4.810   9.880  40.953  1.00  0.00           C
ATOM   4994  C26 POPEh  87       4.480   8.400  41.194  1.00  0.00           C
ATOM   4997  C27 POPEh  87       4.730   8.021  42.653  1.00  0.00           C
ATOM   5000  C28 POPEh  87       4.330   6.571  43.023  1.00  0.00           C
ATOM   5003  C29 POPEh  87       4.700   6.270  44.453  1.00  0.00           C
ATOM   5005 0C21 POPEh  87       3.870   5.900  45.453  1.00  0.00           C
ATOM   5007 1C21 POPEh  87       2.390   5.670  45.334  1.00  0.00           C
ATOM   5010 2C21 POPEh  87       1.910   4.550  46.273  1.00  0.00           C
ATOM   5013 3C21 POPEh  87       2.450   3.151  45.963  1.00  0.00           C
ATOM   5016 4C21 POPEh  87       1.560   2.041  46.543  1.00  0.00           C
ATOM   5019 5C21 POPEh  87       2.290   0.701  46.573  1.00  0.00           C
ATOM   5022 6C21 POPEh  87       1.390  -0.541  46.643  1.00  0.00           C
ATOM   5025 7C21 POPEh  87       2.250  -1.801  46.703  1.00  0.00           C
ATOM   5028 8C21 POPEh  87       1.480  -3.101  46.493  1.00  0.00           C
ATOM   5032  C33 POPEh  87      10.210  12.981  37.644  1.00  0.00           C
ATOM   5035  C34 POPEh  87       9.910  12.600  39.104  1.00  0.00           C
ATOM   5038  C35 POPEh  87       8.800  13.450  39.743  1.00  0.00           C
ATOM   5041  C36 POPEh  87       8.460  13.060  41.194  1.00  0.00           C
ATOM   5044  C37 POPEh  87       7.320  13.941  41.713  1.00  0.00           C
ATOM   5047  C38 POPEh  87       7.010  13.800  43.213  1.00  0.00           C
ATOM   5050  C39 POPEh  87       6.370  15.090  43.723  1.00  0.00           C
ATOM   5053 0C31 POPEh  87       6.010  15.150  45.223  1.00  0.00           C
ATOM   5056 1C31 POPEh  87       6.150  16.590  45.753  1.00  0.00           C
ATOM   5059 2C31 POPEh  87       4.950  17.111  46.553  1.00  0.00           C
ATOM   5062 3C31 POPEh  87       4.830  18.651  46.493  1.00  0.00           C
ATOM   5065 4C31 POPEh  87       5.930  19.431  47.233  1.00  0.00           C
ATOM   5068 5C31 POPEh  87       6.620  20.482  46.353  1.00  0.00           C
ATOM   5071 6C31 POPEh  87       7.450  21.500  47.143  1.00  0.00           C
ATOM   5075  NH3 POPEi  88      66.510  16.640  36.113  1.00  0.00           N
ATOM   5079  C12 POPEi  88      67.570  15.760  36.693  1.00  0.00           C
ATOM   5082  C11 POPEi  88      67.040  14.390  37.093  1.00  0.00           C
ATOM   5085  P   POPEi  88      68.180  12.061  36.993  1.00  0.00           P
ATOM   5086  O13 POPEi  88      68.030  12.021  35.513  1.00  0.00           O
ATOM   5087  O14 POPEi  88      69.330  11.410  37.644  1.00  0.00           O
ATOM   5088  O11 POPEi  88      66.851  11.580  37.704  1.00  0.00           O
ATOM   5089  O12 POPEi  88      68.180  13.590  37.413  1.00  0.00           O
ATOM   5090  C1  POPEi  88      66.800  11.560  39.143  1.00  0.00           C
ATOM   5093  C2  POPEi  88      65.470  10.911  39.653  1.00  0.00           C
ATOM   5095  O21 POPEi  88      65.440  10.550  41.033  1.00  0.00           O
ATOM   5096  C21 POPEi  88      66.120  11.061  42.013  1.00  0.00           C
ATOM   5097  O22 POPEi  88      66.870  12.021  42.003  1.00  0.00           O
ATOM   5098  C22 POPEi  88      65.661  10.271  43.263  1.00  0.00           C
ATOM   5101  C3  POPEi  88      65.141   9.620  38.843  1.00  0.00           C
ATOM   5104  O31 POPEi  88      64.210   8.750  39.513  1.00  0.00           O
ATOM   5105  C31 POPEi  88      62.922   9.040  39.373  1.00  0.00           C
ATOM   5106  O32 POPEi  88      62.472   9.971  38.723  1.00  0.00           O
ATOM   5107  C32 POPEi  88      62.071   8.101  40.253  1.00  0.00           C
ATOM   5110  C23 POPEi  88      66.750   9.980  44.333  1.00  0.00           C
ATOM   5113  C24 POPEi  88      66.440   8.721  45.153  1.00  0.00           C
ATOM   5116  C25 POPEi  88      65.070   8.710  45.843  1.00  0.00           C
ATOM   5119  C26 POPEi  88      64.922   9.580  47.093  1.00  0.00           C
ATOM   5122  C27 POPEi  88      63.500   9.440  47.683  1.00  0.00           C
ATOM   5125  C28 POPEi  88      63.290  10.191  49.013  1.00  0.00           C
ATOM   5128  C29 POPEi  88      64.182   9.620  50.093  1.00  0.00           C
ATOM   5130 0C21 POPEi  88      64.510  10.230  51.243  1.00  0.00           C
ATOM   5132 1C21 POPEi  88      64.031  11.571  51.723  1.00  0.00           C
ATOM   5135 2C21 POPEi  88      63.120  11.420  52.963  1.00  0.00           C
ATOM   5138 3C21 POPEi  88      63.820  10.840  54.203  1.00  0.00           C
ATOM   5141 4C21 POPEi  88      63.050   9.650  54.813  1.00  0.00           C
ATOM   5144 5C21 POPEi  88      61.771  10.080  55.534  1.00  0.00           C
ATOM   5147 6C21 POPEi  88      60.701   8.980  55.554  1.00  0.00           C
ATOM   5150 7C21 POPEi  88      59.460   9.420  56.343  1.00  0.00           C
ATOM   5153 8C21 POPEi  88      58.290   8.431  56.303  1.00  0.00           C
ATOM   5157  C33 POPEi  88      60.751   7.630  39.583  1.00  0.00           C
ATOM   5160  C34 POPEi  88      60.060   6.481  40.344  1.00  0.00           C
ATOM   5163  C35 POPEi  88      58.530   6.510  40.293  1.00  0.00           C
ATOM   5166  C36 POPEi  88      57.900   7.010  41.604  1.00  0.00           C
ATOM   5169  C37 POPEi  88      56.361   7.070  41.633  1.00  0.00           C
ATOM   5172  C38 POPEi  88      55.821   7.810  42.873  1.00  0.00           C
ATOM   5175  C39 POPEi  88      56.550   7.471  44.183  1.00  0.00           C
ATOM   5178 0C31 POPEi  88      55.990   8.181  45.433  1.00  0.00           C
ATOM   5181 1C31 POPEi  88      56.841   7.860  46.674  1.00  0.00           C
ATOM   5184 2C31 POPEi  88      56.361   8.510  47.983  1.00  0.00           C
ATOM   5187 3C31 POPEi  88      57.271   9.640  48.504  1.00  0.00           C
ATOM   5190 4C31 POPEi  88      57.341   9.681  50.043  1.00  0.00           C
ATOM   5193 5C31 POPEi  88      58.260  10.781  50.583  1.00  0.00           C
ATOM   5196 6C31 POPEi  88      58.391  10.781  52.113  1.00  0.00           C
ATOM   5200  NH3 POPEj  89      66.161  14.920  77.403  1.00  0.00           N
ATOM   5204  C12 POPEj  89      65.000  15.731  76.873  1.00  0.00           C
ATOM   5207  C11 POPEj  89      63.680  15.441  77.604  1.00  0.00           C
ATOM   5210  P   POPEj  89      61.282  16.021  76.564  1.00  0.00           P
ATOM   5211  O13 POPEj  89      60.580  15.030  77.434  1.00  0.00           O
ATOM   5212  O14 POPEj  89      60.550  17.250  76.213  1.00  0.00           O
ATOM   5213  O11 POPEj  89      61.760  15.330  75.233  1.00  0.00           O
ATOM   5214  O12 POPEj  89      62.661  16.400  77.264  1.00  0.00           O
ATOM   5215  C1  POPEj  89      60.940  14.331  74.613  1.00  0.00           C
ATOM   5218  C2  POPEj  89      61.830  13.450  73.703  1.00  0.00           C
ATOM   5220  O21 POPEj  89      61.180  12.191  73.433  1.00  0.00           O
ATOM   5221  C21 POPEj  89      60.330  12.140  72.413  1.00  0.00           C
ATOM   5222  O22 POPEj  89      59.120  12.191  72.504  1.00  0.00           O
ATOM   5223  C22 POPEj  89      61.082  11.771  71.124  1.00  0.00           C
ATOM   5226  C3  POPEj  89      63.150  13.140  74.464  1.00  0.00           C
ATOM   5229  O31 POPEj  89      64.210  12.790  73.553  1.00  0.00           O
ATOM   5230  C31 POPEj  89      64.271  11.490  73.284  1.00  0.00           C
ATOM   5231  O32 POPEj  89      63.600  10.640  73.843  1.00  0.00           O
ATOM   5232  C32 POPEj  89      65.312  11.260  72.213  1.00  0.00           C
ATOM   5235  C23 POPEj  89      60.140  11.431  69.933  1.00  0.00           C
ATOM   5238  C24 POPEj  89      60.821  10.920  68.643  1.00  0.00           C
ATOM   5241  C25 POPEj  89      61.771  11.881  67.903  1.00  0.00           C
ATOM   5244  C26 POPEj  89      62.462  11.170  66.723  1.00  0.00           C
ATOM   5247  C27 POPEj  89      63.091  12.101  65.664  1.00  0.00           C
ATOM   5250  C28 POPEj  89      63.631  11.291  64.473  1.00  0.00           C
ATOM   5253  C29 POPEj  89      63.911  12.101  63.223  1.00  0.00           C
ATOM   5255 0C21 POPEj  89      65.062  12.161  62.523  1.00  0.00           C
ATOM   5257 1C21 POPEj  89      66.360  11.451  62.834  1.00  0.00           C
ATOM   5260 2C21 POPEj  89      66.610  10.201  61.953  1.00  0.00           C
ATOM   5263 3C21 POPEj  89      66.882  10.510  60.484  1.00  0.00           C
ATOM   5266 4C21 POPEj  89      67.440   9.300  59.723  1.00  0.00           C
ATOM   5269 5C21 POPEj  89      67.771   9.620  58.253  1.00  0.00           C
ATOM   5272 6C21 POPEj  89      68.690   8.580  57.603  1.00  0.00           C
ATOM   5275 7C21 POPEj  89      69.120   8.990  56.183  1.00  0.00           C
ATOM   5278 8C21 POPEj  89      70.161   8.070  55.534  1.00  0.00           C
ATOM   5282  C33 POPEj  89      64.680  10.570  70.983  1.00  0.00           C
ATOM   5285  C34 POPEj  89      65.610  10.640  69.783  1.00  0.00           C
ATOM   5288  C35 POPEj  89      65.760  12.040  69.164  1.00  0.00           C
ATOM   5291  C36 POPEj  89      66.771  12.050  68.003  1.00  0.00           C
ATOM   5294  C37 POPEj  89      67.131  13.470  67.543  1.00  0.00           C
ATOM   5297  C38 POPEj  89      67.992  13.491  66.273  1.00  0.00           C
ATOM   5300  C39 POPEj  89      68.800  14.791  66.093  1.00  0.00           C
ATOM   5303 0C31 POPEj  89      70.062  14.820  66.984  1.00  0.00           C
ATOM   5306 1C31 POPEj  89      71.050  15.931  66.623  1.00  0.00           C
ATOM   5309 2C31 POPEj  89      72.400  15.811  67.363  1.00  0.00           C
ATOM   5312 3C31 POPEj  89      72.792  17.111  68.093  1.00  0.00           C
ATOM   5315 4C31 POPEj  89      74.250  17.101  68.584  1.00  0.00           C
ATOM   5318 5C31 POPEj  89      74.610  18.361  69.374  1.00  0.00           C
ATOM   5321 6C31 POPEj  89      76.102  18.431  69.733  1.00  0.00           C
ATOM   5325  NH3 POPEk  90      21.810 130.422  36.063  1.00  0.00           N
ATOM   5329  C12 POPEk  90      22.270 129.041  36.443  1.00  0.00           C
ATOM   5332  C11 POPEk  90      22.360 128.171  35.183  1.00  0.00           C
ATOM   5335  P   POPEk  90      22.400 125.571  34.813  1.00  0.00           P
ATOM   5336  O13 POPEk  90      21.641 126.010  33.624  1.00  0.00           O
ATOM   5337  O14 POPEk  90      23.520 124.681  34.523  1.00  0.00           O
ATOM   5338  O11 POPEk  90      21.450 124.900  35.903  1.00  0.00           O
ATOM   5339  O12 POPEk  90      22.911 126.900  35.534  1.00  0.00           O
ATOM   5340  C1  POPEk  90      21.061 125.650  37.063  1.00  0.00           C
ATOM   5343  C2  POPEk  90      20.430 124.751  38.153  1.00  0.00           C
ATOM   5345  O21 POPEk  90      20.280 125.551  39.323  1.00  0.00           O
ATOM   5346  C21 POPEk  90      19.100 125.742  39.843  1.00  0.00           C
ATOM   5347  O22 POPEk  90      18.030 125.451  39.333  1.00  0.00           O
ATOM   5348  C22 POPEk  90      19.270 126.541  41.143  1.00  0.00           C
ATOM   5351  C3  POPEk  90      21.370 123.571  38.504  1.00  0.00           C
ATOM   5354  O31 POPEk  90      20.790 122.631  39.443  1.00  0.00           O
ATOM   5355  C31 POPEk  90      20.950 122.911  40.743  1.00  0.00           C
ATOM   5356  O32 POPEk  90      21.410 123.951  41.183  1.00  0.00           O
ATOM   5357  C32 POPEk  90      20.510 121.730  41.604  1.00  0.00           C
ATOM   5360  C23 POPEk  90      18.910 125.760  42.433  1.00  0.00           C
ATOM   5363  C24 POPEk  90      19.930 125.972  43.553  1.00  0.00           C
ATOM   5366  C25 POPEk  90      19.600 125.252  44.863  1.00  0.00           C
ATOM   5369  C26 POPEk  90      20.481 125.711  46.033  1.00  0.00           C
ATOM   5372  C27 POPEk  90      19.830 125.390  47.393  1.00  0.00           C
ATOM   5375  C28 POPEk  90      20.620 125.900  48.603  1.00  0.00           C
ATOM   5378  C29 POPEk  90      19.760 125.832  49.843  1.00  0.00           C
ATOM   5380 0C21 POPEk  90      20.181 125.681  51.113  1.00  0.00           C
ATOM   5382 1C21 POPEk  90      21.610 125.571  51.573  1.00  0.00           C
ATOM   5385 2C21 POPEk  90      22.061 126.791  52.403  1.00  0.00           C
ATOM   5388 3C21 POPEk  90      23.561 126.681  52.733  1.00  0.00           C
ATOM   5391 4C21 POPEk  90      24.110 127.721  53.713  1.00  0.00           C
ATOM   5394 5C21 POPEk  90      23.750 127.430  55.183  1.00  0.00           C
ATOM   5397 6C21 POPEk  90      24.870 127.831  56.163  1.00  0.00           C
ATOM   5400 7C21 POPEk  90      24.581 127.362  57.603  1.00  0.00           C
ATOM   5403 8C21 POPEk  90      25.720 127.631  58.593  1.00  0.00           C
ATOM   5407  C33 POPEk  90      21.161 121.780  43.013  1.00  0.00           C
ATOM   5410  C34 POPEk  90      21.061 120.441  43.773  1.00  0.00           C
ATOM   5413  C35 POPEk  90      22.120 120.280  44.874  1.00  0.00           C
ATOM   5416  C36 POPEk  90      21.740 120.702  46.303  1.00  0.00           C
ATOM   5419  C37 POPEk  90      22.860 120.411  47.323  1.00  0.00           C
ATOM   5422  C38 POPEk  90      22.380 120.042  48.743  1.00  0.00           C
ATOM   5425  C39 POPEk  90      22.490 121.171  49.783  1.00  0.00           C
ATOM   5428 0C31 POPEk  90      22.340 120.630  51.223  1.00  0.00           C
ATOM   5431 1C31 POPEk  90      22.470 121.710  52.303  1.00  0.00           C
ATOM   5434 2C31 POPEk  90      22.440 121.191  53.754  1.00  0.00           C
ATOM   5437 3C31 POPEk  90      21.161 120.411  54.113  1.00  0.00           C
ATOM   5440 4C31 POPEk  90      20.701 120.630  55.563  1.00  0.00           C
ATOM   5443 5C31 POPEk  90      19.330 120.002  55.853  1.00  0.00           C
ATOM   5446 6C31 POPEk  90      18.870 120.161  57.313  1.00  0.00           C
ATOM   5450  NH3 POPEl  91      17.050  39.011  73.643  1.00  0.00           N
ATOM   5454  C12 POPEl  91      15.760  39.710  74.043  1.00  0.00           C
ATOM   5457  C11 POPEl  91      15.950  41.241  74.174  1.00  0.00           C
ATOM   5460  P   POPEl  91      14.670  43.510  74.093  1.00  0.00           P
ATOM   5461  O13 POPEl  91      13.440  44.151  74.624  1.00  0.00           O
ATOM   5462  O14 POPEl  91      15.970  44.021  74.584  1.00  0.00           O
ATOM   5463  O11 POPEl  91      14.670  43.681  72.543  1.00  0.00           O
ATOM   5464  O12 POPEl  91      14.690  41.921  74.293  1.00  0.00           O
ATOM   5465  C1  POPEl  91      14.441  42.701  71.553  1.00  0.00           C
ATOM   5468  C2  POPEl  91      15.250  43.120  70.313  1.00  0.00           C
ATOM   5470  O21 POPEl  91      15.231  42.201  69.203  1.00  0.00           O
ATOM   5471  C21 POPEl  91      14.050  41.980  68.653  1.00  0.00           C
ATOM   5472  O22 POPEl  91      12.960  42.182  69.143  1.00  0.00           O
ATOM   5473  C22 POPEl  91      14.260  41.792  67.143  1.00  0.00           C
ATOM   5476  C3  POPEl  91      16.720  43.390  70.723  1.00  0.00           C
ATOM   5479  O31 POPEl  91      17.440  43.902  69.573  1.00  0.00           O
ATOM   5480  C31 POPEl  91      18.200  42.981  68.993  1.00  0.00           C
ATOM   5481  O32 POPEl  91      19.030  42.291  69.563  1.00  0.00           O
ATOM   5482  C32 POPEl  91      17.630  42.710  67.603  1.00  0.00           C
ATOM   5485  C23 POPEl  91      13.010  41.271  66.394  1.00  0.00           C
ATOM   5488  C24 POPEl  91      12.970  41.611  64.883  1.00  0.00           C
ATOM   5491  C25 POPEl  91      14.130  41.010  64.073  1.00  0.00           C
ATOM   5494  C26 POPEl  91      14.080  41.361  62.574  1.00  0.00           C
ATOM   5497  C27 POPEl  91      15.350  40.951  61.804  1.00  0.00           C
ATOM   5500  C28 POPEl  91      15.420  41.501  60.354  1.00  0.00           C
ATOM   5503  C29 POPEl  91      14.710  40.671  59.313  1.00  0.00           C
ATOM   5505 0C21 POPEl  91      15.151  40.370  58.063  1.00  0.00           C
ATOM   5507 1C21 POPEl  91      16.450  40.811  57.423  1.00  0.00           C
ATOM   5510 2C21 POPEl  91      16.280  41.940  56.383  1.00  0.00           C
ATOM   5513 3C21 POPEl  91      15.900  41.481  54.973  1.00  0.00           C
ATOM   5516 4C21 POPEl  91      15.691  42.631  53.973  1.00  0.00           C
ATOM   5519 5C21 POPEl  91      17.010  43.241  53.483  1.00  0.00           C
ATOM   5522 6C21 POPEl  91      16.820  44.231  52.323  1.00  0.00           C
ATOM   5525 7C21 POPEl  91      18.150  44.590  51.633  1.00  0.00           C
ATOM   5528 8C21 POPEl  91      17.960  45.472  50.403  1.00  0.00           C
ATOM   5532  C33 POPEl  91      18.571  42.961  66.423  1.00  0.00           C
ATOM   5535  C34 POPEl  91      17.880  42.591  65.103  1.00  0.00           C
ATOM   5538  C35 POPEl  91      18.061  41.111  64.753  1.00  0.00           C
ATOM   5541  C36 POPEl  91      19.231  40.940  63.773  1.00  0.00           C
ATOM   5544  C37 POPEl  91      19.540  39.491  63.403  1.00  0.00           C
ATOM   5547  C38 POPEl  91      20.650  39.440  62.353  1.00  0.00           C
ATOM   5550  C39 POPEl  91      20.170  39.671  60.913  1.00  0.00           C
ATOM   5553 0C31 POPEl  91      21.350  39.981  59.993  1.00  0.00           C
ATOM   5556 1C31 POPEl  91      20.970  40.201  58.533  1.00  0.00           C
ATOM   5559 2C31 POPEl  91      22.220  40.350  57.663  1.00  0.00           C
ATOM   5562 3C31 POPEl  91      21.991  41.002  56.293  1.00  0.00           C
ATOM   5565 4C31 POPEl  91      21.960  42.530  56.373  1.00  0.00           C
ATOM   5568 5C31 POPEl  91      22.161  43.230  55.023  1.00  0.00           C
ATOM   5571 6C31 POPEl  91      22.190  44.760  55.123  1.00  0.00           C
ATOM   5575  NH3 POPEm  92      31.991  11.840  28.063  1.00  0.00           N
ATOM   5579  C12 POPEm  92      31.970  11.800  29.573  1.00  0.00           C
ATOM   5582  C11 POPEm  92      30.530  11.670  30.093  1.00  0.00           C
ATOM   5585  P   POPEm  92      29.391  10.880  32.313  1.00  0.00           P
ATOM   5586  O13 POPEm  92      28.561  10.061  31.383  1.00  0.00           O
ATOM   5587  O14 POPEm  92      29.970  10.210  33.483  1.00  0.00           O
ATOM   5588  O11 POPEm  92      28.460  12.050  32.823  1.00  0.00           O
ATOM   5589  O12 POPEm  92      30.520  11.630  31.513  1.00  0.00           O
ATOM   5590  C1  POPEm  92      28.870  12.851  33.943  1.00  0.00           C
ATOM   5593  C2  POPEm  92      27.981  12.541  35.193  1.00  0.00           C
ATOM   5595  O21 POPEm  92      27.841  13.660  36.084  1.00  0.00           O
ATOM   5596  C21 POPEm  92      28.980  14.010  36.693  1.00  0.00           C
ATOM   5597  O22 POPEm  92      30.060  14.090  36.124  1.00  0.00           O
ATOM   5598  C22 POPEm  92      28.731  13.900  38.213  1.00  0.00           C
ATOM   5601  C3  POPEm  92      28.440  11.250  35.953  1.00  0.00           C
ATOM   5604  O31 POPEm  92      27.880  11.090  37.283  1.00  0.00           O
ATOM   5605  C31 POPEm  92      26.600  10.760  37.334  1.00  0.00           C
ATOM   5606  O32 POPEm  92      25.820  10.750  36.403  1.00  0.00           O
ATOM   5607  C32 POPEm  92      26.240  10.321  38.764  1.00  0.00           C
ATOM   5610  C23 POPEm  92      28.780  15.191  39.073  1.00  0.00           C
ATOM   5613  C24 POPEm  92      28.241  14.910  40.493  1.00  0.00           C
ATOM   5616  C25 POPEm  92      28.090  16.181  41.353  1.00  0.00           C
ATOM   5619  C26 POPEm  92      27.460  15.870  42.723  1.00  0.00           C
ATOM   5622  C27 POPEm  92      27.231  17.130  43.563  1.00  0.00           C
ATOM   5625  C28 POPEm  92      26.851  16.840  45.033  1.00  0.00           C
ATOM   5628  C29 POPEm  92      25.490  16.211  45.173  1.00  0.00           C
ATOM   5630 0C21 POPEm  92      25.011  15.620  46.283  1.00  0.00           C
ATOM   5632 1C21 POPEm  92      25.741  15.470  47.593  1.00  0.00           C
ATOM   5635 2C21 POPEm  92      24.911  15.851  48.834  1.00  0.00           C
ATOM   5638 3C21 POPEm  92      25.030  17.340  49.243  1.00  0.00           C
ATOM   5641 4C21 POPEm  92      25.200  17.490  50.764  1.00  0.00           C
ATOM   5644 5C21 POPEm  92      25.641  18.890  51.223  1.00  0.00           C
ATOM   5647 6C21 POPEm  92      24.500  19.801  51.693  1.00  0.00           C
ATOM   5650 7C21 POPEm  92      25.030  21.081  52.353  1.00  0.00           C
ATOM   5653 8C21 POPEm  92      23.940  21.980  52.953  1.00  0.00           C
ATOM   5657  C33 POPEm  92      25.111  11.170  39.393  1.00  0.00           C
ATOM   5660  C34 POPEm  92      24.240  10.441  40.433  1.00  0.00           C
ATOM   5663  C35 POPEm  92      24.891  10.181  41.803  1.00  0.00           C
ATOM   5666  C36 POPEm  92      24.040  10.690  42.983  1.00  0.00           C
ATOM   5669  C37 POPEm  92      24.141   9.820  44.243  1.00  0.00           C
ATOM   5672  C38 POPEm  92      23.320  10.351  45.433  1.00  0.00           C
ATOM   5675  C39 POPEm  92      24.120  11.291  46.343  1.00  0.00           C
ATOM   5678 0C31 POPEm  92      24.440  10.670  47.714  1.00  0.00           C
ATOM   5681 1C31 POPEm  92      25.610  11.350  48.423  1.00  0.00           C
ATOM   5684 2C31 POPEm  92      25.860  10.820  49.843  1.00  0.00           C
ATOM   5687 3C31 POPEm  92      25.601  11.870  50.923  1.00  0.00           C
ATOM   5690 4C31 POPEm  92      25.880  11.350  52.343  1.00  0.00           C
ATOM   5693 5C31 POPEm  92      25.760  12.450  53.403  1.00  0.00           C
ATOM   5696 6C31 POPEm  92      26.040  11.970  54.834  1.00  0.00           C
ATOM   5700  NH3 POPEn  93      56.050   6.270  32.623  1.00  0.00           N
ATOM   5704  C12 POPEn  93      57.061   7.361  32.943  1.00  0.00           C
ATOM   5707  C11 POPEn  93      56.450   8.570  33.683  1.00  0.00           C
ATOM   5710  P   POPEn  93      57.220  10.861  34.764  1.00  0.00           P
ATOM   5711  O13 POPEn  93      57.091  11.800  33.624  1.00  0.00           O
ATOM   5712  O14 POPEn  93      56.070  10.851  35.693  1.00  0.00           O
ATOM   5713  O11 POPEn  93      58.530  11.230  35.604  1.00  0.00           O
ATOM   5714  O12 POPEn  93      57.490   9.360  34.284  1.00  0.00           O
ATOM   5715  C1  POPEn  93      58.820  10.681  36.903  1.00  0.00           C
ATOM   5718  C2  POPEn  93      58.540  11.710  38.043  1.00  0.00           C
ATOM   5720  O21 POPEn  93      59.370  11.480  39.203  1.00  0.00           O
ATOM   5721  C21 POPEn  93      58.940  10.781  40.243  1.00  0.00           C
ATOM   5722  O22 POPEn  93      57.980  10.010  40.243  1.00  0.00           O
ATOM   5723  C22 POPEn  93      59.860  11.061  41.454  1.00  0.00           C
ATOM   5726  C3  POPEn  93      57.001  11.910  38.343  1.00  0.00           C
ATOM   5729  O31 POPEn  93      56.730  12.471  39.643  1.00  0.00           O
ATOM   5730  C31 POPEn  93      57.210  13.681  39.823  1.00  0.00           C
ATOM   5731  O32 POPEn  93      57.630  14.410  38.933  1.00  0.00           O
ATOM   5732  C32 POPEn  93      57.290  13.970  41.313  1.00  0.00           C
ATOM   5735  C23 POPEn  93      59.470  10.340  42.774  1.00  0.00           C
ATOM   5738  C24 POPEn  93      60.280  10.811  44.013  1.00  0.00           C
ATOM   5741  C25 POPEn  93      59.411  11.250  45.214  1.00  0.00           C
ATOM   5744  C26 POPEn  93      60.210  11.881  46.373  1.00  0.00           C
ATOM   5747  C27 POPEn  93      59.351  12.780  47.293  1.00  0.00           C
ATOM   5750  C28 POPEn  93      60.140  13.840  48.113  1.00  0.00           C
ATOM   5753  C29 POPEn  93      60.681  13.361  49.433  1.00  0.00           C
ATOM   5755 0C21 POPEn  93      60.701  14.060  50.593  1.00  0.00           C
ATOM   5757 1C21 POPEn  93      60.220  15.481  50.813  1.00  0.00           C
ATOM   5760 2C21 POPEn  93      60.400  15.920  52.283  1.00  0.00           C
ATOM   5763 3C21 POPEn  93      59.731  17.271  52.633  1.00  0.00           C
ATOM   5766 4C21 POPEn  93      59.800  17.601  54.133  1.00  0.00           C
ATOM   5769 5C21 POPEn  93      58.740  18.610  54.603  1.00  0.00           C
ATOM   5772 6C21 POPEn  93      58.841  18.940  56.103  1.00  0.00           C
ATOM   5775 7C21 POPEn  93      57.640  19.760  56.613  1.00  0.00           C
ATOM   5778 8C21 POPEn  93      57.771  20.190  58.073  1.00  0.00           C
ATOM   5782  C33 POPEn  93      58.321  15.080  41.643  1.00  0.00           C
ATOM   5785  C34 POPEn  93      58.490  15.301  43.153  1.00  0.00           C
ATOM   5788  C35 POPEn  93      59.681  14.570  43.793  1.00  0.00           C
ATOM   5791  C36 POPEn  93      61.011  15.330  43.703  1.00  0.00           C
ATOM   5794  C37 POPEn  93      62.170  14.661  44.453  1.00  0.00           C
ATOM   5797  C38 POPEn  93      63.420  15.550  44.573  1.00  0.00           C
ATOM   5800  C39 POPEn  93      64.591  14.931  45.354  1.00  0.00           C
ATOM   5803 0C31 POPEn  93      64.271  14.650  46.833  1.00  0.00           C
ATOM   5806 1C31 POPEn  93      65.510  14.340  47.673  1.00  0.00           C
ATOM   5809 2C31 POPEn  93      65.201  14.290  49.183  1.00  0.00           C
ATOM   5812 3C31 POPEn  93      66.201  15.080  50.033  1.00  0.00           C
ATOM   5815 4C31 POPEn  93      65.640  15.510  51.394  1.00  0.00           C
ATOM   5818 5C31 POPEn  93      66.632  16.380  52.173  1.00  0.00           C
ATOM   5821 6C31 POPEn  93      66.010  17.031  53.413  1.00  0.00           C
ATOM   5825  NH3 POPEo  94      24.561  46.021  30.653  1.00  0.00           N
ATOM   5829  C12 POPEo  94      23.141  45.861  30.183  1.00  0.00           C
ATOM   5832  C11 POPEo  94      22.641  47.090  29.423  1.00  0.00           C
ATOM   5835  P   POPEo  94      20.210  48.090  29.533  1.00  0.00           P
ATOM   5836  O13 POPEo  94      20.940  49.300  29.924  1.00  0.00           O
ATOM   5837  O14 POPEo  94      19.240  48.211  28.413  1.00  0.00           O
ATOM   5838  O11 POPEo  94      19.520  47.400  30.793  1.00  0.00           O
ATOM   5839  O12 POPEo  94      21.250  46.971  29.133  1.00  0.00           O
ATOM   5840  C1  POPEo  94      20.271  47.512  32.003  1.00  0.00           C
ATOM   5843  C2  POPEo  94      19.600  46.701  33.123  1.00  0.00           C
ATOM   5845  O21 POPEo  94      19.610  47.451  34.343  1.00  0.00           O
ATOM   5846  C21 POPEo  94      18.780  48.480  34.373  1.00  0.00           C
ATOM   5847  O22 POPEo  94      17.990  48.790  33.493  1.00  0.00           O
ATOM   5848  C22 POPEo  94      18.880  49.161  35.743  1.00  0.00           C
ATOM   5851  C3  POPEo  94      20.321  45.341  33.323  1.00  0.00           C
ATOM   5854  O31 POPEo  94      19.570  44.501  34.223  1.00  0.00           O
ATOM   5855  C31 POPEo  94      20.070  44.370  35.453  1.00  0.00           C
ATOM   5856  O32 POPEo  94      21.200  44.640  35.804  1.00  0.00           O
ATOM   5857  C32 POPEo  94      18.910  44.030  36.394  1.00  0.00           C
ATOM   5860  C23 POPEo  94      17.520  49.590  36.353  1.00  0.00           C
ATOM   5863  C24 POPEo  94      17.720  50.571  37.514  1.00  0.00           C
ATOM   5866  C25 POPEo  94      18.620  50.051  38.643  1.00  0.00           C
ATOM   5869  C26 POPEo  94      17.990  48.990  39.554  1.00  0.00           C
ATOM   5872  C27 POPEo  94      19.040  48.401  40.513  1.00  0.00           C
ATOM   5875  C28 POPEo  94      18.440  47.691  41.743  1.00  0.00           C
ATOM   5878  C29 POPEo  94      17.911  48.671  42.763  1.00  0.00           C
ATOM   5880 0C21 POPEo  94      18.070  48.650  44.094  1.00  0.00           C
ATOM   5882 1C21 POPEo  94      18.780  47.631  44.953  1.00  0.00           C
ATOM   5885 2C21 POPEo  94      19.770  48.230  45.973  1.00  0.00           C
ATOM   5888 3C21 POPEo  94      19.170  49.370  46.813  1.00  0.00           C
ATOM   5891 4C21 POPEo  94      20.000  49.812  48.023  1.00  0.00           C
ATOM   5894 5C21 POPEo  94      19.420  51.090  48.643  1.00  0.00           C
ATOM   5897 6C21 POPEo  94      20.300  52.330  48.434  1.00  0.00           C
ATOM   5900 7C21 POPEo  94      19.530  53.640  48.593  1.00  0.00           C
ATOM   5903 8C21 POPEo  94      20.411  54.882  48.413  1.00  0.00           C
ATOM   5907  C33 POPEo  94      19.290  43.841  37.873  1.00  0.00           C
ATOM   5910  C34 POPEo  94      18.020  43.710  38.723  1.00  0.00           C
ATOM   5913  C35 POPEo  94      18.241  43.920  40.233  1.00  0.00           C
ATOM   5916  C36 POPEo  94      19.220  42.920  40.853  1.00  0.00           C
ATOM   5919  C37 POPEo  94      19.001  42.780  42.374  1.00  0.00           C
ATOM   5922  C38 POPEo  94      19.901  41.701  42.983  1.00  0.00           C
ATOM   5925  C39 POPEo  94      19.370  41.120  44.293  1.00  0.00           C
ATOM   5928 0C31 POPEo  94      20.141  41.550  45.553  1.00  0.00           C
ATOM   5931 1C31 POPEo  94      19.470  40.960  46.793  1.00  0.00           C
ATOM   5934 2C31 POPEo  94      20.181  41.262  48.104  1.00  0.00           C
ATOM   5937 3C31 POPEo  94      19.391  40.690  49.284  1.00  0.00           C
ATOM   5940 4C31 POPEo  94      20.090  40.932  50.624  1.00  0.00           C
ATOM   5943 5C31 POPEo  94      19.340  40.321  51.804  1.00  0.00           C
ATOM   5946 6C31 POPEo  94      20.000  40.641  53.143  1.00  0.00           C
ATOM   5950  NH3 POPEp  95      41.040  96.122  38.824  1.00  0.00           N
ATOM   5954  C12 POPEp  95      41.970  96.661  37.774  1.00  0.00           C
ATOM   5957  C11 POPEp  95      42.792  97.880  38.253  1.00  0.00           C
ATOM   5960  P   POPEp  95      44.850  99.340  37.704  1.00  0.00           P
ATOM   5961  O13 POPEp  95      46.011  99.442  36.773  1.00  0.00           O
ATOM   5962  O14 POPEp  95      44.080 100.572  37.993  1.00  0.00           O
ATOM   5963  O11 POPEp  95      45.480  98.811  39.053  1.00  0.00           O
ATOM   5964  O12 POPEp  95      43.841  98.171  37.313  1.00  0.00           O
ATOM   5965  C1  POPEp  95      45.841  99.741  40.063  1.00  0.00           C
ATOM   5968  C2  POPEp  95      46.161  98.990  41.363  1.00  0.00           C
ATOM   5970  O21 POPEp  95      46.571  99.991  42.313  1.00  0.00           O
ATOM   5971  C21 POPEp  95      46.791  99.582  43.553  1.00  0.00           C
ATOM   5972  O22 POPEp  95      47.812  99.821  44.183  1.00  0.00           O
ATOM   5973  C22 POPEp  95      45.580  98.890  44.174  1.00  0.00           C
ATOM   5976  C3  POPEp  95      47.261  97.890  41.194  1.00  0.00           C
ATOM   5979  O31 POPEp  95      47.402  97.120  42.403  1.00  0.00           O
ATOM   5980  C31 POPEp  95      48.620  96.931  42.903  1.00  0.00           C
ATOM   5981  O32 POPEp  95      49.670  97.251  42.383  1.00  0.00           O
ATOM   5982  C32 POPEp  95      48.431  96.201  44.233  1.00  0.00           C
ATOM   5985  C23 POPEp  95      45.641  99.081  45.703  1.00  0.00           C
ATOM   5988  C24 POPEp  95      44.600  98.260  46.464  1.00  0.00           C
ATOM   5991  C25 POPEp  95      44.690  98.421  47.983  1.00  0.00           C
ATOM   5994  C26 POPEp  95      45.821  97.612  48.624  1.00  0.00           C
ATOM   5997  C27 POPEp  95      46.701  98.411  49.603  1.00  0.00           C
ATOM   6000  C28 POPEp  95      47.462  97.430  50.513  1.00  0.00           C
ATOM   6003  C29 POPEp  95      48.631  97.831  51.383  1.00  0.00           C
ATOM   6005 0C21 POPEp  95      49.160  99.030  51.703  1.00  0.00           C
ATOM   6007 1C21 POPEp  95      48.800 100.432  51.264  1.00  0.00           C
ATOM   6010 2C21 POPEp  95      48.201 101.281  52.393  1.00  0.00           C
ATOM   6013 3C21 POPEp  95      49.111 101.402  53.624  1.00  0.00           C
ATOM   6016 4C21 POPEp  95      48.400 102.071  54.813  1.00  0.00           C
ATOM   6019 5C21 POPEp  95      49.030 101.701  56.153  1.00  0.00           C
ATOM   6022 6C21 POPEp  95      48.010 101.710  57.303  1.00  0.00           C
ATOM   6025 7C21 POPEp  95      48.600 101.150  58.603  1.00  0.00           C
ATOM   6028 8C21 POPEp  95      47.570 101.061  59.733  1.00  0.00           C
ATOM   6032  C33 POPEp  95      49.650  96.210  45.183  1.00  0.00           C
ATOM   6035  C34 POPEp  95      49.460  97.171  46.363  1.00  0.00           C
ATOM   6038  C35 POPEp  95      50.661  97.222  47.323  1.00  0.00           C
ATOM   6041  C36 POPEp  95      50.580  96.180  48.444  1.00  0.00           C
ATOM   6044  C37 POPEp  95      51.562  96.350  49.624  1.00  0.00           C
ATOM   6047  C38 POPEp  95      51.320  95.252  50.664  1.00  0.00           C
ATOM   6050  C39 POPEp  95      52.001  95.451  52.023  1.00  0.00           C
ATOM   6053 0C31 POPEp  95      51.611  94.261  52.914  1.00  0.00           C
ATOM   6056 1C31 POPEp  95      52.120  94.270  54.354  1.00  0.00           C
ATOM   6059 2C31 POPEp  95      51.400  93.160  55.144  1.00  0.00           C
ATOM   6062 3C31 POPEp  95      51.641  93.141  56.653  1.00  0.00           C
ATOM   6065 4C31 POPEp  95      53.050  92.682  57.063  1.00  0.00           C
ATOM   6068 5C31 POPEp  95      53.150  92.441  58.573  1.00  0.00           C
ATOM   6071 6C31 POPEp  95      54.530  91.971  59.034  1.00  0.00           C
ATOM   6075  NH3 POPEq  96      43.411   1.550  37.483  1.00  0.00           N
ATOM   6079  C12 POPEq  96      43.631   2.890  36.843  1.00  0.00           C
ATOM   6082  C11 POPEq  96      42.341   3.391  36.213  1.00  0.00           C
ATOM   6085  P   POPEq  96      41.440   5.450  34.903  1.00  0.00           P
ATOM   6086  O13 POPEq  96      41.951   6.711  34.313  1.00  0.00           O
ATOM   6087  O14 POPEq  96      40.751   4.480  34.024  1.00  0.00           O
ATOM   6088  O11 POPEq  96      40.492   5.791  36.133  1.00  0.00           O
ATOM   6089  O12 POPEq  96      42.611   4.660  35.613  1.00  0.00           O
ATOM   6090  C1  POPEq  96      40.850   6.851  37.023  1.00  0.00           C
ATOM   6093  C2  POPEq  96      41.991   6.431  38.013  1.00  0.00           C
ATOM   6095  O21 POPEq  96      41.690   6.760  39.383  1.00  0.00           O
ATOM   6096  C21 POPEq  96      41.470   8.031  39.663  1.00  0.00           C
ATOM   6097  O22 POPEq  96      41.481   8.960  38.883  1.00  0.00           O
ATOM   6098  C22 POPEq  96      41.292   8.131  41.173  1.00  0.00           C
ATOM   6101  C3  POPEq  96      43.451   6.811  37.563  1.00  0.00           C
ATOM   6104  O31 POPEq  96      44.141   7.771  38.383  1.00  0.00           O
ATOM   6105  C31 POPEq  96      44.610   7.521  39.603  1.00  0.00           C
ATOM   6106  O32 POPEq  96      44.902   8.411  40.403  1.00  0.00           O
ATOM   6107  C32 POPEq  96      44.701   6.010  39.953  1.00  0.00           C
ATOM   6110  C23 POPEq  96      40.741   9.490  41.653  1.00  0.00           C
ATOM   6113  C24 POPEq  96      40.541   9.510  43.174  1.00  0.00           C
ATOM   6116  C25 POPEq  96      41.250  10.670  43.883  1.00  0.00           C
ATOM   6119  C26 POPEq  96      41.131  10.610  45.424  1.00  0.00           C
ATOM   6122  C27 POPEq  96      41.851  11.771  46.103  1.00  0.00           C
ATOM   6125  C28 POPEq  96      41.481  11.940  47.593  1.00  0.00           C
ATOM   6128  C29 POPEq  96      41.400  13.411  47.933  1.00  0.00           C
ATOM   6130 0C21 POPEq  96      42.131  14.110  48.813  1.00  0.00           C
ATOM   6132 1C21 POPEq  96      43.181  13.611  49.773  1.00  0.00           C
ATOM   6135 2C21 POPEq  96      43.161  14.490  51.033  1.00  0.00           C
ATOM   6138 3C21 POPEq  96      44.341  14.271  52.003  1.00  0.00           C
ATOM   6141 4C21 POPEq  96      44.160  15.050  53.323  1.00  0.00           C
ATOM   6144 5C21 POPEq  96      44.230  16.580  53.183  1.00  0.00           C
ATOM   6147 6C21 POPEq  96      43.350  17.290  54.223  1.00  0.00           C
ATOM   6150 7C21 POPEq  96      43.290  18.811  54.043  1.00  0.00           C
ATOM   6153 8C21 POPEq  96      42.220  19.480  54.903  1.00  0.00           C
ATOM   6157  C33 POPEq  96      45.370   5.710  41.324  1.00  0.00           C
ATOM   6160  C34 POPEq  96      44.641   4.681  42.203  1.00  0.00           C
ATOM   6163  C35 POPEq  96      45.111   4.681  43.673  1.00  0.00           C
ATOM   6166  C36 POPEq  96      44.720   5.950  44.433  1.00  0.00           C
ATOM   6169  C37 POPEq  96      45.111   5.970  45.913  1.00  0.00           C
ATOM   6172  C38 POPEq  96      44.701   7.291  46.584  1.00  0.00           C
ATOM   6175  C39 POPEq  96      44.920   7.341  48.104  1.00  0.00           C
ATOM   6178 0C31 POPEq  96      46.240   7.960  48.563  1.00  0.00           C
ATOM   6181 1C31 POPEq  96      46.000   9.250  49.374  1.00  0.00           C
ATOM   6184 2C31 POPEq  96      47.220   9.720  50.163  1.00  0.00           C
ATOM   6187 3C31 POPEq  96      46.861  10.840  51.153  1.00  0.00           C
ATOM   6190 4C31 POPEq  96      47.931  11.130  52.213  1.00  0.00           C
ATOM   6193 5C31 POPEq  96      47.381  12.080  53.283  1.00  0.00           C
ATOM   6196 6C31 POPEq  96      48.321  12.330  54.463  1.00  0.00           C
ATOM   6200  NH3 POPEr  97      53.950   8.131  82.293  1.00  0.00           N
ATOM   6204  C12 POPEr  97      54.321   9.220  81.323  1.00  0.00           C
ATOM   6207  C11 POPEr  97      53.080   9.800  80.603  1.00  0.00           C
ATOM   6210  P   POPEr  97      52.542  12.031  79.353  1.00  0.00           P
ATOM   6211  O13 POPEr  97      51.180  11.701  79.823  1.00  0.00           O
ATOM   6212  O14 POPEr  97      53.132  13.320  79.774  1.00  0.00           O
ATOM   6213  O11 POPEr  97      52.560  11.961  77.784  1.00  0.00           O
ATOM   6214  O12 POPEr  97      53.511  10.811  79.694  1.00  0.00           O
ATOM   6215  C1  POPEr  97      52.170  13.140  77.063  1.00  0.00           C
ATOM   6218  C2  POPEr  97      51.070  12.771  76.044  1.00  0.00           C
ATOM   6220  O21 POPEr  97      51.212  13.550  74.844  1.00  0.00           O
ATOM   6221  C21 POPEr  97      51.021  14.840  74.923  1.00  0.00           C
ATOM   6222  O22 POPEr  97      50.632  15.470  75.883  1.00  0.00           O
ATOM   6223  C22 POPEr  97      51.460  15.470  73.594  1.00  0.00           C
ATOM   6226  C3  POPEr  97      49.641  12.760  76.674  1.00  0.00           C
ATOM   6229  O31 POPEr  97      48.712  12.211  75.734  1.00  0.00           O
ATOM   6230  C31 POPEr  97      47.922  13.101  75.133  1.00  0.00           C
ATOM   6231  O32 POPEr  97      47.521  14.141  75.603  1.00  0.00           O
ATOM   6232  C32 POPEr  97      47.940  12.720  73.643  1.00  0.00           C
ATOM   6235  C23 POPEr  97      50.422  16.380  72.903  1.00  0.00           C
ATOM   6238  C24 POPEr  97      51.011  17.301  71.804  1.00  0.00           C
ATOM   6241  C25 POPEr  97      51.921  16.601  70.783  1.00  0.00           C
ATOM   6244  C26 POPEr  97      52.290  17.490  69.573  1.00  0.00           C
ATOM   6247  C27 POPEr  97      53.132  16.750  68.514  1.00  0.00           C
ATOM   6250  C28 POPEr  97      53.550  17.652  67.323  1.00  0.00           C
ATOM   6253  C29 POPEr  97      54.100  16.890  66.133  1.00  0.00           C
ATOM   6255 0C21 POPEr  97      55.280  17.071  65.493  1.00  0.00           C
ATOM   6257 1C21 POPEr  97      56.411  18.020  65.823  1.00  0.00           C
ATOM   6260 2C21 POPEr  97      57.771  17.271  65.773  1.00  0.00           C
ATOM   6263 3C21 POPEr  97      58.960  18.020  66.394  1.00  0.00           C
ATOM   6266 4C21 POPEr  97      60.042  17.040  66.893  1.00  0.00           C
ATOM   6269 5C21 POPEr  97      61.341  17.681  67.413  1.00  0.00           C
ATOM   6272 6C21 POPEr  97      62.261  16.670  68.113  1.00  0.00           C
ATOM   6275 7C21 POPEr  97      63.670  17.141  68.483  1.00  0.00           C
ATOM   6278 8C21 POPEr  97      64.430  16.050  69.263  1.00  0.00           C
ATOM   6282  C33 POPEr  97      46.650  13.060  72.863  1.00  0.00           C
ATOM   6285  C34 POPEr  97      46.841  12.891  71.353  1.00  0.00           C
ATOM   6288  C35 POPEr  97      48.001  13.730  70.804  1.00  0.00           C
ATOM   6291  C36 POPEr  97      47.870  13.970  69.293  1.00  0.00           C
ATOM   6294  C37 POPEr  97      49.150  14.561  68.683  1.00  0.00           C
ATOM   6297  C38 POPEr  97      48.970  15.010  67.223  1.00  0.00           C
ATOM   6300  C39 POPEr  97      48.260  13.970  66.353  1.00  0.00           C
ATOM   6303 0C31 POPEr  97      48.181  14.351  64.874  1.00  0.00           C
ATOM   6306 1C31 POPEr  97      47.510  13.250  64.043  1.00  0.00           C
ATOM   6309 2C31 POPEr  97      47.451  13.580  62.553  1.00  0.00           C
ATOM   6312 3C31 POPEr  97      47.161  12.340  61.703  1.00  0.00           C
ATOM   6315 4C31 POPEr  97      47.080  12.650  60.193  1.00  0.00           C
ATOM   6318 5C31 POPEr  97      47.100  11.380  59.333  1.00  0.00           C
ATOM   6321 6C31 POPEr  97      47.050  11.670  57.834  1.00  0.00           C
ATOM   6325  NH3 POPEs  98     128.482 110.842  32.203  1.00  0.00           N
ATOM   6329  C12 POPEs  98     129.391 111.991  32.543  1.00  0.00           C
ATOM   6332  C11 POPEs  98     129.671 111.910  34.053  1.00  0.00           C
ATOM   6335  P   POPEs  98     130.863 113.030  36.033  1.00  0.00           P
ATOM   6336  O13 POPEs  98     130.702 111.710  36.703  1.00  0.00           O
ATOM   6337  O14 POPEs  98     132.122 113.801  36.183  1.00  0.00           O
ATOM   6338  O11 POPEs  98     129.651 113.951  36.524  1.00  0.00           O
ATOM   6339  O12 POPEs  98     130.513 112.971  34.493  1.00  0.00           O
ATOM   6340  C1  POPEs  98     129.081 113.612  37.793  1.00  0.00           C
ATOM   6343  C2  POPEs  98     128.342 114.771  38.483  1.00  0.00           C
ATOM   6345  O21 POPEs  98     127.971 114.261  39.793  1.00  0.00           O
ATOM   6346  C21 POPEs  98     127.792 115.201  40.723  1.00  0.00           C
ATOM   6347  O22 POPEs  98     127.801 116.402  40.513  1.00  0.00           O
ATOM   6348  C22 POPEs  98     127.580 114.550  42.093  1.00  0.00           C
ATOM   6351  C3  POPEs  98     127.141 115.292  37.653  1.00  0.00           C
ATOM   6354  O31 POPEs  98     126.971 116.691  37.943  1.00  0.00           O
ATOM   6355  C31 POPEs  98     125.712 117.092  37.993  1.00  0.00           C
ATOM   6356  O32 POPEs  98     124.820 116.630  37.303  1.00  0.00           O
ATOM   6357  C32 POPEs  98     125.541 118.060  39.153  1.00  0.00           C
ATOM   6360  C23 POPEs  98     126.602 115.371  42.973  1.00  0.00           C
ATOM   6363  C24 POPEs  98     125.951 114.550  44.094  1.00  0.00           C
ATOM   6366  C25 POPEs  98     126.882 114.170  45.274  1.00  0.00           C
ATOM   6369  C26 POPEs  98     126.262 113.051  46.133  1.00  0.00           C
ATOM   6372  C27 POPEs  98     127.080 112.621  47.383  1.00  0.00           C
ATOM   6375  C28 POPEs  98     126.402 112.941  48.733  1.00  0.00           C
ATOM   6378  C29 POPEs  98     126.381 114.421  48.964  1.00  0.00           C
ATOM   6380 0C21 POPEs  98     126.421 115.131  50.103  1.00  0.00           C
ATOM   6382 1C21 POPEs  98     126.421 114.722  51.553  1.00  0.00           C
ATOM   6385 2C21 POPEs  98     126.831 115.900  52.473  1.00  0.00           C
ATOM   6388 3C21 POPEs  98     125.930 117.161  52.413  1.00  0.00           C
ATOM   6391 4C21 POPEs  98     126.402 118.321  53.304  1.00  0.00           C
ATOM   6394 5C21 POPEs  98     127.391 119.280  52.613  1.00  0.00           C
ATOM   6397 6C21 POPEs  98     126.730 120.401  51.773  1.00  0.00           C
ATOM   6400 7C21 POPEs  98     127.752 121.441  51.264  1.00  0.00           C
ATOM   6403 8C21 POPEs  98     127.132 122.721  50.713  1.00  0.00           C
ATOM   6407  C33 POPEs  98     124.142 118.710  39.183  1.00  0.00           C
ATOM   6410  C34 POPEs  98     123.830 119.431  40.503  1.00  0.00           C
ATOM   6413  C35 POPEs  98     123.941 118.501  41.703  1.00  0.00           C
ATOM   6416  C36 POPEs  98     123.141 118.941  42.933  1.00  0.00           C
ATOM   6419  C37 POPEs  98     123.271 117.871  44.024  1.00  0.00           C
ATOM   6422  C38 POPEs  98     122.491 118.160  45.313  1.00  0.00           C
ATOM   6425  C39 POPEs  98     121.031 117.682  45.323  1.00  0.00           C
ATOM   6428 0C31 POPEs  98     120.012 118.801  45.113  1.00  0.00           C
ATOM   6431 1C31 POPEs  98     118.582 118.342  45.443  1.00  0.00           C
ATOM   6434 2C31 POPEs  98     117.652 119.471  45.883  1.00  0.00           C
ATOM   6437 3C31 POPEs  98     117.411 120.541  44.813  1.00  0.00           C
ATOM   6440 4C31 POPEs  98     116.712 121.780  45.393  1.00  0.00           C
ATOM   6443 5C31 POPEs  98     116.311 122.792  44.323  1.00  0.00           C
ATOM   6446 6C31 POPEs  98     115.581 124.002  44.883  1.00  0.00           C
ATOM   6450  NH3 POPEt  99      51.481  32.231  30.573  1.00  0.00           N
ATOM   6454  C12 POPEt  99      50.260  32.780  31.243  1.00  0.00           C
ATOM   6457  C11 POPEt  99      49.021  32.471  30.413  1.00  0.00           C
ATOM   6460  P   POPEt  99      47.661  34.530  31.273  1.00  0.00           P
ATOM   6461  O13 POPEt  99      46.222  34.890  31.213  1.00  0.00           O
ATOM   6462  O14 POPEt  99      48.610  35.331  30.463  1.00  0.00           O
ATOM   6463  O11 POPEt  99      48.241  34.681  32.733  1.00  0.00           O
ATOM   6464  O12 POPEt  99      47.870  32.980  31.053  1.00  0.00           O
ATOM   6465  C1  POPEt  99      47.440  34.620  33.913  1.00  0.00           C
ATOM   6468  C2  POPEt  99      48.091  33.710  34.993  1.00  0.00           C
ATOM   6470  O21 POPEt  99      47.462  34.042  36.243  1.00  0.00           O
ATOM   6471  C21 POPEt  99      46.282  33.440  36.433  1.00  0.00           C
ATOM   6472  O22 POPEt  99      45.870  32.501  35.773  1.00  0.00           O
ATOM   6473  C22 POPEt  99      45.541  34.230  37.514  1.00  0.00           C
ATOM   6476  C3  POPEt  99      49.610  33.940  35.163  1.00  0.00           C
ATOM   6479  O31 POPEt  99      50.120  33.121  36.233  1.00  0.00           O
ATOM   6480  C31 POPEt  99      51.292  33.500  36.753  1.00  0.00           C
ATOM   6481  O32 POPEt  99      51.921  34.481  36.403  1.00  0.00           O
ATOM   6482  C32 POPEt  99      51.721  32.601  37.913  1.00  0.00           C
ATOM   6485  C23 POPEt  99      44.460  33.440  38.273  1.00  0.00           C
ATOM   6488  C24 POPEt  99      43.591  34.371  39.143  1.00  0.00           C
ATOM   6491  C25 POPEt  99      42.300  33.721  39.663  1.00  0.00           C
ATOM   6494  C26 POPEt  99      42.500  32.780  40.874  1.00  0.00           C
ATOM   6497  C27 POPEt  99      41.201  32.050  41.254  1.00  0.00           C
ATOM   6500  C28 POPEt  99      41.330  31.140  42.483  1.00  0.00           C
ATOM   6503  C29 POPEt  99      40.102  30.280  42.693  1.00  0.00           C
ATOM   6505 0C21 POPEt  99      39.631  29.781  43.853  1.00  0.00           C
ATOM   6507 1C21 POPEt  99      40.231  29.971  45.214  1.00  0.00           C
ATOM   6510 2C21 POPEt  99      39.341  30.810  46.163  1.00  0.00           C
ATOM   6513 3C21 POPEt  99      38.251  30.041  46.933  1.00  0.00           C
ATOM   6516 4C21 POPEt  99      38.060  30.601  48.353  1.00  0.00           C
ATOM   6519 5C21 POPEt  99      36.740  30.170  49.013  1.00  0.00           C
ATOM   6522 6C21 POPEt  99      36.661  30.550  50.503  1.00  0.00           C
ATOM   6525 7C21 POPEt  99      35.231  30.491  51.053  1.00  0.00           C
ATOM   6528 8C21 POPEt  99      35.141  30.751  52.563  1.00  0.00           C
ATOM   6532  C33 POPEt  99      53.260  32.690  38.073  1.00  0.00           C
ATOM   6535  C34 POPEt  99      53.841  31.730  39.123  1.00  0.00           C
ATOM   6538  C35 POPEt  99      53.830  32.271  40.553  1.00  0.00           C
ATOM   6541  C36 POPEt  99      54.850  31.521  41.423  1.00  0.00           C
ATOM   6544  C37 POPEt  99      54.811  31.890  42.903  1.00  0.00           C
ATOM   6547  C38 POPEt  99      55.920  31.170  43.694  1.00  0.00           C
ATOM   6550  C39 POPEt  99      55.760  31.240  45.223  1.00  0.00           C
ATOM   6553 0C31 POPEt  99      57.040  30.791  45.934  1.00  0.00           C
ATOM   6556 1C31 POPEt  99      56.851  30.471  47.423  1.00  0.00           C
ATOM   6559 2C31 POPEt  99      58.171  30.091  48.113  1.00  0.00           C
ATOM   6562 3C31 POPEt  99      58.722  31.201  49.034  1.00  0.00           C
ATOM   6565 4C31 POPEt  99      60.251  31.300  49.003  1.00  0.00           C
ATOM   6568 5C31 POPEt  99      60.811  32.250  50.074  1.00  0.00           C
ATOM   6571 6C31 POPEt  99      62.320  32.471  49.953  1.00  0.00           C
ATOM   6575  NH3 POPEu 100      -3.141  87.920  77.834  1.00  0.00           N
ATOM   6579  C12 POPEu 100      -2.361  86.640  77.753  1.00  0.00           C
ATOM   6582  C11 POPEu 100      -0.941  86.910  77.264  1.00  0.00           C
ATOM   6585  P   POPEu 100       1.080  85.230  77.753  1.00  0.00           P
ATOM   6586  O13 POPEu 100       1.810  86.371  78.334  1.00  0.00           O
ATOM   6587  O14 POPEu 100       0.890  84.111  78.693  1.00  0.00           O
ATOM   6588  O11 POPEu 100       1.940  84.741  76.514  1.00  0.00           O
ATOM   6589  O12 POPEu 100      -0.281  85.671  77.133  1.00  0.00           O
ATOM   6590  C1  POPEu 100       1.190  84.221  75.403  1.00  0.00           C
ATOM   6593  C2  POPEu 100       2.090  83.932  74.184  1.00  0.00           C
ATOM   6595  O21 POPEu 100       1.230  83.440  73.164  1.00  0.00           O
ATOM   6596  C21 POPEu 100       1.640  83.531  71.924  1.00  0.00           C
ATOM   6597  O22 POPEu 100       2.600  84.161  71.524  1.00  0.00           O
ATOM   6598  C22 POPEu 100       0.680  82.671  71.103  1.00  0.00           C
ATOM   6601  C3  POPEu 100       3.200  82.901  74.543  1.00  0.00           C
ATOM   6604  O31 POPEu 100       4.130  82.752  73.444  1.00  0.00           O
ATOM   6605  C31 POPEu 100       4.150  81.561  72.854  1.00  0.00           C
ATOM   6606  O32 POPEu 100       3.660  80.551  73.304  1.00  0.00           O
ATOM   6607  C32 POPEu 100       4.920  81.630  71.534  1.00  0.00           C
ATOM   6610  C23 POPEu 100       1.000  82.521  69.613  1.00  0.00           C
ATOM   6613  C24 POPEu 100      -0.131  81.740  68.933  1.00  0.00           C
ATOM   6616  C25 POPEu 100      -0.131  81.850  67.403  1.00  0.00           C
ATOM   6619  C26 POPEu 100       0.900  80.961  66.723  1.00  0.00           C
ATOM   6622  C27 POPEu 100       0.510  80.702  65.263  1.00  0.00           C
ATOM   6625  C28 POPEu 100       1.470  79.760  64.503  1.00  0.00           C
ATOM   6628  C29 POPEu 100       2.750  80.471  64.133  1.00  0.00           C
ATOM   6630 0C21 POPEu 100       3.200  80.721  62.893  1.00  0.00           C
ATOM   6632 1C21 POPEu 100       2.510  80.301  61.613  1.00  0.00           C
ATOM   6635 2C21 POPEu 100       3.460  79.821  60.493  1.00  0.00           C
ATOM   6638 3C21 POPEu 100       2.640  79.491  59.243  1.00  0.00           C
ATOM   6641 4C21 POPEu 100       3.450  79.080  58.003  1.00  0.00           C
ATOM   6644 5C21 POPEu 100       2.490  78.950  56.813  1.00  0.00           C
ATOM   6647 6C21 POPEu 100       3.120  78.421  55.513  1.00  0.00           C
ATOM   6650 7C21 POPEu 100       2.070  78.390  54.393  1.00  0.00           C
ATOM   6653 8C21 POPEu 100       2.570  77.841  53.054  1.00  0.00           C
ATOM   6657  C33 POPEu 100       4.550  80.420  70.653  1.00  0.00           C
ATOM   6660  C34 POPEu 100       5.090  80.530  69.223  1.00  0.00           C
ATOM   6663  C35 POPEu 100       4.730  79.271  68.413  1.00  0.00           C
ATOM   6666  C36 POPEu 100       5.260  79.271  66.973  1.00  0.00           C
ATOM   6669  C37 POPEu 100       5.960  77.960  66.623  1.00  0.00           C
ATOM   6672  C38 POPEu 100       6.310  77.771  65.133  1.00  0.00           C
ATOM   6675  C39 POPEu 100       5.210  77.101  64.284  1.00  0.00           C
ATOM   6678 0C31 POPEu 100       5.670  76.910  62.834  1.00  0.00           C
ATOM   6681 1C31 POPEu 100       4.760  76.021  61.963  1.00  0.00           C
ATOM   6684 2C31 POPEu 100       5.290  75.932  60.523  1.00  0.00           C
ATOM   6687 3C31 POPEu 100       4.810  74.710  59.713  1.00  0.00           C
ATOM   6690 4C31 POPEu 100       3.290  74.640  59.463  1.00  0.00           C
ATOM   6693 5C31 POPEu 100       2.940  73.601  58.383  1.00  0.00           C
ATOM   6696 6C31 POPEu 100       1.440  73.460  58.113  1.00  0.00           C
ATOM   6700  NH3 POPEv 101     125.441  70.160  73.783  1.00  0.00           N
ATOM   6704  C12 POPEv 101     126.701  69.590  73.214  1.00  0.00           C
ATOM   6707  C11 POPEv 101     127.001  68.211  73.804  1.00  0.00           C
ATOM   6710  P   POPEv 101     129.222  67.881  72.453  1.00  0.00           P
ATOM   6711  O13 POPEv 101     129.961  66.650  72.054  1.00  0.00           O
ATOM   6712  O14 POPEv 101     129.823  68.800  73.433  1.00  0.00           O
ATOM   6713  O11 POPEv 101     128.831  68.730  71.194  1.00  0.00           O
ATOM   6714  O12 POPEv 101     127.801  67.431  72.924  1.00  0.00           O
ATOM   6715  C1  POPEv 101     129.303  68.502  69.874  1.00  0.00           C
ATOM   6718  C2  POPEv 101     128.172  68.051  68.894  1.00  0.00           C
ATOM   6720  O21 POPEv 101     128.010  68.971  67.803  1.00  0.00           O
ATOM   6721  C21 POPEv 101     127.572  70.201  68.063  1.00  0.00           C
ATOM   6722  O22 POPEv 101     127.180  70.641  69.133  1.00  0.00           O
ATOM   6723  C22 POPEv 101     127.782  71.030  66.793  1.00  0.00           C
ATOM   6726  C3  POPEv 101     126.812  67.660  69.554  1.00  0.00           C
ATOM   6729  O31 POPEv 101     126.021  66.831  68.663  1.00  0.00           O
ATOM   6730  C31 POPEv 101     125.061  67.401  67.943  1.00  0.00           C
ATOM   6731  O32 POPEv 101     124.911  68.601  67.763  1.00  0.00           O
ATOM   6732  C32 POPEv 101     124.201  66.281  67.363  1.00  0.00           C
ATOM   6735  C23 POPEv 101     126.502  71.501  66.043  1.00  0.00           C
ATOM   6738  C24 POPEv 101     126.660  71.521  64.503  1.00  0.00           C
ATOM   6741  C25 POPEv 101     127.391  72.721  63.873  1.00  0.00           C
ATOM   6744  C26 POPEv 101     128.703  73.061  64.563  1.00  0.00           C
ATOM   6747  C27 POPEv 101     129.832  73.681  63.713  1.00  0.00           C
ATOM   6750  C28 POPEv 101     129.482  75.002  63.013  1.00  0.00           C
ATOM   6753  C29 POPEv 101     128.822  74.780  61.683  1.00  0.00           C
ATOM   6755 0C21 POPEv 101     128.331  75.741  60.883  1.00  0.00           C
ATOM   6757 1C21 POPEv 101     128.320  77.212  61.203  1.00  0.00           C
ATOM   6760 2C21 POPEv 101     126.882  77.760  61.283  1.00  0.00           C
ATOM   6763 3C21 POPEv 101     126.772  78.971  62.223  1.00  0.00           C
ATOM   6766 4C21 POPEv 101     125.322  79.222  62.663  1.00  0.00           C
ATOM   6769 5C21 POPEv 101     124.552  80.180  61.743  1.00  0.00           C
ATOM   6772 6C21 POPEv 101     124.692  81.640  62.183  1.00  0.00           C
ATOM   6775 7C21 POPEv 101     123.521  82.512  61.713  1.00  0.00           C
ATOM   6778 8C21 POPEv 101     123.561  83.932  62.273  1.00  0.00           C
ATOM   6782  C33 POPEv 101     123.290  66.730  66.194  1.00  0.00           C
ATOM   6785  C34 POPEv 101     122.822  65.542  65.354  1.00  0.00           C
ATOM   6788  C35 POPEv 101     122.111  65.921  64.043  1.00  0.00           C
ATOM   6791  C36 POPEv 101     121.931  64.671  63.174  1.00  0.00           C
ATOM   6794  C37 POPEv 101     121.161  64.851  61.863  1.00  0.00           C
ATOM   6797  C38 POPEv 101     121.111  63.530  61.073  1.00  0.00           C
ATOM   6800  C39 POPEv 101     120.090  63.471  59.923  1.00  0.00           C
ATOM   6803 0C31 POPEv 101     120.732  63.850  58.593  1.00  0.00           C
ATOM   6806 1C31 POPEv 101     119.790  63.660  57.403  1.00  0.00           C
ATOM   6809 2C31 POPEv 101     120.301  64.362  56.143  1.00  0.00           C
ATOM   6812 3C31 POPEv 101     121.340  63.561  55.354  1.00  0.00           C
ATOM   6815 4C31 POPEv 101     120.712  62.631  54.304  1.00  0.00           C
ATOM   6818 5C31 POPEv 101     121.651  62.361  53.124  1.00  0.00           C
ATOM   6821 6C31 POPEv 101     120.942  61.691  51.944  1.00  0.00           C
ATOM   6825  NH3 POPEw 102      57.091  27.460  80.223  1.00  0.00           N
ATOM   6829  C12 POPEw 102      58.271  27.490  79.303  1.00  0.00           C
ATOM   6832  C11 POPEw 102      57.760  27.351  77.873  1.00  0.00           C
ATOM   6835  P   POPEw 102      58.550  27.160  75.473  1.00  0.00           P
ATOM   6836  O13 POPEw 102      57.542  26.131  75.153  1.00  0.00           O
ATOM   6837  O14 POPEw 102      58.251  28.581  75.214  1.00  0.00           O
ATOM   6838  O11 POPEw 102      59.951  26.750  74.853  1.00  0.00           O
ATOM   6839  O12 POPEw 102      58.880  27.120  77.023  1.00  0.00           O
ATOM   6840  C1  POPEw 102      60.541  27.441  73.743  1.00  0.00           C
ATOM   6843  C2  POPEw 102      60.501  26.641  72.393  1.00  0.00           C
ATOM   6845  O21 POPEw 102      60.050  27.451  71.273  1.00  0.00           O
ATOM   6846  C21 POPEw 102      58.782  27.861  71.254  1.00  0.00           C
ATOM   6847  O22 POPEw 102      58.030  27.891  72.203  1.00  0.00           O
ATOM   6848  C22 POPEw 102      58.411  28.321  69.843  1.00  0.00           C
ATOM   6851  C3  POPEw 102      59.761  25.271  72.453  1.00  0.00           C
ATOM   6854  O31 POPEw 102      59.962  24.550  71.213  1.00  0.00           O
ATOM   6855  C31 POPEw 102      58.911  24.361  70.433  1.00  0.00           C
ATOM   6856  O32 POPEw 102      57.751  24.611  70.713  1.00  0.00           O
ATOM   6857  C32 POPEw 102      59.411  23.670  69.164  1.00  0.00           C
ATOM   6860  C23 POPEw 102      57.071  27.710  69.354  1.00  0.00           C
ATOM   6863  C24 POPEw 102      56.710  28.101  67.914  1.00  0.00           C
ATOM   6866  C25 POPEw 102      55.492  27.351  67.383  1.00  0.00           C
ATOM   6869  C26 POPEw 102      55.210  27.550  65.883  1.00  0.00           C
ATOM   6872  C27 POPEw 102      54.201  26.511  65.383  1.00  0.00           C
ATOM   6875  C28 POPEw 102      53.782  26.670  63.913  1.00  0.00           C
ATOM   6878  C29 POPEw 102      52.792  27.790  63.713  1.00  0.00           C
ATOM   6880 0C21 POPEw 102      52.440  28.330  62.533  1.00  0.00           C
ATOM   6882 1C21 POPEw 102      52.960  27.910  61.173  1.00  0.00           C
ATOM   6885 2C21 POPEw 102      51.951  27.060  60.383  1.00  0.00           C
ATOM   6888 3C21 POPEw 102      50.632  27.780  60.074  1.00  0.00           C
ATOM   6891 4C21 POPEw 102      49.731  26.990  59.123  1.00  0.00           C
ATOM   6894 5C21 POPEw 102      48.500  27.790  58.703  1.00  0.00           C
ATOM   6897 6C21 POPEw 102      47.611  27.041  57.704  1.00  0.00           C
ATOM   6900 7C21 POPEw 102      46.521  27.950  57.113  1.00  0.00           C
ATOM   6903 8C21 POPEw 102      45.650  27.250  56.063  1.00  0.00           C
ATOM   6907  C33 POPEw 102      58.500  23.791  67.914  1.00  0.00           C
ATOM   6910  C34 POPEw 102      59.100  22.961  66.773  1.00  0.00           C
ATOM   6913  C35 POPEw 102      58.500  23.230  65.383  1.00  0.00           C
ATOM   6916  C36 POPEw 102      59.321  22.521  64.293  1.00  0.00           C
ATOM   6919  C37 POPEw 102      59.010  23.000  62.873  1.00  0.00           C
ATOM   6922  C38 POPEw 102      60.032  22.510  61.833  1.00  0.00           C
ATOM   6925  C39 POPEw 102      59.720  21.131  61.233  1.00  0.00           C
ATOM   6928 0C31 POPEw 102      60.042  19.941  62.153  1.00  0.00           C
ATOM   6931 1C31 POPEw 102      60.200  18.631  61.363  1.00  0.00           C
ATOM   6934 2C31 POPEw 102      60.521  17.401  62.233  1.00  0.00           C
ATOM   6937 3C31 POPEw 102      61.791  17.550  63.083  1.00  0.00           C
ATOM   6940 4C31 POPEw 102      62.700  16.310  63.063  1.00  0.00           C
ATOM   6943 5C31 POPEw 102      64.050  16.611  63.733  1.00  0.00           C
ATOM   6946 6C31 POPEw 102      65.070  15.470  63.683  1.00  0.00           C
ATOM   6950  NH3 POPEx 103      47.420  95.781  79.963  1.00  0.00           N
ATOM   6954  C12 POPEx 103      48.481  96.740  79.484  1.00  0.00           C
ATOM   6957  C11 POPEx 103      49.832  96.021  79.283  1.00  0.00           C
ATOM   6960  P   POPEx 103      51.390  98.141  78.994  1.00  0.00           P
ATOM   6961  O13 POPEx 103      52.840  98.100  78.754  1.00  0.00           O
ATOM   6962  O14 POPEx 103      50.900  98.571  80.323  1.00  0.00           O
ATOM   6963  O11 POPEx 103      50.751  99.111  77.924  1.00  0.00           O
ATOM   6964  O12 POPEx 103      50.771  96.770  78.533  1.00  0.00           O
ATOM   6965  C1  POPEx 103      51.341  99.361  76.634  1.00  0.00           C
ATOM   6968  C2  POPEx 103      50.562  98.691  75.463  1.00  0.00           C
ATOM   6970  O21 POPEx 103      50.292  99.592  74.353  1.00  0.00           O
ATOM   6971  C21 POPEx 103      49.382 100.530  74.563  1.00  0.00           C
ATOM   6972  O22 POPEx 103      48.970 100.911  75.644  1.00  0.00           O
ATOM   6973  C22 POPEx 103      48.950 101.161  73.234  1.00  0.00           C
ATOM   6976  C3  POPEx 103      49.271  97.960  75.913  1.00  0.00           C
ATOM   6979  O31 POPEx 103      48.652  97.351  74.753  1.00  0.00           O
ATOM   6980  C31 POPEx 103      48.950  96.061  74.604  1.00  0.00           C
ATOM   6981  O32 POPEx 103      49.242  95.301  75.513  1.00  0.00           O
ATOM   6982  C32 POPEx 103      48.852  95.711  73.144  1.00  0.00           C
ATOM   6985  C23 POPEx 103      48.220 102.512  73.483  1.00  0.00           C
ATOM   6988  C24 POPEx 103      47.812 103.332  72.253  1.00  0.00           C
ATOM   6991  C25 POPEx 103      46.650 102.701  71.464  1.00  0.00           C
ATOM   6994  C26 POPEx 103      45.690 103.762  70.874  1.00  0.00           C
ATOM   6997  C27 POPEx 103      44.620 103.111  69.983  1.00  0.00           C
ATOM   7000  C28 POPEx 103      43.300 103.890  69.874  1.00  0.00           C
ATOM   7003  C29 POPEx 103      43.420 105.350  69.514  1.00  0.00           C
ATOM   7005 0C21 POPEx 103      42.992 105.972  68.393  1.00  0.00           C
ATOM   7007 1C21 POPEx 103      42.360 105.331  67.183  1.00  0.00           C
ATOM   7010 2C21 POPEx 103      42.290 106.301  65.983  1.00  0.00           C
ATOM   7013 3C21 POPEx 103      43.670 106.710  65.443  1.00  0.00           C
ATOM   7016 4C21 POPEx 103      43.661 107.740  64.304  1.00  0.00           C
ATOM   7019 5C21 POPEx 103      43.062 109.100  64.713  1.00  0.00           C
ATOM   7022 6C21 POPEx 103      43.460 110.252  63.773  1.00  0.00           C
ATOM   7025 7C21 POPEx 103      42.742 111.572  64.094  1.00  0.00           C
ATOM   7028 8C21 POPEx 103      43.271 112.780  63.313  1.00  0.00           C
ATOM   7032  C33 POPEx 103      49.470  94.340  72.823  1.00  0.00           C
ATOM   7035  C34 POPEx 103      49.361  94.090  71.324  1.00  0.00           C
ATOM   7038  C35 POPEx 103      49.790  92.691  70.874  1.00  0.00           C
ATOM   7041  C36 POPEx 103      49.550  92.612  69.374  1.00  0.00           C
ATOM   7044  C37 POPEx 103      49.972  91.320  68.673  1.00  0.00           C
ATOM   7047  C38 POPEx 103      49.800  91.480  67.153  1.00  0.00           C
ATOM   7050  C39 POPEx 103      49.501  90.171  66.433  1.00  0.00           C
ATOM   7053 0C31 POPEx 103      50.741  89.340  66.103  1.00  0.00           C
ATOM   7056 1C31 POPEx 103      51.050  89.401  64.603  1.00  0.00           C
ATOM   7059 2C31 POPEx 103      52.141  88.431  64.153  1.00  0.00           C
ATOM   7062 3C31 POPEx 103      52.510  88.591  62.663  1.00  0.00           C
ATOM   7065 4C31 POPEx 103      51.292  88.591  61.723  1.00  0.00           C
ATOM   7068 5C31 POPEx 103      51.660  88.650  60.243  1.00  0.00           C
ATOM   7071 6C31 POPEx 103      50.440  88.701  59.313  1.00  0.00           C
ATOM   7075  NH3 POPEy 104      16.540  62.631  69.313  1.00  0.00           N
ATOM   7079  C12 POPEy 104      15.960  62.351  70.683  1.00  0.00           C
ATOM   7082  C11 POPEy 104      14.530  61.851  70.563  1.00  0.00           C
ATOM   7085  P   POPEy 104      12.601  60.741  71.843  1.00  0.00           P
ATOM   7086  O13 POPEy 104      12.780  59.351  71.353  1.00  0.00           O
ATOM   7087  O14 POPEy 104      11.790  60.921  73.063  1.00  0.00           O
ATOM   7088  O11 POPEy 104      11.920  61.530  70.674  1.00  0.00           O
ATOM   7089  O12 POPEy 104      14.010  61.490  71.854  1.00  0.00           O
ATOM   7090  C1  POPEy 104      10.970  60.851  69.863  1.00  0.00           C
ATOM   7093  C2  POPEy 104      10.550  61.810  68.754  1.00  0.00           C
ATOM   7095  O21 POPEy 104       9.270  61.381  68.253  1.00  0.00           O
ATOM   7096  C21 POPEy 104       8.490  62.402  67.873  1.00  0.00           C
ATOM   7097  O22 POPEy 104       8.590  63.541  68.234  1.00  0.00           O
ATOM   7098  C22 POPEy 104       7.380  61.851  66.984  1.00  0.00           C
ATOM   7101  C3  POPEy 104      11.610  61.821  67.623  1.00  0.00           C
ATOM   7104  O31 POPEy 104      11.090  62.551  66.503  1.00  0.00           O
ATOM   7105  C31 POPEy 104      11.570  62.402  65.284  1.00  0.00           C
ATOM   7106  O32 POPEy 104      10.990  62.771  64.273  1.00  0.00           O
ATOM   7107  C32 POPEy 104      12.981  61.801  65.223  1.00  0.00           C
ATOM   7110  C23 POPEy 104       7.030  62.901  65.913  1.00  0.00           C
ATOM   7113  C24 POPEy 104       5.890  62.431  64.993  1.00  0.00           C
ATOM   7116  C25 POPEy 104       6.050  62.972  63.563  1.00  0.00           C
ATOM   7119  C26 POPEy 104       5.780  64.471  63.343  1.00  0.00           C
ATOM   7122  C27 POPEy 104       6.720  64.940  62.233  1.00  0.00           C
ATOM   7125  C28 POPEy 104       6.410  66.252  61.483  1.00  0.00           C
ATOM   7128  C29 POPEy 104       7.440  66.281  60.373  1.00  0.00           C
ATOM   7130 0C21 POPEy 104       8.010  67.311  59.733  1.00  0.00           C
ATOM   7132 1C21 POPEy 104       7.730  68.791  59.843  1.00  0.00           C
ATOM   7135 2C21 POPEy 104       8.210  69.551  58.584  1.00  0.00           C
ATOM   7138 3C21 POPEy 104       9.740  69.651  58.473  1.00  0.00           C
ATOM   7141 4C21 POPEy 104      10.420  68.671  57.493  1.00  0.00           C
ATOM   7144 5C21 POPEy 104      10.101  68.961  56.023  1.00  0.00           C
ATOM   7147 6C21 POPEy 104      10.950  68.081  55.093  1.00  0.00           C
ATOM   7150 7C21 POPEy 104      10.800  68.441  53.613  1.00  0.00           C
ATOM   7153 8C21 POPEy 104      11.640  67.541  52.714  1.00  0.00           C
ATOM   7157  C33 POPEy 104      13.410  61.722  63.743  1.00  0.00           C
ATOM   7160  C34 POPEy 104      14.850  61.222  63.573  1.00  0.00           C
ATOM   7163  C35 POPEy 104      15.270  61.171  62.093  1.00  0.00           C
ATOM   7166  C36 POPEy 104      14.550  60.082  61.303  1.00  0.00           C
ATOM   7169  C37 POPEy 104      15.020  60.030  59.853  1.00  0.00           C
ATOM   7172  C38 POPEy 104      14.370  58.890  59.053  1.00  0.00           C
ATOM   7175  C39 POPEy 104      14.930  58.820  57.623  1.00  0.00           C
ATOM   7178 0C31 POPEy 104      13.840  58.671  56.563  1.00  0.00           C
ATOM   7181 1C31 POPEy 104      14.430  58.590  55.153  1.00  0.00           C
ATOM   7184 2C31 POPEy 104      13.370  58.340  54.084  1.00  0.00           C
ATOM   7187 3C31 POPEy 104      13.901  58.460  52.653  1.00  0.00           C
ATOM   7190 4C31 POPEy 104      14.930  57.390  52.293  1.00  0.00           C
ATOM   7193 5C31 POPEy 104      15.420  57.551  50.853  1.00  0.00           C
ATOM   7196 6C31 POPEy 104      16.470  56.511  50.463  1.00  0.00           C
ATOM   7200  NH3 POPEz 105      67.632 108.501  36.273  1.00  0.00           N
ATOM   7204  C12 POPEz 105      66.800 109.671  36.713  1.00  0.00           C
ATOM   7207  C11 POPEz 105      65.312 109.361  36.524  1.00  0.00           C
ATOM   7210  P   POPEz 105      63.321 111.040  36.594  1.00  0.00           P
ATOM   7211  O13 POPEz 105      63.940 112.311  36.183  1.00  0.00           O
ATOM   7212  O14 POPEz 105      62.760 110.161  35.543  1.00  0.00           O
ATOM   7213  O11 POPEz 105      62.320 111.231  37.793  1.00  0.00           O
ATOM   7214  O12 POPEz 105      64.530 110.292  37.264  1.00  0.00           O
ATOM   7215  C1  POPEz 105      62.001 112.481  38.423  1.00  0.00           C
ATOM   7218  C2  POPEz 105      62.751 112.621  39.783  1.00  0.00           C
ATOM   7220  O21 POPEz 105      61.921 113.171  40.813  1.00  0.00           O
ATOM   7221  C21 POPEz 105      61.632 114.461  40.783  1.00  0.00           C
ATOM   7222  O22 POPEz 105      61.991 115.271  39.953  1.00  0.00           O
ATOM   7223  C22 POPEz 105      60.841 114.801  42.054  1.00  0.00           C
ATOM   7226  C3  POPEz 105      64.141 113.300  39.633  1.00  0.00           C
ATOM   7229  O31 POPEz 105      64.891 113.230  40.864  1.00  0.00           O
ATOM   7230  C31 POPEz 105      65.661 114.261  41.153  1.00  0.00           C
ATOM   7231  O32 POPEz 105      66.141 115.051  40.363  1.00  0.00           O
ATOM   7232  C32 POPEz 105      65.712 114.391  42.663  1.00  0.00           C
ATOM   7235  C23 POPEz 105      61.000 116.271  42.543  1.00  0.00           C
ATOM   7238  C24 POPEz 105      59.920 116.710  43.543  1.00  0.00           C
ATOM   7241  C25 POPEz 105      59.631 115.760  44.723  1.00  0.00           C
ATOM   7244  C26 POPEz 105      60.431 115.972  46.033  1.00  0.00           C
ATOM   7247  C27 POPEz 105      59.881 115.131  47.203  1.00  0.00           C
ATOM   7250  C28 POPEz 105      60.731 115.112  48.504  1.00  0.00           C
ATOM   7253  C29 POPEz 105      60.661 116.340  49.374  1.00  0.00           C
ATOM   7255 0C21 POPEz 105      60.460 116.402  50.713  1.00  0.00           C
ATOM   7257 1C21 POPEz 105      60.251 115.271  51.683  1.00  0.00           C
ATOM   7260 2C21 POPEz 105      60.830 115.520  53.104  1.00  0.00           C
ATOM   7263 3C21 POPEz 105      60.080 116.561  53.964  1.00  0.00           C
ATOM   7266 4C21 POPEz 105      60.632 116.640  55.403  1.00  0.00           C
ATOM   7269 5C21 POPEz 105      59.811 117.512  56.383  1.00  0.00           C
ATOM   7272 6C21 POPEz 105      60.451 117.581  57.784  1.00  0.00           C
ATOM   7275 7C21 POPEz 105      59.561 118.281  58.834  1.00  0.00           C
ATOM   7278 8C21 POPEz 105      60.220 118.411  60.214  1.00  0.00           C
ATOM   7282  C33 POPEz 105      64.602 115.371  43.093  1.00  0.00           C
ATOM   7285  C34 POPEz 105      64.111 115.140  44.513  1.00  0.00           C
ATOM   7288  C35 POPEz 105      65.000 115.821  45.553  1.00  0.00           C
ATOM   7291  C36 POPEz 105      64.312 115.842  46.914  1.00  0.00           C
ATOM   7294  C37 POPEz 105      65.010 116.761  47.903  1.00  0.00           C
ATOM   7297  C38 POPEz 105      64.341 116.721  49.284  1.00  0.00           C
ATOM   7300  C39 POPEz 105      64.561 118.001  50.093  1.00  0.00           C
ATOM   7303 0C31 POPEz 105      63.481 118.181  51.173  1.00  0.00           C
ATOM   7306 1C31 POPEz 105      63.750 119.380  52.093  1.00  0.00           C
ATOM   7309 2C31 POPEz 105      62.560 119.641  53.023  1.00  0.00           C
ATOM   7312 3C31 POPEz 105      62.922 120.490  54.243  1.00  0.00           C
ATOM   7315 4C31 POPEz 105      63.701 119.701  55.313  1.00  0.00           C
ATOM   7318 5C31 POPEz 105      63.970 120.541  56.573  1.00  0.00           C
ATOM   7321 6C31 POPEz 105      64.481 119.751  57.774  1.00  0.00           C
ATOM   7325  NH3 POPE0 106      64.290  56.641  37.613  1.00  0.00           N
ATOM   7329  C12 POPE0 106      64.312  58.130  37.834  1.00  0.00           C
ATOM   7332  C11 POPE0 106      65.741  58.660  37.983  1.00  0.00           C
ATOM   7335  P   POPE0 106      67.061  60.890  38.164  1.00  0.00           P
ATOM   7336  O13 POPE0 106      68.171  59.970  37.883  1.00  0.00           O
ATOM   7337  O14 POPE0 106      66.882  61.991  37.203  1.00  0.00           O
ATOM   7338  O11 POPE0 106      67.242  61.420  39.653  1.00  0.00           O
ATOM   7339  O12 POPE0 106      65.690  60.070  38.193  1.00  0.00           O
ATOM   7340  C1  POPE0 106      66.290  62.402  40.063  1.00  0.00           C
ATOM   7343  C2  POPE0 106      66.382  62.640  41.584  1.00  0.00           C
ATOM   7345  O21 POPE0 106      65.580  63.780  41.933  1.00  0.00           O
ATOM   7346  C21 POPE0 106      64.510  63.471  42.613  1.00  0.00           C
ATOM   7347  O22 POPE0 106      63.950  62.381  42.603  1.00  0.00           O
ATOM   7348  C22 POPE0 106      64.120  64.621  43.514  1.00  0.00           C
ATOM   7351  C3  POPE0 106      67.820  62.941  42.044  1.00  0.00           C
ATOM   7354  O31 POPE0 106      67.890  63.762  43.223  1.00  0.00           O
ATOM   7355  C31 POPE0 106      67.300  63.351  44.333  1.00  0.00           C
ATOM   7356  O32 POPE0 106      66.661  62.322  44.463  1.00  0.00           O
ATOM   7357  C32 POPE0 106      67.521  64.381  45.433  1.00  0.00           C
ATOM   7360  C23 POPE0 106      63.161  64.090  44.583  1.00  0.00           C
ATOM   7363  C24 POPE0 106      62.720  65.190  45.553  1.00  0.00           C
ATOM   7366  C25 POPE0 106      61.562  64.741  46.454  1.00  0.00           C
ATOM   7369  C26 POPE0 106      61.891  63.601  47.423  1.00  0.00           C
ATOM   7372  C27 POPE0 106      60.681  63.271  48.304  1.00  0.00           C
ATOM   7375  C28 POPE0 106      61.011  62.351  49.484  1.00  0.00           C
ATOM   7378  C29 POPE0 106      59.790  62.101  50.334  1.00  0.00           C
ATOM   7380 0C21 POPE0 106      59.491  60.971  51.014  1.00  0.00           C
ATOM   7382 1C21 POPE0 106      60.350  59.721  51.093  1.00  0.00           C
ATOM   7385 2C21 POPE0 106      61.201  59.611  52.383  1.00  0.00           C
ATOM   7388 3C21 POPE0 106      61.341  60.910  53.183  1.00  0.00           C
ATOM   7391 4C21 POPE0 106      62.440  60.932  54.263  1.00  0.00           C
ATOM   7394 5C21 POPE0 106      62.332  59.840  55.334  1.00  0.00           C
ATOM   7397 6C21 POPE0 106      63.251  60.191  56.513  1.00  0.00           C
ATOM   7400 7C21 POPE0 106      63.321  59.100  57.584  1.00  0.00           C
ATOM   7403 8C21 POPE0 106      64.141  59.541  58.793  1.00  0.00           C
ATOM   7407  C33 POPE0 106      66.591  64.191  46.653  1.00  0.00           C
ATOM   7410  C34 POPE0 106      66.542  65.461  47.514  1.00  0.00           C
ATOM   7413  C35 POPE0 106      66.911  65.230  48.983  1.00  0.00           C
ATOM   7416  C36 POPE0 106      65.741  64.851  49.893  1.00  0.00           C
ATOM   7419  C37 POPE0 106      66.010  65.311  51.324  1.00  0.00           C
ATOM   7422  C38 POPE0 106      64.992  64.840  52.363  1.00  0.00           C
ATOM   7425  C39 POPE0 106      65.400  65.330  53.754  1.00  0.00           C
ATOM   7428 0C31 POPE0 106      64.481  64.870  54.883  1.00  0.00           C
ATOM   7431 1C31 POPE0 106      65.000  65.370  56.233  1.00  0.00           C
ATOM   7434 2C31 POPE0 106      64.182  64.870  57.423  1.00  0.00           C
ATOM   7437 3C31 POPE0 106      64.701  65.441  58.743  1.00  0.00           C
ATOM   7440 4C31 POPE0 106      64.182  66.862  59.003  1.00  0.00           C
ATOM   7443 5C31 POPE0 106      64.502  67.370  60.403  1.00  0.00           C
ATOM   7446 6C31 POPE0 106      63.830  68.710  60.643  1.00  0.00           C
ATOM   7450  NH3 POPE1 107      90.161 110.581  82.853  1.00  0.00           N
ATOM   7454  C12 POPE1 107      90.370 111.780  81.964  1.00  0.00           C
ATOM   7457  C11 POPE1 107      90.360 111.320  80.513  1.00  0.00           C
ATOM   7460  P   POPE1 107      89.882 112.372  78.234  1.00  0.00           P
ATOM   7461  O13 POPE1 107      89.820 110.931  77.924  1.00  0.00           O
ATOM   7462  O14 POPE1 107      88.632 113.151  78.214  1.00  0.00           O
ATOM   7463  O11 POPE1 107      91.001 113.060  77.334  1.00  0.00           O
ATOM   7464  O12 POPE1 107      90.541 112.460  79.683  1.00  0.00           O
ATOM   7465  C1  POPE1 107      90.541 113.792  76.164  1.00  0.00           C
ATOM   7468  C2  POPE1 107      91.642 113.932  75.063  1.00  0.00           C
ATOM   7470  O21 POPE1 107      91.672 112.771  74.184  1.00  0.00           O
ATOM   7471  C21 POPE1 107      91.381 113.060  72.903  1.00  0.00           C
ATOM   7472  O22 POPE1 107      90.891 114.100  72.504  1.00  0.00           O
ATOM   7473  C22 POPE1 107      91.912 111.971  71.953  1.00  0.00           C
ATOM   7476  C3  POPE1 107      93.041 114.140  75.703  1.00  0.00           C
ATOM   7479  O31 POPE1 107      94.102 113.881  74.764  1.00  0.00           O
ATOM   7480  C31 POPE1 107      94.382 114.881  73.924  1.00  0.00           C
ATOM   7481  O32 POPE1 107      94.081 116.051  74.073  1.00  0.00           O
ATOM   7482  C32 POPE1 107      95.072 114.261  72.714  1.00  0.00           C
ATOM   7485  C23 POPE1 107      92.192 112.542  70.534  1.00  0.00           C
ATOM   7488  C24 POPE1 107      93.290 111.791  69.764  1.00  0.00           C
ATOM   7491  C25 POPE1 107      92.822 110.991  68.543  1.00  0.00           C
ATOM   7494  C26 POPE1 107      93.990 110.611  67.613  1.00  0.00           C
ATOM   7497  C27 POPE1 107      93.570 109.582  66.553  1.00  0.00           C
ATOM   7500  C28 POPE1 107      94.492 109.541  65.323  1.00  0.00           C
ATOM   7503  C29 POPE1 107      94.130 108.391  64.414  1.00  0.00           C
ATOM   7505 0C21 POPE1 107      93.741 108.431  63.124  1.00  0.00           C
ATOM   7507 1C21 POPE1 107      93.601 109.650  62.233  1.00  0.00           C
ATOM   7510 2C21 POPE1 107      92.910 109.310  60.893  1.00  0.00           C
ATOM   7513 3C21 POPE1 107      91.371 109.301  60.963  1.00  0.00           C
ATOM   7516 4C21 POPE1 107      90.721 108.271  60.023  1.00  0.00           C
ATOM   7519 5C21 POPE1 107      89.230 108.531  59.733  1.00  0.00           C
ATOM   7522 6C21 POPE1 107      88.361 108.591  61.003  1.00  0.00           C
ATOM   7525 7C21 POPE1 107      86.861 108.771  60.713  1.00  0.00           C
ATOM   7528 8C21 POPE1 107      86.012 108.881  61.984  1.00  0.00           C
ATOM   7532  C33 POPE1 107      95.760 115.201  71.683  1.00  0.00           C
ATOM   7535  C34 POPE1 107      95.781 114.501  70.313  1.00  0.00           C
ATOM   7538  C35 POPE1 107      96.822 114.970  69.284  1.00  0.00           C
ATOM   7541  C36 POPE1 107      96.642 114.191  67.963  1.00  0.00           C
ATOM   7544  C37 POPE1 107      97.491 114.701  66.793  1.00  0.00           C
ATOM   7547  C38 POPE1 107      97.071 114.151  65.414  1.00  0.00           C
ATOM   7550  C39 POPE1 107      96.281 115.161  64.554  1.00  0.00           C
ATOM   7553 0C31 POPE1 107      95.891 114.571  63.194  1.00  0.00           C
ATOM   7556 1C31 POPE1 107      95.220 115.581  62.243  1.00  0.00           C
ATOM   7559 2C31 POPE1 107      95.021 115.061  60.804  1.00  0.00           C
ATOM   7562 3C31 POPE1 107      96.340 114.661  60.133  1.00  0.00           C
ATOM   7565 4C31 POPE1 107      96.281 114.531  58.603  1.00  0.00           C
ATOM   7568 5C31 POPE1 107      97.701 114.561  57.993  1.00  0.00           C
ATOM   7571 6C31 POPE1 107      97.761 114.401  56.473  1.00  0.00           C
ATOM   7575  NH3 POPE2 108      49.010  47.031  73.343  1.00  0.00           N
ATOM   7579  C12 POPE2 108      49.820  46.550  74.523  1.00  0.00           C
ATOM   7582  C11 POPE2 108      49.580  45.051  74.743  1.00  0.00           C
ATOM   7585  P   POPE2 108      51.742  43.820  75.574  1.00  0.00           P
ATOM   7586  O13 POPE2 108      52.700  44.201  76.634  1.00  0.00           O
ATOM   7587  O14 POPE2 108      51.600  42.370  75.314  1.00  0.00           O
ATOM   7588  O11 POPE2 108      52.201  44.531  74.233  1.00  0.00           O
ATOM   7589  O12 POPE2 108      50.330  44.521  75.834  1.00  0.00           O
ATOM   7590  C1  POPE2 108      52.560  43.720  73.103  1.00  0.00           C
ATOM   7593  C2  POPE2 108      52.630  44.580  71.813  1.00  0.00           C
ATOM   7595  O21 POPE2 108      53.231  43.811  70.764  1.00  0.00           O
ATOM   7596  C21 POPE2 108      54.540  43.601  70.753  1.00  0.00           C
ATOM   7597  O22 POPE2 108      55.350  44.001  71.553  1.00  0.00           O
ATOM   7598  C22 POPE2 108      54.820  42.591  69.643  1.00  0.00           C
ATOM   7601  C3  POPE2 108      53.290  45.971  72.073  1.00  0.00           C
ATOM   7604  O31 POPE2 108      53.852  46.600  70.913  1.00  0.00           O
ATOM   7605  C31 POPE2 108      53.041  47.001  69.953  1.00  0.00           C
ATOM   7606  O32 POPE2 108      51.821  46.901  69.963  1.00  0.00           O
ATOM   7607  C32 POPE2 108      53.890  47.600  68.853  1.00  0.00           C
ATOM   7610  C23 POPE2 108      56.282  42.521  69.104  1.00  0.00           C
ATOM   7613  C24 POPE2 108      56.352  41.511  67.943  1.00  0.00           C
ATOM   7616  C25 POPE2 108      57.742  41.050  67.473  1.00  0.00           C
ATOM   7619  C26 POPE2 108      58.150  41.530  66.063  1.00  0.00           C
ATOM   7622  C27 POPE2 108      58.970  40.481  65.284  1.00  0.00           C
ATOM   7625  C28 POPE2 108      59.181  40.791  63.783  1.00  0.00           C
ATOM   7628  C29 POPE2 108      57.951  40.571  62.943  1.00  0.00           C
ATOM   7630 0C21 POPE2 108      57.891  40.611  61.594  1.00  0.00           C
ATOM   7632 1C21 POPE2 108      59.050  40.870  60.653  1.00  0.00           C
ATOM   7635 2C21 POPE2 108      58.981  40.012  59.374  1.00  0.00           C
ATOM   7638 3C21 POPE2 108      59.981  40.471  58.293  1.00  0.00           C
ATOM   7641 4C21 POPE2 108      60.010  39.542  57.073  1.00  0.00           C
ATOM   7644 5C21 POPE2 108      60.970  39.981  55.963  1.00  0.00           C
ATOM   7647 6C21 POPE2 108      60.530  41.262  55.233  1.00  0.00           C
ATOM   7650 7C21 POPE2 108      61.431  41.600  54.034  1.00  0.00           C
ATOM   7653 8C21 POPE2 108      60.981  42.850  53.273  1.00  0.00           C
ATOM   7657  C33 POPE2 108      53.370  47.491  67.413  1.00  0.00           C
ATOM   7660  C34 POPE2 108      54.411  48.200  66.534  1.00  0.00           C
ATOM   7663  C35 POPE2 108      54.150  48.190  65.033  1.00  0.00           C
ATOM   7666  C36 POPE2 108      55.391  48.741  64.304  1.00  0.00           C
ATOM   7669  C37 POPE2 108      55.130  49.061  62.834  1.00  0.00           C
ATOM   7672  C38 POPE2 108      56.431  49.391  62.084  1.00  0.00           C
ATOM   7675  C39 POPE2 108      56.180  49.800  60.633  1.00  0.00           C
ATOM   7678 0C31 POPE2 108      57.091  49.100  59.613  1.00  0.00           C
ATOM   7681 1C31 POPE2 108      56.760  49.561  58.194  1.00  0.00           C
ATOM   7684 2C31 POPE2 108      57.690  49.042  57.093  1.00  0.00           C
ATOM   7687 3C31 POPE2 108      57.490  47.551  56.763  1.00  0.00           C
ATOM   7690 4C31 POPE2 108      57.910  47.210  55.323  1.00  0.00           C
ATOM   7693 5C31 POPE2 108      57.710  45.730  54.973  1.00  0.00           C
ATOM   7696 6C31 POPE2 108      57.951  45.401  53.493  1.00  0.00           C
ATOM   7700  NH3 POPE3 109     125.771  45.201  71.073  1.00  0.00           N
ATOM   7704  C12 POPE3 109     124.641  44.321  70.583  1.00  0.00           C
ATOM   7707  C11 POPE3 109     123.312  45.111  70.573  1.00  0.00           C
ATOM   7710  P   POPE3 109     121.721  43.071  70.183  1.00  0.00           P
ATOM   7711  O13 POPE3 109     120.410  42.861  69.543  1.00  0.00           O
ATOM   7712  O14 POPE3 109     121.701  42.990  71.653  1.00  0.00           O
ATOM   7713  O11 POPE3 109     122.792  42.111  69.523  1.00  0.00           O
ATOM   7714  O12 POPE3 109     122.290  44.491  69.803  1.00  0.00           O
ATOM   7715  C1  POPE3 109     122.460  41.262  68.403  1.00  0.00           C
ATOM   7718  C2  POPE3 109     122.752  41.870  66.984  1.00  0.00           C
ATOM   7720  O21 POPE3 109     123.622  40.991  66.243  1.00  0.00           O
ATOM   7721  C21 POPE3 109     123.141  39.910  65.633  1.00  0.00           C
ATOM   7722  O22 POPE3 109     123.741  38.841  65.593  1.00  0.00           O
ATOM   7723  C22 POPE3 109     121.831  40.170  64.874  1.00  0.00           C
ATOM   7726  C3  POPE3 109     123.411  43.281  66.963  1.00  0.00           C
ATOM   7729  O31 POPE3 109     123.570  43.790  65.613  1.00  0.00           O
ATOM   7730  C31 POPE3 109     122.432  44.151  65.033  1.00  0.00           C
ATOM   7731  O32 POPE3 109     121.330  44.141  65.554  1.00  0.00           O
ATOM   7732  C32 POPE3 109     122.701  44.440  63.553  1.00  0.00           C
ATOM   7735  C23 POPE3 109     121.490  39.091  63.813  1.00  0.00           C
ATOM   7738  C24 POPE3 109     120.790  39.660  62.574  1.00  0.00           C
ATOM   7741  C25 POPE3 109     121.760  39.921  61.413  1.00  0.00           C
ATOM   7744  C26 POPE3 109     121.141  40.751  60.274  1.00  0.00           C
ATOM   7747  C27 POPE3 109     121.842  40.601  58.913  1.00  0.00           C
ATOM   7750  C28 POPE3 109     121.502  41.731  57.903  1.00  0.00           C
ATOM   7753  C29 POPE3 109     122.300  42.972  58.174  1.00  0.00           C
ATOM   7755 0C21 POPE3 109     122.281  44.131  57.493  1.00  0.00           C
ATOM   7757 1C21 POPE3 109     121.402  44.501  56.313  1.00  0.00           C
ATOM   7760 2C21 POPE3 109     120.900  45.960  56.394  1.00  0.00           C
ATOM   7763 3C21 POPE3 109     119.412  46.101  56.773  1.00  0.00           C
ATOM   7766 4C21 POPE3 109     119.120  47.351  57.613  1.00  0.00           C
ATOM   7769 5C21 POPE3 109     117.631  47.681  57.743  1.00  0.00           C
ATOM   7772 6C21 POPE3 109     117.102  48.590  56.623  1.00  0.00           C
ATOM   7775 7C21 POPE3 109     115.781  49.281  56.993  1.00  0.00           C
ATOM   7778 8C21 POPE3 109     115.292  50.271  55.933  1.00  0.00           C
ATOM   7782  C33 POPE3 109     121.480  44.951  62.763  1.00  0.00           C
ATOM   7785  C34 POPE3 109     121.721  44.870  61.254  1.00  0.00           C
ATOM   7788  C35 POPE3 109     121.551  46.201  60.513  1.00  0.00           C
ATOM   7791  C36 POPE3 109     122.792  47.101  60.534  1.00  0.00           C
ATOM   7794  C37 POPE3 109     122.491  48.421  59.803  1.00  0.00           C
ATOM   7797  C38 POPE3 109     123.701  49.340  59.573  1.00  0.00           C
ATOM   7800  C39 POPE3 109     124.790  48.780  58.653  1.00  0.00           C
ATOM   7803 0C31 POPE3 109     125.380  49.900  57.784  1.00  0.00           C
ATOM   7806 1C31 POPE3 109     126.602  49.480  56.953  1.00  0.00           C
ATOM   7809 2C31 POPE3 109     127.111  50.630  56.073  1.00  0.00           C
ATOM   7812 3C31 POPE3 109     128.461  50.292  55.443  1.00  0.00           C
ATOM   7815 4C31 POPE3 109     129.092  51.411  54.603  1.00  0.00           C
ATOM   7818 5C31 POPE3 109     130.501  51.021  54.133  1.00  0.00           C
ATOM   7821 6C31 POPE3 109     131.211  52.090  53.323  1.00  0.00           C
ATOM   7825  NH3 POPE4 110      90.690  74.971  75.443  1.00  0.00           N
ATOM   7829  C12 POPE4 110      89.501  75.871  75.613  1.00  0.00           C
ATOM   7832  C11 POPE4 110      89.172  76.081  77.104  1.00  0.00           C
ATOM   7835  P   POPE4 110      87.402  77.251  78.623  1.00  0.00           P
ATOM   7836  O13 POPE4 110      87.852  76.440  79.774  1.00  0.00           O
ATOM   7837  O14 POPE4 110      87.811  78.670  78.643  1.00  0.00           O
ATOM   7838  O11 POPE4 110      85.812  77.201  78.533  1.00  0.00           O
ATOM   7839  O12 POPE4 110      87.880  76.661  77.224  1.00  0.00           O
ATOM   7840  C1  POPE4 110      85.051  76.862  77.353  1.00  0.00           C
ATOM   7843  C2  POPE4 110      84.492  78.160  76.693  1.00  0.00           C
ATOM   7845  O21 POPE4 110      83.652  78.021  75.524  1.00  0.00           O
ATOM   7846  C21 POPE4 110      83.902  77.151  74.584  1.00  0.00           C
ATOM   7847  O22 POPE4 110      84.081  75.951  74.733  1.00  0.00           O
ATOM   7848  C22 POPE4 110      84.051  77.911  73.243  1.00  0.00           C
ATOM   7851  C3  POPE4 110      85.662  79.131  76.383  1.00  0.00           C
ATOM   7854  O31 POPE4 110      85.331  80.040  75.323  1.00  0.00           O
ATOM   7855  C31 POPE4 110      86.322  80.751  74.864  1.00  0.00           C
ATOM   7856  O32 POPE4 110      87.391  80.972  75.434  1.00  0.00           O
ATOM   7857  C32 POPE4 110      85.982  81.112  73.424  1.00  0.00           C
ATOM   7860  C23 POPE4 110      83.232  77.352  72.063  1.00  0.00           C
ATOM   7863  C24 POPE4 110      83.330  78.241  70.813  1.00  0.00           C
ATOM   7866  C25 POPE4 110      82.332  77.830  69.713  1.00  0.00           C
ATOM   7869  C26 POPE4 110      82.211  78.870  68.593  1.00  0.00           C
ATOM   7872  C27 POPE4 110      81.161  78.491  67.533  1.00  0.00           C
ATOM   7875  C28 POPE4 110      80.872  79.611  66.513  1.00  0.00           C
ATOM   7878  C29 POPE4 110      80.091  80.751  67.133  1.00  0.00           C
ATOM   7880 0C21 POPE4 110      78.922  81.241  66.693  1.00  0.00           C
ATOM   7882 1C21 POPE4 110      78.190  80.791  65.453  1.00  0.00           C
ATOM   7885 2C21 POPE4 110      77.391  79.491  65.643  1.00  0.00           C
ATOM   7888 3C21 POPE4 110      76.492  79.241  64.424  1.00  0.00           C
ATOM   7891 4C21 POPE4 110      75.720  77.911  64.414  1.00  0.00           C
ATOM   7894 5C21 POPE4 110      74.210  78.160  64.243  1.00  0.00           C
ATOM   7897 6C21 POPE4 110      73.381  76.870  64.253  1.00  0.00           C
ATOM   7900 7C21 POPE4 110      71.870  77.151  64.243  1.00  0.00           C
ATOM   7903 8C21 POPE4 110      71.021  75.881  64.323  1.00  0.00           C
ATOM   7907  C33 POPE4 110      87.122  81.840  72.683  1.00  0.00           C
ATOM   7910  C34 POPE4 110      86.992  81.801  71.163  1.00  0.00           C
ATOM   7913  C35 POPE4 110      85.572  82.061  70.653  1.00  0.00           C
ATOM   7916  C36 POPE4 110      85.501  82.211  69.123  1.00  0.00           C
ATOM   7919  C37 POPE4 110      84.081  82.561  68.673  1.00  0.00           C
ATOM   7922  C38 POPE4 110      84.002  83.090  67.233  1.00  0.00           C
ATOM   7925  C39 POPE4 110      84.312  82.071  66.133  1.00  0.00           C
ATOM   7928 0C31 POPE4 110      83.871  82.612  64.764  1.00  0.00           C
ATOM   7931 1C31 POPE4 110      84.251  81.751  63.553  1.00  0.00           C
ATOM   7934 2C31 POPE4 110      83.762  82.381  62.243  1.00  0.00           C
ATOM   7937 3C31 POPE4 110      84.650  82.092  61.023  1.00  0.00           C
ATOM   7940 4C31 POPE4 110      84.732  80.611  60.643  1.00  0.00           C
ATOM   7943 5C31 POPE4 110      85.352  80.401  59.253  1.00  0.00           C
ATOM   7946 6C31 POPE4 110      85.360  78.950  58.793  1.00  0.00           C
ATOM   7950  NH3 POPE5 111      87.062  46.030  35.103  1.00  0.00           N
ATOM   7954  C12 POPE5 111      88.361  46.160  35.874  1.00  0.00           C
ATOM   7957  C11 POPE5 111      88.911  47.570  35.633  1.00  0.00           C
ATOM   7960  P   POPE5 111      91.012  49.042  35.903  1.00  0.00           P
ATOM   7961  O13 POPE5 111      91.402  48.841  34.493  1.00  0.00           O
ATOM   7962  O14 POPE5 111      90.360  50.341  36.203  1.00  0.00           O
ATOM   7963  O11 POPE5 111      92.271  48.890  36.843  1.00  0.00           O
ATOM   7964  O12 POPE5 111      90.100  47.821  36.373  1.00  0.00           O
ATOM   7965  C1  POPE5 111      92.801  50.082  37.423  1.00  0.00           C
ATOM   7968  C2  POPE5 111      93.951  49.721  38.364  1.00  0.00           C
ATOM   7970  O21 POPE5 111      94.331  50.932  39.024  1.00  0.00           O
ATOM   7971  C21 POPE5 111      95.340  50.861  39.853  1.00  0.00           C
ATOM   7972  O22 POPE5 111      96.462  50.461  39.624  1.00  0.00           O
ATOM   7973  C22 POPE5 111      94.861  51.301  41.223  1.00  0.00           C
ATOM   7976  C3  POPE5 111      95.072  48.902  37.673  1.00  0.00           C
ATOM   7979  O31 POPE5 111      95.492  47.881  38.593  1.00  0.00           O
ATOM   7980  C31 POPE5 111      96.751  47.570  38.613  1.00  0.00           C
ATOM   7981  O32 POPE5 111      97.631  48.101  37.963  1.00  0.00           O
ATOM   7982  C32 POPE5 111      96.971  46.411  39.573  1.00  0.00           C
ATOM   7985  C23 POPE5 111      95.942  51.080  42.283  1.00  0.00           C
ATOM   7988  C24 POPE5 111      95.340  51.072  43.683  1.00  0.00           C
ATOM   7991  C25 POPE5 111      94.552  49.780  43.993  1.00  0.00           C
ATOM   7994  C26 POPE5 111      94.911  49.261  45.383  1.00  0.00           C
ATOM   7997  C27 POPE5 111      94.130  48.042  45.883  1.00  0.00           C
ATOM   8000  C28 POPE5 111      94.811  47.431  47.124  1.00  0.00           C
ATOM   8003  C29 POPE5 111      93.871  46.751  48.083  1.00  0.00           C
ATOM   8005 0C21 POPE5 111      94.151  45.751  48.933  1.00  0.00           C
ATOM   8007 1C21 POPE5 111      95.492  45.061  49.104  1.00  0.00           C
ATOM   8010 2C21 POPE5 111      96.292  45.542  50.344  1.00  0.00           C
ATOM   8013 3C21 POPE5 111      95.672  45.131  51.683  1.00  0.00           C
ATOM   8016 4C21 POPE5 111      96.462  45.611  52.924  1.00  0.00           C
ATOM   8019 5C21 POPE5 111      97.880  45.021  53.073  1.00  0.00           C
ATOM   8022 6C21 POPE5 111      98.302  44.940  54.554  1.00  0.00           C
ATOM   8025 7C21 POPE5 111      99.811  45.021  54.783  1.00  0.00           C
ATOM   8028 8C21 POPE5 111     100.201  44.800  56.243  1.00  0.00           C
ATOM   8032  C33 POPE5 111      97.421  46.921  40.953  1.00  0.00           C
ATOM   8035  C34 POPE5 111      96.660  46.210  42.083  1.00  0.00           C
ATOM   8038  C35 POPE5 111      96.900  46.861  43.453  1.00  0.00           C
ATOM   8041  C36 POPE5 111      98.321  46.661  43.993  1.00  0.00           C
ATOM   8044  C37 POPE5 111      98.492  47.280  45.383  1.00  0.00           C
ATOM   8047  C38 POPE5 111      99.932  47.190  45.903  1.00  0.00           C
ATOM   8050  C39 POPE5 111     100.031  46.891  47.393  1.00  0.00           C
ATOM   8053 0C31 POPE5 111      99.671  45.441  47.723  1.00  0.00           C
ATOM   8056 1C31 POPE5 111      99.902  45.121  49.203  1.00  0.00           C
ATOM   8059 2C31 POPE5 111      99.650  43.650  49.533  1.00  0.00           C
ATOM   8062 3C31 POPE5 111     100.930  42.920  49.944  1.00  0.00           C
ATOM   8065 4C31 POPE5 111     101.421  43.361  51.334  1.00  0.00           C
ATOM   8068 5C31 POPE5 111     102.801  42.780  51.674  1.00  0.00           C
ATOM   8071 6C31 POPE5 111     103.242  43.071  53.104  1.00  0.00           C
ATOM   8075  NH3 POPE6 112     103.102  53.361  73.944  1.00  0.00           N
ATOM   8079  C12 POPE6 112     103.330  51.880  74.213  1.00  0.00           C
ATOM   8082  C11 POPE6 112     102.010  51.090  74.333  1.00  0.00           C
ATOM   8085  P   POPE6 112     101.012  48.720  74.613  1.00  0.00           P
ATOM   8086  O13 POPE6 112     101.021  48.130  75.974  1.00  0.00           O
ATOM   8087  O14 POPE6 112      99.872  49.561  74.293  1.00  0.00           O
ATOM   8088  O11 POPE6 112     101.101  47.631  73.453  1.00  0.00           O
ATOM   8089  O12 POPE6 112     102.281  49.682  74.403  1.00  0.00           O
ATOM   8090  C1  POPE6 112     101.502  47.990  72.124  1.00  0.00           C
ATOM   8093  C2  POPE6 112     100.360  47.780  71.073  1.00  0.00           C
ATOM   8095  O21 POPE6 112     100.882  48.141  69.773  1.00  0.00           O
ATOM   8096  C21 POPE6 112     100.401  47.431  68.743  1.00  0.00           C
ATOM   8097  O22 POPE6 112      99.471  46.641  68.803  1.00  0.00           O
ATOM   8098  C22 POPE6 112     101.141  47.811  67.453  1.00  0.00           C
ATOM   8101  C3  POPE6 112      99.102  48.620  71.454  1.00  0.00           C
ATOM   8104  O31 POPE6 112      98.092  48.632  70.403  1.00  0.00           O
ATOM   8105  C31 POPE6 112      97.980  49.752  69.694  1.00  0.00           C
ATOM   8106  O32 POPE6 112      98.492  50.811  69.983  1.00  0.00           O
ATOM   8107  C32 POPE6 112      97.232  49.440  68.413  1.00  0.00           C
ATOM   8110  C23 POPE6 112     100.510  47.190  66.183  1.00  0.00           C
ATOM   8113  C24 POPE6 112     101.161  47.691  64.883  1.00  0.00           C
ATOM   8116  C25 POPE6 112     100.721  46.921  63.624  1.00  0.00           C
ATOM   8119  C26 POPE6 112      99.521  47.512  62.854  1.00  0.00           C
ATOM   8122  C27 POPE6 112      99.110  46.611  61.674  1.00  0.00           C
ATOM   8125  C28 POPE6 112      97.971  47.140  60.773  1.00  0.00           C
ATOM   8128  C29 POPE6 112      97.580  46.072  59.773  1.00  0.00           C
ATOM   8130 0C21 POPE6 112      96.660  46.132  58.783  1.00  0.00           C
ATOM   8132 1C21 POPE6 112      95.781  47.291  58.383  1.00  0.00           C
ATOM   8135 2C21 POPE6 112      94.260  47.021  58.483  1.00  0.00           C
ATOM   8138 3C21 POPE6 112      93.430  48.042  57.683  1.00  0.00           C
ATOM   8141 4C21 POPE6 112      91.940  48.081  58.054  1.00  0.00           C
ATOM   8144 5C21 POPE6 112      91.271  49.440  57.784  1.00  0.00           C
ATOM   8147 6C21 POPE6 112      91.050  49.791  56.303  1.00  0.00           C
ATOM   8150 7C21 POPE6 112      90.620  51.250  56.124  1.00  0.00           C
ATOM   8153 8C21 POPE6 112      90.240  51.631  54.683  1.00  0.00           C
ATOM   8157  C33 POPE6 112      98.092  49.870  67.203  1.00  0.00           C
ATOM   8160  C34 POPE6 112      97.502  49.351  65.903  1.00  0.00           C
ATOM   8163  C35 POPE6 112      96.330  50.210  65.424  1.00  0.00           C
ATOM   8166  C36 POPE6 112      95.721  49.601  64.164  1.00  0.00           C
ATOM   8169  C37 POPE6 112      94.501  50.391  63.694  1.00  0.00           C
ATOM   8172  C38 POPE6 112      93.962  49.882  62.353  1.00  0.00           C
ATOM   8175  C39 POPE6 112      94.981  50.051  61.233  1.00  0.00           C
ATOM   8178 0C31 POPE6 112      94.452  50.881  60.074  1.00  0.00           C
ATOM   8181 1C31 POPE6 112      95.541  51.171  59.043  1.00  0.00           C
ATOM   8184 2C31 POPE6 112      95.002  51.901  57.803  1.00  0.00           C
ATOM   8187 3C31 POPE6 112      96.050  51.940  56.693  1.00  0.00           C
ATOM   8190 4C31 POPE6 112      95.781  53.050  55.674  1.00  0.00           C
ATOM   8193 5C31 POPE6 112      96.822  53.050  54.554  1.00  0.00           C
ATOM   8196 6C31 POPE6 112      96.682  54.231  53.593  1.00  0.00           C
ATOM   8200  NH3 POPE7 113      44.962  92.710  35.183  1.00  0.00           N
ATOM   8204  C12 POPE7 113      44.790  92.451  36.653  1.00  0.00           C
ATOM   8207  C11 POPE7 113      45.050  93.710  37.483  1.00  0.00           C
ATOM   8210  P   POPE7 113      45.260  94.521  39.944  1.00  0.00           P
ATOM   8211  O13 POPE7 113      46.530  94.170  40.613  1.00  0.00           O
ATOM   8212  O14 POPE7 113      45.181  95.851  39.313  1.00  0.00           O
ATOM   8213  O11 POPE7 113      44.080  94.361  40.983  1.00  0.00           O
ATOM   8214  O12 POPE7 113      44.881  93.421  38.873  1.00  0.00           O
ATOM   8215  C1  POPE7 113      44.080  93.300  41.953  1.00  0.00           C
ATOM   8218  C2  POPE7 113      42.710  93.342  42.683  1.00  0.00           C
ATOM   8220  O21 POPE7 113      42.731  92.911  44.053  1.00  0.00           O
ATOM   8221  C21 POPE7 113      42.751  91.621  44.343  1.00  0.00           C
ATOM   8222  O22 POPE7 113      43.181  90.721  43.663  1.00  0.00           O
ATOM   8223  C22 POPE7 113      42.030  91.460  45.703  1.00  0.00           C
ATOM   8226  C3  POPE7 113      41.562  92.721  41.843  1.00  0.00           C
ATOM   8229  O31 POPE7 113      40.321  93.381  42.203  1.00  0.00           O
ATOM   8230  C31 POPE7 113      39.591  92.730  43.093  1.00  0.00           C
ATOM   8231  O32 POPE7 113      39.661  91.561  43.374  1.00  0.00           O
ATOM   8232  C32 POPE7 113      38.740  93.741  43.873  1.00  0.00           C
ATOM   8235  C23 POPE7 113      42.620  90.411  46.683  1.00  0.00           C
ATOM   8238  C24 POPE7 113      41.760  90.301  47.963  1.00  0.00           C
ATOM   8241  C25 POPE7 113      42.580  90.061  49.243  1.00  0.00           C
ATOM   8244  C26 POPE7 113      41.730  90.100  50.534  1.00  0.00           C
ATOM   8247  C27 POPE7 113      42.591  90.340  51.804  1.00  0.00           C
ATOM   8250  C28 POPE7 113      41.780  90.520  53.113  1.00  0.00           C
ATOM   8253  C29 POPE7 113      41.341  89.201  53.713  1.00  0.00           C
ATOM   8255 0C21 POPE7 113      41.190  88.911  55.023  1.00  0.00           C
ATOM   8257 1C21 POPE7 113      41.310  89.841  56.203  1.00  0.00           C
ATOM   8260 2C21 POPE7 113      42.490  89.521  57.143  1.00  0.00           C
ATOM   8263 3C21 POPE7 113      42.411  90.340  58.453  1.00  0.00           C
ATOM   8266 4C21 POPE7 113      43.712  90.311  59.273  1.00  0.00           C
ATOM   8269 5C21 POPE7 113      43.712  91.340  60.414  1.00  0.00           C
ATOM   8272 6C21 POPE7 113      45.070  91.572  61.084  1.00  0.00           C
ATOM   8275 7C21 POPE7 113      45.120  92.901  61.843  1.00  0.00           C
ATOM   8278 8C21 POPE7 113      46.400  93.141  62.653  1.00  0.00           C
ATOM   8282  C33 POPE7 113      39.010  93.561  45.383  1.00  0.00           C
ATOM   8285  C34 POPE7 113      38.330  94.611  46.264  1.00  0.00           C
ATOM   8288  C35 POPE7 113      38.210  94.140  47.714  1.00  0.00           C
ATOM   8291  C36 POPE7 113      37.972  95.292  48.694  1.00  0.00           C
ATOM   8294  C37 POPE7 113      37.690  94.771  50.113  1.00  0.00           C
ATOM   8297  C38 POPE7 113      37.490  95.891  51.133  1.00  0.00           C
ATOM   8300  C39 POPE7 113      36.981  95.390  52.493  1.00  0.00           C
ATOM   8303 0C31 POPE7 113      37.790  94.210  53.043  1.00  0.00           C
ATOM   8306 1C31 POPE7 113      37.530  93.902  54.523  1.00  0.00           C
ATOM   8309 2C31 POPE7 113      38.381  92.710  55.014  1.00  0.00           C
ATOM   8312 3C31 POPE7 113      38.701  92.752  56.513  1.00  0.00           C
ATOM   8315 4C31 POPE7 113      37.490  92.521  57.423  1.00  0.00           C
ATOM   8318 5C31 POPE7 113      37.891  92.460  58.903  1.00  0.00           C
ATOM   8321 6C31 POPE7 113      36.731  92.161  59.863  1.00  0.00           C
ATOM   8325  NH3 POPE8 114      13.360 110.692  78.074  1.00  0.00           N
ATOM   8329  C12 POPE8 114      14.750 111.180  78.383  1.00  0.00           C
ATOM   8332  C11 POPE8 114      14.800 112.701  78.183  1.00  0.00           C
ATOM   8335  P   POPE8 114      16.520 114.620  77.753  1.00  0.00           P
ATOM   8336  O13 POPE8 114      15.370 115.551  77.753  1.00  0.00           O
ATOM   8337  O14 POPE8 114      17.700 115.081  78.514  1.00  0.00           O
ATOM   8338  O11 POPE8 114      16.860 114.261  76.234  1.00  0.00           O
ATOM   8339  O12 POPE8 114      16.120 113.192  78.323  1.00  0.00           O
ATOM   8340  C1  POPE8 114      15.820 114.350  75.233  1.00  0.00           C
ATOM   8343  C2  POPE8 114      15.780 113.130  74.263  1.00  0.00           C
ATOM   8345  O21 POPE8 114      14.410 112.792  73.933  1.00  0.00           O
ATOM   8346  C21 POPE8 114      13.660 113.472  73.033  1.00  0.00           C
ATOM   8347  O22 POPE8 114      12.470 113.271  72.873  1.00  0.00           O
ATOM   8348  C22 POPE8 114      14.470 114.452  72.183  1.00  0.00           C
ATOM   8351  C3  POPE8 114      16.490 111.880  74.864  1.00  0.00           C
ATOM   8354  O31 POPE8 114      16.141 110.651  74.204  1.00  0.00           O
ATOM   8355  C31 POPE8 114      16.641 110.201  73.043  1.00  0.00           C
ATOM   8356  O32 POPE8 114      16.270 109.161  72.533  1.00  0.00           O
ATOM   8357  C32 POPE8 114      17.740 111.051  72.393  1.00  0.00           C
ATOM   8360  C23 POPE8 114      13.600 115.252  71.183  1.00  0.00           C
ATOM   8363  C24 POPE8 114      14.470 116.112  70.253  1.00  0.00           C
ATOM   8366  C25 POPE8 114      14.780 115.420  68.913  1.00  0.00           C
ATOM   8369  C26 POPE8 114      13.700 115.671  67.854  1.00  0.00           C
ATOM   8372  C27 POPE8 114      13.940 114.841  66.584  1.00  0.00           C
ATOM   8375  C28 POPE8 114      13.160 115.380  65.373  1.00  0.00           C
ATOM   8378  C29 POPE8 114      13.480 114.571  64.133  1.00  0.00           C
ATOM   8380 0C21 POPE8 114      14.391 114.872  63.194  1.00  0.00           C
ATOM   8382 1C21 POPE8 114      15.300 116.071  63.194  1.00  0.00           C
ATOM   8385 2C21 POPE8 114      15.270 116.891  61.883  1.00  0.00           C
ATOM   8388 3C21 POPE8 114      15.470 118.381  62.173  1.00  0.00           C
ATOM   8391 4C21 POPE8 114      15.900 119.210  60.953  1.00  0.00           C
ATOM   8394 5C21 POPE8 114      16.130 120.671  61.363  1.00  0.00           C
ATOM   8397 6C21 POPE8 114      16.891 121.502  60.323  1.00  0.00           C
ATOM   8400 7C21 POPE8 114      17.200 122.911  60.843  1.00  0.00           C
ATOM   8403 8C21 POPE8 114      17.940 123.781  59.834  1.00  0.00           C
ATOM   8407  C33 POPE8 114      19.071 110.261  72.353  1.00  0.00           C
ATOM   8410  C34 POPE8 114      20.090 110.741  71.303  1.00  0.00           C
ATOM   8413  C35 POPE8 114      20.350 112.251  71.273  1.00  0.00           C
ATOM   8416  C36 POPE8 114      19.860 112.880  69.963  1.00  0.00           C
ATOM   8419  C37 POPE8 114      19.940 114.401  69.973  1.00  0.00           C
ATOM   8422  C38 POPE8 114      19.830 115.012  68.584  1.00  0.00           C
ATOM   8425  C39 POPE8 114      19.790 116.542  68.653  1.00  0.00           C
ATOM   8428 0C31 POPE8 114      18.400 117.071  68.983  1.00  0.00           C
ATOM   8431 1C31 POPE8 114      18.450 118.451  69.653  1.00  0.00           C
ATOM   8434 2C31 POPE8 114      17.190 119.270  69.363  1.00  0.00           C
ATOM   8437 3C31 POPE8 114      17.241 119.921  67.984  1.00  0.00           C
ATOM   8440 4C31 POPE8 114      15.930 119.790  67.194  1.00  0.00           C
ATOM   8443 5C31 POPE8 114      16.030 120.490  65.834  1.00  0.00           C
ATOM   8446 6C31 POPE8 114      14.730 120.401  65.043  1.00  0.00           C
ATOM   8450  NH3 POPE9 115      52.980   8.081  77.243  1.00  0.00           N
ATOM   8454  C12 POPE9 115      54.080   7.191  77.764  1.00  0.00           C
ATOM   8457  C11 POPE9 115      53.690   5.701  77.764  1.00  0.00           C
ATOM   8460  P   POPE9 115      54.521   3.331  78.374  1.00  0.00           P
ATOM   8461  O13 POPE9 115      54.920   2.790  79.694  1.00  0.00           O
ATOM   8462  O14 POPE9 115      53.161   3.040  77.893  1.00  0.00           O
ATOM   8463  O11 POPE9 115      55.571   2.900  77.264  1.00  0.00           O
ATOM   8464  O12 POPE9 115      54.720   4.911  78.374  1.00  0.00           O
ATOM   8465  C1  POPE9 115      55.321   3.270  75.904  1.00  0.00           C
ATOM   8468  C2  POPE9 115      56.260   2.461  74.963  1.00  0.00           C
ATOM   8470  O21 POPE9 115      56.530   3.090  73.693  1.00  0.00           O
ATOM   8471  C21 POPE9 115      55.641   3.851  73.083  1.00  0.00           C
ATOM   8472  O22 POPE9 115      54.440   3.881  73.273  1.00  0.00           O
ATOM   8473  C22 POPE9 115      56.370   4.740  72.073  1.00  0.00           C
ATOM   8476  C3  POPE9 115      55.830   0.970  74.853  1.00  0.00           C
ATOM   8479  O31 POPE9 115      56.780   0.200  74.084  1.00  0.00           O
ATOM   8480  C31 POPE9 115      56.681   0.009  72.753  1.00  0.00           C
ATOM   8481  O32 POPE9 115      57.580  -0.471  72.093  1.00  0.00           O
ATOM   8482  C32 POPE9 115      55.361   0.410  72.113  1.00  0.00           C
ATOM   8485  C23 POPE9 115      57.080   3.951  70.944  1.00  0.00           C
ATOM   8488  C24 POPE9 115      58.001   4.861  70.103  1.00  0.00           C
ATOM   8491  C25 POPE9 115      59.021   4.081  69.243  1.00  0.00           C
ATOM   8494  C26 POPE9 115      58.570   3.920  67.784  1.00  0.00           C
ATOM   8497  C27 POPE9 115      59.670   3.340  66.863  1.00  0.00           C
ATOM   8500  C28 POPE9 115      59.510   3.720  65.373  1.00  0.00           C
ATOM   8503  C29 POPE9 115      59.761   5.191  65.113  1.00  0.00           C
ATOM   8505 0C21 POPE9 115      60.550   5.750  64.183  1.00  0.00           C
ATOM   8507 1C21 POPE9 115      61.352   5.061  63.104  1.00  0.00           C
ATOM   8510 2C21 POPE9 115      61.562   6.040  61.924  1.00  0.00           C
ATOM   8513 3C21 POPE9 115      62.320   5.411  60.743  1.00  0.00           C
ATOM   8516 4C21 POPE9 115      62.320   6.270  59.473  1.00  0.00           C
ATOM   8519 5C21 POPE9 115      63.091   7.600  59.584  1.00  0.00           C
ATOM   8522 6C21 POPE9 115      62.210   8.830  59.843  1.00  0.00           C
ATOM   8525 7C21 POPE9 115      63.010  10.141  59.843  1.00  0.00           C
ATOM   8528 8C21 POPE9 115      62.141  11.391  60.004  1.00  0.00           C
ATOM   8532  C33 POPE9 115      55.541   0.620  70.593  1.00  0.00           C
ATOM   8535  C34 POPE9 115      54.280   1.220  69.953  1.00  0.00           C
ATOM   8538  C35 POPE9 115      53.360   0.109  69.463  1.00  0.00           C
ATOM   8541  C36 POPE9 115      52.021   0.600  68.933  1.00  0.00           C
ATOM   8544  C37 POPE9 115      51.352  -0.471  68.054  1.00  0.00           C
ATOM   8547  C38 POPE9 115      50.140   0.069  67.293  1.00  0.00           C
ATOM   8550  C39 POPE9 115      50.000  -0.551  65.903  1.00  0.00           C
ATOM   8553 0C31 POPE9 115      50.940   0.109  64.874  1.00  0.00           C
ATOM   8556 1C31 POPE9 115      50.741  -0.431  63.463  1.00  0.00           C
ATOM   8559 2C31 POPE9 115      51.250   0.520  62.383  1.00  0.00           C
ATOM   8562 3C31 POPE9 115      50.811   0.079  60.983  1.00  0.00           C
ATOM   8565 4C31 POPE9 115      50.931   1.170  59.913  1.00  0.00           C
ATOM   8568 5C31 POPE9 115      50.312   0.730  58.584  1.00  0.00           C
ATOM   8571 6C31 POPE9 115      50.190   1.881  57.574  1.00  0.00           C
ATOM   8575  NH3 POPE  116      31.120  -2.201  35.593  1.00  0.00           N
ATOM   8579  C12 POPE  116      31.420  -1.421  34.343  1.00  0.00           C
ATOM   8582  C11 POPE  116      31.480   0.079  34.663  1.00  0.00           C
ATOM   8585  P   POPE  116      32.050   2.380  33.633  1.00  0.00           P
ATOM   8586  O13 POPE  116      33.530   2.390  33.603  1.00  0.00           O
ATOM   8587  O14 POPE  116      31.440   3.130  32.523  1.00  0.00           O
ATOM   8588  O11 POPE  116      31.460   2.800  35.033  1.00  0.00           O
ATOM   8589  O12 POPE  116      31.661   0.861  33.473  1.00  0.00           O
ATOM   8590  C1  POPE  116      32.210   3.450  36.063  1.00  0.00           C
ATOM   8593  C2  POPE  116      32.210   2.601  37.374  1.00  0.00           C
ATOM   8595  O21 POPE  116      32.190   3.400  38.573  1.00  0.00           O
ATOM   8596  C21 POPE  116      33.080   4.351  38.733  1.00  0.00           C
ATOM   8597  O22 POPE  116      33.891   4.750  37.924  1.00  0.00           O
ATOM   8598  C22 POPE  116      32.870   4.890  40.144  1.00  0.00           C
ATOM   8601  C3  POPE  116      33.370   1.550  37.423  1.00  0.00           C
ATOM   8604  O31 POPE  116      34.222   1.671  38.593  1.00  0.00           O
ATOM   8605  C31 POPE  116      33.740   1.110  39.694  1.00  0.00           C
ATOM   8606  O32 POPE  116      32.670   0.520  39.783  1.00  0.00           O
ATOM   8607  C32 POPE  116      34.760   1.301  40.804  1.00  0.00           C
ATOM   8610  C23 POPE  116      33.830   6.021  40.543  1.00  0.00           C
ATOM   8613  C24 POPE  116      33.231   6.830  41.703  1.00  0.00           C
ATOM   8616  C25 POPE  116      32.091   7.751  41.243  1.00  0.00           C
ATOM   8619  C26 POPE  116      31.210   8.271  42.393  1.00  0.00           C
ATOM   8622  C27 POPE  116      29.970   8.980  41.833  1.00  0.00           C
ATOM   8625  C28 POPE  116      29.080   9.681  42.883  1.00  0.00           C
ATOM   8628  C29 POPE  116      29.210  11.191  42.873  1.00  0.00           C
ATOM   8630 0C21 POPE  116      29.010  12.010  43.913  1.00  0.00           C
ATOM   8632 1C21 POPE  116      28.620  11.621  45.323  1.00  0.00           C
ATOM   8635 2C21 POPE  116      29.821  11.800  46.273  1.00  0.00           C
ATOM   8638 3C21 POPE  116      29.470  11.720  47.774  1.00  0.00           C
ATOM   8641 4C21 POPE  116      30.741  11.940  48.613  1.00  0.00           C
ATOM   8644 5C21 POPE  116      30.601  11.750  50.123  1.00  0.00           C
ATOM   8647 6C21 POPE  116      31.921  11.260  50.734  1.00  0.00           C
ATOM   8650 7C21 POPE  116      32.010  11.350  52.253  1.00  0.00           C
ATOM   8653 8C21 POPE  116      33.341  10.830  52.803  1.00  0.00           C
ATOM   8657  C33 POPE  116      34.170   1.400  42.223  1.00  0.00           C
ATOM   8660  C34 POPE  116      35.300   1.280  43.253  1.00  0.00           C
ATOM   8663  C35 POPE  116      34.911   1.550  44.713  1.00  0.00           C
ATOM   8666  C36 POPE  116      34.850   3.040  45.043  1.00  0.00           C
ATOM   8669  C37 POPE  116      34.920   3.300  46.553  1.00  0.00           C
ATOM   8672  C38 POPE  116      35.130   4.790  46.873  1.00  0.00           C
ATOM   8675  C39 POPE  116      35.030   5.070  48.374  1.00  0.00           C
ATOM   8678 0C31 POPE  116      35.481   6.490  48.773  1.00  0.00           C
ATOM   8681 1C31 POPE  116      35.670   6.610  50.293  1.00  0.00           C
ATOM   8684 2C31 POPE  116      35.891   8.050  50.783  1.00  0.00           C
ATOM   8687 3C31 POPE  116      37.161   8.700  50.223  1.00  0.00           C
ATOM   8690 4C31 POPE  116      37.440  10.071  50.853  1.00  0.00           C
ATOM   8693 5C31 POPE  116      38.690  10.750  50.284  1.00  0.00           C
ATOM   8696 6C31 POPE  116      38.970  12.120  50.923  1.00  0.00           C
ATOM   8700  NH3 POPE  117     115.942  52.431  26.423  1.00  0.00           N
ATOM   8704  C12 POPE  117     116.701  52.661  27.693  1.00  0.00           C
ATOM   8707  C11 POPE  117     117.451  51.420  28.153  1.00  0.00           C
ATOM   8710  P   POPE  117     119.650  51.341  29.573  1.00  0.00           P
ATOM   8711  O13 POPE  117     120.171  50.721  28.333  1.00  0.00           O
ATOM   8712  O14 POPE  117     120.441  52.451  30.133  1.00  0.00           O
ATOM   8713  O11 POPE  117     119.440  50.210  30.653  1.00  0.00           O
ATOM   8714  O12 POPE  117     118.172  51.810  29.313  1.00  0.00           O
ATOM   8715  C1  POPE  117     120.080  50.170  31.933  1.00  0.00           C
ATOM   8718  C2  POPE  117     121.252  49.141  31.923  1.00  0.00           C
ATOM   8720  O21 POPE  117     121.542  48.410  33.133  1.00  0.00           O
ATOM   8721  C21 POPE  117     121.451  48.981  34.323  1.00  0.00           C
ATOM   8722  O22 POPE  117     120.842  49.991  34.614  1.00  0.00           O
ATOM   8723  C22 POPE  117     122.281  48.171  35.323  1.00  0.00           C
ATOM   8726  C3  POPE  117     122.580  49.690  31.323  1.00  0.00           C
ATOM   8729  O31 POPE  117     123.512  50.140  32.323  1.00  0.00           O
ATOM   8730  C31 POPE  117     123.521  51.451  32.563  1.00  0.00           C
ATOM   8731  O32 POPE  117     122.852  52.280  31.993  1.00  0.00           O
ATOM   8732  C32 POPE  117     124.622  51.711  33.603  1.00  0.00           C
ATOM   8735  C23 POPE  117     122.320  48.841  36.723  1.00  0.00           C
ATOM   8738  C24 POPE  117     123.400  48.300  37.673  1.00  0.00           C
ATOM   8741  C25 POPE  117     123.372  46.771  37.893  1.00  0.00           C
ATOM   8744  C26 POPE  117     124.282  46.262  39.024  1.00  0.00           C
ATOM   8747  C27 POPE  117     124.102  44.752  39.293  1.00  0.00           C
ATOM   8750  C28 POPE  117     124.940  44.181  40.463  1.00  0.00           C
ATOM   8753  C29 POPE  117     124.462  44.682  41.803  1.00  0.00           C
ATOM   8755 0C21 POPE  117     124.002  43.960  42.854  1.00  0.00           C
ATOM   8757 1C21 POPE  117     123.871  42.460  42.993  1.00  0.00           C
ATOM   8760 2C21 POPE  117     124.431  41.991  44.354  1.00  0.00           C
ATOM   8763 3C21 POPE  117     124.051  40.531  44.713  1.00  0.00           C
ATOM   8766 4C21 POPE  117     124.641  40.100  46.073  1.00  0.00           C
ATOM   8769 5C21 POPE  117     123.632  40.070  47.243  1.00  0.00           C
ATOM   8772 6C21 POPE  117     123.271  38.640  47.714  1.00  0.00           C
ATOM   8775 7C21 POPE  117     122.361  38.650  48.954  1.00  0.00           C
ATOM   8778 8C21 POPE  117     122.171  37.271  49.613  1.00  0.00           C
ATOM   8782  C33 POPE  117     124.671  53.181  34.084  1.00  0.00           C
ATOM   8785  C34 POPE  117     125.751  53.421  35.133  1.00  0.00           C
ATOM   8788  C35 POPE  117     125.550  52.681  36.473  1.00  0.00           C
ATOM   8791  C36 POPE  117     124.422  53.260  37.343  1.00  0.00           C
ATOM   8794  C37 POPE  117     124.322  52.561  38.703  1.00  0.00           C
ATOM   8797  C38 POPE  117     123.190  53.111  39.573  1.00  0.00           C
ATOM   8800  C39 POPE  117     123.102  52.431  40.944  1.00  0.00           C
ATOM   8803 0C31 POPE  117     124.061  53.042  41.984  1.00  0.00           C
ATOM   8806 1C31 POPE  117     124.061  52.241  43.294  1.00  0.00           C
ATOM   8809 2C31 POPE  117     125.112  52.771  44.273  1.00  0.00           C
ATOM   8812 3C31 POPE  117     124.692  54.042  45.023  1.00  0.00           C
ATOM   8815 4C31 POPE  117     123.921  53.720  46.313  1.00  0.00           C
ATOM   8818 5C31 POPE  117     124.042  54.812  47.374  1.00  0.00           C
ATOM   8821 6C31 POPE  117     123.501  54.351  48.723  1.00  0.00           C
ATOM   8825  NH3 POPE  118      82.880  89.270  85.283  1.00  0.00           N
ATOM   8829  C12 POPE  118      82.730  89.442  83.804  1.00  0.00           C
ATOM   8832  C11 POPE  118      82.910  90.911  83.383  1.00  0.00           C
ATOM   8835  P   POPE  118      82.901  92.181  81.073  1.00  0.00           P
ATOM   8836  O13 POPE  118      81.542  92.101  80.513  1.00  0.00           O
ATOM   8837  O14 POPE  118      83.271  93.431  81.793  1.00  0.00           O
ATOM   8838  O11 POPE  118      83.951  91.952  79.893  1.00  0.00           O
ATOM   8839  O12 POPE  118      83.150  90.921  81.984  1.00  0.00           O
ATOM   8840  C1  POPE  118      83.482  91.122  78.804  1.00  0.00           C
ATOM   8843  C2  POPE  118      84.501  91.061  77.633  1.00  0.00           C
ATOM   8845  O21 POPE  118      83.752  90.741  76.453  1.00  0.00           O
ATOM   8846  C21 POPE  118      84.242  91.210  75.323  1.00  0.00           C
ATOM   8847  O22 POPE  118      85.261  91.850  75.194  1.00  0.00           O
ATOM   8848  C22 POPE  118      83.251  90.861  74.213  1.00  0.00           C
ATOM   8851  C3  POPE  118      85.611  90.002  77.893  1.00  0.00           C
ATOM   8854  O31 POPE  118      86.620  90.031  76.853  1.00  0.00           O
ATOM   8855  C31 POPE  118      87.720  89.301  76.993  1.00  0.00           C
ATOM   8856  O32 POPE  118      88.840  89.671  76.704  1.00  0.00           O
ATOM   8857  C32 POPE  118      87.411  87.861  77.403  1.00  0.00           C
ATOM   8860  C23 POPE  118      83.771  91.131  72.793  1.00  0.00           C
ATOM   8863  C24 POPE  118      82.642  90.921  71.784  1.00  0.00           C
ATOM   8866  C25 POPE  118      82.922  91.480  70.383  1.00  0.00           C
ATOM   8869  C26 POPE  118      81.620  91.651  69.563  1.00  0.00           C
ATOM   8872  C27 POPE  118      81.882  92.021  68.104  1.00  0.00           C
ATOM   8875  C28 POPE  118      80.632  91.870  67.213  1.00  0.00           C
ATOM   8878  C29 POPE  118      79.841  93.141  67.003  1.00  0.00           C
ATOM   8880 0C21 POPE  118      79.550  93.701  65.804  1.00  0.00           C
ATOM   8882 1C21 POPE  118      80.001  93.171  64.463  1.00  0.00           C
ATOM   8885 2C21 POPE  118      79.050  92.111  63.873  1.00  0.00           C
ATOM   8888 3C21 POPE  118      78.140  92.631  62.753  1.00  0.00           C
ATOM   8891 4C21 POPE  118      77.300  91.502  62.133  1.00  0.00           C
ATOM   8894 5C21 POPE  118      77.061  91.611  60.624  1.00  0.00           C
ATOM   8897 6C21 POPE  118      75.852  92.460  60.214  1.00  0.00           C
ATOM   8900 7C21 POPE  118      75.510  92.271  58.723  1.00  0.00           C
ATOM   8903 8C21 POPE  118      74.260  93.030  58.264  1.00  0.00           C
ATOM   8907  C33 POPE  118      88.372  86.921  76.643  1.00  0.00           C
ATOM   8910  C34 POPE  118      88.221  85.451  77.054  1.00  0.00           C
ATOM   8913  C35 POPE  118      86.842  84.851  76.754  1.00  0.00           C
ATOM   8916  C36 POPE  118      86.421  84.981  75.284  1.00  0.00           C
ATOM   8919  C37 POPE  118      85.031  84.370  75.054  1.00  0.00           C
ATOM   8922  C38 POPE  118      84.431  84.671  73.684  1.00  0.00           C
ATOM   8925  C39 POPE  118      82.980  84.182  73.594  1.00  0.00           C
ATOM   8928 0C31 POPE  118      82.341  84.561  72.264  1.00  0.00           C
ATOM   8931 1C31 POPE  118      80.812  84.471  72.243  1.00  0.00           C
ATOM   8934 2C31 POPE  118      80.261  85.311  71.093  1.00  0.00           C
ATOM   8937 3C31 POPE  118      78.742  85.511  71.073  1.00  0.00           C
ATOM   8940 4C31 POPE  118      78.370  86.661  70.133  1.00  0.00           C
ATOM   8943 5C31 POPE  118      76.900  87.082  70.204  1.00  0.00           C
ATOM   8946 6C31 POPE  118      76.601  88.370  69.433  1.00  0.00           C
ATOM   8950  NH3 POPE  119       8.770  98.801  76.723  1.00  0.00           N
ATOM   8954  C12 POPE  119      10.240  99.021  76.993  1.00  0.00           C
ATOM   8957  C11 POPE  119      10.770  98.211  78.183  1.00  0.00           C
ATOM   8960  P   POPE  119      13.260  97.691  78.883  1.00  0.00           P
ATOM   8961  O13 POPE  119      14.210  98.461  79.724  1.00  0.00           O
ATOM   8962  O14 POPE  119      12.660  96.471  79.464  1.00  0.00           O
ATOM   8963  O11 POPE  119      14.060  97.372  77.554  1.00  0.00           O
ATOM   8964  O12 POPE  119      12.120  98.631  78.374  1.00  0.00           O
ATOM   8965  C1  POPE  119      13.560  96.600  76.473  1.00  0.00           C
ATOM   8968  C2  POPE  119      13.901  97.281  75.113  1.00  0.00           C
ATOM   8970  O21 POPE  119      13.460  96.490  73.983  1.00  0.00           O
ATOM   8971  C21 POPE  119      14.140  95.380  73.734  1.00  0.00           C
ATOM   8972  O22 POPE  119      15.020  94.921  74.433  1.00  0.00           O
ATOM   8973  C22 POPE  119      13.651  94.701  72.453  1.00  0.00           C
ATOM   8976  C3  POPE  119      15.400  97.740  75.013  1.00  0.00           C
ATOM   8979  O31 POPE  119      15.750  98.030  73.643  1.00  0.00           O
ATOM   8980  C31 POPE  119      16.911  97.512  73.234  1.00  0.00           C
ATOM   8981  O32 POPE  119      17.901  97.362  73.924  1.00  0.00           O
ATOM   8982  C32 POPE  119      16.750  97.092  71.784  1.00  0.00           C
ATOM   8985  C23 POPE  119      14.700  93.661  72.003  1.00  0.00           C
ATOM   8988  C24 POPE  119      14.400  92.861  70.723  1.00  0.00           C
ATOM   8991  C25 POPE  119      14.210  93.731  69.463  1.00  0.00           C
ATOM   8994  C26 POPE  119      14.920  93.171  68.223  1.00  0.00           C
ATOM   8997  C27 POPE  119      14.860  94.121  67.014  1.00  0.00           C
ATOM   9000  C28 POPE  119      15.930  93.850  65.923  1.00  0.00           C
ATOM   9003  C29 POPE  119      15.530  92.890  64.843  1.00  0.00           C
ATOM   9005 0C21 POPE  119      16.170  92.682  63.673  1.00  0.00           C
ATOM   9007 1C21 POPE  119      17.460  93.321  63.183  1.00  0.00           C
ATOM   9010 2C21 POPE  119      18.660  92.351  63.013  1.00  0.00           C
ATOM   9013 3C21 POPE  119      18.350  90.991  62.334  1.00  0.00           C
ATOM   9016 4C21 POPE  119      19.550  90.021  62.363  1.00  0.00           C
ATOM   9019 5C21 POPE  119      20.241  89.790  61.014  1.00  0.00           C
ATOM   9022 6C21 POPE  119      19.520  88.771  60.123  1.00  0.00           C
ATOM   9025 7C21 POPE  119      20.360  88.391  58.903  1.00  0.00           C
ATOM   9028 8C21 POPE  119      19.731  87.311  58.034  1.00  0.00           C
ATOM   9032  C33 POPE  119      17.710  97.822  70.823  1.00  0.00           C
ATOM   9035  C34 POPE  119      17.370  97.551  69.354  1.00  0.00           C
ATOM   9038  C35 POPE  119      17.490  96.080  68.943  1.00  0.00           C
ATOM   9041  C36 POPE  119      18.901  95.511  69.143  1.00  0.00           C
ATOM   9044  C37 POPE  119      19.210  94.442  68.093  1.00  0.00           C
ATOM   9047  C38 POPE  119      20.660  93.960  68.093  1.00  0.00           C
ATOM   9050  C39 POPE  119      21.040  93.221  66.804  1.00  0.00           C
ATOM   9053 0C31 POPE  119      21.521  91.770  66.993  1.00  0.00           C
ATOM   9056 1C31 POPE  119      21.030  90.881  65.843  1.00  0.00           C
ATOM   9059 2C31 POPE  119      21.880  89.641  65.573  1.00  0.00           C
ATOM   9062 3C31 POPE  119      22.010  88.650  66.743  1.00  0.00           C
ATOM   9065 4C31 POPE  119      23.101  87.631  66.433  1.00  0.00           C
ATOM   9068 5C31 POPE  119      23.530  86.770  67.633  1.00  0.00           C
ATOM   9071 6C31 POPE  119      24.821  86.001  67.334  1.00  0.00           C
ATOM   9075  NH3 POPE  120      62.190  96.021  40.163  1.00  0.00           N
ATOM   9079  C12 POPE  120      62.720  97.421  40.453  1.00  0.00           C
ATOM   9082  C11 POPE  120      62.700  98.351  39.223  1.00  0.00           C
ATOM   9085  P   POPE  120      63.591 100.630  38.353  1.00  0.00           P
ATOM   9086  O13 POPE  120      65.032 100.520  38.034  1.00  0.00           O
ATOM   9087  O14 POPE  120      62.661 100.271  37.264  1.00  0.00           O
ATOM   9088  O11 POPE  120      63.251 102.082  38.883  1.00  0.00           O
ATOM   9089  O12 POPE  120      63.271  99.631  39.554  1.00  0.00           O
ATOM   9090  C1  POPE  120      62.161 102.372  39.754  1.00  0.00           C
ATOM   9093  C2  POPE  120      62.681 102.761  41.163  1.00  0.00           C
ATOM   9095  O21 POPE  120      61.600 102.990  42.073  1.00  0.00           O
ATOM   9096  C21 POPE  120      61.140 101.901  42.633  1.00  0.00           C
ATOM   9097  O22 POPE  120      61.231 100.771  42.184  1.00  0.00           O
ATOM   9098  C22 POPE  120      60.591 102.241  44.013  1.00  0.00           C
ATOM   9101  C3  POPE  120      63.561 104.030  41.163  1.00  0.00           C
ATOM   9104  O31 POPE  120      64.451 104.030  42.313  1.00  0.00           O
ATOM   9105  C31 POPE  120      64.141 104.811  43.333  1.00  0.00           C
ATOM   9106  O32 POPE  120      63.091 105.411  43.514  1.00  0.00           O
ATOM   9107  C32 POPE  120      65.351 104.921  44.263  1.00  0.00           C
ATOM   9110  C23 POPE  120      61.440 101.460  45.023  1.00  0.00           C
ATOM   9113  C24 POPE  120      61.222 101.870  46.483  1.00  0.00           C
ATOM   9116  C25 POPE  120      62.091 101.021  47.403  1.00  0.00           C
ATOM   9119  C26 POPE  120      62.440 101.730  48.703  1.00  0.00           C
ATOM   9122  C27 POPE  120      63.460 101.001  49.584  1.00  0.00           C
ATOM   9125  C28 POPE  120      63.731 101.822  50.863  1.00  0.00           C
ATOM   9128  C29 POPE  120      64.661 101.311  51.933  1.00  0.00           C
ATOM   9130 0C21 POPE  120      65.640 100.380  51.914  1.00  0.00           C
ATOM   9132 1C21 POPE  120      66.212  99.531  50.793  1.00  0.00           C
ATOM   9135 2C21 POPE  120      67.701  99.161  51.014  1.00  0.00           C
ATOM   9138 3C21 POPE  120      68.742 100.012  50.274  1.00  0.00           C
ATOM   9141 4C21 POPE  120      70.150  99.811  50.874  1.00  0.00           C
ATOM   9144 5C21 POPE  120      71.290  99.811  49.843  1.00  0.00           C
ATOM   9147 6C21 POPE  120      72.680  99.891  50.493  1.00  0.00           C
ATOM   9150 7C21 POPE  120      73.830  99.611  49.503  1.00  0.00           C
ATOM   9153 8C21 POPE  120      75.220  99.641  50.144  1.00  0.00           C
ATOM   9157  C33 POPE  120      65.120 106.021  45.323  1.00  0.00           C
ATOM   9160  C34 POPE  120      66.360 106.661  45.973  1.00  0.00           C
ATOM   9163  C35 POPE  120      66.001 107.671  47.083  1.00  0.00           C
ATOM   9166  C36 POPE  120      65.860 107.010  48.463  1.00  0.00           C
ATOM   9169  C37 POPE  120      64.820 107.612  49.424  1.00  0.00           C
ATOM   9172  C38 POPE  120      64.940 106.980  50.813  1.00  0.00           C
ATOM   9175  C39 POPE  120      63.680 107.041  51.683  1.00  0.00           C
ATOM   9178 0C31 POPE  120      63.460 105.702  52.403  1.00  0.00           C
ATOM   9181 1C31 POPE  120      62.370 105.751  53.483  1.00  0.00           C
ATOM   9184 2C31 POPE  120      62.271 104.442  54.284  1.00  0.00           C
ATOM   9187 3C31 POPE  120      61.701 104.681  55.694  1.00  0.00           C
ATOM   9190 4C31 POPE  120      61.721 103.440  56.594  1.00  0.00           C
ATOM   9193 5C31 POPE  120      61.422 103.792  58.054  1.00  0.00           C
ATOM   9196 6C31 POPE  120      61.460 102.581  58.993  1.00  0.00           C
ATOM   9200  NH3 POPE  121      34.821 111.271  82.293  1.00  0.00           N
ATOM   9204  C12 POPE  121      35.850 112.290  81.903  1.00  0.00           C
ATOM   9207  C11 POPE  121      35.341 113.171  80.764  1.00  0.00           C
ATOM   9210  P   POPE  121      36.370 114.981  79.213  1.00  0.00           P
ATOM   9211  O13 POPE  121      35.120 114.801  78.444  1.00  0.00           O
ATOM   9212  O14 POPE  121      36.540 116.301  79.823  1.00  0.00           O
ATOM   9213  O11 POPE  121      37.611 114.732  78.243  1.00  0.00           O
ATOM   9214  O12 POPE  121      36.492 113.831  80.273  1.00  0.00           O
ATOM   9215  C1  POPE  121      37.340 114.900  76.844  1.00  0.00           C
ATOM   9218  C2  POPE  121      38.611 114.681  76.003  1.00  0.00           C
ATOM   9220  O21 POPE  121      38.150 114.550  74.654  1.00  0.00           O
ATOM   9221  C21 POPE  121      38.470 115.371  73.664  1.00  0.00           C
ATOM   9222  O22 POPE  121      38.021 115.252  72.533  1.00  0.00           O
ATOM   9223  C22 POPE  121      39.451 116.480  74.034  1.00  0.00           C
ATOM   9226  C3  POPE  121      39.341 113.370  76.413  1.00  0.00           C
ATOM   9229  O31 POPE  121      40.330 113.001  75.443  1.00  0.00           O
ATOM   9230  C31 POPE  121      41.450 113.691  75.443  1.00  0.00           C
ATOM   9231  O32 POPE  121      41.830 114.461  76.324  1.00  0.00           O
ATOM   9232  C32 POPE  121      42.141 113.451  74.093  1.00  0.00           C
ATOM   9235  C23 POPE  121      39.800 117.372  72.823  1.00  0.00           C
ATOM   9238  C24 POPE  121      41.131 118.111  73.053  1.00  0.00           C
ATOM   9241  C25 POPE  121      41.400 119.140  71.953  1.00  0.00           C
ATOM   9244  C26 POPE  121      40.620 120.441  72.173  1.00  0.00           C
ATOM   9247  C27 POPE  121      41.061 121.621  71.283  1.00  0.00           C
ATOM   9250  C28 POPE  121      40.190 121.850  70.033  1.00  0.00           C
ATOM   9253  C29 POPE  121      40.361 120.721  69.053  1.00  0.00           C
ATOM   9255 0C21 POPE  121      40.292 120.751  67.723  1.00  0.00           C
ATOM   9257 1C21 POPE  121      39.920 121.891  66.813  1.00  0.00           C
ATOM   9260 2C21 POPE  121      39.150 121.271  65.633  1.00  0.00           C
ATOM   9263 3C21 POPE  121      38.620 122.260  64.584  1.00  0.00           C
ATOM   9266 4C21 POPE  121      37.751 121.521  63.573  1.00  0.00           C
ATOM   9269 5C21 POPE  121      37.641 122.161  62.183  1.00  0.00           C
ATOM   9272 6C21 POPE  121      36.481 123.151  62.014  1.00  0.00           C
ATOM   9275 7C21 POPE  121      35.841 123.051  60.624  1.00  0.00           C
ATOM   9278 8C21 POPE  121      34.760 124.090  60.334  1.00  0.00           C
ATOM   9282  C33 POPE  121      43.091 114.582  73.664  1.00  0.00           C
ATOM   9285  C34 POPE  121      43.311 114.620  72.143  1.00  0.00           C
ATOM   9288  C35 POPE  121      44.561 113.871  71.693  1.00  0.00           C
ATOM   9291  C36 POPE  121      44.561 113.551  70.193  1.00  0.00           C
ATOM   9294  C37 POPE  121      45.780 112.710  69.793  1.00  0.00           C
ATOM   9297  C38 POPE  121      45.661 112.111  68.383  1.00  0.00           C
ATOM   9300  C39 POPE  121      46.611 112.730  67.353  1.00  0.00           C
ATOM   9303 0C31 POPE  121      47.390 111.670  66.573  1.00  0.00           C
ATOM   9306 1C31 POPE  121      48.411 112.290  65.613  1.00  0.00           C
ATOM   9309 2C31 POPE  121      48.231 111.840  64.153  1.00  0.00           C
ATOM   9312 3C31 POPE  121      48.690 110.401  63.923  1.00  0.00           C
ATOM   9315 4C31 POPE  121      48.600 110.012  62.444  1.00  0.00           C
ATOM   9318 5C31 POPE  121      49.251 108.661  62.153  1.00  0.00           C
ATOM   9321 6C31 POPE  121      49.321 108.370  60.653  1.00  0.00           C
ATOM   9325  NH3 POPE  122      78.750 117.391  75.183  1.00  0.00           N
ATOM   9329  C12 POPE  122      79.811 116.371  74.844  1.00  0.00           C
ATOM   9332  C11 POPE  122      79.220 114.951  74.674  1.00  0.00           C
ATOM   9335  P   POPE  122      81.350 113.501  74.713  1.00  0.00           P
ATOM   9336  O13 POPE  122      81.572 112.050  74.514  1.00  0.00           O
ATOM   9337  O14 POPE  122      81.262 113.990  76.103  1.00  0.00           O
ATOM   9338  O11 POPE  122      82.551 114.240  74.014  1.00  0.00           O
ATOM   9339  O12 POPE  122      80.100 114.100  73.913  1.00  0.00           O
ATOM   9340  C1  POPE  122      82.852 114.072  72.623  1.00  0.00           C
ATOM   9343  C2  POPE  122      82.792 115.460  71.944  1.00  0.00           C
ATOM   9345  O21 POPE  122      82.962 115.451  70.513  1.00  0.00           O
ATOM   9346  C21 POPE  122      84.151 115.152  70.033  1.00  0.00           C
ATOM   9347  O22 POPE  122      84.911 114.291  70.433  1.00  0.00           O
ATOM   9348  C22 POPE  122      84.422 116.080  68.834  1.00  0.00           C
ATOM   9351  C3  POPE  122      83.752 116.490  72.633  1.00  0.00           C
ATOM   9354  O31 POPE  122      83.850 117.710  71.854  1.00  0.00           O
ATOM   9355  C31 POPE  122      82.701 118.361  71.784  1.00  0.00           C
ATOM   9356  O32 POPE  122      81.782 118.251  72.574  1.00  0.00           O
ATOM   9357  C32 POPE  122      82.631 119.111  70.463  1.00  0.00           C
ATOM   9360  C23 POPE  122      85.522 115.560  67.883  1.00  0.00           C
ATOM   9363  C24 POPE  122      85.422 116.191  66.483  1.00  0.00           C
ATOM   9366  C25 POPE  122      86.122 117.542  66.283  1.00  0.00           C
ATOM   9369  C26 POPE  122      87.612 117.421  65.953  1.00  0.00           C
ATOM   9372  C27 POPE  122      88.120 118.571  65.063  1.00  0.00           C
ATOM   9375  C28 POPE  122      89.661 118.631  64.923  1.00  0.00           C
ATOM   9378  C29 POPE  122      90.230 117.460  64.164  1.00  0.00           C
ATOM   9380 0C21 POPE  122      90.942 117.502  63.013  1.00  0.00           C
ATOM   9382 1C21 POPE  122      91.262 118.741  62.213  1.00  0.00           C
ATOM   9385 2C21 POPE  122      92.612 119.401  62.574  1.00  0.00           C
ATOM   9388 3C21 POPE  122      92.782 120.751  61.843  1.00  0.00           C
ATOM   9391 4C21 POPE  122      93.921 121.651  62.334  1.00  0.00           C
ATOM   9394 5C21 POPE  122      93.430 123.041  62.753  1.00  0.00           C
ATOM   9397 6C21 POPE  122      93.411 124.051  61.604  1.00  0.00           C
ATOM   9400 7C21 POPE  122      92.451 125.230  61.854  1.00  0.00           C
ATOM   9403 8C21 POPE  122      92.642 126.390  60.874  1.00  0.00           C
ATOM   9407  C33 POPE  122      81.182 119.541  70.144  1.00  0.00           C
ATOM   9410  C34 POPE  122      81.012 120.240  68.783  1.00  0.00           C
ATOM   9413  C35 POPE  122      81.561 119.471  67.563  1.00  0.00           C
ATOM   9416  C36 POPE  122      82.782 120.171  66.933  1.00  0.00           C
ATOM   9419  C37 POPE  122      82.932 119.900  65.424  1.00  0.00           C
ATOM   9422  C38 POPE  122      83.792 120.982  64.753  1.00  0.00           C
ATOM   9425  C39 POPE  122      83.601 121.080  63.234  1.00  0.00           C
ATOM   9428 0C31 POPE  122      84.641 120.322  62.393  1.00  0.00           C
ATOM   9431 1C31 POPE  122      84.580 120.751  60.923  1.00  0.00           C
ATOM   9434 2C31 POPE  122      85.712 120.182  60.053  1.00  0.00           C
ATOM   9437 3C31 POPE  122      85.650 118.661  59.883  1.00  0.00           C
ATOM   9440 4C31 POPE  122      86.701 118.151  58.894  1.00  0.00           C
ATOM   9443 5C31 POPE  122      86.451 116.721  58.403  1.00  0.00           C
ATOM   9446 6C31 POPE  122      87.311 116.320  57.194  1.00  0.00           C
ATOM   9450  NH3 POPE  123      91.311  -4.091  34.293  1.00  0.00           N
ATOM   9454  C12 POPE  123      92.271  -3.010  33.843  1.00  0.00           C
ATOM   9457  C11 POPE  123      91.831  -1.551  34.113  1.00  0.00           C
ATOM   9460  P   POPE  123      92.752   0.861  33.493  1.00  0.00           P
ATOM   9461  O13 POPE  123      94.090   1.450  33.263  1.00  0.00           O
ATOM   9462  O14 POPE  123      91.730   1.021  32.433  1.00  0.00           O
ATOM   9463  O11 POPE  123      92.132   1.350  34.863  1.00  0.00           O
ATOM   9464  O12 POPE  123      92.922  -0.691  33.793  1.00  0.00           O
ATOM   9465  C1  POPE  123      93.022   1.690  35.923  1.00  0.00           C
ATOM   9468  C2  POPE  123      92.232   2.390  37.044  1.00  0.00           C
ATOM   9470  O21 POPE  123      93.120   2.740  38.113  1.00  0.00           O
ATOM   9471  C21 POPE  123      93.451   4.000  38.243  1.00  0.00           C
ATOM   9472  O22 POPE  123      93.321   4.871  37.383  1.00  0.00           O
ATOM   9473  C22 POPE  123      93.970   4.190  39.663  1.00  0.00           C
ATOM   9476  C3  POPE  123      91.141   1.450  37.633  1.00  0.00           C
ATOM   9479  O31 POPE  123      90.322   2.110  38.624  1.00  0.00           O
ATOM   9480  C31 POPE  123      90.662   2.210  39.913  1.00  0.00           C
ATOM   9481  O32 POPE  123      90.131   3.001  40.683  1.00  0.00           O
ATOM   9482  C32 POPE  123      91.730   1.211  40.373  1.00  0.00           C
ATOM   9485  C23 POPE  123      94.061   5.661  40.103  1.00  0.00           C
ATOM   9488  C24 POPE  123      95.002   5.851  41.303  1.00  0.00           C
ATOM   9491  C25 POPE  123      94.571   5.141  42.593  1.00  0.00           C
ATOM   9494  C26 POPE  123      93.710   6.040  43.493  1.00  0.00           C
ATOM   9497  C27 POPE  123      93.382   5.391  44.843  1.00  0.00           C
ATOM   9500  C28 POPE  123      92.801   6.410  45.833  1.00  0.00           C
ATOM   9503  C29 POPE  123      92.271   5.791  47.103  1.00  0.00           C
ATOM   9505 0C21 POPE  123      92.451   6.190  48.374  1.00  0.00           C
ATOM   9507 1C21 POPE  123      93.290   7.361  48.843  1.00  0.00           C
ATOM   9510 2C21 POPE  123      94.272   6.951  49.963  1.00  0.00           C
ATOM   9513 3C21 POPE  123      93.682   7.010  51.383  1.00  0.00           C
ATOM   9516 4C21 POPE  123      94.692   6.530  52.433  1.00  0.00           C
ATOM   9519 5C21 POPE  123      94.130   6.530  53.863  1.00  0.00           C
ATOM   9522 6C21 POPE  123      95.090   5.910  54.883  1.00  0.00           C
ATOM   9525 7C21 POPE  123      94.440   5.661  56.254  1.00  0.00           C
ATOM   9528 8C21 POPE  123      95.370   5.001  57.273  1.00  0.00           C
ATOM   9532  C33 POPE  123      92.021   1.320  41.883  1.00  0.00           C
ATOM   9535  C34 POPE  123      93.352   0.660  42.283  1.00  0.00           C
ATOM   9538  C35 POPE  123      93.442   0.430  43.793  1.00  0.00           C
ATOM   9541  C36 POPE  123      94.671   1.080  44.424  1.00  0.00           C
ATOM   9544  C37 POPE  123      94.680   0.990  45.953  1.00  0.00           C
ATOM   9547  C38 POPE  123      95.951   1.620  46.513  1.00  0.00           C
ATOM   9550  C39 POPE  123      95.882   1.920  48.023  1.00  0.00           C
ATOM   9553 0C31 POPE  123      97.021   2.860  48.453  1.00  0.00           C
ATOM   9556 1C31 POPE  123      96.861   3.371  49.893  1.00  0.00           C
ATOM   9559 2C31 POPE  123      97.220   4.861  50.043  1.00  0.00           C
ATOM   9562 3C31 POPE  123      98.710   5.210  49.913  1.00  0.00           C
ATOM   9565 4C31 POPE  123      98.941   6.700  50.173  1.00  0.00           C
ATOM   9568 5C31 POPE  123     100.422   7.120  50.123  1.00  0.00           C
ATOM   9571 6C31 POPE  123     100.632   8.601  50.453  1.00  0.00           C
ATOM   9575  NH3 POPE  124      62.720  27.130  35.084  1.00  0.00           N
ATOM   9579  C12 POPE  124      62.071  25.991  35.804  1.00  0.00           C
ATOM   9582  C11 POPE  124      62.840  24.681  35.463  1.00  0.00           C
ATOM   9585  P   POPE  124      60.940  23.170  36.403  1.00  0.00           P
ATOM   9586  O13 POPE  124      60.690  21.760  36.803  1.00  0.00           O
ATOM   9587  O14 POPE  124      60.231  23.561  35.173  1.00  0.00           O
ATOM   9588  O11 POPE  124      60.541  24.211  37.533  1.00  0.00           O
ATOM   9589  O12 POPE  124      62.481  23.510  36.223  1.00  0.00           O
ATOM   9590  C1  POPE  124      60.150  23.830  38.843  1.00  0.00           C
ATOM   9593  C2  POPE  124      61.180  24.221  39.944  1.00  0.00           C
ATOM   9595  O21 POPE  124      60.650  25.340  40.674  1.00  0.00           O
ATOM   9596  C21 POPE  124      59.780  25.111  41.643  1.00  0.00           C
ATOM   9597  O22 POPE  124      58.722  25.721  41.753  1.00  0.00           O
ATOM   9598  C22 POPE  124      60.312  24.151  42.714  1.00  0.00           C
ATOM   9601  C3  POPE  124      62.580  24.620  39.443  1.00  0.00           C
ATOM   9604  O31 POPE  124      63.321  25.031  40.604  1.00  0.00           O
ATOM   9605  C31 POPE  124      64.470  24.420  40.813  1.00  0.00           C
ATOM   9606  O32 POPE  124      65.110  23.820  39.963  1.00  0.00           O
ATOM   9607  C32 POPE  124      64.882  24.620  42.283  1.00  0.00           C
ATOM   9610  C23 POPE  124      59.411  24.250  43.954  1.00  0.00           C
ATOM   9613  C24 POPE  124      59.940  23.651  45.263  1.00  0.00           C
ATOM   9616  C25 POPE  124      59.062  24.200  46.394  1.00  0.00           C
ATOM   9619  C26 POPE  124      59.530  24.051  47.844  1.00  0.00           C
ATOM   9622  C27 POPE  124      58.852  25.150  48.683  1.00  0.00           C
ATOM   9625  C28 POPE  124      59.172  25.150  50.183  1.00  0.00           C
ATOM   9628  C29 POPE  124      58.680  26.460  50.773  1.00  0.00           C
ATOM   9630 0C21 POPE  124      59.100  27.050  51.903  1.00  0.00           C
ATOM   9632 1C21 POPE  124      60.091  26.521  52.903  1.00  0.00           C
ATOM   9635 2C21 POPE  124      59.440  26.460  54.304  1.00  0.00           C
ATOM   9638 3C21 POPE  124      60.451  26.311  55.453  1.00  0.00           C
ATOM   9641 4C21 POPE  124      59.860  26.681  56.823  1.00  0.00           C
ATOM   9644 5C21 POPE  124      59.132  25.541  57.533  1.00  0.00           C
ATOM   9647 6C21 POPE  124      58.470  26.021  58.843  1.00  0.00           C
ATOM   9650 7C21 POPE  124      57.731  24.920  59.603  1.00  0.00           C
ATOM   9653 8C21 POPE  124      57.050  25.401  60.883  1.00  0.00           C
ATOM   9657  C33 POPE  124      65.102  23.280  43.043  1.00  0.00           C
ATOM   9660  C34 POPE  124      65.010  23.461  44.573  1.00  0.00           C
ATOM   9663  C35 POPE  124      64.992  22.130  45.363  1.00  0.00           C
ATOM   9666  C36 POPE  124      66.360  21.470  45.583  1.00  0.00           C
ATOM   9669  C37 POPE  124      66.591  20.210  44.733  1.00  0.00           C
ATOM   9672  C38 POPE  124      67.830  19.400  45.163  1.00  0.00           C
ATOM   9675  C39 POPE  124      67.591  18.540  46.413  1.00  0.00           C
ATOM   9678 0C31 POPE  124      68.852  18.340  47.264  1.00  0.00           C
ATOM   9681 1C31 POPE  124      68.602  17.480  48.504  1.00  0.00           C
ATOM   9684 2C31 POPE  124      69.811  17.351  49.444  1.00  0.00           C
ATOM   9687 3C31 POPE  124      70.341  15.920  49.554  1.00  0.00           C
ATOM   9690 4C31 POPE  124      71.470  15.830  50.593  1.00  0.00           C
ATOM   9693 5C31 POPE  124      72.010  14.420  50.843  1.00  0.00           C
ATOM   9696 6C31 POPE  124      73.171  14.401  51.833  1.00  0.00           C
ATOM   9700  NH3 POPE  125      38.690  79.961  31.193  1.00  0.00           N
ATOM   9704  C12 POPE  125      37.670  79.800  30.113  1.00  0.00           C
ATOM   9707  C11 POPE  125      36.330  80.311  30.643  1.00  0.00           C
ATOM   9710  P   POPE  125      33.870  80.530  29.924  1.00  0.00           P
ATOM   9711  O13 POPE  125      33.771  81.611  30.943  1.00  0.00           O
ATOM   9712  O14 POPE  125      33.100  80.651  28.663  1.00  0.00           O
ATOM   9713  O11 POPE  125      33.391  79.171  30.563  1.00  0.00           O
ATOM   9714  O12 POPE  125      35.382  80.191  29.613  1.00  0.00           O
ATOM   9715  C1  POPE  125      32.021  79.112  30.983  1.00  0.00           C
ATOM   9718  C2  POPE  125      31.960  79.401  32.493  1.00  0.00           C
ATOM   9720  O21 POPE  125      31.580  78.182  33.133  1.00  0.00           O
ATOM   9721  C21 POPE  125      32.120  77.981  34.313  1.00  0.00           C
ATOM   9722  O22 POPE  125      32.972  78.690  34.843  1.00  0.00           O
ATOM   9723  C22 POPE  125      31.370  76.801  34.923  1.00  0.00           C
ATOM   9726  C3  POPE  125      30.990  80.560  32.844  1.00  0.00           C
ATOM   9729  O31 POPE  125      31.130  80.940  34.233  1.00  0.00           O
ATOM   9730  C31 POPE  125      30.300  80.292  35.053  1.00  0.00           C
ATOM   9731  O32 POPE  125      29.480  79.442  34.723  1.00  0.00           O
ATOM   9732  C32 POPE  125      30.630  80.671  36.493  1.00  0.00           C
ATOM   9735  C23 POPE  125      32.210  76.021  35.944  1.00  0.00           C
ATOM   9738  C24 POPE  125      31.391  74.891  36.563  1.00  0.00           C
ATOM   9741  C25 POPE  125      30.330  75.340  37.584  1.00  0.00           C
ATOM   9744  C26 POPE  125      30.931  75.760  38.943  1.00  0.00           C
ATOM   9747  C27 POPE  125      30.020  75.572  40.173  1.00  0.00           C
ATOM   9750  C28 POPE  125      30.750  75.251  41.513  1.00  0.00           C
ATOM   9753  C29 POPE  125      31.450  73.910  41.503  1.00  0.00           C
ATOM   9755 0C21 POPE  125      32.000  73.260  42.543  1.00  0.00           C
ATOM   9757 1C21 POPE  125      31.991  73.681  43.993  1.00  0.00           C
ATOM   9760 2C21 POPE  125      30.790  73.090  44.754  1.00  0.00           C
ATOM   9763 3C21 POPE  125      30.650  71.571  44.614  1.00  0.00           C
ATOM   9766 4C21 POPE  125      29.891  70.921  45.783  1.00  0.00           C
ATOM   9769 5C21 POPE  125      29.690  69.410  45.593  1.00  0.00           C
ATOM   9772 6C21 POPE  125      29.630  68.631  46.914  1.00  0.00           C
ATOM   9775 7C21 POPE  125      28.390  68.940  47.763  1.00  0.00           C
ATOM   9778 8C21 POPE  125      28.490  68.361  49.183  1.00  0.00           C
ATOM   9782  C33 POPE  125      29.410  80.520  37.433  1.00  0.00           C
ATOM   9785  C34 POPE  125      29.740  80.851  38.883  1.00  0.00           C
ATOM   9788  C35 POPE  125      30.690  79.821  39.503  1.00  0.00           C
ATOM   9791  C36 POPE  125      31.040  80.121  40.963  1.00  0.00           C
ATOM   9794  C37 POPE  125      32.010  79.070  41.493  1.00  0.00           C
ATOM   9797  C38 POPE  125      32.321  79.201  42.993  1.00  0.00           C
ATOM   9800  C39 POPE  125      31.180  78.690  43.873  1.00  0.00           C
ATOM   9803 0C31 POPE  125      31.530  78.752  45.363  1.00  0.00           C
ATOM   9806 1C31 POPE  125      30.620  77.881  46.233  1.00  0.00           C
ATOM   9809 2C31 POPE  125      30.950  78.051  47.723  1.00  0.00           C
ATOM   9812 3C31 POPE  125      30.411  76.941  48.643  1.00  0.00           C
ATOM   9815 4C31 POPE  125      31.150  75.612  48.463  1.00  0.00           C
ATOM   9818 5C31 POPE  125      31.350  74.861  49.783  1.00  0.00           C
ATOM   9821 6C31 POPE  125      32.151  73.561  49.643  1.00  0.00           C
ATOM   9825  NH3 POPE  126      34.641  83.281  34.253  1.00  0.00           N
ATOM   9829  C12 POPE  126      33.810  84.521  34.024  1.00  0.00           C
ATOM   9832  C11 POPE  126      32.411  84.140  33.553  1.00  0.00           C
ATOM   9835  P   POPE  126      30.200  85.551  33.883  1.00  0.00           P
ATOM   9836  O13 POPE  126      29.720  86.880  33.453  1.00  0.00           O
ATOM   9837  O14 POPE  126      29.360  84.370  33.613  1.00  0.00           O
ATOM   9838  O11 POPE  126      30.430  85.600  35.453  1.00  0.00           O
ATOM   9839  O12 POPE  126      31.661  85.331  33.333  1.00  0.00           O
ATOM   9840  C1  POPE  126      29.310  86.031  36.254  1.00  0.00           C
ATOM   9843  C2  POPE  126      29.561  85.702  37.763  1.00  0.00           C
ATOM   9845  O21 POPE  126      28.411  85.931  38.603  1.00  0.00           O
ATOM   9846  C21 POPE  126      27.490  85.012  38.493  1.00  0.00           C
ATOM   9847  O22 POPE  126      27.411  84.170  37.623  1.00  0.00           O
ATOM   9848  C22 POPE  126      26.510  85.070  39.653  1.00  0.00           C
ATOM   9851  C3  POPE  126      30.750  86.530  38.364  1.00  0.00           C
ATOM   9854  O31 POPE  126      30.860  86.490  39.803  1.00  0.00           O
ATOM   9855  C31 POPE  126      30.931  85.292  40.383  1.00  0.00           C
ATOM   9856  O32 POPE  126      30.981  84.221  39.803  1.00  0.00           O
ATOM   9857  C32 POPE  126      31.100  85.460  41.883  1.00  0.00           C
ATOM   9860  C23 POPE  126      26.960  84.090  40.753  1.00  0.00           C
ATOM   9863  C24 POPE  126      25.901  83.850  41.833  1.00  0.00           C
ATOM   9866  C25 POPE  126      26.071  84.741  43.073  1.00  0.00           C
ATOM   9869  C26 POPE  126      26.810  84.061  44.233  1.00  0.00           C
ATOM   9872  C27 POPE  126      26.641  84.811  45.563  1.00  0.00           C
ATOM   9875  C28 POPE  126      27.161  84.021  46.784  1.00  0.00           C
ATOM   9878  C29 POPE  126      28.670  83.951  46.843  1.00  0.00           C
ATOM   9880 0C21 POPE  126      29.380  83.531  47.903  1.00  0.00           C
ATOM   9882 1C21 POPE  126      28.820  82.990  49.193  1.00  0.00           C
ATOM   9885 2C21 POPE  126      29.720  81.891  49.813  1.00  0.00           C
ATOM   9888 3C21 POPE  126      29.200  81.432  51.183  1.00  0.00           C
ATOM   9891 4C21 POPE  126      30.300  80.881  52.093  1.00  0.00           C
ATOM   9894 5C21 POPE  126      30.610  79.371  51.944  1.00  0.00           C
ATOM   9897 6C21 POPE  126      29.470  78.480  52.473  1.00  0.00           C
ATOM   9900 7C21 POPE  126      29.850  77.040  52.803  1.00  0.00           C
ATOM   9903 8C21 POPE  126      28.700  76.291  53.493  1.00  0.00           C
ATOM   9907  C33 POPE  126      31.770  84.201  42.493  1.00  0.00           C
ATOM   9910  C34 POPE  126      31.970  84.301  44.003  1.00  0.00           C
ATOM   9913  C35 POPE  126      32.771  83.130  44.583  1.00  0.00           C
ATOM   9916  C36 POPE  126      32.460  82.861  46.053  1.00  0.00           C
ATOM   9919  C37 POPE  126      33.440  81.901  46.733  1.00  0.00           C
ATOM   9922  C38 POPE  126      33.071  81.640  48.203  1.00  0.00           C
ATOM   9925  C39 POPE  126      34.251  81.180  49.084  1.00  0.00           C
ATOM   9928 0C31 POPE  126      34.341  79.671  49.333  1.00  0.00           C
ATOM   9931 1C31 POPE  126      34.310  79.340  50.834  1.00  0.00           C
ATOM   9934 2C31 POPE  126      34.510  77.841  51.133  1.00  0.00           C
ATOM   9937 3C31 POPE  126      34.080  77.451  52.553  1.00  0.00           C
ATOM   9940 4C31 POPE  126      34.321  75.971  52.863  1.00  0.00           C
ATOM   9943 5C31 POPE  126      33.632  75.531  54.164  1.00  0.00           C
ATOM   9946 6C31 POPE  126      33.820  74.050  54.473  1.00  0.00           C
ATOM   9950  NH3 POPE  127      29.860  16.021  29.393  1.00  0.00           N
ATOM   9954  C12 POPE  127      29.770  17.211  30.293  1.00  0.00           C
ATOM   9957  C11 POPE  127      30.360  18.461  29.594  1.00  0.00           C
ATOM   9960  P   POPE  127      29.100  20.120  31.093  1.00  0.00           P
ATOM   9961  O13 POPE  127      27.981  19.831  30.173  1.00  0.00           O
ATOM   9962  O14 POPE  127      29.240  21.521  31.543  1.00  0.00           O
ATOM   9963  O11 POPE  127      28.920  19.191  32.333  1.00  0.00           O
ATOM   9964  O12 POPE  127      30.481  19.560  30.514  1.00  0.00           O
ATOM   9965  C1  POPE  127      28.670  19.650  33.643  1.00  0.00           C
ATOM   9968  C2  POPE  127      29.740  19.081  34.593  1.00  0.00           C
ATOM   9970  O21 POPE  127      29.210  18.960  35.913  1.00  0.00           O
ATOM   9971  C21 POPE  127      28.810  20.041  36.534  1.00  0.00           C
ATOM   9972  O22 POPE  127      28.810  21.191  36.113  1.00  0.00           O
ATOM   9973  C22 POPE  127      28.250  19.641  37.893  1.00  0.00           C
ATOM   9976  C3  POPE  127      31.100  19.860  34.533  1.00  0.00           C
ATOM   9979  O31 POPE  127      31.720  20.091  35.813  1.00  0.00           O
ATOM   9980  C31 POPE  127      32.181  19.021  36.443  1.00  0.00           C
ATOM   9981  O32 POPE  127      32.251  17.891  35.983  1.00  0.00           O
ATOM   9982  C32 POPE  127      32.481  19.400  37.893  1.00  0.00           C
ATOM   9985  C23 POPE  127      28.580  20.721  38.923  1.00  0.00           C
ATOM   9988  C24 POPE  127      27.700  20.640  40.163  1.00  0.00           C
ATOM   9991  C25 POPE  127      26.361  21.341  39.963  1.00  0.00           C
ATOM   9994  C26 POPE  127      25.350  21.031  41.073  1.00  0.00           C
ATOM   9997  C27 POPE  127      24.130  21.941  40.953  1.00  0.00           C
ATOM  10000  C28 POPE  127      23.010  21.500  41.903  1.00  0.00           C
ATOM  10003  C29 POPE  127      21.991  22.601  42.054  1.00  0.00           C
ATOM  10005 0C21 POPE  127      21.760  23.300  43.183  1.00  0.00           C
ATOM  10007 1C21 POPE  127      22.470  23.140  44.503  1.00  0.00           C
ATOM  10010 2C21 POPE  127      22.630  24.480  45.233  1.00  0.00           C
ATOM  10013 3C21 POPE  127      23.411  24.311  46.553  1.00  0.00           C
ATOM  10016 4C21 POPE  127      23.571  25.631  47.334  1.00  0.00           C
ATOM  10019 5C21 POPE  127      22.340  25.991  48.183  1.00  0.00           C
ATOM  10022 6C21 POPE  127      22.360  25.361  49.584  1.00  0.00           C
ATOM  10025 7C21 POPE  127      21.100  25.681  50.393  1.00  0.00           C
ATOM  10028 8C21 POPE  127      21.150  25.161  51.833  1.00  0.00           C
ATOM  10032  C33 POPE  127      32.630  18.201  38.863  1.00  0.00           C
ATOM  10035  C34 POPE  127      32.742  18.510  40.373  1.00  0.00           C
ATOM  10038  C35 POPE  127      31.380  18.970  40.944  1.00  0.00           C
ATOM  10041  C36 POPE  127      31.231  18.990  42.473  1.00  0.00           C
ATOM  10044  C37 POPE  127      29.970  19.790  42.823  1.00  0.00           C
ATOM  10047  C38 POPE  127      29.630  19.931  44.323  1.00  0.00           C
ATOM  10050  C39 POPE  127      28.350  20.760  44.563  1.00  0.00           C
ATOM  10053 0C31 POPE  127      28.490  22.181  43.983  1.00  0.00           C
ATOM  10056 1C31 POPE  127      27.350  23.170  44.263  1.00  0.00           C
ATOM  10059 2C31 POPE  127      27.790  24.550  43.754  1.00  0.00           C
ATOM  10062 3C31 POPE  127      26.690  25.611  43.663  1.00  0.00           C
ATOM  10065 4C31 POPE  127      26.080  25.751  42.264  1.00  0.00           C
ATOM  10068 5C31 POPE  127      25.571  27.171  42.003  1.00  0.00           C
ATOM  10071 6C31 POPE  127      25.111  27.381  40.563  1.00  0.00           C
ATOM  10075  NH3 POPE  128      47.760  89.002  83.374  1.00  0.00           N
ATOM  10079  C12 POPE  128      46.882  89.421  82.244  1.00  0.00           C
ATOM  10082  C11 POPE  128      47.620  90.380  81.313  1.00  0.00           C
ATOM  10085  P   POPE  128      46.530  92.141  79.694  1.00  0.00           P
ATOM  10086  O13 POPE  128      45.632  92.890  80.594  1.00  0.00           O
ATOM  10087  O14 POPE  128      47.812  92.801  79.383  1.00  0.00           O
ATOM  10088  O11 POPE  128      45.760  91.861  78.354  1.00  0.00           O
ATOM  10089  O12 POPE  128      46.751  90.671  80.233  1.00  0.00           O
ATOM  10090  C1  POPE  128      45.821  92.850  77.334  1.00  0.00           C
ATOM  10093  C2  POPE  128      45.050  92.460  76.044  1.00  0.00           C
ATOM  10095  O21 POPE  128      45.881  91.561  75.273  1.00  0.00           O
ATOM  10096  C21 POPE  128      45.242  90.692  74.523  1.00  0.00           C
ATOM  10097  O22 POPE  128      44.042  90.460  74.523  1.00  0.00           O
ATOM  10098  C22 POPE  128      46.201  89.991  73.563  1.00  0.00           C
ATOM  10101  C3  POPE  128      44.780  93.762  75.233  1.00  0.00           C
ATOM  10104  O31 POPE  128      44.260  93.540  73.894  1.00  0.00           O
ATOM  10105  C31 POPE  128      45.140  93.612  72.913  1.00  0.00           C
ATOM  10106  O32 POPE  128      46.352  93.710  73.033  1.00  0.00           O
ATOM  10107  C32 POPE  128      44.421  93.601  71.573  1.00  0.00           C
ATOM  10110  C23 POPE  128      45.550  89.900  72.163  1.00  0.00           C
ATOM  10113  C24 POPE  128      46.431  89.230  71.103  1.00  0.00           C
ATOM  10116  C25 POPE  128      45.710  89.140  69.743  1.00  0.00           C
ATOM  10119  C26 POPE  128      46.470  88.251  68.743  1.00  0.00           C
ATOM  10122  C27 POPE  128      45.611  87.911  67.514  1.00  0.00           C
ATOM  10125  C28 POPE  128      46.212  86.780  66.653  1.00  0.00           C
ATOM  10128  C29 POPE  128      47.290  87.251  65.703  1.00  0.00           C
ATOM  10130 0C21 POPE  128      47.181  87.362  64.374  1.00  0.00           C
ATOM  10132 1C21 POPE  128      45.940  87.111  63.553  1.00  0.00           C
ATOM  10135 2C21 POPE  128      46.011  85.891  62.613  1.00  0.00           C
ATOM  10138 3C21 POPE  128      46.110  84.510  63.293  1.00  0.00           C
ATOM  10141 4C21 POPE  128      45.601  83.411  62.353  1.00  0.00           C
ATOM  10144 5C21 POPE  128      45.841  81.961  62.803  1.00  0.00           C
ATOM  10147 6C21 POPE  128      45.181  81.010  61.804  1.00  0.00           C
ATOM  10150 7C21 POPE  128      45.571  79.531  61.953  1.00  0.00           C
ATOM  10153 8C21 POPE  128      45.070  78.690  60.783  1.00  0.00           C
ATOM  10157  C33 POPE  128      45.370  94.011  70.424  1.00  0.00           C
ATOM  10160  C34 POPE  128      44.690  93.960  69.053  1.00  0.00           C
ATOM  10163  C35 POPE  128      45.321  94.900  68.003  1.00  0.00           C
ATOM  10166  C36 POPE  128      46.780  94.601  67.633  1.00  0.00           C
ATOM  10169  C37 POPE  128      47.320  95.581  66.573  1.00  0.00           C
ATOM  10172  C38 POPE  128      48.760  95.271  66.133  1.00  0.00           C
ATOM  10175  C39 POPE  128      49.571  96.490  65.674  1.00  0.00           C
ATOM  10178 0C31 POPE  128      49.071  97.181  64.383  1.00  0.00           C
ATOM  10181 1C31 POPE  128      49.890  98.451  64.073  1.00  0.00           C
ATOM  10184 2C31 POPE  128      49.370  99.270  62.883  1.00  0.00           C
ATOM  10187 3C31 POPE  128      49.962 100.692  62.813  1.00  0.00           C
ATOM  10190 4C31 POPE  128      51.011 100.881  61.703  1.00  0.00           C
ATOM  10193 5C31 POPE  128      51.571 102.311  61.674  1.00  0.00           C
ATOM  10196 6C31 POPE  128      52.440 102.621  60.453  1.00  0.00           C
ATOM  10200  NH3 POPE  129      25.860   8.411  76.793  1.00  0.00           N
ATOM  10204  C12 POPE  129      25.160   7.380  77.644  1.00  0.00           C
ATOM  10207  C11 POPE  129      23.650   7.671  77.513  1.00  0.00           C
ATOM  10210  P   POPE  129      23.040   5.350  78.553  1.00  0.00           P
ATOM  10211  O13 POPE  129      21.740   4.760  78.973  1.00  0.00           O
ATOM  10212  O14 POPE  129      24.210   5.231  79.453  1.00  0.00           O
ATOM  10213  O11 POPE  129      23.450   4.880  77.093  1.00  0.00           O
ATOM  10214  O12 POPE  129      22.800   6.901  78.354  1.00  0.00           O
ATOM  10215  C1  POPE  129      22.560   4.830  75.983  1.00  0.00           C
ATOM  10218  C2  POPE  129      23.280   5.250  74.683  1.00  0.00           C
ATOM  10220  O21 POPE  129      22.340   5.131  73.614  1.00  0.00           O
ATOM  10221  C21 POPE  129      22.040   6.251  72.983  1.00  0.00           C
ATOM  10222  O22 POPE  129      22.411   7.361  73.293  1.00  0.00           O
ATOM  10223  C22 POPE  129      21.320   5.880  71.693  1.00  0.00           C
ATOM  10226  C3  POPE  129      24.521   4.370  74.344  1.00  0.00           C
ATOM  10229  O31 POPE  129      24.990   4.700  73.024  1.00  0.00           O
ATOM  10230  C31 POPE  129      26.141   4.181  72.644  1.00  0.00           C
ATOM  10231  O32 POPE  129      26.910   3.550  73.354  1.00  0.00           O
ATOM  10232  C32 POPE  129      26.261   4.360  71.124  1.00  0.00           C
ATOM  10235  C23 POPE  129      22.151   6.410  70.513  1.00  0.00           C
ATOM  10238  C24 POPE  129      21.600   6.021  69.133  1.00  0.00           C
ATOM  10241  C25 POPE  129      22.400   6.740  68.034  1.00  0.00           C
ATOM  10244  C26 POPE  129      21.930   6.410  66.613  1.00  0.00           C
ATOM  10247  C27 POPE  129      22.710   7.231  65.583  1.00  0.00           C
ATOM  10250  C28 POPE  129      23.791   6.441  64.803  1.00  0.00           C
ATOM  10253  C29 POPE  129      24.800   5.710  65.664  1.00  0.00           C
ATOM  10255 0C21 POPE  129      26.130   5.580  65.484  1.00  0.00           C
ATOM  10257 1C21 POPE  129      27.000   6.080  64.343  1.00  0.00           C
ATOM  10260 2C21 POPE  129      26.450   5.960  62.903  1.00  0.00           C
ATOM  10263 3C21 POPE  129      26.170   4.531  62.413  1.00  0.00           C
ATOM  10266 4C21 POPE  129      25.170   4.560  61.254  1.00  0.00           C
ATOM  10269 5C21 POPE  129      25.000   3.250  60.484  1.00  0.00           C
ATOM  10272 6C21 POPE  129      24.010   3.440  59.323  1.00  0.00           C
ATOM  10275 7C21 POPE  129      23.780   2.190  58.463  1.00  0.00           C
ATOM  10278 8C21 POPE  129      22.751   2.411  57.353  1.00  0.00           C
ATOM  10282  C33 POPE  129      27.690   4.181  70.554  1.00  0.00           C
ATOM  10285  C34 POPE  129      27.700   3.720  69.084  1.00  0.00           C
ATOM  10288  C35 POPE  129      29.030   3.941  68.343  1.00  0.00           C
ATOM  10291  C36 POPE  129      29.190   3.020  67.113  1.00  0.00           C
ATOM  10294  C37 POPE  129      30.360   3.440  66.203  1.00  0.00           C
ATOM  10297  C38 POPE  129      30.720   2.361  65.173  1.00  0.00           C
ATOM  10300  C39 POPE  129      30.741   2.831  63.713  1.00  0.00           C
ATOM  10303 0C31 POPE  129      32.140   3.110  63.133  1.00  0.00           C
ATOM  10306 1C31 POPE  129      32.190   2.831  61.633  1.00  0.00           C
ATOM  10309 2C31 POPE  129      33.590   3.010  61.033  1.00  0.00           C
ATOM  10312 3C31 POPE  129      33.670   2.560  59.573  1.00  0.00           C
ATOM  10315 4C31 POPE  129      35.111   2.560  59.043  1.00  0.00           C
ATOM  10318 5C31 POPE  129      35.200   2.121  57.574  1.00  0.00           C
ATOM  10321 6C31 POPE  129      36.641   1.920  57.103  1.00  0.00           C
ATOM  10325  NH3 POPE  130      60.990 101.521  78.944  1.00  0.00           N
ATOM  10329  C12 POPE  130      60.102 100.390  78.483  1.00  0.00           C
ATOM  10332  C11 POPE  130      60.541  99.072  79.143  1.00  0.00           C
ATOM  10335  P   POPE  130      60.292  96.521  78.664  1.00  0.00           P
ATOM  10336  O13 POPE  130      61.742  96.511  78.383  1.00  0.00           O
ATOM  10337  O14 POPE  130      59.911  95.851  79.923  1.00  0.00           O
ATOM  10338  O11 POPE  130      59.561  95.811  77.443  1.00  0.00           O
ATOM  10339  O12 POPE  130      59.750  98.011  78.614  1.00  0.00           O
ATOM  10340  C1  POPE  130      59.731  96.362  76.123  1.00  0.00           C
ATOM  10343  C2  POPE  130      58.350  96.730  75.524  1.00  0.00           C
ATOM  10345  O21 POPE  130      58.411  96.810  74.084  1.00  0.00           O
ATOM  10346  C21 POPE  130      58.911  97.901  73.514  1.00  0.00           C
ATOM  10347  O22 POPE  130      59.631  98.731  74.014  1.00  0.00           O
ATOM  10348  C22 POPE  130      58.280  98.020  72.124  1.00  0.00           C
ATOM  10351  C3  POPE  130      57.681  97.960  76.203  1.00  0.00           C
ATOM  10354  O31 POPE  130      56.771  98.601  75.303  1.00  0.00           O
ATOM  10355  C31 POPE  130      55.550  98.130  75.174  1.00  0.00           C
ATOM  10356  O32 POPE  130      54.930  97.441  75.963  1.00  0.00           O
ATOM  10357  C32 POPE  130      55.102  98.510  73.773  1.00  0.00           C
ATOM  10360  C23 POPE  130      59.280  98.291  70.993  1.00  0.00           C
ATOM  10363  C24 POPE  130      58.550  98.561  69.663  1.00  0.00           C
ATOM  10366  C25 POPE  130      58.652  97.411  68.643  1.00  0.00           C
ATOM  10369  C26 POPE  130      60.102  97.150  68.234  1.00  0.00           C
ATOM  10372  C27 POPE  130      60.260  96.371  66.924  1.00  0.00           C
ATOM  10375  C28 POPE  130      61.751  96.101  66.653  1.00  0.00           C
ATOM  10378  C29 POPE  130      62.030  95.501  65.303  1.00  0.00           C
ATOM  10380 0C21 POPE  130      62.440  94.240  65.074  1.00  0.00           C
ATOM  10382 1C21 POPE  130      62.640  93.171  66.113  1.00  0.00           C
ATOM  10385 2C21 POPE  130      62.462  91.751  65.534  1.00  0.00           C
ATOM  10388 3C21 POPE  130      61.050  91.480  64.993  1.00  0.00           C
ATOM  10391 4C21 POPE  130      60.891  90.042  64.484  1.00  0.00           C
ATOM  10394 5C21 POPE  130      59.431  89.641  64.243  1.00  0.00           C
ATOM  10397 6C21 POPE  130      58.722  90.420  63.124  1.00  0.00           C
ATOM  10400 7C21 POPE  130      57.261  89.970  62.973  1.00  0.00           C
ATOM  10403 8C21 POPE  130      56.501  90.681  61.843  1.00  0.00           C
ATOM  10407  C33 POPE  130      53.680  98.060  73.374  1.00  0.00           C
ATOM  10410  C34 POPE  130      53.280  98.731  72.054  1.00  0.00           C
ATOM  10413  C35 POPE  130      52.420  97.911  71.073  1.00  0.00           C
ATOM  10416  C36 POPE  130      53.190  96.791  70.354  1.00  0.00           C
ATOM  10419  C37 POPE  130      52.462  96.252  69.104  1.00  0.00           C
ATOM  10422  C38 POPE  130      53.181  95.021  68.523  1.00  0.00           C
ATOM  10425  C39 POPE  130      52.472  94.291  67.374  1.00  0.00           C
ATOM  10428 0C31 POPE  130      53.010  94.620  65.973  1.00  0.00           C
ATOM  10431 1C31 POPE  130      52.542  93.591  64.923  1.00  0.00           C
ATOM  10434 2C31 POPE  130      53.241  93.731  63.563  1.00  0.00           C
ATOM  10437 3C31 POPE  130      52.700  94.872  62.693  1.00  0.00           C
ATOM  10440 4C31 POPE  130      51.411  94.521  61.953  1.00  0.00           C
ATOM  10443 5C31 POPE  130      50.981  95.651  61.003  1.00  0.00           C
ATOM  10446 6C31 POPE  130      49.720  95.331  60.193  1.00  0.00           C
ATOM  10450  NH3 POPE  131      96.271  88.321  34.433  1.00  0.00           N
ATOM  10454  C12 POPE  131      97.171  87.161  34.793  1.00  0.00           C
ATOM  10457  C11 POPE  131      98.540  87.682  35.233  1.00  0.00           C
ATOM  10460  P   POPE  131     100.812  86.682  36.043  1.00  0.00           P
ATOM  10461  O13 POPE  131     101.161  85.401  36.674  1.00  0.00           O
ATOM  10462  O14 POPE  131     101.760  87.281  35.084  1.00  0.00           O
ATOM  10463  O11 POPE  131     100.562  87.780  37.153  1.00  0.00           O
ATOM  10464  O12 POPE  131      99.391  86.551  35.363  1.00  0.00           O
ATOM  10465  C1  POPE  131     100.261  87.341  38.483  1.00  0.00           C
ATOM  10468  C2  POPE  131      99.991  88.551  39.403  1.00  0.00           C
ATOM  10470  O21 POPE  131     100.522  88.311  40.703  1.00  0.00           O
ATOM  10471  C21 POPE  131      99.882  87.542  41.563  1.00  0.00           C
ATOM  10472  O22 POPE  131      98.771  87.061  41.413  1.00  0.00           O
ATOM  10473  C22 POPE  131     100.821  87.290  42.733  1.00  0.00           C
ATOM  10476  C3  POPE  131      98.492  89.002  39.354  1.00  0.00           C
ATOM  10479  O31 POPE  131      98.102  89.811  40.483  1.00  0.00           O
ATOM  10480  C31 POPE  131      98.442  91.091  40.413  1.00  0.00           C
ATOM  10481  O32 POPE  131      98.970  91.630  39.463  1.00  0.00           O
ATOM  10482  C32 POPE  131      97.840  91.822  41.613  1.00  0.00           C
ATOM  10485  C23 POPE  131     100.220  87.411  44.153  1.00  0.00           C
ATOM  10488  C24 POPE  131     101.301  87.021  45.173  1.00  0.00           C
ATOM  10491  C25 POPE  131     101.101  87.570  46.604  1.00  0.00           C
ATOM  10494  C26 POPE  131     100.951  86.490  47.693  1.00  0.00           C
ATOM  10497  C27 POPE  131     101.852  86.770  48.903  1.00  0.00           C
ATOM  10500  C28 POPE  131     101.760  85.681  49.983  1.00  0.00           C
ATOM  10503  C29 POPE  131     103.032  85.572  50.783  1.00  0.00           C
ATOM  10505 0C21 POPE  131     103.190  85.560  52.124  1.00  0.00           C
ATOM  10507 1C21 POPE  131     102.132  85.692  53.194  1.00  0.00           C
ATOM  10510 2C21 POPE  131     102.612  86.621  54.313  1.00  0.00           C
ATOM  10513 3C21 POPE  131     101.561  86.891  55.414  1.00  0.00           C
ATOM  10516 4C21 POPE  131     102.040  87.980  56.383  1.00  0.00           C
ATOM  10519 5C21 POPE  131     101.050  88.361  57.504  1.00  0.00           C
ATOM  10522 6C21 POPE  131     101.551  88.060  58.923  1.00  0.00           C
ATOM  10525 7C21 POPE  131     100.812  88.871  59.993  1.00  0.00           C
ATOM  10528 8C21 POPE  131     101.252  88.561  61.433  1.00  0.00           C
ATOM  10532  C33 POPE  131      98.611  91.761  42.963  1.00  0.00           C
ATOM  10535  C34 POPE  131      97.811  92.502  44.053  1.00  0.00           C
ATOM  10538  C35 POPE  131      97.661  91.850  45.443  1.00  0.00           C
ATOM  10541  C36 POPE  131      98.970  91.651  46.233  1.00  0.00           C
ATOM  10544  C37 POPE  131      98.722  91.490  47.743  1.00  0.00           C
ATOM  10547  C38 POPE  131      98.741  92.850  48.473  1.00  0.00           C
ATOM  10550  C39 POPE  131      98.430  92.752  49.973  1.00  0.00           C
ATOM  10553 0C31 POPE  131      98.591  94.081  50.734  1.00  0.00           C
ATOM  10556 1C31 POPE  131      99.201  93.881  52.133  1.00  0.00           C
ATOM  10559 2C31 POPE  131      98.951  95.051  53.113  1.00  0.00           C
ATOM  10562 3C31 POPE  131      97.521  95.021  53.673  1.00  0.00           C
ATOM  10565 4C31 POPE  131      97.311  96.010  54.823  1.00  0.00           C
ATOM  10568 5C31 POPE  131      95.951  95.791  55.493  1.00  0.00           C
ATOM  10571 6C31 POPE  131      95.751  96.590  56.773  1.00  0.00           C
ATOM  10575  NH3 POPE  132       2.740  64.381  71.124  1.00  0.00           N
ATOM  10579  C12 POPE  132       3.620  63.451  71.914  1.00  0.00           C
ATOM  10582  C11 POPE  132       2.840  62.311  72.584  1.00  0.00           C
ATOM  10585  P   POPE  132       4.060  60.000  72.393  1.00  0.00           P
ATOM  10586  O13 POPE  132       5.300  59.361  72.873  1.00  0.00           O
ATOM  10587  O14 POPE  132       2.830  59.191  72.523  1.00  0.00           O
ATOM  10588  O11 POPE  132       4.270  60.420  70.893  1.00  0.00           O
ATOM  10589  O12 POPE  132       3.790  61.381  73.103  1.00  0.00           O
ATOM  10590  C1  POPE  132       3.470  59.910  69.834  1.00  0.00           C
ATOM  10593  C2  POPE  132       4.400  59.440  68.694  1.00  0.00           C
ATOM  10595  O21 POPE  132       3.600  59.050  67.553  1.00  0.00           O
ATOM  10596  C21 POPE  132       3.230  60.091  66.804  1.00  0.00           C
ATOM  10597  O22 POPE  132       3.530  61.252  67.023  1.00  0.00           O
ATOM  10598  C22 POPE  132       2.390  59.631  65.613  1.00  0.00           C
ATOM  10601  C3  POPE  132       5.330  58.281  69.153  1.00  0.00           C
ATOM  10604  O31 POPE  132       6.300  57.990  68.124  1.00  0.00           O
ATOM  10605  C31 POPE  132       5.840  57.171  67.194  1.00  0.00           C
ATOM  10606  O32 POPE  132       4.940  56.361  67.334  1.00  0.00           O
ATOM  10607  C32 POPE  132       6.460  57.591  65.863  1.00  0.00           C
ATOM  10610  C23 POPE  132       2.500  60.590  64.393  1.00  0.00           C
ATOM  10613  C24 POPE  132       1.340  60.431  63.393  1.00  0.00           C
ATOM  10616  C25 POPE  132       1.720  59.870  62.003  1.00  0.00           C
ATOM  10619  C26 POPE  132       1.760  60.910  60.863  1.00  0.00           C
ATOM  10622  C27 POPE  132       1.530  60.240  59.493  1.00  0.00           C
ATOM  10625  C28 POPE  132       1.560  61.160  58.243  1.00  0.00           C
ATOM  10628  C29 POPE  132       2.910  61.231  57.574  1.00  0.00           C
ATOM  10630 0C21 POPE  132       3.150  61.590  56.293  1.00  0.00           C
ATOM  10632 1C21 POPE  132       2.160  62.090  55.263  1.00  0.00           C
ATOM  10635 2C21 POPE  132       2.840  62.561  53.954  1.00  0.00           C
ATOM  10638 3C21 POPE  132       1.980  63.502  53.093  1.00  0.00           C
ATOM  10641 4C21 POPE  132       2.730  64.021  51.854  1.00  0.00           C
ATOM  10644 5C21 POPE  132       1.960  64.980  50.933  1.00  0.00           C
ATOM  10647 6C21 POPE  132       1.090  64.292  49.874  1.00  0.00           C
ATOM  10650 7C21 POPE  132       0.610  65.240  48.764  1.00  0.00           C
ATOM  10653 8C21 POPE  132      -0.261  64.581  47.704  1.00  0.00           C
ATOM  10657  C33 POPE  132       6.280  56.501  64.783  1.00  0.00           C
ATOM  10660  C34 POPE  132       6.500  56.991  63.334  1.00  0.00           C
ATOM  10663  C35 POPE  132       5.740  58.260  62.953  1.00  0.00           C
ATOM  10666  C36 POPE  132       5.730  58.491  61.433  1.00  0.00           C
ATOM  10669  C37 POPE  132       5.240  59.890  61.033  1.00  0.00           C
ATOM  10672  C38 POPE  132       6.230  60.711  60.204  1.00  0.00           C
ATOM  10675  C39 POPE  132       7.620  60.830  60.853  1.00  0.00           C
ATOM  10678 0C31 POPE  132       8.530  61.810  60.113  1.00  0.00           C
ATOM  10681 1C31 POPE  132       9.860  62.021  60.853  1.00  0.00           C
ATOM  10684 2C31 POPE  132      10.151  63.512  61.103  1.00  0.00           C
ATOM  10687 3C31 POPE  132      10.620  64.271  59.853  1.00  0.00           C
ATOM  10690 4C31 POPE  132      12.100  64.001  59.554  1.00  0.00           C
ATOM  10693 5C31 POPE  132      12.731  65.152  58.764  1.00  0.00           C
ATOM  10696 6C31 POPE  132      14.250  65.002  58.613  1.00  0.00           C
ATOM  10700  NH3 POPE  133     101.161  73.502  32.373  1.00  0.00           N
ATOM  10704  C12 POPE  133     100.441  73.001  33.584  1.00  0.00           C
ATOM  10707  C11 POPE  133     100.220  71.501  33.563  1.00  0.00           C
ATOM  10710  P   POPE  133      99.142  69.701  35.004  1.00  0.00           P
ATOM  10711  O13 POPE  133      97.701  69.601  34.713  1.00  0.00           O
ATOM  10712  O14 POPE  133     100.042  68.891  34.153  1.00  0.00           O
ATOM  10713  O11 POPE  133      99.501  69.410  36.524  1.00  0.00           O
ATOM  10714  O12 POPE  133      99.540  71.201  34.783  1.00  0.00           O
ATOM  10715  C1  POPE  133      98.661  69.671  37.644  1.00  0.00           C
ATOM  10718  C2  POPE  133      99.431  70.400  38.793  1.00  0.00           C
ATOM  10720  O21 POPE  133      99.120  69.870  40.113  1.00  0.00           O
ATOM  10721  C21 POPE  133      97.860  70.031  40.513  1.00  0.00           C
ATOM  10722  O22 POPE  133      96.962  70.501  39.843  1.00  0.00           O
ATOM  10723  C22 POPE  133      97.682  69.471  41.943  1.00  0.00           C
ATOM  10726  C3  POPE  133      99.300  71.951  38.723  1.00  0.00           C
ATOM  10729  O31 POPE  133      99.790  72.550  39.944  1.00  0.00           O
ATOM  10730  C31 POPE  133      98.932  73.371  40.543  1.00  0.00           C
ATOM  10731  O32 POPE  133      97.901  73.791  40.084  1.00  0.00           O
ATOM  10732  C32 POPE  133      99.400  73.651  41.973  1.00  0.00           C
ATOM  10735  C23 POPE  133      96.602  70.190  42.803  1.00  0.00           C
ATOM  10738  C24 POPE  133      96.281  69.451  44.123  1.00  0.00           C
ATOM  10741  C25 POPE  133      95.380  70.201  45.123  1.00  0.00           C
ATOM  10744  C26 POPE  133      95.142  69.421  46.433  1.00  0.00           C
ATOM  10747  C27 POPE  133      94.492  70.271  47.553  1.00  0.00           C
ATOM  10750  C28 POPE  133      93.962  69.471  48.773  1.00  0.00           C
ATOM  10753  C29 POPE  133      95.012  68.651  49.463  1.00  0.00           C
ATOM  10755 0C21 POPE  133      95.171  68.451  50.793  1.00  0.00           C
ATOM  10757 1C21 POPE  133      94.352  69.010  51.924  1.00  0.00           C
ATOM  10760 2C21 POPE  133      95.161  69.131  53.243  1.00  0.00           C
ATOM  10763 3C21 POPE  133      95.572  67.792  53.894  1.00  0.00           C
ATOM  10766 4C21 POPE  133      96.441  68.010  55.144  1.00  0.00           C
ATOM  10769 5C21 POPE  133      97.391  66.851  55.493  1.00  0.00           C
ATOM  10772 6C21 POPE  133      96.800  65.781  56.423  1.00  0.00           C
ATOM  10775 7C21 POPE  133      97.880  64.811  56.944  1.00  0.00           C
ATOM  10778 8C21 POPE  133      97.372  63.752  57.924  1.00  0.00           C
ATOM  10782  C33 POPE  133      98.330  74.362  42.834  1.00  0.00           C
ATOM  10785  C34 POPE  133      98.830  74.701  44.243  1.00  0.00           C
ATOM  10788  C35 POPE  133      98.461  76.120  44.703  1.00  0.00           C
ATOM  10791  C36 POPE  133      97.971  76.181  46.163  1.00  0.00           C
ATOM  10794  C37 POPE  133      97.451  77.571  46.543  1.00  0.00           C
ATOM  10797  C38 POPE  133      96.231  77.540  47.463  1.00  0.00           C
ATOM  10800  C39 POPE  133      96.551  77.260  48.933  1.00  0.00           C
ATOM  10803 0C31 POPE  133      96.672  78.530  49.773  1.00  0.00           C
ATOM  10806 1C31 POPE  133      96.421  78.271  51.264  1.00  0.00           C
ATOM  10809 2C31 POPE  133      96.091  79.550  52.043  1.00  0.00           C
ATOM  10812 3C31 POPE  133      95.220  79.331  53.283  1.00  0.00           C
ATOM  10815 4C31 POPE  133      93.862  78.681  52.963  1.00  0.00           C
ATOM  10818 5C31 POPE  133      92.792  78.961  54.024  1.00  0.00           C
ATOM  10821 6C31 POPE  133      91.432  78.332  53.713  1.00  0.00           C
ATOM  10825  NH3 POPE  134      30.000  69.071  80.323  1.00  0.00           N
ATOM  10829  C12 POPE  134      31.420  68.641  80.043  1.00  0.00           C
ATOM  10832  C11 POPE  134      32.420  69.761  80.354  1.00  0.00           C
ATOM  10835  P   POPE  134      34.911  70.451  79.963  1.00  0.00           P
ATOM  10836  O13 POPE  134      35.000  70.881  81.383  1.00  0.00           O
ATOM  10837  O14 POPE  134      36.120  69.891  79.353  1.00  0.00           O
ATOM  10838  O11 POPE  134      34.540  71.730  79.093  1.00  0.00           O
ATOM  10839  O12 POPE  134      33.681  69.461  79.743  1.00  0.00           O
ATOM  10840  C1  POPE  134      33.571  71.722  78.043  1.00  0.00           C
ATOM  10843  C2  POPE  134      34.132  72.340  76.743  1.00  0.00           C
ATOM  10845  O21 POPE  134      33.100  72.381  75.753  1.00  0.00           O
ATOM  10846  C21 POPE  134      32.330  73.451  75.813  1.00  0.00           C
ATOM  10847  O22 POPE  134      32.311  74.260  76.713  1.00  0.00           O
ATOM  10848  C22 POPE  134      31.450  73.480  74.554  1.00  0.00           C
ATOM  10851  C3  POPE  134      35.341  71.521  76.193  1.00  0.00           C
ATOM  10854  O31 POPE  134      35.951  72.210  75.074  1.00  0.00           O
ATOM  10855  C31 POPE  134      35.411  71.870  73.894  1.00  0.00           C
ATOM  10856  O32 POPE  134      34.521  71.061  73.743  1.00  0.00           O
ATOM  10857  C32 POPE  134      36.150  72.512  72.733  1.00  0.00           C
ATOM  10860  C23 POPE  134      31.610  74.800  73.754  1.00  0.00           C
ATOM  10863  C24 POPE  134      31.431  74.561  72.243  1.00  0.00           C
ATOM  10866  C25 POPE  134      31.530  75.861  71.423  1.00  0.00           C
ATOM  10869  C26 POPE  134      32.050  75.620  70.004  1.00  0.00           C
ATOM  10872  C27 POPE  134      32.081  76.891  69.133  1.00  0.00           C
ATOM  10875  C28 POPE  134      32.710  76.691  67.743  1.00  0.00           C
ATOM  10878  C29 POPE  134      34.190  76.440  67.834  1.00  0.00           C
ATOM  10880 0C21 POPE  134      35.150  76.711  66.933  1.00  0.00           C
ATOM  10882 1C21 POPE  134      35.030  77.291  65.543  1.00  0.00           C
ATOM  10885 2C21 POPE  134      35.670  76.311  64.533  1.00  0.00           C
ATOM  10888 3C21 POPE  134      36.061  76.932  63.183  1.00  0.00           C
ATOM  10891 4C21 POPE  134      36.580  75.851  62.213  1.00  0.00           C
ATOM  10894 5C21 POPE  134      37.100  76.370  60.863  1.00  0.00           C
ATOM  10897 6C21 POPE  134      38.632  76.501  60.773  1.00  0.00           C
ATOM  10900 7C21 POPE  134      39.141  75.991  59.414  1.00  0.00           C
ATOM  10903 8C21 POPE  134      40.620  76.241  59.084  1.00  0.00           C
ATOM  10907  C33 POPE  134      35.200  72.751  71.524  1.00  0.00           C
ATOM  10910  C34 POPE  134      35.911  72.652  70.163  1.00  0.00           C
ATOM  10913  C35 POPE  134      37.190  73.480  70.084  1.00  0.00           C
ATOM  10916  C36 POPE  134      37.382  74.090  68.694  1.00  0.00           C
ATOM  10919  C37 POPE  134      38.720  74.840  68.563  1.00  0.00           C
ATOM  10922  C38 POPE  134      39.280  74.870  67.143  1.00  0.00           C
ATOM  10925  C39 POPE  134      40.821  74.870  67.124  1.00  0.00           C
ATOM  10928 0C31 POPE  134      41.470  76.041  67.883  1.00  0.00           C
ATOM  10931 1C31 POPE  134      43.010  76.002  67.784  1.00  0.00           C
ATOM  10934 2C31 POPE  134      43.712  77.352  68.013  1.00  0.00           C
ATOM  10937 3C31 POPE  134      43.490  77.951  69.403  1.00  0.00           C
ATOM  10940 4C31 POPE  134      44.690  77.690  70.323  1.00  0.00           C
ATOM  10943 5C31 POPE  134      44.460  78.230  71.743  1.00  0.00           C
ATOM  10946 6C31 POPE  134      45.720  78.112  72.603  1.00  0.00           C
ATOM  10950  NH3 POPE  135      10.460  20.640  80.963  1.00  0.00           N
ATOM  10954  C12 POPE  135       9.910  20.780  79.563  1.00  0.00           C
ATOM  10957  C11 POPE  135      11.010  20.681  78.483  1.00  0.00           C
ATOM  10960  P   POPE  135      11.380  21.572  76.024  1.00  0.00           P
ATOM  10961  O13 POPE  135      11.021  22.950  75.603  1.00  0.00           O
ATOM  10962  O14 POPE  135      12.810  21.411  76.383  1.00  0.00           O
ATOM  10963  O11 POPE  135      11.010  20.550  74.844  1.00  0.00           O
ATOM  10964  O12 POPE  135      10.490  21.140  77.243  1.00  0.00           O
ATOM  10965  C1  POPE  135      11.050  21.040  73.483  1.00  0.00           C
ATOM  10968  C2  POPE  135      10.310  20.111  72.453  1.00  0.00           C
ATOM  10970  O21 POPE  135      10.400  20.701  71.143  1.00  0.00           O
ATOM  10971  C21 POPE  135      11.590  20.670  70.534  1.00  0.00           C
ATOM  10972  O22 POPE  135      12.280  21.651  70.363  1.00  0.00           O
ATOM  10973  C22 POPE  135      11.920  19.270  70.014  1.00  0.00           C
ATOM  10976  C3  POPE  135       8.811  19.890  72.854  1.00  0.00           C
ATOM  10979  O31 POPE  135       7.890  20.471  71.914  1.00  0.00           O
ATOM  10980  C31 POPE  135       7.740  19.781  70.783  1.00  0.00           C
ATOM  10981  O32 POPE  135       8.150  18.660  70.573  1.00  0.00           O
ATOM  10982  C32 POPE  135       7.010  20.681  69.793  1.00  0.00           C
ATOM  10985  C23 POPE  135      13.160  19.281  69.084  1.00  0.00           C
ATOM  10988  C24 POPE  135      13.370  17.961  68.343  1.00  0.00           C
ATOM  10991  C25 POPE  135      12.610  17.941  67.003  1.00  0.00           C
ATOM  10994  C26 POPE  135      12.710  16.611  66.223  1.00  0.00           C
ATOM  10997  C27 POPE  135      11.910  16.681  64.913  1.00  0.00           C
ATOM  11000  C28 POPE  135      11.490  15.301  64.333  1.00  0.00           C
ATOM  11003  C29 POPE  135      10.220  15.441  63.533  1.00  0.00           C
ATOM  11005 0C21 POPE  135       9.660  14.580  62.653  1.00  0.00           C
ATOM  11007 1C21 POPE  135      10.231  13.271  62.194  1.00  0.00           C
ATOM  11010 2C21 POPE  135      10.010  13.031  60.683  1.00  0.00           C
ATOM  11013 3C21 POPE  135       8.590  12.541  60.354  1.00  0.00           C
ATOM  11016 4C21 POPE  135       8.430  12.070  58.903  1.00  0.00           C
ATOM  11019 5C21 POPE  135       7.470  12.941  58.063  1.00  0.00           C
ATOM  11022 6C21 POPE  135       7.250  12.380  56.653  1.00  0.00           C
ATOM  11025 7C21 POPE  135       6.210  13.160  55.843  1.00  0.00           C
ATOM  11028 8C21 POPE  135       6.010  12.611  54.433  1.00  0.00           C
ATOM  11032  C33 POPE  135       6.700  20.041  68.423  1.00  0.00           C
ATOM  11035  C34 POPE  135       5.950  21.051  67.543  1.00  0.00           C
ATOM  11038  C35 POPE  135       6.090  20.791  66.043  1.00  0.00           C
ATOM  11041  C36 POPE  135       4.910  20.041  65.414  1.00  0.00           C
ATOM  11044  C37 POPE  135       4.160  20.940  64.433  1.00  0.00           C
ATOM  11047  C38 POPE  135       3.160  20.220  63.523  1.00  0.00           C
ATOM  11050  C39 POPE  135       2.260  21.201  62.753  1.00  0.00           C
ATOM  11053 0C31 POPE  135       3.020  22.381  62.124  1.00  0.00           C
ATOM  11056 1C31 POPE  135       2.130  23.351  61.343  1.00  0.00           C
ATOM  11059 2C31 POPE  135       2.820  24.701  61.093  1.00  0.00           C
ATOM  11062 3C31 POPE  135       2.460  25.691  62.203  1.00  0.00           C
ATOM  11065 4C31 POPE  135       3.270  26.990  62.194  1.00  0.00           C
ATOM  11068 5C31 POPE  135       2.970  27.880  63.403  1.00  0.00           C
ATOM  11071 6C31 POPE  135       3.920  29.072  63.533  1.00  0.00           C
ATOM  11075  NH3 POPE  136      83.430 121.880  29.363  1.00  0.00           N
ATOM  11079  C12 POPE  136      83.591 123.361  29.594  1.00  0.00           C
ATOM  11082  C11 POPE  136      82.300 123.951  30.163  1.00  0.00           C
ATOM  11085  P   POPE  136      81.082 126.021  31.013  1.00  0.00           P
ATOM  11086  O13 POPE  136      81.190 127.502  30.923  1.00  0.00           O
ATOM  11087  O14 POPE  136      79.870 125.361  30.473  1.00  0.00           O
ATOM  11088  O11 POPE  136      81.271 125.590  32.533  1.00  0.00           O
ATOM  11089  O12 POPE  136      82.391 125.350  30.383  1.00  0.00           O
ATOM  11090  C1  POPE  136      80.320 126.051  33.493  1.00  0.00           C
ATOM  11093  C2  POPE  136      80.790 125.751  34.933  1.00  0.00           C
ATOM  11095  O21 POPE  136      79.731 125.972  35.874  1.00  0.00           O
ATOM  11096  C21 POPE  136      79.400 127.211  36.183  1.00  0.00           C
ATOM  11097  O22 POPE  136      79.670 128.221  35.553  1.00  0.00           O
ATOM  11098  C22 POPE  136      78.661 127.101  37.523  1.00  0.00           C
ATOM  11101  C3  POPE  136      82.132 126.480  35.303  1.00  0.00           C
ATOM  11104  O31 POPE  136      82.251 126.921  36.674  1.00  0.00           O
ATOM  11105  C31 POPE  136      82.262 125.991  37.603  1.00  0.00           C
ATOM  11106  O32 POPE  136      82.220 124.790  37.433  1.00  0.00           O
ATOM  11107  C32 POPE  136      82.382 126.681  38.964  1.00  0.00           C
ATOM  11110  C23 POPE  136      78.501 128.461  38.213  1.00  0.00           C
ATOM  11113  C24 POPE  136      77.570 128.451  39.433  1.00  0.00           C
ATOM  11116  C25 POPE  136      78.171 127.740  40.653  1.00  0.00           C
ATOM  11119  C26 POPE  136      77.440 128.130  41.953  1.00  0.00           C
ATOM  11122  C27 POPE  136      78.091 127.521  43.203  1.00  0.00           C
ATOM  11125  C28 POPE  136      77.500 128.051  44.523  1.00  0.00           C
ATOM  11128  C29 POPE  136      76.050 127.682  44.703  1.00  0.00           C
ATOM  11130 0C21 POPE  136      75.540 126.912  45.683  1.00  0.00           C
ATOM  11132 1C21 POPE  136      76.282 126.271  46.833  1.00  0.00           C
ATOM  11135 2C21 POPE  136      76.812 127.290  47.854  1.00  0.00           C
ATOM  11138 3C21 POPE  136      76.870 126.740  49.293  1.00  0.00           C
ATOM  11141 4C21 POPE  136      77.422 127.771  50.284  1.00  0.00           C
ATOM  11144 5C21 POPE  136      76.930 127.561  51.723  1.00  0.00           C
ATOM  11147 6C21 POPE  136      77.142 128.801  52.613  1.00  0.00           C
ATOM  11150 7C21 POPE  136      78.411 128.730  53.473  1.00  0.00           C
ATOM  11153 8C21 POPE  136      78.641 129.991  54.304  1.00  0.00           C
ATOM  11157  C33 POPE  136      82.421 125.641  40.093  1.00  0.00           C
ATOM  11160  C34 POPE  136      82.320 126.271  41.483  1.00  0.00           C
ATOM  11163  C35 POPE  136      82.502 125.201  42.563  1.00  0.00           C
ATOM  11166  C36 POPE  136      81.551 125.361  43.754  1.00  0.00           C
ATOM  11169  C37 POPE  136      81.572 124.111  44.643  1.00  0.00           C
ATOM  11172  C38 POPE  136      80.641 124.210  45.853  1.00  0.00           C
ATOM  11175  C39 POPE  136      80.690 122.951  46.713  1.00  0.00           C
ATOM  11178 0C31 POPE  136      79.712 123.001  47.893  1.00  0.00           C
ATOM  11181 1C31 POPE  136      79.852 121.801  48.834  1.00  0.00           C
ATOM  11184 2C31 POPE  136      78.771 121.770  49.913  1.00  0.00           C
ATOM  11187 3C31 POPE  136      79.050 120.721  50.993  1.00  0.00           C
ATOM  11190 4C31 POPE  136      77.922 120.620  52.023  1.00  0.00           C
ATOM  11193 5C31 POPE  136      78.341 119.811  53.253  1.00  0.00           C
ATOM  11196 6C31 POPE  136      77.180 119.510  54.213  1.00  0.00           C
ATOM  11200  NH3 POPE  137      27.741 114.732  33.364  1.00  0.00           N
ATOM  11204  C12 POPE  137      28.300 113.332  33.383  1.00  0.00           C
ATOM  11207  C11 POPE  137      29.640 113.251  34.113  1.00  0.00           C
ATOM  11210  P   POPE  137      31.220 111.402  35.053  1.00  0.00           P
ATOM  11211  O13 POPE  137      31.991 110.280  34.463  1.00  0.00           O
ATOM  11212  O14 POPE  137      31.880 112.590  35.633  1.00  0.00           O
ATOM  11213  O11 POPE  137      30.260 110.821  36.173  1.00  0.00           O
ATOM  11214  O12 POPE  137      30.170 111.931  33.983  1.00  0.00           O
ATOM  11215  C1  POPE  137      30.790 109.711  36.933  1.00  0.00           C
ATOM  11218  C2  POPE  137      29.720 109.221  37.933  1.00  0.00           C
ATOM  11220  O21 POPE  137      30.341 108.601  39.073  1.00  0.00           O
ATOM  11221  C21 POPE  137      30.790 107.362  38.954  1.00  0.00           C
ATOM  11222  O22 POPE  137      30.710 106.651  37.973  1.00  0.00           O
ATOM  11223  C22 POPE  137      31.431 106.961  40.293  1.00  0.00           C
ATOM  11226  C3  POPE  137      28.580 108.400  37.233  1.00  0.00           C
ATOM  11229  O31 POPE  137      27.821 107.531  38.083  1.00  0.00           O
ATOM  11230  C31 POPE  137      27.290 108.011  39.183  1.00  0.00           C
ATOM  11231  O32 POPE  137      27.300 109.182  39.554  1.00  0.00           O
ATOM  11232  C32 POPE  137      26.670 106.850  39.953  1.00  0.00           C
ATOM  11235  C23 POPE  137      30.811 105.711  40.983  1.00  0.00           C
ATOM  11238  C24 POPE  137      31.751 105.090  42.044  1.00  0.00           C
ATOM  11241  C25 POPE  137      31.880 105.811  43.393  1.00  0.00           C
ATOM  11244  C26 POPE  137      31.210 105.061  44.563  1.00  0.00           C
ATOM  11247  C27 POPE  137      31.540 105.660  45.944  1.00  0.00           C
ATOM  11250  C28 POPE  137      31.071 104.771  47.114  1.00  0.00           C
ATOM  11253  C29 POPE  137      30.641 105.560  48.313  1.00  0.00           C
ATOM  11255 0C21 POPE  137      31.150 105.541  49.563  1.00  0.00           C
ATOM  11257 1C21 POPE  137      32.290 104.701  50.084  1.00  0.00           C
ATOM  11260 2C21 POPE  137      32.311 104.611  51.633  1.00  0.00           C
ATOM  11263 3C21 POPE  137      31.190 103.741  52.243  1.00  0.00           C
ATOM  11266 4C21 POPE  137      30.241 104.521  53.174  1.00  0.00           C
ATOM  11269 5C21 POPE  137      30.860 104.941  54.523  1.00  0.00           C
ATOM  11272 6C21 POPE  137      30.280 106.262  55.053  1.00  0.00           C
ATOM  11275 7C21 POPE  137      30.950 106.751  56.343  1.00  0.00           C
ATOM  11278 8C21 POPE  137      30.490 108.130  56.813  1.00  0.00           C
ATOM  11282  C33 POPE  137      26.600 107.131  41.473  1.00  0.00           C
ATOM  11285  C34 POPE  137      26.030 105.921  42.223  1.00  0.00           C
ATOM  11288  C35 POPE  137      25.220 106.281  43.483  1.00  0.00           C
ATOM  11291  C36 POPE  137      23.980 107.150  43.183  1.00  0.00           C
ATOM  11294  C37 POPE  137      23.090 107.372  44.414  1.00  0.00           C
ATOM  11297  C38 POPE  137      22.270 108.671  44.313  1.00  0.00           C
ATOM  11300  C39 POPE  137      21.760 109.182  45.674  1.00  0.00           C
ATOM  11303 0C31 POPE  137      21.571 110.702  45.703  1.00  0.00           C
ATOM  11306 1C31 POPE  137      21.891 111.350  47.054  1.00  0.00           C
ATOM  11309 2C31 POPE  137      21.331 112.780  47.153  1.00  0.00           C
ATOM  11312 3C31 POPE  137      22.050 113.641  48.193  1.00  0.00           C
ATOM  11315 4C31 POPE  137      23.020 114.631  47.533  1.00  0.00           C
ATOM  11318 5C31 POPE  137      23.661 115.620  48.504  1.00  0.00           C
ATOM  11321 6C31 POPE  137      24.731 116.511  47.863  1.00  0.00           C
ATOM  11325  NH3 POPE  138     117.922  91.001  35.053  1.00  0.00           N
ATOM  11329  C12 POPE  138     117.910  89.960  36.153  1.00  0.00           C
ATOM  11332  C11 POPE  138     118.582  88.680  35.643  1.00  0.00           C
ATOM  11335  P   POPE  138     119.331  86.320  36.343  1.00  0.00           P
ATOM  11336  O13 POPE  138     118.072  85.651  35.963  1.00  0.00           O
ATOM  11337  O14 POPE  138     120.422  86.432  35.363  1.00  0.00           O
ATOM  11338  O11 POPE  138     119.861  85.730  37.723  1.00  0.00           O
ATOM  11339  O12 POPE  138     118.911  87.822  36.733  1.00  0.00           O
ATOM  11340  C1  POPE  138     120.002  86.640  38.824  1.00  0.00           C
ATOM  11343  C2  POPE  138     120.380  85.921  40.144  1.00  0.00           C
ATOM  11345  O21 POPE  138     120.152  86.730  41.324  1.00  0.00           O
ATOM  11346  C21 POPE  138     120.852  87.861  41.464  1.00  0.00           C
ATOM  11347  O22 POPE  138     121.362  88.510  40.563  1.00  0.00           O
ATOM  11348  C22 POPE  138     121.012  88.151  42.963  1.00  0.00           C
ATOM  11351  C3  POPE  138     121.842  85.380  40.153  1.00  0.00           C
ATOM  11354  O31 POPE  138     122.281  85.280  41.513  1.00  0.00           O
ATOM  11355  C31 POPE  138     123.081  84.310  41.854  1.00  0.00           C
ATOM  11356  O32 POPE  138     123.561  83.451  41.133  1.00  0.00           O
ATOM  11357  C32 POPE  138     123.361  84.480  43.343  1.00  0.00           C
ATOM  11360  C23 POPE  138     121.940  89.331  43.323  1.00  0.00           C
ATOM  11363  C24 POPE  138     122.421  89.261  44.783  1.00  0.00           C
ATOM  11366  C25 POPE  138     121.330  89.021  45.833  1.00  0.00           C
ATOM  11369  C26 POPE  138     121.870  88.831  47.264  1.00  0.00           C
ATOM  11372  C27 POPE  138     120.732  88.311  48.143  1.00  0.00           C
ATOM  11375  C28 POPE  138     120.882  88.440  49.673  1.00  0.00           C
ATOM  11378  C29 POPE  138     119.521  88.090  50.223  1.00  0.00           C
ATOM  11380 0C21 POPE  138     119.151  87.661  51.443  1.00  0.00           C
ATOM  11382 1C21 POPE  138     119.960  87.521  52.693  1.00  0.00           C
ATOM  11385 2C21 POPE  138     119.102  87.920  53.913  1.00  0.00           C
ATOM  11388 3C21 POPE  138     118.010  86.891  54.263  1.00  0.00           C
ATOM  11391 4C21 POPE  138     116.982  87.372  55.303  1.00  0.00           C
ATOM  11394 5C21 POPE  138     115.802  88.160  54.703  1.00  0.00           C
ATOM  11397 6C21 POPE  138     114.492  87.932  55.463  1.00  0.00           C
ATOM  11400 7C21 POPE  138     113.271  88.631  54.843  1.00  0.00           C
ATOM  11403 8C21 POPE  138     111.952  88.241  55.503  1.00  0.00           C
ATOM  11407  C33 POPE  138     124.090  83.281  43.943  1.00  0.00           C
ATOM  11410  C34 POPE  138     123.970  83.281  45.473  1.00  0.00           C
ATOM  11413  C35 POPE  138     125.142  83.932  46.194  1.00  0.00           C
ATOM  11416  C36 POPE  138     125.532  83.120  47.444  1.00  0.00           C
ATOM  11419  C37 POPE  138     126.842  83.601  48.053  1.00  0.00           C
ATOM  11422  C38 POPE  138     127.141  82.941  49.414  1.00  0.00           C
ATOM  11425  C39 POPE  138     126.201  83.451  50.523  1.00  0.00           C
ATOM  11428 0C31 POPE  138     125.322  82.351  51.133  1.00  0.00           C
ATOM  11431 1C31 POPE  138     124.412  82.901  52.233  1.00  0.00           C
ATOM  11434 2C31 POPE  138     123.461  81.831  52.803  1.00  0.00           C
ATOM  11437 3C31 POPE  138     122.631  82.351  53.993  1.00  0.00           C
ATOM  11440 4C31 POPE  138     123.411  82.362  55.313  1.00  0.00           C
ATOM  11443 5C31 POPE  138     122.580  82.901  56.483  1.00  0.00           C
ATOM  11446 6C31 POPE  138     123.251  82.721  57.844  1.00  0.00           C
ATOM  11450  NH3 POPE  139     102.300 127.430  29.264  1.00  0.00           N
ATOM  11454  C12 POPE  139     101.712 126.312  30.073  1.00  0.00           C
ATOM  11457  C11 POPE  139     101.760 126.561  31.573  1.00  0.00           C
ATOM  11460  P   POPE  139      99.902 125.252  32.873  1.00  0.00           P
ATOM  11461  O13 POPE  139      99.002 126.210  32.193  1.00  0.00           O
ATOM  11462  O14 POPE  139      99.482 123.830  32.853  1.00  0.00           O
ATOM  11463  O11 POPE  139     100.152 125.801  34.343  1.00  0.00           O
ATOM  11464  O12 POPE  139     101.311 125.372  32.193  1.00  0.00           O
ATOM  11465  C1  POPE  139     101.031 125.070  35.204  1.00  0.00           C
ATOM  11468  C2  POPE  139     101.111 125.702  36.623  1.00  0.00           C
ATOM  11470  O21 POPE  139     101.542 124.691  37.553  1.00  0.00           O
ATOM  11471  C21 POPE  139     102.391 125.090  38.504  1.00  0.00           C
ATOM  11472  O22 POPE  139     102.932 126.180  38.553  1.00  0.00           O
ATOM  11473  C22 POPE  139     102.502 123.990  39.563  1.00  0.00           C
ATOM  11476  C3  POPE  139      99.711 126.242  37.063  1.00  0.00           C
ATOM  11479  O31 POPE  139      99.552 126.320  38.504  1.00  0.00           O
ATOM  11480  C31 POPE  139     100.042 127.430  39.043  1.00  0.00           C
ATOM  11481  O32 POPE  139     100.462 128.380  38.413  1.00  0.00           O
ATOM  11482  C32 POPE  139      99.991 127.320  40.573  1.00  0.00           C
ATOM  11485  C23 POPE  139     102.831 124.491  40.983  1.00  0.00           C
ATOM  11488  C24 POPE  139     102.411 123.461  42.044  1.00  0.00           C
ATOM  11491  C25 POPE  139     102.010 124.051  43.403  1.00  0.00           C
ATOM  11494  C26 POPE  139     103.132 124.631  44.273  1.00  0.00           C
ATOM  11497  C27 POPE  139     102.542 125.141  45.604  1.00  0.00           C
ATOM  11500  C28 POPE  139     103.561 125.731  46.604  1.00  0.00           C
ATOM  11503  C29 POPE  139     102.782 126.502  47.644  1.00  0.00           C
ATOM  11505 0C21 POPE  139     103.022 126.730  48.954  1.00  0.00           C
ATOM  11507 1C21 POPE  139     104.191 126.330  49.813  1.00  0.00           C
ATOM  11510 2C21 POPE  139     103.871 126.712  51.283  1.00  0.00           C
ATOM  11513 3C21 POPE  139     105.072 126.680  52.233  1.00  0.00           C
ATOM  11516 4C21 POPE  139     104.701 127.092  53.673  1.00  0.00           C
ATOM  11519 5C21 POPE  139     105.900 127.080  54.633  1.00  0.00           C
ATOM  11522 6C21 POPE  139     105.522 127.391  56.093  1.00  0.00           C
ATOM  11525 7C21 POPE  139     106.751 127.401  57.014  1.00  0.00           C
ATOM  11528 8C21 POPE  139     106.402 127.492  58.503  1.00  0.00           C
ATOM  11532  C33 POPE  139     100.872 128.350  41.324  1.00  0.00           C
ATOM  11535  C34 POPE  139     100.812 128.141  42.854  1.00  0.00           C
ATOM  11538  C35 POPE  139     101.392 129.312  43.663  1.00  0.00           C
ATOM  11541  C36 POPE  139     101.392 129.031  45.183  1.00  0.00           C
ATOM  11544  C37 POPE  139     101.730 130.281  46.014  1.00  0.00           C
ATOM  11547  C38 POPE  139     101.852 130.012  47.523  1.00  0.00           C
ATOM  11550  C39 POPE  139     102.220 131.262  48.333  1.00  0.00           C
ATOM  11553 0C31 POPE  139     102.251 131.021  49.843  1.00  0.00           C
ATOM  11556 1C31 POPE  139     102.652 132.282  50.633  1.00  0.00           C
ATOM  11559 2C31 POPE  139     102.631 132.102  52.163  1.00  0.00           C
ATOM  11562 3C31 POPE  139     101.222 131.872  52.733  1.00  0.00           C
ATOM  11565 4C31 POPE  139     100.812 132.941  53.764  1.00  0.00           C
ATOM  11568 5C31 POPE  139      99.382 132.742  54.273  1.00  0.00           C
ATOM  11571 6C31 POPE  139      98.951 133.792  55.303  1.00  0.00           C
ATOM  11575  NH3 POPE  140      84.300 121.971  78.053  1.00  0.00           N
ATOM  11579  C12 POPE  140      84.701 122.260  76.634  1.00  0.00           C
ATOM  11582  C11 POPE  140      86.222 122.362  76.464  1.00  0.00           C
ATOM  11585  P   POPE  140      87.962 123.411  74.823  1.00  0.00           P
ATOM  11586  O13 POPE  140      87.822 124.550  73.903  1.00  0.00           O
ATOM  11587  O14 POPE  140      88.731 123.622  76.084  1.00  0.00           O
ATOM  11588  O11 POPE  140      88.400 122.111  74.043  1.00  0.00           O
ATOM  11589  O12 POPE  140      86.470 123.020  75.233  1.00  0.00           O
ATOM  11590  C1  POPE  140      88.050 121.952  72.663  1.00  0.00           C
ATOM  11593  C2  POPE  140      88.871 120.800  71.993  1.00  0.00           C
ATOM  11595  O21 POPE  140      88.941 120.991  70.573  1.00  0.00           O
ATOM  11596  C21 POPE  140      89.932 121.751  70.163  1.00  0.00           C
ATOM  11597  O22 POPE  140      90.462 122.640  70.804  1.00  0.00           O
ATOM  11598  C22 POPE  140      90.401 121.292  68.783  1.00  0.00           C
ATOM  11601  C3  POPE  140      88.281 119.391  72.253  1.00  0.00           C
ATOM  11604  O31 POPE  140      89.081 118.351  71.653  1.00  0.00           O
ATOM  11605  C31 POPE  140      88.822 118.001  70.393  1.00  0.00           C
ATOM  11606  O32 POPE  140      87.992 118.501  69.653  1.00  0.00           O
ATOM  11607  C32 POPE  140      89.790 116.880  69.973  1.00  0.00           C
ATOM  11610  C23 POPE  140      91.900 121.600  68.553  1.00  0.00           C
ATOM  11613  C24 POPE  140      92.502 120.900  67.334  1.00  0.00           C
ATOM  11616  C25 POPE  140      93.990 121.241  67.163  1.00  0.00           C
ATOM  11619  C26 POPE  140      94.661 120.480  66.003  1.00  0.00           C
ATOM  11622  C27 POPE  140      96.111 120.951  65.734  1.00  0.00           C
ATOM  11625  C28 POPE  140      96.882 120.171  64.643  1.00  0.00           C
ATOM  11628  C29 POPE  140      98.312 120.651  64.563  1.00  0.00           C
ATOM  11630 0C21 POPE  140      98.792 121.661  63.813  1.00  0.00           C
ATOM  11632 1C21 POPE  140      97.992 122.521  62.863  1.00  0.00           C
ATOM  11635 2C21 POPE  140      98.781 122.920  61.594  1.00  0.00           C
ATOM  11638 3C21 POPE  140      97.941 123.820  60.683  1.00  0.00           C
ATOM  11641 4C21 POPE  140      98.671 124.310  59.424  1.00  0.00           C
ATOM  11644 5C21 POPE  140      98.710 123.241  58.313  1.00  0.00           C
ATOM  11647 6C21 POPE  140      98.862 123.811  56.893  1.00  0.00           C
ATOM  11650 7C21 POPE  140      98.470 122.771  55.834  1.00  0.00           C
ATOM  11653 8C21 POPE  140      98.550 123.291  54.393  1.00  0.00           C
ATOM  11657  C33 POPE  140      90.562 117.271  68.683  1.00  0.00           C
ATOM  11660  C34 POPE  140      91.231 116.101  67.953  1.00  0.00           C
ATOM  11663  C35 POPE  140      90.301 115.021  67.383  1.00  0.00           C
ATOM  11666  C36 POPE  140      91.040 114.042  66.454  1.00  0.00           C
ATOM  11669  C37 POPE  140      90.131 112.941  65.883  1.00  0.00           C
ATOM  11672  C38 POPE  140      90.802 112.101  64.773  1.00  0.00           C
ATOM  11675  C39 POPE  140      89.940 110.921  64.273  1.00  0.00           C
ATOM  11678 0C31 POPE  140      90.271 109.592  64.963  1.00  0.00           C
ATOM  11681 1C31 POPE  140      89.342 108.421  64.653  1.00  0.00           C
ATOM  11684 2C31 POPE  140      90.021 107.050  64.863  1.00  0.00           C
ATOM  11687 3C31 POPE  140      90.501 106.432  63.533  1.00  0.00           C
ATOM  11690 4C31 POPE  140      91.660 105.441  63.663  1.00  0.00           C
ATOM  11693 5C31 POPE  140      92.150 104.981  62.283  1.00  0.00           C
ATOM  11696 6C31 POPE  140      93.361 104.042  62.334  1.00  0.00           C
ATOM  11700  NH3 POPE  141      23.931  21.811  32.103  1.00  0.00           N
ATOM  11704  C12 POPE  141      23.680  20.340  31.913  1.00  0.00           C
ATOM  11707  C11 POPE  141      22.170  20.050  31.893  1.00  0.00           C
ATOM  11710  P   POPE  141      20.601  18.050  31.174  1.00  0.00           P
ATOM  11711  O13 POPE  141      19.910  19.130  30.423  1.00  0.00           O
ATOM  11712  O14 POPE  141      20.920  16.830  30.413  1.00  0.00           O
ATOM  11713  O11 POPE  141      19.811  17.750  32.513  1.00  0.00           O
ATOM  11714  O12 POPE  141      21.960  18.651  31.753  1.00  0.00           O
ATOM  11715  C1  POPE  141      19.001  18.710  33.203  1.00  0.00           C
ATOM  11718  C2  POPE  141      19.151  18.601  34.754  1.00  0.00           C
ATOM  11720  O21 POPE  141      18.270  19.560  35.393  1.00  0.00           O
ATOM  11721  C21 POPE  141      17.100  19.081  35.833  1.00  0.00           C
ATOM  11722  O22 POPE  141      16.720  17.931  35.713  1.00  0.00           O
ATOM  11723  C22 POPE  141      16.290  20.181  36.534  1.00  0.00           C
ATOM  11726  C3  POPE  141      20.620  18.931  35.133  1.00  0.00           C
ATOM  11729  O31 POPE  141      21.050  18.340  36.394  1.00  0.00           O
ATOM  11730  C31 POPE  141      21.320  19.191  37.363  1.00  0.00           C
ATOM  11731  O32 POPE  141      22.450  19.510  37.723  1.00  0.00           O
ATOM  11732  C32 POPE  141      20.021  19.790  37.883  1.00  0.00           C
ATOM  11735  C23 POPE  141      15.420  19.620  37.704  1.00  0.00           C
ATOM  11738  C24 POPE  141      14.300  20.580  38.153  1.00  0.00           C
ATOM  11741  C25 POPE  141      14.580  21.370  39.453  1.00  0.00           C
ATOM  11744  C26 POPE  141      13.970  20.751  40.723  1.00  0.00           C
ATOM  11747  C27 POPE  141      14.090  21.660  41.973  1.00  0.00           C
ATOM  11750  C28 POPE  141      13.280  21.160  43.193  1.00  0.00           C
ATOM  11753  C29 POPE  141      13.970  21.351  44.523  1.00  0.00           C
ATOM  11755 0C21 POPE  141      13.610  22.080  45.604  1.00  0.00           C
ATOM  11757 1C21 POPE  141      12.391  22.950  45.813  1.00  0.00           C
ATOM  11760 2C21 POPE  141      11.630  22.631  47.124  1.00  0.00           C
ATOM  11763 3C21 POPE  141      10.990  23.870  47.793  1.00  0.00           C
ATOM  11766 4C21 POPE  141      10.220  23.521  49.084  1.00  0.00           C
ATOM  11769 5C21 POPE  141       9.760  24.750  49.893  1.00  0.00           C
ATOM  11772 6C21 POPE  141       8.760  24.371  50.993  1.00  0.00           C
ATOM  11775 7C21 POPE  141       8.440  25.541  51.944  1.00  0.00           C
ATOM  11778 8C21 POPE  141       7.350  25.170  52.953  1.00  0.00           C
ATOM  11782  C33 POPE  141      20.050  20.290  39.343  1.00  0.00           C
ATOM  11785  C34 POPE  141      18.740  21.010  39.663  1.00  0.00           C
ATOM  11788  C35 POPE  141      18.120  20.621  41.014  1.00  0.00           C
ATOM  11791  C36 POPE  141      18.891  21.191  42.203  1.00  0.00           C
ATOM  11794  C37 POPE  141      18.090  21.131  43.504  1.00  0.00           C
ATOM  11797  C38 POPE  141      18.710  22.021  44.593  1.00  0.00           C
ATOM  11800  C39 POPE  141      17.731  22.381  45.703  1.00  0.00           C
ATOM  11803 0C31 POPE  141      18.170  23.660  46.423  1.00  0.00           C
ATOM  11806 1C31 POPE  141      17.091  24.250  47.334  1.00  0.00           C
ATOM  11809 2C31 POPE  141      17.560  25.541  47.993  1.00  0.00           C
ATOM  11812 3C31 POPE  141      16.501  26.170  48.894  1.00  0.00           C
ATOM  11815 4C31 POPE  141      17.100  27.241  49.813  1.00  0.00           C
ATOM  11818 5C31 POPE  141      16.040  27.920  50.683  1.00  0.00           C
ATOM  11821 6C31 POPE  141      16.661  28.851  51.734  1.00  0.00           C
ATOM  11825  NH3 POPE  142      30.220  41.611  79.883  1.00  0.00           N
ATOM  11829  C12 POPE  142      29.870  42.911  79.243  1.00  0.00           C
ATOM  11832  C11 POPE  142      29.451  42.681  77.803  1.00  0.00           C
ATOM  11835  P   POPE  142      30.100  44.450  76.014  1.00  0.00           P
ATOM  11836  O13 POPE  142      30.760  45.700  76.464  1.00  0.00           O
ATOM  11837  O14 POPE  142      30.970  43.361  75.543  1.00  0.00           O
ATOM  11838  O11 POPE  142      29.100  44.851  74.873  1.00  0.00           O
ATOM  11839  O12 POPE  142      29.170  43.931  77.183  1.00  0.00           O
ATOM  11840  C1  POPE  142      28.810  44.050  73.723  1.00  0.00           C
ATOM  11843  C2  POPE  142      29.581  44.571  72.473  1.00  0.00           C
ATOM  11845  O21 POPE  142      29.150  44.050  71.203  1.00  0.00           O
ATOM  11846  C21 POPE  142      27.930  43.671  70.874  1.00  0.00           C
ATOM  11847  O22 POPE  142      26.900  43.841  71.503  1.00  0.00           O
ATOM  11848  C22 POPE  142      28.090  43.021  69.484  1.00  0.00           C
ATOM  11851  C3  POPE  142      31.120  44.281  72.584  1.00  0.00           C
ATOM  11854  O31 POPE  142      31.951  45.000  71.633  1.00  0.00           O
ATOM  11855  C31 POPE  142      32.780  44.222  70.903  1.00  0.00           C
ATOM  11856  O32 POPE  142      32.661  43.031  70.734  1.00  0.00           O
ATOM  11857  C32 POPE  142      33.760  45.121  70.133  1.00  0.00           C
ATOM  11860  C23 POPE  142      26.810  42.500  68.783  1.00  0.00           C
ATOM  11863  C24 POPE  142      27.200  41.591  67.603  1.00  0.00           C
ATOM  11866  C25 POPE  142      26.040  41.181  66.674  1.00  0.00           C
ATOM  11869  C26 POPE  142      26.361  39.910  65.863  1.00  0.00           C
ATOM  11872  C27 POPE  142      25.241  39.480  64.893  1.00  0.00           C
ATOM  11875  C28 POPE  142      25.300  37.981  64.523  1.00  0.00           C
ATOM  11878  C29 POPE  142      24.690  37.691  63.174  1.00  0.00           C
ATOM  11880 0C21 POPE  142      23.490  37.120  62.914  1.00  0.00           C
ATOM  11882 1C21 POPE  142      22.481  36.620  63.913  1.00  0.00           C
ATOM  11885 2C21 POPE  142      21.600  35.461  63.374  1.00  0.00           C
ATOM  11888 3C21 POPE  142      20.620  35.831  62.264  1.00  0.00           C
ATOM  11891 4C21 POPE  142      19.750  34.640  61.813  1.00  0.00           C
ATOM  11894 5C21 POPE  142      18.910  34.910  60.563  1.00  0.00           C
ATOM  11897 6C21 POPE  142      19.770  35.210  59.323  1.00  0.00           C
ATOM  11900 7C21 POPE  142      18.990  35.131  58.003  1.00  0.00           C
ATOM  11903 8C21 POPE  142      19.880  35.420  56.784  1.00  0.00           C
ATOM  11907  C33 POPE  142      34.951  44.391  69.463  1.00  0.00           C
ATOM  11910  C34 POPE  142      36.250  45.191  69.643  1.00  0.00           C
ATOM  11913  C35 POPE  142      37.420  44.752  68.743  1.00  0.00           C
ATOM  11916  C36 POPE  142      37.370  45.411  67.353  1.00  0.00           C
ATOM  11919  C37 POPE  142      38.701  46.030  66.924  1.00  0.00           C
ATOM  11922  C38 POPE  142      38.470  47.101  65.853  1.00  0.00           C
ATOM  11925  C39 POPE  142      39.751  47.500  65.093  1.00  0.00           C
ATOM  11928 0C31 POPE  142      40.181  46.411  64.104  1.00  0.00           C
ATOM  11931 1C31 POPE  142      41.201  46.901  63.073  1.00  0.00           C
ATOM  11934 2C31 POPE  142      41.011  46.210  61.713  1.00  0.00           C
ATOM  11937 3C31 POPE  142      39.811  46.792  60.944  1.00  0.00           C
ATOM  11940 4C31 POPE  142      39.210  45.800  59.944  1.00  0.00           C
ATOM  11943 5C31 POPE  142      38.021  46.381  59.174  1.00  0.00           C
ATOM  11946 6C31 POPE  142      37.300  45.350  58.304  1.00  0.00           C
ATOM  11950  NH3 POPE  143      86.001   6.210  77.983  1.00  0.00           N
ATOM  11954  C12 POPE  143      86.831   7.460  78.223  1.00  0.00           C
ATOM  11957  C11 POPE  143      85.992   8.730  78.533  1.00  0.00           C
ATOM  11960  P   POPE  143      86.392  11.330  78.133  1.00  0.00           P
ATOM  11961  O13 POPE  143      84.981  11.551  78.503  1.00  0.00           O
ATOM  11962  O14 POPE  143      87.391  12.291  78.653  1.00  0.00           O
ATOM  11963  O11 POPE  143      86.532  11.271  76.543  1.00  0.00           O
ATOM  11964  O12 POPE  143      86.842   9.870  78.573  1.00  0.00           O
ATOM  11965  C1  POPE  143      85.721  12.070  75.673  1.00  0.00           C
ATOM  11968  C2  POPE  143      85.090  11.210  74.543  1.00  0.00           C
ATOM  11970  O21 POPE  143      84.471  12.080  73.563  1.00  0.00           O
ATOM  11971  C21 POPE  143      83.232  11.940  73.133  1.00  0.00           C
ATOM  11972  O22 POPE  143      82.341  11.311  73.664  1.00  0.00           O
ATOM  11973  C22 POPE  143      83.072  12.780  71.854  1.00  0.00           C
ATOM  11976  C3  POPE  143      84.251  10.050  75.214  1.00  0.00           C
ATOM  11979  O31 POPE  143      83.701   8.970  74.443  1.00  0.00           O
ATOM  11980  C31 POPE  143      84.002   8.670  73.214  1.00  0.00           C
ATOM  11981  O32 POPE  143      84.790   9.220  72.463  1.00  0.00           O
ATOM  11982  C32 POPE  143      83.181   7.450  72.823  1.00  0.00           C
ATOM  11985  C23 POPE  143      82.062  12.191  70.834  1.00  0.00           C
ATOM  11988  C24 POPE  143      82.432  12.600  69.403  1.00  0.00           C
ATOM  11991  C25 POPE  143      81.672  11.860  68.283  1.00  0.00           C
ATOM  11994  C26 POPE  143      82.290  12.150  66.914  1.00  0.00           C
ATOM  11997  C27 POPE  143      81.311  12.220  65.713  1.00  0.00           C
ATOM  12000  C28 POPE  143      82.001  12.320  64.323  1.00  0.00           C
ATOM  12003  C29 POPE  143      83.111  13.340  64.293  1.00  0.00           C
ATOM  12005 0C21 POPE  143      83.501  14.210  63.343  1.00  0.00           C
ATOM  12007 1C21 POPE  143      82.962  14.461  61.963  1.00  0.00           C
ATOM  12010 2C21 POPE  143      83.701  15.701  61.394  1.00  0.00           C
ATOM  12013 3C21 POPE  143      83.312  16.080  59.963  1.00  0.00           C
ATOM  12016 4C21 POPE  143      84.151  17.241  59.403  1.00  0.00           C
ATOM  12019 5C21 POPE  143      83.470  18.621  59.383  1.00  0.00           C
ATOM  12022 6C21 POPE  143      83.281  19.250  60.773  1.00  0.00           C
ATOM  12025 7C21 POPE  143      82.701  20.670  60.713  1.00  0.00           C
ATOM  12028 8C21 POPE  143      82.402  21.281  62.084  1.00  0.00           C
ATOM  12032  C33 POPE  143      83.361   6.941  71.383  1.00  0.00           C
ATOM  12035  C34 POPE  143      82.811   5.521  71.233  1.00  0.00           C
ATOM  12038  C35 POPE  143      82.472   5.120  69.793  1.00  0.00           C
ATOM  12041  C36 POPE  143      81.441   6.030  69.113  1.00  0.00           C
ATOM  12044  C37 POPE  143      80.992   5.480  67.763  1.00  0.00           C
ATOM  12047  C38 POPE  143      79.811   6.260  67.163  1.00  0.00           C
ATOM  12050  C39 POPE  143      79.290   5.670  65.853  1.00  0.00           C
ATOM  12053 0C31 POPE  143      80.370   5.561  64.783  1.00  0.00           C
ATOM  12056 1C31 POPE  143      79.800   5.651  63.363  1.00  0.00           C
ATOM  12059 2C31 POPE  143      80.911   5.610  62.303  1.00  0.00           C
ATOM  12062 3C31 POPE  143      80.501   6.260  60.973  1.00  0.00           C
ATOM  12065 4C31 POPE  143      80.532   7.790  61.014  1.00  0.00           C
ATOM  12068 5C31 POPE  143      79.900   8.431  59.773  1.00  0.00           C
ATOM  12071 6C31 POPE  143      80.171   9.931  59.683  1.00  0.00           C
ATOM  12075  NH3 POPE  144      10.320  75.141  31.143  1.00  0.00           N
ATOM  12079  C12 POPE  144      10.170  73.840  31.903  1.00  0.00           C
ATOM  12082  C11 POPE  144      10.520  72.631  31.013  1.00  0.00           C
ATOM  12085  P   POPE  144       9.410  70.620  32.323  1.00  0.00           P
ATOM  12086  O13 POPE  144       9.970  69.391  32.913  1.00  0.00           O
ATOM  12087  O14 POPE  144       8.370  70.491  31.283  1.00  0.00           O
ATOM  12088  O11 POPE  144       9.000  71.671  33.383  1.00  0.00           O
ATOM  12089  O12 POPE  144      10.650  71.402  31.723  1.00  0.00           O
ATOM  12090  C1  POPE  144       9.160  71.641  34.783  1.00  0.00           C
ATOM  12093  C2  POPE  144      10.570  71.291  35.344  1.00  0.00           C
ATOM  12095  O21 POPE  144      10.500  71.350  36.784  1.00  0.00           O
ATOM  12096  C21 POPE  144      10.330  72.581  37.273  1.00  0.00           C
ATOM  12097  O22 POPE  144      10.481  73.620  36.683  1.00  0.00           O
ATOM  12098  C22 POPE  144       9.850  72.502  38.713  1.00  0.00           C
ATOM  12101  C3  POPE  144      11.820  72.010  34.754  1.00  0.00           C
ATOM  12104  O31 POPE  144      12.970  71.431  35.393  1.00  0.00           O
ATOM  12105  C31 POPE  144      13.590  72.160  36.293  1.00  0.00           C
ATOM  12106  O32 POPE  144      13.730  73.371  36.283  1.00  0.00           O
ATOM  12107  C32 POPE  144      14.060  71.230  37.403  1.00  0.00           C
ATOM  12110  C23 POPE  144      10.040  73.821  39.493  1.00  0.00           C
ATOM  12113  C24 POPE  144       9.680  73.601  40.963  1.00  0.00           C
ATOM  12116  C25 POPE  144       8.170  73.502  41.213  1.00  0.00           C
ATOM  12119  C26 POPE  144       7.880  72.951  42.613  1.00  0.00           C
ATOM  12122  C27 POPE  144       6.410  72.980  43.034  1.00  0.00           C
ATOM  12125  C28 POPE  144       6.160  72.241  44.373  1.00  0.00           C
ATOM  12128  C29 POPE  144       7.050  72.751  45.483  1.00  0.00           C
ATOM  12130 0C21 POPE  144       7.020  72.381  46.763  1.00  0.00           C
ATOM  12132 1C21 POPE  144       6.110  71.361  47.403  1.00  0.00           C
ATOM  12135 2C21 POPE  144       6.880  70.292  48.193  1.00  0.00           C
ATOM  12138 3C21 POPE  144       6.320  70.131  49.613  1.00  0.00           C
ATOM  12141 4C21 POPE  144       7.170  69.191  50.463  1.00  0.00           C
ATOM  12144 5C21 POPE  144       6.980  69.410  51.973  1.00  0.00           C
ATOM  12147 6C21 POPE  144       5.610  68.980  52.533  1.00  0.00           C
ATOM  12150 7C21 POPE  144       5.600  69.010  54.063  1.00  0.00           C
ATOM  12153 8C21 POPE  144       4.280  68.521  54.683  1.00  0.00           C
ATOM  12157  C33 POPE  144      14.080  71.891  38.793  1.00  0.00           C
ATOM  12160  C34 POPE  144      13.790  70.861  39.893  1.00  0.00           C
ATOM  12163  C35 POPE  144      14.720  70.991  41.103  1.00  0.00           C
ATOM  12166  C36 POPE  144      14.610  72.361  41.793  1.00  0.00           C
ATOM  12169  C37 POPE  144      15.650  72.521  42.903  1.00  0.00           C
ATOM  12172  C38 POPE  144      15.540  73.891  43.563  1.00  0.00           C
ATOM  12175  C39 POPE  144      16.630  74.090  44.624  1.00  0.00           C
ATOM  12178 0C31 POPE  144      16.470  75.411  45.383  1.00  0.00           C
ATOM  12181 1C31 POPE  144      17.501  75.551  46.513  1.00  0.00           C
ATOM  12184 2C31 POPE  144      17.050  76.521  47.613  1.00  0.00           C
ATOM  12187 3C31 POPE  144      17.870  76.361  48.903  1.00  0.00           C
ATOM  12190 4C31 POPE  144      17.091  76.801  50.144  1.00  0.00           C
ATOM  12193 5C31 POPE  144      17.790  76.421  51.454  1.00  0.00           C
ATOM  12196 6C31 POPE  144      16.940  76.722  52.683  1.00  0.00           C
ATOM  12200  NH3 POPE  145      77.170  62.881  86.853  1.00  0.00           N
ATOM  12204  C12 POPE  145      77.400  62.332  85.454  1.00  0.00           C
ATOM  12207  C11 POPE  145      76.300  62.751  84.433  1.00  0.00           C
ATOM  12210  P   POPE  145      75.312  61.340  82.393  1.00  0.00           P
ATOM  12211  O13 POPE  145      75.881  60.040  81.923  1.00  0.00           O
ATOM  12212  O14 POPE  145      74.150  61.280  83.304  1.00  0.00           O
ATOM  12213  O11 POPE  145      75.021  62.241  81.114  1.00  0.00           O
ATOM  12214  O12 POPE  145      76.481  62.071  83.183  1.00  0.00           O
ATOM  12215  C1  POPE  145      73.782  62.262  80.393  1.00  0.00           C
ATOM  12218  C2  POPE  145      73.961  62.481  78.843  1.00  0.00           C
ATOM  12220  O21 POPE  145      72.680  62.402  78.183  1.00  0.00           O
ATOM  12221  C21 POPE  145      72.300  63.460  77.473  1.00  0.00           C
ATOM  12222  O22 POPE  145      72.690  64.601  77.593  1.00  0.00           O
ATOM  12223  C22 POPE  145      71.360  63.031  76.354  1.00  0.00           C
ATOM  12226  C3  POPE  145      74.870  61.381  78.203  1.00  0.00           C
ATOM  12229  O31 POPE  145      74.680  61.280  76.763  1.00  0.00           O
ATOM  12230  C31 POPE  145      73.870  60.292  76.354  1.00  0.00           C
ATOM  12231  O32 POPE  145      73.501  59.361  77.043  1.00  0.00           O
ATOM  12232  C32 POPE  145      73.381  60.521  74.923  1.00  0.00           C
ATOM  12235  C23 POPE  145      70.610  64.171  75.623  1.00  0.00           C
ATOM  12238  C24 POPE  145      69.800  63.582  74.453  1.00  0.00           C
ATOM  12241  C25 POPE  145      69.462  64.551  73.313  1.00  0.00           C
ATOM  12244  C26 POPE  145      68.570  65.730  73.723  1.00  0.00           C
ATOM  12247  C27 POPE  145      67.382  65.910  72.773  1.00  0.00           C
ATOM  12250  C28 POPE  145      66.620  67.230  72.973  1.00  0.00           C
ATOM  12253  C29 POPE  145      65.962  67.391  74.313  1.00  0.00           C
ATOM  12255 0C21 POPE  145      65.080  68.351  74.624  1.00  0.00           C
ATOM  12257 1C21 POPE  145      64.580  69.400  73.664  1.00  0.00           C
ATOM  12260 2C21 POPE  145      63.101  69.761  73.813  1.00  0.00           C
ATOM  12263 3C21 POPE  145      62.611  70.501  72.563  1.00  0.00           C
ATOM  12266 4C21 POPE  145      61.231  71.160  72.693  1.00  0.00           C
ATOM  12269 5C21 POPE  145      60.760  71.851  71.403  1.00  0.00           C
ATOM  12272 6C21 POPE  145      61.641  73.051  71.023  1.00  0.00           C
ATOM  12275 7C21 POPE  145      60.981  73.940  69.944  1.00  0.00           C
ATOM  12278 8C21 POPE  145      61.812  75.171  69.603  1.00  0.00           C
ATOM  12282  C33 POPE  145      73.322  59.271  74.034  1.00  0.00           C
ATOM  12285  C34 POPE  145      72.220  59.370  72.973  1.00  0.00           C
ATOM  12288  C35 POPE  145      72.382  58.330  71.863  1.00  0.00           C
ATOM  12291  C36 POPE  145      71.141  58.190  70.973  1.00  0.00           C
ATOM  12294  C37 POPE  145      71.391  57.210  69.834  1.00  0.00           C
ATOM  12297  C38 POPE  145      70.172  56.950  68.943  1.00  0.00           C
ATOM  12300  C39 POPE  145      70.521  56.271  67.603  1.00  0.00           C
ATOM  12303 0C31 POPE  145      71.360  54.991  67.714  1.00  0.00           C
ATOM  12306 1C31 POPE  145      72.870  55.251  67.504  1.00  0.00           C
ATOM  12309 2C31 POPE  145      73.712  53.990  67.223  1.00  0.00           C
ATOM  12312 3C31 POPE  145      74.670  54.211  66.053  1.00  0.00           C
ATOM  12315 4C31 POPE  145      75.620  53.050  65.773  1.00  0.00           C
ATOM  12318 5C31 POPE  145      76.422  53.260  64.493  1.00  0.00           C
ATOM  12321 6C31 POPE  145      77.411  52.140  64.183  1.00  0.00           C
ATOM  12325  NH3 POPE  146      64.800  33.581  77.913  1.00  0.00           N
ATOM  12329  C12 POPE  146      64.242  34.910  77.473  1.00  0.00           C
ATOM  12332  C11 POPE  146      63.050  34.681  76.543  1.00  0.00           C
ATOM  12335  P   POPE  146      60.951  35.981  75.723  1.00  0.00           P
ATOM  12336  O13 POPE  146      60.161  35.292  76.763  1.00  0.00           O
ATOM  12337  O14 POPE  146      60.541  37.372  75.434  1.00  0.00           O
ATOM  12338  O11 POPE  146      60.830  35.120  74.373  1.00  0.00           O
ATOM  12339  O12 POPE  146      62.462  35.921  76.173  1.00  0.00           O
ATOM  12340  C1  POPE  146      59.930  35.721  73.404  1.00  0.00           C
ATOM  12343  C2  POPE  146      59.400  34.710  72.343  1.00  0.00           C
ATOM  12345  O21 POPE  146      58.870  35.391  71.194  1.00  0.00           O
ATOM  12346  C21 POPE  146      57.672  35.960  71.283  1.00  0.00           C
ATOM  12347  O22 POPE  146      57.141  36.361  72.303  1.00  0.00           O
ATOM  12348  C22 POPE  146      56.981  35.831  69.913  1.00  0.00           C
ATOM  12351  C3  POPE  146      58.381  33.701  72.954  1.00  0.00           C
ATOM  12354  O31 POPE  146      57.370  33.261  72.014  1.00  0.00           O
ATOM  12355  C31 POPE  146      57.742  32.370  71.124  1.00  0.00           C
ATOM  12356  O32 POPE  146      58.810  31.771  71.124  1.00  0.00           O
ATOM  12357  C32 POPE  146      56.620  32.171  70.113  1.00  0.00           C
ATOM  12360  C23 POPE  146      56.991  37.120  69.053  1.00  0.00           C
ATOM  12363  C24 POPE  146      57.350  36.900  67.574  1.00  0.00           C
ATOM  12366  C25 POPE  146      56.140  36.721  66.633  1.00  0.00           C
ATOM  12369  C26 POPE  146      56.190  37.600  65.363  1.00  0.00           C
ATOM  12372  C27 POPE  146      55.042  37.252  64.403  1.00  0.00           C
ATOM  12375  C28 POPE  146      54.811  38.130  63.153  1.00  0.00           C
ATOM  12378  C29 POPE  146      53.561  37.640  62.463  1.00  0.00           C
ATOM  12380 0C21 POPE  146      53.041  38.050  61.293  1.00  0.00           C
ATOM  12382 1C21 POPE  146      53.540  39.120  60.354  1.00  0.00           C
ATOM  12385 2C21 POPE  146      52.350  39.710  59.573  1.00  0.00           C
ATOM  12388 3C21 POPE  146      52.751  40.550  58.343  1.00  0.00           C
ATOM  12391 4C21 POPE  146      51.542  40.830  57.433  1.00  0.00           C
ATOM  12394 5C21 POPE  146      51.911  41.220  55.993  1.00  0.00           C
ATOM  12397 6C21 POPE  146      52.290  42.691  55.813  1.00  0.00           C
ATOM  12400 7C21 POPE  146      52.620  43.011  54.343  1.00  0.00           C
ATOM  12403 8C21 POPE  146      52.971  44.480  54.104  1.00  0.00           C
ATOM  12407  C33 POPE  146      57.141  32.081  68.663  1.00  0.00           C
ATOM  12410  C34 POPE  146      55.990  32.050  67.644  1.00  0.00           C
ATOM  12413  C35 POPE  146      56.521  31.760  66.243  1.00  0.00           C
ATOM  12416  C36 POPE  146      55.480  31.611  65.133  1.00  0.00           C
ATOM  12419  C37 POPE  146      56.212  31.151  63.863  1.00  0.00           C
ATOM  12422  C38 POPE  146      55.530  31.490  62.533  1.00  0.00           C
ATOM  12425  C39 POPE  146      56.341  30.982  61.324  1.00  0.00           C
ATOM  12428 0C31 POPE  146      57.840  31.321  61.403  1.00  0.00           C
ATOM  12431 1C31 POPE  146      58.701  30.800  60.243  1.00  0.00           C
ATOM  12434 2C31 POPE  146      60.190  30.961  60.563  1.00  0.00           C
ATOM  12437 3C31 POPE  146      61.120  30.140  59.653  1.00  0.00           C
ATOM  12440 4C31 POPE  146      61.161  30.631  58.194  1.00  0.00           C
ATOM  12443 5C31 POPE  146      62.220  29.881  57.383  1.00  0.00           C
ATOM  12446 6C31 POPE  146      62.311  30.331  55.923  1.00  0.00           C
ATOM  12450  NH3 POPE  147      38.731  74.241  77.353  1.00  0.00           N
ATOM  12454  C12 POPE  147      39.591  73.141  77.873  1.00  0.00           C
ATOM  12457  C11 POPE  147      40.981  73.651  78.243  1.00  0.00           C
ATOM  12460  P   POPE  147      43.341  72.581  78.723  1.00  0.00           P
ATOM  12461  O13 POPE  147      43.782  73.671  77.823  1.00  0.00           O
ATOM  12462  O14 POPE  147      43.661  72.652  80.163  1.00  0.00           O
ATOM  12463  O11 POPE  147      43.620  71.111  78.123  1.00  0.00           O
ATOM  12464  O12 POPE  147      41.760  72.531  78.633  1.00  0.00           O
ATOM  12465  C1  POPE  147      44.271  70.991  76.853  1.00  0.00           C
ATOM  12468  C2  POPE  147      43.271  70.861  75.673  1.00  0.00           C
ATOM  12470  O21 POPE  147      43.661  69.822  74.783  1.00  0.00           O
ATOM  12471  C21 POPE  147      44.610  70.081  73.913  1.00  0.00           C
ATOM  12472  O22 POPE  147      45.340  71.050  73.913  1.00  0.00           O
ATOM  12473  C22 POPE  147      44.451  69.042  72.803  1.00  0.00           C
ATOM  12476  C3  POPE  147      42.840  72.221  75.033  1.00  0.00           C
ATOM  12479  O31 POPE  147      42.350  72.081  73.693  1.00  0.00           O
ATOM  12480  C31 POPE  147      41.231  71.402  73.493  1.00  0.00           C
ATOM  12481  O32 POPE  147      40.471  70.980  74.344  1.00  0.00           O
ATOM  12482  C32 POPE  147      41.161  71.190  71.973  1.00  0.00           C
ATOM  12485  C23 POPE  147      45.760  68.371  72.353  1.00  0.00           C
ATOM  12488  C24 POPE  147      45.501  67.291  71.293  1.00  0.00           C
ATOM  12491  C25 POPE  147      44.890  67.830  69.993  1.00  0.00           C
ATOM  12494  C26 POPE  147      44.530  66.722  69.013  1.00  0.00           C
ATOM  12497  C27 POPE  147      44.150  67.252  67.623  1.00  0.00           C
ATOM  12500  C28 POPE  147      43.880  66.131  66.604  1.00  0.00           C
ATOM  12503  C29 POPE  147      43.610  66.650  65.214  1.00  0.00           C
ATOM  12505 0C21 POPE  147      43.870  65.980  64.073  1.00  0.00           C
ATOM  12507 1C21 POPE  147      44.440  64.581  64.003  1.00  0.00           C
ATOM  12510 2C21 POPE  147      45.911  64.491  63.543  1.00  0.00           C
ATOM  12513 3C21 POPE  147      46.082  64.080  62.073  1.00  0.00           C
ATOM  12516 4C21 POPE  147      47.560  63.850  61.703  1.00  0.00           C
ATOM  12519 5C21 POPE  147      48.350  65.120  61.383  1.00  0.00           C
ATOM  12522 6C21 POPE  147      48.300  65.480  59.893  1.00  0.00           C
ATOM  12525 7C21 POPE  147      49.160  66.701  59.563  1.00  0.00           C
ATOM  12528 8C21 POPE  147      49.190  66.991  58.063  1.00  0.00           C
ATOM  12532  C33 POPE  147      40.292  70.050  71.423  1.00  0.00           C
ATOM  12535  C34 POPE  147      40.312  70.012  69.883  1.00  0.00           C
ATOM  12538  C35 POPE  147      41.431  70.790  69.174  1.00  0.00           C
ATOM  12541  C36 POPE  147      41.481  70.590  67.653  1.00  0.00           C
ATOM  12544  C37 POPE  147      42.580  71.451  67.003  1.00  0.00           C
ATOM  12547  C38 POPE  147      43.652  70.641  66.254  1.00  0.00           C
ATOM  12550  C39 POPE  147      43.740  70.991  64.753  1.00  0.00           C
ATOM  12553 0C31 POPE  147      44.841  70.211  64.034  1.00  0.00           C
ATOM  12556 1C31 POPE  147      44.530  69.960  62.553  1.00  0.00           C
ATOM  12559 2C31 POPE  147      45.690  69.271  61.813  1.00  0.00           C
ATOM  12562 3C31 POPE  147      45.340  68.870  60.373  1.00  0.00           C
ATOM  12565 4C31 POPE  147      44.561  67.550  60.293  1.00  0.00           C
ATOM  12568 5C31 POPE  147      44.260  67.121  58.853  1.00  0.00           C
ATOM  12571 6C31 POPE  147      43.631  65.730  58.754  1.00  0.00           C
ATOM  12575  NH3 POPE  148       1.660  95.361  79.043  1.00  0.00           N
ATOM  12579  C12 POPE  148       2.000  96.831  79.034  1.00  0.00           C
ATOM  12582  C11 POPE  148       3.510  97.181  78.874  1.00  0.00           C
ATOM  12585  P   POPE  148       4.900  99.410  78.524  1.00  0.00           P
ATOM  12586  O13 POPE  148       5.040 100.711  79.213  1.00  0.00           O
ATOM  12587  O14 POPE  148       6.120  98.580  78.313  1.00  0.00           O
ATOM  12588  O11 POPE  148       4.260  99.690  77.104  1.00  0.00           O
ATOM  12589  O12 POPE  148       3.730  98.561  79.204  1.00  0.00           O
ATOM  12590  C1  POPE  148       5.120 100.350  76.153  1.00  0.00           C
ATOM  12593  C2  POPE  148       4.390 100.630  74.813  1.00  0.00           C
ATOM  12595  O21 POPE  148       5.290 100.411  73.723  1.00  0.00           O
ATOM  12596  C21 POPE  148       6.170 101.362  73.444  1.00  0.00           C
ATOM  12597  O22 POPE  148       6.390 102.372  74.073  1.00  0.00           O
ATOM  12598  C22 POPE  148       6.870 100.911  72.163  1.00  0.00           C
ATOM  12601  C3  POPE  148       3.640 102.001  74.764  1.00  0.00           C
ATOM  12604  O31 POPE  148       3.360 102.451  73.413  1.00  0.00           O
ATOM  12605  C31 POPE  148       2.240 102.010  72.884  1.00  0.00           C
ATOM  12606  O32 POPE  148       1.440 101.271  73.424  1.00  0.00           O
ATOM  12607  C32 POPE  148       2.150 102.512  71.433  1.00  0.00           C
ATOM  12610  C23 POPE  148       7.810 101.931  71.483  1.00  0.00           C
ATOM  12613  C24 POPE  148       8.230 101.320  70.144  1.00  0.00           C
ATOM  12616  C25 POPE  148       9.160 102.201  69.293  1.00  0.00           C
ATOM  12619  C26 POPE  148       9.410 101.530  67.933  1.00  0.00           C
ATOM  12622  C27 POPE  148       9.740 102.512  66.804  1.00  0.00           C
ATOM  12625  C28 POPE  148       9.650 101.880  65.403  1.00  0.00           C
ATOM  12628  C29 POPE  148      10.830 101.021  65.004  1.00  0.00           C
ATOM  12630 0C21 POPE  148      11.661 101.292  63.973  1.00  0.00           C
ATOM  12632 1C21 POPE  148      11.530 102.502  63.093  1.00  0.00           C
ATOM  12635 2C21 POPE  148      12.660 102.730  62.084  1.00  0.00           C
ATOM  12638 3C21 POPE  148      12.610 104.161  61.513  1.00  0.00           C
ATOM  12641 4C21 POPE  148      13.690 104.442  60.453  1.00  0.00           C
ATOM  12644 5C21 POPE  148      14.170 105.900  60.433  1.00  0.00           C
ATOM  12647 6C21 POPE  148      13.220 106.931  59.793  1.00  0.00           C
ATOM  12650 7C21 POPE  148      13.730 108.361  60.033  1.00  0.00           C
ATOM  12653 8C21 POPE  148      12.950 109.442  59.273  1.00  0.00           C
ATOM  12657  C33 POPE  148       0.750 102.271  70.843  1.00  0.00           C
ATOM  12660  C34 POPE  148       0.570 102.911  69.463  1.00  0.00           C
ATOM  12663  C35 POPE  148      -0.701 102.441  68.723  1.00  0.00           C
ATOM  12666  C36 POPE  148      -2.001 102.600  69.533  1.00  0.00           C
ATOM  12669  C37 POPE  148      -3.191 101.931  68.834  1.00  0.00           C
ATOM  12672  C38 POPE  148      -4.381 101.701  69.773  1.00  0.00           C
ATOM  12675  C39 POPE  148      -5.301 100.560  69.304  1.00  0.00           C
ATOM  12678 0C31 POPE  148      -6.711 101.040  68.933  1.00  0.00           C
[truncated: 1,654,667 more chars]
