# Supplementary material for: Characterizing Membrane Association and Periplasmic Transfer of Bacterial Lipoproteins through Molecular Dynamics Simulations
Source: Structure. 2020 Apr 7;28(4):475–487.e3. doi: 10.1016/j.str.2020.01.012 (PMC7139219; doi:10.1016/j.str.2020.01.012)
Supplement: Data S2. Final Coordinates from Simulations (A–L), Related to Figure 3 [file mmc4.zip › A-L/LPP-2-atomistic.pdb]

TITLE     Protein
REMARK    THIS IS A SIMULATION BOX
CRYST1  128.602  128.602  124.990  90.00  90.00  90.00 P 1           1
MODEL        1
ATOM      1  N   CYSTA   1      50.156  32.156  80.530  1.00  0.00           N
ATOM      3  CA  CYSTA   1      50.666  33.096  81.520  1.00  0.00           C
ATOM      5  C   CYSTA   1      52.186  32.976  81.760  1.00  0.00           C
ATOM      6  O   CYSTA   1      52.916  33.896  81.410  1.00  0.00           O
ATOM      7  CB  CYSTA   1      50.346  34.596  81.130  1.00  0.00           C
ATOM     10  SG  CYSTA   1      48.596  35.086  80.890  1.00  0.00           S
ATOM     11  C1  CYSTA   1      48.236  34.936  79.090  1.00  0.00           C
ATOM     14  CA1 CYSTA   1      50.516  32.006  79.250  1.00  0.00           C
ATOM     15  OA1 CYSTA   1      49.866  31.206  78.590  1.00  0.00           O
ATOM     16  CA2 CYSTA   1      51.636  32.756  78.570  1.00  0.00           C
ATOM     19  C11 CYSTA   1      47.056  35.766  78.440  1.00  0.00           C
ATOM     21  O11 CYSTA   1      47.556  36.856  77.660  1.00  0.00           O
ATOM     22  CX1 CYSTA   1      47.866  37.966  78.310  1.00  0.00           C
ATOM     23  OX1 CYSTA   1      47.966  38.076  79.520  1.00  0.00           O
ATOM     24  CX2 CYSTA   1      48.096  39.096  77.310  1.00  0.00           C
ATOM     27  C12 CYSTA   1      45.816  36.136  79.350  1.00  0.00           C
ATOM     30  O12 CYSTA   1      44.946  37.196  78.870  1.00  0.00           O
ATOM     31  CD1 CYSTA   1      43.746  36.996  78.310  1.00  0.00           C
ATOM     32  OD1 CYSTA   1      42.816  37.786  78.370  1.00  0.00           O
ATOM     33  CD2 CYSTA   1      43.706  35.776  77.400  1.00  0.00           C
ATOM     36  CA3 CYSTA   1      52.836  31.846  78.270  1.00  0.00           C
ATOM     39  CA4 CYSTA   1      54.026  32.616  77.690  1.00  0.00           C
ATOM     42  CA5 CYSTA   1      55.276  31.746  77.470  1.00  0.00           C
ATOM     45  CA6 CYSTA   1      55.096  30.536  76.550  1.00  0.00           C
ATOM     48  CA7 CYSTA   1      54.436  30.906  75.230  1.00  0.00           C
ATOM     51  CA8 CYSTA   1      54.636  29.816  74.170  1.00  0.00           C
ATOM     54  CA9 CYSTA   1      54.156  30.296  72.800  1.00  0.00           C
ATOM     57 0CA1 CYSTA   1      54.586  29.366  71.660  1.00  0.00           C
ATOM     60 1CA1 CYSTA   1      56.106  29.336  71.460  1.00  0.00           C
ATOM     63 2CA1 CYSTA   1      56.496  28.566  70.190  1.00  0.00           C
ATOM     66 3CA1 CYSTA   1      56.426  29.466  68.950  1.00  0.00           C
ATOM     69 4CA1 CYSTA   1      56.466  28.686  67.640  1.00  0.00           C
ATOM     72 5CA1 CYSTA   1      55.096  28.136  67.230  1.00  0.00           C
ATOM     75 6CA1 CYSTA   1      55.116  27.396  65.890  1.00  0.00           C
ATOM     79  CD3 CYSTA   1      44.306  36.146  76.030  1.00  0.00           C
ATOM     82  CD4 CYSTA   1      43.296  36.926  75.180  1.00  0.00           C
ATOM     85  CD5 CYSTA   1      43.906  37.676  73.990  1.00  0.00           C
ATOM     88  CD6 CYSTA   1      44.646  36.796  72.980  1.00  0.00           C
ATOM     91  CD7 CYSTA   1      45.236  37.636  71.840  1.00  0.00           C
ATOM     94  CD8 CYSTA   1      46.216  36.836  70.990  1.00  0.00           C
ATOM     97  CD9 CYSTA   1      47.176  37.696  70.170  1.00  0.00           C
ATOM    100 0CD1 CYSTA   1      46.526  38.516  69.050  1.00  0.00           C
ATOM    103 1CD1 CYSTA   1      47.596  39.086  68.110  1.00  0.00           C
ATOM    106 2CD1 CYSTA   1      47.046  39.636  66.780  1.00  0.00           C
ATOM    109 3CD1 CYSTA   1      48.036  39.496  65.610  1.00  0.00           C
ATOM    112 4CD1 CYSTA   1      49.426  40.106  65.850  1.00  0.00           C
ATOM    115 5CD1 CYSTA   1      50.496  39.546  64.900  1.00  0.00           C
ATOM    118 6CD1 CYSTA   1      51.886  40.146  65.120  1.00  0.00           C
ATOM    122  CX3 CYSTA   1      49.236  38.806  76.310  1.00  0.00           C
ATOM    125  CX4 CYSTA   1      48.766  38.246  74.960  1.00  0.00           C
ATOM    128  CX5 CYSTA   1      48.016  39.256  74.070  1.00  0.00           C
ATOM    131  CX6 CYSTA   1      48.846  40.476  73.650  1.00  0.00           C
ATOM    134  CX7 CYSTA   1      48.116  41.386  72.650  1.00  0.00           C
ATOM    137  CX8 CYSTA   1      48.916  42.636  72.230  1.00  0.00           C
ATOM    140  CX9 CYSTA   1      50.186  42.276  71.480  1.00  0.00           C
ATOM    142 0CX1 CYSTA   1      50.616  42.736  70.300  1.00  0.00           C
ATOM    144 1CX1 CYSTA   1      49.976  43.736  69.360  1.00  0.00           C
ATOM    147 2CX1 CYSTA   1      50.236  43.316  67.900  1.00  0.00           C
ATOM    150 3CX1 CYSTA   1      50.146  44.446  66.860  1.00  0.00           C
ATOM    153 4CX1 CYSTA   1      50.756  43.976  65.530  1.00  0.00           C
ATOM    156 5CX1 CYSTA   1      50.226  44.626  64.250  1.00  0.00           C
ATOM    159 6CX1 CYSTA   1      50.776  43.886  63.020  1.00  0.00           C
ATOM    162 7CX1 CYSTA   1      50.266  44.416  61.680  1.00  0.00           C
ATOM    165 8CX1 CYSTA   1      50.786  43.616  60.480  1.00  0.00           C
ATOM    169  N   SER A   2      52.816  31.916  82.310  1.00  0.00           N
ATOM    171  CA  SER A   2      52.386  30.606  82.800  1.00  0.00           C
ATOM    173  CB  SER A   2      53.306  29.536  82.100  1.00  0.00           C
ATOM    176  OG  SER A   2      53.366  28.246  82.700  1.00  0.00           O
ATOM    178  C   SER A   2      52.556  30.506  84.310  1.00  0.00           C
ATOM    179  O   SER A   2      51.946  29.696  84.990  1.00  0.00           O
ATOM    180  N   SER A   3      53.366  31.426  84.870  1.00  0.00           N
ATOM    182  CA  SER A   3      53.556  31.646  86.300  1.00  0.00           C
ATOM    184  CB  SER A   3      54.966  31.236  86.830  1.00  0.00           C
ATOM    187  OG  SER A   3      54.996  29.896  87.320  1.00  0.00           O
ATOM    189  C   SER A   3      53.366  33.126  86.550  1.00  0.00           C
ATOM    190  O   SER A   3      53.626  33.956  85.690  1.00  0.00           O
ATOM    191  N   ASN A   4      52.856  33.496  87.760  1.00  0.00           N
ATOM    193  CA  ASN A   4      52.656  34.876  88.180  1.00  0.00           C
ATOM    195  CB  ASN A   4      53.936  35.786  88.060  1.00  0.00           C
ATOM    198  CG  ASN A   4      55.196  35.266  88.780  1.00  0.00           C
ATOM    199  OD1 ASN A   4      56.346  35.556  88.410  1.00  0.00           O
ATOM    200  ND2 ASN A   4      55.006  34.466  89.850  1.00  0.00           N
ATOM    203  C   ASN A   4      51.426  35.526  87.520  1.00  0.00           C
ATOM    204  O   ASN A   4      51.286  36.746  87.410  1.00  0.00           O
ATOM    205  N   ALA A   5      50.516  34.696  86.980  1.00  0.00           N
ATOM    207  CA  ALA A   5      49.646  35.136  85.920  1.00  0.00           C
ATOM    209  CB  ALA A   5      50.496  35.316  84.640  1.00  0.00           C
ATOM    213  C   ALA A   5      48.536  34.166  85.600  1.00  0.00           C
ATOM    214  O   ALA A   5      48.536  33.026  86.070  1.00  0.00           O
ATOM    215  N   LYS A   6      47.576  34.546  84.730  1.00  0.00           N
ATOM    217  CA  LYS A   6      46.986  35.876  84.540  1.00  0.00           C
ATOM    219  CB  LYS A   6      46.206  36.066  83.210  1.00  0.00           C
ATOM    222  CG  LYS A   6      45.606  34.776  82.630  1.00  0.00           C
ATOM    225  CD  LYS A   6      44.166  34.376  83.030  1.00  0.00           C
ATOM    228  CE  LYS A   6      44.096  33.376  84.190  1.00  0.00           C
ATOM    231  NZ  LYS A   6      42.916  32.496  84.100  1.00  0.00           N
ATOM    235  C   LYS A   6      46.066  36.286  85.660  1.00  0.00           C
ATOM    236  O   LYS A   6      45.626  35.426  86.410  1.00  0.00           O
ATOM    237  N   ILE A   7      45.746  37.586  85.860  1.00  0.00           N
ATOM    239  CA  ILE A   7      46.086  38.806  85.110  1.00  0.00           C
ATOM    241  CB  ILE A   7      44.816  39.436  84.510  1.00  0.00           C
ATOM    243  CG2 ILE A   7      43.976  40.126  85.600  1.00  0.00           C
ATOM    247  CG1 ILE A   7      45.106  40.376  83.310  1.00  0.00           C
ATOM    250  CD  ILE A   7      43.836  40.766  82.550  1.00  0.00           C
ATOM    254  C   ILE A   7      46.816  39.796  86.040  1.00  0.00           C
ATOM    255  O   ILE A   7      46.906  41.006  85.810  1.00  0.00           O
ATOM    256  N   ASP A   8      47.366  39.256  87.160  1.00  0.00           N
ATOM    258  CA  ASP A   8      47.976  39.976  88.270  1.00  0.00           C
ATOM    260  CB  ASP A   8      48.576  38.866  89.210  1.00  0.00           C
ATOM    263  CG  ASP A   8      49.376  39.276  90.440  1.00  0.00           C
ATOM    264  OD1 ASP A   8      49.966  38.356  91.070  1.00  0.00           O
ATOM    265  OD2 ASP A   8      49.356  40.466  90.830  1.00  0.00           O
ATOM    266  C   ASP A   8      49.026  40.986  87.810  1.00  0.00           C
ATOM    267  O   ASP A   8      49.016  42.156  88.180  1.00  0.00           O
ATOM    268  N   GLN A   9      49.926  40.536  86.910  1.00  0.00           N
ATOM    270  CA  GLN A   9      51.066  41.276  86.420  1.00  0.00           C
ATOM    272  CB  GLN A   9      51.956  40.376  85.520  1.00  0.00           C
ATOM    275  CG  GLN A   9      53.456  40.416  85.840  1.00  0.00           C
ATOM    278  CD  GLN A   9      53.786  40.156  87.310  1.00  0.00           C
ATOM    279  OE1 GLN A   9      54.716  40.736  87.860  1.00  0.00           O
ATOM    280  NE2 GLN A   9      53.026  39.256  87.980  1.00  0.00           N
ATOM    283  C   GLN A   9      50.716  42.536  85.670  1.00  0.00           C
ATOM    284  O   GLN A   9      51.256  43.596  85.930  1.00  0.00           O
ATOM    285  N   LEU A  10      49.766  42.516  84.720  1.00  0.00           N
ATOM    287  CA  LEU A  10      49.496  43.686  83.920  1.00  0.00           C
ATOM    289  CB  LEU A  10      49.386  43.396  82.400  1.00  0.00           C
ATOM    292  CG  LEU A  10      50.406  44.246  81.610  1.00  0.00           C
ATOM    294  CD1 LEU A  10      50.026  44.406  80.140  1.00  0.00           C
ATOM    298  CD2 LEU A  10      51.806  43.636  81.730  1.00  0.00           C
ATOM    302  C   LEU A  10      48.286  44.436  84.410  1.00  0.00           C
ATOM    303  O   LEU A  10      48.016  45.516  83.900  1.00  0.00           O
ATOM    304  N   SER A  11      47.586  43.976  85.460  1.00  0.00           N
ATOM    306  CA  SER A  11      46.936  44.916  86.360  1.00  0.00           C
ATOM    308  CB  SER A  11      45.866  44.206  87.230  1.00  0.00           C
ATOM    311  OG  SER A  11      44.926  45.116  87.830  1.00  0.00           O
ATOM    313  C   SER A  11      47.976  45.656  87.210  1.00  0.00           C
ATOM    314  O   SER A  11      48.006  46.876  87.340  1.00  0.00           O
ATOM    315  N   SER A  12      48.936  44.896  87.770  1.00  0.00           N
ATOM    317  CA  SER A  12      49.996  45.386  88.640  1.00  0.00           C
ATOM    319  CB  SER A  12      50.696  44.236  89.390  1.00  0.00           C
ATOM    322  OG  SER A  12      51.676  44.696  90.320  1.00  0.00           O
ATOM    324  C   SER A  12      50.996  46.356  88.000  1.00  0.00           C
ATOM    325  O   SER A  12      51.376  47.356  88.600  1.00  0.00           O
ATOM    326  N   ASP A  13      51.436  46.126  86.750  1.00  0.00           N
ATOM    328  CA  ASP A  13      52.176  47.056  85.920  1.00  0.00           C
ATOM    330  CB  ASP A  13      52.656  46.386  84.590  1.00  0.00           C
ATOM    333  CG  ASP A  13      53.796  45.386  84.800  1.00  0.00           C
ATOM    334  OD1 ASP A  13      54.116  44.646  83.820  1.00  0.00           O
ATOM    335  OD2 ASP A  13      54.466  45.416  85.860  1.00  0.00           O
ATOM    336  C   ASP A  13      51.436  48.376  85.640  1.00  0.00           C
ATOM    337  O   ASP A  13      52.026  49.456  85.710  1.00  0.00           O
ATOM    338  N   VAL A  14      50.106  48.366  85.360  1.00  0.00           N
ATOM    340  CA  VAL A  14      49.286  49.576  85.220  1.00  0.00           C
ATOM    342  CB  VAL A  14      47.866  49.226  84.770  1.00  0.00           C
ATOM    344  CG1 VAL A  14      46.926  50.446  84.710  1.00  0.00           C
ATOM    348  CG2 VAL A  14      47.926  48.606  83.360  1.00  0.00           C
ATOM    352  C   VAL A  14      49.276  50.416  86.500  1.00  0.00           C
ATOM    353  O   VAL A  14      49.516  51.626  86.530  1.00  0.00           O
ATOM    354  N   GLN A  15      49.126  49.696  87.640  1.00  0.00           N
ATOM    356  CA  GLN A  15      49.256  50.176  89.000  1.00  0.00           C
ATOM    358  CB  GLN A  15      49.146  48.946  89.960  1.00  0.00           C
ATOM    361  CG  GLN A  15      48.226  49.146  91.170  1.00  0.00           C
ATOM    364  CD  GLN A  15      46.736  48.906  90.920  1.00  0.00           C
ATOM    365  OE1 GLN A  15      45.996  48.876  91.900  1.00  0.00           O
ATOM    366  NE2 GLN A  15      46.276  48.746  89.660  1.00  0.00           N
ATOM    369  C   GLN A  15      50.616  50.826  89.260  1.00  0.00           C
ATOM    370  O   GLN A  15      50.746  51.926  89.800  1.00  0.00           O
ATOM    371  N   THR A  16      51.676  50.116  88.820  1.00  0.00           N
ATOM    373  CA  THR A  16      53.076  50.486  88.980  1.00  0.00           C
ATOM    375  CB  THR A  16      54.056  49.396  88.510  1.00  0.00           C
ATOM    377  OG1 THR A  16      54.916  49.026  89.560  1.00  0.00           O
ATOM    379  CG2 THR A  16      54.976  49.726  87.320  1.00  0.00           C
ATOM    383  C   THR A  16      53.386  51.786  88.310  1.00  0.00           C
ATOM    384  O   THR A  16      54.076  52.626  88.880  1.00  0.00           O
ATOM    385  N   LEU A  17      52.896  52.026  87.070  1.00  0.00           N
ATOM    387  CA  LEU A  17      53.306  53.226  86.390  1.00  0.00           C
ATOM    389  CB  LEU A  17      53.156  53.106  84.870  1.00  0.00           C
ATOM    392  CG  LEU A  17      54.016  54.116  84.090  1.00  0.00           C
ATOM    394  CD1 LEU A  17      53.846  53.896  82.580  1.00  0.00           C
ATOM    398  CD2 LEU A  17      55.506  54.046  84.510  1.00  0.00           C
ATOM    402  C   LEU A  17      52.626  54.456  86.960  1.00  0.00           C
ATOM    403  O   LEU A  17      53.246  55.506  87.120  1.00  0.00           O
ATOM    404  N   ASN A  18      51.366  54.296  87.440  1.00  0.00           N
ATOM    406  CA  ASN A  18      50.666  55.346  88.180  1.00  0.00           C
ATOM    408  CB  ASN A  18      49.236  54.876  88.610  1.00  0.00           C
ATOM    411  CG  ASN A  18      48.176  54.756  87.500  1.00  0.00           C
ATOM    412  OD1 ASN A  18      46.986  54.636  87.810  1.00  0.00           O
ATOM    413  ND2 ASN A  18      48.566  54.856  86.220  1.00  0.00           N
ATOM    416  C   ASN A  18      51.396  55.776  89.450  1.00  0.00           C
ATOM    417  O   ASN A  18      51.556  56.966  89.740  1.00  0.00           O
ATOM    418  N   ALA A  19      51.896  54.826  90.270  1.00  0.00           N
ATOM    420  CA  ALA A  19      52.736  55.126  91.410  1.00  0.00           C
ATOM    422  CB  ALA A  19      52.946  53.816  92.190  1.00  0.00           C
ATOM    426  C   ALA A  19      54.096  55.736  91.050  1.00  0.00           C
ATOM    427  O   ALA A  19      54.556  56.706  91.640  1.00  0.00           O
ATOM    428  N   LYS A  20      54.776  55.116  90.070  1.00  0.00           N
ATOM    430  CA  LYS A  20      56.156  55.346  89.700  1.00  0.00           C
ATOM    432  CB  LYS A  20      56.616  54.186  88.790  1.00  0.00           C
ATOM    435  CG  LYS A  20      57.996  54.256  88.140  1.00  0.00           C
ATOM    438  CD  LYS A  20      58.356  52.896  87.510  1.00  0.00           C
ATOM    441  CE  LYS A  20      59.036  51.946  88.510  1.00  0.00           C
ATOM    444  NZ  LYS A  20      59.186  50.586  87.950  1.00  0.00           N
ATOM    448  C   LYS A  20      56.456  56.696  89.080  1.00  0.00           C
ATOM    449  O   LYS A  20      57.506  57.276  89.330  1.00  0.00           O
ATOM    450  N   VAL A  21      55.546  57.206  88.240  1.00  0.00           N
ATOM    452  CA  VAL A  21      55.686  58.476  87.550  1.00  0.00           C
ATOM    454  CB  VAL A  21      54.766  58.516  86.350  1.00  0.00           C
ATOM    456  CG1 VAL A  21      54.786  59.886  85.650  1.00  0.00           C
ATOM    460  CG2 VAL A  21      55.246  57.426  85.370  1.00  0.00           C
ATOM    464  C   VAL A  21      55.576  59.676  88.480  1.00  0.00           C
ATOM    465  O   VAL A  21      56.426  60.576  88.450  1.00  0.00           O
ATOM    466  N   ASP A  22      54.596  59.656  89.400  1.00  0.00           N
ATOM    468  CA  ASP A  22      54.456  60.576  90.520  1.00  0.00           C
ATOM    470  CB  ASP A  22      53.246  60.076  91.370  1.00  0.00           C
ATOM    473  CG  ASP A  22      51.946  60.806  91.060  1.00  0.00           C
ATOM    474  OD1 ASP A  22      50.866  60.286  91.440  1.00  0.00           O
ATOM    475  OD2 ASP A  22      52.046  61.956  90.570  1.00  0.00           O
ATOM    476  C   ASP A  22      55.726  60.636  91.370  1.00  0.00           C
ATOM    477  O   ASP A  22      56.166  61.666  91.870  1.00  0.00           O
ATOM    478  N   GLN A  23      56.396  59.486  91.510  1.00  0.00           N
ATOM    480  CA  GLN A  23      57.566  59.306  92.350  1.00  0.00           C
ATOM    482  CB  GLN A  23      57.736  57.786  92.550  1.00  0.00           C
ATOM    485  CG  GLN A  23      57.956  57.396  94.030  1.00  0.00           C
ATOM    488  CD  GLN A  23      57.336  56.056  94.420  1.00  0.00           C
ATOM    489  OE1 GLN A  23      58.006  55.066  94.700  1.00  0.00           O
ATOM    490  NE2 GLN A  23      55.986  56.016  94.440  1.00  0.00           N
ATOM    493  C   GLN A  23      58.816  59.916  91.720  1.00  0.00           C
ATOM    494  O   GLN A  23      59.786  60.246  92.410  1.00  0.00           O
ATOM    495  N   LEU A  24      58.796  60.116  90.400  1.00  0.00           N
ATOM    497  CA  LEU A  24      59.956  60.476  89.620  1.00  0.00           C
ATOM    499  CB  LEU A  24      60.236  59.376  88.570  1.00  0.00           C
ATOM    502  CG  LEU A  24      61.516  58.556  88.840  1.00  0.00           C
ATOM    504  CD1 LEU A  24      61.636  57.476  87.770  1.00  0.00           C
ATOM    508  CD2 LEU A  24      61.556  57.916  90.230  1.00  0.00           C
ATOM    512  C   LEU A  24      59.786  61.826  88.960  1.00  0.00           C
ATOM    513  O   LEU A  24      60.606  62.236  88.150  1.00  0.00           O
ATOM    514  N   SER A  25      58.736  62.576  89.310  1.00  0.00           N
ATOM    516  CA  SER A  25      58.686  64.026  89.100  1.00  0.00           C
ATOM    518  CB  SER A  25      57.286  64.476  88.620  1.00  0.00           C
ATOM    521  OG  SER A  25      56.256  63.836  89.380  1.00  0.00           O
ATOM    523  C   SER A  25      58.956  64.756  90.380  1.00  0.00           C
ATOM    524  O   SER A  25      59.476  65.866  90.420  1.00  0.00           O
ATOM    525  N   ASN A  26      58.576  64.116  91.510  1.00  0.00           N
ATOM    527  CA  ASN A  26      58.726  64.686  92.830  1.00  0.00           C
ATOM    529  CB  ASN A  26      57.846  63.896  93.850  1.00  0.00           C
ATOM    532  CG  ASN A  26      56.346  64.206  93.760  1.00  0.00           C
ATOM    533  OD1 ASN A  26      55.716  64.236  94.820  1.00  0.00           O
ATOM    534  ND2 ASN A  26      55.776  64.506  92.570  1.00  0.00           N
ATOM    537  C   ASN A  26      60.176  64.716  93.270  1.00  0.00           C
ATOM    538  O   ASN A  26      60.676  65.746  93.730  1.00  0.00           O
ATOM    539  N   ASP A  27      60.906  63.586  93.090  1.00  0.00           N
ATOM    541  CA  ASP A  27      62.256  63.426  93.610  1.00  0.00           C
ATOM    543  CB  ASP A  27      62.366  62.046  94.330  1.00  0.00           C
ATOM    546  CG  ASP A  27      62.976  62.086  95.730  1.00  0.00           C
ATOM    547  OD1 ASP A  27      63.286  60.966  96.200  1.00  0.00           O
ATOM    548  OD2 ASP A  27      63.136  63.166  96.370  1.00  0.00           O
ATOM    549  C   ASP A  27      63.316  63.566  92.500  1.00  0.00           C
ATOM    550  O   ASP A  27      64.506  63.656  92.790  1.00  0.00           O
ATOM    551  N   VAL A  28      62.936  63.656  91.200  1.00  0.00           N
ATOM    553  CA  VAL A  28      63.776  64.306  90.190  1.00  0.00           C
ATOM    555  CB  VAL A  28      63.336  63.946  88.770  1.00  0.00           C
ATOM    557  CG1 VAL A  28      64.046  64.816  87.710  1.00  0.00           C
ATOM    561  CG2 VAL A  28      63.666  62.466  88.530  1.00  0.00           C
ATOM    565  C   VAL A  28      63.776  65.806  90.410  1.00  0.00           C
ATOM    566  O   VAL A  28      64.806  66.426  90.660  1.00  0.00           O
ATOM    567  N   ASN A  29      62.596  66.456  90.440  1.00  0.00           N
ATOM    569  CA  ASN A  29      62.576  67.896  90.620  1.00  0.00           C
ATOM    571  CB  ASN A  29      61.196  68.516  90.270  1.00  0.00           C
ATOM    574  CG  ASN A  29      61.186  70.036  90.050  1.00  0.00           C
ATOM    575  OD1 ASN A  29      60.136  70.666  90.130  1.00  0.00           O
ATOM    576  ND2 ASN A  29      62.356  70.666  89.790  1.00  0.00           N
ATOM    579  C   ASN A  29      63.146  68.356  91.960  1.00  0.00           C
ATOM    580  O   ASN A  29      63.836  69.376  92.010  1.00  0.00           O
ATOM    581  N   ALA A  30      62.946  67.576  93.060  1.00  0.00           N
ATOM    583  CA  ALA A  30      63.706  67.706  94.300  1.00  0.00           C
ATOM    585  CB  ALA A  30      63.426  66.516  95.230  1.00  0.00           C
ATOM    589  C   ALA A  30      65.226  67.816  94.150  1.00  0.00           C
ATOM    590  O   ALA A  30      65.826  68.826  94.530  1.00  0.00           O
ATOM    591  N   MET A  31      65.876  66.796  93.540  1.00  0.00           N
ATOM    593  CA  MET A  31      67.316  66.786  93.430  1.00  0.00           C
ATOM    595  CB  MET A  31      67.816  65.346  93.140  1.00  0.00           C
ATOM    598  CG  MET A  31      69.356  65.176  93.100  1.00  0.00           C
ATOM    601  SD  MET A  31      70.196  65.666  91.560  1.00  0.00           S
ATOM    602  CE  MET A  31      71.836  65.006  91.960  1.00  0.00           C
ATOM    606  C   MET A  31      67.796  67.856  92.460  1.00  0.00           C
ATOM    607  O   MET A  31      68.806  68.526  92.690  1.00  0.00           O
ATOM    608  N   ARG A  32      67.006  68.136  91.400  1.00  0.00           N
ATOM    610  CA  ARG A  32      67.316  69.196  90.470  1.00  0.00           C
ATOM    612  CB  ARG A  32      66.296  69.336  89.300  1.00  0.00           C
ATOM    615  CG  ARG A  32      66.256  68.156  88.310  1.00  0.00           C
ATOM    618  CD  ARG A  32      65.966  68.606  86.880  1.00  0.00           C
ATOM    621  NE  ARG A  32      66.006  67.396  86.000  1.00  0.00           N
ATOM    623  CZ  ARG A  32      65.566  67.416  84.750  1.00  0.00           C
ATOM    624  NH1 ARG A  32      65.616  66.356  83.980  1.00  0.00           N
ATOM    627  NH2 ARG A  32      65.006  68.486  84.230  1.00  0.00           N
ATOM    630  C   ARG A  32      67.446  70.576  91.100  1.00  0.00           C
ATOM    631  O   ARG A  32      68.376  71.316  90.790  1.00  0.00           O
ATOM    632  N   SER A  33      66.526  70.996  92.000  1.00  0.00           N
ATOM    634  CA  SER A  33      66.546  72.396  92.380  1.00  0.00           C
ATOM    636  CB  SER A  33      65.186  72.976  92.830  1.00  0.00           C
ATOM    639  OG  SER A  33      64.876  72.746  94.210  1.00  0.00           O
ATOM    641  C   SER A  33      67.606  72.726  93.420  1.00  0.00           C
ATOM    642  O   SER A  33      68.096  73.846  93.440  1.00  0.00           O
ATOM    643  N   ASP A  34      68.016  71.756  94.280  1.00  0.00           N
ATOM    645  CA  ASP A  34      69.176  71.976  95.150  1.00  0.00           C
ATOM    647  CB  ASP A  34      69.236  70.896  96.260  1.00  0.00           C
ATOM    650  CG  ASP A  34      70.246  71.266  97.340  1.00  0.00           C
ATOM    651  OD1 ASP A  34      70.926  70.346  97.880  1.00  0.00           O
ATOM    652  OD2 ASP A  34      70.286  72.456  97.760  1.00  0.00           O
ATOM    653  C   ASP A  34      70.476  72.056  94.350  1.00  0.00           C
ATOM    654  O   ASP A  34      71.286  72.976  94.510  1.00  0.00           O
ATOM    655  N   VAL A  35      70.656  71.126  93.370  1.00  0.00           N
ATOM    657  CA  VAL A  35      71.766  71.186  92.430  1.00  0.00           C
ATOM    659  CB  VAL A  35      71.806  69.956  91.510  1.00  0.00           C
ATOM    661  CG1 VAL A  35      72.846  70.116  90.370  1.00  0.00           C
ATOM    665  CG2 VAL A  35      72.186  68.716  92.340  1.00  0.00           C
ATOM    669  C   VAL A  35      71.766  72.476  91.650  1.00  0.00           C
ATOM    670  O   VAL A  35      72.796  73.146  91.570  1.00  0.00           O
ATOM    671  N   GLN A  36      70.626  72.936  91.110  1.00  0.00           N
ATOM    673  CA  GLN A  36      70.516  74.226  90.460  1.00  0.00           C
ATOM    675  CB  GLN A  36      69.126  74.406  89.810  1.00  0.00           C
ATOM    678  CG  GLN A  36      69.026  75.616  88.840  1.00  0.00           C
ATOM    681  CD  GLN A  36      69.966  75.596  87.630  1.00  0.00           C
ATOM    682  OE1 GLN A  36      70.206  76.626  87.000  1.00  0.00           O
ATOM    683  NE2 GLN A  36      70.406  74.416  87.150  1.00  0.00           N
ATOM    686  C   GLN A  36      70.806  75.406  91.380  1.00  0.00           C
ATOM    687  O   GLN A  36      71.556  76.296  91.020  1.00  0.00           O
ATOM    688  N   ALA A  37      70.286  75.426  92.620  1.00  0.00           N
ATOM    690  CA  ALA A  37      70.556  76.486  93.560  1.00  0.00           C
ATOM    692  CB  ALA A  37      69.706  76.256  94.830  1.00  0.00           C
ATOM    696  C   ALA A  37      72.036  76.636  93.920  1.00  0.00           C
ATOM    697  O   ALA A  37      72.586  77.726  94.040  1.00  0.00           O
ATOM    698  N   ALA A  38      72.756  75.516  94.060  1.00  0.00           N
ATOM    700  CA  ALA A  38      74.206  75.496  94.180  1.00  0.00           C
ATOM    702  CB  ALA A  38      74.606  74.046  94.470  1.00  0.00           C
ATOM    706  C   ALA A  38      74.966  75.986  92.940  1.00  0.00           C
ATOM    707  O   ALA A  38      76.066  76.536  93.020  1.00  0.00           O
ATOM    708  N   LYS A  39      74.376  75.776  91.760  1.00  0.00           N
ATOM    710  CA  LYS A  39      75.016  75.926  90.470  1.00  0.00           C
ATOM    712  CB  LYS A  39      74.246  75.016  89.500  1.00  0.00           C
ATOM    715  CG  LYS A  39      74.846  74.706  88.130  1.00  0.00           C
ATOM    718  CD  LYS A  39      74.106  73.506  87.530  1.00  0.00           C
ATOM    721  CE  LYS A  39      74.526  73.116  86.110  1.00  0.00           C
ATOM    724  NZ  LYS A  39      73.656  72.036  85.610  1.00  0.00           N
ATOM    728  C   LYS A  39      74.986  77.356  90.000  1.00  0.00           C
ATOM    729  O   LYS A  39      75.896  77.806  89.320  1.00  0.00           O
ATOM    730  N   ASP A  40      73.966  78.146  90.420  1.00  0.00           N
ATOM    732  CA  ASP A  40      73.856  79.556  90.120  1.00  0.00           C
ATOM    734  CB  ASP A  40      72.416  79.896  89.640  1.00  0.00           C
ATOM    737  CG  ASP A  40      71.326  79.966  90.710  1.00  0.00           C
ATOM    738  OD1 ASP A  40      70.286  80.646  90.460  1.00  0.00           O
ATOM    739  OD2 ASP A  40      71.446  79.276  91.740  1.00  0.00           O
ATOM    740  C   ASP A  40      74.346  80.406  91.300  1.00  0.00           C
ATOM    741  O   ASP A  40      74.786  81.536  91.090  1.00  0.00           O
ATOM    742  N   ASP A  41      74.406  79.876  92.530  1.00  0.00           N
ATOM    744  CA  ASP A  41      75.046  80.586  93.610  1.00  0.00           C
ATOM    746  CB  ASP A  41      74.456  80.176  94.960  1.00  0.00           C
ATOM    749  CG  ASP A  41      73.196  80.956  95.240  1.00  0.00           C
ATOM    750  OD1 ASP A  41      72.576  80.656  96.300  1.00  0.00           O
ATOM    751  OD2 ASP A  41      72.896  81.966  94.550  1.00  0.00           O
ATOM    752  C   ASP A  41      76.536  80.416  93.720  1.00  0.00           C
ATOM    753  O   ASP A  41      77.176  81.246  94.360  1.00  0.00           O
ATOM    754  N   ALA A  42      77.146  79.396  93.090  1.00  0.00           N
ATOM    756  CA  ALA A  42      78.566  79.396  92.830  1.00  0.00           C
ATOM    758  CB  ALA A  42      79.056  77.946  92.730  1.00  0.00           C
ATOM    762  C   ALA A  42      78.946  80.176  91.570  1.00  0.00           C
ATOM    763  O   ALA A  42      79.926  80.906  91.610  1.00  0.00           O
ATOM    764  N   ALA A  43      78.146  80.106  90.490  1.00  0.00           N
ATOM    766  CA  ALA A  43      78.456  80.756  89.230  1.00  0.00           C
ATOM    768  CB  ALA A  43      77.626  80.106  88.120  1.00  0.00           C
ATOM    772  C   ALA A  43      78.206  82.256  89.200  1.00  0.00           C
ATOM    773  O   ALA A  43      78.786  83.016  88.430  1.00  0.00           O
ATOM    774  N   ARG A  44      77.336  82.736  90.100  1.00  0.00           N
ATOM    776  CA  ARG A  44      77.296  84.136  90.440  1.00  0.00           C
ATOM    778  CB  ARG A  44      75.936  84.466  91.060  1.00  0.00           C
ATOM    781  CG  ARG A  44      74.816  84.396  90.000  1.00  0.00           C
ATOM    784  CD  ARG A  44      73.466  84.616  90.650  1.00  0.00           C
ATOM    787  NE  ARG A  44      72.436  84.726  89.580  1.00  0.00           N
ATOM    789  CZ  ARG A  44      71.176  85.046  89.830  1.00  0.00           C
ATOM    790  NH1 ARG A  44      70.276  84.976  88.890  1.00  0.00           N
ATOM    793  NH2 ARG A  44      70.806  85.416  91.030  1.00  0.00           N
ATOM    796  C   ARG A  44      78.426  84.566  91.350  1.00  0.00           C
ATOM    797  O   ARG A  44      78.876  85.706  91.280  1.00  0.00           O
ATOM    798  N   ALA A  45      78.886  83.676  92.260  1.00  0.00           N
ATOM    800  CA  ALA A  45      79.786  84.046  93.330  1.00  0.00           C
ATOM    802  CB  ALA A  45      80.006  82.886  94.300  1.00  0.00           C
ATOM    806  C   ALA A  45      81.146  84.596  92.930  1.00  0.00           C
ATOM    807  O   ALA A  45      81.586  85.576  93.520  1.00  0.00           O
ATOM    808  N   ASN A  46      81.856  83.996  91.960  1.00  0.00           N
ATOM    810  CA  ASN A  46      83.216  84.386  91.680  1.00  0.00           C
ATOM    812  CB  ASN A  46      84.086  83.116  91.440  1.00  0.00           C
ATOM    815  CG  ASN A  46      85.596  83.216  91.670  1.00  0.00           C
ATOM    816  OD1 ASN A  46      86.236  82.176  91.810  1.00  0.00           O
ATOM    817  ND2 ASN A  46      86.176  84.426  91.800  1.00  0.00           N
ATOM    820  C   ASN A  46      83.176  85.446  90.570  1.00  0.00           C
ATOM    821  O   ASN A  46      84.026  86.326  90.510  1.00  0.00           O
ATOM    822  N   GLN A  47      82.036  85.506  89.830  1.00  0.00           N
ATOM    824  CA  GLN A  47      81.606  86.616  88.970  1.00  0.00           C
ATOM    826  CB  GLN A  47      80.166  86.316  88.410  1.00  0.00           C
ATOM    829  CG  GLN A  47      79.966  86.266  86.870  1.00  0.00           C
ATOM    832  CD  GLN A  47      80.726  85.196  86.070  1.00  0.00           C
ATOM    833  OE1 GLN A  47      80.876  85.396  84.860  1.00  0.00           O
ATOM    834  NE2 GLN A  47      81.136  84.066  86.680  1.00  0.00           N
ATOM    837  C   GLN A  47      81.546  87.946  89.730  1.00  0.00           C
ATOM    838  O   GLN A  47      82.006  88.996  89.280  1.00  0.00           O
ATOM    839  N   ARG A  48      80.996  87.936  90.970  1.00  0.00           N
ATOM    841  CA  ARG A  48      80.896  89.146  91.790  1.00  0.00           C
ATOM    843  CB  ARG A  48      79.596  89.166  92.640  1.00  0.00           C
ATOM    846  CG  ARG A  48      79.416  87.996  93.630  1.00  0.00           C
ATOM    849  CD  ARG A  48      78.226  88.186  94.570  1.00  0.00           C
ATOM    852  NE  ARG A  48      78.096  86.976  95.460  1.00  0.00           N
ATOM    854  CZ  ARG A  48      77.306  86.966  96.520  1.00  0.00           C
ATOM    855  NH1 ARG A  48      77.246  85.936  97.340  1.00  0.00           N
ATOM    858  NH2 ARG A  48      76.506  87.986  96.740  1.00  0.00           N
ATOM    861  C   ARG A  48      82.076  89.326  92.720  1.00  0.00           C
ATOM    862  O   ARG A  48      82.156  90.296  93.480  1.00  0.00           O
ATOM    863  N   LEU A  49      83.046  88.386  92.720  1.00  0.00           N
ATOM    865  CA  LEU A  49      84.266  88.516  93.500  1.00  0.00           C
ATOM    867  CB  LEU A  49      84.526  87.256  94.370  1.00  0.00           C
ATOM    870  CG  LEU A  49      84.006  87.406  95.820  1.00  0.00           C
ATOM    872  CD1 LEU A  49      84.346  86.186  96.660  1.00  0.00           C
ATOM    876  CD2 LEU A  49      82.496  87.656  95.940  1.00  0.00           C
ATOM    880  C   LEU A  49      85.466  88.866  92.640  1.00  0.00           C
ATOM    881  O   LEU A  49      86.436  89.396  93.160  1.00  0.00           O
ATOM    882  N   ASP A  50      85.386  88.686  91.320  1.00  0.00           N
ATOM    884  CA  ASP A  50      86.466  89.046  90.410  1.00  0.00           C
ATOM    886  CB  ASP A  50      86.926  87.816  89.580  1.00  0.00           C
ATOM    889  CG  ASP A  50      87.676  86.826  90.460  1.00  0.00           C
ATOM    890  OD1 ASP A  50      88.056  85.746  89.940  1.00  0.00           O
ATOM    891  OD2 ASP A  50      87.916  87.116  91.660  1.00  0.00           O
ATOM    892  C   ASP A  50      86.056  90.216  89.510  1.00  0.00           C
ATOM    893  O   ASP A  50      86.786  90.626  88.610  1.00  0.00           O
ATOM    894  N   ASN A  51      84.926  90.876  89.830  1.00  0.00           N
ATOM    896  CA  ASN A  51      84.756  92.286  89.540  1.00  0.00           C
ATOM    898  CB  ASN A  51      83.906  92.486  88.250  1.00  0.00           C
ATOM    901  CG  ASN A  51      83.996  93.856  87.570  1.00  0.00           C
ATOM    902  OD1 ASN A  51      83.056  94.276  86.890  1.00  0.00           O
ATOM    903  ND2 ASN A  51      85.126  94.586  87.710  1.00  0.00           N
ATOM    906  C   ASN A  51      84.176  92.976  90.770  1.00  0.00           C
ATOM    907  O   ASN A  51      83.446  93.966  90.680  1.00  0.00           O
ATOM    908  N   MET A  52      84.526  92.506  92.000  1.00  0.00           N
ATOM    910  CA  MET A  52      84.476  93.386  93.150  1.00  0.00           C
ATOM    912  CB  MET A  52      84.376  92.696  94.550  1.00  0.00           C
ATOM    915  CG  MET A  52      85.586  92.756  95.510  1.00  0.00           C
ATOM    918  SD  MET A  52      86.986  91.716  95.060  1.00  0.00           S
ATOM    919  CE  MET A  52      88.066  92.416  96.320  1.00  0.00           C
ATOM    923  C   MET A  52      85.616  94.376  93.050  1.00  0.00           C
ATOM    924  O   MET A  52      86.806  94.056  92.970  1.00  0.00           O
ATOM    925  N   ALA A  53      85.216  95.636  92.940  1.00  0.00           N
ATOM    927  CA  ALA A  53      86.016  96.626  92.300  1.00  0.00           C
ATOM    929  CB  ALA A  53      85.756  96.636  90.770  1.00  0.00           C
ATOM    933  C   ALA A  53      85.606  97.926  92.890  1.00  0.00           C
ATOM    934  O   ALA A  53      84.456  98.136  93.290  1.00  0.00           O
ATOM    935  N   THR A  54      86.546  98.856  92.930  1.00  0.00           N
ATOM    937  CA  THR A  54      86.306 100.256  93.060  1.00  0.00           C
ATOM    939  CB  THR A  54      86.126 100.736  94.510  1.00  0.00           C
ATOM    941  OG1 THR A  54      85.736 102.106  94.570  1.00  0.00           O
ATOM    943  CG2 THR A  54      87.426 100.586  95.310  1.00  0.00           C
ATOM    947  C   THR A  54      87.526 100.896  92.390  1.00  0.00           C
ATOM    948  OT1 THR A  54      88.436 100.186  91.880  1.00  0.00           O
ATOM    949  OT2 THR A  54      87.596 102.146  92.450  1.00  0.00           O
ATOM    950  NH3 POPEB  55      71.536  13.336  85.050  1.00  0.00           N
ATOM    954  C12 POPEB  55      72.756  14.226  85.120  1.00  0.00           C
ATOM    957  C11 POPEB  55      74.056  13.416  84.930  1.00  0.00           C
ATOM    960  P   POPEB  55      75.766  15.446  85.040  1.00  0.00           P
ATOM    961  O13 POPEB  55      77.166  15.586  84.590  1.00  0.00           O
ATOM    962  O14 POPEB  55      75.546  15.416  86.490  1.00  0.00           O
ATOM    963  O11 POPEB  55      74.896  16.576  84.370  1.00  0.00           O
ATOM    964  O12 POPEB  55      75.136  14.166  84.380  1.00  0.00           O
ATOM    965  C1  POPEB  55      75.176  16.936  83.020  1.00  0.00           C
ATOM    968  C2  POPEB  55      74.226  16.246  82.010  1.00  0.00           C
ATOM    970  O21 POPEB  55      74.916  15.906  80.800  1.00  0.00           O
ATOM    971  C21 POPEB  55      75.606  16.896  80.200  1.00  0.00           C
ATOM    972  O22 POPEB  55      75.666  18.056  80.550  1.00  0.00           O
ATOM    973  C22 POPEB  55      76.376  16.306  79.040  1.00  0.00           C
ATOM    976  C3  POPEB  55      72.896  17.046  81.780  1.00  0.00           C
ATOM    979  O31 POPEB  55      72.026  16.496  80.750  1.00  0.00           O
ATOM    980  C31 POPEB  55      72.216  17.046  79.550  1.00  0.00           C
ATOM    981  O32 POPEB  55      73.136  17.776  79.250  1.00  0.00           O
ATOM    982  C32 POPEB  55      71.056  16.766  78.610  1.00  0.00           C
ATOM    985  C23 POPEB  55      76.106  17.026  77.710  1.00  0.00           C
ATOM    988  C24 POPEB  55      75.046  16.316  76.860  1.00  0.00           C
ATOM    991  C25 POPEB  55      74.916  16.906  75.450  1.00  0.00           C
ATOM    994  C26 POPEB  55      76.186  16.696  74.610  1.00  0.00           C
ATOM    997  C27 POPEB  55      75.946  16.816  73.100  1.00  0.00           C
ATOM   1000  C28 POPEB  55      77.126  16.296  72.270  1.00  0.00           C
ATOM   1003  C29 POPEB  55      77.096  14.786  72.150  1.00  0.00           C
ATOM   1005 0C21 POPEB  55      77.466  14.056  71.080  1.00  0.00           C
ATOM   1007 1C21 POPEB  55      78.036  14.576  69.790  1.00  0.00           C
ATOM   1010 2C21 POPEB  55      77.566  13.836  68.530  1.00  0.00           C
ATOM   1013 3C21 POPEB  55      76.056  13.906  68.280  1.00  0.00           C
ATOM   1016 4C21 POPEB  55      75.656  13.086  67.050  1.00  0.00           C
ATOM   1019 5C21 POPEB  55      75.786  13.856  65.730  1.00  0.00           C
ATOM   1022 6C21 POPEB  55      74.416  14.146  65.090  1.00  0.00           C
ATOM   1025 7C21 POPEB  55      74.436  14.096  63.550  1.00  0.00           C
ATOM   1028 8C21 POPEB  55      73.046  14.276  62.940  1.00  0.00           C
ATOM   1032  C33 POPEB  55      71.296  17.506  77.270  1.00  0.00           C
ATOM   1035  C34 POPEB  55      70.046  17.646  76.390  1.00  0.00           C
ATOM   1038  C35 POPEB  55      70.326  18.416  75.090  1.00  0.00           C
ATOM   1041  C36 POPEB  55      71.146  17.606  74.070  1.00  0.00           C
ATOM   1044  C37 POPEB  55      71.516  18.396  72.810  1.00  0.00           C
ATOM   1047  C38 POPEB  55      72.216  17.506  71.770  1.00  0.00           C
ATOM   1050  C39 POPEB  55      72.316  18.136  70.380  1.00  0.00           C
ATOM   1053 0C31 POPEB  55      71.986  17.136  69.260  1.00  0.00           C
ATOM   1056 1C31 POPEB  55      71.896  17.806  67.880  1.00  0.00           C
ATOM   1059 2C31 POPEB  55      70.996  17.046  66.890  1.00  0.00           C
ATOM   1062 3C31 POPEB  55      70.306  17.986  65.880  1.00  0.00           C
ATOM   1065 4C31 POPEB  55      71.026  18.086  64.530  1.00  0.00           C
ATOM   1068 5C31 POPEB  55      70.656  19.386  63.800  1.00  0.00           C
ATOM   1071 6C31 POPEB  55      71.016  19.376  62.310  1.00  0.00           C
ATOM   1075  NH3 POPEC  56      10.616  73.006  37.450  1.00  0.00           N
ATOM   1079  C12 POPEC  56       9.776  74.226  37.220  1.00  0.00           C
ATOM   1082  C11 POPEC  56      10.036  75.246  38.330  1.00  0.00           C
ATOM   1085  P   POPEC  56       8.346  77.046  39.230  1.00  0.00           P
ATOM   1086  O13 POPEC  56       7.656  78.246  38.710  1.00  0.00           O
ATOM   1087  O14 POPEC  56       7.506  75.996  39.840  1.00  0.00           O
ATOM   1088  O11 POPEC  56       9.466  77.476  40.270  1.00  0.00           O
ATOM   1089  O12 POPEC  56       9.256  76.416  38.080  1.00  0.00           O
ATOM   1090  C1  POPEC  56       9.026  77.816  41.600  1.00  0.00           C
ATOM   1093  C2  POPEC  56      10.156  78.416  42.490  1.00  0.00           C
ATOM   1095  O21 POPEC  56       9.676  78.806  43.800  1.00  0.00           O
ATOM   1096  C21 POPEC  56       9.386  77.806  44.600  1.00  0.00           C
ATOM   1097  O22 POPEC  56       8.496  76.986  44.460  1.00  0.00           O
ATOM   1098  C22 POPEC  56      10.426  77.746  45.720  1.00  0.00           C
ATOM   1101  C3  POPEC  56      10.916  79.626  41.890  1.00  0.00           C
ATOM   1104  O31 POPEC  56      11.876  80.066  42.890  1.00  0.00           O
ATOM   1105  C31 POPEC  56      11.736  81.296  43.370  1.00  0.00           C
ATOM   1106  O32 POPEC  56      11.306  82.256  42.770  1.00  0.00           O
ATOM   1107  C32 POPEC  56      12.256  81.296  44.810  1.00  0.00           C
ATOM   1110  C23 POPEC  56      10.216  76.516  46.620  1.00  0.00           C
ATOM   1113  C24 POPEC  56      11.426  76.226  47.520  1.00  0.00           C
ATOM   1116  C25 POPEC  56      11.676  77.296  48.590  1.00  0.00           C
ATOM   1119  C26 POPEC  56      10.786  77.116  49.830  1.00  0.00           C
ATOM   1122  C27 POPEC  56      11.136  78.106  50.950  1.00  0.00           C
ATOM   1125  C28 POPEC  56      10.056  78.116  52.050  1.00  0.00           C
ATOM   1128  C29 POPEC  56      10.066  79.366  52.880  1.00  0.00           C
ATOM   1130 0C21 POPEC  56      10.196  79.456  54.210  1.00  0.00           C
ATOM   1132 1C21 POPEC  56      10.356  78.316  55.180  1.00  0.00           C
ATOM   1135 2C21 POPEC  56      11.826  77.886  55.450  1.00  0.00           C
ATOM   1138 3C21 POPEC  56      11.916  77.116  56.770  1.00  0.00           C
ATOM   1141 4C21 POPEC  56      13.016  76.046  56.850  1.00  0.00           C
ATOM   1144 5C21 POPEC  56      12.796  75.176  58.100  1.00  0.00           C
ATOM   1147 6C21 POPEC  56      13.536  73.836  58.160  1.00  0.00           C
ATOM   1150 7C21 POPEC  56      12.826  72.896  59.160  1.00  0.00           C
ATOM   1153 8C21 POPEC  56      13.496  71.536  59.360  1.00  0.00           C
ATOM   1157  C33 POPEC  56      12.036  82.656  45.530  1.00  0.00           C
ATOM   1160  C34 POPEC  56      10.956  82.606  46.620  1.00  0.00           C
ATOM   1163  C35 POPEC  56      11.516  82.576  48.050  1.00  0.00           C
ATOM   1166  C36 POPEC  56      10.746  83.466  49.040  1.00  0.00           C
ATOM   1169  C37 POPEC  56      11.426  83.506  50.410  1.00  0.00           C
ATOM   1172  C38 POPEC  56      10.676  84.346  51.450  1.00  0.00           C
ATOM   1175  C39 POPEC  56       9.336  83.736  51.870  1.00  0.00           C
ATOM   1178 0C31 POPEC  56       9.136  83.776  53.400  1.00  0.00           C
ATOM   1181 1C31 POPEC  56       7.746  83.326  53.840  1.00  0.00           C
ATOM   1184 2C31 POPEC  56       7.486  83.616  55.330  1.00  0.00           C
ATOM   1187 3C31 POPEC  56       7.786  82.426  56.270  1.00  0.00           C
ATOM   1190 4C31 POPEC  56       6.576  81.496  56.470  1.00  0.00           C
ATOM   1193 5C31 POPEC  56       6.786  80.506  57.630  1.00  0.00           C
ATOM   1196 6C31 POPEC  56       5.526  79.706  57.970  1.00  0.00           C
ATOM   1200  NH3 POPED  57      71.056  84.226  40.400  1.00  0.00           N
ATOM   1204  C12 POPED  57      69.816  83.466  40.810  1.00  0.00           C
ATOM   1207  C11 POPED  57      68.516  84.276  40.630  1.00  0.00           C
ATOM   1210  P   POPED  57      66.586  82.496  40.510  1.00  0.00           P
ATOM   1211  O13 POPED  57      67.516  81.626  39.750  1.00  0.00           O
ATOM   1212  O14 POPED  57      65.506  83.176  39.760  1.00  0.00           O
ATOM   1213  O11 POPED  57      65.976  81.766  41.760  1.00  0.00           O
ATOM   1214  O12 POPED  57      67.426  83.606  41.240  1.00  0.00           O
ATOM   1215  C1  POPED  57      66.676  81.566  43.000  1.00  0.00           C
ATOM   1218  C2  POPED  57      66.276  82.636  44.050  1.00  0.00           C
ATOM   1220  O21 POPED  57      66.746  82.336  45.390  1.00  0.00           O
ATOM   1221  C21 POPED  57      68.026  82.436  45.640  1.00  0.00           C
ATOM   1222  O22 POPED  57      68.936  82.496  44.830  1.00  0.00           O
ATOM   1223  C22 POPED  57      68.216  82.646  47.150  1.00  0.00           C
ATOM   1226  C3  POPED  57      64.726  82.786  44.140  1.00  0.00           C
ATOM   1229  O31 POPED  57      64.396  83.686  45.220  1.00  0.00           O
ATOM   1230  C31 POPED  57      63.666  83.136  46.210  1.00  0.00           C
ATOM   1231  O32 POPED  57      62.726  82.376  46.030  1.00  0.00           O
ATOM   1232  C32 POPED  57      64.336  83.426  47.560  1.00  0.00           C
ATOM   1235  C23 POPED  57      68.716  81.396  47.900  1.00  0.00           C
ATOM   1238  C24 POPED  57      68.966  81.606  49.400  1.00  0.00           C
ATOM   1241  C25 POPED  57      69.316  80.266  50.060  1.00  0.00           C
ATOM   1244  C26 POPED  57      70.116  80.336  51.370  1.00  0.00           C
ATOM   1247  C27 POPED  57      70.496  78.926  51.860  1.00  0.00           C
ATOM   1250  C28 POPED  57      71.796  78.866  52.690  1.00  0.00           C
ATOM   1253  C29 POPED  57      71.586  78.576  54.150  1.00  0.00           C
ATOM   1255 0C21 POPED  57      72.096  77.536  54.820  1.00  0.00           C
ATOM   1257 1C21 POPED  57      72.986  76.466  54.240  1.00  0.00           C
ATOM   1260 2C21 POPED  57      73.336  75.366  55.260  1.00  0.00           C
ATOM   1263 3C21 POPED  57      74.246  75.866  56.400  1.00  0.00           C
ATOM   1266 4C21 POPED  57      74.376  74.866  57.560  1.00  0.00           C
ATOM   1269 5C21 POPED  57      73.026  74.556  58.230  1.00  0.00           C
ATOM   1272 6C21 POPED  57      73.166  74.036  59.670  1.00  0.00           C
ATOM   1275 7C21 POPED  57      71.796  73.766  60.310  1.00  0.00           C
ATOM   1278 8C21 POPED  57      71.876  73.316  61.770  1.00  0.00           C
ATOM   1282  C33 POPED  57      63.416  84.096  48.600  1.00  0.00           C
ATOM   1285  C34 POPED  57      64.226  84.806  49.700  1.00  0.00           C
ATOM   1288  C35 POPED  57      64.786  83.916  50.820  1.00  0.00           C
ATOM   1291  C36 POPED  57      65.946  84.626  51.530  1.00  0.00           C
ATOM   1294  C37 POPED  57      66.406  83.996  52.860  1.00  0.00           C
ATOM   1297  C38 POPED  57      67.886  84.276  53.110  1.00  0.00           C
ATOM   1300  C39 POPED  57      68.296  84.386  54.580  1.00  0.00           C
ATOM   1303 0C31 POPED  57      68.666  83.056  55.270  1.00  0.00           C
ATOM   1306 1C31 POPED  57      69.526  83.336  56.520  1.00  0.00           C
ATOM   1309 2C31 POPED  57      70.226  82.106  57.130  1.00  0.00           C
ATOM   1312 3C31 POPED  57      71.466  82.526  57.940  1.00  0.00           C
ATOM   1315 4C31 POPED  57      72.276  81.336  58.450  1.00  0.00           C
ATOM   1318 5C31 POPED  57      73.596  81.756  59.120  1.00  0.00           C
ATOM   1321 6C31 POPED  57      74.446  80.576  59.590  1.00  0.00           C
ATOM   1325  NH3 POPEE  58     114.026 110.866  31.200  1.00  0.00           N
ATOM   1329  C12 POPEE  58     114.266 111.206  32.650  1.00  0.00           C
ATOM   1332  C11 POPEE  58     114.836 112.626  32.740  1.00  0.00           C
ATOM   1335  P   POPEE  58     115.626 114.466  34.320  1.00  0.00           P
ATOM   1336  O13 POPEE  58     116.716 114.446  35.310  1.00  0.00           O
ATOM   1337  O14 POPEE  58     115.926 115.086  33.000  1.00  0.00           O
ATOM   1338  O11 POPEE  58     114.256 114.996  34.960  1.00  0.00           O
ATOM   1339  O12 POPEE  58     115.246 112.946  34.070  1.00  0.00           O
ATOM   1340  C1  POPEE  58     114.156 114.826  36.380  1.00  0.00           C
ATOM   1343  C2  POPEE  58     112.966 115.616  37.010  1.00  0.00           C
ATOM   1345  O21 POPEE  58     113.326 116.086  38.330  1.00  0.00           O
ATOM   1346  C21 POPEE  58     113.826 115.226  39.210  1.00  0.00           C
ATOM   1347  O22 POPEE  58     113.846 114.026  39.130  1.00  0.00           O
ATOM   1348  C22 POPEE  58     114.316 116.056  40.400  1.00  0.00           C
ATOM   1351  C3  POPEE  58     111.586 114.876  37.020  1.00  0.00           C
ATOM   1354  O31 POPEE  58     110.656 115.606  37.870  1.00  0.00           O
ATOM   1355  C31 POPEE  58     110.226 114.926  38.940  1.00  0.00           C
ATOM   1356  O32 POPEE  58     109.966 113.746  38.970  1.00  0.00           O
ATOM   1357  C32 POPEE  58     110.506 115.796  40.170  1.00  0.00           C
ATOM   1360  C23 POPEE  58     115.106 115.206  41.410  1.00  0.00           C
ATOM   1363  C24 POPEE  58     115.386 115.976  42.700  1.00  0.00           C
ATOM   1366  C25 POPEE  58     114.186 116.036  43.640  1.00  0.00           C
ATOM   1369  C26 POPEE  58     114.136 114.836  44.600  1.00  0.00           C
ATOM   1372  C27 POPEE  58     113.216 115.086  45.800  1.00  0.00           C
ATOM   1375  C28 POPEE  58     113.416 114.076  46.940  1.00  0.00           C
ATOM   1378  C29 POPEE  58     114.786 114.176  47.570  1.00  0.00           C
ATOM   1380 0C21 POPEE  58     115.216 113.456  48.610  1.00  0.00           C
ATOM   1382 1C21 POPEE  58     114.426 112.406  49.350  1.00  0.00           C
ATOM   1385 2C21 POPEE  58     114.176 112.866  50.800  1.00  0.00           C
ATOM   1388 3C21 POPEE  58     115.446 112.936  51.660  1.00  0.00           C
ATOM   1391 4C21 POPEE  58     115.246 113.736  52.950  1.00  0.00           C
ATOM   1394 5C21 POPEE  58     114.156 113.156  53.850  1.00  0.00           C
ATOM   1397 6C21 POPEE  58     113.946 113.986  55.110  1.00  0.00           C
ATOM   1400 7C21 POPEE  58     112.876 113.396  56.020  1.00  0.00           C
ATOM   1403 8C21 POPEE  58     112.666 114.226  57.290  1.00  0.00           C
ATOM   1407  C33 POPEE  58     109.476 115.766  41.310  1.00  0.00           C
ATOM   1410  C34 POPEE  58     109.986 116.586  42.500  1.00  0.00           C
ATOM   1413  C35 POPEE  58     109.666 116.056  43.890  1.00  0.00           C
ATOM   1416  C36 POPEE  58     108.236 116.336  44.400  1.00  0.00           C
ATOM   1419  C37 POPEE  58     108.206 116.126  45.920  1.00  0.00           C
ATOM   1422  C38 POPEE  58     106.816 116.106  46.590  1.00  0.00           C
ATOM   1425  C39 POPEE  58     106.626 114.816  47.410  1.00  0.00           C
ATOM   1428 0C31 POPEE  58     105.856 114.926  48.740  1.00  0.00           C
ATOM   1431 1C31 POPEE  58     106.336 113.816  49.690  1.00  0.00           C
ATOM   1434 2C31 POPEE  58     105.506 113.556  50.950  1.00  0.00           C
ATOM   1437 3C31 POPEE  58     105.496 114.686  51.980  1.00  0.00           C
ATOM   1440 4C31 POPEE  58     105.696 114.176  53.410  1.00  0.00           C
ATOM   1443 5C31 POPEE  58     105.226 115.176  54.480  1.00  0.00           C
ATOM   1446 6C31 POPEE  58     105.456 114.676  55.910  1.00  0.00           C
ATOM   1450  NH3 POPEF  59      41.146 123.346  45.110  1.00  0.00           N
ATOM   1454  C12 POPEF  59      42.396 124.196  45.070  1.00  0.00           C
ATOM   1457  C11 POPEF  59      42.166 125.606  44.500  1.00  0.00           C
ATOM   1460  P   POPEF  59      43.636 127.846  44.740  1.00  0.00           P
ATOM   1461  O13 POPEF  59      44.846 128.316  44.020  1.00  0.00           O
ATOM   1462  O14 POPEF  59      42.376 128.586  44.500  1.00  0.00           O
ATOM   1463  O11 POPEF  59      43.936 127.856  46.300  1.00  0.00           O
ATOM   1464  O12 POPEF  59      43.426 126.286  44.440  1.00  0.00           O
ATOM   1465  C1  POPEF  59      42.946 127.276  47.160  1.00  0.00           C
ATOM   1468  C2  POPEF  59      43.136 127.636  48.650  1.00  0.00           C
ATOM   1470  O21 POPEF  59      41.886 127.276  49.270  1.00  0.00           O
ATOM   1471  C21 POPEF  59      42.006 126.626  50.410  1.00  0.00           C
ATOM   1472  O22 POPEF  59      43.046 126.306  50.950  1.00  0.00           O
ATOM   1473  C22 POPEF  59      40.636 126.356  51.000  1.00  0.00           C
ATOM   1476  C3  POPEF  59      43.456 129.158  48.870  1.00  0.00           C
ATOM   1479  O31 POPEF  59      42.946 129.598  50.150  1.00  0.00           O
ATOM   1480  C31 POPEF  59      43.806 129.598  51.180  1.00  0.00           C
ATOM   1481  O32 POPEF  59      45.006 129.748  51.100  1.00  0.00           O
ATOM   1482  C32 POPEF  59      43.026 129.036  52.380  1.00  0.00           C
ATOM   1485  C23 POPEF  59      40.716 125.406  52.220  1.00  0.00           C
ATOM   1488  C24 POPEF  59      39.366 124.826  52.660  1.00  0.00           C
ATOM   1491  C25 POPEF  59      38.666 125.596  53.780  1.00  0.00           C
ATOM   1494  C26 POPEF  59      37.646 124.696  54.490  1.00  0.00           C
ATOM   1497  C27 POPEF  59      36.596 125.436  55.330  1.00  0.00           C
ATOM   1500  C28 POPEF  59      35.436 124.526  55.770  1.00  0.00           C
ATOM   1503  C29 POPEF  59      35.846 123.406  56.700  1.00  0.00           C
ATOM   1505 0C21 POPEF  59      35.006 122.626  57.400  1.00  0.00           C
ATOM   1507 1C21 POPEF  59      33.496 122.676  57.350  1.00  0.00           C
ATOM   1510 2C21 POPEF  59      32.816 121.326  57.120  1.00  0.00           C
ATOM   1513 3C21 POPEF  59      31.296 121.476  56.910  1.00  0.00           C
ATOM   1516 4C21 POPEF  59      30.626 120.146  56.550  1.00  0.00           C
ATOM   1519 5C21 POPEF  59      29.196 120.306  56.010  1.00  0.00           C
ATOM   1522 6C21 POPEF  59      28.176 120.746  57.060  1.00  0.00           C
ATOM   1525 7C21 POPEF  59      26.886 119.926  57.000  1.00  0.00           C
ATOM   1528 8C21 POPEF  59      25.796 120.406  57.940  1.00  0.00           C
ATOM   1532  C33 POPEF  59      43.266 129.518  53.820  1.00  0.00           C
ATOM   1535  C34 POPEF  59      42.486 128.506  54.680  1.00  0.00           C
ATOM   1538  C35 POPEF  59      42.606 128.586  56.190  1.00  0.00           C
ATOM   1541  C36 POPEF  59      42.306 127.206  56.790  1.00  0.00           C
ATOM   1544  C37 POPEF  59      42.296 127.166  58.320  1.00  0.00           C
ATOM   1547  C38 POPEF  59      43.176 126.036  58.870  1.00  0.00           C
ATOM   1550  C39 POPEF  59      43.656 126.286  60.310  1.00  0.00           C
ATOM   1553 0C31 POPEF  59      42.556 126.146  61.360  1.00  0.00           C
ATOM   1556 1C31 POPEF  59      43.026 126.666  62.720  1.00  0.00           C
ATOM   1559 2C31 POPEF  59      41.986 126.516  63.840  1.00  0.00           C
ATOM   1562 3C31 POPEF  59      42.426 127.216  65.140  1.00  0.00           C
ATOM   1565 4C31 POPEF  59      43.576 126.496  65.850  1.00  0.00           C
ATOM   1568 5C31 POPEF  59      44.136 127.256  67.050  1.00  0.00           C
ATOM   1571 6C31 POPEF  59      45.326 126.556  67.720  1.00  0.00           C
ATOM   1575  NH3 POPEG  60      61.406  81.466  41.650  1.00  0.00           N
ATOM   1579  C12 POPEG  60      61.076  82.476  42.710  1.00  0.00           C
ATOM   1582  C11 POPEG  60      61.166  83.926  42.210  1.00  0.00           C
ATOM   1585  P   POPEG  60      61.086  86.396  42.930  1.00  0.00           P
ATOM   1586  O13 POPEG  60      62.526  86.536  42.620  1.00  0.00           O
ATOM   1587  O14 POPEG  60      60.116  86.896  41.920  1.00  0.00           O
ATOM   1588  O11 POPEG  60      60.766  87.126  44.320  1.00  0.00           O
ATOM   1589  O12 POPEG  60      60.796  84.866  43.240  1.00  0.00           O
ATOM   1590  C1  POPEG  60      61.816  87.926  44.890  1.00  0.00           C
ATOM   1593  C2  POPEG  60      61.476  88.546  46.270  1.00  0.00           C
ATOM   1595  O21 POPEG  60      62.726  89.046  46.800  1.00  0.00           O
ATOM   1596  C21 POPEG  60      62.696  89.946  47.770  1.00  0.00           C
ATOM   1597  O22 POPEG  60      61.706  90.486  48.230  1.00  0.00           O
ATOM   1598  C22 POPEG  60      64.136  90.186  48.270  1.00  0.00           C
ATOM   1601  C3  POPEG  60      60.826  87.476  47.200  1.00  0.00           C
ATOM   1604  O31 POPEG  60      60.716  87.966  48.550  1.00  0.00           O
ATOM   1605  C31 POPEG  60      60.946  87.096  49.520  1.00  0.00           C
ATOM   1606  O32 POPEG  60      60.806  85.896  49.450  1.00  0.00           O
ATOM   1607  C32 POPEG  60      61.706  87.826  50.630  1.00  0.00           C
ATOM   1610  C23 POPEG  60      64.436  89.486  49.620  1.00  0.00           C
ATOM   1613  C24 POPEG  60      65.916  89.476  50.020  1.00  0.00           C
ATOM   1616  C25 POPEG  60      66.106  88.966  51.460  1.00  0.00           C
ATOM   1619  C26 POPEG  60      66.716  90.006  52.420  1.00  0.00           C
ATOM   1622  C27 POPEG  60      66.096  89.986  53.830  1.00  0.00           C
ATOM   1625  C28 POPEG  60      66.716  91.036  54.780  1.00  0.00           C
ATOM   1628  C29 POPEG  60      65.726  91.496  55.830  1.00  0.00           C
ATOM   1630 0C21 POPEG  60      65.936  91.766  57.130  1.00  0.00           C
ATOM   1632 1C21 POPEG  60      67.226  91.696  57.920  1.00  0.00           C
ATOM   1635 2C21 POPEG  60      67.146  90.666  59.070  1.00  0.00           C
ATOM   1638 3C21 POPEG  60      66.136  91.006  60.180  1.00  0.00           C
ATOM   1641 4C21 POPEG  60      65.886  89.826  61.140  1.00  0.00           C
ATOM   1644 5C21 POPEG  60      64.516  89.876  61.840  1.00  0.00           C
ATOM   1647 6C21 POPEG  60      64.596  89.936  63.370  1.00  0.00           C
ATOM   1650 7C21 POPEG  60      63.216  89.786  64.020  1.00  0.00           C
ATOM   1653 8C21 POPEG  60      63.246  89.766  65.550  1.00  0.00           C
ATOM   1657  C33 POPEG  60      61.006  87.956  51.980  1.00  0.00           C
ATOM   1660  C34 POPEG  60      61.876  88.816  52.920  1.00  0.00           C
ATOM   1663  C35 POPEG  60      62.756  88.016  53.880  1.00  0.00           C
ATOM   1666  C36 POPEG  60      62.376  88.366  55.320  1.00  0.00           C
ATOM   1669  C37 POPEG  60      63.306  87.786  56.370  1.00  0.00           C
ATOM   1672  C38 POPEG  60      62.846  88.146  57.790  1.00  0.00           C
ATOM   1675  C39 POPEG  60      63.106  89.616  58.130  1.00  0.00           C
ATOM   1678 0C31 POPEG  60      61.926  90.316  58.810  1.00  0.00           C
ATOM   1681 1C31 POPEG  60      62.176  91.826  59.020  1.00  0.00           C
ATOM   1684 2C31 POPEG  60      60.936  92.596  59.490  1.00  0.00           C
ATOM   1687 3C31 POPEG  60      60.436  92.206  60.890  1.00  0.00           C
ATOM   1690 4C31 POPEG  60      60.476  93.376  61.880  1.00  0.00           C
ATOM   1693 5C31 POPEG  60      59.846  93.036  63.230  1.00  0.00           C
ATOM   1696 6C31 POPEG  60      59.906  94.186  64.240  1.00  0.00           C
ATOM   1700  NH3 POPEH  61      65.106 129.498  42.760  1.00  0.00           N
ATOM   1704  C12 POPEH  61      65.826 128.156  42.740  1.00  0.00           C
ATOM   1707  C11 POPEH  61      65.376 127.216  41.590  1.00  0.00           C
ATOM   1710  P   POPEH  61      65.786 124.706  40.800  1.00  0.00           P
ATOM   1711  O13 POPEH  61      64.366 124.826  40.420  1.00  0.00           O
ATOM   1712  O14 POPEH  61      66.756 124.396  39.720  1.00  0.00           O
ATOM   1713  O11 POPEH  61      65.916 123.716  42.050  1.00  0.00           O
ATOM   1714  O12 POPEH  61      66.246 126.086  41.480  1.00  0.00           O
ATOM   1715  C1  POPEH  61      65.016 124.036  43.150  1.00  0.00           C
ATOM   1718  C2  POPEH  61      65.266 123.206  44.440  1.00  0.00           C
ATOM   1720  O21 POPEH  61      64.446 123.836  45.450  1.00  0.00           O
ATOM   1721  C21 POPEH  61      63.776 122.996  46.220  1.00  0.00           C
ATOM   1722  O22 POPEH  61      63.816 121.776  46.160  1.00  0.00           O
ATOM   1723  C22 POPEH  61      62.876 123.776  47.180  1.00  0.00           C
ATOM   1726  C3  POPEH  61      66.766 123.246  44.870  1.00  0.00           C
ATOM   1729  O31 POPEH  61      67.006 122.596  46.150  1.00  0.00           O
ATOM   1730  C31 POPEH  61      68.176 122.966  46.690  1.00  0.00           C
ATOM   1731  O32 POPEH  61      68.936 123.796  46.220  1.00  0.00           O
ATOM   1732  C32 POPEH  61      68.416 122.246  48.030  1.00  0.00           C
ATOM   1735  C23 POPEH  61      62.706 123.096  48.560  1.00  0.00           C
ATOM   1738  C24 POPEH  61      61.926 123.996  49.530  1.00  0.00           C
ATOM   1741  C25 POPEH  61      62.366 123.896  51.000  1.00  0.00           C
ATOM   1744  C26 POPEH  61      61.486 123.016  51.890  1.00  0.00           C
ATOM   1747  C27 POPEH  61      62.096 122.886  53.300  1.00  0.00           C
ATOM   1750  C28 POPEH  61      61.076 122.806  54.440  1.00  0.00           C
ATOM   1753  C29 POPEH  61      60.526 124.186  54.730  1.00  0.00           C
ATOM   1755 0C21 POPEH  61      60.986 125.056  55.650  1.00  0.00           C
ATOM   1757 1C21 POPEH  61      62.126 124.826  56.610  1.00  0.00           C
ATOM   1760 2C21 POPEH  61      61.986 125.676  57.890  1.00  0.00           C
ATOM   1763 3C21 POPEH  61      63.176 125.496  58.840  1.00  0.00           C
ATOM   1766 4C21 POPEH  61      62.856 125.806  60.320  1.00  0.00           C
ATOM   1769 5C21 POPEH  61      62.236 127.186  60.610  1.00  0.00           C
ATOM   1772 6C21 POPEH  61      63.046 128.376  60.090  1.00  0.00           C
ATOM   1775 7C21 POPEH  61      62.716 129.698  60.790  1.00  0.00           C
ATOM   1778 8C21 POPEH  61      63.406 130.908  60.150  1.00  0.00           C
ATOM   1782  C33 POPEH  61      69.696 122.756  48.730  1.00  0.00           C
ATOM   1785  C34 POPEH  61      70.046 122.036  50.040  1.00  0.00           C
ATOM   1788  C35 POPEH  61      69.846 122.866  51.310  1.00  0.00           C
ATOM   1791  C36 POPEH  61      70.856 123.976  51.650  1.00  0.00           C
ATOM   1794  C37 POPEH  61      70.646 124.356  53.120  1.00  0.00           C
ATOM   1797  C38 POPEH  61      71.496 125.496  53.680  1.00  0.00           C
ATOM   1800  C39 POPEH  61      70.966 125.916  55.060  1.00  0.00           C
ATOM   1803 0C31 POPEH  61      72.046 126.276  56.090  1.00  0.00           C
ATOM   1806 1C31 POPEH  61      71.416 126.596  57.450  1.00  0.00           C
ATOM   1809 2C31 POPEH  61      72.456 126.736  58.570  1.00  0.00           C
ATOM   1812 3C31 POPEH  61      71.946 127.596  59.740  1.00  0.00           C
ATOM   1815 4C31 POPEH  61      72.916 127.626  60.920  1.00  0.00           C
ATOM   1818 5C31 POPEH  61      72.536 128.666  61.970  1.00  0.00           C
ATOM   1821 6C31 POPEH  61      73.536 128.746  63.130  1.00  0.00           C
ATOM   1825  NH3 POPEI  62      49.626  15.446  43.660  1.00  0.00           N
ATOM   1829  C12 POPEI  62      50.256  16.116  42.460  1.00  0.00           C
ATOM   1832  C11 POPEI  62      49.806  17.576  42.350  1.00  0.00           C
ATOM   1835  P   POPEI  62      50.056  19.666  40.790  1.00  0.00           P
ATOM   1836  O13 POPEI  62      51.036  20.146  39.780  1.00  0.00           O
ATOM   1837  O14 POPEI  62      48.646  19.556  40.350  1.00  0.00           O
ATOM   1838  O11 POPEI  62      50.196  20.546  42.100  1.00  0.00           O
ATOM   1839  O12 POPEI  62      50.546  18.256  41.320  1.00  0.00           O
ATOM   1840  C1  POPEI  62      49.106  21.056  42.870  1.00  0.00           C
ATOM   1843  C2  POPEI  62      49.116  20.536  44.330  1.00  0.00           C
ATOM   1845  O21 POPEI  62      48.586  21.546  45.210  1.00  0.00           O
ATOM   1846  C21 POPEI  62      47.496  21.226  45.890  1.00  0.00           C
ATOM   1847  O22 POPEI  62      46.736  20.316  45.620  1.00  0.00           O
ATOM   1848  C22 POPEI  62      47.406  22.166  47.100  1.00  0.00           C
ATOM   1851  C3  POPEI  62      50.556  20.216  44.840  1.00  0.00           C
ATOM   1854  O31 POPEI  62      50.536  19.886  46.250  1.00  0.00           O
ATOM   1855  C31 POPEI  62      50.156  18.626  46.510  1.00  0.00           C
ATOM   1856  O32 POPEI  62      50.186  17.706  45.710  1.00  0.00           O
ATOM   1857  C32 POPEI  62      49.496  18.616  47.890  1.00  0.00           C
ATOM   1860  C23 POPEI  62      46.946  21.536  48.430  1.00  0.00           C
ATOM   1863  C24 POPEI  62      47.566  22.206  49.680  1.00  0.00           C
ATOM   1866  C25 POPEI  62      47.656  21.186  50.820  1.00  0.00           C
ATOM   1869  C26 POPEI  62      47.586  21.746  52.240  1.00  0.00           C
ATOM   1872  C27 POPEI  62      47.316  20.606  53.240  1.00  0.00           C
ATOM   1875  C28 POPEI  62      46.766  21.056  54.610  1.00  0.00           C
ATOM   1878  C29 POPEI  62      45.716  20.096  55.110  1.00  0.00           C
ATOM   1880 0C21 POPEI  62      45.686  19.376  56.260  1.00  0.00           C
ATOM   1882 1C21 POPEI  62      46.706  19.386  57.370  1.00  0.00           C
ATOM   1885 2C21 POPEI  62      46.136  19.996  58.660  1.00  0.00           C
ATOM   1888 3C21 POPEI  62      45.616  18.966  59.690  1.00  0.00           C
ATOM   1891 4C21 POPEI  62      44.376  19.486  60.430  1.00  0.00           C
ATOM   1894 5C21 POPEI  62      44.046  18.746  61.730  1.00  0.00           C
ATOM   1897 6C21 POPEI  62      42.676  19.176  62.280  1.00  0.00           C
ATOM   1900 7C21 POPEI  62      42.386  18.676  63.700  1.00  0.00           C
ATOM   1903 8C21 POPEI  62      40.996  19.076  64.190  1.00  0.00           C
ATOM   1907  C33 POPEI  62      49.016  17.226  48.380  1.00  0.00           C
ATOM   1910  C34 POPEI  62      47.486  17.056  48.370  1.00  0.00           C
ATOM   1913  C35 POPEI  62      46.766  17.336  49.710  1.00  0.00           C
ATOM   1916  C36 POPEI  62      47.146  16.356  50.830  1.00  0.00           C
ATOM   1919  C37 POPEI  62      46.206  16.446  52.040  1.00  0.00           C
ATOM   1922  C38 POPEI  62      46.846  16.026  53.370  1.00  0.00           C
ATOM   1925  C39 POPEI  62      45.956  16.396  54.570  1.00  0.00           C
ATOM   1928 0C31 POPEI  62      44.916  15.326  54.950  1.00  0.00           C
ATOM   1931 1C31 POPEI  62      44.076  15.766  56.160  1.00  0.00           C
ATOM   1934 2C31 POPEI  62      43.196  14.636  56.720  1.00  0.00           C
ATOM   1937 3C31 POPEI  62      43.406  14.376  58.230  1.00  0.00           C
ATOM   1940 4C31 POPEI  62      42.316  14.986  59.120  1.00  0.00           C
ATOM   1943 5C31 POPEI  62      42.516  14.626  60.600  1.00  0.00           C
ATOM   1946 6C31 POPEI  62      41.396  15.126  61.520  1.00  0.00           C
ATOM   1950  NH3 POPEJ  63      42.926 127.976  88.010  1.00  0.00           N
ATOM   1954  C12 POPEJ  63      41.966 127.166  87.170  1.00  0.00           C
ATOM   1957  C11 POPEJ  63      41.876 125.716  87.660  1.00  0.00           C
ATOM   1960  P   POPEJ  63      40.706 123.476  87.190  1.00  0.00           P
ATOM   1961  O13 POPEJ  63      41.646 123.076  88.250  1.00  0.00           O
ATOM   1962  O14 POPEJ  63      39.256 123.406  87.480  1.00  0.00           O
ATOM   1963  O11 POPEJ  63      40.986 122.566  85.930  1.00  0.00           O
ATOM   1964  O12 POPEJ  63      41.056 124.956  86.750  1.00  0.00           O
ATOM   1965  C1  POPEJ  63      42.256 122.026  85.580  1.00  0.00           C
ATOM   1968  C2  POPEJ  63      42.936 122.856  84.470  1.00  0.00           C
ATOM   1970  O21 POPEJ  63      44.026 122.086  83.870  1.00  0.00           O
ATOM   1971  C21 POPEJ  63      43.676 121.626  82.680  1.00  0.00           C
ATOM   1972  O22 POPEJ  63      42.576 121.216  82.380  1.00  0.00           O
ATOM   1973  C22 POPEJ  63      44.816 121.866  81.700  1.00  0.00           C
ATOM   1976  C3  POPEJ  63      43.526 124.206  84.950  1.00  0.00           C
ATOM   1979  O31 POPEJ  63      44.396 124.706  83.910  1.00  0.00           O
ATOM   1980  C31 POPEJ  63      43.986 125.836  83.320  1.00  0.00           C
ATOM   1981  O32 POPEJ  63      43.406 126.756  83.870  1.00  0.00           O
ATOM   1982  C32 POPEJ  63      44.496 125.796  81.870  1.00  0.00           C
ATOM   1985  C23 POPEJ  63      45.236 120.626  80.890  1.00  0.00           C
ATOM   1988  C24 POPEJ  63      46.376 120.926  79.900  1.00  0.00           C
ATOM   1991  C25 POPEJ  63      46.126 122.176  79.050  1.00  0.00           C
ATOM   1994  C26 POPEJ  63      47.076 122.326  77.860  1.00  0.00           C
ATOM   1997  C27 POPEJ  63      46.676 123.506  76.970  1.00  0.00           C
ATOM   2000  C28 POPEJ  63      47.336 123.516  75.570  1.00  0.00           C
ATOM   2003  C29 POPEJ  63      48.816 123.786  75.660  1.00  0.00           C
ATOM   2005 0C21 POPEJ  63      49.506 124.766  75.030  1.00  0.00           C
ATOM   2007 1C21 POPEJ  63      48.996 125.786  74.030  1.00  0.00           C
ATOM   2010 2C21 POPEJ  63      49.926 125.776  72.800  1.00  0.00           C
ATOM   2013 3C21 POPEJ  63      49.526 126.716  71.650  1.00  0.00           C
ATOM   2016 4C21 POPEJ  63      50.186 126.246  70.340  1.00  0.00           C
ATOM   2019 5C21 POPEJ  63      50.626 127.336  69.350  1.00  0.00           C
ATOM   2022 6C21 POPEJ  63      49.526 127.886  68.440  1.00  0.00           C
ATOM   2025 7C21 POPEJ  63      50.076 128.266  67.060  1.00  0.00           C
ATOM   2028 8C21 POPEJ  63      49.056 128.916  66.120  1.00  0.00           C
ATOM   2032  C33 POPEJ  63      43.566 126.556  80.900  1.00  0.00           C
ATOM   2035  C34 POPEJ  63      43.746 126.176  79.420  1.00  0.00           C
ATOM   2038  C35 POPEJ  63      44.836 126.996  78.740  1.00  0.00           C
ATOM   2041  C36 POPEJ  63      44.826 126.846  77.210  1.00  0.00           C
ATOM   2044  C37 POPEJ  63      45.986 127.556  76.510  1.00  0.00           C
ATOM   2047  C38 POPEJ  63      45.736 129.036  76.150  1.00  0.00           C
ATOM   2050  C39 POPEJ  63      45.366 129.898  77.360  1.00  0.00           C
ATOM   2053 0C31 POPEJ  63      45.566 131.408  77.170  1.00  0.00           C
ATOM   2056 1C31 POPEJ  63      45.156 132.168  78.450  1.00  0.00           C
ATOM   2059 2C31 POPEJ  63      45.446 133.668  78.410  1.00  0.00           C
ATOM   2062 3C31 POPEJ  63      44.206 134.568  78.440  1.00  0.00           C
ATOM   2065 4C31 POPEJ  63      44.606 136.038  78.270  1.00  0.00           C
ATOM   2068 5C31 POPEJ  63      43.396 136.968  78.220  1.00  0.00           C
ATOM   2071 6C31 POPEJ  63      43.786 138.448  78.280  1.00  0.00           C
ATOM   2075  NH3 POPEK  64     106.216  15.786  37.830  1.00  0.00           N
ATOM   2079  C12 POPEK  64     105.216  14.656  37.750  1.00  0.00           C
ATOM   2082  C11 POPEK  64     103.806  15.206  37.480  1.00  0.00           C
ATOM   2085  P   POPEK  64     101.496  13.906  37.650  1.00  0.00           P
ATOM   2086  O13 POPEK  64     100.686  15.136  37.570  1.00  0.00           O
ATOM   2087  O14 POPEK  64     100.946  12.736  36.940  1.00  0.00           O
ATOM   2088  O11 POPEK  64     101.786  13.486  39.140  1.00  0.00           O
ATOM   2089  O12 POPEK  64     102.946  14.136  37.090  1.00  0.00           O
ATOM   2090  C1  POPEK  64     101.686  14.386  40.220  1.00  0.00           C
ATOM   2093  C2  POPEK  64     102.326  13.726  41.440  1.00  0.00           C
ATOM   2095  O21 POPEK  64     102.376  14.716  42.460  1.00  0.00           O
ATOM   2096  C21 POPEK  64     102.076  14.626  43.750  1.00  0.00           C
ATOM   2097  O22 POPEK  64     102.326  15.526  44.530  1.00  0.00           O
ATOM   2098  C22 POPEK  64     101.416  13.346  44.250  1.00  0.00           C
ATOM   2101  C3  POPEK  64     103.776  13.236  41.120  1.00  0.00           C
ATOM   2104  O31 POPEK  64     104.206  12.256  42.080  1.00  0.00           O
ATOM   2105  C31 POPEK  64     105.036  12.506  43.100  1.00  0.00           C
ATOM   2106  O32 POPEK  64     105.346  11.676  43.930  1.00  0.00           O
ATOM   2107  C32 POPEK  64     105.536  13.966  43.170  1.00  0.00           C
ATOM   2110  C23 POPEK  64     102.196  12.856  45.500  1.00  0.00           C
ATOM   2113  C24 POPEK  64     101.306  12.526  46.710  1.00  0.00           C
ATOM   2116  C25 POPEK  64     101.936  12.996  48.030  1.00  0.00           C
ATOM   2119  C26 POPEK  64     103.286  12.326  48.330  1.00  0.00           C
ATOM   2122  C27 POPEK  64     104.116  13.056  49.400  1.00  0.00           C
ATOM   2125  C28 POPEK  64     104.206  12.326  50.760  1.00  0.00           C
ATOM   2128  C29 POPEK  64     102.936  12.426  51.560  1.00  0.00           C
ATOM   2130 0C21 POPEK  64     102.826  12.196  52.880  1.00  0.00           C
ATOM   2132 1C21 POPEK  64     103.966  11.766  53.790  1.00  0.00           C
ATOM   2135 2C21 POPEK  64     103.546  11.796  55.270  1.00  0.00           C
ATOM   2138 3C21 POPEK  64     104.596  11.226  56.230  1.00  0.00           C
ATOM   2141 4C21 POPEK  64     104.026  10.996  57.640  1.00  0.00           C
ATOM   2144 5C21 POPEK  64     104.806  11.696  58.770  1.00  0.00           C
ATOM   2147 6C21 POPEK  64     106.016  10.896  59.280  1.00  0.00           C
ATOM   2150 7C21 POPEK  64     106.376  11.286  60.730  1.00  0.00           C
ATOM   2153 8C21 POPEK  64     107.596  10.556  61.280  1.00  0.00           C
ATOM   2157  C33 POPEK  64     105.966  14.436  44.580  1.00  0.00           C
ATOM   2160  C34 POPEK  64     105.836  15.966  44.680  1.00  0.00           C
ATOM   2163  C35 POPEK  64     106.626  16.596  45.820  1.00  0.00           C
ATOM   2166  C36 POPEK  64     106.146  16.216  47.230  1.00  0.00           C
ATOM   2169  C37 POPEK  64     107.156  16.666  48.300  1.00  0.00           C
ATOM   2172  C38 POPEK  64     107.076  15.866  49.610  1.00  0.00           C
ATOM   2175  C39 POPEK  64     106.766  16.726  50.840  1.00  0.00           C
ATOM   2178 0C31 POPEK  64     107.056  15.966  52.150  1.00  0.00           C
ATOM   2181 1C31 POPEK  64     106.706  16.776  53.400  1.00  0.00           C
ATOM   2184 2C31 POPEK  64     106.906  15.996  54.700  1.00  0.00           C
ATOM   2187 3C31 POPEK  64     106.576  16.856  55.930  1.00  0.00           C
ATOM   2190 4C31 POPEK  64     106.486  16.076  57.250  1.00  0.00           C
ATOM   2193 5C31 POPEK  64     105.916  16.956  58.370  1.00  0.00           C
ATOM   2196 6C31 POPEK  64     105.686  16.246  59.710  1.00  0.00           C
ATOM   2200  NH3 POPEL  65       7.636  31.156  35.220  1.00  0.00           N
ATOM   2204  C12 POPEL  65       7.906  29.736  34.810  1.00  0.00           C
ATOM   2207  C11 POPEL  65       8.116  28.846  36.040  1.00  0.00           C
ATOM   2210  P   POPEL  65       8.446  26.326  36.610  1.00  0.00           P
ATOM   2211  O13 POPEL  65       8.796  25.116  35.860  1.00  0.00           O
ATOM   2212  O14 POPEL  65       9.396  26.726  37.680  1.00  0.00           O
ATOM   2213  O11 POPEL  65       6.986  26.196  37.180  1.00  0.00           O
ATOM   2214  O12 POPEL  65       8.286  27.516  35.570  1.00  0.00           O
ATOM   2215  C1  POPEL  65       6.516  26.966  38.280  1.00  0.00           C
ATOM   2218  C2  POPEL  65       5.886  26.026  39.330  1.00  0.00           C
ATOM   2220  O21 POPEL  65       4.846  26.656  40.100  1.00  0.00           O
ATOM   2221  C21 POPEL  65       5.196  27.686  40.850  1.00  0.00           C
ATOM   2222  O22 POPEL  65       6.316  28.176  40.940  1.00  0.00           O
ATOM   2223  C22 POPEL  65       3.956  28.096  41.680  1.00  0.00           C
ATOM   2226  C3  POPEL  65       6.946  25.306  40.220  1.00  0.00           C
ATOM   2229  O31 POPEL  65       6.266  24.566  41.250  1.00  0.00           O
ATOM   2230  C31 POPEL  65       6.636  24.816  42.510  1.00  0.00           C
ATOM   2231  O32 POPEL  65       7.686  25.316  42.860  1.00  0.00           O
ATOM   2232  C32 POPEL  65       5.396  24.506  43.380  1.00  0.00           C
ATOM   2235  C23 POPEL  65       4.256  28.666  43.090  1.00  0.00           C
ATOM   2238  C24 POPEL  65       2.986  29.096  43.840  1.00  0.00           C
ATOM   2241  C25 POPEL  65       3.256  30.016  45.050  1.00  0.00           C
ATOM   2244  C26 POPEL  65       3.806  29.316  46.300  1.00  0.00           C
ATOM   2247  C27 POPEL  65       4.056  30.306  47.450  1.00  0.00           C
ATOM   2250  C28 POPEL  65       4.526  29.676  48.780  1.00  0.00           C
ATOM   2253  C29 POPEL  65       3.466  28.846  49.460  1.00  0.00           C
ATOM   2255 0C21 POPEL  65       3.306  28.646  50.780  1.00  0.00           C
ATOM   2257 1C21 POPEL  65       4.156  29.176  51.910  1.00  0.00           C
ATOM   2260 2C21 POPEL  65       3.306  29.936  52.950  1.00  0.00           C
ATOM   2263 3C21 POPEL  65       3.866  29.856  54.380  1.00  0.00           C
ATOM   2266 4C21 POPEL  65       2.946  30.626  55.330  1.00  0.00           C
ATOM   2269 5C21 POPEL  65       3.136  30.336  56.820  1.00  0.00           C
ATOM   2272 6C21 POPEL  65       2.636  28.956  57.290  1.00  0.00           C
ATOM   2275 7C21 POPEL  65       2.474  28.906  58.820  1.00  0.00           C
ATOM   2278 8C21 POPEL  65       2.144  27.516  59.360  1.00  0.00           C
ATOM   2282  C33 POPEL  65       5.656  23.956  44.810  1.00  0.00           C
ATOM   2285  C34 POPEL  65       5.606  25.006  45.930  1.00  0.00           C
ATOM   2288  C35 POPEL  65       6.946  25.686  46.220  1.00  0.00           C
ATOM   2291  C36 POPEL  65       6.846  26.706  47.360  1.00  0.00           C
ATOM   2294  C37 POPEL  65       8.216  27.156  47.890  1.00  0.00           C
ATOM   2297  C38 POPEL  65       8.636  26.436  49.180  1.00  0.00           C
ATOM   2300  C39 POPEL  65       8.536  27.296  50.450  1.00  0.00           C
ATOM   2303 0C31 POPEL  65       9.046  26.546  51.680  1.00  0.00           C
ATOM   2306 1C31 POPEL  65       9.056  27.356  52.990  1.00  0.00           C
ATOM   2309 2C31 POPEL  65       9.806  26.606  54.090  1.00  0.00           C
ATOM   2312 3C31 POPEL  65       9.746  27.246  55.490  1.00  0.00           C
ATOM   2315 4C31 POPEL  65       8.496  26.846  56.290  1.00  0.00           C
ATOM   2318 5C31 POPEL  65       8.796  26.566  57.770  1.00  0.00           C
ATOM   2321 6C31 POPEL  65       7.606  26.046  58.590  1.00  0.00           C
ATOM   2325  NH3 POPEM  66      79.326  26.106  37.070  1.00  0.00           N
ATOM   2329  C12 POPEM  66      78.336  26.906  36.290  1.00  0.00           C
ATOM   2332  C11 POPEM  66      78.056  28.256  36.930  1.00  0.00           C
ATOM   2335  P   POPEM  66      75.566  28.976  36.970  1.00  0.00           P
ATOM   2336  O13 POPEM  66      75.796  30.056  37.950  1.00  0.00           O
ATOM   2337  O14 POPEM  66      74.536  29.186  35.920  1.00  0.00           O
ATOM   2338  O11 POPEM  66      75.366  27.586  37.770  1.00  0.00           O
ATOM   2339  O12 POPEM  66      76.946  28.796  36.250  1.00  0.00           O
ATOM   2340  C1  POPEM  66      74.596  27.676  38.990  1.00  0.00           C
ATOM   2343  C2  POPEM  66      74.446  26.286  39.680  1.00  0.00           C
ATOM   2345  O21 POPEM  66      73.166  26.126  40.320  1.00  0.00           O
ATOM   2346  C21 POPEM  66      72.626  26.956  41.220  1.00  0.00           C
ATOM   2347  O22 POPEM  66      71.436  27.146  41.350  1.00  0.00           O
ATOM   2348  C22 POPEM  66      73.636  27.546  42.190  1.00  0.00           C
ATOM   2351  C3  POPEM  66      75.696  25.856  40.540  1.00  0.00           C
ATOM   2354  O31 POPEM  66      75.376  24.726  41.380  1.00  0.00           O
ATOM   2355  C31 POPEM  66      75.716  24.616  42.670  1.00  0.00           C
ATOM   2356  O32 POPEM  66      75.126  23.926  43.470  1.00  0.00           O
ATOM   2357  C32 POPEM  66      76.926  25.466  43.080  1.00  0.00           C
ATOM   2360  C23 POPEM  66      73.046  27.806  43.590  1.00  0.00           C
ATOM   2363  C24 POPEM  66      74.196  28.016  44.570  1.00  0.00           C
ATOM   2366  C25 POPEM  66      73.796  28.196  46.030  1.00  0.00           C
ATOM   2369  C26 POPEM  66      73.166  26.976  46.700  1.00  0.00           C
ATOM   2372  C27 POPEM  66      73.416  27.106  48.200  1.00  0.00           C
ATOM   2375  C28 POPEM  66      72.746  26.036  49.050  1.00  0.00           C
ATOM   2378  C29 POPEM  66      73.126  26.296  50.470  1.00  0.00           C
ATOM   2380 0C21 POPEM  66      73.596  25.436  51.380  1.00  0.00           C
ATOM   2382 1C21 POPEM  66      73.766  23.936  51.260  1.00  0.00           C
ATOM   2385 2C21 POPEM  66      73.166  23.266  52.500  1.00  0.00           C
ATOM   2388 3C21 POPEM  66      74.036  23.516  53.750  1.00  0.00           C
ATOM   2391 4C21 POPEM  66      73.236  23.916  55.000  1.00  0.00           C
ATOM   2394 5C21 POPEM  66      72.276  22.806  55.440  1.00  0.00           C
ATOM   2397 6C21 POPEM  66      72.046  22.796  56.960  1.00  0.00           C
ATOM   2400 7C21 POPEM  66      71.306  21.536  57.420  1.00  0.00           C
ATOM   2403 8C21 POPEM  66      71.216  21.406  58.940  1.00  0.00           C
ATOM   2407  C33 POPEM  66      77.426  25.046  44.490  1.00  0.00           C
ATOM   2410  C34 POPEM  66      78.566  25.936  45.010  1.00  0.00           C
ATOM   2413  C35 POPEM  66      78.216  26.726  46.290  1.00  0.00           C
ATOM   2416  C36 POPEM  66      78.446  25.976  47.610  1.00  0.00           C
ATOM   2419  C37 POPEM  66      78.286  26.936  48.800  1.00  0.00           C
ATOM   2422  C38 POPEM  66      78.736  26.436  50.190  1.00  0.00           C
ATOM   2425  C39 POPEM  66      79.216  27.656  50.990  1.00  0.00           C
ATOM   2428 0C31 POPEM  66      79.306  27.546  52.510  1.00  0.00           C
ATOM   2431 1C31 POPEM  66      79.426  28.966  53.090  1.00  0.00           C
ATOM   2434 2C31 POPEM  66      79.686  29.066  54.590  1.00  0.00           C
ATOM   2437 3C31 POPEM  66      81.116  28.676  54.970  1.00  0.00           C
ATOM   2440 4C31 POPEM  66      81.476  29.096  56.400  1.00  0.00           C
ATOM   2443 5C31 POPEM  66      82.936  28.806  56.760  1.00  0.00           C
ATOM   2446 6C31 POPEM  66      83.306  29.336  58.140  1.00  0.00           C
ATOM   2450  NH3 POPEN  67     122.946  25.476  82.210  1.00  0.00           N
ATOM   2454  C12 POPEN  67     121.586  25.126  82.780  1.00  0.00           C
ATOM   2457  C11 POPEN  67     120.516  25.076  81.680  1.00  0.00           C
ATOM   2460  P   POPEN  67     117.856  25.336  81.720  1.00  0.00           P
ATOM   2461  O13 POPEN  67     116.716  24.756  82.470  1.00  0.00           O
ATOM   2462  O14 POPEN  67     118.006  26.806  81.900  1.00  0.00           O
ATOM   2463  O11 POPEN  67     117.756  25.006  80.180  1.00  0.00           O
ATOM   2464  O12 POPEN  67     119.236  24.696  82.200  1.00  0.00           O
ATOM   2465  C1  POPEN  67     118.726  25.586  79.310  1.00  0.00           C
ATOM   2468  C2  POPEN  67     118.206  25.786  77.870  1.00  0.00           C
ATOM   2470  O21 POPEN  67     119.326  26.116  77.030  1.00  0.00           O
ATOM   2471  C21 POPEN  67     120.036  27.196  77.300  1.00  0.00           C
ATOM   2472  O22 POPEN  67     119.776  28.076  78.100  1.00  0.00           O
ATOM   2473  C22 POPEN  67     121.326  27.146  76.470  1.00  0.00           C
ATOM   2476  C3  POPEN  67     117.026  26.796  77.770  1.00  0.00           C
ATOM   2479  O31 POPEN  67     116.886  27.186  76.400  1.00  0.00           O
ATOM   2480  C31 POPEN  67     115.906  28.026  76.140  1.00  0.00           C
ATOM   2481  O32 POPEN  67     115.096  28.446  76.940  1.00  0.00           O
ATOM   2482  C32 POPEN  67     115.986  28.336  74.640  1.00  0.00           C
ATOM   2485  C23 POPEN  67     122.076  28.496  76.470  1.00  0.00           C
ATOM   2488  C24 POPEN  67     123.436  28.466  75.750  1.00  0.00           C
ATOM   2491  C25 POPEN  67     123.336  28.026  74.280  1.00  0.00           C
ATOM   2494  C26 POPEN  67     124.126  28.896  73.280  1.00  0.00           C
ATOM   2497  C27 POPEN  67     123.836  28.466  71.830  1.00  0.00           C
ATOM   2500  C28 POPEN  67     124.226  29.506  70.750  1.00  0.00           C
ATOM   2503  C29 POPEN  67     123.196  29.536  69.640  1.00  0.00           C
ATOM   2505 0C21 POPEN  67     123.346  29.266  68.320  1.00  0.00           C
ATOM   2507 1C21 POPEN  67     124.596  28.896  67.560  1.00  0.00           C
ATOM   2510 2C21 POPEN  67     124.426  27.686  66.590  1.00  0.00           C
ATOM   2513 3C21 POPEN  67     124.866  26.326  67.150  1.00  0.00           C
ATOM   2516 4C21 POPEN  67     124.256  25.106  66.430  1.00  0.00           C
ATOM   2519 5C21 POPEN  67     125.056  23.816  66.690  1.00  0.00           C
ATOM   2522 6C21 POPEN  67     124.246  22.516  66.650  1.00  0.00           C
ATOM   2525 7C21 POPEN  67     125.166  21.276  66.720  1.00  0.00           C
ATOM   2528 8C21 POPEN  67     124.416  19.936  66.760  1.00  0.00           C
ATOM   2532  C33 POPEN  67     115.436  29.716  74.220  1.00  0.00           C
ATOM   2535  C34 POPEN  67     115.336  29.816  72.690  1.00  0.00           C
ATOM   2538  C35 POPEN  67     114.586  31.036  72.150  1.00  0.00           C
ATOM   2541  C36 POPEN  67     114.166  30.806  70.690  1.00  0.00           C
ATOM   2544  C37 POPEN  67     113.376  31.966  70.060  1.00  0.00           C
ATOM   2547  C38 POPEN  67     112.826  31.576  68.670  1.00  0.00           C
ATOM   2550  C39 POPEN  67     113.256  32.516  67.530  1.00  0.00           C
ATOM   2553 0C31 POPEN  67     112.856  31.976  66.150  1.00  0.00           C
ATOM   2556 1C31 POPEN  67     113.406  32.856  65.010  1.00  0.00           C
ATOM   2559 2C31 POPEN  67     112.766  32.596  63.640  1.00  0.00           C
ATOM   2562 3C31 POPEN  67     113.096  31.246  62.990  1.00  0.00           C
ATOM   2565 4C31 POPEN  67     112.976  31.366  61.460  1.00  0.00           C
ATOM   2568 5C31 POPEN  67     113.106  30.036  60.720  1.00  0.00           C
ATOM   2571 6C31 POPEN  67     113.116  30.196  59.190  1.00  0.00           C
ATOM   2575  NH3 POPEO  68      71.156   5.106  88.170  1.00  0.00           N
ATOM   2579  C12 POPEO  68      70.036   5.226  87.150  1.00  0.00           C
ATOM   2582  C11 POPEO  68      68.826   4.316  87.480  1.00  0.00           C
ATOM   2585  P   POPEO  68      66.256   4.116  86.870  1.00  0.00           P
ATOM   2586  O13 POPEO  68      66.126   2.686  86.520  1.00  0.00           O
ATOM   2587  O14 POPEO  68      65.726   4.556  88.180  1.00  0.00           O
ATOM   2588  O11 POPEO  68      65.496   4.996  85.800  1.00  0.00           O
ATOM   2589  O12 POPEO  68      67.716   4.676  86.670  1.00  0.00           O
ATOM   2590  C1  POPEO  68      65.396   4.546  84.450  1.00  0.00           C
ATOM   2593  C2  POPEO  68      64.666   5.596  83.560  1.00  0.00           C
ATOM   2595  O21 POPEO  68      64.776   5.156  82.200  1.00  0.00           O
ATOM   2596  C21 POPEO  68      64.296   5.846  81.150  1.00  0.00           C
ATOM   2597  O22 POPEO  68      64.836   5.836  80.050  1.00  0.00           O
ATOM   2598  C22 POPEO  68      62.916   6.526  81.400  1.00  0.00           C
ATOM   2601  C3  POPEO  68      65.336   6.966  83.840  1.00  0.00           C
ATOM   2604  O31 POPEO  68      65.086   7.926  82.810  1.00  0.00           O
ATOM   2605  C31 POPEO  68      66.106   8.736  82.580  1.00  0.00           C
ATOM   2606  O32 POPEO  68      67.076   8.866  83.290  1.00  0.00           O
ATOM   2607  C32 POPEO  68      65.876   9.426  81.260  1.00  0.00           C
ATOM   2610  C23 POPEO  68      62.286   7.066  80.080  1.00  0.00           C
ATOM   2613  C24 POPEO  68      60.946   7.806  80.260  1.00  0.00           C
ATOM   2616  C25 POPEO  68      59.706   7.146  79.620  1.00  0.00           C
ATOM   2619  C26 POPEO  68      59.726   7.016  78.080  1.00  0.00           C
ATOM   2622  C27 POPEO  68      58.316   6.746  77.490  1.00  0.00           C
ATOM   2625  C28 POPEO  68      58.286   6.176  76.050  1.00  0.00           C
ATOM   2628  C29 POPEO  68      58.166   4.676  76.020  1.00  0.00           C
ATOM   2630 0C21 POPEO  68      57.416   3.886  75.220  1.00  0.00           C
ATOM   2632 1C21 POPEO  68      56.546   4.276  74.040  1.00  0.00           C
ATOM   2635 2C21 POPEO  68      55.016   4.086  74.210  1.00  0.00           C
ATOM   2638 3C21 POPEO  68      54.326   3.466  72.980  1.00  0.00           C
ATOM   2641 4C21 POPEO  68      52.826   3.806  72.850  1.00  0.00           C
ATOM   2644 5C21 POPEO  68      51.826   2.696  73.200  1.00  0.00           C
ATOM   2647 6C21 POPEO  68      50.406   3.276  73.300  1.00  0.00           C
ATOM   2650 7C21 POPEO  68      49.296   2.246  73.500  1.00  0.00           C
ATOM   2653 8C21 POPEO  68      47.926   2.896  73.760  1.00  0.00           C
ATOM   2657  C33 POPEO  68      66.736   8.786  80.160  1.00  0.00           C
ATOM   2660  C34 POPEO  68      66.016   8.746  78.810  1.00  0.00           C
ATOM   2663  C35 POPEO  68      65.576  10.146  78.370  1.00  0.00           C
ATOM   2666  C36 POPEO  68      66.676  10.896  77.620  1.00  0.00           C
ATOM   2669  C37 POPEO  68      66.276  12.366  77.470  1.00  0.00           C
ATOM   2672  C38 POPEO  68      67.106  13.096  76.420  1.00  0.00           C
ATOM   2675  C39 POPEO  68      66.366  13.236  75.080  1.00  0.00           C
ATOM   2678 0C31 POPEO  68      67.096  14.196  74.150  1.00  0.00           C
ATOM   2681 1C31 POPEO  68      66.196  14.676  73.010  1.00  0.00           C
ATOM   2684 2C31 POPEO  68      66.896  15.696  72.110  1.00  0.00           C
ATOM   2687 3C31 POPEO  68      67.756  15.036  71.030  1.00  0.00           C
ATOM   2690 4C31 POPEO  68      66.896  14.476  69.890  1.00  0.00           C
ATOM   2693 5C31 POPEO  68      67.636  13.456  69.010  1.00  0.00           C
ATOM   2696 6C31 POPEO  68      66.716  12.796  67.980  1.00  0.00           C
ATOM   2700  NH3 POPEP  69      64.976   6.116  39.110  1.00  0.00           N
ATOM   2704  C12 POPEP  69      66.296   6.056  39.820  1.00  0.00           C
ATOM   2707  C11 POPEP  69      66.216   6.836  41.120  1.00  0.00           C
ATOM   2710  P   POPEP  69      67.626   7.416  43.160  1.00  0.00           P
ATOM   2711  O13 POPEP  69      68.856   8.216  43.360  1.00  0.00           O
ATOM   2712  O14 POPEP  69      66.336   8.006  43.590  1.00  0.00           O
ATOM   2713  O11 POPEP  69      67.746   5.996  43.870  1.00  0.00           O
ATOM   2714  O12 POPEP  69      67.536   6.986  41.640  1.00  0.00           O
ATOM   2715  C1  POPEP  69      69.056   5.496  44.130  1.00  0.00           C
ATOM   2718  C2  POPEP  69      69.066   4.286  45.100  1.00  0.00           C
ATOM   2720  O21 POPEP  69      70.436   4.216  45.530  1.00  0.00           O
ATOM   2721  C21 POPEP  69      70.636   4.286  46.830  1.00  0.00           C
ATOM   2722  O22 POPEP  69      69.806   4.096  47.700  1.00  0.00           O
ATOM   2723  C22 POPEP  69      72.056   4.796  47.060  1.00  0.00           C
ATOM   2726  C3  POPEP  69      68.656   2.926  44.470  1.00  0.00           C
ATOM   2729  O31 POPEP  69      68.926   1.846  45.390  1.00  0.00           O
ATOM   2730  C31 POPEP  69      67.926   1.106  45.820  1.00  0.00           C
ATOM   2731  O32 POPEP  69      66.786   1.146  45.380  1.00  0.00           O
ATOM   2732  C32 POPEP  69      68.456   0.184  46.920  1.00  0.00           C
ATOM   2735  C23 POPEP  69      72.136   5.766  48.260  1.00  0.00           C
ATOM   2738  C24 POPEP  69      73.606   6.056  48.610  1.00  0.00           C
ATOM   2741  C25 POPEP  69      73.776   7.306  49.470  1.00  0.00           C
ATOM   2744  C26 POPEP  69      75.216   7.456  49.980  1.00  0.00           C
ATOM   2747  C27 POPEP  69      75.736   8.886  49.770  1.00  0.00           C
ATOM   2750  C28 POPEP  69      76.806   9.356  50.770  1.00  0.00           C
ATOM   2753  C29 POPEP  69      76.066   9.756  52.010  1.00  0.00           C
ATOM   2755 0C21 POPEP  69      76.096  10.926  52.680  1.00  0.00           C
ATOM   2757 1C21 POPEP  69      76.966  12.146  52.480  1.00  0.00           C
ATOM   2760 2C21 POPEP  69      77.446  12.836  53.800  1.00  0.00           C
ATOM   2763 3C21 POPEP  69      76.676  12.346  55.050  1.00  0.00           C
ATOM   2766 4C21 POPEP  69      77.036  12.926  56.420  1.00  0.00           C
ATOM   2769 5C21 POPEP  69      76.676  11.836  57.440  1.00  0.00           C
ATOM   2772 6C21 POPEP  69      76.506  12.236  58.910  1.00  0.00           C
ATOM   2775 7C21 POPEP  69      76.136  10.966  59.690  1.00  0.00           C
ATOM   2778 8C21 POPEP  69      75.796  11.176  61.160  1.00  0.00           C
ATOM   2782  C33 POPEP  69      67.396  -0.776  47.500  1.00  0.00           C
ATOM   2785  C34 POPEP  69      68.066  -1.976  48.200  1.00  0.00           C
ATOM   2788  C35 POPEP  69      67.106  -2.836  49.020  1.00  0.00           C
ATOM   2791  C36 POPEP  69      66.886  -2.256  50.420  1.00  0.00           C
ATOM   2794  C37 POPEP  69      66.076  -3.176  51.340  1.00  0.00           C
ATOM   2797  C38 POPEP  69      65.686  -2.466  52.630  1.00  0.00           C
ATOM   2800  C39 POPEP  69      65.346  -3.426  53.770  1.00  0.00           C
ATOM   2803 0C31 POPEP  69      66.576  -3.966  54.510  1.00  0.00           C
ATOM   2806 1C31 POPEP  69      66.596  -3.596  56.000  1.00  0.00           C
ATOM   2809 2C31 POPEP  69      67.466  -4.536  56.840  1.00  0.00           C
ATOM   2812 3C31 POPEP  69      67.126  -4.476  58.340  1.00  0.00           C
ATOM   2815 4C31 POPEP  69      68.046  -3.566  59.150  1.00  0.00           C
ATOM   2818 5C31 POPEP  69      67.416  -3.186  60.500  1.00  0.00           C
ATOM   2821 6C31 POPEP  69      68.376  -2.486  61.460  1.00  0.00           C
ATOM   2825  NH3 POPEQ  70      89.736  23.046  86.300  1.00  0.00           N
ATOM   2829  C12 POPEQ  70      88.886  23.686  85.220  1.00  0.00           C
ATOM   2832  C11 POPEQ  70      89.716  24.266  84.070  1.00  0.00           C
ATOM   2835  P   POPEQ  70      89.396  26.116  82.290  1.00  0.00           P
ATOM   2836  O13 POPEQ  70      89.466  27.246  83.240  1.00  0.00           O
ATOM   2837  O14 POPEQ  70      90.636  25.616  81.660  1.00  0.00           O
ATOM   2838  O11 POPEQ  70      88.246  26.336  81.220  1.00  0.00           O
ATOM   2839  O12 POPEQ  70      88.826  24.916  83.140  1.00  0.00           O
ATOM   2840  C1  POPEQ  70      88.566  25.926  79.880  1.00  0.00           C
ATOM   2843  C2  POPEQ  70      87.466  26.226  78.840  1.00  0.00           C
ATOM   2845  O21 POPEQ  70      88.046  25.736  77.630  1.00  0.00           O
ATOM   2846  C21 POPEQ  70      87.246  25.106  76.810  1.00  0.00           C
ATOM   2847  O22 POPEQ  70      86.036  25.006  76.910  1.00  0.00           O
ATOM   2848  C22 POPEQ  70      88.126  24.426  75.760  1.00  0.00           C
ATOM   2851  C3  POPEQ  70      87.106  27.716  78.650  1.00  0.00           C
ATOM   2854  O31 POPEQ  70      86.356  27.896  77.430  1.00  0.00           O
ATOM   2855  C31 POPEQ  70      85.046  28.066  77.550  1.00  0.00           C
ATOM   2856  O32 POPEQ  70      84.436  28.176  78.600  1.00  0.00           O
ATOM   2857  C32 POPEQ  70      84.426  27.906  76.140  1.00  0.00           C
ATOM   2860  C23 POPEQ  70      87.456  24.516  74.380  1.00  0.00           C
ATOM   2863  C24 POPEQ  70      88.206  23.766  73.270  1.00  0.00           C
ATOM   2866  C25 POPEQ  70      87.576  24.036  71.890  1.00  0.00           C
ATOM   2869  C26 POPEQ  70      86.056  23.856  71.890  1.00  0.00           C
ATOM   2872  C27 POPEQ  70      85.316  24.336  70.640  1.00  0.00           C
ATOM   2875  C28 POPEQ  70      83.816  24.126  70.870  1.00  0.00           C
ATOM   2878  C29 POPEQ  70      82.776  24.496  69.840  1.00  0.00           C
ATOM   2880 0C21 POPEQ  70      82.846  25.186  68.690  1.00  0.00           C
ATOM   2882 1C21 POPEQ  70      84.006  25.866  68.000  1.00  0.00           C
ATOM   2885 2C21 POPEQ  70      83.696  27.306  67.550  1.00  0.00           C
ATOM   2888 3C21 POPEQ  70      82.466  27.436  66.640  1.00  0.00           C
ATOM   2891 4C21 POPEQ  70      82.516  28.666  65.730  1.00  0.00           C
ATOM   2894 5C21 POPEQ  70      81.256  28.826  64.860  1.00  0.00           C
ATOM   2897 6C21 POPEQ  70      81.386  29.996  63.870  1.00  0.00           C
ATOM   2900 7C21 POPEQ  70      80.106  30.256  63.070  1.00  0.00           C
ATOM   2903 8C21 POPEQ  70      80.196  31.456  62.130  1.00  0.00           C
ATOM   2907  C33 POPEQ  70      83.216  28.826  75.840  1.00  0.00           C
ATOM   2910  C34 POPEQ  70      82.286  28.276  74.740  1.00  0.00           C
ATOM   2913  C35 POPEQ  70      82.186  29.086  73.440  1.00  0.00           C
ATOM   2916  C36 POPEQ  70      80.726  29.156  72.960  1.00  0.00           C
ATOM   2919  C37 POPEQ  70      80.506  29.686  71.530  1.00  0.00           C
ATOM   2922  C38 POPEQ  70      79.006  29.726  71.170  1.00  0.00           C
ATOM   2925  C39 POPEQ  70      78.676  29.526  69.680  1.00  0.00           C
ATOM   2928 0C31 POPEQ  70      78.496  28.056  69.290  1.00  0.00           C
ATOM   2931 1C31 POPEQ  70      77.866  27.866  67.900  1.00  0.00           C
ATOM   2934 2C31 POPEQ  70      77.776  26.396  67.450  1.00  0.00           C
ATOM   2937 3C31 POPEQ  70      79.136  25.826  67.000  1.00  0.00           C
ATOM   2940 4C31 POPEQ  70      79.026  24.466  66.310  1.00  0.00           C
ATOM   2943 5C31 POPEQ  70      80.316  24.096  65.560  1.00  0.00           C
ATOM   2946 6C31 POPEQ  70      80.186  22.826  64.730  1.00  0.00           C
ATOM   2950  NH3 POPER  71      59.946  76.356  81.790  1.00  0.00           N
ATOM   2954  C12 POPER  71      60.676  77.516  82.400  1.00  0.00           C
ATOM   2957  C11 POPER  71      60.386  78.806  81.640  1.00  0.00           C
ATOM   2960  P   POPER  71      61.446  80.756  83.060  1.00  0.00           P
ATOM   2961  O13 POPER  71      60.576  80.236  84.150  1.00  0.00           O
ATOM   2962  O14 POPER  71      61.106  82.046  82.450  1.00  0.00           O
ATOM   2963  O11 POPER  71      62.946  80.706  83.570  1.00  0.00           O
ATOM   2964  O12 POPER  71      61.446  79.706  81.880  1.00  0.00           O
ATOM   2965  C1  POPER  71      63.956  80.026  82.820  1.00  0.00           C
ATOM   2968  C2  POPER  71      64.256  80.706  81.460  1.00  0.00           C
ATOM   2970  O21 POPER  71      65.226  79.916  80.740  1.00  0.00           O
ATOM   2971  C21 POPER  71      64.726  79.236  79.720  1.00  0.00           C
ATOM   2972  O22 POPER  71      63.556  78.956  79.530  1.00  0.00           O
ATOM   2973  C22 POPER  71      65.846  78.836  78.780  1.00  0.00           C
ATOM   2976  C3  POPER  71      64.776  82.156  81.560  1.00  0.00           C
ATOM   2979  O31 POPER  71      65.066  82.616  80.230  1.00  0.00           O
ATOM   2980  C31 POPER  71      66.256  83.136  80.000  1.00  0.00           C
ATOM   2981  O32 POPER  71      67.056  83.496  80.840  1.00  0.00           O
ATOM   2982  C32 POPER  71      66.526  83.066  78.480  1.00  0.00           C
ATOM   2985  C23 POPER  71      65.546  79.216  77.310  1.00  0.00           C
ATOM   2988  C24 POPER  71      66.746  78.896  76.400  1.00  0.00           C
ATOM   2991  C25 POPER  71      66.736  79.606  75.040  1.00  0.00           C
ATOM   2994  C26 POPER  71      65.506  79.366  74.150  1.00  0.00           C
ATOM   2997  C27 POPER  71      65.706  80.046  72.780  1.00  0.00           C
ATOM   3000  C28 POPER  71      64.506  79.936  71.820  1.00  0.00           C
ATOM   3003  C29 POPER  71      64.596  81.016  70.760  1.00  0.00           C
ATOM   3005 0C21 POPER  71      64.386  80.916  69.440  1.00  0.00           C
ATOM   3007 1C21 POPER  71      63.946  79.686  68.680  1.00  0.00           C
ATOM   3010 2C21 POPER  71      63.086  80.026  67.440  1.00  0.00           C
ATOM   3013 3C21 POPER  71      61.726  80.686  67.770  1.00  0.00           C
ATOM   3016 4C21 POPER  71      60.846  80.856  66.530  1.00  0.00           C
ATOM   3019 5C21 POPER  71      59.826  81.996  66.680  1.00  0.00           C
ATOM   3022 6C21 POPER  71      58.896  82.146  65.470  1.00  0.00           C
ATOM   3025 7C21 POPER  71      58.096  83.456  65.540  1.00  0.00           C
ATOM   3028 8C21 POPER  71      57.146  83.626  64.350  1.00  0.00           C
ATOM   3032  C33 POPER  71      65.986  84.276  77.690  1.00  0.00           C
ATOM   3035  C34 POPER  71      65.526  83.926  76.260  1.00  0.00           C
ATOM   3038  C35 POPER  71      66.636  83.786  75.200  1.00  0.00           C
ATOM   3041  C36 POPER  71      67.086  85.116  74.570  1.00  0.00           C
ATOM   3044  C37 POPER  71      67.446  85.016  73.070  1.00  0.00           C
ATOM   3047  C38 POPER  71      68.046  86.316  72.500  1.00  0.00           C
ATOM   3050  C39 POPER  71      69.486  86.156  71.980  1.00  0.00           C
ATOM   3053 0C31 POPER  71      69.646  86.226  70.450  1.00  0.00           C
ATOM   3056 1C31 POPER  71      70.996  85.646  70.030  1.00  0.00           C
ATOM   3059 2C31 POPER  71      71.286  85.696  68.520  1.00  0.00           C
ATOM   3062 3C31 POPER  71      71.766  87.066  68.040  1.00  0.00           C
ATOM   3065 4C31 POPER  71      72.956  86.986  67.080  1.00  0.00           C
ATOM   3068 5C31 POPER  71      73.446  88.366  66.640  1.00  0.00           C
ATOM   3071 6C31 POPER  71      74.716  88.316  65.790  1.00  0.00           C
ATOM   3075  NH3 POPES  72      45.296 107.156  42.630  1.00  0.00           N
ATOM   3079  C12 POPES  72      44.806 108.466  42.060  1.00  0.00           C
ATOM   3082  C11 POPES  72      43.276 108.516  41.930  1.00  0.00           C
ATOM   3085  P   POPES  72      41.466 110.436  41.670  1.00  0.00           P
ATOM   3086  O13 POPES  72      41.356 111.576  40.720  1.00  0.00           O
ATOM   3087  O14 POPES  72      40.456 109.366  41.510  1.00  0.00           O
ATOM   3088  O11 POPES  72      41.526 110.996  43.140  1.00  0.00           O
ATOM   3089  O12 POPES  72      42.926 109.826  41.510  1.00  0.00           O
ATOM   3090  C1  POPES  72      41.546 110.246  44.360  1.00  0.00           C
ATOM   3093  C2  POPES  72      42.946 110.256  45.020  1.00  0.00           C
ATOM   3095  O21 POPES  72      42.846 110.496  46.450  1.00  0.00           O
ATOM   3096  C21 POPES  72      43.026 109.436  47.210  1.00  0.00           C
ATOM   3097  O22 POPES  72      43.086 108.286  46.820  1.00  0.00           O
ATOM   3098  C22 POPES  72      43.256 109.886  48.670  1.00  0.00           C
ATOM   3101  C3  POPES  72      43.856 111.356  44.430  1.00  0.00           C
ATOM   3104  O31 POPES  72      45.136 111.316  45.110  1.00  0.00           O
ATOM   3105  C31 POPES  72      45.516 112.506  45.570  1.00  0.00           C
ATOM   3106  O32 POPES  72      45.236 113.566  45.050  1.00  0.00           O
ATOM   3107  C32 POPES  72      46.186 112.296  46.910  1.00  0.00           C
ATOM   3110  C23 POPES  72      43.886 108.756  49.520  1.00  0.00           C
ATOM   3113  C24 POPES  72      44.246 109.106  50.990  1.00  0.00           C
ATOM   3116  C25 POPES  72      44.636 110.566  51.300  1.00  0.00           C
ATOM   3119  C26 POPES  72      45.276 110.746  52.690  1.00  0.00           C
ATOM   3122  C27 POPES  72      45.816 112.166  52.920  1.00  0.00           C
ATOM   3125  C28 POPES  72      46.556 112.386  54.270  1.00  0.00           C
ATOM   3128  C29 POPES  72      45.646 112.766  55.420  1.00  0.00           C
ATOM   3130 0C21 POPES  72      45.806 113.796  56.280  1.00  0.00           C
ATOM   3132 1C21 POPES  72      46.926 114.806  56.300  1.00  0.00           C
ATOM   3135 2C21 POPES  72      46.486 116.256  56.570  1.00  0.00           C
ATOM   3138 3C21 POPES  72      46.246 116.566  58.060  1.00  0.00           C
ATOM   3141 4C21 POPES  72      45.906 118.046  58.340  1.00  0.00           C
ATOM   3144 5C21 POPES  72      44.486 118.216  58.880  1.00  0.00           C
ATOM   3147 6C21 POPES  72      44.236 119.596  59.520  1.00  0.00           C
ATOM   3150 7C21 POPES  72      42.846 119.666  60.160  1.00  0.00           C
ATOM   3153 8C21 POPES  72      42.566 120.976  60.910  1.00  0.00           C
ATOM   3157  C33 POPES  72      46.676 113.616  47.500  1.00  0.00           C
ATOM   3160  C34 POPES  72      46.806 113.536  49.010  1.00  0.00           C
ATOM   3163  C35 POPES  72      47.236 114.886  49.560  1.00  0.00           C
ATOM   3166  C36 POPES  72      47.396 114.916  51.070  1.00  0.00           C
ATOM   3169  C37 POPES  72      47.796 116.316  51.540  1.00  0.00           C
ATOM   3172  C38 POPES  72      47.606 116.516  53.050  1.00  0.00           C
ATOM   3175  C39 POPES  72      47.066 117.916  53.380  1.00  0.00           C
ATOM   3178 0C31 POPES  72      45.576 118.056  53.060  1.00  0.00           C
ATOM   3181 1C31 POPES  72      45.036 119.456  53.350  1.00  0.00           C
ATOM   3184 2C31 POPES  72      43.526 119.546  53.060  1.00  0.00           C
ATOM   3187 3C31 POPES  72      42.916 120.936  53.320  1.00  0.00           C
ATOM   3190 4C31 POPES  72      42.926 121.336  54.800  1.00  0.00           C
ATOM   3193 5C31 POPES  72      41.926 122.456  55.110  1.00  0.00           C
ATOM   3196 6C31 POPES  72      41.946 122.936  56.560  1.00  0.00           C
ATOM   3200  NH3 POPET  73      11.896 121.826  86.660  1.00  0.00           N
ATOM   3204  C12 POPET  73      12.946 120.846  86.200  1.00  0.00           C
ATOM   3207  C11 POPET  73      13.976 121.496  85.270  1.00  0.00           C
ATOM   3210  P   POPET  73      16.216 120.886  84.120  1.00  0.00           P
ATOM   3211  O13 POPET  73      16.016 122.176  83.440  1.00  0.00           O
ATOM   3212  O14 POPET  73      17.236 120.796  85.200  1.00  0.00           O
ATOM   3213  O11 POPET  73      16.426 119.756  83.030  1.00  0.00           O
ATOM   3214  O12 POPET  73      14.826 120.456  84.770  1.00  0.00           O
ATOM   3215  C1  POPET  73      16.776 120.136  81.690  1.00  0.00           C
ATOM   3218  C2  POPET  73      16.996 118.856  80.850  1.00  0.00           C
ATOM   3220  O21 POPET  73      16.976 119.176  79.460  1.00  0.00           O
ATOM   3221  C21 POPET  73      18.096 119.466  78.840  1.00  0.00           C
ATOM   3222  O22 POPET  73      19.226 119.526  79.310  1.00  0.00           O
ATOM   3223  C22 POPET  73      17.736 119.636  77.360  1.00  0.00           C
ATOM   3226  C3  POPET  73      15.866 117.826  81.120  1.00  0.00           C
ATOM   3229  O31 POPET  73      16.206 116.586  80.470  1.00  0.00           O
ATOM   3230  C31 POPET  73      15.216 115.766  80.180  1.00  0.00           C
ATOM   3231  O32 POPET  73      14.066 115.846  80.550  1.00  0.00           O
ATOM   3232  C32 POPET  73      15.736 114.696  79.220  1.00  0.00           C
ATOM   3235  C23 POPET  73      18.826 120.316  76.490  1.00  0.00           C
ATOM   3238  C24 POPET  73      18.556 120.066  75.000  1.00  0.00           C
ATOM   3241  C25 POPET  73      19.726 120.436  74.090  1.00  0.00           C
ATOM   3244  C26 POPET  73      19.406 120.156  72.610  1.00  0.00           C
ATOM   3247  C27 POPET  73      20.566 120.566  71.690  1.00  0.00           C
ATOM   3250  C28 POPET  73      20.216 120.446  70.190  1.00  0.00           C
ATOM   3253  C29 POPET  73      21.376 120.966  69.380  1.00  0.00           C
ATOM   3255 0C21 POPET  73      21.466 120.996  68.040  1.00  0.00           C
ATOM   3257 1C21 POPET  73      20.446 120.536  67.030  1.00  0.00           C
ATOM   3260 2C21 POPET  73      20.496 121.356  65.720  1.00  0.00           C
ATOM   3263 3C21 POPET  73      19.586 122.596  65.710  1.00  0.00           C
ATOM   3266 4C21 POPET  73      19.896 123.536  64.530  1.00  0.00           C
ATOM   3269 5C21 POPET  73      18.666 123.966  63.730  1.00  0.00           C
ATOM   3272 6C21 POPET  73      19.056 124.916  62.590  1.00  0.00           C
ATOM   3275 7C21 POPET  73      17.926 125.216  61.610  1.00  0.00           C
ATOM   3278 8C21 POPET  73      18.396 126.076  60.430  1.00  0.00           C
ATOM   3282  C33 POPET  73      14.596 114.226  78.290  1.00  0.00           C
ATOM   3285  C34 POPET  73      15.116 113.546  77.020  1.00  0.00           C
ATOM   3288  C35 POPET  73      15.306 112.036  77.120  1.00  0.00           C
ATOM   3291  C36 POPET  73      14.596 111.296  75.990  1.00  0.00           C
ATOM   3294  C37 POPET  73      14.886 109.806  76.060  1.00  0.00           C
ATOM   3297  C38 POPET  73      13.986 108.926  75.180  1.00  0.00           C
ATOM   3300  C39 POPET  73      14.106 109.196  73.680  1.00  0.00           C
ATOM   3303 0C31 POPET  73      14.206 107.876  72.890  1.00  0.00           C
ATOM   3306 1C31 POPET  73      13.586 107.916  71.480  1.00  0.00           C
ATOM   3309 2C31 POPET  73      12.366 106.996  71.360  1.00  0.00           C
ATOM   3312 3C31 POPET  73      12.336 106.186  70.050  1.00  0.00           C
ATOM   3315 4C31 POPET  73      11.176 105.176  70.070  1.00  0.00           C
ATOM   3318 5C31 POPET  73      11.596 103.756  69.690  1.00  0.00           C
ATOM   3321 6C31 POPET  73      10.586 102.726  70.180  1.00  0.00           C
ATOM   3325  NH3 POPEU  74      99.266  98.456  37.660  1.00  0.00           N
ATOM   3329  C12 POPEU  74      99.316  97.526  38.850  1.00  0.00           C
ATOM   3332  C11 POPEU  74     100.746  97.046  39.150  1.00  0.00           C
ATOM   3335  P   POPEU  74     102.036  95.246  40.520  1.00  0.00           P
ATOM   3336  O13 POPEU  74     101.696  94.076  41.340  1.00  0.00           O
ATOM   3337  O14 POPEU  74     102.736  94.986  39.240  1.00  0.00           O
ATOM   3338  O11 POPEU  74     102.896  96.326  41.300  1.00  0.00           O
ATOM   3339  O12 POPEU  74     100.706  96.066  40.180  1.00  0.00           O
ATOM   3340  C1  POPEU  74     102.986  96.326  42.720  1.00  0.00           C
ATOM   3343  C2  POPEU  74     104.156  97.236  43.230  1.00  0.00           C
ATOM   3345  O21 POPEU  74     104.626  96.696  44.480  1.00  0.00           O
ATOM   3346  C21 POPEU  74     104.016  96.976  45.590  1.00  0.00           C
ATOM   3347  O22 POPEU  74     103.056  97.716  45.740  1.00  0.00           O
ATOM   3348  C22 POPEU  74     104.606  96.126  46.720  1.00  0.00           C
ATOM   3351  C3  POPEU  74     103.776  98.776  43.210  1.00  0.00           C
ATOM   3354  O31 POPEU  74     104.616  99.616  44.050  1.00  0.00           O
ATOM   3355  C31 POPEU  74     104.266 100.916  43.960  1.00  0.00           C
ATOM   3356  O32 POPEU  74     103.316 101.326  43.320  1.00  0.00           O
ATOM   3357  C32 POPEU  74     105.186 101.766  44.860  1.00  0.00           C
ATOM   3360  C23 POPEU  74     104.166  96.696  48.100  1.00  0.00           C
ATOM   3363  C24 POPEU  74     105.046  96.286  49.290  1.00  0.00           C
ATOM   3366  C25 POPEU  74     104.556  95.096  50.140  1.00  0.00           C
ATOM   3369  C26 POPEU  74     103.286  95.376  50.960  1.00  0.00           C
ATOM   3372  C27 POPEU  74     102.996  94.366  52.080  1.00  0.00           C
ATOM   3375  C28 POPEU  74     101.776  94.766  52.930  1.00  0.00           C
ATOM   3378  C29 POPEU  74     101.126  93.566  53.590  1.00  0.00           C
ATOM   3380 0C21 POPEU  74     101.166  93.236  54.890  1.00  0.00           C
ATOM   3382 1C21 POPEU  74     101.876  94.016  55.960  1.00  0.00           C
ATOM   3385 2C21 POPEU  74     101.646  93.486  57.390  1.00  0.00           C
ATOM   3388 3C21 POPEU  74     102.346  92.146  57.700  1.00  0.00           C
ATOM   3391 4C21 POPEU  74     102.586  91.956  59.210  1.00  0.00           C
ATOM   3394 5C21 POPEU  74     103.446  90.736  59.560  1.00  0.00           C
ATOM   3397 6C21 POPEU  74     102.646  89.536  60.090  1.00  0.00           C
ATOM   3400 7C21 POPEU  74     103.536  88.386  60.550  1.00  0.00           C
ATOM   3403 8C21 POPEU  74     102.766  87.176  61.100  1.00  0.00           C
ATOM   3407  C33 POPEU  74     104.526 103.096  45.330  1.00  0.00           C
ATOM   3410  C34 POPEU  74     105.546 104.106  45.880  1.00  0.00           C
ATOM   3413  C35 POPEU  74     106.336 103.656  47.120  1.00  0.00           C
ATOM   3416  C36 POPEU  74     105.566 103.766  48.450  1.00  0.00           C
ATOM   3419  C37 POPEU  74     106.416 103.256  49.630  1.00  0.00           C
ATOM   3422  C38 POPEU  74     105.806 103.486  51.020  1.00  0.00           C
ATOM   3425  C39 POPEU  74     106.746 102.996  52.130  1.00  0.00           C
ATOM   3428 0C31 POPEU  74     106.286 103.376  53.540  1.00  0.00           C
ATOM   3431 1C31 POPEU  74     107.356 103.076  54.610  1.00  0.00           C
ATOM   3434 2C31 POPEU  74     107.036 103.706  55.970  1.00  0.00           C
ATOM   3437 3C31 POPEU  74     108.296 104.186  56.700  1.00  0.00           C
ATOM   3440 4C31 POPEU  74     107.996 105.156  57.860  1.00  0.00           C
ATOM   3443 5C31 POPEU  74     109.266 105.816  58.400  1.00  0.00           C
ATOM   3446 6C31 POPEU  74     109.006 106.866  59.490  1.00  0.00           C
ATOM   3450  NH3 POPEV  75     112.076 123.006  80.280  1.00  0.00           N
ATOM   3454  C12 POPEV  75     110.696 122.816  80.850  1.00  0.00           C
ATOM   3457  C11 POPEV  75     109.906 124.126  80.800  1.00  0.00           C
ATOM   3460  P   POPEV  75     107.456 123.196  81.080  1.00  0.00           P
ATOM   3461  O13 POPEV  75     106.266 124.016  81.360  1.00  0.00           O
ATOM   3462  O14 POPEV  75     107.576 121.856  81.710  1.00  0.00           O
ATOM   3463  O11 POPEV  75     107.776 123.106  79.550  1.00  0.00           O
ATOM   3464  O12 POPEV  75     108.706 124.026  81.570  1.00  0.00           O
ATOM   3465  C1  POPEV  75     107.126 122.296  78.570  1.00  0.00           C
ATOM   3468  C2  POPEV  75     107.716 122.606  77.160  1.00  0.00           C
ATOM   3470  O21 POPEV  75     107.556 121.496  76.280  1.00  0.00           O
ATOM   3471  C21 POPEV  75     106.356 121.176  75.870  1.00  0.00           C
ATOM   3472  O22 POPEV  75     105.306 121.756  76.100  1.00  0.00           O
ATOM   3473  C22 POPEV  75     106.586 120.016  74.910  1.00  0.00           C
ATOM   3476  C3  POPEV  75     109.256 122.926  77.260  1.00  0.00           C
ATOM   3479  O31 POPEV  75     110.036 122.456  76.130  1.00  0.00           O
ATOM   3480  C31 POPEV  75     110.546 123.346  75.300  1.00  0.00           C
ATOM   3481  O32 POPEV  75     110.416 124.546  75.350  1.00  0.00           O
ATOM   3482  C32 POPEV  75     111.406 122.556  74.290  1.00  0.00           C
ATOM   3485  C23 POPEV  75     105.316 119.406  74.300  1.00  0.00           C
ATOM   3488  C24 POPEV  75     105.666 118.086  73.600  1.00  0.00           C
ATOM   3491  C25 POPEV  75     106.426 118.206  72.270  1.00  0.00           C
ATOM   3494  C26 POPEV  75     105.556 118.826  71.180  1.00  0.00           C
ATOM   3497  C27 POPEV  75     105.916 118.366  69.760  1.00  0.00           C
ATOM   3500  C28 POPEV  75     104.856 118.776  68.730  1.00  0.00           C
ATOM   3503  C29 POPEV  75     104.756 117.996  67.440  1.00  0.00           C
ATOM   3505 0C21 POPEV  75     105.716 117.566  66.600  1.00  0.00           C
ATOM   3507 1C21 POPEV  75     107.206 117.756  66.620  1.00  0.00           C
ATOM   3510 2C21 POPEV  75     107.676 118.826  65.620  1.00  0.00           C
ATOM   3513 3C21 POPEV  75     107.246 118.586  64.160  1.00  0.00           C
ATOM   3516 4C21 POPEV  75     107.546 119.806  63.270  1.00  0.00           C
ATOM   3519 5C21 POPEV  75     106.636 119.896  62.040  1.00  0.00           C
ATOM   3522 6C21 POPEV  75     106.396 121.356  61.640  1.00  0.00           C
ATOM   3525 7C21 POPEV  75     105.456 121.496  60.450  1.00  0.00           C
ATOM   3528 8C21 POPEV  75     104.986 122.936  60.240  1.00  0.00           C
ATOM   3532  C33 POPEV  75     112.266 123.396  73.300  1.00  0.00           C
ATOM   3535  C34 POPEV  75     113.206 122.446  72.530  1.00  0.00           C
ATOM   3538  C35 POPEV  75     114.206 123.106  71.560  1.00  0.00           C
ATOM   3541  C36 POPEV  75     113.976 122.736  70.080  1.00  0.00           C
ATOM   3544  C37 POPEV  75     115.266 122.726  69.250  1.00  0.00           C
ATOM   3547  C38 POPEV  75     115.006 122.286  67.800  1.00  0.00           C
ATOM   3550  C39 POPEV  75     116.236 122.336  66.880  1.00  0.00           C
ATOM   3553 0C31 POPEV  75     117.336 121.306  67.200  1.00  0.00           C
ATOM   3556 1C31 POPEV  75     118.476 121.366  66.170  1.00  0.00           C
ATOM   3559 2C31 POPEV  75     119.796 120.746  66.640  1.00  0.00           C
ATOM   3562 3C31 POPEV  75     119.916 119.216  66.490  1.00  0.00           C
ATOM   3565 4C31 POPEV  75     121.306 118.736  66.940  1.00  0.00           C
ATOM   3568 5C31 POPEV  75     121.436 117.206  66.980  1.00  0.00           C
ATOM   3571 6C31 POPEV  75     122.716 116.736  67.680  1.00  0.00           C
ATOM   3575  NH3 POPEW  76      78.746  54.816  86.070  1.00  0.00           N
ATOM   3579  C12 POPEW  76      79.476  54.236  84.880  1.00  0.00           C
ATOM   3582  C11 POPEW  76      78.976  52.826  84.510  1.00  0.00           C
ATOM   3585  P   POPEW  76      80.066  50.656  83.480  1.00  0.00           P
ATOM   3586  O13 POPEW  76      81.496  50.316  83.510  1.00  0.00           O
ATOM   3587  O14 POPEW  76      79.206  49.956  84.450  1.00  0.00           O
ATOM   3588  O11 POPEW  76      79.516  50.426  82.000  1.00  0.00           O
ATOM   3589  O12 POPEW  76      79.926  52.226  83.650  1.00  0.00           O
ATOM   3590  C1  POPEW  76      78.086  50.606  81.850  1.00  0.00           C
ATOM   3593  C2  POPEW  76      77.596  50.406  80.400  1.00  0.00           C
ATOM   3595  O21 POPEW  76      76.166  50.306  80.470  1.00  0.00           O
ATOM   3596  C21 POPEW  76      75.506  50.666  79.380  1.00  0.00           C
ATOM   3597  O22 POPEW  76      75.966  51.276  78.420  1.00  0.00           O
ATOM   3598  C22 POPEW  76      74.106  50.036  79.520  1.00  0.00           C
ATOM   3601  C3  POPEW  76      78.146  49.106  79.740  1.00  0.00           C
ATOM   3604  O31 POPEW  76      77.876  49.106  78.320  1.00  0.00           O
ATOM   3605  C31 POPEW  76      77.006  48.256  77.740  1.00  0.00           C
ATOM   3606  O32 POPEW  76      76.296  48.576  76.790  1.00  0.00           O
ATOM   3607  C32 POPEW  76      76.976  46.846  78.310  1.00  0.00           C
ATOM   3610  C23 POPEW  76      73.146  50.246  78.340  1.00  0.00           C
ATOM   3613  C24 POPEW  76      71.736  49.666  78.600  1.00  0.00           C
ATOM   3616  C25 POPEW  76      71.506  48.326  77.880  1.00  0.00           C
ATOM   3619  C26 POPEW  76      70.026  47.926  77.770  1.00  0.00           C
ATOM   3622  C27 POPEW  76      69.856  46.706  76.850  1.00  0.00           C
ATOM   3625  C28 POPEW  76      68.416  46.166  76.750  1.00  0.00           C
ATOM   3628  C29 POPEW  76      67.486  47.196  76.150  1.00  0.00           C
ATOM   3630 0C21 POPEW  76      66.606  47.036  75.150  1.00  0.00           C
ATOM   3632 1C21 POPEW  76      66.276  45.766  74.400  1.00  0.00           C
ATOM   3635 2C21 POPEW  76      64.756  45.626  74.180  1.00  0.00           C
ATOM   3638 3C21 POPEW  76      64.186  46.606  73.130  1.00  0.00           C
ATOM   3641 4C21 POPEW  76      62.656  46.516  73.050  1.00  0.00           C
ATOM   3644 5C21 POPEW  76      62.016  47.466  72.020  1.00  0.00           C
ATOM   3647 6C21 POPEW  76      62.316  47.076  70.570  1.00  0.00           C
ATOM   3650 7C21 POPEW  76      61.176  47.486  69.620  1.00  0.00           C
ATOM   3653 8C21 POPEW  76      61.446  47.176  68.150  1.00  0.00           C
ATOM   3657  C33 POPEW  76      76.076  45.956  77.410  1.00  0.00           C
ATOM   3660  C34 POPEW  76      76.176  44.456  77.700  1.00  0.00           C
ATOM   3663  C35 POPEW  76      75.446  43.596  76.650  1.00  0.00           C
ATOM   3666  C36 POPEW  76      73.916  43.676  76.700  1.00  0.00           C
ATOM   3669  C37 POPEW  76      73.246  42.516  75.930  1.00  0.00           C
ATOM   3672  C38 POPEW  76      71.706  42.496  75.990  1.00  0.00           C
ATOM   3675  C39 POPEW  76      70.996  43.676  75.310  1.00  0.00           C
ATOM   3678 0C31 POPEW  76      71.086  43.706  73.780  1.00  0.00           C
ATOM   3681 1C31 POPEW  76      70.226  44.836  73.210  1.00  0.00           C
ATOM   3684 2C31 POPEW  76      70.126  44.846  71.670  1.00  0.00           C
ATOM   3687 3C31 POPEW  76      69.206  45.966  71.170  1.00  0.00           C
ATOM   3690 4C31 POPEW  76      68.326  45.556  69.990  1.00  0.00           C
ATOM   3693 5C31 POPEW  76      67.336  46.666  69.580  1.00  0.00           C
ATOM   3696 6C31 POPEW  76      66.406  46.256  68.440  1.00  0.00           C
ATOM   3700  NH3 POPEX  77       5.346 122.136  80.630  1.00  0.00           N
ATOM   3704  C12 POPEX  77       4.026 121.656  81.180  1.00  0.00           C
ATOM   3707  C11 POPEX  77       3.296 122.686  82.060  1.00  0.00           C
ATOM   3710  P   POPEX  77       0.834 122.436  83.130  1.00  0.00           P
ATOM   3711  O13 POPEX  77       0.494 122.176  84.540  1.00  0.00           O
ATOM   3712  O14 POPEX  77       0.664 123.826  82.670  1.00  0.00           O
ATOM   3713  O11 POPEX  77      -0.036 121.436  82.200  1.00  0.00           O
ATOM   3714  O12 POPEX  77       2.354 122.016  82.900  1.00  0.00           O
ATOM   3715  C1  POPEX  77       0.574 120.996  80.990  1.00  0.00           C
ATOM   3718  C2  POPEX  77      -0.196 119.916  80.140  1.00  0.00           C
ATOM   3720  O21 POPEX  77       0.174 120.076  78.760  1.00  0.00           O
ATOM   3721  C21 POPEX  77       1.424 120.206  78.430  1.00  0.00           C
ATOM   3722  O22 POPEX  77       2.394 119.746  79.010  1.00  0.00           O
ATOM   3723  C22 POPEX  77       1.474 121.176  77.270  1.00  0.00           C
ATOM   3726  C3  POPEX  77      -1.746 120.016  80.150  1.00  0.00           C
ATOM   3729  O31 POPEX  77      -2.356 119.096  79.200  1.00  0.00           O
ATOM   3730  C31 POPEX  77      -2.576 119.516  77.950  1.00  0.00           C
ATOM   3731  O32 POPEX  77      -2.376 120.646  77.540  1.00  0.00           O
ATOM   3732  C32 POPEX  77      -3.076 118.366  77.080  1.00  0.00           C
ATOM   3735  C23 POPEX  77       2.314 120.656  76.100  1.00  0.00           C
ATOM   3738  C24 POPEX  77       1.954 121.376  74.800  1.00  0.00           C
ATOM   3741  C25 POPEX  77       1.554 120.386  73.690  1.00  0.00           C
ATOM   3744  C26 POPEX  77       2.696 119.426  73.370  1.00  0.00           C
ATOM   3747  C27 POPEX  77       2.556 118.706  72.020  1.00  0.00           C
ATOM   3750  C28 POPEX  77       3.916 118.166  71.540  1.00  0.00           C
ATOM   3753  C29 POPEX  77       3.886 117.376  70.260  1.00  0.00           C
ATOM   3755 0C21 POPEX  77       3.706 117.876  69.020  1.00  0.00           C
ATOM   3757 1C21 POPEX  77       3.416 119.296  68.620  1.00  0.00           C
ATOM   3760 2C21 POPEX  77       4.606 120.056  68.020  1.00  0.00           C
ATOM   3763 3C21 POPEX  77       4.126 121.216  67.130  1.00  0.00           C
ATOM   3766 4C21 POPEX  77       5.146 122.346  66.900  1.00  0.00           C
ATOM   3769 5C21 POPEX  77       6.516 121.896  66.380  1.00  0.00           C
ATOM   3772 6C21 POPEX  77       7.376 123.106  65.980  1.00  0.00           C
ATOM   3775 7C21 POPEX  77       8.826 122.726  65.640  1.00  0.00           C
ATOM   3778 8C21 POPEX  77       9.656 123.896  65.130  1.00  0.00           C
ATOM   3782  C33 POPEX  77      -2.676 118.566  75.600  1.00  0.00           C
ATOM   3785  C34 POPEX  77      -3.156 117.476  74.630  1.00  0.00           C
ATOM   3788  C35 POPEX  77      -2.146 117.266  73.480  1.00  0.00           C
ATOM   3791  C36 POPEX  77      -2.746 116.696  72.190  1.00  0.00           C
ATOM   3794  C37 POPEX  77      -1.676 116.556  71.110  1.00  0.00           C
ATOM   3797  C38 POPEX  77      -2.236 116.166  69.730  1.00  0.00           C
ATOM   3800  C39 POPEX  77      -1.156 115.936  68.670  1.00  0.00           C
ATOM   3803 0C31 POPEX  77      -0.106 114.876  69.060  1.00  0.00           C
ATOM   3806 1C31 POPEX  77       0.524 114.186  67.850  1.00  0.00           C
ATOM   3809 2C31 POPEX  77       1.774 113.356  68.200  1.00  0.00           C
ATOM   3812 3C31 POPEX  77       3.016 114.226  68.420  1.00  0.00           C
ATOM   3815 4C31 POPEX  77       4.196 113.836  67.510  1.00  0.00           C
ATOM   3818 5C31 POPEX  77       5.346 114.856  67.550  1.00  0.00           C
ATOM   3821 6C31 POPEX  77       6.566 114.436  66.740  1.00  0.00           C
ATOM   3825  NH3 POPEY  78      15.126  81.366  37.580  1.00  0.00           N
ATOM   3829  C12 POPEY  78      13.826  81.986  38.000  1.00  0.00           C
ATOM   3832  C11 POPEY  78      14.036  83.486  38.260  1.00  0.00           C
ATOM   3835  P   POPEY  78      12.556  85.506  39.060  1.00  0.00           P
ATOM   3836  O13 POPEY  78      13.506  86.236  38.200  1.00  0.00           O
ATOM   3837  O14 POPEY  78      11.146  85.496  38.660  1.00  0.00           O
ATOM   3838  O11 POPEY  78      12.706  86.006  40.560  1.00  0.00           O
ATOM   3839  O12 POPEY  78      12.976  83.976  39.080  1.00  0.00           O
ATOM   3840  C1  POPEY  78      13.356  85.196  41.540  1.00  0.00           C
ATOM   3843  C2  POPEY  78      13.626  86.016  42.840  1.00  0.00           C
ATOM   3845  O21 POPEY  78      14.296  85.156  43.790  1.00  0.00           O
ATOM   3846  C21 POPEY  78      15.116  85.796  44.640  1.00  0.00           C
ATOM   3847  O22 POPEY  78      15.236  86.996  44.750  1.00  0.00           O
ATOM   3848  C22 POPEY  78      15.816  84.756  45.540  1.00  0.00           C
ATOM   3851  C3  POPEY  78      12.276  86.566  43.380  1.00  0.00           C
ATOM   3854  O31 POPEY  78      12.486  87.306  44.600  1.00  0.00           O
ATOM   3855  C31 POPEY  78      12.066  86.766  45.720  1.00  0.00           C
ATOM   3856  O32 POPEY  78      11.236  85.886  45.840  1.00  0.00           O
ATOM   3857  C32 POPEY  78      12.906  87.336  46.870  1.00  0.00           C
ATOM   3860  C23 POPEY  78      16.396  85.366  46.850  1.00  0.00           C
ATOM   3863  C24 POPEY  78      17.116  84.326  47.730  1.00  0.00           C
ATOM   3866  C25 POPEY  78      17.466  84.846  49.150  1.00  0.00           C
ATOM   3869  C26 POPEY  78      18.896  85.386  49.330  1.00  0.00           C
ATOM   3872  C27 POPEY  78      19.196  85.746  50.810  1.00  0.00           C
ATOM   3875  C28 POPEY  78      20.676  86.066  51.170  1.00  0.00           C
ATOM   3878  C29 POPEY  78      21.206  87.386  50.690  1.00  0.00           C
ATOM   3880 0C21 POPEY  78      22.106  88.216  51.270  1.00  0.00           C
ATOM   3882 1C21 POPEY  78      22.856  88.136  52.580  1.00  0.00           C
ATOM   3885 2C21 POPEY  78      23.086  89.556  53.160  1.00  0.00           C
ATOM   3888 3C21 POPEY  78      23.896  89.596  54.470  1.00  0.00           C
ATOM   3891 4C21 POPEY  78      23.806  90.936  55.250  1.00  0.00           C
ATOM   3894 5C21 POPEY  78      24.806  92.006  54.810  1.00  0.00           C
ATOM   3897 6C21 POPEY  78      24.836  93.256  55.730  1.00  0.00           C
ATOM   3900 7C21 POPEY  78      25.956  94.236  55.360  1.00  0.00           C
ATOM   3903 8C21 POPEY  78      26.146  95.416  56.320  1.00  0.00           C
ATOM   3907  C33 POPEY  78      12.076  87.796  48.090  1.00  0.00           C
ATOM   3910  C34 POPEY  78      12.426  87.006  49.360  1.00  0.00           C
ATOM   3913  C35 POPEY  78      13.826  87.286  49.940  1.00  0.00           C
ATOM   3916  C36 POPEY  78      13.956  86.646  51.330  1.00  0.00           C
ATOM   3919  C37 POPEY  78      15.306  86.816  52.030  1.00  0.00           C
ATOM   3922  C38 POPEY  78      15.176  86.426  53.510  1.00  0.00           C
ATOM   3925  C39 POPEY  78      16.496  86.226  54.270  1.00  0.00           C
ATOM   3928 0C31 POPEY  78      17.526  87.346  54.040  1.00  0.00           C
ATOM   3931 1C31 POPEY  78      18.546  87.416  55.190  1.00  0.00           C
ATOM   3934 2C31 POPEY  78      19.826  88.156  54.790  1.00  0.00           C
ATOM   3937 3C31 POPEY  78      20.216  89.266  55.770  1.00  0.00           C
ATOM   3940 4C31 POPEY  78      20.616  88.746  57.160  1.00  0.00           C
ATOM   3943 5C31 POPEY  78      20.916  89.886  58.130  1.00  0.00           C
ATOM   3946 6C31 POPEY  78      21.206  89.406  59.560  1.00  0.00           C
ATOM   3950  NH3 POPEZ  79      40.916 131.948  45.720  1.00  0.00           N
ATOM   3954  C12 POPEZ  79      39.896 130.838  45.600  1.00  0.00           C
ATOM   3957  C11 POPEZ  79      38.446 131.348  45.830  1.00  0.00           C
ATOM   3960  P   POPEZ  79      37.076 129.848  44.190  1.00  0.00           P
ATOM   3961  O13 POPEZ  79      37.966 130.558  43.240  1.00  0.00           O
ATOM   3962  O14 POPEZ  79      35.626 129.978  43.910  1.00  0.00           O
ATOM   3963  O11 POPEZ  79      37.446 128.306  44.200  1.00  0.00           O
ATOM   3964  O12 POPEZ  79      37.456 130.308  45.660  1.00  0.00           O
ATOM   3965  C1  POPEZ  79      38.216 127.726  45.270  1.00  0.00           C
ATOM   3968  C2  POPEZ  79      37.346 127.186  46.450  1.00  0.00           C
ATOM   3970  O21 POPEZ  79      38.246 126.936  47.550  1.00  0.00           O
ATOM   3971  C21 POPEZ  79      37.726 126.606  48.740  1.00  0.00           C
ATOM   3972  O22 POPEZ  79      38.006 125.576  49.330  1.00  0.00           O
ATOM   3973  C22 POPEZ  79      36.816 127.696  49.320  1.00  0.00           C
ATOM   3976  C3  POPEZ  79      36.516 125.906  46.060  1.00  0.00           C
ATOM   3979  O31 POPEZ  79      36.066 125.266  47.260  1.00  0.00           O
ATOM   3980  C31 POPEZ  79      35.716 123.996  47.250  1.00  0.00           C
ATOM   3981  O32 POPEZ  79      35.446 123.326  46.270  1.00  0.00           O
ATOM   3982  C32 POPEZ  79      35.656 123.516  48.700  1.00  0.00           C
ATOM   3985  C23 POPEZ  79      36.366 127.386  50.780  1.00  0.00           C
ATOM   3988  C24 POPEZ  79      34.976 127.936  51.160  1.00  0.00           C
ATOM   3991  C25 POPEZ  79      34.956 129.328  51.800  1.00  0.00           C
ATOM   3994  C26 POPEZ  79      34.456 129.338  53.270  1.00  0.00           C
ATOM   3997  C27 POPEZ  79      34.026 130.758  53.690  1.00  0.00           C
ATOM   4000  C28 POPEZ  79      33.496 130.908  55.140  1.00  0.00           C
ATOM   4003  C29 POPEZ  79      32.826 132.248  55.330  1.00  0.00           C
ATOM   4005 0C21 POPEZ  79      32.606 132.928  56.470  1.00  0.00           C
ATOM   4007 1C21 POPEZ  79      33.006 132.518  57.860  1.00  0.00           C
ATOM   4010 2C21 POPEZ  79      32.766 133.618  58.920  1.00  0.00           C
ATOM   4013 3C21 POPEZ  79      31.306 133.828  59.390  1.00  0.00           C
ATOM   4016 4C21 POPEZ  79      31.246 134.668  60.690  1.00  0.00           C
ATOM   4019 5C21 POPEZ  79      30.156 135.748  60.720  1.00  0.00           C
ATOM   4022 6C21 POPEZ  79      29.876 136.238  62.160  1.00  0.00           C
ATOM   4025 7C21 POPEZ  79      29.436 137.708  62.230  1.00  0.00           C
ATOM   4028 8C21 POPEZ  79      29.036 138.158  63.640  1.00  0.00           C
ATOM   4032  C33 POPEZ  79      36.726 122.476  49.120  1.00  0.00           C
ATOM   4035  C34 POPEZ  79      36.556 122.136  50.610  1.00  0.00           C
ATOM   4038  C35 POPEZ  79      37.646 121.226  51.190  1.00  0.00           C
ATOM   4041  C36 POPEZ  79      37.426 120.996  52.690  1.00  0.00           C
ATOM   4044  C37 POPEZ  79      38.666 120.526  53.450  1.00  0.00           C
ATOM   4047  C38 POPEZ  79      38.456 120.626  54.970  1.00  0.00           C
ATOM   4050  C39 POPEZ  79      37.876 119.356  55.600  1.00  0.00           C
ATOM   4053 0C31 POPEZ  79      38.926 118.236  55.730  1.00  0.00           C
ATOM   4056 1C31 POPEZ  79      38.666 117.326  56.930  1.00  0.00           C
ATOM   4059 2C31 POPEZ  79      39.906 116.546  57.400  1.00  0.00           C
ATOM   4062 3C31 POPEZ  79      39.796 116.186  58.880  1.00  0.00           C
ATOM   4065 4C31 POPEZ  79      41.096 115.676  59.510  1.00  0.00           C
ATOM   4068 5C31 POPEZ  79      40.946 115.556  61.030  1.00  0.00           C
ATOM   4071 6C31 POPEZ  79      42.246 115.216  61.750  1.00  0.00           C
ATOM   4075  NH3 POPEa  80      71.056 105.326  85.220  1.00  0.00           N
ATOM   4079  C12 POPEa  80      71.126 106.696  85.830  1.00  0.00           C
ATOM   4082  C11 POPEa  80      72.566 106.976  86.270  1.00  0.00           C
ATOM   4085  P   POPEa  80      73.966 108.836  87.450  1.00  0.00           P
ATOM   4086  O13 POPEa  80      73.676 109.296  88.840  1.00  0.00           O
ATOM   4087  O14 POPEa  80      75.076 107.886  87.270  1.00  0.00           O
ATOM   4088  O11 POPEa  80      74.156 110.036  86.400  1.00  0.00           O
ATOM   4089  O12 POPEa  80      72.596 108.216  86.960  1.00  0.00           O
ATOM   4090  C1  POPEa  80      74.366 109.596  85.030  1.00  0.00           C
ATOM   4093  C2  POPEa  80      74.066 110.676  83.950  1.00  0.00           C
ATOM   4095  O21 POPEa  80      74.206 110.126  82.620  1.00  0.00           O
ATOM   4096  C21 POPEa  80      73.316 109.236  82.220  1.00  0.00           C
ATOM   4097  O22 POPEa  80      72.236 109.016  82.750  1.00  0.00           O
ATOM   4098  C22 POPEa  80      73.886 108.396  81.060  1.00  0.00           C
ATOM   4101  C3  POPEa  80      75.016 111.896  84.110  1.00  0.00           C
ATOM   4104  O31 POPEa  80      74.486 113.026  83.400  1.00  0.00           O
ATOM   4105  C31 POPEa  80      74.686 112.956  82.080  1.00  0.00           C
ATOM   4106  O32 POPEa  80      75.696 112.576  81.520  1.00  0.00           O
ATOM   4107  C32 POPEa  80      73.346 113.256  81.410  1.00  0.00           C
ATOM   4110  C23 POPEa  80      73.106 108.476  79.720  1.00  0.00           C
ATOM   4113  C24 POPEa  80      73.096 107.156  78.920  1.00  0.00           C
ATOM   4116  C25 POPEa  80      72.356 107.226  77.560  1.00  0.00           C
ATOM   4119  C26 POPEa  80      73.166 107.826  76.390  1.00  0.00           C
ATOM   4122  C27 POPEa  80      72.446 107.666  75.040  1.00  0.00           C
ATOM   4125  C28 POPEa  80      73.186 108.276  73.820  1.00  0.00           C
ATOM   4128  C29 POPEa  80      72.736 109.676  73.520  1.00  0.00           C
ATOM   4130 0C21 POPEa  80      72.596 110.326  72.340  1.00  0.00           C
ATOM   4132 1C21 POPEa  80      72.906 109.836  70.950  1.00  0.00           C
ATOM   4135 2C21 POPEa  80      71.616 109.416  70.200  1.00  0.00           C
ATOM   4138 3C21 POPEa  80      71.536 109.736  68.700  1.00  0.00           C
ATOM   4141 4C21 POPEa  80      70.096 109.486  68.230  1.00  0.00           C
ATOM   4144 5C21 POPEa  80      69.836 109.666  66.730  1.00  0.00           C
ATOM   4147 6C21 POPEa  80      68.396 110.136  66.480  1.00  0.00           C
ATOM   4150 7C21 POPEa  80      67.816 109.686  65.130  1.00  0.00           C
ATOM   4153 8C21 POPEa  80      66.436 110.276  64.870  1.00  0.00           C
ATOM   4157  C33 POPEa  80      73.296 112.716  79.970  1.00  0.00           C
ATOM   4160  C34 POPEa  80      72.016 111.946  79.650  1.00  0.00           C
ATOM   4163  C35 POPEa  80      72.016 111.486  78.190  1.00  0.00           C
ATOM   4166  C36 POPEa  80      71.846 112.666  77.230  1.00  0.00           C
ATOM   4169  C37 POPEa  80      71.916 112.246  75.770  1.00  0.00           C
ATOM   4172  C38 POPEa  80      71.416 113.316  74.790  1.00  0.00           C
ATOM   4175  C39 POPEa  80      69.976 113.726  75.130  1.00  0.00           C
ATOM   4178 0C31 POPEa  80      69.186 114.266  73.950  1.00  0.00           C
ATOM   4181 1C31 POPEa  80      67.736 114.526  74.380  1.00  0.00           C
ATOM   4184 2C31 POPEa  80      66.796 114.766  73.200  1.00  0.00           C
ATOM   4187 3C31 POPEa  80      67.016 116.116  72.520  1.00  0.00           C
ATOM   4190 4C31 POPEa  80      66.066 116.316  71.330  1.00  0.00           C
ATOM   4193 5C31 POPEa  80      65.836 117.786  70.980  1.00  0.00           C
ATOM   4196 6C31 POPEa  80      64.896 117.986  69.800  1.00  0.00           C
ATOM   4200  NH3 POPEb  81      55.386 113.136  86.960  1.00  0.00           N
ATOM   4204  C12 POPEb  81      54.276 113.456  87.940  1.00  0.00           C
ATOM   4207  C11 POPEb  81      53.146 112.396  88.010  1.00  0.00           C
ATOM   4210  P   POPEb  81      50.636 113.146  88.230  1.00  0.00           P
ATOM   4211  O13 POPEb  81      50.206 111.996  87.430  1.00  0.00           O
ATOM   4212  O14 POPEb  81      49.706 113.626  89.270  1.00  0.00           O
ATOM   4213  O11 POPEb  81      50.936 114.436  87.300  1.00  0.00           O
ATOM   4214  O12 POPEb  81      52.076 112.906  88.810  1.00  0.00           O
ATOM   4215  C1  POPEb  81      50.256 114.456  86.030  1.00  0.00           C
ATOM   4218  C2  POPEb  81      50.996 115.296  84.950  1.00  0.00           C
ATOM   4220  O21 POPEb  81      50.346 114.976  83.720  1.00  0.00           O
ATOM   4221  C21 POPEb  81      50.476 115.826  82.740  1.00  0.00           C
ATOM   4222  O22 POPEb  81      50.556 117.046  82.850  1.00  0.00           O
ATOM   4223  C22 POPEb  81      50.676 114.996  81.480  1.00  0.00           C
ATOM   4226  C3  POPEb  81      52.506 114.896  84.850  1.00  0.00           C
ATOM   4229  O31 POPEb  81      53.156 115.316  83.630  1.00  0.00           O
ATOM   4230  C31 POPEb  81      53.566 116.566  83.550  1.00  0.00           C
ATOM   4231  O32 POPEb  81      53.376 117.456  84.370  1.00  0.00           O
ATOM   4232  C32 POPEb  81      54.236 116.736  82.190  1.00  0.00           C
ATOM   4235  C23 POPEb  81      50.246 115.636  80.150  1.00  0.00           C
ATOM   4238  C24 POPEb  81      50.306 114.586  79.030  1.00  0.00           C
ATOM   4241  C25 POPEb  81      49.616 115.056  77.740  1.00  0.00           C
ATOM   4244  C26 POPEb  81      50.536 115.176  76.510  1.00  0.00           C
ATOM   4247  C27 POPEb  81      50.366 114.016  75.520  1.00  0.00           C
ATOM   4250  C28 POPEb  81      51.396 114.026  74.370  1.00  0.00           C
ATOM   4253  C29 POPEb  81      51.176 115.136  73.370  1.00  0.00           C
ATOM   4255 0C21 POPEb  81      51.896 115.326  72.250  1.00  0.00           C
ATOM   4257 1C21 POPEb  81      53.026 114.436  71.800  1.00  0.00           C
ATOM   4260 2C21 POPEb  81      53.426 114.606  70.320  1.00  0.00           C
ATOM   4263 3C21 POPEb  81      52.286 114.286  69.340  1.00  0.00           C
ATOM   4266 4C21 POPEb  81      52.736 113.816  67.950  1.00  0.00           C
ATOM   4269 5C21 POPEb  81      53.006 112.296  67.850  1.00  0.00           C
ATOM   4272 6C21 POPEb  81      52.496 111.676  66.540  1.00  0.00           C
ATOM   4275 7C21 POPEb  81      52.756 110.156  66.460  1.00  0.00           C
ATOM   4278 8C21 POPEb  81      52.246 109.496  65.170  1.00  0.00           C
ATOM   4282  C33 POPEb  81      55.006 118.066  82.040  1.00  0.00           C
ATOM   4285  C34 POPEb  81      55.576 118.216  80.620  1.00  0.00           C
ATOM   4288  C35 POPEb  81      54.516 118.556  79.560  1.00  0.00           C
ATOM   4291  C36 POPEb  81      54.916 118.096  78.150  1.00  0.00           C
ATOM   4294  C37 POPEb  81      53.816 118.406  77.130  1.00  0.00           C
ATOM   4297  C38 POPEb  81      54.106 117.796  75.750  1.00  0.00           C
ATOM   4300  C39 POPEb  81      52.906 117.886  74.800  1.00  0.00           C
ATOM   4303 0C31 POPEb  81      52.566 119.306  74.320  1.00  0.00           C
ATOM   4306 1C31 POPEb  81      51.116 119.406  73.830  1.00  0.00           C
ATOM   4309 2C31 POPEb  81      50.776 120.766  73.210  1.00  0.00           C
ATOM   4312 3C31 POPEb  81      49.406 120.746  72.510  1.00  0.00           C
ATOM   4315 4C31 POPEb  81      49.056 122.096  71.870  1.00  0.00           C
ATOM   4318 5C31 POPEb  81      47.696 122.096  71.150  1.00  0.00           C
ATOM   4321 6C31 POPEb  81      47.426 123.396  70.390  1.00  0.00           C
ATOM   4325  NH3 POPEc  82     119.806  60.186  36.530  1.00  0.00           N
ATOM   4329  C12 POPEc  82     121.236  60.656  36.670  1.00  0.00           C
ATOM   4332  C11 POPEc  82     121.316  62.166  37.000  1.00  0.00           C
ATOM   4335  P   POPEc  82     123.896  62.026  37.680  1.00  0.00           P
ATOM   4336  O13 POPEc  82     124.726  63.076  38.300  1.00  0.00           O
ATOM   4337  O14 POPEc  82     124.516  61.186  36.640  1.00  0.00           O
ATOM   4338  O11 POPEc  82     123.256  61.156  38.810  1.00  0.00           O
ATOM   4339  O12 POPEc  82     122.646  62.706  37.000  1.00  0.00           O
ATOM   4340  C1  POPEc  82     123.506  61.326  40.210  1.00  0.00           C
ATOM   4343  C2  POPEc  82     122.226  61.836  40.900  1.00  0.00           C
ATOM   4345  O21 POPEc  82     122.416  61.776  42.310  1.00  0.00           O
ATOM   4346  C21 POPEc  82     123.086  62.746  42.860  1.00  0.00           C
ATOM   4347  O22 POPEc  82     123.636  63.676  42.300  1.00  0.00           O
ATOM   4348  C22 POPEc  82     123.076  62.506  44.380  1.00  0.00           C
ATOM   4351  C3  POPEc  82     121.046  60.896  40.540  1.00  0.00           C
ATOM   4354  O31 POPEc  82     119.736  61.396  40.910  1.00  0.00           O
ATOM   4355  C31 POPEc  82     119.386  61.106  42.160  1.00  0.00           C
ATOM   4356  O32 POPEc  82     120.066  60.516  42.970  1.00  0.00           O
ATOM   4357  C32 POPEc  82     117.946  61.566  42.410  1.00  0.00           C
ATOM   4360  C23 POPEc  82     122.276  63.576  45.170  1.00  0.00           C
ATOM   4363  C24 POPEc  82     121.746  63.006  46.490  1.00  0.00           C
ATOM   4366  C25 POPEc  82     121.076  64.046  47.400  1.00  0.00           C
ATOM   4369  C26 POPEc  82     121.986  64.596  48.520  1.00  0.00           C
ATOM   4372  C27 POPEc  82     121.246  64.656  49.870  1.00  0.00           C
ATOM   4375  C28 POPEc  82     122.106  65.186  51.030  1.00  0.00           C
ATOM   4378  C29 POPEc  82     121.286  65.266  52.300  1.00  0.00           C
ATOM   4380 0C21 POPEc  82     121.576  64.706  53.490  1.00  0.00           C
ATOM   4382 1C21 POPEc  82     122.796  63.886  53.810  1.00  0.00           C
ATOM   4385 2C21 POPEc  82     122.756  63.166  55.170  1.00  0.00           C
ATOM   4388 3C21 POPEc  82     122.106  61.766  55.120  1.00  0.00           C
ATOM   4391 4C21 POPEc  82     122.656  60.826  56.200  1.00  0.00           C
ATOM   4394 5C21 POPEc  82     122.216  59.356  56.030  1.00  0.00           C
ATOM   4397 6C21 POPEc  82     122.696  58.686  54.730  1.00  0.00           C
ATOM   4400 7C21 POPEc  82     122.716  57.156  54.780  1.00  0.00           C
ATOM   4403 8C21 POPEc  82     123.166  56.496  53.470  1.00  0.00           C
ATOM   4407  C33 POPEc  82     117.546  61.206  43.860  1.00  0.00           C
ATOM   4410  C34 POPEc  82     116.056  60.916  44.090  1.00  0.00           C
ATOM   4413  C35 POPEc  82     115.076  62.006  43.660  1.00  0.00           C
ATOM   4416  C36 POPEc  82     113.656  61.586  44.080  1.00  0.00           C
ATOM   4419  C37 POPEc  82     112.526  62.366  43.420  1.00  0.00           C
ATOM   4422  C38 POPEc  82     111.176  61.696  43.700  1.00  0.00           C
ATOM   4425  C39 POPEc  82     109.976  62.636  43.570  1.00  0.00           C
ATOM   4428 0C31 POPEc  82     109.566  63.236  44.920  1.00  0.00           C
ATOM   4431 1C31 POPEc  82     108.286  64.066  44.830  1.00  0.00           C
ATOM   4434 2C31 POPEc  82     107.206  63.596  45.810  1.00  0.00           C
ATOM   4437 3C31 POPEc  82     107.426  64.026  47.260  1.00  0.00           C
ATOM   4440 4C31 POPEc  82     106.346  63.426  48.170  1.00  0.00           C
ATOM   4443 5C31 POPEc  82     106.436  63.906  49.620  1.00  0.00           C
ATOM   4446 6C31 POPEc  82     105.426  63.206  50.530  1.00  0.00           C
ATOM   4450  NH3 POPEd  83      21.536  31.456  39.310  1.00  0.00           N
ATOM   4454  C12 POPEd  83      22.516  31.406  40.460  1.00  0.00           C
ATOM   4457  C11 POPEd  83      23.806  30.626  40.140  1.00  0.00           C
ATOM   4460  P   POPEd  83      25.636  29.666  41.830  1.00  0.00           P
ATOM   4461  O13 POPEd  83      25.116  28.336  41.430  1.00  0.00           O
ATOM   4462  O14 POPEd  83      27.026  29.996  41.400  1.00  0.00           O
ATOM   4463  O11 POPEd  83      25.436  29.836  43.420  1.00  0.00           O
ATOM   4464  O12 POPEd  83      24.686  30.776  41.240  1.00  0.00           O
ATOM   4465  C1  POPEd  83      24.146  29.496  43.980  1.00  0.00           C
ATOM   4468  C2  POPEd  83      24.026  29.786  45.520  1.00  0.00           C
ATOM   4470  O21 POPEd  83      24.676  28.756  46.300  1.00  0.00           O
ATOM   4471  C21 POPEd  83      24.026  27.676  46.690  1.00  0.00           C
ATOM   4472  O22 POPEd  83      22.906  27.336  46.350  1.00  0.00           O
ATOM   4473  C22 POPEd  83      24.856  26.946  47.750  1.00  0.00           C
ATOM   4476  C3  POPEd  83      22.576  30.186  46.030  1.00  0.00           C
ATOM   4479  O31 POPEd  83      22.686  30.576  47.410  1.00  0.00           O
ATOM   4480  C31 POPEd  83      21.686  30.776  48.270  1.00  0.00           C
ATOM   4481  O32 POPEd  83      21.876  31.126  49.430  1.00  0.00           O
ATOM   4482  C32 POPEd  83      20.276  30.376  47.770  1.00  0.00           C
ATOM   4485  C23 POPEd  83      24.136  25.716  48.390  1.00  0.00           C
ATOM   4488  C24 POPEd  83      24.576  25.446  49.840  1.00  0.00           C
ATOM   4491  C25 POPEd  83      23.836  24.286  50.520  1.00  0.00           C
ATOM   4494  C26 POPEd  83      24.706  23.046  50.800  1.00  0.00           C
ATOM   4497  C27 POPEd  83      25.446  23.076  52.150  1.00  0.00           C
ATOM   4500  C28 POPEd  83      26.286  21.806  52.390  1.00  0.00           C
ATOM   4503  C29 POPEd  83      27.406  21.996  53.380  1.00  0.00           C
ATOM   4505 0C21 POPEd  83      27.576  21.456  54.600  1.00  0.00           C
ATOM   4507 1C21 POPEd  83      26.676  20.526  55.370  1.00  0.00           C
ATOM   4510 2C21 POPEd  83      25.886  21.316  56.430  1.00  0.00           C
ATOM   4513 3C21 POPEd  83      25.576  20.556  57.740  1.00  0.00           C
ATOM   4516 4C21 POPEd  83      24.876  21.516  58.710  1.00  0.00           C
ATOM   4519 5C21 POPEd  83      24.576  20.996  60.120  1.00  0.00           C
ATOM   4522 6C21 POPEd  83      24.276  22.196  61.040  1.00  0.00           C
ATOM   4525 7C21 POPEd  83      23.566  21.866  62.360  1.00  0.00           C
ATOM   4528 8C21 POPEd  83      23.246  23.126  63.170  1.00  0.00           C
ATOM   4532  C33 POPEd  83      19.236  30.516  48.920  1.00  0.00           C
ATOM   4535  C34 POPEd  83      17.766  30.186  48.590  1.00  0.00           C
ATOM   4538  C35 POPEd  83      16.826  30.376  49.800  1.00  0.00           C
ATOM   4541  C36 POPEd  83      15.366  29.936  49.560  1.00  0.00           C
ATOM   4544  C37 POPEd  83      14.436  30.366  50.710  1.00  0.00           C
ATOM   4547  C38 POPEd  83      12.936  30.016  50.540  1.00  0.00           C
ATOM   4550  C39 POPEd  83      12.026  31.236  50.760  1.00  0.00           C
ATOM   4553 0C31 POPEd  83      10.556  30.886  51.060  1.00  0.00           C
ATOM   4556 1C31 POPEd  83       9.776  32.166  51.410  1.00  0.00           C
ATOM   4559 2C31 POPEd  83       8.266  31.936  51.630  1.00  0.00           C
ATOM   4562 3C31 POPEd  83       7.936  31.226  52.950  1.00  0.00           C
ATOM   4565 4C31 POPEd  83       8.466  31.966  54.180  1.00  0.00           C
ATOM   4568 5C31 POPEd  83       7.946  31.396  55.500  1.00  0.00           C
ATOM   4571 6C31 POPEd  83       8.346  32.256  56.710  1.00  0.00           C
ATOM   4575  NH3 POPEe  84      42.206  16.986  40.560  1.00  0.00           N
ATOM   4579  C12 POPEe  84      40.916  17.526  41.120  1.00  0.00           C
ATOM   4582  C11 POPEe  84      40.946  19.046  41.240  1.00  0.00           C
ATOM   4585  P   POPEe  84      39.456  21.116  41.700  1.00  0.00           P
ATOM   4586  O13 POPEe  84      40.796  21.716  41.820  1.00  0.00           O
ATOM   4587  O14 POPEe  84      38.566  21.706  40.670  1.00  0.00           O
ATOM   4588  O11 POPEe  84      38.706  21.226  43.100  1.00  0.00           O
ATOM   4589  O12 POPEe  84      39.626  19.546  41.470  1.00  0.00           O
ATOM   4590  C1  POPEe  84      39.396  21.706  44.270  1.00  0.00           C
ATOM   4593  C2  POPEe  84      40.006  20.556  45.140  1.00  0.00           C
ATOM   4595  O21 POPEe  84      39.436  20.506  46.470  1.00  0.00           O
ATOM   4596  C21 POPEe  84      39.676  21.526  47.290  1.00  0.00           C
ATOM   4597  O22 POPEe  84      40.116  22.616  46.970  1.00  0.00           O
ATOM   4598  C22 POPEe  84      39.426  21.056  48.730  1.00  0.00           C
ATOM   4601  C3  POPEe  84      41.566  20.586  45.190  1.00  0.00           C
ATOM   4604  O31 POPEe  84      42.126  19.876  46.320  1.00  0.00           O
ATOM   4605  C31 POPEe  84      42.006  18.546  46.280  1.00  0.00           C
ATOM   4606  O32 POPEe  84      41.486  17.916  45.370  1.00  0.00           O
ATOM   4607  C32 POPEe  84      42.526  17.926  47.570  1.00  0.00           C
ATOM   4610  C23 POPEe  84      39.776  22.106  49.820  1.00  0.00           C
ATOM   4613  C24 POPEe  84      39.646  21.506  51.240  1.00  0.00           C
ATOM   4616  C25 POPEe  84      38.376  21.946  51.990  1.00  0.00           C
ATOM   4619  C26 POPEe  84      38.516  23.296  52.710  1.00  0.00           C
ATOM   4622  C27 POPEe  84      37.286  23.626  53.580  1.00  0.00           C
ATOM   4625  C28 POPEe  84      37.486  24.836  54.510  1.00  0.00           C
ATOM   4628  C29 POPEe  84      38.366  24.556  55.710  1.00  0.00           C
ATOM   4630 0C21 POPEe  84      38.176  24.986  56.970  1.00  0.00           C
ATOM   4632 1C21 POPEe  84      37.016  25.826  57.460  1.00  0.00           C
ATOM   4635 2C21 POPEe  84      36.706  25.666  58.960  1.00  0.00           C
ATOM   4638 3C21 POPEe  84      37.436  26.676  59.860  1.00  0.00           C
ATOM   4641 4C21 POPEe  84      36.756  28.056  59.920  1.00  0.00           C
ATOM   4644 5C21 POPEe  84      35.596  28.136  60.920  1.00  0.00           C
ATOM   4647 6C21 POPEe  84      35.686  29.366  61.850  1.00  0.00           C
ATOM   4650 7C21 POPEe  84      34.506  29.476  62.830  1.00  0.00           C
ATOM   4653 8C21 POPEe  84      34.556  30.746  63.680  1.00  0.00           C
ATOM   4657  C33 POPEe  84      41.736  16.666  48.010  1.00  0.00           C
ATOM   4660  C34 POPEe  84      42.446  15.826  49.070  1.00  0.00           C
ATOM   4663  C35 POPEe  84      42.806  16.556  50.370  1.00  0.00           C
ATOM   4666  C36 POPEe  84      41.716  16.556  51.460  1.00  0.00           C
ATOM   4669  C37 POPEe  84      42.076  17.556  52.570  1.00  0.00           C
ATOM   4672  C38 POPEe  84      40.956  17.776  53.590  1.00  0.00           C
ATOM   4675  C39 POPEe  84      40.966  19.206  54.160  1.00  0.00           C
ATOM   4678 0C31 POPEe  84      41.526  19.306  55.580  1.00  0.00           C
ATOM   4681 1C31 POPEe  84      41.816  20.756  56.000  1.00  0.00           C
ATOM   4684 2C31 POPEe  84      42.206  20.836  57.470  1.00  0.00           C
ATOM   4687 3C31 POPEe  84      42.426  22.266  57.980  1.00  0.00           C
ATOM   4690 4C31 POPEe  84      43.746  22.906  57.540  1.00  0.00           C
ATOM   4693 5C31 POPEe  84      44.496  23.576  58.700  1.00  0.00           C
ATOM   4696 6C31 POPEe  84      45.826  24.216  58.300  1.00  0.00           C
ATOM   4700  NH3 POPEf  85      50.266  91.396  38.080  1.00  0.00           N
ATOM   4704  C12 POPEf  85      50.056  92.876  38.010  1.00  0.00           C
ATOM   4707  C11 POPEf  85      50.676  93.536  39.240  1.00  0.00           C
ATOM   4710  P   POPEf  85      50.696  95.926  40.370  1.00  0.00           P
ATOM   4711  O13 POPEf  85      52.166  95.986  40.520  1.00  0.00           O
ATOM   4712  O14 POPEf  85      50.026  97.206  40.030  1.00  0.00           O
ATOM   4713  O11 POPEf  85      50.036  95.306  41.670  1.00  0.00           O
ATOM   4714  O12 POPEf  85      50.306  94.896  39.250  1.00  0.00           O
ATOM   4715  C1  POPEf  85      50.716  94.276  42.400  1.00  0.00           C
ATOM   4718  C2  POPEf  85      49.716  93.276  43.050  1.00  0.00           C
ATOM   4720  O21 POPEf  85      50.406  92.056  43.400  1.00  0.00           O
ATOM   4721  C21 POPEf  85      51.026  92.106  44.560  1.00  0.00           C
ATOM   4722  O22 POPEf  85      51.116  93.086  45.280  1.00  0.00           O
ATOM   4723  C22 POPEf  85      51.636  90.746  44.890  1.00  0.00           C
ATOM   4726  C3  POPEf  85      48.496  92.886  42.170  1.00  0.00           C
ATOM   4729  O31 POPEf  85      47.446  92.366  43.000  1.00  0.00           O
ATOM   4730  C31 POPEf  85      47.516  91.106  43.350  1.00  0.00           C
ATOM   4731  O32 POPEf  85      48.186  90.236  42.800  1.00  0.00           O
ATOM   4732  C32 POPEf  85      46.706  90.926  44.630  1.00  0.00           C
ATOM   4735  C23 POPEf  85      51.486  90.416  46.390  1.00  0.00           C
ATOM   4738  C24 POPEf  85      52.676  89.646  46.980  1.00  0.00           C
ATOM   4741  C25 POPEf  85      53.246  90.376  48.200  1.00  0.00           C
ATOM   4744  C26 POPEf  85      52.336  90.356  49.430  1.00  0.00           C
ATOM   4747  C27 POPEf  85      52.786  91.406  50.450  1.00  0.00           C
ATOM   4750  C28 POPEf  85      52.196  91.156  51.850  1.00  0.00           C
ATOM   4753  C29 POPEf  85      52.386  92.346  52.750  1.00  0.00           C
ATOM   4755 0C21 POPEf  85      53.536  92.776  53.310  1.00  0.00           C
ATOM   4757 1C21 POPEf  85      54.916  92.186  53.150  1.00  0.00           C
ATOM   4760 2C21 POPEf  85      55.926  93.266  52.740  1.00  0.00           C
ATOM   4763 3C21 POPEf  85      57.356  92.716  52.650  1.00  0.00           C
ATOM   4766 4C21 POPEf  85      58.486  93.756  52.790  1.00  0.00           C
ATOM   4769 5C21 POPEf  85      58.906  94.476  51.490  1.00  0.00           C
ATOM   4772 6C21 POPEf  85      59.996  93.746  50.680  1.00  0.00           C
ATOM   4775 7C21 POPEf  85      60.736  94.666  49.690  1.00  0.00           C
ATOM   4778 8C21 POPEf  85      61.836  93.966  48.890  1.00  0.00           C
ATOM   4782  C33 POPEf  85      47.596  91.116  45.890  1.00  0.00           C
ATOM   4785  C34 POPEf  85      46.796  91.026  47.200  1.00  0.00           C
ATOM   4788  C35 POPEf  85      47.686  91.286  48.440  1.00  0.00           C
ATOM   4791  C36 POPEf  85      46.916  91.226  49.770  1.00  0.00           C
ATOM   4794  C37 POPEf  85      47.846  91.366  50.990  1.00  0.00           C
ATOM   4797  C38 POPEf  85      47.156  91.166  52.360  1.00  0.00           C
ATOM   4800  C39 POPEf  85      46.576  92.466  52.930  1.00  0.00           C
ATOM   4803 0C31 POPEf  85      46.066  92.376  54.370  1.00  0.00           C
ATOM   4806 1C31 POPEf  85      45.736  93.746  54.980  1.00  0.00           C
ATOM   4809 2C31 POPEf  85      45.546  93.726  56.500  1.00  0.00           C
ATOM   4812 3C31 POPEf  85      44.086  93.896  56.940  1.00  0.00           C
ATOM   4815 4C31 POPEf  85      43.916  93.886  58.470  1.00  0.00           C
ATOM   4818 5C31 POPEf  85      42.466  94.086  58.930  1.00  0.00           C
ATOM   4821 6C31 POPEf  85      42.346  94.276  60.440  1.00  0.00           C
ATOM   4825  NH3 POPEg  86     115.176  69.776  82.150  1.00  0.00           N
ATOM   4829  C12 POPEg  86     114.646  68.456  82.650  1.00  0.00           C
ATOM   4832  C11 POPEg  86     113.726  67.806  81.610  1.00  0.00           C
ATOM   4835  P   POPEg  86     112.986  65.366  81.110  1.00  0.00           P
ATOM   4836  O13 POPEg  86     114.176  65.216  80.260  1.00  0.00           O
ATOM   4837  O14 POPEg  86     112.496  64.166  81.820  1.00  0.00           O
ATOM   4838  O11 POPEg  86     111.816  65.966  80.250  1.00  0.00           O
ATOM   4839  O12 POPEg  86     113.266  66.546  82.110  1.00  0.00           O
ATOM   4840  C1  POPEg  86     112.046  66.166  78.850  1.00  0.00           C
ATOM   4843  C2  POPEg  86     110.706  66.106  78.100  1.00  0.00           C
ATOM   4845  O21 POPEg  86     110.896  65.596  76.770  1.00  0.00           O
ATOM   4846  C21 POPEg  86     111.666  66.286  75.970  1.00  0.00           C
ATOM   4847  O22 POPEg  86     112.316  67.276  76.250  1.00  0.00           O
ATOM   4848  C22 POPEg  86     111.636  65.656  74.600  1.00  0.00           C
ATOM   4851  C3  POPEg  86     109.886  67.436  78.180  1.00  0.00           C
ATOM   4854  O31 POPEg  86     109.826  68.196  76.950  1.00  0.00           O
ATOM   4855  C31 POPEg  86     108.706  68.006  76.250  1.00  0.00           C
ATOM   4856  O32 POPEg  86     107.896  67.116  76.450  1.00  0.00           O
ATOM   4857  C32 POPEg  86     108.636  69.106  75.190  1.00  0.00           C
ATOM   4860  C23 POPEg  86     111.326  66.706  73.520  1.00  0.00           C
ATOM   4863  C24 POPEg  86     112.186  66.436  72.300  1.00  0.00           C
ATOM   4866  C25 POPEg  86     113.586  67.016  72.460  1.00  0.00           C
ATOM   4869  C26 POPEg  86     114.386  66.846  71.180  1.00  0.00           C
ATOM   4872  C27 POPEg  86     115.846  67.246  71.360  1.00  0.00           C
ATOM   4875  C28 POPEg  86     116.616  67.136  70.040  1.00  0.00           C
ATOM   4878  C29 POPEg  86     116.566  68.436  69.280  1.00  0.00           C
ATOM   4880 0C21 POPEg  86     117.576  68.946  68.560  1.00  0.00           C
ATOM   4882 1C21 POPEg  86     118.896  68.256  68.330  1.00  0.00           C
ATOM   4885 2C21 POPEg  86     118.776  67.116  67.310  1.00  0.00           C
ATOM   4888 3C21 POPEg  86     119.886  67.126  66.250  1.00  0.00           C
ATOM   4891 4C21 POPEg  86     119.486  66.316  65.010  1.00  0.00           C
ATOM   4894 5C21 POPEg  86     120.586  66.246  63.950  1.00  0.00           C
ATOM   4897 6C21 POPEg  86     120.006  65.956  62.570  1.00  0.00           C
ATOM   4900 7C21 POPEg  86     121.056  65.536  61.540  1.00  0.00           C
ATOM   4903 8C21 POPEg  86     120.466  65.376  60.140  1.00  0.00           C
ATOM   4907  C33 POPEg  86     107.386  69.056  74.270  1.00  0.00           C
ATOM   4910  C34 POPEg  86     106.966  70.446  73.760  1.00  0.00           C
ATOM   4913  C35 POPEg  86     107.486  70.856  72.370  1.00  0.00           C
ATOM   4916  C36 POPEg  86     106.556  70.516  71.190  1.00  0.00           C
ATOM   4919  C37 POPEg  86     106.896  71.426  69.990  1.00  0.00           C
ATOM   4922  C38 POPEg  86     106.156  71.156  68.670  1.00  0.00           C
ATOM   4925  C39 POPEg  86     106.696  72.126  67.600  1.00  0.00           C
ATOM   4928 0C31 POPEg  86     106.126  71.986  66.180  1.00  0.00           C
ATOM   4931 1C31 POPEg  86     106.946  72.886  65.220  1.00  0.00           C
ATOM   4934 2C31 POPEg  86     106.356  73.046  63.810  1.00  0.00           C
ATOM   4937 3C31 POPEg  86     105.146  73.986  63.780  1.00  0.00           C
ATOM   4940 4C31 POPEg  86     104.676  74.326  62.350  1.00  0.00           C
ATOM   4943 5C31 POPEg  86     103.476  75.286  62.360  1.00  0.00           C
ATOM   4946 6C31 POPEg  86     102.886  75.556  60.980  1.00  0.00           C
ATOM   4950  NH3 POPEh  87      81.746  39.956  41.550  1.00  0.00           N
ATOM   4954  C12 POPEh  87      80.686  41.036  41.580  1.00  0.00           C
ATOM   4957  C11 POPEh  87      79.256  40.506  41.310  1.00  0.00           C
ATOM   4960  P   POPEh  87      76.796  41.476  41.550  1.00  0.00           P
ATOM   4961  O13 POPEh  87      76.266  42.816  41.240  1.00  0.00           O
ATOM   4962  O14 POPEh  87      76.366  40.386  40.670  1.00  0.00           O
ATOM   4963  O11 POPEh  87      76.246  41.096  42.990  1.00  0.00           O
ATOM   4964  O12 POPEh  87      78.356  41.506  41.770  1.00  0.00           O
ATOM   4965  C1  POPEh  87      76.816  41.686  44.160  1.00  0.00           C
ATOM   4968  C2  POPEh  87      77.026  40.636  45.290  1.00  0.00           C
ATOM   4970  O21 POPEh  87      77.076  41.316  46.560  1.00  0.00           O
ATOM   4971  C21 POPEh  87      78.096  42.106  46.830  1.00  0.00           C
ATOM   4972  O22 POPEh  87      79.046  42.336  46.110  1.00  0.00           O
ATOM   4973  C22 POPEh  87      77.786  42.806  48.160  1.00  0.00           C
ATOM   4976  C3  POPEh  87      78.216  39.646  44.970  1.00  0.00           C
ATOM   4979  O31 POPEh  87      79.136  39.346  46.040  1.00  0.00           O
ATOM   4980  C31 POPEh  87      78.776  38.386  46.900  1.00  0.00           C
ATOM   4981  O32 POPEh  87      77.706  37.786  46.860  1.00  0.00           O
ATOM   4982  C32 POPEh  87      79.876  38.246  47.970  1.00  0.00           C
ATOM   4985  C23 POPEh  87      79.006  43.106  49.060  1.00  0.00           C
ATOM   4988  C24 POPEh  87      78.626  44.006  50.250  1.00  0.00           C
ATOM   4991  C25 POPEh  87      78.766  43.316  51.620  1.00  0.00           C
ATOM   4994  C26 POPEh  87      78.876  44.296  52.800  1.00  0.00           C
ATOM   4997  C27 POPEh  87      78.766  43.606  54.170  1.00  0.00           C
ATOM   5000  C28 POPEh  87      78.786  44.596  55.360  1.00  0.00           C
ATOM   5003  C29 POPEh  87      78.146  44.026  56.610  1.00  0.00           C
ATOM   5005 0C21 POPEh  87      78.606  44.076  57.880  1.00  0.00           C
ATOM   5007 1C21 POPEh  87      79.876  44.726  58.360  1.00  0.00           C
ATOM   5010 2C21 POPEh  87      79.786  45.226  59.820  1.00  0.00           C
ATOM   5013 3C21 POPEh  87      78.816  46.396  60.030  1.00  0.00           C
ATOM   5016 4C21 POPEh  87      78.946  47.066  61.410  1.00  0.00           C
ATOM   5019 5C21 POPEh  87      78.086  48.336  61.560  1.00  0.00           C
ATOM   5022 6C21 POPEh  87      78.876  49.636  61.320  1.00  0.00           C
ATOM   5025 7C21 POPEh  87      78.056  50.906  61.620  1.00  0.00           C
ATOM   5028 8C21 POPEh  87      78.856  52.206  61.540  1.00  0.00           C
ATOM   5032  C33 POPEh  87      79.356  38.336  49.430  1.00  0.00           C
ATOM   5035  C34 POPEh  87      80.456  38.366  50.500  1.00  0.00           C
ATOM   5038  C35 POPEh  87      79.846  38.456  51.900  1.00  0.00           C
ATOM   5041  C36 POPEh  87      80.836  38.386  53.080  1.00  0.00           C
ATOM   5044  C37 POPEh  87      80.116  38.816  54.360  1.00  0.00           C
ATOM   5047  C38 POPEh  87      80.816  38.506  55.680  1.00  0.00           C
ATOM   5050  C39 POPEh  87      79.836  38.756  56.830  1.00  0.00           C
ATOM   5053 0C31 POPEh  87      80.096  37.986  58.130  1.00  0.00           C
ATOM   5056 1C31 POPEh  87      78.796  37.836  58.940  1.00  0.00           C
ATOM   5059 2C31 POPEh  87      78.976  37.096  60.270  1.00  0.00           C
ATOM   5062 3C31 POPEh  87      79.526  37.996  61.380  1.00  0.00           C
ATOM   5065 4C31 POPEh  87      79.976  37.176  62.600  1.00  0.00           C
ATOM   5068 5C31 POPEh  87      80.426  38.056  63.780  1.00  0.00           C
ATOM   5071 6C31 POPEh  87      80.926  37.246  64.970  1.00  0.00           C
ATOM   5075  NH3 POPEi  88      40.696  62.336  42.520  1.00  0.00           N
ATOM   5079  C12 POPEi  88      41.386  63.656  42.240  1.00  0.00           C
ATOM   5082  C11 POPEi  88      42.646  63.826  43.100  1.00  0.00           C
ATOM   5085  P   POPEi  88      44.506  65.556  43.690  1.00  0.00           P
ATOM   5086  O13 POPEi  88      45.416  64.406  43.820  1.00  0.00           O
ATOM   5087  O14 POPEi  88      45.046  66.716  42.930  1.00  0.00           O
ATOM   5088  O11 POPEi  88      43.936  66.006  45.100  1.00  0.00           O
ATOM   5089  O12 POPEi  88      43.206  65.116  42.890  1.00  0.00           O
ATOM   5090  C1  POPEi  88      43.176  67.186  45.280  1.00  0.00           C
ATOM   5093  C2  POPEi  88      43.446  67.776  46.690  1.00  0.00           C
ATOM   5095  O21 POPEi  88      42.676  68.986  46.860  1.00  0.00           O
ATOM   5096  C21 POPEi  88      41.626  68.806  47.650  1.00  0.00           C
ATOM   5097  O22 POPEi  88      40.526  68.446  47.260  1.00  0.00           O
ATOM   5098  C22 POPEi  88      42.036  69.006  49.110  1.00  0.00           C
ATOM   5101  C3  POPEi  88      44.956  68.056  46.930  1.00  0.00           C
ATOM   5104  O31 POPEi  88      45.196  68.886  48.090  1.00  0.00           O
ATOM   5105  C31 POPEi  88      45.436  68.306  49.260  1.00  0.00           C
ATOM   5106  O32 POPEi  88      45.376  67.116  49.520  1.00  0.00           O
ATOM   5107  C32 POPEi  88      45.896  69.416  50.220  1.00  0.00           C
ATOM   5110  C23 POPEi  88      40.896  69.376  50.090  1.00  0.00           C
ATOM   5113  C24 POPEi  88      41.296  69.016  51.540  1.00  0.00           C
ATOM   5116  C25 POPEi  88      40.216  69.336  52.580  1.00  0.00           C
ATOM   5119  C26 POPEi  88      40.636  68.896  53.990  1.00  0.00           C
ATOM   5122  C27 POPEi  88      39.686  69.376  55.100  1.00  0.00           C
ATOM   5125  C28 POPEi  88      40.206  69.046  56.520  1.00  0.00           C
ATOM   5128  C29 POPEi  88      39.556  67.836  57.150  1.00  0.00           C
ATOM   5130 0C21 POPEi  88      39.086  67.786  58.410  1.00  0.00           C
ATOM   5132 1C21 POPEi  88      39.136  68.926  59.400  1.00  0.00           C
ATOM   5135 2C21 POPEi  88      38.436  68.636  60.740  1.00  0.00           C
ATOM   5138 3C21 POPEi  88      36.936  68.316  60.610  1.00  0.00           C
ATOM   5141 4C21 POPEi  88      36.246  68.046  61.950  1.00  0.00           C
ATOM   5144 5C21 POPEi  88      34.716  68.076  61.860  1.00  0.00           C
ATOM   5147 6C21 POPEi  88      34.016  67.816  63.210  1.00  0.00           C
ATOM   5150 7C21 POPEi  88      32.526  68.206  63.190  1.00  0.00           C
ATOM   5153 8C21 POPEi  88      31.876  68.166  64.580  1.00  0.00           C
ATOM   5157  C33 POPEi  88      46.186  68.936  51.660  1.00  0.00           C
ATOM   5160  C34 POPEi  88      46.156  70.086  52.670  1.00  0.00           C
ATOM   5163  C35 POPEi  88      45.816  69.606  54.090  1.00  0.00           C
ATOM   5166  C36 POPEi  88      45.676  70.756  55.090  1.00  0.00           C
ATOM   5169  C37 POPEi  88      45.006  70.316  56.400  1.00  0.00           C
ATOM   5172  C38 POPEi  88      45.146  71.356  57.520  1.00  0.00           C
ATOM   5175  C39 POPEi  88      43.866  71.596  58.340  1.00  0.00           C
ATOM   5178 0C31 POPEi  88      44.196  72.176  59.720  1.00  0.00           C
ATOM   5181 1C31 POPEi  88      43.086  73.046  60.320  1.00  0.00           C
ATOM   5184 2C31 POPEi  88      43.486  73.586  61.700  1.00  0.00           C
ATOM   5187 3C31 POPEi  88      42.976  74.996  62.030  1.00  0.00           C
ATOM   5190 4C31 POPEi  88      43.506  76.106  61.100  1.00  0.00           C
ATOM   5193 5C31 POPEi  88      43.376  77.506  61.700  1.00  0.00           C
ATOM   5196 6C31 POPEi  88      44.106  78.596  60.910  1.00  0.00           C
ATOM   5200  NH3 POPEj  89     119.336 113.146  81.880  1.00  0.00           N
ATOM   5204  C12 POPEj  89     120.556 112.236  81.970  1.00  0.00           C
ATOM   5207  C11 POPEj  89     120.296 110.866  82.610  1.00  0.00           C
ATOM   5210  P   POPEj  89     121.556 108.666  81.850  1.00  0.00           P
ATOM   5211  O13 POPEj  89     122.926 108.466  81.320  1.00  0.00           O
ATOM   5212  O14 POPEj  89     120.946 107.726  82.820  1.00  0.00           O
ATOM   5213  O11 POPEj  89     120.596 109.006  80.660  1.00  0.00           O
ATOM   5214  O12 POPEj  89     121.516 110.116  82.510  1.00  0.00           O
ATOM   5215  C1  POPEj  89     119.906 108.086  79.850  1.00  0.00           C
ATOM   5218  C2  POPEj  89     118.896 108.856  78.980  1.00  0.00           C
ATOM   5220  O21 POPEj  89     118.536 107.956  77.930  1.00  0.00           O
ATOM   5221  C21 POPEj  89     118.536 108.236  76.660  1.00  0.00           C
ATOM   5222  O22 POPEj  89     117.866 109.076  76.090  1.00  0.00           O
ATOM   5223  C22 POPEj  89     119.626 107.366  76.030  1.00  0.00           C
ATOM   5226  C3  POPEj  89     119.546 110.226  78.570  1.00  0.00           C
ATOM   5229  O31 POPEj  89     118.826 110.956  77.560  1.00  0.00           O
ATOM   5230  C31 POPEj  89     119.606 111.816  76.900  1.00  0.00           C
ATOM   5231  O32 POPEj  89     120.686 112.216  77.290  1.00  0.00           O
ATOM   5232  C32 POPEj  89     118.906 112.246  75.600  1.00  0.00           C
ATOM   5235  C23 POPEj  89     119.636 107.186  74.500  1.00  0.00           C
ATOM   5238  C24 POPEj  89     120.866 106.326  74.150  1.00  0.00           C
ATOM   5241  C25 POPEj  89     121.116 105.996  72.680  1.00  0.00           C
ATOM   5244  C26 POPEj  89     121.266 107.226  71.770  1.00  0.00           C
ATOM   5247  C27 POPEj  89     122.036 106.916  70.470  1.00  0.00           C
ATOM   5250  C28 POPEj  89     121.736 107.936  69.350  1.00  0.00           C
ATOM   5253  C29 POPEj  89     122.916 108.376  68.520  1.00  0.00           C
ATOM   5255 0C21 POPEj  89     123.036 108.336  67.170  1.00  0.00           C
ATOM   5257 1C21 POPEj  89     122.026 107.816  66.180  1.00  0.00           C
ATOM   5260 2C21 POPEj  89     122.036 108.536  64.810  1.00  0.00           C
ATOM   5263 3C21 POPEj  89     121.346 109.916  64.800  1.00  0.00           C
ATOM   5266 4C21 POPEj  89     121.636 110.746  63.540  1.00  0.00           C
ATOM   5269 5C21 POPEj  89     121.006 110.186  62.260  1.00  0.00           C
ATOM   5272 6C21 POPEj  89     119.486 110.396  62.170  1.00  0.00           C
ATOM   5275 7C21 POPEj  89     118.886 109.656  60.970  1.00  0.00           C
ATOM   5278 8C21 POPEj  89     117.426 110.006  60.670  1.00  0.00           C
ATOM   5282  C33 POPEj  89     119.266 111.396  74.350  1.00  0.00           C
ATOM   5285  C34 POPEj  89     120.296 112.046  73.420  1.00  0.00           C
ATOM   5288  C35 POPEj  89     120.266 111.476  71.980  1.00  0.00           C
ATOM   5291  C36 POPEj  89     121.486 111.936  71.180  1.00  0.00           C
ATOM   5294  C37 POPEj  89     121.356 111.936  69.660  1.00  0.00           C
ATOM   5297  C38 POPEj  89     122.636 112.486  69.020  1.00  0.00           C
ATOM   5300  C39 POPEj  89     122.716 112.286  67.510  1.00  0.00           C
ATOM   5303 0C31 POPEj  89     124.026 112.846  66.940  1.00  0.00           C
ATOM   5306 1C31 POPEj  89     124.026 112.986  65.410  1.00  0.00           C
ATOM   5309 2C31 POPEj  89     125.196 113.836  64.890  1.00  0.00           C
ATOM   5312 3C31 POPEj  89     125.106 115.296  65.330  1.00  0.00           C
ATOM   5315 4C31 POPEj  89     126.296 116.156  64.870  1.00  0.00           C
ATOM   5318 5C31 POPEj  89     126.266 117.536  65.530  1.00  0.00           C
ATOM   5321 6C31 POPEj  89     127.546 118.326  65.330  1.00  0.00           C
ATOM   5325  NH3 POPEk  90      61.856  98.596  35.960  1.00  0.00           N
ATOM   5329  C12 POPEk  90      62.816  98.646  37.120  1.00  0.00           C
ATOM   5332  C11 POPEk  90      63.716  97.406  37.180  1.00  0.00           C
ATOM   5335  P   POPEk  90      65.816  96.626  38.570  1.00  0.00           P
ATOM   5336  O13 POPEk  90      65.906  95.686  37.440  1.00  0.00           O
ATOM   5337  O14 POPEk  90      66.966  97.526  38.810  1.00  0.00           O
ATOM   5338  O11 POPEk  90      65.406  95.836  39.930  1.00  0.00           O
ATOM   5339  O12 POPEk  90      64.556  97.566  38.320  1.00  0.00           O
ATOM   5340  C1  POPEk  90      64.846  96.566  41.030  1.00  0.00           C
ATOM   5343  C2  POPEk  90      64.486  95.736  42.320  1.00  0.00           C
ATOM   5345  O21 POPEk  90      64.616  96.646  43.430  1.00  0.00           O
ATOM   5346  C21 POPEk  90      63.996  96.426  44.570  1.00  0.00           C
ATOM   5347  O22 POPEk  90      63.256  95.506  44.850  1.00  0.00           O
ATOM   5348  C22 POPEk  90      64.486  97.496  45.550  1.00  0.00           C
ATOM   5351  C3  POPEk  90      65.316  94.426  42.560  1.00  0.00           C
ATOM   5354  O31 POPEk  90      65.116  93.886  43.910  1.00  0.00           O
ATOM   5355  C31 POPEk  90      66.206  93.856  44.690  1.00  0.00           C
ATOM   5356  O32 POPEk  90      67.336  94.096  44.310  1.00  0.00           O
ATOM   5357  C32 POPEk  90      65.876  93.746  46.190  1.00  0.00           C
ATOM   5360  C23 POPEk  90      63.706  97.546  46.880  1.00  0.00           C
ATOM   5363  C24 POPEk  90      64.376  98.536  47.830  1.00  0.00           C
ATOM   5366  C25 POPEk  90      63.826  98.546  49.270  1.00  0.00           C
ATOM   5369  C26 POPEk  90      64.236  97.316  50.090  1.00  0.00           C
ATOM   5372  C27 POPEk  90      64.206  97.606  51.600  1.00  0.00           C
ATOM   5375  C28 POPEk  90      64.596  96.386  52.450  1.00  0.00           C
ATOM   5378  C29 POPEk  90      64.826  96.706  53.900  1.00  0.00           C
ATOM   5380 0C21 POPEk  90      64.006  96.396  54.930  1.00  0.00           C
ATOM   5382 1C21 POPEk  90      62.666  95.706  54.780  1.00  0.00           C
ATOM   5385 2C21 POPEk  90      61.826  95.626  56.080  1.00  0.00           C
ATOM   5388 3C21 POPEk  90      60.326  95.576  55.750  1.00  0.00           C
ATOM   5391 4C21 POPEk  90      59.406  95.136  56.890  1.00  0.00           C
ATOM   5394 5C21 POPEk  90      59.206  96.156  58.010  1.00  0.00           C
ATOM   5397 6C21 POPEk  90      58.056  95.746  58.950  1.00  0.00           C
ATOM   5400 7C21 POPEk  90      57.776  96.756  60.080  1.00  0.00           C
ATOM   5403 8C21 POPEk  90      56.576  96.366  60.950  1.00  0.00           C
ATOM   5407  C33 POPEk  90      67.116  93.546  47.110  1.00  0.00           C
ATOM   5410  C34 POPEk  90      67.016  94.386  48.400  1.00  0.00           C
ATOM   5413  C35 POPEk  90      67.586  93.736  49.680  1.00  0.00           C
ATOM   5416  C36 POPEk  90      68.996  94.196  50.130  1.00  0.00           C
ATOM   5419  C37 POPEk  90      69.026  94.436  51.650  1.00  0.00           C
ATOM   5422  C38 POPEk  90      70.396  94.316  52.350  1.00  0.00           C
ATOM   5425  C39 POPEk  90      71.246  95.606  52.420  1.00  0.00           C
ATOM   5428 0C31 POPEk  90      72.106  95.666  53.700  1.00  0.00           C
ATOM   5431 1C31 POPEk  90      73.116  96.826  53.720  1.00  0.00           C
ATOM   5434 2C31 POPEk  90      73.296  97.526  55.080  1.00  0.00           C
ATOM   5437 3C31 POPEk  90      73.926  96.676  56.190  1.00  0.00           C
ATOM   5440 4C31 POPEk  90      73.696  97.336  57.560  1.00  0.00           C
ATOM   5443 5C31 POPEk  90      74.346  96.606  58.740  1.00  0.00           C
ATOM   5446 6C31 POPEk  90      73.896  97.156  60.090  1.00  0.00           C
ATOM   5450  NH3 POPEl  91      12.946  12.606  80.160  1.00  0.00           N
ATOM   5454  C12 POPEl  91      12.716  11.126  79.960  1.00  0.00           C
ATOM   5457  C11 POPEl  91      14.036  10.406  79.670  1.00  0.00           C
ATOM   5460  P   POPEl  91      15.016   8.056  79.220  1.00  0.00           P
ATOM   5461  O13 POPEl  91      16.226   8.666  79.800  1.00  0.00           O
ATOM   5462  O14 POPEl  91      14.666   6.726  79.760  1.00  0.00           O
ATOM   5463  O11 POPEl  91      15.126   8.046  77.640  1.00  0.00           O
ATOM   5464  O12 POPEl  91      13.786   9.016  79.480  1.00  0.00           O
ATOM   5465  C1  POPEl  91      15.926   9.036  76.970  1.00  0.00           C
ATOM   5468  C2  POPEl  91      15.266   9.546  75.660  1.00  0.00           C
ATOM   5470  O21 POPEl  91      15.716  10.896  75.460  1.00  0.00           O
ATOM   5471  C21 POPEl  91      16.806  11.196  74.730  1.00  0.00           C
ATOM   5472  O22 POPEl  91      17.486  12.186  74.930  1.00  0.00           O
ATOM   5473  C22 POPEl  91      17.016  10.266  73.530  1.00  0.00           C
ATOM   5476  C3  POPEl  91      13.706   9.556  75.690  1.00  0.00           C
ATOM   5479  O31 POPEl  91      13.196   9.696  74.350  1.00  0.00           O
ATOM   5480  C31 POPEl  91      11.876   9.546  74.240  1.00  0.00           C
ATOM   5481  O32 POPEl  91      11.086   9.436  75.160  1.00  0.00           O
ATOM   5482  C32 POPEl  91      11.506   9.676  72.750  1.00  0.00           C
ATOM   5485  C23 POPEl  91      17.836  10.966  72.420  1.00  0.00           C
ATOM   5488  C24 POPEl  91      17.846  10.206  71.090  1.00  0.00           C
ATOM   5491  C25 POPEl  91      18.226  11.096  69.900  1.00  0.00           C
ATOM   5494  C26 POPEl  91      18.116  10.356  68.550  1.00  0.00           C
ATOM   5497  C27 POPEl  91      18.316  11.276  67.330  1.00  0.00           C
ATOM   5500  C28 POPEl  91      18.496  10.456  66.030  1.00  0.00           C
ATOM   5503  C29 POPEl  91      17.906  11.006  64.750  1.00  0.00           C
ATOM   5505 0C21 POPEl  91      18.046  12.246  64.220  1.00  0.00           C
ATOM   5507 1C21 POPEl  91      18.876  13.386  64.740  1.00  0.00           C
ATOM   5510 2C21 POPEl  91      19.546  14.166  63.580  1.00  0.00           C
ATOM   5513 3C21 POPEl  91      20.356  15.386  64.060  1.00  0.00           C
ATOM   5516 4C21 POPEl  91      20.886  16.256  62.900  1.00  0.00           C
ATOM   5519 5C21 POPEl  91      22.416  16.176  62.690  1.00  0.00           C
ATOM   5522 6C21 POPEl  91      23.216  16.956  63.750  1.00  0.00           C
ATOM   5525 7C21 POPEl  91      24.736  16.846  63.530  1.00  0.00           C
ATOM   5528 8C21 POPEl  91      25.576  17.616  64.550  1.00  0.00           C
ATOM   5532  C33 POPEl  91      10.536   8.596  72.210  1.00  0.00           C
ATOM   5535  C34 POPEl  91       9.866   9.026  70.900  1.00  0.00           C
ATOM   5538  C35 POPEl  91       8.896   7.996  70.310  1.00  0.00           C
ATOM   5541  C36 POPEl  91       9.536   6.956  69.380  1.00  0.00           C
ATOM   5544  C37 POPEl  91       8.616   6.526  68.220  1.00  0.00           C
ATOM   5547  C38 POPEl  91       9.276   6.706  66.840  1.00  0.00           C
ATOM   5550  C39 POPEl  91       8.326   6.366  65.680  1.00  0.00           C
ATOM   5553 0C31 POPEl  91       8.136   4.856  65.480  1.00  0.00           C
ATOM   5556 1C31 POPEl  91       6.696   4.516  65.060  1.00  0.00           C
ATOM   5559 2C31 POPEl  91       6.496   3.016  64.830  1.00  0.00           C
ATOM   5562 3C31 POPEl  91       5.046   2.546  65.030  1.00  0.00           C
ATOM   5565 4C31 POPEl  91       3.996   3.466  64.390  1.00  0.00           C
ATOM   5568 5C31 POPEl  91       2.586   2.856  64.460  1.00  0.00           C
ATOM   5571 6C31 POPEl  91       1.484   3.776  63.950  1.00  0.00           C
ATOM   5575  NH3 POPEm  92      84.496 101.396  39.660  1.00  0.00           N
ATOM   5579  C12 POPEm  92      84.326 102.746  40.310  1.00  0.00           C
ATOM   5582  C11 POPEm  92      82.856 103.136  40.390  1.00  0.00           C
ATOM   5585  P   POPEm  92      81.526 105.306  40.940  1.00  0.00           P
ATOM   5586  O13 POPEm  92      81.906 106.716  41.170  1.00  0.00           O
ATOM   5587  O14 POPEm  92      80.866 104.986  39.650  1.00  0.00           O
ATOM   5588  O11 POPEm  92      80.586 104.756  42.090  1.00  0.00           O
ATOM   5589  O12 POPEm  92      82.796 104.376  41.080  1.00  0.00           O
ATOM   5590  C1  POPEm  92      81.076 104.436  43.390  1.00  0.00           C
ATOM   5593  C2  POPEm  92      80.176 103.376  44.080  1.00  0.00           C
ATOM   5595  O21 POPEm  92      80.146 103.646  45.490  1.00  0.00           O
ATOM   5596  C21 POPEm  92      81.166 103.326  46.250  1.00  0.00           C
ATOM   5597  O22 POPEm  92      82.136 102.646  45.960  1.00  0.00           O
ATOM   5598  C22 POPEm  92      81.006 104.076  47.570  1.00  0.00           C
ATOM   5601  C3  POPEm  92      80.506 101.886  43.680  1.00  0.00           C
ATOM   5604  O31 POPEm  92      79.846 100.966  44.580  1.00  0.00           O
ATOM   5605  C31 POPEm  92      80.586 100.046  45.170  1.00  0.00           C
ATOM   5606  O32 POPEm  92      81.696  99.666  44.830  1.00  0.00           O
ATOM   5607  C32 POPEm  92      79.916  99.716  46.510  1.00  0.00           C
ATOM   5610  C23 POPEm  92      81.756 103.456  48.770  1.00  0.00           C
ATOM   5613  C24 POPEm  92      81.646 104.366  50.000  1.00  0.00           C
ATOM   5616  C25 POPEm  92      82.506 103.936  51.190  1.00  0.00           C
ATOM   5619  C26 POPEm  92      81.916 102.816  52.060  1.00  0.00           C
ATOM   5622  C27 POPEm  92      82.746 102.636  53.340  1.00  0.00           C
ATOM   5625  C28 POPEm  92      82.386 101.416  54.210  1.00  0.00           C
ATOM   5628  C29 POPEm  92      81.506 101.726  55.400  1.00  0.00           C
ATOM   5630 0C21 POPEm  92      81.916 101.846  56.680  1.00  0.00           C
ATOM   5632 1C21 POPEm  92      83.326 101.706  57.180  1.00  0.00           C
ATOM   5635 2C21 POPEm  92      83.436 101.436  58.690  1.00  0.00           C
ATOM   5638 3C21 POPEm  92      82.946 100.036  59.100  1.00  0.00           C
ATOM   5641 4C21 POPEm  92      83.206  99.726  60.580  1.00  0.00           C
ATOM   5644 5C21 POPEm  92      81.936  99.486  61.410  1.00  0.00           C
ATOM   5647 6C21 POPEm  92      81.296  98.126  61.120  1.00  0.00           C
ATOM   5650 7C21 POPEm  92      80.276  97.706  62.190  1.00  0.00           C
ATOM   5653 8C21 POPEm  92      79.686  96.326  61.920  1.00  0.00           C
ATOM   5657  C33 POPEm  92      80.756  98.866  47.500  1.00  0.00           C
ATOM   5660  C34 POPEm  92      80.826  99.496  48.900  1.00  0.00           C
ATOM   5663  C35 POPEm  92      80.686  98.516  50.060  1.00  0.00           C
ATOM   5666  C36 POPEm  92      81.926  97.656  50.390  1.00  0.00           C
ATOM   5669  C37 POPEm  92      81.736  97.086  51.800  1.00  0.00           C
ATOM   5672  C38 POPEm  92      82.826  96.176  52.380  1.00  0.00           C
ATOM   5675  C39 POPEm  92      82.596  96.096  53.890  1.00  0.00           C
ATOM   5678 0C31 POPEm  92      83.226  94.926  54.640  1.00  0.00           C
ATOM   5681 1C31 POPEm  92      82.956  95.056  56.150  1.00  0.00           C
ATOM   5684 2C31 POPEm  92      83.366  93.836  56.970  1.00  0.00           C
ATOM   5687 3C31 POPEm  92      83.366  94.146  58.480  1.00  0.00           C
ATOM   5690 4C31 POPEm  92      82.966  92.966  59.360  1.00  0.00           C
ATOM   5693 5C31 POPEm  92      82.996  93.316  60.860  1.00  0.00           C
ATOM   5696 6C31 POPEm  92      82.456  92.206  61.760  1.00  0.00           C
ATOM   5700  NH3 POPEn  93      28.956  56.066  42.600  1.00  0.00           N
ATOM   5704  C12 POPEn  93      29.066  54.726  43.280  1.00  0.00           C
ATOM   5707  C11 POPEn  93      28.446  54.736  44.680  1.00  0.00           C
ATOM   5710  P   POPEn  93      27.366  52.786  46.090  1.00  0.00           P
ATOM   5711  O13 POPEn  93      26.116  53.536  45.810  1.00  0.00           O
ATOM   5712  O14 POPEn  93      27.296  51.316  45.930  1.00  0.00           O
ATOM   5713  O11 POPEn  93      27.816  53.096  47.560  1.00  0.00           O
ATOM   5714  O12 POPEn  93      28.526  53.416  45.220  1.00  0.00           O
ATOM   5715  C1  POPEn  93      28.506  54.296  47.930  1.00  0.00           C
ATOM   5718  C2  POPEn  93      27.526  55.486  47.970  1.00  0.00           C
ATOM   5720  O21 POPEn  93      28.136  56.536  48.740  1.00  0.00           O
ATOM   5721  C21 POPEn  93      27.676  57.746  48.490  1.00  0.00           C
ATOM   5722  O22 POPEn  93      26.786  58.006  47.690  1.00  0.00           O
ATOM   5723  C22 POPEn  93      28.496  58.756  49.310  1.00  0.00           C
ATOM   5726  C3  POPEn  93      26.226  54.936  48.630  1.00  0.00           C
ATOM   5729  O31 POPEn  93      25.066  55.796  48.680  1.00  0.00           O
ATOM   5730  C31 POPEn  93      24.506  55.686  49.890  1.00  0.00           C
ATOM   5731  O32 POPEn  93      25.076  55.926  50.940  1.00  0.00           O
ATOM   5732  C32 POPEn  93      23.176  54.966  49.750  1.00  0.00           C
ATOM   5735  C23 POPEn  93      27.676  59.936  49.900  1.00  0.00           C
ATOM   5738  C24 POPEn  93      28.476  61.246  49.950  1.00  0.00           C
ATOM   5741  C25 POPEn  93      29.206  61.586  51.260  1.00  0.00           C
ATOM   5744  C26 POPEn  93      28.296  61.936  52.460  1.00  0.00           C
ATOM   5747  C27 POPEn  93      28.846  63.116  53.280  1.00  0.00           C
ATOM   5750  C28 POPEn  93      28.376  63.166  54.750  1.00  0.00           C
ATOM   5753  C29 POPEn  93      29.206  62.296  55.660  1.00  0.00           C
ATOM   5755 0C21 POPEn  93      29.566  62.566  56.930  1.00  0.00           C
ATOM   5757 1C21 POPEn  93      29.156  63.776  57.730  1.00  0.00           C
ATOM   5760 2C21 POPEn  93      29.786  63.876  59.140  1.00  0.00           C
ATOM   5763 3C21 POPEn  93      28.846  64.526  60.160  1.00  0.00           C
ATOM   5766 4C21 POPEn  93      29.526  64.916  61.480  1.00  0.00           C
ATOM   5769 5C21 POPEn  93      28.596  64.806  62.700  1.00  0.00           C
ATOM   5772 6C21 POPEn  93      29.266  65.256  64.010  1.00  0.00           C
ATOM   5775 7C21 POPEn  93      28.706  64.566  65.260  1.00  0.00           C
ATOM   5778 8C21 POPEn  93      29.436  64.946  66.550  1.00  0.00           C
ATOM   5782  C33 POPEn  93      23.266  53.646  48.940  1.00  0.00           C
ATOM   5785  C34 POPEn  93      22.236  52.606  49.370  1.00  0.00           C
ATOM   5788  C35 POPEn  93      22.666  51.906  50.660  1.00  0.00           C
ATOM   5791  C36 POPEn  93      21.556  51.856  51.690  1.00  0.00           C
ATOM   5794  C37 POPEn  93      22.026  51.306  53.040  1.00  0.00           C
ATOM   5797  C38 POPEn  93      20.896  51.366  54.060  1.00  0.00           C
ATOM   5800  C39 POPEn  93      21.146  50.506  55.300  1.00  0.00           C
ATOM   5803 0C31 POPEn  93      21.986  51.186  56.380  1.00  0.00           C
ATOM   5806 1C31 POPEn  93      21.746  50.516  57.730  1.00  0.00           C
ATOM   5809 2C31 POPEn  93      22.076  51.416  58.920  1.00  0.00           C
ATOM   5812 3C31 POPEn  93      21.606  50.796  60.230  1.00  0.00           C
ATOM   5815 4C31 POPEn  93      22.016  51.636  61.440  1.00  0.00           C
ATOM   5818 5C31 POPEn  93      21.756  50.926  62.760  1.00  0.00           C
ATOM   5821 6C31 POPEn  93      22.166  51.796  63.940  1.00  0.00           C
ATOM   5825  NH3 POPEo  94      63.296  37.496  40.950  1.00  0.00           N
ATOM   5829  C12 POPEo  94      63.896  37.766  42.300  1.00  0.00           C
ATOM   5832  C11 POPEo  94      65.316  38.326  42.120  1.00  0.00           C
ATOM   5835  P   POPEo  94      67.066  39.876  43.180  1.00  0.00           P
ATOM   5836  O13 POPEo  94      67.916  39.386  42.080  1.00  0.00           O
ATOM   5837  O14 POPEo  94      66.796  41.316  43.260  1.00  0.00           O
ATOM   5838  O11 POPEo  94      67.746  39.486  44.550  1.00  0.00           O
ATOM   5839  O12 POPEo  94      65.706  39.046  43.290  1.00  0.00           O
ATOM   5840  C1  POPEo  94      67.016  39.406  45.780  1.00  0.00           C
ATOM   5843  C2  POPEo  94      67.946  38.766  46.840  1.00  0.00           C
ATOM   5845  O21 POPEo  94      67.336  38.736  48.150  1.00  0.00           O
ATOM   5846  C21 POPEo  94      67.566  39.746  48.970  1.00  0.00           C
ATOM   5847  O22 POPEo  94      67.656  40.926  48.670  1.00  0.00           O
ATOM   5848  C22 POPEo  94      67.886  39.156  50.360  1.00  0.00           C
ATOM   5851  C3  POPEo  94      69.336  39.456  46.760  1.00  0.00           C
ATOM   5854  O31 POPEo  94      70.186  39.186  47.900  1.00  0.00           O
ATOM   5855  C31 POPEo  94      71.416  39.626  47.670  1.00  0.00           C
ATOM   5856  O32 POPEo  94      71.816  40.086  46.610  1.00  0.00           O
ATOM   5857  C32 POPEo  94      72.226  39.556  48.960  1.00  0.00           C
ATOM   5860  C23 POPEo  94      67.656  40.126  51.570  1.00  0.00           C
ATOM   5863  C24 POPEo  94      68.806  40.136  52.600  1.00  0.00           C
ATOM   5866  C25 POPEo  94      68.936  38.906  53.520  1.00  0.00           C
ATOM   5869  C26 POPEo  94      70.196  38.956  54.420  1.00  0.00           C
ATOM   5872  C27 POPEo  94      70.286  37.796  55.440  1.00  0.00           C
ATOM   5875  C28 POPEo  94      71.616  37.736  56.250  1.00  0.00           C
ATOM   5878  C29 POPEo  94      72.506  36.556  55.900  1.00  0.00           C
ATOM   5880 0C21 POPEo  94      73.276  35.766  56.690  1.00  0.00           C
ATOM   5882 1C21 POPEo  94      73.536  35.836  58.180  1.00  0.00           C
ATOM   5885 2C21 POPEo  94      73.386  34.476  58.910  1.00  0.00           C
ATOM   5888 3C21 POPEo  94      74.116  34.386  60.270  1.00  0.00           C
ATOM   5891 4C21 POPEo  94      73.656  33.176  61.110  1.00  0.00           C
ATOM   5894 5C21 POPEo  94      74.426  32.986  62.430  1.00  0.00           C
ATOM   5897 6C21 POPEo  94      73.586  32.286  63.520  1.00  0.00           C
ATOM   5900 7C21 POPEo  94      74.406  31.686  64.670  1.00  0.00           C
ATOM   5903 8C21 POPEo  94      73.546  31.146  65.810  1.00  0.00           C
ATOM   5907  C33 POPEo  94      73.386  40.556  48.930  1.00  0.00           C
ATOM   5910  C34 POPEo  94      74.316  40.426  50.130  1.00  0.00           C
ATOM   5913  C35 POPEo  94      73.736  40.736  51.510  1.00  0.00           C
ATOM   5916  C36 POPEo  94      74.846  40.486  52.540  1.00  0.00           C
ATOM   5919  C37 POPEo  94      74.336  40.226  53.960  1.00  0.00           C
ATOM   5922  C38 POPEo  94      75.466  39.866  54.940  1.00  0.00           C
ATOM   5925  C39 POPEo  94      76.426  38.746  54.470  1.00  0.00           C
ATOM   5928 0C31 POPEo  94      75.756  37.396  54.200  1.00  0.00           C
ATOM   5931 1C31 POPEo  94      76.726  36.396  53.540  1.00  0.00           C
ATOM   5934 2C31 POPEo  94      76.706  34.986  54.150  1.00  0.00           C
ATOM   5937 3C31 POPEo  94      77.186  34.966  55.610  1.00  0.00           C
ATOM   5940 4C31 POPEo  94      78.096  33.766  55.930  1.00  0.00           C
ATOM   5943 5C31 POPEo  94      78.596  33.806  57.380  1.00  0.00           C
ATOM   5946 6C31 POPEo  94      79.556  32.676  57.730  1.00  0.00           C
ATOM   5950  NH3 POPEp  95      77.786  58.806  41.760  1.00  0.00           N
ATOM   5954  C12 POPEp  95      79.126  59.456  41.630  1.00  0.00           C
ATOM   5957  C11 POPEp  95      80.056  58.666  40.710  1.00  0.00           C
ATOM   5960  P   POPEp  95      81.846  60.556  40.530  1.00  0.00           P
ATOM   5961  O13 POPEp  95      81.046  60.926  39.340  1.00  0.00           O
ATOM   5962  O14 POPEp  95      83.316  60.616  40.490  1.00  0.00           O
ATOM   5963  O11 POPEp  95      81.316  61.226  41.860  1.00  0.00           O
ATOM   5964  O12 POPEp  95      81.426  59.046  40.880  1.00  0.00           O
ATOM   5965  C1  POPEp  95      82.206  61.726  42.860  1.00  0.00           C
ATOM   5968  C2  POPEp  95      82.696  60.656  43.870  1.00  0.00           C
ATOM   5970  O21 POPEp  95      83.416  61.336  44.910  1.00  0.00           O
ATOM   5971  C21 POPEp  95      82.756  61.506  46.030  1.00  0.00           C
ATOM   5972  O22 POPEp  95      81.596  61.196  46.240  1.00  0.00           O
ATOM   5973  C22 POPEp  95      83.726  61.986  47.090  1.00  0.00           C
ATOM   5976  C3  POPEp  95      83.686  59.596  43.290  1.00  0.00           C
ATOM   5979  O31 POPEp  95      84.456  58.956  44.340  1.00  0.00           O
ATOM   5980  C31 POPEp  95      83.826  58.046  45.050  1.00  0.00           C
ATOM   5981  O32 POPEp  95      82.876  57.366  44.710  1.00  0.00           O
ATOM   5982  C32 POPEp  95      84.366  58.096  46.480  1.00  0.00           C
ATOM   5985  C23 POPEp  95      83.076  62.206  48.460  1.00  0.00           C
ATOM   5988  C24 POPEp  95      84.156  62.416  49.520  1.00  0.00           C
ATOM   5991  C25 POPEp  95      83.706  63.206  50.760  1.00  0.00           C
ATOM   5994  C26 POPEp  95      84.806  63.226  51.810  1.00  0.00           C
ATOM   5997  C27 POPEp  95      84.626  64.266  52.920  1.00  0.00           C
ATOM   6000  C28 POPEp  95      85.826  64.236  53.890  1.00  0.00           C
ATOM   6003  C29 POPEp  95      85.896  65.456  54.760  1.00  0.00           C
ATOM   6005 0C21 POPEp  95      86.126  65.506  56.090  1.00  0.00           C
ATOM   6007 1C21 POPEp  95      86.346  64.356  57.040  1.00  0.00           C
ATOM   6010 2C21 POPEp  95      87.806  64.156  57.520  1.00  0.00           C
ATOM   6013 3C21 POPEp  95      88.496  65.466  57.930  1.00  0.00           C
ATOM   6016 4C21 POPEp  95      89.526  65.356  59.070  1.00  0.00           C
ATOM   6019 5C21 POPEp  95      90.956  65.026  58.630  1.00  0.00           C
ATOM   6022 6C21 POPEp  95      91.986  65.366  59.730  1.00  0.00           C
ATOM   6025 7C21 POPEp  95      93.436  64.976  59.400  1.00  0.00           C
ATOM   6028 8C21 POPEp  95      94.426  65.446  60.480  1.00  0.00           C
ATOM   6032  C33 POPEp  95      83.936  56.896  47.360  1.00  0.00           C
ATOM   6035  C34 POPEp  95      83.266  57.336  48.670  1.00  0.00           C
ATOM   6038  C35 POPEp  95      84.206  58.156  49.560  1.00  0.00           C
ATOM   6041  C36 POPEp  95      83.656  58.316  50.980  1.00  0.00           C
ATOM   6044  C37 POPEp  95      84.606  58.966  51.990  1.00  0.00           C
ATOM   6047  C38 POPEp  95      83.976  58.896  53.380  1.00  0.00           C
ATOM   6050  C39 POPEp  95      84.496  59.906  54.410  1.00  0.00           C
ATOM   6053 0C31 POPEp  95      83.386  60.226  55.420  1.00  0.00           C
ATOM   6056 1C31 POPEp  95      83.716  61.356  56.400  1.00  0.00           C
ATOM   6059 2C31 POPEp  95      82.456  61.836  57.150  1.00  0.00           C
ATOM   6062 3C31 POPEp  95      82.536  61.766  58.670  1.00  0.00           C
ATOM   6065 4C31 POPEp  95      83.586  62.726  59.260  1.00  0.00           C
ATOM   6068 5C31 POPEp  95      83.466  62.856  60.780  1.00  0.00           C
ATOM   6071 6C31 POPEp  95      84.556  63.726  61.390  1.00  0.00           C
ATOM   6075  NH3 POPEq  96       1.634  53.216  32.320  1.00  0.00           N
ATOM   6079  C12 POPEq  96       2.706  53.976  33.070  1.00  0.00           C
ATOM   6082  C11 POPEq  96       2.576  55.496  32.850  1.00  0.00           C
ATOM   6085  P   POPEq  96       3.606  57.726  33.720  1.00  0.00           P
ATOM   6086  O13 POPEq  96       4.666  58.446  32.970  1.00  0.00           O
ATOM   6087  O14 POPEq  96       2.214  58.196  33.570  1.00  0.00           O
ATOM   6088  O11 POPEq  96       4.046  57.766  35.240  1.00  0.00           O
ATOM   6089  O12 POPEq  96       3.716  56.186  33.400  1.00  0.00           O
ATOM   6090  C1  POPEq  96       3.116  58.186  36.240  1.00  0.00           C
ATOM   6093  C2  POPEq  96       3.436  57.596  37.640  1.00  0.00           C
ATOM   6095  O21 POPEq  96       3.226  58.506  38.730  1.00  0.00           O
ATOM   6096  C21 POPEq  96       2.184  59.286  38.820  1.00  0.00           C
ATOM   6097  O22 POPEq  96       1.334  59.486  37.970  1.00  0.00           O
ATOM   6098  C22 POPEq  96       2.244  59.966  40.190  1.00  0.00           C
ATOM   6101  C3  POPEq  96       4.886  57.016  37.760  1.00  0.00           C
ATOM   6104  O31 POPEq  96       5.086  56.396  39.040  1.00  0.00           O
ATOM   6105  C31 POPEq  96       5.326  57.216  40.030  1.00  0.00           C
ATOM   6106  O32 POPEq  96       5.826  58.336  39.960  1.00  0.00           O
ATOM   6107  C32 POPEq  96       4.636  56.596  41.250  1.00  0.00           C
ATOM   6110  C23 POPEq  96       1.444  61.286  40.260  1.00  0.00           C
ATOM   6113  C24 POPEq  96       1.284  61.816  41.700  1.00  0.00           C
ATOM   6116  C25 POPEq  96       0.374  63.066  41.750  1.00  0.00           C
ATOM   6119  C26 POPEq  96       0.094  63.576  43.170  1.00  0.00           C
ATOM   6122  C27 POPEq  96      -1.136  64.506  43.220  1.00  0.00           C
ATOM   6125  C28 POPEq  96      -1.466  65.026  44.640  1.00  0.00           C
ATOM   6128  C29 POPEq  96      -0.386  65.946  45.160  1.00  0.00           C
ATOM   6130 0C21 POPEq  96      -0.536  66.996  45.980  1.00  0.00           C
ATOM   6132 1C21 POPEq  96      -1.806  67.556  46.590  1.00  0.00           C
ATOM   6135 2C21 POPEq  96      -1.586  68.916  47.280  1.00  0.00           C
ATOM   6138 3C21 POPEq  96      -0.616  68.866  48.470  1.00  0.00           C
ATOM   6141 4C21 POPEq  96      -0.286  70.266  49.010  1.00  0.00           C
ATOM   6144 5C21 POPEq  96       1.014  70.266  49.820  1.00  0.00           C
ATOM   6147 6C21 POPEq  96       1.304  71.616  50.500  1.00  0.00           C
ATOM   6150 7C21 POPEq  96       2.686  71.626  51.170  1.00  0.00           C
ATOM   6153 8C21 POPEq  96       2.916  72.836  52.080  1.00  0.00           C
ATOM   6157  C33 POPEq  96       4.886  57.316  42.580  1.00  0.00           C
ATOM   6160  C34 POPEq  96       3.586  57.626  43.300  1.00  0.00           C
ATOM   6163  C35 POPEq  96       3.816  58.496  44.540  1.00  0.00           C
ATOM   6166  C36 POPEq  96       2.516  59.166  44.960  1.00  0.00           C
ATOM   6169  C37 POPEq  96       2.706  60.076  46.160  1.00  0.00           C
ATOM   6172  C38 POPEq  96       1.394  60.726  46.560  1.00  0.00           C
ATOM   6175  C39 POPEq  96       1.534  61.626  47.790  1.00  0.00           C
ATOM   6178 0C31 POPEq  96       0.164  61.876  48.430  1.00  0.00           C
ATOM   6181 1C31 POPEq  96       0.254  62.806  49.650  1.00  0.00           C
ATOM   6184 2C31 POPEq  96      -1.096  62.916  50.360  1.00  0.00           C
ATOM   6187 3C31 POPEq  96      -1.086  63.916  51.520  1.00  0.00           C
ATOM   6190 4C31 POPEq  96      -1.916  65.186  51.280  1.00  0.00           C
ATOM   6193 5C31 POPEq  96      -2.186  65.946  52.580  1.00  0.00           C
ATOM   6196 6C31 POPEq  96      -2.736  67.356  52.400  1.00  0.00           C
ATOM   6200  NH3 POPEr  97     119.666  85.576  84.610  1.00  0.00           N
ATOM   6204  C12 POPEr  97     120.696  86.616  84.190  1.00  0.00           C
ATOM   6207  C11 POPEr  97     122.026  86.016  83.680  1.00  0.00           C
ATOM   6210  P   POPEr  97     124.176  86.556  82.310  1.00  0.00           P
ATOM   6211  O13 POPEr  97     125.156  86.006  83.270  1.00  0.00           O
ATOM   6212  O14 POPEr  97     123.686  85.646  81.250  1.00  0.00           O
ATOM   6213  O11 POPEr  97     124.696  87.886  81.630  1.00  0.00           O
ATOM   6214  O12 POPEr  97     122.876  87.036  83.130  1.00  0.00           O
ATOM   6215  C1  POPEr  97     123.856  88.866  80.990  1.00  0.00           C
ATOM   6218  C2  POPEr  97     124.236  89.066  79.490  1.00  0.00           C
ATOM   6220  O21 POPEr  97     123.276  89.986  78.900  1.00  0.00           O
ATOM   6221  C21 POPEr  97     123.766  90.686  77.860  1.00  0.00           C
ATOM   6222  O22 POPEr  97     124.946  90.796  77.590  1.00  0.00           O
ATOM   6223  C22 POPEr  97     122.616  91.276  77.030  1.00  0.00           C
ATOM   6226  C3  POPEr  97     124.226  87.656  78.790  1.00  0.00           C
ATOM   6229  O31 POPEr  97     124.276  87.696  77.350  1.00  0.00           O
ATOM   6230  C31 POPEr  97     123.086  87.696  76.760  1.00  0.00           C
ATOM   6231  O32 POPEr  97     122.006  87.716  77.330  1.00  0.00           O
ATOM   6232  C32 POPEr  97     123.296  87.716  75.250  1.00  0.00           C
ATOM   6235  C23 POPEr  97     123.056  91.866  75.650  1.00  0.00           C
ATOM   6238  C24 POPEr  97     121.906  91.866  74.630  1.00  0.00           C
ATOM   6241  C25 POPEr  97     122.156  92.656  73.330  1.00  0.00           C
ATOM   6244  C26 POPEr  97     123.226  92.036  72.420  1.00  0.00           C
ATOM   6247  C27 POPEr  97     122.916  92.236  70.920  1.00  0.00           C
ATOM   6250  C28 POPEr  97     124.046  91.746  69.990  1.00  0.00           C
ATOM   6253  C29 POPEr  97     124.546  92.806  69.030  1.00  0.00           C
ATOM   6255 0C21 POPEr  97     124.736  92.696  67.700  1.00  0.00           C
ATOM   6257 1C21 POPEr  97     124.556  91.476  66.840  1.00  0.00           C
ATOM   6260 2C21 POPEr  97     125.886  90.996  66.220  1.00  0.00           C
ATOM   6263 3C21 POPEr  97     126.146  91.486  64.780  1.00  0.00           C
ATOM   6266 4C21 POPEr  97     127.336  90.746  64.160  1.00  0.00           C
ATOM   6269 5C21 POPEr  97     127.976  91.466  62.960  1.00  0.00           C
ATOM   6272 6C21 POPEr  97     129.166  92.356  63.360  1.00  0.00           C
ATOM   6275 7C21 POPEr  97     130.226  92.466  62.250  1.00  0.00           C
ATOM   6278 8C21 POPEr  97     131.408  93.386  62.580  1.00  0.00           C
ATOM   6282  C33 POPEr  97     122.146  88.416  74.500  1.00  0.00           C
ATOM   6285  C34 POPEr  97     121.196  87.476  73.770  1.00  0.00           C
ATOM   6288  C35 POPEr  97     121.606  87.206  72.310  1.00  0.00           C
ATOM   6291  C36 POPEr  97     120.436  87.476  71.360  1.00  0.00           C
ATOM   6294  C37 POPEr  97     120.706  87.026  69.930  1.00  0.00           C
ATOM   6297  C38 POPEr  97     119.406  86.986  69.110  1.00  0.00           C
ATOM   6300  C39 POPEr  97     119.576  87.506  67.690  1.00  0.00           C
ATOM   6303 0C31 POPEr  97     120.356  86.536  66.800  1.00  0.00           C
ATOM   6306 1C31 POPEr  97     120.916  87.256  65.580  1.00  0.00           C
ATOM   6309 2C31 POPEr  97     121.286  86.306  64.440  1.00  0.00           C
ATOM   6312 3C31 POPEr  97     121.876  87.096  63.270  1.00  0.00           C
ATOM   6315 4C31 POPEr  97     121.986  86.256  61.990  1.00  0.00           C
ATOM   6318 5C31 POPEr  97     122.586  87.086  60.860  1.00  0.00           C
ATOM   6321 6C31 POPEr  97     122.566  86.396  59.510  1.00  0.00           C
ATOM   6325  NH3 POPEs  98      61.776 111.056  40.260  1.00  0.00           N
ATOM   6329  C12 POPEs  98      62.746 109.916  40.440  1.00  0.00           C
ATOM   6332  C11 POPEs  98      64.006 110.326  41.200  1.00  0.00           C
ATOM   6335  P   POPEs  98      65.316 108.406  42.470  1.00  0.00           P
ATOM   6336  O13 POPEs  98      64.096 108.116  43.240  1.00  0.00           O
ATOM   6337  O14 POPEs  98      66.166 107.286  42.030  1.00  0.00           O
ATOM   6338  O11 POPEs  98      66.276 109.426  43.200  1.00  0.00           O
ATOM   6339  O12 POPEs  98      64.916 109.246  41.190  1.00  0.00           O
ATOM   6340  C1  POPEs  98      67.056 108.866  44.270  1.00  0.00           C
ATOM   6343  C2  POPEs  98      68.386 109.646  44.450  1.00  0.00           C
ATOM   6345  O21 POPEs  98      69.386 108.826  45.080  1.00  0.00           O
ATOM   6346  C21 POPEs  98      69.126 108.416  46.310  1.00  0.00           C
ATOM   6347  O22 POPEs  98      68.116 108.626  46.940  1.00  0.00           O
ATOM   6348  C22 POPEs  98      70.346 107.716  46.890  1.00  0.00           C
ATOM   6351  C3  POPEs  98      68.176 111.026  45.140  1.00  0.00           C
ATOM   6354  O31 POPEs  98      69.426 111.566  45.620  1.00  0.00           O
ATOM   6355  C31 POPEs  98      69.426 111.946  46.900  1.00  0.00           C
ATOM   6356  O32 POPEs  98      68.486 111.946  47.660  1.00  0.00           O
ATOM   6357  C32 POPEs  98      70.836 112.436  47.260  1.00  0.00           C
ATOM   6360  C23 POPEs  98      70.996 108.636  47.930  1.00  0.00           C
ATOM   6363  C24 POPEs  98      72.196 107.986  48.620  1.00  0.00           C
ATOM   6366  C25 POPEs  98      72.976 108.966  49.510  1.00  0.00           C
ATOM   6369  C26 POPEs  98      73.916 108.196  50.450  1.00  0.00           C
ATOM   6372  C27 POPEs  98      74.026 108.796  51.860  1.00  0.00           C
ATOM   6375  C28 POPEs  98      74.706 107.796  52.810  1.00  0.00           C
ATOM   6378  C29 POPEs  98      73.946 107.546  54.090  1.00  0.00           C
ATOM   6380 0C21 POPEs  98      74.376 107.856  55.320  1.00  0.00           C
ATOM   6382 1C21 POPEs  98      75.696 108.506  55.620  1.00  0.00           C
ATOM   6385 2C21 POPEs  98      76.286 108.156  56.990  1.00  0.00           C
ATOM   6388 3C21 POPEs  98      77.686 108.756  57.110  1.00  0.00           C
ATOM   6391 4C21 POPEs  98      78.356 108.486  58.460  1.00  0.00           C
ATOM   6394 5C21 POPEs  98      79.856 108.796  58.440  1.00  0.00           C
ATOM   6397 6C21 POPEs  98      80.686 107.696  57.760  1.00  0.00           C
ATOM   6400 7C21 POPEs  98      82.176 108.026  57.740  1.00  0.00           C
ATOM   6403 8C21 POPEs  98      83.026 106.886  57.170  1.00  0.00           C
ATOM   6407  C33 POPEs  98      71.046 112.526  48.780  1.00  0.00           C
ATOM   6410  C34 POPEs  98      72.366 113.226  49.140  1.00  0.00           C
ATOM   6413  C35 POPEs  98      72.446 113.706  50.590  1.00  0.00           C
ATOM   6416  C36 POPEs  98      72.836 112.646  51.630  1.00  0.00           C
ATOM   6419  C37 POPEs  98      72.966 113.276  53.030  1.00  0.00           C
ATOM   6422  C38 POPEs  98      73.576 112.346  54.090  1.00  0.00           C
ATOM   6425  C39 POPEs  98      73.576 112.986  55.490  1.00  0.00           C
ATOM   6428 0C31 POPEs  98      74.776 112.516  56.320  1.00  0.00           C
ATOM   6431 1C31 POPEs  98      74.786 113.046  57.760  1.00  0.00           C
ATOM   6434 2C31 POPEs  98      75.686 112.186  58.660  1.00  0.00           C
ATOM   6437 3C31 POPEs  98      76.136 112.896  59.940  1.00  0.00           C
ATOM   6440 4C31 POPEs  98      76.426 111.906  61.080  1.00  0.00           C
ATOM   6443 5C31 POPEs  98      77.536 112.376  62.020  1.00  0.00           C
ATOM   6446 6C31 POPEs  98      77.696 111.476  63.240  1.00  0.00           C
ATOM   6450  NH3 POPEt  99      45.446 102.826  42.980  1.00  0.00           N
ATOM   6454  C12 POPEt  99      45.076 101.386  42.720  1.00  0.00           C
ATOM   6457  C11 POPEt  99      43.736 100.956  43.360  1.00  0.00           C
ATOM   6460  P   POPEt  99      42.196  98.766  43.380  1.00  0.00           P
ATOM   6461  O13 POPEt  99      41.246  99.516  44.230  1.00  0.00           O
ATOM   6462  O14 POPEt  99      41.606  98.086  42.210  1.00  0.00           O
ATOM   6463  O11 POPEt  99      42.786  97.606  44.240  1.00  0.00           O
ATOM   6464  O12 POPEt  99      43.486  99.606  42.980  1.00  0.00           O
ATOM   6465  C1  POPEt  99      43.626  97.856  45.360  1.00  0.00           C
ATOM   6468  C2  POPEt  99      43.516  96.626  46.280  1.00  0.00           C
ATOM   6470  O21 POPEt  99      44.556  96.656  47.280  1.00  0.00           O
ATOM   6471  C21 POPEt  99      44.286  97.446  48.320  1.00  0.00           C
ATOM   6472  O22 POPEt  99      43.266  98.096  48.470  1.00  0.00           O
ATOM   6473  C22 POPEt  99      45.406  97.286  49.350  1.00  0.00           C
ATOM   6476  C3  POPEt  99      43.606  95.306  45.460  1.00  0.00           C
ATOM   6479  O31 POPEt  99      43.606  94.136  46.300  1.00  0.00           O
ATOM   6480  C31 POPEt  99      42.476  93.976  46.960  1.00  0.00           C
ATOM   6481  O32 POPEt  99      41.376  94.406  46.640  1.00  0.00           O
ATOM   6482  C32 POPEt  99      42.806  93.446  48.350  1.00  0.00           C
ATOM   6485  C23 POPEt  99      45.026  97.836  50.760  1.00  0.00           C
ATOM   6488  C24 POPEt  99      45.706  99.166  51.080  1.00  0.00           C
ATOM   6491  C25 POPEt  99      46.636  99.146  52.300  1.00  0.00           C
ATOM   6494  C26 POPEt  99      45.896  99.086  53.640  1.00  0.00           C
ATOM   6497  C27 POPEt  99      46.916  99.146  54.790  1.00  0.00           C
ATOM   6500  C28 POPEt  99      46.316  99.046  56.210  1.00  0.00           C
ATOM   6503  C29 POPEt  99      47.476  98.896  57.160  1.00  0.00           C
ATOM   6505 0C21 POPEt  99      47.436  98.546  58.460  1.00  0.00           C
ATOM   6507 1C21 POPEt  99      46.226  98.336  59.330  1.00  0.00           C
ATOM   6510 2C21 POPEt  99      46.576  98.686  60.790  1.00  0.00           C
ATOM   6513 3C21 POPEt  99      46.926 100.176  61.020  1.00  0.00           C
ATOM   6516 4C21 POPEt  99      47.886 100.386  62.200  1.00  0.00           C
ATOM   6519 5C21 POPEt  99      48.186 101.876  62.460  1.00  0.00           C
ATOM   6522 6C21 POPEt  99      49.676 102.216  62.600  1.00  0.00           C
ATOM   6525 7C21 POPEt  99      50.046 102.756  63.990  1.00  0.00           C
ATOM   6528 8C21 POPEt  99      51.526 103.086  64.130  1.00  0.00           C
ATOM   6532  C33 POPEt  99      42.196  94.456  49.340  1.00  0.00           C
ATOM   6535  C34 POPEt  99      42.626  94.356  50.790  1.00  0.00           C
ATOM   6538  C35 POPEt  99      41.836  95.396  51.590  1.00  0.00           C
ATOM   6541  C36 POPEt  99      41.856  95.156  53.090  1.00  0.00           C
ATOM   6544  C37 POPEt  99      40.916  96.106  53.840  1.00  0.00           C
ATOM   6547  C38 POPEt  99      40.626  95.536  55.230  1.00  0.00           C
ATOM   6550  C39 POPEt  99      39.986  96.496  56.220  1.00  0.00           C
ATOM   6553 0C31 POPEt  99      40.956  97.586  56.710  1.00  0.00           C
ATOM   6556 1C31 POPEt  99      40.656  97.916  58.160  1.00  0.00           C
ATOM   6559 2C31 POPEt  99      41.516  99.016  58.790  1.00  0.00           C
ATOM   6562 3C31 POPEt  99      41.056  99.246  60.230  1.00  0.00           C
ATOM   6565 4C31 POPEt  99      42.176  99.276  61.270  1.00  0.00           C
ATOM   6568 5C31 POPEt  99      41.646  98.886  62.660  1.00  0.00           C
ATOM   6571 6C31 POPEt  99      42.696  99.016  63.770  1.00  0.00           C
ATOM   6575  NH3 POPEu 100      89.706  70.786  83.710  1.00  0.00           N
ATOM   6579  C12 POPEu 100      90.116  69.346  83.550  1.00  0.00           C
ATOM   6582  C11 POPEu 100      89.376  68.436  84.550  1.00  0.00           C
ATOM   6585  P   POPEu 100      90.246  66.056  83.720  1.00  0.00           P
ATOM   6586  O13 POPEu 100      89.536  64.826  83.320  1.00  0.00           O
ATOM   6587  O14 POPEu 100      91.196  65.986  84.860  1.00  0.00           O
ATOM   6588  O11 POPEu 100      91.056  66.676  82.500  1.00  0.00           O
ATOM   6589  O12 POPEu 100      89.146  67.126  84.040  1.00  0.00           O
ATOM   6590  C1  POPEu 100      91.406  65.936  81.320  1.00  0.00           C
ATOM   6593  C2  POPEu 100      90.886  66.696  80.060  1.00  0.00           C
ATOM   6595  O21 POPEu 100      91.056  66.096  78.760  1.00  0.00           O
ATOM   6596  C21 POPEu 100      90.966  64.796  78.560  1.00  0.00           C
ATOM   6597  O22 POPEu 100      91.366  63.906  79.280  1.00  0.00           O
ATOM   6598  C22 POPEu 100      90.066  64.656  77.330  1.00  0.00           C
ATOM   6601  C3  POPEu 100      91.396  68.156  79.960  1.00  0.00           C
ATOM   6604  O31 POPEu 100      90.386  68.916  79.280  1.00  0.00           O
ATOM   6605  C31 POPEu 100      90.596  69.246  78.020  1.00  0.00           C
ATOM   6606  O32 POPEu 100      91.676  69.386  77.480  1.00  0.00           O
ATOM   6607  C32 POPEu 100      89.226  69.276  77.340  1.00  0.00           C
ATOM   6610  C23 POPEu 100      89.726  63.216  76.910  1.00  0.00           C
ATOM   6613  C24 POPEu 100      88.536  63.246  75.950  1.00  0.00           C
ATOM   6616  C25 POPEu 100      88.906  63.636  74.520  1.00  0.00           C
ATOM   6619  C26 POPEu 100      87.766  64.346  73.770  1.00  0.00           C
ATOM   6622  C27 POPEu 100      87.956  64.316  72.240  1.00  0.00           C
ATOM   6625  C28 POPEu 100      86.806  64.996  71.470  1.00  0.00           C
ATOM   6628  C29 POPEu 100      86.866  66.506  71.540  1.00  0.00           C
ATOM   6630 0C21 POPEu 100      86.806  67.366  70.510  1.00  0.00           C
ATOM   6632 1C21 POPEu 100      86.716  67.016  69.040  1.00  0.00           C
ATOM   6635 2C21 POPEu 100      87.216  68.166  68.150  1.00  0.00           C
ATOM   6638 3C21 POPEu 100      88.706  68.476  68.350  1.00  0.00           C
ATOM   6641 4C21 POPEu 100      89.296  69.426  67.300  1.00  0.00           C
ATOM   6644 5C21 POPEu 100      90.796  69.136  67.090  1.00  0.00           C
ATOM   6647 6C21 POPEu 100      91.536  70.136  66.190  1.00  0.00           C
ATOM   6650 7C21 POPEu 100      92.986  69.686  65.970  1.00  0.00           C
ATOM   6653 8C21 POPEu 100      93.816  70.646  65.110  1.00  0.00           C
ATOM   6657  C33 POPEu 100      89.166  69.696  75.840  1.00  0.00           C
ATOM   6660  C34 POPEu 100      87.966  68.956  75.210  1.00  0.00           C
ATOM   6663  C35 POPEu 100      87.116  69.716  74.180  1.00  0.00           C
ATOM   6666  C36 POPEu 100      85.726  69.056  74.150  1.00  0.00           C
ATOM   6669  C37 POPEu 100      84.696  69.626  73.170  1.00  0.00           C
ATOM   6672  C38 POPEu 100      83.336  68.936  73.350  1.00  0.00           C
ATOM   6675  C39 POPEu 100      82.216  69.466  72.430  1.00  0.00           C
ATOM   6678 0C31 POPEu 100      82.266  68.906  71.000  1.00  0.00           C
ATOM   6681 1C31 POPEu 100      80.876  68.836  70.340  1.00  0.00           C
ATOM   6684 2C31 POPEu 100      80.756  67.856  69.160  1.00  0.00           C
ATOM   6687 3C31 POPEu 100      80.866  66.366  69.560  1.00  0.00           C
ATOM   6690 4C31 POPEu 100      79.536  65.706  69.980  1.00  0.00           C
ATOM   6693 5C31 POPEu 100      79.746  64.276  70.510  1.00  0.00           C
ATOM   6696 6C31 POPEu 100      78.436  63.516  70.780  1.00  0.00           C
ATOM   6700  NH3 POPEv 101      43.456  54.086  86.240  1.00  0.00           N
ATOM   6704  C12 POPEv 101      43.426  52.576  86.370  1.00  0.00           C
ATOM   6707  C11 POPEv 101      42.836  51.906  85.120  1.00  0.00           C
ATOM   6710  P   POPEv 101      42.246  49.586  84.080  1.00  0.00           P
ATOM   6711  O13 POPEv 101      43.406  48.826  83.590  1.00  0.00           O
ATOM   6712  O14 POPEv 101      41.006  48.856  84.420  1.00  0.00           O
ATOM   6713  O11 POPEv 101      41.886  50.666  82.990  1.00  0.00           O
ATOM   6714  O12 POPEv 101      42.716  50.486  85.310  1.00  0.00           O
ATOM   6715  C1  POPEv 101      42.616  50.776  81.770  1.00  0.00           C
ATOM   6718  C2  POPEv 101      42.816  52.276  81.450  1.00  0.00           C
ATOM   6720  O21 POPEv 101      42.056  52.646  80.290  1.00  0.00           O
ATOM   6721  C21 POPEv 101      42.456  52.206  79.110  1.00  0.00           C
ATOM   6722  O22 POPEv 101      43.516  51.676  78.860  1.00  0.00           O
ATOM   6723  C22 POPEv 101      41.316  52.386  78.110  1.00  0.00           C
ATOM   6726  C3  POPEv 101      44.346  52.636  81.460  1.00  0.00           C
ATOM   6729  O31 POPEv 101      44.626  54.006  81.120  1.00  0.00           O
ATOM   6730  C31 POPEv 101      44.756  54.296  79.820  1.00  0.00           C
ATOM   6731  O32 POPEv 101      44.006  55.026  79.210  1.00  0.00           O
ATOM   6732  C32 POPEv 101      46.026  53.696  79.230  1.00  0.00           C
ATOM   6735  C23 POPEv 101      41.746  52.966  76.740  1.00  0.00           C
ATOM   6738  C24 POPEv 101      40.536  52.956  75.790  1.00  0.00           C
ATOM   6741  C25 POPEv 101      40.746  53.526  74.380  1.00  0.00           C
ATOM   6744  C26 POPEv 101      39.646  53.026  73.410  1.00  0.00           C
ATOM   6747  C27 POPEv 101      39.866  53.436  71.940  1.00  0.00           C
ATOM   6750  C28 POPEv 101      39.396  52.376  70.910  1.00  0.00           C
ATOM   6753  C29 POPEv 101      37.906  52.336  70.690  1.00  0.00           C
ATOM   6755 0C21 POPEv 101      37.236  51.516  69.860  1.00  0.00           C
ATOM   6757 1C21 POPEv 101      37.796  50.456  68.940  1.00  0.00           C
ATOM   6760 2C21 POPEv 101      37.016  50.246  67.620  1.00  0.00           C
ATOM   6763 3C21 POPEv 101      35.496  50.036  67.790  1.00  0.00           C
ATOM   6766 4C21 POPEv 101      34.796  49.416  66.560  1.00  0.00           C
ATOM   6769 5C21 POPEv 101      33.346  48.966  66.830  1.00  0.00           C
ATOM   6772 6C21 POPEv 101      32.346  50.106  67.080  1.00  0.00           C
ATOM   6775 7C21 POPEv 101      30.906  49.596  67.230  1.00  0.00           C
ATOM   6778 8C21 POPEv 101      29.876  50.706  67.450  1.00  0.00           C
ATOM   6782  C33 POPEv 101      46.036  53.766  77.690  1.00  0.00           C
ATOM   6785  C34 POPEv 101      47.096  52.826  77.090  1.00  0.00           C
ATOM   6788  C35 POPEv 101      48.486  53.466  76.980  1.00  0.00           C
ATOM   6791  C36 POPEv 101      48.726  54.046  75.590  1.00  0.00           C
ATOM   6794  C37 POPEv 101      50.176  54.486  75.370  1.00  0.00           C
ATOM   6797  C38 POPEv 101      50.376  55.116  73.990  1.00  0.00           C
ATOM   6800  C39 POPEv 101      51.626  54.606  73.260  1.00  0.00           C
ATOM   6803 0C31 POPEv 101      52.146  55.626  72.250  1.00  0.00           C
ATOM   6806 1C31 POPEv 101      53.236  55.076  71.320  1.00  0.00           C
ATOM   6809 2C31 POPEv 101      53.946  56.186  70.520  1.00  0.00           C
ATOM   6812 3C31 POPEv 101      52.976  57.086  69.730  1.00  0.00           C
ATOM   6815 4C31 POPEv 101      53.696  58.216  68.990  1.00  0.00           C
ATOM   6818 5C31 POPEv 101      52.696  59.166  68.300  1.00  0.00           C
ATOM   6821 6C31 POPEv 101      53.376  60.326  67.570  1.00  0.00           C
ATOM   6825  NH3 POPEw 102      70.816 113.866  86.920  1.00  0.00           N
ATOM   6829  C12 POPEw 102      69.636 114.806  86.720  1.00  0.00           C
ATOM   6832  C11 POPEw 102      68.316 114.126  87.150  1.00  0.00           C
ATOM   6835  P   POPEw 102      65.756 114.126  86.600  1.00  0.00           P
ATOM   6836  O13 POPEw 102      65.816 112.736  87.130  1.00  0.00           O
ATOM   6837  O14 POPEw 102      64.766 115.046  87.190  1.00  0.00           O
ATOM   6838  O11 POPEw 102      65.406 113.946  85.070  1.00  0.00           O
ATOM   6839  O12 POPEw 102      67.196 114.796  86.590  1.00  0.00           O
ATOM   6840  C1  POPEw 102      64.026 113.846  84.710  1.00  0.00           C
ATOM   6843  C2  POPEw 102      63.926 113.436  83.240  1.00  0.00           C
ATOM   6845  O21 POPEw 102      62.806 114.076  82.620  1.00  0.00           O
ATOM   6846  C21 POPEw 102      61.846 113.436  82.020  1.00  0.00           C
ATOM   6847  O22 POPEw 102      61.466 112.286  82.180  1.00  0.00           O
ATOM   6848  C22 POPEw 102      61.326 114.396  80.950  1.00  0.00           C
ATOM   6851  C3  POPEw 102      64.166 111.926  82.950  1.00  0.00           C
ATOM   6854  O31 POPEw 102      64.286 111.696  81.520  1.00  0.00           O
ATOM   6855  C31 POPEw 102      64.976 110.606  81.190  1.00  0.00           C
ATOM   6856  O32 POPEw 102      65.416 109.796  81.990  1.00  0.00           O
ATOM   6857  C32 POPEw 102      65.156 110.526  79.680  1.00  0.00           C
ATOM   6860  C23 POPEw 102      60.096 113.886  80.170  1.00  0.00           C
ATOM   6863  C24 POPEw 102      59.886 114.726  78.910  1.00  0.00           C
ATOM   6866  C25 POPEw 102      58.986 114.066  77.870  1.00  0.00           C
ATOM   6869  C26 POPEw 102      58.956 114.866  76.570  1.00  0.00           C
ATOM   6872  C27 POPEw 102      57.966 114.346  75.510  1.00  0.00           C
ATOM   6875  C28 POPEw 102      58.116 115.156  74.220  1.00  0.00           C
ATOM   6878  C29 POPEw 102      56.956 115.226  73.260  1.00  0.00           C
ATOM   6880 0C21 POPEw 102      56.966 114.976  71.930  1.00  0.00           C
ATOM   6882 1C21 POPEw 102      58.086 114.436  71.080  1.00  0.00           C
ATOM   6885 2C21 POPEw 102      58.636 115.316  69.920  1.00  0.00           C
ATOM   6888 3C21 POPEw 102      57.626 115.766  68.840  1.00  0.00           C
ATOM   6891 4C21 POPEw 102      58.296 115.856  67.450  1.00  0.00           C
ATOM   6894 5C21 POPEw 102      58.066 117.146  66.630  1.00  0.00           C
ATOM   6897 6C21 POPEw 102      56.836 117.126  65.700  1.00  0.00           C
ATOM   6900 7C21 POPEw 102      56.976 118.076  64.500  1.00  0.00           C
ATOM   6903 8C21 POPEw 102      55.786 118.076  63.540  1.00  0.00           C
ATOM   6907  C33 POPEw 102      66.426 111.276  79.240  1.00  0.00           C
ATOM   6910  C34 POPEw 102      67.016 110.786  77.920  1.00  0.00           C
ATOM   6913  C35 POPEw 102      66.156 111.046  76.680  1.00  0.00           C
ATOM   6916  C36 POPEw 102      66.946 110.626  75.450  1.00  0.00           C
ATOM   6919  C37 POPEw 102      66.196 110.706  74.120  1.00  0.00           C
ATOM   6922  C38 POPEw 102      67.056 110.166  72.970  1.00  0.00           C
ATOM   6925  C39 POPEw 102      67.296 108.646  73.050  1.00  0.00           C
ATOM   6928 0C31 POPEw 102      68.686 108.296  72.540  1.00  0.00           C
ATOM   6931 1C31 POPEw 102      69.046 106.796  72.590  1.00  0.00           C
ATOM   6934 2C31 POPEw 102      70.236 106.616  71.650  1.00  0.00           C
ATOM   6937 3C31 POPEw 102      70.866 105.246  71.460  1.00  0.00           C
ATOM   6940 4C31 POPEw 102      71.906 105.396  70.340  1.00  0.00           C
ATOM   6943 5C31 POPEw 102      72.976 104.306  70.300  1.00  0.00           C
ATOM   6946 6C31 POPEw 102      74.076 104.636  69.300  1.00  0.00           C
ATOM   6950  NH3 POPEx 103     125.016  -5.136  80.300  1.00  0.00           N
ATOM   6954  C12 POPEx 103     123.826  -4.636  79.530  1.00  0.00           C
ATOM   6957  C11 POPEx 103     122.546  -4.726  80.350  1.00  0.00           C
ATOM   6960  P   POPEx 103     120.256  -3.396  80.190  1.00  0.00           P
ATOM   6961  O13 POPEx 103     119.276  -4.426  80.600  1.00  0.00           O
ATOM   6962  O14 POPEx 103     120.646  -2.406  81.220  1.00  0.00           O
ATOM   6963  O11 POPEx 103     119.716  -2.646  78.920  1.00  0.00           O
ATOM   6964  O12 POPEx 103     121.526  -4.086  79.620  1.00  0.00           O
ATOM   6965  C1  POPEx 103     120.396  -2.756  77.660  1.00  0.00           C
ATOM   6968  C2  POPEx 103     119.946  -1.576  76.770  1.00  0.00           C
ATOM   6970  O21 POPEx 103     120.286  -1.796  75.390  1.00  0.00           O
ATOM   6971  C21 POPEx 103     121.376  -1.296  74.840  1.00  0.00           C
ATOM   6972  O22 POPEx 103     122.256  -0.666  75.380  1.00  0.00           O
ATOM   6973  C22 POPEx 103     121.356  -1.636  73.350  1.00  0.00           C
ATOM   6976  C3  POPEx 103     120.406  -0.256  77.430  1.00  0.00           C
ATOM   6979  O31 POPEx 103     120.166   0.876  76.590  1.00  0.00           O
ATOM   6980  C31 POPEx 103     118.946   1.366  76.590  1.00  0.00           C
ATOM   6981  O32 POPEx 103     118.026   1.016  77.300  1.00  0.00           O
ATOM   6982  C32 POPEx 103     118.886   2.396  75.470  1.00  0.00           C
ATOM   6985  C23 POPEx 103     122.356  -0.796  72.520  1.00  0.00           C
ATOM   6988  C24 POPEx 103     122.506  -1.376  71.100  1.00  0.00           C
ATOM   6991  C25 POPEx 103     122.426  -0.346  69.960  1.00  0.00           C
ATOM   6994  C26 POPEx 103     121.986  -1.076  68.690  1.00  0.00           C
ATOM   6997  C27 POPEx 103     121.926  -0.286  67.370  1.00  0.00           C
ATOM   7000  C28 POPEx 103     121.046  -1.006  66.330  1.00  0.00           C
ATOM   7003  C29 POPEx 103     121.506  -2.416  66.020  1.00  0.00           C
ATOM   7005 0C21 POPEx 103     120.956  -3.256  65.130  1.00  0.00           C
ATOM   7007 1C21 POPEx 103     119.796  -2.936  64.230  1.00  0.00           C
ATOM   7010 2C21 POPEx 103     119.066  -4.126  63.560  1.00  0.00           C
ATOM   7013 3C21 POPEx 103     117.556  -4.176  63.830  1.00  0.00           C
ATOM   7016 4C21 POPEx 103     116.786  -4.756  62.640  1.00  0.00           C
ATOM   7019 5C21 POPEx 103     115.346  -5.226  62.950  1.00  0.00           C
ATOM   7022 6C21 POPEx 103     115.186  -6.746  62.790  1.00  0.00           C
ATOM   7025 7C21 POPEx 103     113.726  -7.206  62.760  1.00  0.00           C
ATOM   7028 8C21 POPEx 103     113.576  -8.716  62.560  1.00  0.00           C
ATOM   7032  C33 POPEx 103     118.946   1.736  74.060  1.00  0.00           C
ATOM   7035  C34 POPEx 103     119.226   2.706  72.900  1.00  0.00           C
ATOM   7038  C35 POPEx 103     118.346   3.966  72.820  1.00  0.00           C
ATOM   7041  C36 POPEx 103     118.876   5.116  73.700  1.00  0.00           C
ATOM   7044  C37 POPEx 103     117.996   6.376  73.750  1.00  0.00           C
ATOM   7047  C38 POPEx 103     118.446   7.526  72.830  1.00  0.00           C
ATOM   7050  C39 POPEx 103     117.846   7.456  71.420  1.00  0.00           C
ATOM   7053 0C31 POPEx 103     117.216   8.786  70.980  1.00  0.00           C
ATOM   7056 1C31 POPEx 103     115.896   8.576  70.230  1.00  0.00           C
ATOM   7059 2C31 POPEx 103     115.216   9.896  69.830  1.00  0.00           C
ATOM   7062 3C31 POPEx 103     115.966  10.736  68.780  1.00  0.00           C
ATOM   7065 4C31 POPEx 103     116.266   9.976  67.480  1.00  0.00           C
ATOM   7068 5C31 POPEx 103     116.726  10.906  66.350  1.00  0.00           C
ATOM   7071 6C31 POPEx 103     117.086  10.156  65.070  1.00  0.00           C
ATOM   7075  NH3 POPEy 104      35.186  13.286  87.670  1.00  0.00           N
ATOM   7079  C12 POPEy 104      33.746  13.726  87.550  1.00  0.00           C
ATOM   7082  C11 POPEy 104      32.766  12.696  86.970  1.00  0.00           C
ATOM   7085  P   POPEy 104      30.096  12.486  86.910  1.00  0.00           P
ATOM   7086  O13 POPEy 104      29.976  11.406  87.910  1.00  0.00           O
ATOM   7087  O14 POPEy 104      29.016  13.496  86.850  1.00  0.00           O
ATOM   7088  O11 POPEy 104      30.176  11.866  85.470  1.00  0.00           O
ATOM   7089  O12 POPEy 104      31.466  13.296  87.010  1.00  0.00           O
ATOM   7090  C1  POPEy 104      28.896  11.506  84.940  1.00  0.00           C
ATOM   7093  C2  POPEy 104      29.056  11.096  83.480  1.00  0.00           C
ATOM   7095  O21 POPEy 104      27.786  11.286  82.840  1.00  0.00           O
ATOM   7096  C21 POPEy 104      27.666  12.386  82.080  1.00  0.00           C
ATOM   7097  O22 POPEy 104      28.336  13.406  82.170  1.00  0.00           O
ATOM   7098  C22 POPEy 104      26.596  12.066  81.020  1.00  0.00           C
ATOM   7101  C3  POPEy 104      29.536   9.606  83.360  1.00  0.00           C
ATOM   7104  O31 POPEy 104      29.046   8.886  82.210  1.00  0.00           O
ATOM   7105  C31 POPEy 104      29.266   9.456  81.040  1.00  0.00           C
ATOM   7106  O32 POPEy 104      29.716  10.566  80.840  1.00  0.00           O
ATOM   7107  C32 POPEy 104      28.916   8.466  79.930  1.00  0.00           C
ATOM   7110  C23 POPEy 104      26.566  12.996  79.790  1.00  0.00           C
ATOM   7113  C24 POPEy 104      25.906  12.316  78.580  1.00  0.00           C
ATOM   7116  C25 POPEy 104      25.926  13.156  77.280  1.00  0.00           C
ATOM   7119  C26 POPEy 104      26.546  12.376  76.110  1.00  0.00           C
ATOM   7122  C27 POPEy 104      26.546  13.086  74.740  1.00  0.00           C
ATOM   7125  C28 POPEy 104      27.226  12.146  73.710  1.00  0.00           C
ATOM   7128  C29 POPEy 104      27.576  12.486  72.280  1.00  0.00           C
ATOM   7130 0C21 POPEy 104      27.366  13.556  71.480  1.00  0.00           C
ATOM   7132 1C21 POPEy 104      26.626  14.856  71.680  1.00  0.00           C
ATOM   7135 2C21 POPEy 104      25.856  15.176  70.370  1.00  0.00           C
ATOM   7138 3C21 POPEy 104      25.166  16.556  70.320  1.00  0.00           C
ATOM   7141 4C21 POPEy 104      24.096  16.676  69.220  1.00  0.00           C
ATOM   7144 5C21 POPEy 104      22.906  15.706  69.430  1.00  0.00           C
ATOM   7147 6C21 POPEy 104      21.686  15.976  68.530  1.00  0.00           C
ATOM   7150 7C21 POPEy 104      20.576  14.936  68.770  1.00  0.00           C
ATOM   7153 8C21 POPEy 104      19.286  15.206  67.990  1.00  0.00           C
ATOM   7157  C33 POPEy 104      29.406   9.106  78.620  1.00  0.00           C
ATOM   7160  C34 POPEy 104      29.206   8.346  77.310  1.00  0.00           C
ATOM   7163  C35 POPEy 104      29.986   9.116  76.240  1.00  0.00           C
ATOM   7166  C36 POPEy 104      29.716   8.766  74.780  1.00  0.00           C
ATOM   7169  C37 POPEy 104      30.556   9.676  73.880  1.00  0.00           C
ATOM   7172  C38 POPEy 104      30.296   9.466  72.390  1.00  0.00           C
ATOM   7175  C39 POPEy 104      31.046  10.476  71.520  1.00  0.00           C
ATOM   7178 0C31 POPEy 104      30.856  10.196  70.030  1.00  0.00           C
ATOM   7181 1C31 POPEy 104      31.686  11.126  69.130  1.00  0.00           C
ATOM   7184 2C31 POPEy 104      31.726  10.686  67.660  1.00  0.00           C
ATOM   7187 3C31 POPEy 104      32.256   9.246  67.480  1.00  0.00           C
ATOM   7190 4C31 POPEy 104      32.706   8.916  66.060  1.00  0.00           C
ATOM   7193 5C31 POPEy 104      33.106   7.446  65.930  1.00  0.00           C
ATOM   7196 6C31 POPEy 104      33.696   7.086  64.560  1.00  0.00           C
ATOM   7200  NH3 POPEz 105      41.806  32.456  41.170  1.00  0.00           N
ATOM   7204  C12 POPEz 105      43.076  31.826  41.670  1.00  0.00           C
ATOM   7207  C11 POPEz 105      43.306  30.406  41.120  1.00  0.00           C
ATOM   7210  P   POPEz 105      45.856  29.896  41.740  1.00  0.00           P
ATOM   7211  O13 POPEz 105      46.176  30.526  40.430  1.00  0.00           O
ATOM   7212  O14 POPEz 105      46.476  28.596  42.070  1.00  0.00           O
ATOM   7213  O11 POPEz 105      46.136  30.926  42.900  1.00  0.00           O
ATOM   7214  O12 POPEz 105      44.296  29.706  41.840  1.00  0.00           O
ATOM   7215  C1  POPEz 105      45.376  30.876  44.110  1.00  0.00           C
ATOM   7218  C2  POPEz 105      45.936  29.916  45.200  1.00  0.00           C
ATOM   7220  O21 POPEz 105      45.316  30.406  46.400  1.00  0.00           O
ATOM   7221  C21 POPEz 105      44.436  29.596  46.940  1.00  0.00           C
ATOM   7222  O22 POPEz 105      44.506  28.386  46.980  1.00  0.00           O
ATOM   7223  C22 POPEz 105      43.246  30.426  47.450  1.00  0.00           C
ATOM   7226  C3  POPEz 105      47.486  30.006  45.280  1.00  0.00           C
ATOM   7229  O31 POPEz 105      48.016  29.756  46.600  1.00  0.00           O
ATOM   7230  C31 POPEz 105      48.096  28.466  46.910  1.00  0.00           C
ATOM   7231  O32 POPEz 105      47.806  27.546  46.160  1.00  0.00           O
ATOM   7232  C32 POPEz 105      48.666  28.296  48.320  1.00  0.00           C
ATOM   7235  C23 POPEz 105      42.666  29.926  48.790  1.00  0.00           C
ATOM   7238  C24 POPEz 105      41.636  30.926  49.330  1.00  0.00           C
ATOM   7241  C25 POPEz 105      42.266  31.976  50.250  1.00  0.00           C
ATOM   7244  C26 POPEz 105      41.366  33.176  50.580  1.00  0.00           C
ATOM   7247  C27 POPEz 105      42.156  34.256  51.320  1.00  0.00           C
ATOM   7250  C28 POPEz 105      41.376  35.566  51.580  1.00  0.00           C
ATOM   7253  C29 POPEz 105      42.346  36.676  51.880  1.00  0.00           C
ATOM   7255 0C21 POPEz 105      42.386  37.496  52.940  1.00  0.00           C
ATOM   7257 1C21 POPEz 105      41.456  37.506  54.130  1.00  0.00           C
ATOM   7260 2C21 POPEz 105      42.066  38.306  55.300  1.00  0.00           C
ATOM   7263 3C21 POPEz 105      43.146  37.526  56.080  1.00  0.00           C
ATOM   7266 4C21 POPEz 105      44.296  38.386  56.620  1.00  0.00           C
ATOM   7269 5C21 POPEz 105      44.186  38.786  58.100  1.00  0.00           C
ATOM   7272 6C21 POPEz 105      45.486  38.486  58.870  1.00  0.00           C
ATOM   7275 7C21 POPEz 105      45.576  39.156  60.240  1.00  0.00           C
ATOM   7278 8C21 POPEz 105      46.886  38.836  60.970  1.00  0.00           C
ATOM   7282  C33 POPEz 105      47.696  27.556  49.270  1.00  0.00           C
ATOM   7285  C34 POPEz 105      48.276  27.456  50.680  1.00  0.00           C
ATOM   7288  C35 POPEz 105      47.476  26.576  51.650  1.00  0.00           C
ATOM   7291  C36 POPEz 105      48.016  26.806  53.060  1.00  0.00           C
ATOM   7294  C37 POPEz 105      47.916  25.626  54.030  1.00  0.00           C
ATOM   7297  C38 POPEz 105      48.906  25.796  55.200  1.00  0.00           C
ATOM   7300  C39 POPEz 105      48.896  27.176  55.880  1.00  0.00           C
ATOM   7303 0C31 POPEz 105      47.626  27.436  56.670  1.00  0.00           C
ATOM   7306 1C31 POPEz 105      47.626  28.806  57.360  1.00  0.00           C
ATOM   7309 2C31 POPEz 105      46.276  29.076  58.030  1.00  0.00           C
ATOM   7312 3C31 POPEz 105      46.116  30.516  58.550  1.00  0.00           C
ATOM   7315 4C31 POPEz 105      46.796  30.776  59.900  1.00  0.00           C
ATOM   7318 5C31 POPEz 105      46.646  32.236  60.340  1.00  0.00           C
ATOM   7321 6C31 POPEz 105      47.226  32.516  61.730  1.00  0.00           C
ATOM   7325  NH3 POPE0 106     112.176  37.826  38.950  1.00  0.00           N
ATOM   7329  C12 POPE0 106     111.136  36.776  38.700  1.00  0.00           C
ATOM   7332  C11 POPE0 106     109.716  37.296  38.980  1.00  0.00           C
ATOM   7335  P   POPE0 106     108.636  35.026  38.160  1.00  0.00           P
ATOM   7336  O13 POPE0 106     109.326  35.336  36.890  1.00  0.00           O
ATOM   7337  O14 POPE0 106     107.256  34.536  38.130  1.00  0.00           O
ATOM   7338  O11 POPE0 106     109.586  33.996  38.880  1.00  0.00           O
ATOM   7339  O12 POPE0 106     108.746  36.266  39.130  1.00  0.00           O
ATOM   7340  C1  POPE0 106     109.196  33.306  40.060  1.00  0.00           C
ATOM   7343  C2  POPE0 106     109.466  34.126  41.360  1.00  0.00           C
ATOM   7345  O21 POPE0 106     109.956  33.296  42.420  1.00  0.00           O
ATOM   7346  C21 POPE0 106     109.186  32.306  42.840  1.00  0.00           C
ATOM   7347  O22 POPE0 106     108.336  31.726  42.200  1.00  0.00           O
ATOM   7348  C22 POPE0 106     109.596  32.006  44.270  1.00  0.00           C
ATOM   7351  C3  POPE0 106     108.246  34.986  41.820  1.00  0.00           C
ATOM   7354  O31 POPE0 106     108.016  34.936  43.240  1.00  0.00           O
ATOM   7355  C31 POPE0 106     108.836  35.606  44.020  1.00  0.00           C
ATOM   7356  O32 POPE0 106     109.766  36.316  43.660  1.00  0.00           O
ATOM   7357  C32 POPE0 106     108.416  35.386  45.480  1.00  0.00           C
ATOM   7360  C23 POPE0 106     108.526  31.276  45.090  1.00  0.00           C
ATOM   7363  C24 POPE0 106     108.516  31.746  46.550  1.00  0.00           C
ATOM   7366  C25 POPE0 106     108.406  30.616  47.560  1.00  0.00           C
ATOM   7369  C26 POPE0 106     108.096  31.116  48.980  1.00  0.00           C
ATOM   7372  C27 POPE0 106     108.356  30.016  50.000  1.00  0.00           C
ATOM   7375  C28 POPE0 106     108.276  30.476  51.460  1.00  0.00           C
ATOM   7378  C29 POPE0 106     109.076  29.486  52.260  1.00  0.00           C
ATOM   7380 0C21 POPE0 106     109.376  29.446  53.560  1.00  0.00           C
ATOM   7382 1C21 POPE0 106     108.946  30.366  54.670  1.00  0.00           C
ATOM   7385 2C21 POPE0 106     108.586  29.606  55.980  1.00  0.00           C
ATOM   7388 3C21 POPE0 106     109.456  28.366  56.270  1.00  0.00           C
ATOM   7391 4C21 POPE0 106     109.176  27.676  57.610  1.00  0.00           C
ATOM   7394 5C21 POPE0 106     109.836  26.296  57.650  1.00  0.00           C
ATOM   7397 6C21 POPE0 106     109.296  25.416  58.780  1.00  0.00           C
ATOM   7400 7C21 POPE0 106     109.806  23.976  58.700  1.00  0.00           C
ATOM   7403 8C21 POPE0 106     109.156  23.076  59.750  1.00  0.00           C
ATOM   7407  C33 POPE0 106     109.606  35.346  46.470  1.00  0.00           C
ATOM   7410  C34 POPE0 106     109.166  35.066  47.910  1.00  0.00           C
ATOM   7413  C35 POPE0 106     108.396  36.206  48.580  1.00  0.00           C
ATOM   7416  C36 POPE0 106     107.936  35.826  49.990  1.00  0.00           C
ATOM   7419  C37 POPE0 106     107.256  36.976  50.740  1.00  0.00           C
ATOM   7422  C38 POPE0 106     106.436  36.516  51.960  1.00  0.00           C
ATOM   7425  C39 POPE0 106     107.186  35.616  52.960  1.00  0.00           C
ATOM   7428 0C31 POPE0 106     107.146  36.146  54.400  1.00  0.00           C
ATOM   7431 1C31 POPE0 106     107.616  35.116  55.430  1.00  0.00           C
ATOM   7434 2C31 POPE0 106     108.166  35.736  56.730  1.00  0.00           C
ATOM   7437 3C31 POPE0 106     107.286  36.826  57.360  1.00  0.00           C
ATOM   7440 4C31 POPE0 106     106.036  36.296  58.100  1.00  0.00           C
ATOM   7443 5C31 POPE0 106     105.226  37.446  58.720  1.00  0.00           C
ATOM   7446 6C31 POPE0 106     104.216  37.006  59.780  1.00  0.00           C
ATOM   7450  NH3 POPE1 107      36.586  39.136  86.860  1.00  0.00           N
ATOM   7454  C12 POPE1 107      35.196  39.686  87.020  1.00  0.00           C
ATOM   7457  C11 POPE1 107      34.176  38.546  87.170  1.00  0.00           C
ATOM   7460  P   POPE1 107      31.576  38.246  87.490  1.00  0.00           P
ATOM   7461  O13 POPE1 107      30.616  39.026  88.300  1.00  0.00           O
ATOM   7462  O14 POPE1 107      32.036  36.956  88.050  1.00  0.00           O
ATOM   7463  O11 POPE1 107      30.926  38.006  86.080  1.00  0.00           O
ATOM   7464  O12 POPE1 107      32.866  39.116  87.180  1.00  0.00           O
ATOM   7465  C1  POPE1 107      31.676  37.806  84.900  1.00  0.00           C
ATOM   7468  C2  POPE1 107      31.976  36.306  84.680  1.00  0.00           C
ATOM   7470  O21 POPE1 107      32.266  36.086  83.300  1.00  0.00           O
ATOM   7471  C21 POPE1 107      33.406  36.516  82.810  1.00  0.00           C
ATOM   7472  O22 POPE1 107      34.326  37.016  83.430  1.00  0.00           O
ATOM   7473  C22 POPE1 107      33.316  36.316  81.300  1.00  0.00           C
ATOM   7476  C3  POPE1 107      30.756  35.406  85.020  1.00  0.00           C
ATOM   7479  O31 POPE1 107      31.136  34.026  84.800  1.00  0.00           O
ATOM   7480  C31 POPE1 107      30.566  33.426  83.770  1.00  0.00           C
ATOM   7481  O32 POPE1 107      29.376  33.136  83.710  1.00  0.00           O
ATOM   7482  C32 POPE1 107      31.626  33.156  82.680  1.00  0.00           C
ATOM   7485  C23 POPE1 107      34.626  36.316  80.490  1.00  0.00           C
ATOM   7488  C24 POPE1 107      34.516  35.226  79.410  1.00  0.00           C
ATOM   7491  C25 POPE1 107      33.296  35.396  78.480  1.00  0.00           C
ATOM   7494  C26 POPE1 107      33.556  36.436  77.410  1.00  0.00           C
ATOM   7497  C27 POPE1 107      32.846  36.096  76.100  1.00  0.00           C
ATOM   7500  C28 POPE1 107      33.656  36.646  74.940  1.00  0.00           C
ATOM   7503  C29 POPE1 107      32.876  36.666  73.660  1.00  0.00           C
ATOM   7505 0C21 POPE1 107      32.986  35.806  72.630  1.00  0.00           C
ATOM   7507 1C21 POPE1 107      33.936  34.646  72.530  1.00  0.00           C
ATOM   7510 2C21 POPE1 107      34.386  34.406  71.080  1.00  0.00           C
ATOM   7513 3C21 POPE1 107      35.436  35.416  70.590  1.00  0.00           C
ATOM   7516 4C21 POPE1 107      35.746  35.256  69.090  1.00  0.00           C
ATOM   7519 5C21 POPE1 107      36.556  36.416  68.500  1.00  0.00           C
ATOM   7522 6C21 POPE1 107      37.596  35.966  67.460  1.00  0.00           C
ATOM   7525 7C21 POPE1 107      38.126  37.136  66.620  1.00  0.00           C
ATOM   7528 8C21 POPE1 107      39.266  36.756  65.670  1.00  0.00           C
ATOM   7532  C33 POPE1 107      31.716  31.696  82.140  1.00  0.00           C
ATOM   7535  C34 POPE1 107      33.026  31.436  81.370  1.00  0.00           C
ATOM   7538  C35 POPE1 107      33.016  31.716  79.850  1.00  0.00           C
ATOM   7541  C36 POPE1 107      34.376  31.416  79.170  1.00  0.00           C
ATOM   7544  C37 POPE1 107      34.406  31.646  77.640  1.00  0.00           C
ATOM   7547  C38 POPE1 107      35.836  31.726  77.080  1.00  0.00           C
ATOM   7550  C39 POPE1 107      35.936  32.116  75.590  1.00  0.00           C
ATOM   7553 0C31 POPE1 107      37.386  31.966  75.100  1.00  0.00           C
ATOM   7556 1C31 POPE1 107      37.656  32.376  73.650  1.00  0.00           C
ATOM   7559 2C31 POPE1 107      39.106  32.036  73.260  1.00  0.00           C
ATOM   7562 3C31 POPE1 107      39.556  32.496  71.860  1.00  0.00           C
ATOM   7565 4C31 POPE1 107      39.596  34.016  71.680  1.00  0.00           C
ATOM   7568 5C31 POPE1 107      40.796  34.476  70.830  1.00  0.00           C
ATOM   7571 6C31 POPE1 107      40.756  35.956  70.450  1.00  0.00           C
ATOM   7575  NH3 POPE2 108      56.436  41.356  82.710  1.00  0.00           N
ATOM   7579  C12 POPE2 108      55.006  40.996  82.370  1.00  0.00           C
ATOM   7582  C11 POPE2 108      54.766  39.476  82.390  1.00  0.00           C
ATOM   7585  P   POPE2 108      52.756  37.796  82.570  1.00  0.00           P
ATOM   7586  O13 POPE2 108      53.856  36.846  82.800  1.00  0.00           O
ATOM   7587  O14 POPE2 108      51.706  37.996  83.600  1.00  0.00           O
ATOM   7588  O11 POPE2 108      52.036  37.416  81.220  1.00  0.00           O
ATOM   7589  O12 POPE2 108      53.376  39.216  82.210  1.00  0.00           O
ATOM   7590  C1  POPE2 108      52.836  37.286  80.040  1.00  0.00           C
ATOM   7593  C2  POPE2 108      52.386  38.326  78.970  1.00  0.00           C
ATOM   7595  O21 POPE2 108      52.136  37.706  77.700  1.00  0.00           O
ATOM   7596  C21 POPE2 108      53.086  36.976  77.160  1.00  0.00           C
ATOM   7597  O22 POPE2 108      54.176  36.696  77.620  1.00  0.00           O
ATOM   7598  C22 POPE2 108      52.536  36.526  75.800  1.00  0.00           C
ATOM   7601  C3  POPE2 108      53.296  39.576  78.830  1.00  0.00           C
ATOM   7604  O31 POPE2 108      52.796  40.356  77.730  1.00  0.00           O
ATOM   7605  C31 POPE2 108      52.506  41.636  77.940  1.00  0.00           C
ATOM   7606  O32 POPE2 108      52.856  42.296  78.900  1.00  0.00           O
ATOM   7607  C32 POPE2 108      51.546  42.036  76.820  1.00  0.00           C
ATOM   7610  C23 POPE2 108      53.576  35.746  74.960  1.00  0.00           C
ATOM   7613  C24 POPE2 108      53.106  35.486  73.520  1.00  0.00           C
ATOM   7616  C25 POPE2 108      52.516  36.726  72.830  1.00  0.00           C
ATOM   7619  C26 POPE2 108      52.526  36.606  71.300  1.00  0.00           C
ATOM   7622  C27 POPE2 108      51.666  37.676  70.610  1.00  0.00           C
ATOM   7625  C28 POPE2 108      51.236  37.286  69.180  1.00  0.00           C
ATOM   7628  C29 POPE2 108      50.356  36.066  69.240  1.00  0.00           C
ATOM   7630 0C21 POPE2 108      49.886  35.326  68.230  1.00  0.00           C
ATOM   7632 1C21 POPE2 108      50.076  35.546  66.750  1.00  0.00           C
ATOM   7635 2C21 POPE2 108      48.716  35.776  66.060  1.00  0.00           C
ATOM   7638 3C21 POPE2 108      47.716  34.596  66.120  1.00  0.00           C
ATOM   7641 4C21 POPE2 108      46.276  35.036  65.800  1.00  0.00           C
ATOM   7644 5C21 POPE2 108      46.046  35.336  64.320  1.00  0.00           C
ATOM   7647 6C21 POPE2 108      44.606  35.796  64.030  1.00  0.00           C
ATOM   7650 7C21 POPE2 108      44.346  35.986  62.530  1.00  0.00           C
ATOM   7653 8C21 POPE2 108      42.926  36.476  62.210  1.00  0.00           C
ATOM   7657  C33 POPE2 108      50.976  43.476  76.850  1.00  0.00           C
ATOM   7660  C34 POPE2 108      49.446  43.456  76.750  1.00  0.00           C
ATOM   7663  C35 POPE2 108      48.816  44.846  76.710  1.00  0.00           C
ATOM   7666  C36 POPE2 108      48.876  45.496  75.310  1.00  0.00           C
ATOM   7669  C37 POPE2 108      48.136  46.836  75.260  1.00  0.00           C
ATOM   7672  C38 POPE2 108      48.036  47.406  73.840  1.00  0.00           C
ATOM   7675  C39 POPE2 108      46.896  46.816  72.990  1.00  0.00           C
ATOM   7678 0C31 POPE2 108      46.846  47.456  71.600  1.00  0.00           C
ATOM   7681 1C31 POPE2 108      45.566  47.156  70.800  1.00  0.00           C
ATOM   7684 2C31 POPE2 108      45.436  48.106  69.600  1.00  0.00           C
ATOM   7687 3C31 POPE2 108      44.176  47.906  68.760  1.00  0.00           C
ATOM   7690 4C31 POPE2 108      43.876  49.156  67.910  1.00  0.00           C
ATOM   7693 5C31 POPE2 108      42.726  48.956  66.910  1.00  0.00           C
ATOM   7696 6C31 POPE2 108      42.336  50.256  66.200  1.00  0.00           C
ATOM   7700  NH3 POPE3 109      31.856  91.876  81.790  1.00  0.00           N
ATOM   7704  C12 POPE3 109      32.486  92.306  83.090  1.00  0.00           C
ATOM   7707  C11 POPE3 109      34.006  92.266  82.960  1.00  0.00           C
ATOM   7710  P   POPE3 109      36.246  93.096  84.040  1.00  0.00           P
ATOM   7711  O13 POPE3 109      36.756  94.436  83.720  1.00  0.00           O
ATOM   7712  O14 POPE3 109      36.596  92.586  85.380  1.00  0.00           O
ATOM   7713  O11 POPE3 109      36.716  92.046  82.930  1.00  0.00           O
ATOM   7714  O12 POPE3 109      34.646  93.056  83.960  1.00  0.00           O
ATOM   7715  C1  POPE3 109      36.986  92.506  81.590  1.00  0.00           C
ATOM   7718  C2  POPE3 109      37.036  91.316  80.580  1.00  0.00           C
ATOM   7720  O21 POPE3 109      36.976  91.766  79.220  1.00  0.00           O
ATOM   7721  C21 POPE3 109      37.986  92.466  78.790  1.00  0.00           C
ATOM   7722  O22 POPE3 109      38.406  93.516  79.230  1.00  0.00           O
ATOM   7723  C22 POPE3 109      38.616  91.666  77.670  1.00  0.00           C
ATOM   7726  C3  POPE3 109      35.896  90.266  80.720  1.00  0.00           C
ATOM   7729  O31 POPE3 109      36.336  88.916  80.500  1.00  0.00           O
ATOM   7730  C31 POPE3 109      36.266  88.236  79.350  1.00  0.00           C
ATOM   7731  O32 POPE3 109      36.466  87.036  79.270  1.00  0.00           O
ATOM   7732  C32 POPE3 109      36.036  89.096  78.100  1.00  0.00           C
ATOM   7735  C23 POPE3 109      39.746  92.426  76.970  1.00  0.00           C
ATOM   7738  C24 POPE3 109      40.436  91.526  75.950  1.00  0.00           C
ATOM   7741  C25 POPE3 109      41.496  92.276  75.150  1.00  0.00           C
ATOM   7744  C26 POPE3 109      41.976  91.456  73.950  1.00  0.00           C
ATOM   7747  C27 POPE3 109      43.096  92.186  73.210  1.00  0.00           C
ATOM   7750  C28 POPE3 109      43.776  91.376  72.090  1.00  0.00           C
ATOM   7753  C29 POPE3 109      44.636  90.326  72.730  1.00  0.00           C
ATOM   7755 0C21 POPE3 109      44.876  89.066  72.340  1.00  0.00           C
ATOM   7757 1C21 POPE3 109      44.476  88.356  71.070  1.00  0.00           C
ATOM   7760 2C21 POPE3 109      45.636  87.496  70.510  1.00  0.00           C
ATOM   7763 3C21 POPE3 109      46.296  86.576  71.550  1.00  0.00           C
ATOM   7766 4C21 POPE3 109      47.356  85.606  70.990  1.00  0.00           C
ATOM   7769 5C21 POPE3 109      48.476  85.286  72.000  1.00  0.00           C
ATOM   7772 6C21 POPE3 109      47.976  84.776  73.350  1.00  0.00           C
ATOM   7775 7C21 POPE3 109      49.106  84.306  74.280  1.00  0.00           C
ATOM   7778 8C21 POPE3 109      48.616  83.676  75.590  1.00  0.00           C
ATOM   7782  C33 POPE3 109      36.046  88.216  76.830  1.00  0.00           C
ATOM   7785  C34 POPE3 109      36.526  88.906  75.550  1.00  0.00           C
ATOM   7788  C35 POPE3 109      35.476  89.776  74.860  1.00  0.00           C
ATOM   7791  C36 POPE3 109      35.846  90.006  73.390  1.00  0.00           C
ATOM   7794  C37 POPE3 109      35.126  91.196  72.740  1.00  0.00           C
ATOM   7797  C38 POPE3 109      35.726  91.576  71.380  1.00  0.00           C
ATOM   7800  C39 POPE3 109      35.326  92.986  70.970  1.00  0.00           C
ATOM   7803 0C31 POPE3 109      36.316  93.606  69.960  1.00  0.00           C
ATOM   7806 1C31 POPE3 109      36.066  95.116  69.840  1.00  0.00           C
ATOM   7809 2C31 POPE3 109      37.126  95.926  69.080  1.00  0.00           C
ATOM   7812 3C31 POPE3 109      38.326  95.206  68.470  1.00  0.00           C
ATOM   7815 4C31 POPE3 109      39.336  96.256  67.980  1.00  0.00           C
ATOM   7818 5C31 POPE3 109      40.496  95.716  67.150  1.00  0.00           C
ATOM   7821 6C31 POPE3 109      41.396  96.846  66.650  1.00  0.00           C
ATOM   7825  NH3 POPE4 110      61.906 116.266  87.190  1.00  0.00           N
ATOM   7829  C12 POPE4 110      60.826 117.336  87.240  1.00  0.00           C
ATOM   7832  C11 POPE4 110      59.406 116.756  87.130  1.00  0.00           C
ATOM   7835  P   POPE4 110      57.016 117.666  86.430  1.00  0.00           P
ATOM   7836  O13 POPE4 110      56.776 116.236  86.110  1.00  0.00           O
ATOM   7837  O14 POPE4 110      55.986 118.346  87.260  1.00  0.00           O
ATOM   7838  O11 POPE4 110      57.246 118.516  85.100  1.00  0.00           O
ATOM   7839  O12 POPE4 110      58.436 117.796  87.150  1.00  0.00           O
ATOM   7840  C1  POPE4 110      58.296 119.496  85.080  1.00  0.00           C
ATOM   7843  C2  POPE4 110      58.026 120.586  84.020  1.00  0.00           C
ATOM   7845  O21 POPE4 110      59.236 121.346  83.840  1.00  0.00           O
ATOM   7846  C21 POPE4 110      60.196 120.976  82.970  1.00  0.00           C
ATOM   7847  O22 POPE4 110      61.356 121.306  83.110  1.00  0.00           O
ATOM   7848  C22 POPE4 110      59.676 120.206  81.750  1.00  0.00           C
ATOM   7851  C3  POPE4 110      56.886 121.556  84.390  1.00  0.00           C
ATOM   7854  O31 POPE4 110      56.486 122.246  83.200  1.00  0.00           O
ATOM   7855  C31 POPE4 110      56.916 123.476  82.980  1.00  0.00           C
ATOM   7856  O32 POPE4 110      57.246 124.286  83.830  1.00  0.00           O
ATOM   7857  C32 POPE4 110      57.006 123.616  81.450  1.00  0.00           C
ATOM   7860  C23 POPE4 110      60.586 120.326  80.500  1.00  0.00           C
ATOM   7863  C24 POPE4 110      59.756 120.786  79.300  1.00  0.00           C
ATOM   7866  C25 POPE4 110      60.526 120.856  77.980  1.00  0.00           C
ATOM   7869  C26 POPE4 110      59.786 121.716  76.940  1.00  0.00           C
ATOM   7872  C27 POPE4 110      60.466 121.746  75.570  1.00  0.00           C
ATOM   7875  C28 POPE4 110      59.906 122.836  74.630  1.00  0.00           C
ATOM   7878  C29 POPE4 110      58.616 122.486  73.930  1.00  0.00           C
ATOM   7880 0C21 POPE4 110      58.326 122.536  72.610  1.00  0.00           C
ATOM   7882 1C21 POPE4 110      59.186 122.946  71.430  1.00  0.00           C
ATOM   7885 2C21 POPE4 110      59.476 121.706  70.570  1.00  0.00           C
ATOM   7888 3C21 POPE4 110      60.026 121.916  69.150  1.00  0.00           C
ATOM   7891 4C21 POPE4 110      59.826 120.676  68.250  1.00  0.00           C
ATOM   7894 5C21 POPE4 110      60.776 119.496  68.510  1.00  0.00           C
ATOM   7897 6C21 POPE4 110      61.466 119.036  67.210  1.00  0.00           C
ATOM   7900 7C21 POPE4 110      62.076 117.626  67.240  1.00  0.00           C
ATOM   7903 8C21 POPE4 110      62.806 117.296  65.940  1.00  0.00           C
ATOM   7907  C33 POPE4 110      57.386 124.986  80.850  1.00  0.00           C
ATOM   7910  C34 POPE4 110      58.036 124.796  79.470  1.00  0.00           C
ATOM   7913  C35 POPE4 110      57.806 125.946  78.480  1.00  0.00           C
ATOM   7916  C36 POPE4 110      58.946 126.056  77.460  1.00  0.00           C
ATOM   7919  C37 POPE4 110      58.486 126.586  76.100  1.00  0.00           C
ATOM   7922  C38 POPE4 110      59.636 126.776  75.090  1.00  0.00           C
ATOM   7925  C39 POPE4 110      60.506 128.016  75.370  1.00  0.00           C
ATOM   7928 0C31 POPE4 110      60.996 128.636  74.060  1.00  0.00           C
ATOM   7931 1C31 POPE4 110      61.786 129.938  74.220  1.00  0.00           C
ATOM   7934 2C31 POPE4 110      62.106 130.528  72.840  1.00  0.00           C
ATOM   7937 3C31 POPE4 110      62.936 131.818  72.870  1.00  0.00           C
ATOM   7940 4C31 POPE4 110      62.166 133.038  73.390  1.00  0.00           C
ATOM   7943 5C31 POPE4 110      62.886 134.338  73.020  1.00  0.00           C
ATOM   7946 6C31 POPE4 110      62.126 135.618  73.400  1.00  0.00           C
ATOM   7950  NH3 POPE5 111      20.686 122.916  40.650  1.00  0.00           N
ATOM   7954  C12 POPE5 111      20.866 121.536  40.030  1.00  0.00           C
ATOM   7957  C11 POPE5 111      20.806 120.376  41.040  1.00  0.00           C
ATOM   7960  P   POPE5 111      20.906 117.756  41.040  1.00  0.00           P
ATOM   7961  O13 POPE5 111      21.056 116.716  40.010  1.00  0.00           O
ATOM   7962  O14 POPE5 111      21.936 117.736  42.090  1.00  0.00           O
ATOM   7963  O11 POPE5 111      19.426 117.776  41.610  1.00  0.00           O
ATOM   7964  O12 POPE5 111      21.016 119.156  40.320  1.00  0.00           O
ATOM   7965  C1  POPE5 111      19.226 117.896  43.010  1.00  0.00           C
ATOM   7968  C2  POPE5 111      17.746 117.646  43.320  1.00  0.00           C
ATOM   7970  O21 POPE5 111      17.656 117.626  44.760  1.00  0.00           O
ATOM   7971  C21 POPE5 111      16.956 118.606  45.260  1.00  0.00           C
ATOM   7972  O22 POPE5 111      16.226 119.356  44.630  1.00  0.00           O
ATOM   7973  C22 POPE5 111      17.136 118.646  46.770  1.00  0.00           C
ATOM   7976  C3  POPE5 111      17.206 116.316  42.740  1.00  0.00           C
ATOM   7979  O31 POPE5 111      15.786 116.316  42.960  1.00  0.00           O
ATOM   7980  C31 POPE5 111      15.306 115.426  43.810  1.00  0.00           C
ATOM   7981  O32 POPE5 111      15.586 114.246  43.830  1.00  0.00           O
ATOM   7982  C32 POPE5 111      14.386 116.156  44.790  1.00  0.00           C
ATOM   7985  C23 POPE5 111      16.116 119.616  47.410  1.00  0.00           C
ATOM   7988  C24 POPE5 111      15.866 119.366  48.890  1.00  0.00           C
ATOM   7991  C25 POPE5 111      17.146 119.496  49.720  1.00  0.00           C
ATOM   7994  C26 POPE5 111      17.066 120.566  50.820  1.00  0.00           C
ATOM   7997  C27 POPE5 111      18.446 120.846  51.420  1.00  0.00           C
ATOM   8000  C28 POPE5 111      18.366 121.546  52.790  1.00  0.00           C
ATOM   8003  C29 POPE5 111      17.916 120.556  53.840  1.00  0.00           C
ATOM   8005 0C21 POPE5 111      18.496 120.366  55.030  1.00  0.00           C
ATOM   8007 1C21 POPE5 111      19.636 121.166  55.600  1.00  0.00           C
ATOM   8010 2C21 POPE5 111      19.536 121.226  57.130  1.00  0.00           C
ATOM   8013 3C21 POPE5 111      19.816 119.876  57.820  1.00  0.00           C
ATOM   8016 4C21 POPE5 111      18.886 119.606  59.000  1.00  0.00           C
ATOM   8019 5C21 POPE5 111      19.146 118.236  59.650  1.00  0.00           C
ATOM   8022 6C21 POPE5 111      18.576 118.126  61.060  1.00  0.00           C
ATOM   8025 7C21 POPE5 111      18.686 116.696  61.610  1.00  0.00           C
ATOM   8028 8C21 POPE5 111      18.366 116.606  63.100  1.00  0.00           C
ATOM   8032  C33 POPE5 111      13.156 115.366  45.300  1.00  0.00           C
ATOM   8035  C34 POPE5 111      12.246 116.346  46.060  1.00  0.00           C
ATOM   8038  C35 POPE5 111      11.036 115.706  46.740  1.00  0.00           C
ATOM   8041  C36 POPE5 111      11.186 115.686  48.270  1.00  0.00           C
ATOM   8044  C37 POPE5 111       9.986 115.056  48.960  1.00  0.00           C
ATOM   8047  C38 POPE5 111      10.066 115.126  50.490  1.00  0.00           C
ATOM   8050  C39 POPE5 111       8.816 114.546  51.160  1.00  0.00           C
ATOM   8053 0C31 POPE5 111       9.046 113.216  51.900  1.00  0.00           C
ATOM   8056 1C31 POPE5 111       7.766 112.756  52.620  1.00  0.00           C
ATOM   8059 2C31 POPE5 111       8.016 112.016  53.940  1.00  0.00           C
ATOM   8062 3C31 POPE5 111       8.616 110.616  53.790  1.00  0.00           C
ATOM   8065 4C31 POPE5 111       8.876 109.956  55.150  1.00  0.00           C
ATOM   8068 5C31 POPE5 111       9.346 108.506  55.030  1.00  0.00           C
ATOM   8071 6C31 POPE5 111       9.566 107.816  56.380  1.00  0.00           C
ATOM   8075  NH3 POPE6 112       8.826 102.656  89.690  1.00  0.00           N
ATOM   8079  C12 POPE6 112       8.686 104.146  89.530  1.00  0.00           C
ATOM   8082  C11 POPE6 112       7.616 104.516  88.480  1.00  0.00           C
ATOM   8085  P   POPE6 112       6.546 106.636  87.360  1.00  0.00           P
ATOM   8086  O13 POPE6 112       5.446 105.666  87.180  1.00  0.00           O
ATOM   8087  O14 POPE6 112       6.146 107.896  88.020  1.00  0.00           O
ATOM   8088  O11 POPE6 112       7.166 106.966  85.920  1.00  0.00           O
ATOM   8089  O12 POPE6 112       7.726 105.906  88.140  1.00  0.00           O
ATOM   8090  C1  POPE6 112       8.266 106.226  85.350  1.00  0.00           C
ATOM   8093  C2  POPE6 112       8.806 106.816  83.980  1.00  0.00           C
ATOM   8095  O21 POPE6 112       9.176 105.816  83.020  1.00  0.00           O
ATOM   8096  C21 POPE6 112      10.066 104.886  83.370  1.00  0.00           C
ATOM   8097  O22 POPE6 112      10.566 104.726  84.470  1.00  0.00           O
ATOM   8098  C22 POPE6 112      10.126 103.866  82.210  1.00  0.00           C
ATOM   8101  C3  POPE6 112       9.916 107.926  84.100  1.00  0.00           C
ATOM   8104  O31 POPE6 112      11.056 107.746  83.240  1.00  0.00           O
ATOM   8105  C31 POPE6 112      11.196 108.256  82.020  1.00  0.00           C
ATOM   8106  O32 POPE6 112      12.246 108.256  81.400  1.00  0.00           O
ATOM   8107  C32 POPE6 112       9.936 108.886  81.390  1.00  0.00           C
ATOM   8110  C23 POPE6 112      11.526 103.496  81.620  1.00  0.00           C
ATOM   8113  C24 POPE6 112      11.416 102.156  80.860  1.00  0.00           C
ATOM   8116  C25 POPE6 112      12.276 101.936  79.610  1.00  0.00           C
ATOM   8119  C26 POPE6 112      13.766 101.566  79.740  1.00  0.00           C
ATOM   8122  C27 POPE6 112      14.156 100.656  78.550  1.00  0.00           C
ATOM   8125  C28 POPE6 112      15.626 100.696  78.080  1.00  0.00           C
ATOM   8128  C29 POPE6 112      16.676  99.916  78.840  1.00  0.00           C
ATOM   8130 0C21 POPE6 112      16.746  98.586  79.060  1.00  0.00           C
ATOM   8132 1C21 POPE6 112      15.756  97.516  78.650  1.00  0.00           C
ATOM   8135 2C21 POPE6 112      15.636  97.216  77.150  1.00  0.00           C
ATOM   8138 3C21 POPE6 112      16.966  96.836  76.480  1.00  0.00           C
ATOM   8141 4C21 POPE6 112      16.766  96.226  75.090  1.00  0.00           C
ATOM   8144 5C21 POPE6 112      18.056  95.576  74.560  1.00  0.00           C
ATOM   8147 6C21 POPE6 112      18.136  95.616  73.030  1.00  0.00           C
ATOM   8150 7C21 POPE6 112      19.496  95.166  72.510  1.00  0.00           C
ATOM   8153 8C21 POPE6 112      19.666  95.416  71.010  1.00  0.00           C
ATOM   8157  C33 POPE6 112      10.346 109.326  79.950  1.00  0.00           C
ATOM   8160  C34 POPE6 112       9.286 109.846  78.960  1.00  0.00           C
ATOM   8163  C35 POPE6 112       9.606 109.286  77.560  1.00  0.00           C
ATOM   8166  C36 POPE6 112       9.056 110.036  76.340  1.00  0.00           C
ATOM   8169  C37 POPE6 112       9.416 109.266  75.050  1.00  0.00           C
ATOM   8172  C38 POPE6 112       8.926 109.876  73.730  1.00  0.00           C
ATOM   8175  C39 POPE6 112       9.646 111.166  73.340  1.00  0.00           C
ATOM   8178 0C31 POPE6 112      10.486 111.086  72.050  1.00  0.00           C
ATOM   8181 1C31 POPE6 112      10.846 112.486  71.540  1.00  0.00           C
ATOM   8184 2C31 POPE6 112      11.336 112.586  70.090  1.00  0.00           C
ATOM   8187 3C31 POPE6 112      11.326 114.046  69.580  1.00  0.00           C
ATOM   8190 4C31 POPE6 112      12.616 114.836  69.850  1.00  0.00           C
ATOM   8193 5C31 POPE6 112      12.346 116.276  70.290  1.00  0.00           C
ATOM   8196 6C31 POPE6 112      13.586 117.176  70.290  1.00  0.00           C
ATOM   8200  NH3 POPE7 113      12.186 102.816  42.770  1.00  0.00           N
ATOM   8204  C12 POPE7 113      13.576 102.276  43.000  1.00  0.00           C
ATOM   8207  C11 POPE7 113      14.526 103.386  43.490  1.00  0.00           C
ATOM   8210  P   POPE7 113      17.016 103.756  44.140  1.00  0.00           P
ATOM   8211  O13 POPE7 113      18.236 103.656  43.300  1.00  0.00           O
ATOM   8212  O14 POPE7 113      16.496 105.106  44.450  1.00  0.00           O
ATOM   8213  O11 POPE7 113      17.216 102.946  45.500  1.00  0.00           O
ATOM   8214  O12 POPE7 113      15.856 102.876  43.520  1.00  0.00           O
ATOM   8215  C1  POPE7 113      17.936 103.556  46.580  1.00  0.00           C
ATOM   8218  C2  POPE7 113      17.906 102.686  47.890  1.00  0.00           C
ATOM   8220  O21 POPE7 113      16.916 103.236  48.790  1.00  0.00           O
ATOM   8221  C21 POPE7 113      16.356 102.366  49.610  1.00  0.00           C
ATOM   8222  O22 POPE7 113      16.556 101.166  49.600  1.00  0.00           O
ATOM   8223  C22 POPE7 113      15.496 103.056  50.680  1.00  0.00           C
ATOM   8226  C3  POPE7 113      19.346 102.676  48.540  1.00  0.00           C
ATOM   8229  O31 POPE7 113      19.546 101.826  49.700  1.00  0.00           O
ATOM   8230  C31 POPE7 113      19.196 102.346  50.870  1.00  0.00           C
ATOM   8231  O32 POPE7 113      18.626 103.406  51.040  1.00  0.00           O
ATOM   8232  C32 POPE7 113      19.636 101.436  52.020  1.00  0.00           C
ATOM   8235  C23 POPE7 113      15.006 102.036  51.740  1.00  0.00           C
ATOM   8238  C24 POPE7 113      14.096 102.626  52.830  1.00  0.00           C
ATOM   8241  C25 POPE7 113      14.776 103.066  54.140  1.00  0.00           C
ATOM   8244  C26 POPE7 113      15.476 101.946  54.930  1.00  0.00           C
ATOM   8247  C27 POPE7 113      15.506 102.196  56.450  1.00  0.00           C
ATOM   8250  C28 POPE7 113      16.506 101.276  57.190  1.00  0.00           C
ATOM   8253  C29 POPE7 113      16.076 100.826  58.570  1.00  0.00           C
ATOM   8255 0C21 POPE7 113      16.746 101.006  59.720  1.00  0.00           C
ATOM   8257 1C21 POPE7 113      18.066 101.716  59.880  1.00  0.00           C
ATOM   8260 2C21 POPE7 113      18.706 101.586  61.280  1.00  0.00           C
ATOM   8263 3C21 POPE7 113      19.606 100.366  61.510  1.00  0.00           C
ATOM   8266 4C21 POPE7 113      20.356 100.486  62.860  1.00  0.00           C
ATOM   8269 5C21 POPE7 113      21.596  99.606  63.010  1.00  0.00           C
ATOM   8272 6C21 POPE7 113      22.196  99.706  64.430  1.00  0.00           C
ATOM   8275 7C21 POPE7 113      23.706  99.416  64.500  1.00  0.00           C
ATOM   8278 8C21 POPE7 113      24.216  99.206  65.930  1.00  0.00           C
ATOM   8282  C33 POPE7 113      20.306 102.236  53.170  1.00  0.00           C
ATOM   8285  C34 POPE7 113      20.796 101.296  54.270  1.00  0.00           C
ATOM   8288  C35 POPE7 113      21.806 101.896  55.270  1.00  0.00           C
ATOM   8291  C36 POPE7 113      21.266 103.006  56.170  1.00  0.00           C
ATOM   8294  C37 POPE7 113      21.976 103.036  57.530  1.00  0.00           C
ATOM   8297  C38 POPE7 113      21.576 104.236  58.410  1.00  0.00           C
ATOM   8300  C39 POPE7 113      21.726 103.996  59.920  1.00  0.00           C
ATOM   8303 0C31 POPE7 113      23.166 103.846  60.440  1.00  0.00           C
ATOM   8306 1C31 POPE7 113      23.156 103.306  61.880  1.00  0.00           C
ATOM   8309 2C31 POPE7 113      24.356 103.676  62.760  1.00  0.00           C
ATOM   8312 3C31 POPE7 113      24.016 104.726  63.840  1.00  0.00           C
ATOM   8315 4C31 POPE7 113      24.796 104.536  65.160  1.00  0.00           C
ATOM   8318 5C31 POPE7 113      24.226 105.406  66.290  1.00  0.00           C
ATOM   8321 6C31 POPE7 113      24.896 105.176  67.650  1.00  0.00           C
ATOM   8325  NH3 POPE8 114      49.386 106.976  86.620  1.00  0.00           N
ATOM   8329  C12 POPE8 114      50.266 107.866  85.800  1.00  0.00           C
ATOM   8332  C11 POPE8 114      51.606 107.166  85.520  1.00  0.00           C
ATOM   8335  P   POPE8 114      53.346 109.086  85.260  1.00  0.00           P
ATOM   8336  O13 POPE8 114      54.776 108.706  85.180  1.00  0.00           O
ATOM   8337  O14 POPE8 114      52.846 109.436  86.610  1.00  0.00           O
ATOM   8338  O11 POPE8 114      52.986 110.306  84.320  1.00  0.00           O
ATOM   8339  O12 POPE8 114      52.466 107.926  84.670  1.00  0.00           O
ATOM   8340  C1  POPE8 114      52.556 110.206  82.960  1.00  0.00           C
ATOM   8343  C2  POPE8 114      51.046 109.876  82.760  1.00  0.00           C
ATOM   8345  O21 POPE8 114      50.736 109.926  81.350  1.00  0.00           O
ATOM   8346  C21 POPE8 114      49.896 110.746  80.780  1.00  0.00           C
ATOM   8347  O22 POPE8 114      49.366 111.736  81.270  1.00  0.00           O
ATOM   8348  C22 POPE8 114      49.706 110.286  79.330  1.00  0.00           C
ATOM   8351  C3  POPE8 114      50.056 110.616  83.720  1.00  0.00           C
ATOM   8354  O31 POPE8 114      48.736 110.056  83.520  1.00  0.00           O
ATOM   8355  C31 POPE8 114      47.696 110.886  83.570  1.00  0.00           C
ATOM   8356  O32 POPE8 114      47.676 111.976  84.110  1.00  0.00           O
ATOM   8357  C32 POPE8 114      46.546 110.196  82.860  1.00  0.00           C
ATOM   8360  C23 POPE8 114      48.376 110.746  78.710  1.00  0.00           C
ATOM   8363  C24 POPE8 114      48.386 110.596  77.190  1.00  0.00           C
ATOM   8366  C25 POPE8 114      46.986 110.786  76.580  1.00  0.00           C
ATOM   8369  C26 POPE8 114      47.006 111.476  75.220  1.00  0.00           C
ATOM   8372  C27 POPE8 114      45.626 111.466  74.550  1.00  0.00           C
ATOM   8375  C28 POPE8 114      45.616 112.186  73.190  1.00  0.00           C
ATOM   8378  C29 POPE8 114      44.216 112.266  72.640  1.00  0.00           C
ATOM   8380 0C21 POPE8 114      43.766 111.626  71.540  1.00  0.00           C
ATOM   8382 1C21 POPE8 114      44.596 110.726  70.670  1.00  0.00           C
ATOM   8385 2C21 POPE8 114      43.806 110.146  69.490  1.00  0.00           C
ATOM   8388 3C21 POPE8 114      42.606 109.286  69.880  1.00  0.00           C
ATOM   8391 4C21 POPE8 114      42.226 108.346  68.730  1.00  0.00           C
ATOM   8394 5C21 POPE8 114      41.006 107.456  68.970  1.00  0.00           C
ATOM   8397 6C21 POPE8 114      40.956 106.366  67.900  1.00  0.00           C
ATOM   8400 7C21 POPE8 114      39.726 105.476  67.950  1.00  0.00           C
ATOM   8403 8C21 POPE8 114      39.796 104.386  66.880  1.00  0.00           C
ATOM   8407  C33 POPE8 114      45.196 110.946  82.880  1.00  0.00           C
ATOM   8410  C34 POPE8 114      44.236 110.316  81.860  1.00  0.00           C
ATOM   8413  C35 POPE8 114      43.026 111.186  81.510  1.00  0.00           C
ATOM   8416  C36 POPE8 114      42.676 111.056  80.020  1.00  0.00           C
ATOM   8419  C37 POPE8 114      41.656 112.096  79.540  1.00  0.00           C
ATOM   8422  C38 POPE8 114      41.076 111.776  78.160  1.00  0.00           C
ATOM   8425  C39 POPE8 114      40.776 113.026  77.330  1.00  0.00           C
ATOM   8428 0C31 POPE8 114      41.946 113.486  76.430  1.00  0.00           C
ATOM   8431 1C31 POPE8 114      41.686 114.896  75.900  1.00  0.00           C
ATOM   8434 2C31 POPE8 114      42.536 115.296  74.690  1.00  0.00           C
ATOM   8437 3C31 POPE8 114      42.376 116.796  74.390  1.00  0.00           C
ATOM   8440 4C31 POPE8 114      42.656 117.146  72.920  1.00  0.00           C
ATOM   8443 5C31 POPE8 114      42.716 118.666  72.700  1.00  0.00           C
ATOM   8446 6C31 POPE8 114      43.096 119.046  71.270  1.00  0.00           C
ATOM   8450  NH3 POPE9 115     118.686  10.816  85.010  1.00  0.00           N
ATOM   8454  C12 POPE9 115     118.116  12.206  84.940  1.00  0.00           C
ATOM   8457  C11 POPE9 115     118.106  12.666  83.470  1.00  0.00           C
ATOM   8460  P   POPE9 115     117.756  15.236  82.850  1.00  0.00           P
ATOM   8461  O13 POPE9 115     116.506  15.996  82.680  1.00  0.00           O
ATOM   8462  O14 POPE9 115     118.796  15.716  83.790  1.00  0.00           O
ATOM   8463  O11 POPE9 115     118.366  14.976  81.430  1.00  0.00           O
ATOM   8464  O12 POPE9 115     117.296  13.816  83.340  1.00  0.00           O
ATOM   8465  C1  POPE9 115     118.826  16.126  80.680  1.00  0.00           C
ATOM   8468  C2  POPE9 115     118.196  16.166  79.270  1.00  0.00           C
ATOM   8470  O21 POPE9 115     119.016  16.976  78.430  1.00  0.00           O
ATOM   8471  C21 POPE9 115     119.696  16.496  77.410  1.00  0.00           C
ATOM   8472  O22 POPE9 115     119.756  16.996  76.300  1.00  0.00           O
ATOM   8473  C22 POPE9 115     120.466  15.216  77.740  1.00  0.00           C
ATOM   8476  C3  POPE9 115     116.756  16.736  79.220  1.00  0.00           C
ATOM   8479  O31 POPE9 115     116.256  16.566  77.870  1.00  0.00           O
ATOM   8480  C31 POPE9 115     116.406  17.626  77.070  1.00  0.00           C
ATOM   8481  O32 POPE9 115     116.536  18.776  77.420  1.00  0.00           O
ATOM   8482  C32 POPE9 115     116.406  17.136  75.610  1.00  0.00           C
ATOM   8485  C23 POPE9 115     120.846  14.486  76.440  1.00  0.00           C
ATOM   8488  C24 POPE9 115     121.416  13.106  76.750  1.00  0.00           C
ATOM   8491  C25 POPE9 115     122.386  12.626  75.670  1.00  0.00           C
ATOM   8494  C26 POPE9 115     121.696  12.266  74.360  1.00  0.00           C
ATOM   8497  C27 POPE9 115     122.726  11.896  73.300  1.00  0.00           C
ATOM   8500  C28 POPE9 115     122.086  11.216  72.080  1.00  0.00           C
ATOM   8503  C29 POPE9 115     123.076  11.156  70.960  1.00  0.00           C
ATOM   8505 0C21 POPE9 115     122.796  11.306  69.650  1.00  0.00           C
ATOM   8507 1C21 POPE9 115     121.416  11.396  69.060  1.00  0.00           C
ATOM   8510 2C21 POPE9 115     121.296  10.506  67.800  1.00  0.00           C
ATOM   8513 3C21 POPE9 115     121.596   9.016  68.050  1.00  0.00           C
ATOM   8516 4C21 POPE9 115     120.376   8.196  68.480  1.00  0.00           C
ATOM   8519 5C21 POPE9 115     119.616   7.606  67.280  1.00  0.00           C
ATOM   8522 6C21 POPE9 115     118.506   6.646  67.720  1.00  0.00           C
ATOM   8525 7C21 POPE9 115     117.776   5.986  66.540  1.00  0.00           C
ATOM   8528 8C21 POPE9 115     116.756   4.946  66.990  1.00  0.00           C
ATOM   8532  C33 POPE9 115     117.456  17.876  74.760  1.00  0.00           C
ATOM   8535  C34 POPE9 115     116.856  18.766  73.670  1.00  0.00           C
ATOM   8538  C35 POPE9 115     116.916  18.146  72.270  1.00  0.00           C
ATOM   8541  C36 POPE9 115     116.196  19.086  71.310  1.00  0.00           C
ATOM   8544  C37 POPE9 115     115.996  18.596  69.880  1.00  0.00           C
ATOM   8547  C38 POPE9 115     114.766  19.326  69.330  1.00  0.00           C
ATOM   8550  C39 POPE9 115     114.686  19.506  67.810  1.00  0.00           C
ATOM   8553 0C31 POPE9 115     113.296  20.046  67.470  1.00  0.00           C
ATOM   8556 1C31 POPE9 115     113.156  20.656  66.080  1.00  0.00           C
ATOM   8559 2C31 POPE9 115     111.746  21.226  65.840  1.00  0.00           C
ATOM   8562 3C31 POPE9 115     110.626  20.166  65.910  1.00  0.00           C
ATOM   8565 4C31 POPE9 115     109.816  20.176  67.230  1.00  0.00           C
ATOM   8568 5C31 POPE9 115     108.796  19.036  67.290  1.00  0.00           C
ATOM   8571 6C31 POPE9 115     107.846  19.116  68.490  1.00  0.00           C
ATOM   8575  NH3 POPE  116     105.146  52.186  37.190  1.00  0.00           N
ATOM   8579  C12 POPE  116     105.626  53.596  37.360  1.00  0.00           C
ATOM   8582  C11 POPE  116     105.956  54.206  36.000  1.00  0.00           C
ATOM   8585  P   POPE  116     106.856  56.456  35.060  1.00  0.00           P
ATOM   8586  O13 POPE  116     106.186  57.756  34.850  1.00  0.00           O
ATOM   8587  O14 POPE  116     107.136  55.596  33.890  1.00  0.00           O
ATOM   8588  O11 POPE  116     108.196  56.686  35.890  1.00  0.00           O
ATOM   8589  O12 POPE  116     106.006  55.636  36.100  1.00  0.00           O
ATOM   8590  C1  POPE  116     108.056  57.396  37.140  1.00  0.00           C
ATOM   8593  C2  POPE  116     107.996  56.416  38.340  1.00  0.00           C
ATOM   8595  O21 POPE  116     107.986  57.166  39.570  1.00  0.00           O
ATOM   8596  C21 POPE  116     106.796  57.606  39.970  1.00  0.00           C
ATOM   8597  O22 POPE  116     105.726  57.426  39.410  1.00  0.00           O
ATOM   8598  C22 POPE  116     106.986  58.216  41.350  1.00  0.00           C
ATOM   8601  C3  POPE  116     109.216  55.436  38.280  1.00  0.00           C
ATOM   8604  O31 POPE  116     109.616  54.986  39.600  1.00  0.00           O
ATOM   8605  C31 POPE  116     110.856  55.306  39.960  1.00  0.00           C
ATOM   8606  O32 POPE  116     111.716  55.776  39.240  1.00  0.00           O
ATOM   8607  C32 POPE  116     111.036  55.086  41.450  1.00  0.00           C
ATOM   8610  C23 POPE  116     105.926  59.256  41.780  1.00  0.00           C
ATOM   8613  C24 POPE  116     106.096  59.476  43.280  1.00  0.00           C
ATOM   8616  C25 POPE  116     105.666  60.866  43.750  1.00  0.00           C
ATOM   8619  C26 POPE  116     104.156  60.996  43.960  1.00  0.00           C
ATOM   8622  C27 POPE  116     103.886  61.736  45.270  1.00  0.00           C
ATOM   8625  C28 POPE  116     102.396  61.856  45.630  1.00  0.00           C
ATOM   8628  C29 POPE  116     102.226  62.416  47.020  1.00  0.00           C
ATOM   8630 0C21 POPE  116     101.876  61.696  48.100  1.00  0.00           C
ATOM   8632 1C21 POPE  116     101.586  60.226  48.070  1.00  0.00           C
ATOM   8635 2C21 POPE  116     100.686  59.736  49.210  1.00  0.00           C
ATOM   8638 3C21 POPE  116      99.196  60.106  49.010  1.00  0.00           C
ATOM   8641 4C21 POPE  116      98.276  58.886  48.920  1.00  0.00           C
ATOM   8644 5C21 POPE  116      98.326  58.026  50.190  1.00  0.00           C
ATOM   8647 6C21 POPE  116      97.546  56.716  50.090  1.00  0.00           C
ATOM   8650 7C21 POPE  116      97.906  55.756  51.230  1.00  0.00           C
ATOM   8653 8C21 POPE  116      97.316  54.366  51.050  1.00  0.00           C
ATOM   8657  C33 POPE  116     111.576  56.366  42.120  1.00  0.00           C
ATOM   8660  C34 POPE  116     111.526  56.326  43.650  1.00  0.00           C
ATOM   8663  C35 POPE  116     112.086  57.606  44.280  1.00  0.00           C
ATOM   8666  C36 POPE  116     111.846  57.656  45.790  1.00  0.00           C
ATOM   8669  C37 POPE  116     112.526  58.846  46.470  1.00  0.00           C
ATOM   8672  C38 POPE  116     112.366  58.766  47.990  1.00  0.00           C
ATOM   8675  C39 POPE  116     112.836  60.016  48.730  1.00  0.00           C
ATOM   8678 0C31 POPE  116     111.846  61.176  48.640  1.00  0.00           C
ATOM   8681 1C31 POPE  116     111.926  62.146  49.830  1.00  0.00           C
ATOM   8684 2C31 POPE  116     110.956  63.316  49.640  1.00  0.00           C
ATOM   8687 3C31 POPE  116     110.966  64.346  50.780  1.00  0.00           C
ATOM   8690 4C31 POPE  116     109.936  64.086  51.890  1.00  0.00           C
ATOM   8693 5C31 POPE  116     109.436  65.396  52.520  1.00  0.00           C
ATOM   8696 6C31 POPE  116     108.056  65.286  53.190  1.00  0.00           C
ATOM   8700  NH3 POPE  117     115.016   1.206  39.820  1.00  0.00           N
ATOM   8704  C12 POPE  117     113.956   0.254  39.330  1.00  0.00           C
ATOM   8707  C11 POPE  117     112.576   0.736  39.790  1.00  0.00           C
ATOM   8710  P   POPE  117     110.206   0.414  38.690  1.00  0.00           P
ATOM   8711  O13 POPE  117     110.356   0.886  37.290  1.00  0.00           O
ATOM   8712  O14 POPE  117     109.146  -0.576  38.990  1.00  0.00           O
ATOM   8713  O11 POPE  117     109.976   1.686  39.610  1.00  0.00           O
ATOM   8714  O12 POPE  117     111.586  -0.116  39.230  1.00  0.00           O
ATOM   8715  C1  POPE  117     109.566   1.616  40.970  1.00  0.00           C
ATOM   8718  C2  POPE  117     110.386   2.636  41.800  1.00  0.00           C
ATOM   8720  O21 POPE  117     110.056   2.566  43.190  1.00  0.00           O
ATOM   8721  C21 POPE  117     108.916   3.056  43.660  1.00  0.00           C
ATOM   8722  O22 POPE  117     108.056   3.646  43.040  1.00  0.00           O
ATOM   8723  C22 POPE  117     108.886   2.666  45.140  1.00  0.00           C
ATOM   8726  C3  POPE  117     110.366   4.066  41.190  1.00  0.00           C
ATOM   8729  O31 POPE  117     111.196   4.936  41.990  1.00  0.00           O
ATOM   8730  C31 POPE  117     110.536   5.836  42.710  1.00  0.00           C
ATOM   8731  O32 POPE  117     109.466   6.356  42.430  1.00  0.00           O
ATOM   8732  C32 POPE  117     111.076   5.746  44.120  1.00  0.00           C
ATOM   8735  C23 POPE  117     107.776   3.276  46.030  1.00  0.00           C
ATOM   8738  C24 POPE  117     107.926   2.586  47.400  1.00  0.00           C
ATOM   8741  C25 POPE  117     107.046   3.046  48.560  1.00  0.00           C
ATOM   8744  C26 POPE  117     107.546   2.296  49.810  1.00  0.00           C
ATOM   8747  C27 POPE  117     106.736   2.466  51.100  1.00  0.00           C
ATOM   8750  C28 POPE  117     107.386   1.666  52.250  1.00  0.00           C
ATOM   8753  C29 POPE  117     107.226   2.316  53.600  1.00  0.00           C
ATOM   8755 0C21 POPE  117     107.706   1.856  54.770  1.00  0.00           C
ATOM   8757 1C21 POPE  117     108.456   0.576  55.040  1.00  0.00           C
ATOM   8760 2C21 POPE  117     107.906  -0.126  56.300  1.00  0.00           C
ATOM   8763 3C21 POPE  117     108.716  -1.356  56.730  1.00  0.00           C
ATOM   8766 4C21 POPE  117     108.036  -2.166  57.850  1.00  0.00           C
ATOM   8769 5C21 POPE  117     108.226  -1.606  59.270  1.00  0.00           C
ATOM   8772 6C21 POPE  117     109.456  -2.166  60.000  1.00  0.00           C
ATOM   8775 7C21 POPE  117     109.486  -1.806  61.490  1.00  0.00           C
ATOM   8778 8C21 POPE  117     110.666  -2.426  62.250  1.00  0.00           C
ATOM   8782  C33 POPE  117     112.016   6.896  44.520  1.00  0.00           C
ATOM   8785  C34 POPE  117     112.686   6.576  45.860  1.00  0.00           C
ATOM   8788  C35 POPE  117     111.696   6.436  47.030  1.00  0.00           C
ATOM   8791  C36 POPE  117     111.916   5.196  47.890  1.00  0.00           C
ATOM   8794  C37 POPE  117     111.026   5.196  49.140  1.00  0.00           C
ATOM   8797  C38 POPE  117     111.496   4.186  50.200  1.00  0.00           C
ATOM   8800  C39 POPE  117     111.716   4.816  51.580  1.00  0.00           C
ATOM   8803 0C31 POPE  117     110.446   4.986  52.430  1.00  0.00           C
ATOM   8806 1C31 POPE  117     110.816   5.446  53.850  1.00  0.00           C
ATOM   8809 2C31 POPE  117     109.606   5.566  54.790  1.00  0.00           C
ATOM   8812 3C31 POPE  117     110.016   5.546  56.270  1.00  0.00           C
ATOM   8815 4C31 POPE  117     110.026   4.126  56.860  1.00  0.00           C
ATOM   8818 5C31 POPE  117     110.366   4.086  58.360  1.00  0.00           C
ATOM   8821 6C31 POPE  117     110.186   2.706  59.000  1.00  0.00           C
ATOM   8825  NH3 POPE  118      79.056  79.596  84.880  1.00  0.00           N
ATOM   8829  C12 POPE  118      80.426  80.106  85.200  1.00  0.00           C
ATOM   8832  C11 POPE  118      81.166  80.546  83.940  1.00  0.00           C
ATOM   8835  P   POPE  118      83.476  81.696  83.500  1.00  0.00           P
ATOM   8836  O13 POPE  118      82.686  82.876  83.130  1.00  0.00           O
ATOM   8837  O14 POPE  118      84.696  81.836  84.330  1.00  0.00           O
ATOM   8838  O11 POPE  118      83.816  80.776  82.260  1.00  0.00           O
ATOM   8839  O12 POPE  118      82.546  80.666  84.280  1.00  0.00           O
ATOM   8840  C1  POPE  118      83.726  81.336  80.960  1.00  0.00           C
ATOM   8843  C2  POPE  118      84.236  80.326  79.890  1.00  0.00           C
ATOM   8845  O21 POPE  118      83.796  80.776  78.610  1.00  0.00           O
ATOM   8846  C21 POPE  118      84.536  81.756  78.100  1.00  0.00           C
ATOM   8847  O22 POPE  118      85.516  82.256  78.620  1.00  0.00           O
ATOM   8848  C22 POPE  118      84.056  82.046  76.690  1.00  0.00           C
ATOM   8851  C3  POPE  118      83.676  78.886  80.170  1.00  0.00           C
ATOM   8854  O31 POPE  118      83.526  78.066  78.980  1.00  0.00           O
ATOM   8855  C31 POPE  118      84.556  77.266  78.660  1.00  0.00           C
ATOM   8856  O32 POPE  118      85.646  77.246  79.180  1.00  0.00           O
ATOM   8857  C32 POPE  118      84.016  76.276  77.600  1.00  0.00           C
ATOM   8860  C23 POPE  118      84.886  81.226  75.690  1.00  0.00           C
ATOM   8863  C24 POPE  118      84.346  81.376  74.260  1.00  0.00           C
ATOM   8866  C25 POPE  118      83.876  80.036  73.700  1.00  0.00           C
ATOM   8869  C26 POPE  118      84.436  79.726  72.310  1.00  0.00           C
ATOM   8872  C27 POPE  118      84.266  78.236  72.020  1.00  0.00           C
ATOM   8875  C28 POPE  118      84.516  77.866  70.550  1.00  0.00           C
ATOM   8878  C29 POPE  118      85.936  78.076  70.110  1.00  0.00           C
ATOM   8880 0C21 POPE  118      86.326  78.046  68.830  1.00  0.00           C
ATOM   8882 1C21 POPE  118      85.406  77.836  67.650  1.00  0.00           C
ATOM   8885 2C21 POPE  118      85.496  79.066  66.760  1.00  0.00           C
ATOM   8888 3C21 POPE  118      84.476  79.106  65.610  1.00  0.00           C
ATOM   8891 4C21 POPE  118      85.056  80.056  64.560  1.00  0.00           C
ATOM   8894 5C21 POPE  118      84.096  80.676  63.540  1.00  0.00           C
ATOM   8897 6C21 POPE  118      84.946  81.596  62.660  1.00  0.00           C
ATOM   8900 7C21 POPE  118      84.176  82.636  61.860  1.00  0.00           C
ATOM   8903 8C21 POPE  118      85.136  83.576  61.130  1.00  0.00           C
ATOM   8907  C33 POPE  118      85.056  75.866  76.540  1.00  0.00           C
ATOM   8910  C34 POPE  118      84.606  74.766  75.560  1.00  0.00           C
ATOM   8913  C35 POPE  118      83.156  74.916  75.060  1.00  0.00           C
ATOM   8916  C36 POPE  118      82.876  74.066  73.810  1.00  0.00           C
ATOM   8919  C37 POPE  118      81.396  74.066  73.410  1.00  0.00           C
ATOM   8922  C38 POPE  118      81.176  74.226  71.890  1.00  0.00           C
ATOM   8925  C39 POPE  118      81.816  73.126  71.050  1.00  0.00           C
ATOM   8928 0C31 POPE  118      82.046  73.566  69.600  1.00  0.00           C
ATOM   8931 1C31 POPE  118      82.946  72.586  68.840  1.00  0.00           C
ATOM   8934 2C31 POPE  118      83.356  73.116  67.460  1.00  0.00           C
ATOM   8937 3C31 POPE  118      84.356  72.196  66.740  1.00  0.00           C
ATOM   8940 4C31 POPE  118      83.816  70.766  66.550  1.00  0.00           C
ATOM   8943 5C31 POPE  118      84.676  69.926  65.610  1.00  0.00           C
ATOM   8946 6C31 POPE  118      84.036  68.586  65.250  1.00  0.00           C
ATOM   8950  NH3 POPE  119      23.476 119.196  85.090  1.00  0.00           N
ATOM   8954  C12 POPE  119      24.546 118.796  84.100  1.00  0.00           C
ATOM   8957  C11 POPE  119      25.106 117.396  84.410  1.00  0.00           C
ATOM   8960  P   POPE  119      26.796 115.676  83.450  1.00  0.00           P
ATOM   8961  O13 POPE  119      26.816 115.226  84.860  1.00  0.00           O
ATOM   8962  O14 POPE  119      26.526 114.656  82.420  1.00  0.00           O
ATOM   8963  O11 POPE  119      28.256 116.256  83.230  1.00  0.00           O
ATOM   8964  O12 POPE  119      25.916 116.966  83.310  1.00  0.00           O
ATOM   8965  C1  POPE  119      28.396 117.156  82.120  1.00  0.00           C
ATOM   8968  C2  POPE  119      29.896 117.366  81.830  1.00  0.00           C
ATOM   8970  O21 POPE  119      30.076 118.586  81.090  1.00  0.00           O
ATOM   8971  C21 POPE  119      29.636 118.676  79.860  1.00  0.00           C
ATOM   8972  O22 POPE  119      29.106 117.806  79.200  1.00  0.00           O
ATOM   8973  C22 POPE  119      29.876 120.096  79.350  1.00  0.00           C
ATOM   8976  C3  POPE  119      30.516 116.066  81.230  1.00  0.00           C
ATOM   8979  O31 POPE  119      31.666 116.266  80.370  1.00  0.00           O
ATOM   8980  C31 POPE  119      31.566 115.606  79.200  1.00  0.00           C
ATOM   8981  O32 POPE  119      30.666 114.836  78.920  1.00  0.00           O
ATOM   8982  C32 POPE  119      32.646 116.116  78.250  1.00  0.00           C
ATOM   8985  C23 POPE  119      30.906 120.106  78.210  1.00  0.00           C
ATOM   8988  C24 POPE  119      31.606 121.456  78.050  1.00  0.00           C
ATOM   8991  C25 POPE  119      30.706 122.686  77.880  1.00  0.00           C
ATOM   8994  C26 POPE  119      31.536 123.916  77.500  1.00  0.00           C
ATOM   8997  C27 POPE  119      30.806 125.266  77.520  1.00  0.00           C
ATOM   9000  C28 POPE  119      31.806 126.426  77.300  1.00  0.00           C
ATOM   9003  C29 POPE  119      31.256 127.676  76.650  1.00  0.00           C
ATOM   9005 0C21 POPE  119      30.976 128.856  77.230  1.00  0.00           C
ATOM   9007 1C21 POPE  119      31.066 129.218  78.690  1.00  0.00           C
ATOM   9010 2C21 POPE  119      29.766 129.868  79.210  1.00  0.00           C
ATOM   9013 3C21 POPE  119      29.416 131.258  78.640  1.00  0.00           C
ATOM   9016 4C21 POPE  119      28.036 131.268  77.970  1.00  0.00           C
ATOM   9019 5C21 POPE  119      27.596 132.598  77.320  1.00  0.00           C
ATOM   9022 6C21 POPE  119      26.956 133.608  78.280  1.00  0.00           C
ATOM   9025 7C21 POPE  119      25.826 134.408  77.600  1.00  0.00           C
ATOM   9028 8C21 POPE  119      25.246 135.538  78.450  1.00  0.00           C
ATOM   9032  C33 POPE  119      32.676 115.316  76.920  1.00  0.00           C
ATOM   9035  C34 POPE  119      32.396 116.176  75.680  1.00  0.00           C
ATOM   9038  C35 POPE  119      32.906 115.476  74.420  1.00  0.00           C
ATOM   9041  C36 POPE  119      32.476 116.196  73.140  1.00  0.00           C
ATOM   9044  C37 POPE  119      33.246 115.716  71.900  1.00  0.00           C
ATOM   9047  C38 POPE  119      32.896 116.546  70.660  1.00  0.00           C
ATOM   9050  C39 POPE  119      33.776 116.216  69.460  1.00  0.00           C
ATOM   9053 0C31 POPE  119      33.316 115.026  68.610  1.00  0.00           C
ATOM   9056 1C31 POPE  119      34.286 114.766  67.450  1.00  0.00           C
ATOM   9059 2C31 POPE  119      33.826 113.686  66.470  1.00  0.00           C
ATOM   9062 3C31 POPE  119      32.636 114.136  65.610  1.00  0.00           C
ATOM   9065 4C31 POPE  119      32.576 113.456  64.240  1.00  0.00           C
ATOM   9068 5C31 POPE  119      31.386 113.956  63.410  1.00  0.00           C
ATOM   9071 6C31 POPE  119      31.316 113.416  61.980  1.00  0.00           C
ATOM   9075  NH3 POPE  120      45.836  87.056  35.050  1.00  0.00           N
ATOM   9079  C12 POPE  120      46.326  87.456  36.430  1.00  0.00           C
ATOM   9082  C11 POPE  120      45.556  86.816  37.610  1.00  0.00           C
ATOM   9085  P   POPE  120      45.516  86.876  40.250  1.00  0.00           P
ATOM   9086  O13 POPE  120      44.246  87.566  40.560  1.00  0.00           O
ATOM   9087  O14 POPE  120      45.416  85.396  40.210  1.00  0.00           O
ATOM   9088  O11 POPE  120      46.646  87.396  41.240  1.00  0.00           O
ATOM   9089  O12 POPE  120      46.026  87.396  38.830  1.00  0.00           O
ATOM   9090  C1  POPE  120      47.266  86.596  42.250  1.00  0.00           C
ATOM   9093  C2  POPE  120      46.716  86.906  43.680  1.00  0.00           C
ATOM   9095  O21 POPE  120      47.556  86.366  44.740  1.00  0.00           O
ATOM   9096  C21 POPE  120      47.556  85.046  44.980  1.00  0.00           C
ATOM   9097  O22 POPE  120      46.996  84.206  44.300  1.00  0.00           O
ATOM   9098  C22 POPE  120      48.396  84.756  46.240  1.00  0.00           C
ATOM   9101  C3  POPE  120      45.196  86.576  43.840  1.00  0.00           C
ATOM   9104  O31 POPE  120      44.786  86.846  45.190  1.00  0.00           O
ATOM   9105  C31 POPE  120      44.326  85.806  45.870  1.00  0.00           C
ATOM   9106  O32 POPE  120      43.826  84.796  45.400  1.00  0.00           O
ATOM   9107  C32 POPE  120      44.636  86.066  47.350  1.00  0.00           C
ATOM   9110  C23 POPE  120      48.146  83.416  46.990  1.00  0.00           C
ATOM   9113  C24 POPE  120      49.326  83.096  47.920  1.00  0.00           C
ATOM   9116  C25 POPE  120      49.176  81.856  48.830  1.00  0.00           C
ATOM   9119  C26 POPE  120      48.566  82.176  50.210  1.00  0.00           C
ATOM   9122  C27 POPE  120      49.466  81.826  51.410  1.00  0.00           C
ATOM   9125  C28 POPE  120      48.816  82.186  52.770  1.00  0.00           C
ATOM   9128  C29 POPE  120      49.416  81.416  53.920  1.00  0.00           C
ATOM   9130 0C21 POPE  120      49.936  81.896  55.070  1.00  0.00           C
ATOM   9132 1C21 POPE  120      50.036  83.336  55.480  1.00  0.00           C
ATOM   9135 2C21 POPE  120      50.526  83.456  56.940  1.00  0.00           C
ATOM   9138 3C21 POPE  120      51.316  84.756  57.170  1.00  0.00           C
ATOM   9141 4C21 POPE  120      51.986  84.836  58.550  1.00  0.00           C
ATOM   9144 5C21 POPE  120      53.316  85.596  58.470  1.00  0.00           C
ATOM   9147 6C21 POPE  120      53.976  85.836  59.820  1.00  0.00           C
ATOM   9150 7C21 POPE  120      55.276  86.626  59.720  1.00  0.00           C
ATOM   9153 8C21 POPE  120      55.756  87.146  61.080  1.00  0.00           C
ATOM   9157  C33 POPE  120      44.326  84.936  48.350  1.00  0.00           C
ATOM   9160  C34 POPE  120      44.446  85.466  49.790  1.00  0.00           C
ATOM   9163  C35 POPE  120      43.476  84.826  50.790  1.00  0.00           C
ATOM   9166  C36 POPE  120      43.646  85.426  52.200  1.00  0.00           C
ATOM   9169  C37 POPE  120      42.486  85.096  53.160  1.00  0.00           C
ATOM   9172  C38 POPE  120      42.466  85.996  54.410  1.00  0.00           C
ATOM   9175  C39 POPE  120      43.746  85.936  55.260  1.00  0.00           C
ATOM   9178 0C31 POPE  120      43.806  84.756  56.240  1.00  0.00           C
ATOM   9181 1C31 POPE  120      45.096  84.806  57.080  1.00  0.00           C
ATOM   9184 2C31 POPE  120      45.046  83.966  58.360  1.00  0.00           C
ATOM   9187 3C31 POPE  120      44.206  84.616  59.470  1.00  0.00           C
ATOM   9190 4C31 POPE  120      44.226  83.816  60.780  1.00  0.00           C
ATOM   9193 5C31 POPE  120      43.496  84.526  61.920  1.00  0.00           C
ATOM   9196 6C31 POPE  120      43.566  83.756  63.240  1.00  0.00           C
ATOM   9200  NH3 POPE  121      26.296  31.926  85.590  1.00  0.00           N
ATOM   9204  C12 POPE  121      25.786  33.266  86.040  1.00  0.00           C
ATOM   9207  C11 POPE  121      26.506  34.376  85.300  1.00  0.00           C
ATOM   9210  P   POPE  121      27.066  36.766  86.060  1.00  0.00           P
ATOM   9211  O13 POPE  121      26.346  38.016  86.380  1.00  0.00           O
ATOM   9212  O14 POPE  121      28.096  36.246  86.990  1.00  0.00           O
ATOM   9213  O11 POPE  121      27.716  36.816  84.630  1.00  0.00           O
ATOM   9214  O12 POPE  121      26.006  35.616  85.820  1.00  0.00           O
ATOM   9215  C1  POPE  121      27.616  37.936  83.760  1.00  0.00           C
ATOM   9218  C2  POPE  121      27.046  37.476  82.400  1.00  0.00           C
ATOM   9220  O21 POPE  121      27.536  38.426  81.440  1.00  0.00           O
ATOM   9221  C21 POPE  121      27.796  37.936  80.250  1.00  0.00           C
ATOM   9222  O22 POPE  121      27.416  36.866  79.800  1.00  0.00           O
ATOM   9223  C22 POPE  121      28.616  38.966  79.480  1.00  0.00           C
ATOM   9226  C3  POPE  121      25.486  37.376  82.450  1.00  0.00           C
ATOM   9229  O31 POPE  121      24.856  37.286  81.150  1.00  0.00           O
ATOM   9230  C31 POPE  121      24.656  38.476  80.580  1.00  0.00           C
ATOM   9231  O32 POPE  121      24.806  39.546  81.130  1.00  0.00           O
ATOM   9232  C32 POPE  121      24.276  38.316  79.100  1.00  0.00           C
ATOM   9235  C23 POPE  121      29.076  38.426  78.110  1.00  0.00           C
ATOM   9238  C24 POPE  121      30.236  39.236  77.530  1.00  0.00           C
ATOM   9241  C25 POPE  121      30.256  39.326  76.000  1.00  0.00           C
ATOM   9244  C26 POPE  121      28.976  39.956  75.440  1.00  0.00           C
ATOM   9247  C27 POPE  121      29.186  40.696  74.110  1.00  0.00           C
ATOM   9250  C28 POPE  121      27.886  41.356  73.630  1.00  0.00           C
ATOM   9253  C29 POPE  121      28.106  42.406  72.570  1.00  0.00           C
ATOM   9255 0C21 POPE  121      27.186  43.326  72.220  1.00  0.00           C
ATOM   9257 1C21 POPE  121      25.776  43.416  72.770  1.00  0.00           C
ATOM   9260 2C21 POPE  121      24.786  44.016  71.750  1.00  0.00           C
ATOM   9263 3C21 POPE  121      24.246  43.026  70.700  1.00  0.00           C
ATOM   9266 4C21 POPE  121      24.536  43.406  69.240  1.00  0.00           C
ATOM   9269 5C21 POPE  121      24.016  44.786  68.810  1.00  0.00           C
ATOM   9272 6C21 POPE  121      22.586  44.816  68.260  1.00  0.00           C
ATOM   9275 7C21 POPE  121      22.216  46.246  67.860  1.00  0.00           C
ATOM   9278 8C21 POPE  121      20.796  46.406  67.310  1.00  0.00           C
ATOM   9282  C33 POPE  121      24.366  39.686  78.380  1.00  0.00           C
ATOM   9285  C34 POPE  121      23.866  39.696  76.930  1.00  0.00           C
ATOM   9288  C35 POPE  121      24.656  38.816  75.950  1.00  0.00           C
ATOM   9291  C36 POPE  121      24.546  39.366  74.510  1.00  0.00           C
ATOM   9294  C37 POPE  121      25.036  38.396  73.430  1.00  0.00           C
ATOM   9297  C38 POPE  121      24.556  38.786  72.020  1.00  0.00           C
ATOM   9300  C39 POPE  121      25.666  39.056  70.990  1.00  0.00           C
ATOM   9303 0C31 POPE  121      25.096  39.096  69.570  1.00  0.00           C
ATOM   9306 1C31 POPE  121      26.166  39.296  68.480  1.00  0.00           C
ATOM   9309 2C31 POPE  121      25.676  38.886  67.070  1.00  0.00           C
ATOM   9312 3C31 POPE  121      25.106  40.036  66.220  1.00  0.00           C
ATOM   9315 4C31 POPE  121      23.666  39.806  65.730  1.00  0.00           C
ATOM   9318 5C31 POPE  121      23.316  40.676  64.520  1.00  0.00           C
ATOM   9321 6C31 POPE  121      21.866  40.526  64.030  1.00  0.00           C
ATOM   9325  NH3 POPE  122     127.266   4.126  78.620  1.00  0.00           N
ATOM   9329  C12 POPE  122     126.766   4.666  79.940  1.00  0.00           C
ATOM   9332  C11 POPE  122     126.506   6.176  79.810  1.00  0.00           C
ATOM   9335  P   POPE  122     125.746   8.236  81.270  1.00  0.00           P
ATOM   9336  O13 POPE  122     124.336   8.506  81.590  1.00  0.00           O
ATOM   9337  O14 POPE  122     126.746   8.716  82.260  1.00  0.00           O
ATOM   9338  O11 POPE  122     126.146   8.906  79.910  1.00  0.00           O
ATOM   9339  O12 POPE  122     125.976   6.696  81.020  1.00  0.00           O
ATOM   9340  C1  POPE  122     125.256   8.996  78.800  1.00  0.00           C
ATOM   9343  C2  POPE  122     125.986   9.676  77.610  1.00  0.00           C
ATOM   9345  O21 POPE  122     125.246   9.536  76.390  1.00  0.00           O
ATOM   9346  C21 POPE  122     125.206   8.336  75.820  1.00  0.00           C
ATOM   9347  O22 POPE  122     125.686   7.306  76.260  1.00  0.00           O
ATOM   9348  C22 POPE  122     124.496   8.506  74.470  1.00  0.00           C
ATOM   9351  C3  POPE  122     127.486   9.286  77.420  1.00  0.00           C
ATOM   9354  O31 POPE  122     127.946   9.926  76.210  1.00  0.00           O
ATOM   9355  C31 POPE  122     129.086  10.576  76.220  1.00  0.00           C
ATOM   9356  O32 POPE  122     129.876  10.656  77.140  1.00  0.00           O
ATOM   9357  C32 POPE  122     129.206  11.276  74.870  1.00  0.00           C
ATOM   9360  C23 POPE  122     124.806   7.416  73.400  1.00  0.00           C
ATOM   9363  C24 POPE  122     124.506   7.986  72.000  1.00  0.00           C
ATOM   9366  C25 POPE  122     124.656   7.016  70.820  1.00  0.00           C
ATOM   9369  C26 POPE  122     125.186   7.726  69.560  1.00  0.00           C
ATOM   9372  C27 POPE  122     124.716   7.136  68.220  1.00  0.00           C
ATOM   9375  C28 POPE  122     125.376   7.776  66.970  1.00  0.00           C
ATOM   9378  C29 POPE  122     125.186   9.266  66.870  1.00  0.00           C
ATOM   9380 0C21 POPE  122     125.066  10.026  65.760  1.00  0.00           C
ATOM   9382 1C21 POPE  122     125.116   9.596  64.310  1.00  0.00           C
ATOM   9385 2C21 POPE  122     124.926  10.826  63.390  1.00  0.00           C
ATOM   9388 3C21 POPE  122     125.046  10.526  61.890  1.00  0.00           C
ATOM   9391 4C21 POPE  122     124.856  11.786  61.020  1.00  0.00           C
ATOM   9394 5C21 POPE  122     125.466  11.696  59.600  1.00  0.00           C
ATOM   9397 6C21 POPE  122     124.446  11.566  58.470  1.00  0.00           C
ATOM   9400 7C21 POPE  122     125.066  11.686  57.080  1.00  0.00           C
ATOM   9403 8C21 POPE  122     124.016  11.676  55.960  1.00  0.00           C
ATOM   9407  C33 POPE  122     130.306  12.356  74.870  1.00  0.00           C
ATOM   9410  C34 POPE  122     130.036  13.446  73.830  1.00  0.00           C
ATOM   9413  C35 POPE  122     130.356  13.076  72.370  1.00  0.00           C
ATOM   9416  C36 POPE  122     131.358  14.076  71.800  1.00  0.00           C
ATOM   9419  C37 POPE  122     131.528  14.026  70.280  1.00  0.00           C
ATOM   9422  C38 POPE  122     132.608  15.026  69.850  1.00  0.00           C
ATOM   9425  C39 POPE  122     132.668  15.236  68.340  1.00  0.00           C
ATOM   9428 0C31 POPE  122     133.328  16.566  67.960  1.00  0.00           C
ATOM   9431 1C31 POPE  122     133.078  16.936  66.490  1.00  0.00           C
ATOM   9434 2C31 POPE  122     133.118  18.456  66.260  1.00  0.00           C
ATOM   9437 3C31 POPE  122     132.758  18.836  64.820  1.00  0.00           C
ATOM   9440 4C31 POPE  122     133.978  18.956  63.910  1.00  0.00           C
ATOM   9443 5C31 POPE  122     133.648  19.626  62.570  1.00  0.00           C
ATOM   9446 6C31 POPE  122     134.858  19.716  61.650  1.00  0.00           C
ATOM   9450  NH3 POPE  123      77.386  34.046  36.630  1.00  0.00           N
ATOM   9454  C12 POPE  123      76.906  33.256  37.810  1.00  0.00           C
ATOM   9457  C11 POPE  123      75.436  33.526  38.080  1.00  0.00           C
ATOM   9460  P   POPE  123      73.796  32.986  40.030  1.00  0.00           P
ATOM   9461  O13 POPE  123      72.846  33.726  39.150  1.00  0.00           O
ATOM   9462  O14 POPE  123      73.516  31.546  40.270  1.00  0.00           O
ATOM   9463  O11 POPE  123      74.156  33.726  41.410  1.00  0.00           O
ATOM   9464  O12 POPE  123      75.216  33.046  39.380  1.00  0.00           O
ATOM   9465  C1  POPE  123      74.356  32.876  42.550  1.00  0.00           C
ATOM   9468  C2  POPE  123      75.066  33.526  43.790  1.00  0.00           C
ATOM   9470  O21 POPE  123      75.396  32.386  44.600  1.00  0.00           O
ATOM   9471  C21 POPE  123      75.786  32.516  45.830  1.00  0.00           C
ATOM   9472  O22 POPE  123      76.226  33.516  46.380  1.00  0.00           O
ATOM   9473  C22 POPE  123      75.546  31.176  46.520  1.00  0.00           C
ATOM   9476  C3  POPE  123      74.196  34.666  44.470  1.00  0.00           C
ATOM   9479  O31 POPE  123      73.626  34.346  45.760  1.00  0.00           O
ATOM   9480  C31 POPE  123      73.766  35.196  46.780  1.00  0.00           C
ATOM   9481  O32 POPE  123      74.346  36.266  46.760  1.00  0.00           O
ATOM   9482  C32 POPE  123      72.946  34.646  47.980  1.00  0.00           C
ATOM   9485  C23 POPE  123      75.976  31.106  48.000  1.00  0.00           C
ATOM   9488  C24 POPE  123      75.066  30.146  48.770  1.00  0.00           C
ATOM   9491  C25 POPE  123      74.636  30.666  50.150  1.00  0.00           C
ATOM   9494  C26 POPE  123      75.566  30.206  51.270  1.00  0.00           C
ATOM   9497  C27 POPE  123      74.776  29.486  52.370  1.00  0.00           C
ATOM   9500  C28 POPE  123      75.656  28.666  53.320  1.00  0.00           C
ATOM   9503  C29 POPE  123      74.786  27.906  54.280  1.00  0.00           C
ATOM   9505 0C21 POPE  123      74.606  28.186  55.580  1.00  0.00           C
ATOM   9507 1C21 POPE  123      75.276  29.276  56.380  1.00  0.00           C
ATOM   9510 2C21 POPE  123      75.786  28.726  57.720  1.00  0.00           C
ATOM   9513 3C21 POPE  123      76.916  27.686  57.610  1.00  0.00           C
ATOM   9516 4C21 POPE  123      76.886  26.726  58.810  1.00  0.00           C
ATOM   9519 5C21 POPE  123      77.926  25.606  58.750  1.00  0.00           C
ATOM   9522 6C21 POPE  123      77.626  24.566  59.840  1.00  0.00           C
ATOM   9525 7C21 POPE  123      78.666  23.446  59.920  1.00  0.00           C
ATOM   9528 8C21 POPE  123      78.326  22.436  61.030  1.00  0.00           C
ATOM   9532  C33 POPE  123      73.566  34.696  49.410  1.00  0.00           C
ATOM   9535  C34 POPE  123      72.626  33.966  50.390  1.00  0.00           C
ATOM   9538  C35 POPE  123      72.906  34.036  51.900  1.00  0.00           C
ATOM   9541  C36 POPE  123      71.896  33.176  52.690  1.00  0.00           C
ATOM   9544  C37 POPE  123      71.646  33.596  54.150  1.00  0.00           C
ATOM   9547  C38 POPE  123      70.736  32.606  54.910  1.00  0.00           C
ATOM   9550  C39 POPE  123      70.586  32.896  56.420  1.00  0.00           C
ATOM   9553 0C31 POPE  123      69.516  33.946  56.760  1.00  0.00           C
ATOM   9556 1C31 POPE  123      69.406  34.216  58.280  1.00  0.00           C
ATOM   9559 2C31 POPE  123      68.186  35.046  58.710  1.00  0.00           C
ATOM   9562 3C31 POPE  123      68.246  36.496  58.230  1.00  0.00           C
ATOM   9565 4C31 POPE  123      67.096  37.366  58.760  1.00  0.00           C
ATOM   9568 5C31 POPE  123      67.206  38.826  58.290  1.00  0.00           C
ATOM   9571 6C31 POPE  123      66.026  39.696  58.720  1.00  0.00           C
ATOM   9575  NH3 POPE  124       7.626  17.016  39.190  1.00  0.00           N
ATOM   9579  C12 POPE  124       7.296  15.596  39.580  1.00  0.00           C
ATOM   9582  C11 POPE  124       7.156  14.696  38.340  1.00  0.00           C
ATOM   9585  P   POPE  124       7.016  12.156  39.080  1.00  0.00           P
ATOM   9586  O13 POPE  124       5.906  11.266  39.450  1.00  0.00           O
ATOM   9587  O14 POPE  124       7.996  11.696  38.080  1.00  0.00           O
ATOM   9588  O11 POPE  124       7.816  12.646  40.350  1.00  0.00           O
ATOM   9589  O12 POPE  124       6.386  13.546  38.650  1.00  0.00           O
ATOM   9590  C1  POPE  124       7.796  11.956  41.600  1.00  0.00           C
ATOM   9593  C2  POPE  124       7.606  12.986  42.750  1.00  0.00           C
ATOM   9595  O21 POPE  124       8.136  12.546  44.020  1.00  0.00           O
ATOM   9596  C21 POPE  124       7.656  11.416  44.520  1.00  0.00           C
ATOM   9597  O22 POPE  124       6.906  10.646  43.970  1.00  0.00           O
ATOM   9598  C22 POPE  124       8.136  11.286  45.960  1.00  0.00           C
ATOM   9601  C3  POPE  124       6.156  13.496  42.900  1.00  0.00           C
ATOM   9604  O31 POPE  124       6.146  14.546  43.890  1.00  0.00           O
ATOM   9605  C31 POPE  124       5.346  14.376  44.930  1.00  0.00           C
ATOM   9606  O32 POPE  124       4.536  13.476  45.060  1.00  0.00           O
ATOM   9607  C32 POPE  124       5.626  15.416  46.010  1.00  0.00           C
ATOM   9610  C23 POPE  124       7.116  10.566  46.870  1.00  0.00           C
ATOM   9613  C24 POPE  124       7.366  10.816  48.360  1.00  0.00           C
ATOM   9616  C25 POPE  124       6.726   9.756  49.270  1.00  0.00           C
ATOM   9619  C26 POPE  124       7.776   8.886  49.970  1.00  0.00           C
ATOM   9622  C27 POPE  124       7.176   7.746  50.800  1.00  0.00           C
ATOM   9625  C28 POPE  124       7.936   7.436  52.110  1.00  0.00           C
ATOM   9628  C29 POPE  124       7.626   8.476  53.150  1.00  0.00           C
ATOM   9630 0C21 POPE  124       7.616   8.326  54.490  1.00  0.00           C
ATOM   9632 1C21 POPE  124       7.996   7.116  55.300  1.00  0.00           C
ATOM   9635 2C21 POPE  124       9.076   7.546  56.310  1.00  0.00           C
ATOM   9638 3C21 POPE  124       9.386   6.536  57.420  1.00  0.00           C
ATOM   9641 4C21 POPE  124      10.246   7.226  58.500  1.00  0.00           C
ATOM   9644 5C21 POPE  124      11.446   6.436  59.010  1.00  0.00           C
ATOM   9647 6C21 POPE  124      12.586   7.376  59.410  1.00  0.00           C
ATOM   9650 7C21 POPE  124      13.786   6.696  60.080  1.00  0.00           C
ATOM   9653 8C21 POPE  124      14.896   7.696  60.410  1.00  0.00           C
ATOM   9657  C33 POPE  124       6.356  14.776  47.220  1.00  0.00           C
ATOM   9660  C34 POPE  124       6.956  15.836  48.150  1.00  0.00           C
ATOM   9663  C35 POPE  124       8.296  15.416  48.780  1.00  0.00           C
ATOM   9666  C36 POPE  124       8.136  14.816  50.180  1.00  0.00           C
ATOM   9669  C37 POPE  124       9.196  13.756  50.460  1.00  0.00           C
ATOM   9672  C38 POPE  124       9.176  13.236  51.900  1.00  0.00           C
ATOM   9675  C39 POPE  124       9.486  11.736  51.970  1.00  0.00           C
ATOM   9678 0C31 POPE  124      10.506  11.336  53.040  1.00  0.00           C
ATOM   9681 1C31 POPE  124      11.116   9.956  52.730  1.00  0.00           C
ATOM   9684 2C31 POPE  124      12.226   9.506  53.700  1.00  0.00           C
ATOM   9687 3C31 POPE  124      13.306  10.576  53.910  1.00  0.00           C
ATOM   9690 4C31 POPE  124      14.606  10.016  54.490  1.00  0.00           C
ATOM   9693 5C31 POPE  124      15.656  11.106  54.710  1.00  0.00           C
ATOM   9696 6C31 POPE  124      17.036  10.556  55.090  1.00  0.00           C
ATOM   9700  NH3 POPE  125      24.926  46.146  45.770  1.00  0.00           N
ATOM   9704  C12 POPE  125      24.876  44.706  45.360  1.00  0.00           C
ATOM   9707  C11 POPE  125      26.116  43.936  45.840  1.00  0.00           C
ATOM   9710  P   POPE  125      27.136  41.536  45.870  1.00  0.00           P
ATOM   9711  O13 POPE  125      27.126  40.426  44.910  1.00  0.00           O
ATOM   9712  O14 POPE  125      28.406  42.296  46.000  1.00  0.00           O
ATOM   9713  O11 POPE  125      26.666  41.056  47.330  1.00  0.00           O
ATOM   9714  O12 POPE  125      25.986  42.566  45.480  1.00  0.00           O
ATOM   9715  C1  POPE  125      27.336  41.626  48.470  1.00  0.00           C
ATOM   9718  C2  POPE  125      26.566  41.386  49.810  1.00  0.00           C
ATOM   9720  O21 POPE  125      27.206  41.906  51.000  1.00  0.00           O
ATOM   9721  C21 POPE  125      28.426  42.416  50.930  1.00  0.00           C
ATOM   9722  O22 POPE  125      28.776  43.366  50.260  1.00  0.00           O
ATOM   9723  C22 POPE  125      29.346  41.466  51.700  1.00  0.00           C
ATOM   9726  C3  POPE  125      26.266  39.876  50.100  1.00  0.00           C
ATOM   9729  O31 POPE  125      25.676  39.736  51.420  1.00  0.00           O
ATOM   9730  C31 POPE  125      26.456  39.276  52.400  1.00  0.00           C
ATOM   9731  O32 POPE  125      27.456  38.586  52.270  1.00  0.00           O
ATOM   9732  C32 POPE  125      25.986  39.886  53.720  1.00  0.00           C
ATOM   9735  C23 POPE  125      30.716  42.056  52.080  1.00  0.00           C
ATOM   9738  C24 POPE  125      31.726  40.976  52.490  1.00  0.00           C
ATOM   9741  C25 POPE  125      33.046  41.576  52.990  1.00  0.00           C
ATOM   9744  C26 POPE  125      32.916  42.246  54.370  1.00  0.00           C
ATOM   9747  C27 POPE  125      33.596  43.626  54.480  1.00  0.00           C
ATOM   9750  C28 POPE  125      34.476  43.756  55.730  1.00  0.00           C
ATOM   9753  C29 POPE  125      35.776  43.016  55.580  1.00  0.00           C
ATOM   9755 0C21 POPE  125      36.976  43.396  56.050  1.00  0.00           C
ATOM   9757 1C21 POPE  125      37.266  44.576  56.950  1.00  0.00           C
ATOM   9760 2C21 POPE  125      36.426  44.546  58.240  1.00  0.00           C
ATOM   9763 3C21 POPE  125      36.826  45.616  59.270  1.00  0.00           C
ATOM   9766 4C21 POPE  125      36.026  45.446  60.570  1.00  0.00           C
ATOM   9769 5C21 POPE  125      35.966  46.696  61.460  1.00  0.00           C
ATOM   9772 6C21 POPE  125      37.336  47.346  61.740  1.00  0.00           C
ATOM   9775 7C21 POPE  125      37.256  48.426  62.830  1.00  0.00           C
ATOM   9778 8C21 POPE  125      38.556  49.216  62.990  1.00  0.00           C
ATOM   9782  C33 POPE  125      25.836  38.866  54.880  1.00  0.00           C
ATOM   9785  C34 POPE  125      25.496  39.536  56.230  1.00  0.00           C
ATOM   9788  C35 POPE  125      26.486  40.616  56.690  1.00  0.00           C
ATOM   9791  C36 POPE  125      27.936  40.106  56.770  1.00  0.00           C
ATOM   9794  C37 POPE  125      28.926  41.166  57.260  1.00  0.00           C
ATOM   9797  C38 POPE  125      30.376  40.726  57.040  1.00  0.00           C
ATOM   9800  C39 POPE  125      31.236  40.756  58.310  1.00  0.00           C
ATOM   9803 0C31 POPE  125      32.616  40.116  58.060  1.00  0.00           C
ATOM   9806 1C31 POPE  125      33.466  39.946  59.310  1.00  0.00           C
ATOM   9809 2C31 POPE  125      34.806  39.266  58.990  1.00  0.00           C
ATOM   9812 3C31 POPE  125      35.966  40.266  58.840  1.00  0.00           C
ATOM   9815 4C31 POPE  125      37.236  39.626  58.260  1.00  0.00           C
ATOM   9818 5C31 POPE  125      38.426  40.586  58.330  1.00  0.00           C
ATOM   9821 6C31 POPE  125      39.776  39.946  58.040  1.00  0.00           C
ATOM   9825  NH3 POPE  126     118.936  19.786  38.610  1.00  0.00           N
ATOM   9829  C12 POPE  126     117.876  19.066  37.810  1.00  0.00           C
ATOM   9832  C11 POPE  126     117.026  20.036  36.980  1.00  0.00           C
ATOM   9835  P   POPE  126     114.596  19.236  36.300  1.00  0.00           P
ATOM   9836  O13 POPE  126     114.036  20.466  35.690  1.00  0.00           O
ATOM   9837  O14 POPE  126     114.116  17.926  35.820  1.00  0.00           O
ATOM   9838  O11 POPE  126     114.486  19.386  37.860  1.00  0.00           O
ATOM   9839  O12 POPE  126     116.166  19.296  36.110  1.00  0.00           O
ATOM   9840  C1  POPE  126     113.306  19.106  38.590  1.00  0.00           C
ATOM   9843  C2  POPE  126     113.666  18.996  40.090  1.00  0.00           C
ATOM   9845  O21 POPE  126     112.456  18.756  40.830  1.00  0.00           O
ATOM   9846  C21 POPE  126     112.006  19.566  41.760  1.00  0.00           C
ATOM   9847  O22 POPE  126     111.906  20.776  41.700  1.00  0.00           O
ATOM   9848  C22 POPE  126     111.716  18.616  42.950  1.00  0.00           C
ATOM   9851  C3  POPE  126     114.636  20.156  40.560  1.00  0.00           C
ATOM   9854  O31 POPE  126     114.586  20.516  41.950  1.00  0.00           O
ATOM   9855  C31 POPE  126     115.316  19.926  42.880  1.00  0.00           C
ATOM   9856  O32 POPE  126     116.166  19.076  42.720  1.00  0.00           O
ATOM   9857  C32 POPE  126     114.726  20.436  44.200  1.00  0.00           C
ATOM   9860  C23 POPE  126     111.086  19.156  44.250  1.00  0.00           C
ATOM   9863  C24 POPE  126     111.296  18.166  45.420  1.00  0.00           C
ATOM   9866  C25 POPE  126     110.616  16.786  45.250  1.00  0.00           C
ATOM   9869  C26 POPE  126     110.886  15.836  46.440  1.00  0.00           C
ATOM   9872  C27 POPE  126     110.046  14.536  46.460  1.00  0.00           C
ATOM   9875  C28 POPE  126     110.386  13.636  47.670  1.00  0.00           C
ATOM   9878  C29 POPE  126     109.336  12.566  47.920  1.00  0.00           C
ATOM   9880 0C21 POPE  126     109.416  11.576  48.830  1.00  0.00           C
ATOM   9882 1C21 POPE  126     110.576  11.286  49.750  1.00  0.00           C
ATOM   9885 2C21 POPE  126     110.276  11.586  51.230  1.00  0.00           C
ATOM   9888 3C21 POPE  126     109.256  10.626  51.860  1.00  0.00           C
ATOM   9891 4C21 POPE  126     109.326  10.606  53.390  1.00  0.00           C
ATOM   9894 5C21 POPE  126     109.186  11.996  54.030  1.00  0.00           C
ATOM   9897 6C21 POPE  126     109.536  11.956  55.520  1.00  0.00           C
ATOM   9900 7C21 POPE  126     109.656  13.336  56.170  1.00  0.00           C
ATOM   9903 8C21 POPE  126     110.226  13.276  57.590  1.00  0.00           C
ATOM   9907  C33 POPE  126     115.486  20.096  45.500  1.00  0.00           C
ATOM   9910  C34 POPE  126     114.676  20.606  46.690  1.00  0.00           C
ATOM   9913  C35 POPE  126     115.506  20.986  47.920  1.00  0.00           C
ATOM   9916  C36 POPE  126     114.586  21.276  49.110  1.00  0.00           C
ATOM   9919  C37 POPE  126     115.236  22.096  50.230  1.00  0.00           C
ATOM   9922  C38 POPE  126     114.186  22.586  51.250  1.00  0.00           C
ATOM   9925  C39 POPE  126     113.786  21.536  52.300  1.00  0.00           C
ATOM   9928 0C31 POPE  126     114.676  21.536  53.550  1.00  0.00           C
ATOM   9931 1C31 POPE  126     113.946  20.966  54.770  1.00  0.00           C
ATOM   9934 2C31 POPE  126     114.686  21.226  56.100  1.00  0.00           C
ATOM   9937 3C31 POPE  126     113.736  21.206  57.310  1.00  0.00           C
ATOM   9940 4C31 POPE  126     114.446  21.466  58.640  1.00  0.00           C
ATOM   9943 5C31 POPE  126     113.446  21.686  59.790  1.00  0.00           C
ATOM   9946 6C31 POPE  126     114.116  21.916  61.150  1.00  0.00           C
ATOM   9950  NH3 POPE  127     119.446  50.046  38.000  1.00  0.00           N
ATOM   9954  C12 POPE  127     120.676  49.286  37.570  1.00  0.00           C
ATOM   9957  C11 POPE  127     120.456  47.766  37.430  1.00  0.00           C
ATOM   9960  P   POPE  127     122.426  47.256  35.770  1.00  0.00           P
ATOM   9961  O13 POPE  127     121.416  47.496  34.720  1.00  0.00           O
ATOM   9962  O14 POPE  127     123.286  46.066  35.580  1.00  0.00           O
ATOM   9963  O11 POPE  127     123.286  48.566  36.030  1.00  0.00           O
ATOM   9964  O12 POPE  127     121.686  47.096  37.160  1.00  0.00           O
ATOM   9965  C1  POPE  127     124.526  48.566  36.770  1.00  0.00           C
ATOM   9968  C2  POPE  127     124.366  48.986  38.270  1.00  0.00           C
ATOM   9970  O21 POPE  127     125.506  49.766  38.700  1.00  0.00           O
ATOM   9971  C21 POPE  127     125.196  50.996  39.070  1.00  0.00           C
ATOM   9972  O22 POPE  127     124.706  51.856  38.360  1.00  0.00           O
ATOM   9973  C22 POPE  127     125.206  51.066  40.620  1.00  0.00           C
ATOM   9976  C3  POPE  127     124.206  47.766  39.250  1.00  0.00           C
ATOM   9979  O31 POPE  127     124.436  48.176  40.620  1.00  0.00           O
ATOM   9980  C31 POPE  127     123.626  47.796  41.580  1.00  0.00           C
ATOM   9981  O32 POPE  127     122.616  47.116  41.460  1.00  0.00           O
ATOM   9982  C32 POPE  127     123.946  48.586  42.850  1.00  0.00           C
ATOM   9985  C23 POPE  127     125.216  52.476  41.240  1.00  0.00           C
ATOM   9988  C24 POPE  127     124.886  52.456  42.750  1.00  0.00           C
ATOM   9991  C25 POPE  127     123.816  53.476  43.180  1.00  0.00           C
ATOM   9994  C26 POPE  127     124.386  54.796  43.720  1.00  0.00           C
ATOM   9997  C27 POPE  127     123.296  55.826  44.090  1.00  0.00           C
ATOM  10000  C28 POPE  127     123.656  56.756  45.260  1.00  0.00           C
ATOM  10003  C29 POPE  127     124.896  57.596  45.050  1.00  0.00           C
ATOM  10005 0C21 POPE  127     125.156  58.806  45.580  1.00  0.00           C
ATOM  10007 1C21 POPE  127     124.316  59.646  46.520  1.00  0.00           C
ATOM  10010 2C21 POPE  127     124.596  59.296  47.990  1.00  0.00           C
ATOM  10013 3C21 POPE  127     124.416  60.436  49.000  1.00  0.00           C
ATOM  10016 4C21 POPE  127     124.596  59.896  50.430  1.00  0.00           C
ATOM  10019 5C21 POPE  127     124.656  60.936  51.550  1.00  0.00           C
ATOM  10022 6C21 POPE  127     125.676  60.536  52.640  1.00  0.00           C
ATOM  10025 7C21 POPE  127     125.686  61.476  53.850  1.00  0.00           C
ATOM  10028 8C21 POPE  127     126.896  61.286  54.770  1.00  0.00           C
ATOM  10032  C33 POPE  127     123.706  47.826  44.170  1.00  0.00           C
ATOM  10035  C34 POPE  127     124.306  48.566  45.370  1.00  0.00           C
ATOM  10038  C35 POPE  127     123.526  49.786  45.890  1.00  0.00           C
ATOM  10041  C36 POPE  127     124.286  50.466  47.040  1.00  0.00           C
ATOM  10044  C37 POPE  127     124.056  51.976  47.160  1.00  0.00           C
ATOM  10047  C38 POPE  127     124.966  52.606  48.230  1.00  0.00           C
ATOM  10050  C39 POPE  127     124.746  54.096  48.460  1.00  0.00           C
ATOM  10053 0C31 POPE  127     123.306  54.406  48.880  1.00  0.00           C
ATOM  10056 1C31 POPE  127     123.116  55.846  49.370  1.00  0.00           C
ATOM  10059 2C31 POPE  127     121.626  56.196  49.540  1.00  0.00           C
ATOM  10062 3C31 POPE  127     120.926  56.446  48.200  1.00  0.00           C
ATOM  10065 4C31 POPE  127     120.726  57.936  47.910  1.00  0.00           C
ATOM  10068 5C31 POPE  127     120.066  58.176  46.560  1.00  0.00           C
ATOM  10071 6C31 POPE  127     119.656  59.626  46.360  1.00  0.00           C
ATOM  10075  NH3 POPE  128     102.856   8.666  81.730  1.00  0.00           N
ATOM  10079  C12 POPE  128     104.206   9.296  81.950  1.00  0.00           C
ATOM  10082  C11 POPE  128     104.486   9.526  83.450  1.00  0.00           C
ATOM  10085  P   POPE  128     107.066   9.606  83.740  1.00  0.00           P
ATOM  10086  O13 POPE  128     107.096   8.666  84.880  1.00  0.00           O
ATOM  10087  O14 POPE  128     108.136  10.636  83.740  1.00  0.00           O
ATOM  10088  O11 POPE  128     107.146   8.756  82.410  1.00  0.00           O
ATOM  10089  O12 POPE  128     105.666  10.306  83.610  1.00  0.00           O
ATOM  10090  C1  POPE  128     108.126   9.066  81.430  1.00  0.00           C
ATOM  10093  C2  POPE  128     107.736  10.326  80.580  1.00  0.00           C
ATOM  10095  O21 POPE  128     107.106   9.976  79.330  1.00  0.00           O
ATOM  10096  C21 POPE  128     107.456   8.896  78.640  1.00  0.00           C
ATOM  10097  O22 POPE  128     106.666   8.026  78.290  1.00  0.00           O
ATOM  10098  C22 POPE  128     108.926   8.856  78.260  1.00  0.00           C
ATOM  10101  C3  POPE  128     108.976  11.276  80.470  1.00  0.00           C
ATOM  10104  O31 POPE  128     108.766  12.596  79.920  1.00  0.00           O
ATOM  10105  C31 POPE  128     108.796  12.646  78.590  1.00  0.00           C
ATOM  10106  O32 POPE  128     108.266  11.866  77.830  1.00  0.00           O
ATOM  10107  C32 POPE  128     109.876  13.596  78.140  1.00  0.00           C
ATOM  10110  C23 POPE  128     109.096   8.256  76.850  1.00  0.00           C
ATOM  10113  C24 POPE  128     110.476   8.516  76.250  1.00  0.00           C
ATOM  10116  C25 POPE  128     110.336   9.186  74.880  1.00  0.00           C
ATOM  10119  C26 POPE  128     111.396   8.816  73.840  1.00  0.00           C
ATOM  10122  C27 POPE  128     111.086   9.606  72.560  1.00  0.00           C
ATOM  10125  C28 POPE  128     111.956   9.306  71.330  1.00  0.00           C
ATOM  10128  C29 POPE  128     111.576  10.376  70.340  1.00  0.00           C
ATOM  10130 0C21 POPE  128     111.476  10.336  69.010  1.00  0.00           C
ATOM  10132 1C21 POPE  128     111.846   9.266  68.020  1.00  0.00           C
ATOM  10135 2C21 POPE  128     112.166  10.036  66.720  1.00  0.00           C
ATOM  10138 3C21 POPE  128     112.536   9.196  65.500  1.00  0.00           C
ATOM  10141 4C21 POPE  128     112.056   9.856  64.190  1.00  0.00           C
ATOM  10144 5C21 POPE  128     112.386  11.356  64.020  1.00  0.00           C
ATOM  10147 6C21 POPE  128     113.856  11.676  63.700  1.00  0.00           C
ATOM  10150 7C21 POPE  128     114.246  13.106  64.140  1.00  0.00           C
ATOM  10153 8C21 POPE  128     115.576  13.586  63.550  1.00  0.00           C
ATOM  10157  C33 POPE  128     110.866  12.696  77.380  1.00  0.00           C
ATOM  10160  C34 POPE  128     112.166  13.366  76.960  1.00  0.00           C
ATOM  10163  C35 POPE  128     113.186  12.266  76.620  1.00  0.00           C
ATOM  10166  C36 POPE  128     114.416  12.796  75.890  1.00  0.00           C
ATOM  10169  C37 POPE  128     115.376  11.666  75.510  1.00  0.00           C
ATOM  10172  C38 POPE  128     116.476  12.126  74.560  1.00  0.00           C
ATOM  10175  C39 POPE  128     115.956  12.446  73.160  1.00  0.00           C
ATOM  10178 0C31 POPE  128     117.026  13.086  72.280  1.00  0.00           C
ATOM  10181 1C31 POPE  128     116.466  13.646  70.970  1.00  0.00           C
ATOM  10184 2C31 POPE  128     117.596  14.196  70.100  1.00  0.00           C
ATOM  10187 3C31 POPE  128     117.146  14.786  68.760  1.00  0.00           C
ATOM  10190 4C31 POPE  128     118.326  15.476  68.080  1.00  0.00           C
ATOM  10193 5C31 POPE  128     117.986  16.156  66.750  1.00  0.00           C
ATOM  10196 6C31 POPE  128     119.206  16.866  66.150  1.00  0.00           C
ATOM  10200  NH3 POPE  129     107.746  21.926  82.440  1.00  0.00           N
ATOM  10204  C12 POPE  129     109.136  22.176  81.900  1.00  0.00           C
ATOM  10207  C11 POPE  129     109.506  23.656  82.030  1.00  0.00           C
ATOM  10210  P   POPE  129     112.106  23.836  82.540  1.00  0.00           P
ATOM  10211  O13 POPE  129     111.876  22.976  83.720  1.00  0.00           O
ATOM  10212  O14 POPE  129     112.456  25.236  82.800  1.00  0.00           O
ATOM  10213  O11 POPE  129     113.186  23.076  81.660  1.00  0.00           O
ATOM  10214  O12 POPE  129     110.836  23.826  81.590  1.00  0.00           O
ATOM  10215  C1  POPE  129     112.836  21.946  80.850  1.00  0.00           C
ATOM  10218  C2  POPE  129     113.126  22.206  79.350  1.00  0.00           C
ATOM  10220  O21 POPE  129     112.406  21.276  78.520  1.00  0.00           O
ATOM  10221  C21 POPE  129     112.806  20.016  78.490  1.00  0.00           C
ATOM  10222  O22 POPE  129     113.526  19.456  79.290  1.00  0.00           O
ATOM  10223  C22 POPE  129     112.116  19.336  77.310  1.00  0.00           C
ATOM  10226  C3  POPE  129     114.656  22.236  79.020  1.00  0.00           C
ATOM  10229  O31 POPE  129     114.936  21.716  77.710  1.00  0.00           O
ATOM  10230  C31 POPE  129     114.786  22.516  76.690  1.00  0.00           C
ATOM  10231  O32 POPE  129     114.786  23.736  76.690  1.00  0.00           O
ATOM  10232  C32 POPE  129     114.406  21.596  75.520  1.00  0.00           C
ATOM  10235  C23 POPE  129     113.026  18.376  76.500  1.00  0.00           C
ATOM  10238  C24 POPE  129     112.576  18.216  75.040  1.00  0.00           C
ATOM  10241  C25 POPE  129     111.686  16.996  74.730  1.00  0.00           C
ATOM  10244  C26 POPE  129     111.386  16.956  73.220  1.00  0.00           C
ATOM  10247  C27 POPE  129     110.696  15.686  72.700  1.00  0.00           C
ATOM  10250  C28 POPE  129     110.326  15.756  71.200  1.00  0.00           C
ATOM  10253  C29 POPE  129     111.516  16.126  70.340  1.00  0.00           C
ATOM  10255 0C21 POPE  129     112.106  15.436  69.350  1.00  0.00           C
ATOM  10257 1C21 POPE  129     111.696  14.106  68.750  1.00  0.00           C
ATOM  10260 2C21 POPE  129     111.806  14.156  67.210  1.00  0.00           C
ATOM  10263 3C21 POPE  129     110.696  14.996  66.570  1.00  0.00           C
ATOM  10266 4C21 POPE  129     110.936  15.346  65.100  1.00  0.00           C
ATOM  10269 5C21 POPE  129     109.736  16.116  64.520  1.00  0.00           C
ATOM  10272 6C21 POPE  129     110.156  17.166  63.490  1.00  0.00           C
ATOM  10275 7C21 POPE  129     108.986  18.026  63.030  1.00  0.00           C
ATOM  10278 8C21 POPE  129     109.466  19.226  62.220  1.00  0.00           C
ATOM  10282  C33 POPE  129     114.416  22.306  74.170  1.00  0.00           C
ATOM  10285  C34 POPE  129     113.566  21.586  73.110  1.00  0.00           C
ATOM  10288  C35 POPE  129     113.496  22.366  71.780  1.00  0.00           C
ATOM  10291  C36 POPE  129     114.876  22.866  71.300  1.00  0.00           C
ATOM  10294  C37 POPE  129     114.826  23.626  69.970  1.00  0.00           C
ATOM  10297  C38 POPE  129     116.216  24.166  69.570  1.00  0.00           C
ATOM  10300  C39 POPE  129     116.156  25.466  68.740  1.00  0.00           C
ATOM  10303 0C31 POPE  129     115.386  25.366  67.420  1.00  0.00           C
ATOM  10306 1C31 POPE  129     114.966  26.756  66.920  1.00  0.00           C
ATOM  10309 2C31 POPE  129     113.816  26.706  65.910  1.00  0.00           C
ATOM  10312 3C31 POPE  129     114.266  26.616  64.450  1.00  0.00           C
ATOM  10315 4C31 POPE  129     113.066  26.396  63.520  1.00  0.00           C
ATOM  10318 5C31 POPE  129     113.426  26.416  62.030  1.00  0.00           C
ATOM  10321 6C31 POPE  129     112.216  26.246  61.110  1.00  0.00           C
ATOM  10325  NH3 POPE  130      33.576  -2.026  85.220  1.00  0.00           N
ATOM  10329  C12 POPE  130      33.326  -0.536  85.360  1.00  0.00           C
ATOM  10332  C11 POPE  130      33.766   0.004  86.740  1.00  0.00           C
ATOM  10335  P   POPE  130      32.236   2.176  86.860  1.00  0.00           P
ATOM  10336  O13 POPE  130      32.366   3.516  87.470  1.00  0.00           O
ATOM  10337  O14 POPE  130      31.196   1.296  87.410  1.00  0.00           O
ATOM  10338  O11 POPE  130      32.086   2.326  85.290  1.00  0.00           O
ATOM  10339  O12 POPE  130      33.646   1.426  86.860  1.00  0.00           O
ATOM  10340  C1  POPE  130      32.516   3.546  84.650  1.00  0.00           C
ATOM  10343  C2  POPE  130      34.066   3.766  84.660  1.00  0.00           C
ATOM  10345  O21 POPE  130      34.496   5.036  84.160  1.00  0.00           O
ATOM  10346  C21 POPE  130      33.636   5.786  83.490  1.00  0.00           C
ATOM  10347  O22 POPE  130      32.806   6.546  83.970  1.00  0.00           O
ATOM  10348  C22 POPE  130      33.726   5.406  82.000  1.00  0.00           C
ATOM  10351  C3  POPE  130      34.826   2.596  83.950  1.00  0.00           C
ATOM  10354  O31 POPE  130      35.446   2.996  82.710  1.00  0.00           O
ATOM  10355  C31 POPE  130      35.436   2.086  81.730  1.00  0.00           C
ATOM  10356  O32 POPE  130      35.086   0.926  81.860  1.00  0.00           O
ATOM  10357  C32 POPE  130      35.926   2.776  80.440  1.00  0.00           C
ATOM  10360  C23 POPE  130      33.066   6.366  80.970  1.00  0.00           C
ATOM  10363  C24 POPE  130      33.706   6.106  79.600  1.00  0.00           C
ATOM  10366  C25 POPE  130      33.226   6.946  78.410  1.00  0.00           C
ATOM  10369  C26 POPE  130      34.416   7.256  77.480  1.00  0.00           C
ATOM  10372  C27 POPE  130      34.066   7.856  76.110  1.00  0.00           C
ATOM  10375  C28 POPE  130      35.126   8.876  75.620  1.00  0.00           C
ATOM  10378  C29 POPE  130      34.976  10.176  76.370  1.00  0.00           C
ATOM  10380 0C21 POPE  130      35.426  11.406  76.030  1.00  0.00           C
ATOM  10382 1C21 POPE  130      36.276  11.766  74.840  1.00  0.00           C
ATOM  10385 2C21 POPE  130      35.576  11.746  73.460  1.00  0.00           C
ATOM  10388 3C21 POPE  130      36.496  12.346  72.380  1.00  0.00           C
ATOM  10391 4C21 POPE  130      36.286  11.756  70.970  1.00  0.00           C
ATOM  10394 5C21 POPE  130      35.196  12.446  70.140  1.00  0.00           C
ATOM  10397 6C21 POPE  130      35.626  13.806  69.570  1.00  0.00           C
ATOM  10400 7C21 POPE  130      34.716  14.296  68.440  1.00  0.00           C
ATOM  10403 8C21 POPE  130      35.166  15.626  67.820  1.00  0.00           C
ATOM  10407  C33 POPE  130      35.696   2.046  79.090  1.00  0.00           C
ATOM  10410  C34 POPE  130      34.576   2.706  78.260  1.00  0.00           C
ATOM  10413  C35 POPE  130      34.476   2.256  76.790  1.00  0.00           C
ATOM  10416  C36 POPE  130      35.166   3.236  75.820  1.00  0.00           C
ATOM  10419  C37 POPE  130      34.656   3.126  74.370  1.00  0.00           C
ATOM  10422  C38 POPE  130      35.226   4.236  73.470  1.00  0.00           C
ATOM  10425  C39 POPE  130      36.676   3.966  73.060  1.00  0.00           C
ATOM  10428 0C31 POPE  130      36.776   3.326  71.680  1.00  0.00           C
ATOM  10431 1C31 POPE  130      38.196   2.856  71.370  1.00  0.00           C
ATOM  10434 2C31 POPE  130      38.466   2.806  69.860  1.00  0.00           C
ATOM  10437 3C31 POPE  130      39.806   2.126  69.590  1.00  0.00           C
ATOM  10440 4C31 POPE  130      40.216   2.156  68.120  1.00  0.00           C
ATOM  10443 5C31 POPE  130      41.546   1.446  67.910  1.00  0.00           C
ATOM  10446 6C31 POPE  130      42.146   1.766  66.550  1.00  0.00           C
ATOM  10450  NH3 POPE  131      35.546 117.996  40.770  1.00  0.00           N
ATOM  10454  C12 POPE  131      36.046 118.576  42.060  1.00  0.00           C
ATOM  10457  C11 POPE  131      35.596 120.046  42.240  1.00  0.00           C
ATOM  10460  P   POPE  131      37.596 120.646  43.740  1.00  0.00           P
ATOM  10461  O13 POPE  131      38.026 121.636  44.740  1.00  0.00           O
ATOM  10462  O14 POPE  131      38.256 120.656  42.410  1.00  0.00           O
ATOM  10463  O11 POPE  131      37.756 119.206  44.410  1.00  0.00           O
ATOM  10464  O12 POPE  131      36.036 120.636  43.480  1.00  0.00           O
ATOM  10465  C1  POPE  131      37.526 119.036  45.820  1.00  0.00           C
ATOM  10468  C2  POPE  131      36.466 117.936  46.110  1.00  0.00           C
ATOM  10470  O21 POPE  131      35.946 117.886  47.450  1.00  0.00           O
ATOM  10471  C21 POPE  131      36.596 118.246  48.540  1.00  0.00           C
ATOM  10472  O22 POPE  131      37.656 118.856  48.600  1.00  0.00           O
ATOM  10473  C22 POPE  131      35.746 117.846  49.760  1.00  0.00           C
ATOM  10476  C3  POPE  131      36.956 116.516  45.700  1.00  0.00           C
ATOM  10479  O31 POPE  131      35.956 115.476  45.930  1.00  0.00           O
ATOM  10480  C31 POPE  131      36.076 114.856  47.120  1.00  0.00           C
ATOM  10481  O32 POPE  131      36.856 115.166  48.000  1.00  0.00           O
ATOM  10482  C32 POPE  131      35.136 113.646  47.170  1.00  0.00           C
ATOM  10485  C23 POPE  131      36.536 117.336  50.990  1.00  0.00           C
ATOM  10488  C24 POPE  131      35.906 116.056  51.560  1.00  0.00           C
ATOM  10491  C25 POPE  131      36.086 115.856  53.070  1.00  0.00           C
ATOM  10494  C26 POPE  131      35.146 116.716  53.940  1.00  0.00           C
ATOM  10497  C27 POPE  131      34.956 116.116  55.340  1.00  0.00           C
ATOM  10500  C28 POPE  131      33.976 116.886  56.250  1.00  0.00           C
ATOM  10503  C29 POPE  131      34.546 118.166  56.820  1.00  0.00           C
ATOM  10505 0C21 POPE  131      34.926 118.366  58.100  1.00  0.00           C
ATOM  10507 1C21 POPE  131      34.876 117.326  59.200  1.00  0.00           C
ATOM  10510 2C21 POPE  131      35.406 117.796  60.570  1.00  0.00           C
ATOM  10513 3C21 POPE  131      36.796 118.436  60.540  1.00  0.00           C
ATOM  10516 4C21 POPE  131      37.406 118.626  61.940  1.00  0.00           C
ATOM  10519 5C21 POPE  131      38.276 119.886  62.060  1.00  0.00           C
ATOM  10522 6C21 POPE  131      38.856 120.066  63.470  1.00  0.00           C
ATOM  10525 7C21 POPE  131      39.446 121.466  63.700  1.00  0.00           C
ATOM  10528 8C21 POPE  131      40.076 121.636  65.080  1.00  0.00           C
ATOM  10532  C33 POPE  131      35.586 112.636  48.260  1.00  0.00           C
ATOM  10535  C34 POPE  131      34.876 111.276  48.160  1.00  0.00           C
ATOM  10538  C35 POPE  131      35.306 110.246  49.230  1.00  0.00           C
ATOM  10541  C36 POPE  131      34.866 110.576  50.670  1.00  0.00           C
ATOM  10544  C37 POPE  131      34.826 109.326  51.590  1.00  0.00           C
ATOM  10547  C38 POPE  131      34.096 109.556  52.930  1.00  0.00           C
ATOM  10550  C39 POPE  131      35.016 109.766  54.150  1.00  0.00           C
ATOM  10553 0C31 POPE  131      35.076 108.576  55.120  1.00  0.00           C
ATOM  10556 1C31 POPE  131      35.756 108.936  56.460  1.00  0.00           C
ATOM  10559 2C31 POPE  131      36.006 107.726  57.370  1.00  0.00           C
ATOM  10562 3C31 POPE  131      34.856 107.306  58.300  1.00  0.00           C
ATOM  10565 4C31 POPE  131      34.416 108.376  59.330  1.00  0.00           C
ATOM  10568 5C31 POPE  131      33.766 107.726  60.560  1.00  0.00           C
ATOM  10571 6C31 POPE  131      33.276 108.696  61.640  1.00  0.00           C
ATOM  10575  NH3 POPE  132      43.076  99.516  85.780  1.00  0.00           N
ATOM  10579  C12 POPE  132      42.116 100.506  86.440  1.00  0.00           C
ATOM  10582  C11 POPE  132      42.506 101.986  86.280  1.00  0.00           C
ATOM  10585  P   POPE  132      41.726 104.436  86.610  1.00  0.00           P
ATOM  10586  O13 POPE  132      40.856 104.806  85.470  1.00  0.00           O
ATOM  10587  O14 POPE  132      41.476 105.186  87.860  1.00  0.00           O
ATOM  10588  O11 POPE  132      43.256 104.476  86.280  1.00  0.00           O
ATOM  10589  O12 POPE  132      41.536 102.866  86.880  1.00  0.00           O
ATOM  10590  C1  POPE  132      43.826 105.086  85.130  1.00  0.00           C
ATOM  10593  C2  POPE  132      45.276 104.576  84.910  1.00  0.00           C
ATOM  10595  O21 POPE  132      46.076 105.436  84.080  1.00  0.00           O
ATOM  10596  C21 POPE  132      45.576 106.056  83.040  1.00  0.00           C
ATOM  10597  O22 POPE  132      44.566 106.736  82.990  1.00  0.00           O
ATOM  10598  C22 POPE  132      46.426 105.696  81.840  1.00  0.00           C
ATOM  10601  C3  POPE  132      45.296 103.116  84.340  1.00  0.00           C
ATOM  10604  O31 POPE  132      46.526 102.386  84.590  1.00  0.00           O
ATOM  10605  C31 POPE  132      46.876 101.446  83.690  1.00  0.00           C
ATOM  10606  O32 POPE  132      47.096 100.276  83.990  1.00  0.00           O
ATOM  10607  C32 POPE  132      46.966 101.986  82.250  1.00  0.00           C
ATOM  10610  C23 POPE  132      46.496 106.896  80.880  1.00  0.00           C
ATOM  10613  C24 POPE  132      47.756 106.876  80.030  1.00  0.00           C
ATOM  10616  C25 POPE  132      47.696 105.866  78.890  1.00  0.00           C
ATOM  10619  C26 POPE  132      47.136 106.456  77.590  1.00  0.00           C
ATOM  10622  C27 POPE  132      47.756 105.766  76.380  1.00  0.00           C
ATOM  10625  C28 POPE  132      47.346 106.366  75.030  1.00  0.00           C
ATOM  10628  C29 POPE  132      48.206 105.726  73.980  1.00  0.00           C
ATOM  10630 0C21 POPE  132      48.206 105.986  72.670  1.00  0.00           C
ATOM  10632 1C21 POPE  132      47.276 106.906  71.930  1.00  0.00           C
ATOM  10635 2C21 POPE  132      47.076 106.386  70.500  1.00  0.00           C
ATOM  10638 3C21 POPE  132      46.366 105.026  70.400  1.00  0.00           C
ATOM  10641 4C21 POPE  132      46.906 104.186  69.230  1.00  0.00           C
ATOM  10644 5C21 POPE  132      45.986 103.036  68.800  1.00  0.00           C
ATOM  10647 6C21 POPE  132      46.436 102.436  67.470  1.00  0.00           C
ATOM  10650 7C21 POPE  132      45.546 101.296  66.970  1.00  0.00           C
ATOM  10653 8C21 POPE  132      45.916 100.846  65.550  1.00  0.00           C
ATOM  10657  C33 POPE  132      48.266 101.666  81.480  1.00  0.00           C
ATOM  10660  C34 POPE  132      48.226 102.256  80.050  1.00  0.00           C
ATOM  10663  C35 POPE  132      49.446 101.946  79.170  1.00  0.00           C
ATOM  10666  C36 POPE  132      49.266 102.426  77.720  1.00  0.00           C
ATOM  10669  C37 POPE  132      50.546 102.296  76.880  1.00  0.00           C
ATOM  10672  C38 POPE  132      50.326 102.596  75.390  1.00  0.00           C
ATOM  10675  C39 POPE  132      51.266 103.686  74.850  1.00  0.00           C
ATOM  10678 0C31 POPE  132      51.516 103.666  73.330  1.00  0.00           C
ATOM  10681 1C31 POPE  132      52.396 104.846  72.890  1.00  0.00           C
ATOM  10684 2C31 POPE  132      52.796 104.846  71.410  1.00  0.00           C
ATOM  10687 3C31 POPE  132      51.596 104.756  70.450  1.00  0.00           C
ATOM  10690 4C31 POPE  132      51.936 105.176  69.020  1.00  0.00           C
ATOM  10693 5C31 POPE  132      50.746 105.046  68.070  1.00  0.00           C
ATOM  10696 6C31 POPE  132      50.986 105.696  66.710  1.00  0.00           C
ATOM  10700  NH3 POPE  133       4.966  79.076  40.510  1.00  0.00           N
ATOM  10704  C12 POPE  133       5.196  80.446  41.090  1.00  0.00           C
ATOM  10707  C11 POPE  133       6.636  80.896  40.810  1.00  0.00           C
ATOM  10710  P   POPE  133       8.096  82.946  41.390  1.00  0.00           P
ATOM  10711  O13 POPE  133       9.136  82.546  40.420  1.00  0.00           O
ATOM  10712  O14 POPE  133       7.946  84.406  41.590  1.00  0.00           O
ATOM  10713  O11 POPE  133       8.336  82.276  42.800  1.00  0.00           O
ATOM  10714  O12 POPE  133       6.716  82.316  40.950  1.00  0.00           O
ATOM  10715  C1  POPE  133       7.286  82.296  43.780  1.00  0.00           C
ATOM  10718  C2  POPE  133       7.686  83.136  45.030  1.00  0.00           C
ATOM  10720  O21 POPE  133       7.786  82.316  46.210  1.00  0.00           O
ATOM  10721  C21 POPE  133       6.666  81.766  46.630  1.00  0.00           C
ATOM  10722  O22 POPE  133       5.626  81.656  46.030  1.00  0.00           O
ATOM  10723  C22 POPE  133       6.886  81.326  48.060  1.00  0.00           C
ATOM  10726  C3  POPE  133       6.796  84.406  45.280  1.00  0.00           C
ATOM  10729  O31 POPE  133       7.196  85.146  46.470  1.00  0.00           O
ATOM  10730  C31 POPE  133       6.286  85.216  47.460  1.00  0.00           C
ATOM  10731  O32 POPE  133       5.156  84.786  47.390  1.00  0.00           O
ATOM  10732  C32 POPE  133       6.856  85.876  48.740  1.00  0.00           C
ATOM  10735  C23 POPE  133       5.646  81.596  48.920  1.00  0.00           C
ATOM  10738  C24 POPE  133       5.956  81.536  50.420  1.00  0.00           C
ATOM  10741  C25 POPE  133       4.736  81.986  51.230  1.00  0.00           C
ATOM  10744  C26 POPE  133       4.296  80.976  52.280  1.00  0.00           C
ATOM  10747  C27 POPE  133       2.866  81.266  52.740  1.00  0.00           C
ATOM  10750  C28 POPE  133       2.284  80.256  53.730  1.00  0.00           C
ATOM  10753  C29 POPE  133       2.996  80.376  55.040  1.00  0.00           C
ATOM  10755 0C21 POPE  133       2.454  80.516  56.260  1.00  0.00           C
ATOM  10757 1C21 POPE  133       1.004  80.436  56.690  1.00  0.00           C
ATOM  10760 2C21 POPE  133       1.054  79.766  58.080  1.00  0.00           C
ATOM  10763 3C21 POPE  133      -0.246  79.676  58.890  1.00  0.00           C
ATOM  10766 4C21 POPE  133       0.164  79.326  60.330  1.00  0.00           C
ATOM  10769 5C21 POPE  133      -0.936  78.906  61.310  1.00  0.00           C
ATOM  10772 6C21 POPE  133      -1.136  79.896  62.460  1.00  0.00           C
ATOM  10775 7C21 POPE  133      -1.756  79.276  63.720  1.00  0.00           C
ATOM  10778 8C21 POPE  133      -1.886  80.266  64.870  1.00  0.00           C
ATOM  10782  C33 POPE  133       6.026  85.476  50.000  1.00  0.00           C
ATOM  10785  C34 POPE  133       6.086  86.446  51.200  1.00  0.00           C
ATOM  10788  C35 POPE  133       4.736  86.546  51.970  1.00  0.00           C
ATOM  10791  C36 POPE  133       4.716  85.926  53.370  1.00  0.00           C
ATOM  10794  C37 POPE  133       3.286  85.716  53.900  1.00  0.00           C
ATOM  10797  C38 POPE  133       3.196  84.716  55.070  1.00  0.00           C
ATOM  10800  C39 POPE  133       3.456  85.336  56.450  1.00  0.00           C
ATOM  10803 0C31 POPE  133       3.426  84.296  57.580  1.00  0.00           C
ATOM  10806 1C31 POPE  133       3.196  84.946  58.940  1.00  0.00           C
ATOM  10809 2C31 POPE  133       2.976  83.976  60.110  1.00  0.00           C
ATOM  10812 3C31 POPE  133       4.206  83.166  60.520  1.00  0.00           C
ATOM  10815 4C31 POPE  133       3.956  82.456  61.860  1.00  0.00           C
ATOM  10818 5C31 POPE  133       5.076  81.486  62.240  1.00  0.00           C
ATOM  10821 6C31 POPE  133       4.886  80.846  63.620  1.00  0.00           C
ATOM  10825  NH3 POPE  134      19.456  51.736  88.350  1.00  0.00           N
ATOM  10829  C12 POPE  134      20.006  50.666  89.250  1.00  0.00           C
ATOM  10832  C11 POPE  134      19.826  49.236  88.710  1.00  0.00           C
ATOM  10835  P   POPE  134      20.866  46.866  89.110  1.00  0.00           P
ATOM  10836  O13 POPE  134      22.056  46.316  89.780  1.00  0.00           O
ATOM  10837  O14 POPE  134      19.576  46.346  89.600  1.00  0.00           O
ATOM  10838  O11 POPE  134      20.986  46.706  87.540  1.00  0.00           O
ATOM  10839  O12 POPE  134      20.806  48.426  89.340  1.00  0.00           O
ATOM  10840  C1  POPE  134      22.066  47.366  86.860  1.00  0.00           C
ATOM  10843  C2  POPE  134      22.446  46.596  85.580  1.00  0.00           C
ATOM  10845  O21 POPE  134      23.756  46.976  85.130  1.00  0.00           O
ATOM  10846  C21 POPE  134      23.996  48.186  84.680  1.00  0.00           C
ATOM  10847  O22 POPE  134      24.106  49.196  85.360  1.00  0.00           O
ATOM  10848  C22 POPE  134      24.076  48.096  83.140  1.00  0.00           C
ATOM  10851  C3  POPE  134      21.376  46.656  84.460  1.00  0.00           C
ATOM  10854  O31 POPE  134      21.936  46.146  83.240  1.00  0.00           O
ATOM  10855  C31 POPE  134      21.206  46.146  82.160  1.00  0.00           C
ATOM  10856  O32 POPE  134      20.056  46.546  82.050  1.00  0.00           O
ATOM  10857  C32 POPE  134      22.066  45.496  81.080  1.00  0.00           C
ATOM  10860  C23 POPE  134      25.286  48.726  82.400  1.00  0.00           C
ATOM  10863  C24 POPE  134      25.706  47.756  81.280  1.00  0.00           C
ATOM  10866  C25 POPE  134      26.616  48.306  80.170  1.00  0.00           C
ATOM  10869  C26 POPE  134      25.876  49.216  79.180  1.00  0.00           C
ATOM  10872  C27 POPE  134      26.256  48.916  77.710  1.00  0.00           C
ATOM  10875  C28 POPE  134      25.406  49.706  76.700  1.00  0.00           C
ATOM  10878  C29 POPE  134      25.766  49.376  75.270  1.00  0.00           C
ATOM  10880 0C21 POPE  134      24.946  49.206  74.210  1.00  0.00           C
ATOM  10882 1C21 POPE  134      23.446  49.316  74.140  1.00  0.00           C
ATOM  10885 2C21 POPE  134      22.786  48.146  73.370  1.00  0.00           C
ATOM  10888 3C21 POPE  134      21.286  48.386  73.100  1.00  0.00           C
ATOM  10891 4C21 POPE  134      20.536  47.116  72.690  1.00  0.00           C
ATOM  10894 5C21 POPE  134      19.006  47.296  72.660  1.00  0.00           C
ATOM  10897 6C21 POPE  134      18.256  45.976  72.860  1.00  0.00           C
ATOM  10900 7C21 POPE  134      16.756  46.166  73.090  1.00  0.00           C
ATOM  10903 8C21 POPE  134      16.086  44.976  73.770  1.00  0.00           C
ATOM  10907  C33 POPE  134      21.726  45.946  79.650  1.00  0.00           C
ATOM  10910  C34 POPE  134      22.576  45.216  78.580  1.00  0.00           C
ATOM  10913  C35 POPE  134      24.086  45.216  78.860  1.00  0.00           C
ATOM  10916  C36 POPE  134      24.896  44.376  77.860  1.00  0.00           C
ATOM  10919  C37 POPE  134      26.356  44.266  78.310  1.00  0.00           C
ATOM  10922  C38 POPE  134      27.316  43.726  77.240  1.00  0.00           C
ATOM  10925  C39 POPE  134      28.646  43.356  77.910  1.00  0.00           C
ATOM  10928 0C31 POPE  134      29.886  43.376  77.020  1.00  0.00           C
ATOM  10931 1C31 POPE  134      31.136  42.976  77.830  1.00  0.00           C
ATOM  10934 2C31 POPE  134      32.346  42.586  76.980  1.00  0.00           C
ATOM  10937 3C31 POPE  134      33.326  41.736  77.800  1.00  0.00           C
ATOM  10940 4C31 POPE  134      34.686  41.516  77.130  1.00  0.00           C
ATOM  10943 5C31 POPE  134      35.646  40.776  78.070  1.00  0.00           C
ATOM  10946 6C31 POPE  134      37.096  40.766  77.620  1.00  0.00           C
ATOM  10950  NH3 POPE  135      16.086 114.036  84.170  1.00  0.00           N
ATOM  10954  C12 POPE  135      16.516 115.446  83.800  1.00  0.00           C
ATOM  10957  C11 POPE  135      18.046 115.666  83.760  1.00  0.00           C
ATOM  10960  P   POPE  135      19.886 117.526  83.580  1.00  0.00           P
ATOM  10961  O13 POPE  135      20.076 118.926  84.000  1.00  0.00           O
ATOM  10962  O14 POPE  135      20.746 116.556  84.290  1.00  0.00           O
ATOM  10963  O11 POPE  135      20.196 117.406  82.040  1.00  0.00           O
ATOM  10964  O12 POPE  135      18.356 117.066  83.700  1.00  0.00           O
ATOM  10965  C1  POPE  135      21.056 116.376  81.530  1.00  0.00           C
ATOM  10968  C2  POPE  135      21.736 116.916  80.250  1.00  0.00           C
ATOM  10970  O21 POPE  135      22.176 115.886  79.350  1.00  0.00           O
ATOM  10971  C21 POPE  135      23.056 115.016  79.790  1.00  0.00           C
ATOM  10972  O22 POPE  135      23.496 114.946  80.930  1.00  0.00           O
ATOM  10973  C22 POPE  135      23.486 114.106  78.630  1.00  0.00           C
ATOM  10976  C3  POPE  135      22.856 117.936  80.600  1.00  0.00           C
ATOM  10979  O31 POPE  135      22.926 118.996  79.630  1.00  0.00           O
ATOM  10980  C31 POPE  135      23.936 118.886  78.750  1.00  0.00           C
ATOM  10981  O32 POPE  135      25.016 119.456  78.870  1.00  0.00           O
ATOM  10982  C32 POPE  135      23.546 118.016  77.560  1.00  0.00           C
ATOM  10985  C23 POPE  135      23.976 112.686  79.000  1.00  0.00           C
ATOM  10988  C24 POPE  135      24.926 112.156  77.910  1.00  0.00           C
ATOM  10991  C25 POPE  135      25.216 110.636  77.930  1.00  0.00           C
ATOM  10994  C26 POPE  135      24.216 109.816  77.100  1.00  0.00           C
ATOM  10997  C27 POPE  135      24.616 108.346  76.800  1.00  0.00           C
ATOM  11000  C28 POPE  135      23.666 107.676  75.780  1.00  0.00           C
ATOM  11003  C29 POPE  135      23.986 106.266  75.350  1.00  0.00           C
ATOM  11005 0C21 POPE  135      24.136 105.796  74.090  1.00  0.00           C
ATOM  11007 1C21 POPE  135      24.126 106.576  72.800  1.00  0.00           C
ATOM  11010 2C21 POPE  135      22.816 106.496  71.980  1.00  0.00           C
ATOM  11013 3C21 POPE  135      22.416 105.106  71.460  1.00  0.00           C
ATOM  11016 4C21 POPE  135      21.386 105.166  70.310  1.00  0.00           C
ATOM  11019 5C21 POPE  135      20.076 104.396  70.580  1.00  0.00           C
ATOM  11022 6C21 POPE  135      18.916 104.816  69.640  1.00  0.00           C
ATOM  11025 7C21 POPE  135      17.616 104.016  69.870  1.00  0.00           C
ATOM  11028 8C21 POPE  135      16.406 104.516  69.070  1.00  0.00           C
ATOM  11032  C33 POPE  135      24.066 118.616  76.230  1.00  0.00           C
ATOM  11035  C34 POPE  135      24.166 117.576  75.100  1.00  0.00           C
ATOM  11038  C35 POPE  135      22.866 117.296  74.330  1.00  0.00           C
ATOM  11041  C36 POPE  135      23.206 117.026  72.860  1.00  0.00           C
ATOM  11044  C37 POPE  135      22.066 116.546  71.950  1.00  0.00           C
ATOM  11047  C38 POPE  135      22.576 116.436  70.500  1.00  0.00           C
ATOM  11050  C39 POPE  135      22.246 115.136  69.760  1.00  0.00           C
ATOM  11053 0C31 POPE  135      23.296 114.866  68.670  1.00  0.00           C
ATOM  11056 1C31 POPE  135      23.096 113.536  67.940  1.00  0.00           C
ATOM  11059 2C31 POPE  135      24.236 113.216  66.960  1.00  0.00           C
ATOM  11062 3C31 POPE  135      24.356 114.206  65.780  1.00  0.00           C
ATOM  11065 4C31 POPE  135      23.136 114.166  64.850  1.00  0.00           C
ATOM  11068 5C31 POPE  135      23.286 115.116  63.660  1.00  0.00           C
ATOM  11071 6C31 POPE  135      22.136 115.026  62.650  1.00  0.00           C
ATOM  11075  NH3 POPE  136      89.826  68.076  40.050  1.00  0.00           N
ATOM  11079  C12 POPE  136      90.816  67.696  38.980  1.00  0.00           C
ATOM  11082  C11 POPE  136      92.206  68.036  39.530  1.00  0.00           C
ATOM  11085  P   POPE  136      94.706  67.636  39.070  1.00  0.00           P
ATOM  11086  O13 POPE  136      94.636  66.706  40.200  1.00  0.00           O
ATOM  11087  O14 POPE  136      95.566  67.286  37.920  1.00  0.00           O
ATOM  11088  O11 POPE  136      95.086  69.076  39.590  1.00  0.00           O
ATOM  11089  O12 POPE  136      93.216  67.846  38.540  1.00  0.00           O
ATOM  11090  C1  POPE  136      95.836  69.226  40.790  1.00  0.00           C
ATOM  11093  C2  POPE  136      94.976  69.756  41.950  1.00  0.00           C
ATOM  11095  O21 POPE  136      95.936  70.346  42.850  1.00  0.00           O
ATOM  11096  C21 POPE  136      95.496  71.436  43.430  1.00  0.00           C
ATOM  11097  O22 POPE  136      94.376  71.896  43.360  1.00  0.00           O
ATOM  11098  C22 POPE  136      96.626  72.036  44.250  1.00  0.00           C
ATOM  11101  C3  POPE  136      94.116  68.656  42.660  1.00  0.00           C
ATOM  11104  O31 POPE  136      93.266  69.126  43.730  1.00  0.00           O
ATOM  11105  C31 POPE  136      93.546  69.016  45.030  1.00  0.00           C
ATOM  11106  O32 POPE  136      92.716  69.106  45.920  1.00  0.00           O
ATOM  11107  C32 POPE  136      95.046  68.916  45.360  1.00  0.00           C
ATOM  11110  C23 POPE  136      96.116  72.846  45.450  1.00  0.00           C
ATOM  11113  C24 POPE  136      97.276  73.266  46.340  1.00  0.00           C
ATOM  11116  C25 POPE  136      96.976  74.526  47.160  1.00  0.00           C
ATOM  11119  C26 POPE  136      96.596  74.246  48.610  1.00  0.00           C
ATOM  11122  C27 POPE  136      96.586  75.526  49.460  1.00  0.00           C
ATOM  11125  C28 POPE  136      96.266  75.286  50.950  1.00  0.00           C
ATOM  11128  C29 POPE  136      97.336  74.666  51.810  1.00  0.00           C
ATOM  11130 0C21 POPE  136      98.186  75.316  52.630  1.00  0.00           C
ATOM  11132 1C21 POPE  136      98.316  76.806  52.800  1.00  0.00           C
ATOM  11135 2C21 POPE  136      98.136  77.316  54.250  1.00  0.00           C
ATOM  11138 3C21 POPE  136      99.436  77.876  54.870  1.00  0.00           C
ATOM  11141 4C21 POPE  136      99.166  78.976  55.910  1.00  0.00           C
ATOM  11144 5C21 POPE  136     100.386  79.876  56.150  1.00  0.00           C
ATOM  11147 6C21 POPE  136     101.346  79.376  57.240  1.00  0.00           C
ATOM  11150 7C21 POPE  136     102.596  80.256  57.320  1.00  0.00           C
ATOM  11153 8C21 POPE  136     103.506  79.896  58.500  1.00  0.00           C
ATOM  11157  C33 POPE  136      95.386  67.996  46.540  1.00  0.00           C
ATOM  11160  C34 POPE  136      96.856  67.586  46.490  1.00  0.00           C
ATOM  11163  C35 POPE  136      97.486  67.516  47.870  1.00  0.00           C
ATOM  11166  C36 POPE  136      97.776  68.896  48.470  1.00  0.00           C
ATOM  11169  C37 POPE  136      97.996  68.776  49.970  1.00  0.00           C
ATOM  11172  C38 POPE  136      99.316  69.346  50.500  1.00  0.00           C
ATOM  11175  C39 POPE  136      99.826  68.536  51.700  1.00  0.00           C
ATOM  11178 0C31 POPE  136      98.776  68.286  52.790  1.00  0.00           C
ATOM  11181 1C31 POPE  136      98.676  66.816  53.210  1.00  0.00           C
ATOM  11184 2C31 POPE  136      97.506  66.556  54.180  1.00  0.00           C
ATOM  11187 3C31 POPE  136      97.706  67.216  55.550  1.00  0.00           C
ATOM  11190 4C31 POPE  136      98.706  66.476  56.450  1.00  0.00           C
ATOM  11193 5C31 POPE  136      99.216  67.376  57.590  1.00  0.00           C
ATOM  11196 6C31 POPE  136      99.986  66.626  58.680  1.00  0.00           C
ATOM  11200  NH3 POPE  137      46.496  49.646  39.590  1.00  0.00           N
ATOM  11204  C12 POPE  137      46.356  48.246  40.120  1.00  0.00           C
ATOM  11207  C11 POPE  137      44.936  47.886  40.590  1.00  0.00           C
ATOM  11210  P   POPE  137      43.656  45.856  41.600  1.00  0.00           P
ATOM  11211  O13 POPE  137      42.706  46.836  42.190  1.00  0.00           O
ATOM  11212  O14 POPE  137      43.246  45.076  40.420  1.00  0.00           O
ATOM  11213  O11 POPE  137      44.146  44.866  42.730  1.00  0.00           O
ATOM  11214  O12 POPE  137      45.006  46.616  41.240  1.00  0.00           O
ATOM  11215  C1  POPE  137      44.206  45.276  44.100  1.00  0.00           C
ATOM  11218  C2  POPE  137      45.456  44.736  44.870  1.00  0.00           C
ATOM  11220  O21 POPE  137      45.196  43.416  45.390  1.00  0.00           O
ATOM  11221  C21 POPE  137      45.076  43.246  46.700  1.00  0.00           C
ATOM  11222  O22 POPE  137      45.906  42.686  47.400  1.00  0.00           O
ATOM  11223  C22 POPE  137      43.696  43.756  47.150  1.00  0.00           C
ATOM  11226  C3  POPE  137      45.886  45.826  45.910  1.00  0.00           C
ATOM  11229  O31 POPE  137      46.956  45.466  46.810  1.00  0.00           O
ATOM  11230  C31 POPE  137      46.776  45.926  48.060  1.00  0.00           C
ATOM  11231  O32 POPE  137      45.736  46.396  48.480  1.00  0.00           O
ATOM  11232  C32 POPE  137      48.116  45.976  48.780  1.00  0.00           C
ATOM  11235  C23 POPE  137      43.296  43.456  48.610  1.00  0.00           C
ATOM  11238  C24 POPE  137      42.456  44.596  49.210  1.00  0.00           C
ATOM  11241  C25 POPE  137      41.686  44.216  50.480  1.00  0.00           C
ATOM  11244  C26 POPE  137      42.556  43.656  51.610  1.00  0.00           C
ATOM  11247  C27 POPE  137      41.816  43.656  52.960  1.00  0.00           C
ATOM  11250  C28 POPE  137      42.686  43.166  54.140  1.00  0.00           C
ATOM  11253  C29 POPE  137      42.176  43.676  55.480  1.00  0.00           C
ATOM  11255 0C21 POPE  137      42.876  43.696  56.630  1.00  0.00           C
ATOM  11257 1C21 POPE  137      44.256  43.116  56.840  1.00  0.00           C
ATOM  11260 2C21 POPE  137      44.526  42.686  58.300  1.00  0.00           C
ATOM  11263 3C21 POPE  137      44.916  43.846  59.240  1.00  0.00           C
ATOM  11266 4C21 POPE  137      45.276  43.346  60.650  1.00  0.00           C
ATOM  11269 5C21 POPE  137      45.746  44.466  61.600  1.00  0.00           C
ATOM  11272 6C21 POPE  137      45.096  44.346  62.990  1.00  0.00           C
ATOM  11275 7C21 POPE  137      45.606  45.336  64.040  1.00  0.00           C
ATOM  11278 8C21 POPE  137      44.806  45.246  65.350  1.00  0.00           C
ATOM  11282  C33 POPE  137      47.986  46.836  50.050  1.00  0.00           C
ATOM  11285  C34 POPE  137      49.336  47.206  50.670  1.00  0.00           C
ATOM  11288  C35 POPE  137      49.276  48.536  51.430  1.00  0.00           C
ATOM  11291  C36 POPE  137      48.226  48.556  52.530  1.00  0.00           C
ATOM  11294  C37 POPE  137      48.386  49.746  53.470  1.00  0.00           C
ATOM  11297  C38 POPE  137      47.286  49.776  54.530  1.00  0.00           C
ATOM  11300  C39 POPE  137      47.626  50.636  55.760  1.00  0.00           C
ATOM  11303 0C31 POPE  137      46.616  51.766  55.980  1.00  0.00           C
ATOM  11306 1C31 POPE  137      46.696  52.386  57.380  1.00  0.00           C
ATOM  11309 2C31 POPE  137      45.386  53.096  57.730  1.00  0.00           C
ATOM  11312 3C31 POPE  137      45.506  54.046  58.920  1.00  0.00           C
ATOM  11315 4C31 POPE  137      44.126  54.536  59.380  1.00  0.00           C
ATOM  11318 5C31 POPE  137      44.166  55.876  60.120  1.00  0.00           C
ATOM  11321 6C31 POPE  137      42.816  56.226  60.710  1.00  0.00           C
ATOM  11325  NH3 POPE  138      52.846  -0.926  46.200  1.00  0.00           N
ATOM  11329  C12 POPE  138      52.096   0.304  45.700  1.00  0.00           C
ATOM  11332  C11 POPE  138      52.406   1.636  46.450  1.00  0.00           C
ATOM  11335  P   POPE  138      50.946   3.806  47.010  1.00  0.00           P
ATOM  11336  O13 POPE  138      50.776   5.096  46.280  1.00  0.00           O
ATOM  11337  O14 POPE  138      49.736   3.316  47.680  1.00  0.00           O
ATOM  11338  O11 POPE  138      52.096   3.966  48.090  1.00  0.00           O
ATOM  11339  O12 POPE  138      51.476   2.646  46.050  1.00  0.00           O
ATOM  11340  C1  POPE  138      51.786   4.326  49.440  1.00  0.00           C
ATOM  11343  C2  POPE  138      52.646   5.546  49.860  1.00  0.00           C
ATOM  11345  O21 POPE  138      52.776   5.646  51.300  1.00  0.00           O
ATOM  11346  C21 POPE  138      51.686   5.776  52.020  1.00  0.00           C
ATOM  11347  O22 POPE  138      50.576   6.066  51.610  1.00  0.00           O
ATOM  11348  C22 POPE  138      52.006   5.466  53.490  1.00  0.00           C
ATOM  11351  C3  POPE  138      52.216   6.886  49.170  1.00  0.00           C
ATOM  11354  O31 POPE  138      53.206   7.896  49.460  1.00  0.00           O
ATOM  11355  C31 POPE  138      52.796   8.926  50.190  1.00  0.00           C
ATOM  11356  O32 POPE  138      51.746   9.516  50.070  1.00  0.00           O
ATOM  11357  C32 POPE  138      53.806   9.116  51.330  1.00  0.00           C
ATOM  11360  C23 POPE  138      51.186   4.276  54.020  1.00  0.00           C
ATOM  11363  C24 POPE  138      51.156   4.146  55.550  1.00  0.00           C
ATOM  11366  C25 POPE  138      50.256   5.186  56.240  1.00  0.00           C
ATOM  11369  C26 POPE  138      50.116   4.976  57.760  1.00  0.00           C
ATOM  11372  C27 POPE  138      49.056   5.886  58.420  1.00  0.00           C
ATOM  11375  C28 POPE  138      48.886   5.726  59.960  1.00  0.00           C
ATOM  11378  C29 POPE  138      50.146   5.426  60.730  1.00  0.00           C
ATOM  11380 0C21 POPE  138      50.226   4.826  61.930  1.00  0.00           C
ATOM  11382 1C21 POPE  138      49.066   4.386  62.800  1.00  0.00           C
ATOM  11385 2C21 POPE  138      49.426   4.426  64.300  1.00  0.00           C
ATOM  11388 3C21 POPE  138      49.006   5.706  65.030  1.00  0.00           C
ATOM  11391 4C21 POPE  138      49.556   5.726  66.460  1.00  0.00           C
ATOM  11394 5C21 POPE  138      48.826   6.676  67.430  1.00  0.00           C
ATOM  11397 6C21 POPE  138      49.406   6.576  68.840  1.00  0.00           C
ATOM  11400 7C21 POPE  138      48.606   7.326  69.910  1.00  0.00           C
ATOM  11403 8C21 POPE  138      49.186   7.166  71.310  1.00  0.00           C
ATOM  11407  C33 POPE  138      53.496  10.296  52.270  1.00  0.00           C
ATOM  11410  C34 POPE  138      53.786   9.966  53.740  1.00  0.00           C
ATOM  11413  C35 POPE  138      55.216   9.516  54.050  1.00  0.00           C
ATOM  11416  C36 POPE  138      55.436   9.236  55.550  1.00  0.00           C
ATOM  11419  C37 POPE  138      56.556   8.206  55.770  1.00  0.00           C
ATOM  11422  C38 POPE  138      56.866   7.856  57.230  1.00  0.00           C
ATOM  11425  C39 POPE  138      57.966   6.786  57.300  1.00  0.00           C
ATOM  11428 0C31 POPE  138      58.446   6.456  58.720  1.00  0.00           C
ATOM  11431 1C31 POPE  138      59.486   5.326  58.710  1.00  0.00           C
ATOM  11434 2C31 POPE  138      59.876   4.826  60.110  1.00  0.00           C
ATOM  11437 3C31 POPE  138      60.706   5.816  60.940  1.00  0.00           C
ATOM  11440 4C31 POPE  138      61.066   5.226  62.310  1.00  0.00           C
ATOM  11443 5C31 POPE  138      62.026   6.116  63.110  1.00  0.00           C
ATOM  11446 6C31 POPE  138      62.376   5.536  64.480  1.00  0.00           C
ATOM  11450  NH3 POPE  139      35.756  37.126  42.530  1.00  0.00           N
ATOM  11454  C12 POPE  139      35.596  35.786  43.200  1.00  0.00           C
ATOM  11457  C11 POPE  139      34.136  35.376  43.430  1.00  0.00           C
ATOM  11460  P   POPE  139      32.806  33.316  44.360  1.00  0.00           P
ATOM  11461  O13 POPE  139      31.716  34.306  44.470  1.00  0.00           O
ATOM  11462  O14 POPE  139      32.716  32.286  43.310  1.00  0.00           O
ATOM  11463  O11 POPE  139      33.136  32.636  45.770  1.00  0.00           O
ATOM  11464  O12 POPE  139      34.136  34.126  44.110  1.00  0.00           O
ATOM  11465  C1  POPE  139      32.366  32.786  46.970  1.00  0.00           C
ATOM  11468  C2  POPE  139      32.686  34.086  47.780  1.00  0.00           C
ATOM  11470  O21 POPE  139      32.316  33.956  49.160  1.00  0.00           O
ATOM  11471  C21 POPE  139      31.096  34.306  49.540  1.00  0.00           C
ATOM  11472  O22 POPE  139      30.046  33.976  49.030  1.00  0.00           O
ATOM  11473  C22 POPE  139      31.246  35.426  50.590  1.00  0.00           C
ATOM  11476  C3  POPE  139      32.176  35.416  47.120  1.00  0.00           C
ATOM  11479  O31 POPE  139      32.056  36.566  47.980  1.00  0.00           O
ATOM  11480  C31 POPE  139      33.096  37.386  48.300  1.00  0.00           C
ATOM  11481  O32 POPE  139      32.906  38.516  48.700  1.00  0.00           O
ATOM  11482  C32 POPE  139      34.486  36.746  48.150  1.00  0.00           C
ATOM  11485  C23 POPE  139      30.806  35.106  52.030  1.00  0.00           C
ATOM  11488  C24 POPE  139      31.386  36.136  53.030  1.00  0.00           C
ATOM  11491  C25 POPE  139      31.806  35.546  54.390  1.00  0.00           C
ATOM  11494  C26 POPE  139      30.876  35.876  55.580  1.00  0.00           C
ATOM  11497  C27 POPE  139      30.506  34.626  56.410  1.00  0.00           C
ATOM  11500  C28 POPE  139      30.166  34.926  57.890  1.00  0.00           C
ATOM  11503  C29 POPE  139      31.256  34.486  58.830  1.00  0.00           C
ATOM  11505 0C21 POPE  139      31.156  33.726  59.940  1.00  0.00           C
ATOM  11507 1C21 POPE  139      29.946  33.086  60.580  1.00  0.00           C
ATOM  11510 2C21 POPE  139      30.326  31.716  61.190  1.00  0.00           C
ATOM  11513 3C21 POPE  139      29.466  31.236  62.370  1.00  0.00           C
ATOM  11516 4C21 POPE  139      30.276  30.226  63.210  1.00  0.00           C
ATOM  11519 5C21 POPE  139      29.616  29.706  64.490  1.00  0.00           C
ATOM  11522 6C21 POPE  139      30.686  29.096  65.420  1.00  0.00           C
ATOM  11525 7C21 POPE  139      30.136  28.326  66.630  1.00  0.00           C
ATOM  11528 8C21 POPE  139      31.246  27.846  67.570  1.00  0.00           C
ATOM  11532  C33 POPE  139      35.676  37.676  48.530  1.00  0.00           C
ATOM  11535  C34 POPE  139      37.026  36.986  48.220  1.00  0.00           C
ATOM  11538  C35 POPE  139      38.236  37.466  49.030  1.00  0.00           C
ATOM  11541  C36 POPE  139      38.896  38.766  48.540  1.00  0.00           C
ATOM  11544  C37 POPE  139      40.096  39.106  49.440  1.00  0.00           C
ATOM  11547  C38 POPE  139      41.336  39.626  48.720  1.00  0.00           C
ATOM  11550  C39 POPE  139      42.606  39.136  49.440  1.00  0.00           C
ATOM  11553 0C31 POPE  139      43.896  39.856  49.030  1.00  0.00           C
ATOM  11556 1C31 POPE  139      45.116  39.346  49.810  1.00  0.00           C
ATOM  11559 2C31 POPE  139      46.346  40.226  49.600  1.00  0.00           C
ATOM  11562 3C31 POPE  139      47.206  39.756  48.420  1.00  0.00           C
ATOM  11565 4C31 POPE  139      48.146  38.636  48.870  1.00  0.00           C
ATOM  11568 5C31 POPE  139      48.986  38.026  47.750  1.00  0.00           C
ATOM  11571 6C31 POPE  139      50.006  37.006  48.280  1.00  0.00           C
ATOM  11575  NH3 POPE  140     101.476  43.166  85.410  1.00  0.00           N
ATOM  11579  C12 POPE  140     100.766  44.236  86.190  1.00  0.00           C
ATOM  11582  C11 POPE  140     100.876  45.596  85.480  1.00  0.00           C
ATOM  11585  P   POPE  140      99.846  48.016  85.740  1.00  0.00           P
ATOM  11586  O13 POPE  140      98.846  48.656  86.610  1.00  0.00           O
ATOM  11587  O14 POPE  140     101.196  48.616  85.730  1.00  0.00           O
ATOM  11588  O11 POPE  140      99.306  47.996  84.250  1.00  0.00           O
ATOM  11589  O12 POPE  140      99.966  46.486  86.120  1.00  0.00           O
ATOM  11590  C1  POPE  140     100.226  48.206  83.180  1.00  0.00           C
ATOM  11593  C2  POPE  140      99.676  47.696  81.810  1.00  0.00           C
ATOM  11595  O21 POPE  140     100.396  48.146  80.650  1.00  0.00           O
ATOM  11596  C21 POPE  140     101.696  48.386  80.660  1.00  0.00           C
ATOM  11597  O22 POPE  140     102.476  48.276  81.580  1.00  0.00           O
ATOM  11598  C22 POPE  140     102.036  49.026  79.310  1.00  0.00           C
ATOM  11601  C3  POPE  140      98.196  48.016  81.530  1.00  0.00           C
ATOM  11604  O31 POPE  140      97.646  47.136  80.510  1.00  0.00           O
ATOM  11605  C31 POPE  140      97.936  47.296  79.230  1.00  0.00           C
ATOM  11606  O32 POPE  140      98.336  46.416  78.490  1.00  0.00           O
ATOM  11607  C32 POPE  140      97.606  48.706  78.740  1.00  0.00           C
ATOM  11610  C23 POPE  140     103.036  48.216  78.450  1.00  0.00           C
ATOM  11613  C24 POPE  140     102.896  48.566  76.960  1.00  0.00           C
ATOM  11616  C25 POPE  140     103.326  47.416  76.040  1.00  0.00           C
ATOM  11619  C26 POPE  140     104.786  47.456  75.590  1.00  0.00           C
ATOM  11622  C27 POPE  140     105.176  46.146  74.880  1.00  0.00           C
ATOM  11625  C28 POPE  140     106.376  46.326  73.930  1.00  0.00           C
ATOM  11628  C29 POPE  140     106.896  44.986  73.450  1.00  0.00           C
ATOM  11630 0C21 POPE  140     106.916  44.536  72.190  1.00  0.00           C
ATOM  11632 1C21 POPE  140     106.376  45.216  70.960  1.00  0.00           C
ATOM  11635 2C21 POPE  140     105.626  44.236  70.040  1.00  0.00           C
ATOM  11638 3C21 POPE  140     106.516  43.236  69.280  1.00  0.00           C
ATOM  11641 4C21 POPE  140     105.656  42.236  68.480  1.00  0.00           C
ATOM  11644 5C21 POPE  140     106.276  41.786  67.160  1.00  0.00           C
ATOM  11647 6C21 POPE  140     106.526  42.946  66.180  1.00  0.00           C
ATOM  11650 7C21 POPE  140     106.356  42.516  64.720  1.00  0.00           C
ATOM  11653 8C21 POPE  140     106.826  43.546  63.700  1.00  0.00           C
ATOM  11657  C33 POPE  140      97.786  48.816  77.210  1.00  0.00           C
ATOM  11660  C34 POPE  140      96.986  49.976  76.620  1.00  0.00           C
ATOM  11663  C35 POPE  140      97.376  50.266  75.170  1.00  0.00           C
ATOM  11666  C36 POPE  140      98.636  51.116  75.060  1.00  0.00           C
ATOM  11669  C37 POPE  140      98.966  51.556  73.620  1.00  0.00           C
ATOM  11672  C38 POPE  140     100.106  52.576  73.640  1.00  0.00           C
ATOM  11675  C39 POPE  140     100.326  53.396  72.360  1.00  0.00           C
ATOM  11678 0C31 POPE  140     101.726  53.226  71.720  1.00  0.00           C
ATOM  11681 1C31 POPE  140     102.186  54.466  70.940  1.00  0.00           C
ATOM  11684 2C31 POPE  140     103.616  54.916  71.290  1.00  0.00           C
ATOM  11687 3C31 POPE  140     104.716  54.016  70.680  1.00  0.00           C
ATOM  11690 4C31 POPE  140     105.706  53.496  71.730  1.00  0.00           C
ATOM  11693 5C31 POPE  140     106.886  52.786  71.080  1.00  0.00           C
ATOM  11696 6C31 POPE  140     107.996  52.376  72.050  1.00  0.00           C
ATOM  11700  NH3 POPE  141      74.106  13.076  40.650  1.00  0.00           N
ATOM  11704  C12 POPE  141      74.726  11.726  40.380  1.00  0.00           C
ATOM  11707  C11 POPE  141      75.876  11.826  39.350  1.00  0.00           C
ATOM  11710  P   POPE  141      75.976   9.346  38.510  1.00  0.00           P
ATOM  11711  O13 POPE  141      77.046   8.606  37.780  1.00  0.00           O
ATOM  11712  O14 POPE  141      74.776   9.756  37.750  1.00  0.00           O
ATOM  11713  O11 POPE  141      75.546   8.496  39.770  1.00  0.00           O
ATOM  11714  O12 POPE  141      76.616  10.606  39.230  1.00  0.00           O
ATOM  11715  C1  POPE  141      76.486   8.026  40.750  1.00  0.00           C
ATOM  11718  C2  POPE  141      76.206   8.626  42.150  1.00  0.00           C
ATOM  11720  O21 POPE  141      77.266   8.206  43.040  1.00  0.00           O
ATOM  11721  C21 POPE  141      77.446   9.016  44.080  1.00  0.00           C
ATOM  11722  O22 POPE  141      77.026  10.156  44.170  1.00  0.00           O
ATOM  11723  C22 POPE  141      78.306   8.316  45.150  1.00  0.00           C
ATOM  11726  C3  POPE  141      74.806   8.196  42.700  1.00  0.00           C
ATOM  11729  O31 POPE  141      74.706   8.486  44.110  1.00  0.00           O
ATOM  11730  C31 POPE  141      73.846   9.416  44.510  1.00  0.00           C
ATOM  11731  O32 POPE  141      72.936   9.876  43.860  1.00  0.00           O
ATOM  11732  C32 POPE  141      74.306   9.836  45.920  1.00  0.00           C
ATOM  11735  C23 POPE  141      77.736   8.586  46.570  1.00  0.00           C
ATOM  11738  C24 POPE  141      78.386   7.746  47.680  1.00  0.00           C
ATOM  11741  C25 POPE  141      79.686   8.316  48.290  1.00  0.00           C
ATOM  11744  C26 POPE  141      80.116   7.586  49.580  1.00  0.00           C
ATOM  11747  C27 POPE  141      81.196   8.326  50.380  1.00  0.00           C
ATOM  11750  C28 POPE  141      81.056   8.166  51.920  1.00  0.00           C
ATOM  11753  C29 POPE  141      80.056   9.136  52.510  1.00  0.00           C
ATOM  11755 0C21 POPE  141      79.216   8.946  53.550  1.00  0.00           C
ATOM  11757 1C21 POPE  141      79.106   7.726  54.420  1.00  0.00           C
ATOM  11760 2C21 POPE  141      78.116   7.926  55.600  1.00  0.00           C
ATOM  11763 3C21 POPE  141      76.636   7.926  55.180  1.00  0.00           C
ATOM  11766 4C21 POPE  141      75.656   8.276  56.320  1.00  0.00           C
ATOM  11769 5C21 POPE  141      74.406   9.036  55.850  1.00  0.00           C
ATOM  11772 6C21 POPE  141      73.496   8.276  54.880  1.00  0.00           C
ATOM  11775 7C21 POPE  141      72.256   9.096  54.480  1.00  0.00           C
ATOM  11778 8C21 POPE  141      71.336   8.396  53.480  1.00  0.00           C
ATOM  11782  C33 POPE  141      73.366  10.726  46.790  1.00  0.00           C
ATOM  11785  C34 POPE  141      74.236  11.476  47.820  1.00  0.00           C
ATOM  11788  C35 POPE  141      73.666  11.596  49.240  1.00  0.00           C
ATOM  11791  C36 POPE  141      72.746  12.786  49.440  1.00  0.00           C
ATOM  11794  C37 POPE  141      72.366  13.086  50.900  1.00  0.00           C
ATOM  11797  C38 POPE  141      72.586  14.556  51.300  1.00  0.00           C
ATOM  11800  C39 POPE  141      74.056  14.856  51.630  1.00  0.00           C
ATOM  11803 0C31 POPE  141      74.366  16.346  51.750  1.00  0.00           C
ATOM  11806 1C31 POPE  141      75.836  16.596  52.110  1.00  0.00           C
ATOM  11809 2C31 POPE  141      76.186  18.076  52.330  1.00  0.00           C
ATOM  11812 3C31 POPE  141      75.576  18.636  53.620  1.00  0.00           C
ATOM  11815 4C31 POPE  141      76.286  19.916  54.100  1.00  0.00           C
ATOM  11818 5C31 POPE  141      75.756  20.416  55.450  1.00  0.00           C
ATOM  11821 6C31 POPE  141      76.476  21.676  55.930  1.00  0.00           C
ATOM  11825  NH3 POPE  142      22.656  37.406  85.210  1.00  0.00           N
ATOM  11829  C12 POPE  142      21.626  36.476  84.610  1.00  0.00           C
ATOM  11832  C11 POPE  142      20.186  36.826  85.010  1.00  0.00           C
ATOM  11835  P   POPE  142      18.186  35.096  85.040  1.00  0.00           P
ATOM  11836  O13 POPE  142      16.866  35.536  84.580  1.00  0.00           O
ATOM  11837  O14 POPE  142      18.486  35.006  86.500  1.00  0.00           O
ATOM  11838  O11 POPE  142      18.526  33.666  84.440  1.00  0.00           O
ATOM  11839  O12 POPE  142      19.326  35.926  84.340  1.00  0.00           O
ATOM  11840  C1  POPE  142      18.676  33.476  83.030  1.00  0.00           C
ATOM  11843  C2  POPE  142      20.166  33.486  82.580  1.00  0.00           C
ATOM  11845  O21 POPE  142      20.266  33.006  81.220  1.00  0.00           O
ATOM  11846  C21 POPE  142      20.136  33.976  80.310  1.00  0.00           C
ATOM  11847  O22 POPE  142      19.776  35.116  80.540  1.00  0.00           O
ATOM  11848  C22 POPE  142      20.676  33.506  78.980  1.00  0.00           C
ATOM  11851  C3  POPE  142      21.076  32.596  83.490  1.00  0.00           C
ATOM  11854  O31 POPE  142      22.136  31.916  82.770  1.00  0.00           O
ATOM  11855  C31 POPE  142      23.086  32.676  82.250  1.00  0.00           C
ATOM  11856  O32 POPE  142      23.256  33.856  82.500  1.00  0.00           O
ATOM  11857  C32 POPE  142      24.006  31.796  81.390  1.00  0.00           C
ATOM  11860  C23 POPE  142      21.376  34.686  78.270  1.00  0.00           C
ATOM  11863  C24 POPE  142      21.626  34.386  76.800  1.00  0.00           C
ATOM  11866  C25 POPE  142      22.876  33.546  76.520  1.00  0.00           C
ATOM  11869  C26 POPE  142      22.966  33.176  75.030  1.00  0.00           C
ATOM  11872  C27 POPE  142      24.396  32.926  74.540  1.00  0.00           C
ATOM  11875  C28 POPE  142      24.476  32.816  73.000  1.00  0.00           C
ATOM  11878  C29 POPE  142      23.966  31.506  72.490  1.00  0.00           C
ATOM  11880 0C21 POPE  142      24.216  30.986  71.270  1.00  0.00           C
ATOM  11882 1C21 POPE  142      25.036  31.646  70.170  1.00  0.00           C
ATOM  11885 2C21 POPE  142      24.396  31.526  68.770  1.00  0.00           C
ATOM  11888 3C21 POPE  142      24.376  30.096  68.210  1.00  0.00           C
ATOM  11891 4C21 POPE  142      23.706  29.986  66.830  1.00  0.00           C
ATOM  11894 5C21 POPE  142      23.616  28.536  66.320  1.00  0.00           C
ATOM  11897 6C21 POPE  142      22.186  28.126  65.930  1.00  0.00           C
ATOM  11900 7C21 POPE  142      22.096  26.686  65.400  1.00  0.00           C
ATOM  11903 8C21 POPE  142      20.666  26.266  65.040  1.00  0.00           C
ATOM  11907  C33 POPE  142      24.506  32.406  80.050  1.00  0.00           C
ATOM  11910  C34 POPE  142      25.316  31.356  79.260  1.00  0.00           C
ATOM  11913  C35 POPE  142      25.866  31.836  77.910  1.00  0.00           C
ATOM  11916  C36 POPE  142      27.046  32.826  78.000  1.00  0.00           C
ATOM  11919  C37 POPE  142      27.176  33.686  76.730  1.00  0.00           C
ATOM  11922  C38 POPE  142      28.376  34.626  76.810  1.00  0.00           C
ATOM  11925  C39 POPE  142      28.346  35.796  75.810  1.00  0.00           C
ATOM  11928 0C31 POPE  142      28.486  35.416  74.330  1.00  0.00           C
ATOM  11931 1C31 POPE  142      29.066  36.616  73.570  1.00  0.00           C
ATOM  11934 2C31 POPE  142      29.256  36.456  72.050  1.00  0.00           C
ATOM  11937 3C31 POPE  142      29.806  37.756  71.450  1.00  0.00           C
ATOM  11940 4C31 POPE  142      30.186  37.676  69.970  1.00  0.00           C
ATOM  11943 5C31 POPE  142      30.666  39.046  69.450  1.00  0.00           C
ATOM  11946 6C31 POPE  142      31.046  39.046  67.970  1.00  0.00           C
ATOM  11950  NH3 POPE  143     104.766  75.956  82.950  1.00  0.00           N
ATOM  11954  C12 POPE  143     105.676  77.146  82.770  1.00  0.00           C
ATOM  11957  C11 POPE  143     107.136  76.706  82.950  1.00  0.00           C
ATOM  11960  P   POPE  143     109.596  77.496  82.950  1.00  0.00           P
ATOM  11961  O13 POPE  143     110.246  78.126  84.110  1.00  0.00           O
ATOM  11962  O14 POPE  143     109.816  76.046  82.720  1.00  0.00           O
ATOM  11963  O11 POPE  143     109.926  78.286  81.620  1.00  0.00           O
ATOM  11964  O12 POPE  143     108.026  77.826  82.980  1.00  0.00           O
ATOM  11965  C1  POPE  143     109.916  77.546  80.390  1.00  0.00           C
ATOM  11968  C2  POPE  143     110.006  78.556  79.240  1.00  0.00           C
ATOM  11970  O21 POPE  143     110.396  77.876  78.040  1.00  0.00           O
ATOM  11971  C21 POPE  143     109.786  78.336  76.950  1.00  0.00           C
ATOM  11972  O22 POPE  143     108.756  78.986  76.920  1.00  0.00           O
ATOM  11973  C22 POPE  143     110.746  78.206  75.760  1.00  0.00           C
ATOM  11976  C3  POPE  143     111.076  79.626  79.620  1.00  0.00           C
ATOM  11979  O31 POPE  143     111.256  80.646  78.610  1.00  0.00           O
ATOM  11980  C31 POPE  143     112.316  80.416  77.830  1.00  0.00           C
ATOM  11981  O32 POPE  143     112.906  79.356  77.770  1.00  0.00           O
ATOM  11982  C32 POPE  143     112.716  81.726  77.160  1.00  0.00           C
ATOM  11985  C23 POPE  143     110.076  78.226  74.370  1.00  0.00           C
ATOM  11988  C24 POPE  143     111.046  78.736  73.280  1.00  0.00           C
ATOM  11991  C25 POPE  143     110.536  79.896  72.410  1.00  0.00           C
ATOM  11994  C26 POPE  143     109.196  79.556  71.750  1.00  0.00           C
ATOM  11997  C27 POPE  143     108.756  80.526  70.650  1.00  0.00           C
ATOM  12000  C28 POPE  143     107.656  79.906  69.760  1.00  0.00           C
ATOM  12003  C29 POPE  143     106.406  79.606  70.540  1.00  0.00           C
ATOM  12005 0C21 POPE  143     105.266  79.096  70.040  1.00  0.00           C
ATOM  12007 1C21 POPE  143     105.036  78.706  68.600  1.00  0.00           C
ATOM  12010 2C21 POPE  143     104.046  79.596  67.830  1.00  0.00           C
ATOM  12013 3C21 POPE  143     103.566  78.876  66.570  1.00  0.00           C
ATOM  12016 4C21 POPE  143     102.536  79.656  65.750  1.00  0.00           C
ATOM  12019 5C21 POPE  143     102.216  78.916  64.440  1.00  0.00           C
ATOM  12022 6C21 POPE  143     101.086  79.556  63.630  1.00  0.00           C
ATOM  12025 7C21 POPE  143     100.926  78.876  62.260  1.00  0.00           C
ATOM  12028 8C21 POPE  143      99.686  79.336  61.480  1.00  0.00           C
ATOM  12032  C33 POPE  143     113.026  81.656  75.640  1.00  0.00           C
ATOM  12035  C34 POPE  143     113.486  83.056  75.190  1.00  0.00           C
ATOM  12038  C35 POPE  143     113.616  83.276  73.680  1.00  0.00           C
ATOM  12041  C36 POPE  143     113.326  84.746  73.320  1.00  0.00           C
ATOM  12044  C37 POPE  143     114.436  85.476  72.560  1.00  0.00           C
ATOM  12047  C38 POPE  143     114.066  86.966  72.400  1.00  0.00           C
ATOM  12050  C39 POPE  143     115.066  87.776  71.560  1.00  0.00           C
ATOM  12053 0C31 POPE  143     114.366  88.656  70.520  1.00  0.00           C
ATOM  12056 1C31 POPE  143     115.346  89.586  69.800  1.00  0.00           C
ATOM  12059 2C31 POPE  143     114.716  90.296  68.590  1.00  0.00           C
ATOM  12062 3C31 POPE  143     115.186  89.746  67.240  1.00  0.00           C
ATOM  12065 4C31 POPE  143     116.606  90.196  66.870  1.00  0.00           C
ATOM  12068 5C31 POPE  143     117.016  89.706  65.480  1.00  0.00           C
ATOM  12071 6C31 POPE  143     118.386  90.226  65.020  1.00  0.00           C
ATOM  12075  NH3 POPE  144      27.086 110.496  41.930  1.00  0.00           N
ATOM  12079  C12 POPE  144      26.996 109.136  42.550  1.00  0.00           C
ATOM  12082  C11 POPE  144      25.546 108.816  42.910  1.00  0.00           C
ATOM  12085  P   POPE  144      24.226 106.666  43.520  1.00  0.00           P
ATOM  12086  O13 POPE  144      23.576 106.716  42.190  1.00  0.00           O
ATOM  12087  O14 POPE  144      24.556 105.326  44.050  1.00  0.00           O
ATOM  12088  O11 POPE  144      23.326 107.426  44.580  1.00  0.00           O
ATOM  12089  O12 POPE  144      25.536 107.556  43.560  1.00  0.00           O
ATOM  12090  C1  POPE  144      22.316 106.676  45.260  1.00  0.00           C
ATOM  12093  C2  POPE  144      22.096 107.326  46.620  1.00  0.00           C
ATOM  12095  O21 POPE  144      21.086 106.586  47.340  1.00  0.00           O
ATOM  12096  C21 POPE  144      21.586 106.066  48.450  1.00  0.00           C
ATOM  12097  O22 POPE  144      22.506 105.276  48.510  1.00  0.00           O
ATOM  12098  C22 POPE  144      20.936 106.766  49.640  1.00  0.00           C
ATOM  12101  C3  POPE  144      21.636 108.796  46.510  1.00  0.00           C
ATOM  12104  O31 POPE  144      21.286 109.226  47.830  1.00  0.00           O
ATOM  12105  C31 POPE  144      20.266 110.056  47.970  1.00  0.00           C
ATOM  12106  O32 POPE  144      19.656 110.596  47.080  1.00  0.00           O
ATOM  12107  C32 POPE  144      19.966 110.116  49.470  1.00  0.00           C
ATOM  12110  C23 POPE  144      20.686 105.836  50.830  1.00  0.00           C
ATOM  12113  C24 POPE  144      19.726 106.426  51.870  1.00  0.00           C
ATOM  12116  C25 POPE  144      20.406 106.966  53.140  1.00  0.00           C
ATOM  12119  C26 POPE  144      19.446 106.936  54.350  1.00  0.00           C
ATOM  12122  C27 POPE  144      20.136 107.326  55.670  1.00  0.00           C
ATOM  12125  C28 POPE  144      19.256 107.086  56.920  1.00  0.00           C
ATOM  12128  C29 POPE  144      20.026 107.356  58.190  1.00  0.00           C
ATOM  12130 0C21 POPE  144      19.596 107.246  59.460  1.00  0.00           C
ATOM  12132 1C21 POPE  144      18.236 106.826  59.950  1.00  0.00           C
ATOM  12135 2C21 POPE  144      18.286 105.586  60.880  1.00  0.00           C
ATOM  12138 3C21 POPE  144      18.686 105.856  62.340  1.00  0.00           C
ATOM  12141 4C21 POPE  144      18.916 104.516  63.060  1.00  0.00           C
ATOM  12144 5C21 POPE  144      18.946 104.496  64.600  1.00  0.00           C
ATOM  12147 6C21 POPE  144      19.166 103.036  65.060  1.00  0.00           C
ATOM  12150 7C21 POPE  144      19.026 102.776  66.570  1.00  0.00           C
ATOM  12153 8C21 POPE  144      19.056 101.276  66.910  1.00  0.00           C
ATOM  12157  C33 POPE  144      18.896 111.106  49.990  1.00  0.00           C
ATOM  12160  C34 POPE  144      18.526 110.656  51.410  1.00  0.00           C
ATOM  12163  C35 POPE  144      17.846 111.686  52.310  1.00  0.00           C
ATOM  12166  C36 POPE  144      18.116 111.366  53.790  1.00  0.00           C
ATOM  12169  C37 POPE  144      17.336 112.256  54.770  1.00  0.00           C
ATOM  12172  C38 POPE  144      17.946 112.256  56.180  1.00  0.00           C
ATOM  12175  C39 POPE  144      17.086 111.556  57.240  1.00  0.00           C
ATOM  12178 0C31 POPE  144      17.556 111.926  58.660  1.00  0.00           C
ATOM  12181 1C31 POPE  144      16.936 111.056  59.760  1.00  0.00           C
ATOM  12184 2C31 POPE  144      17.136 111.626  61.170  1.00  0.00           C
ATOM  12187 3C31 POPE  144      16.256 112.856  61.460  1.00  0.00           C
ATOM  12190 4C31 POPE  144      16.016 113.066  62.960  1.00  0.00           C
ATOM  12193 5C31 POPE  144      14.986 114.156  63.280  1.00  0.00           C
ATOM  12196 6C31 POPE  144      14.506 114.096  64.730  1.00  0.00           C
ATOM  12200  NH3 POPE  145      85.426  56.676  85.290  1.00  0.00           N
ATOM  12204  C12 POPE  145      84.606  57.936  85.080  1.00  0.00           C
ATOM  12207  C11 POPE  145      85.426  59.246  85.160  1.00  0.00           C
ATOM  12210  P   POPE  145      83.296  60.736  85.490  1.00  0.00           P
ATOM  12211  O13 POPE  145      82.976  62.176  85.400  1.00  0.00           O
ATOM  12212  O14 POPE  145      83.386  60.136  86.850  1.00  0.00           O
ATOM  12213  O11 POPE  145      82.286  59.916  84.570  1.00  0.00           O
ATOM  12214  O12 POPE  145      84.666  60.406  84.760  1.00  0.00           O
ATOM  12215  C1  POPE  145      81.906  60.466  83.280  1.00  0.00           C
ATOM  12218  C2  POPE  145      82.226  59.506  82.100  1.00  0.00           C
ATOM  12220  O21 POPE  145      81.576  59.966  80.890  1.00  0.00           O
ATOM  12221  C21 POPE  145      82.386  60.186  79.850  1.00  0.00           C
ATOM  12222  O22 POPE  145      83.506  60.646  79.910  1.00  0.00           O
ATOM  12223  C22 POPE  145      81.766  59.546  78.590  1.00  0.00           C
ATOM  12226  C3  POPE  145      81.676  58.076  82.340  1.00  0.00           C
ATOM  12229  O31 POPE  145      81.956  57.246  81.180  1.00  0.00           O
ATOM  12230  C31 POPE  145      81.116  56.206  81.070  1.00  0.00           C
ATOM  12231  O32 POPE  145      80.396  55.806  81.960  1.00  0.00           O
ATOM  12232  C32 POPE  145      81.096  55.746  79.600  1.00  0.00           C
ATOM  12235  C23 POPE  145      81.876  60.396  77.300  1.00  0.00           C
ATOM  12238  C24 POPE  145      81.116  59.786  76.090  1.00  0.00           C
ATOM  12241  C25 POPE  145      81.976  59.076  75.020  1.00  0.00           C
ATOM  12244  C26 POPE  145      81.266  59.046  73.650  1.00  0.00           C
ATOM  12247  C27 POPE  145      82.066  58.416  72.490  1.00  0.00           C
ATOM  12250  C28 POPE  145      81.356  58.566  71.110  1.00  0.00           C
ATOM  12253  C29 POPE  145      81.586  57.406  70.160  1.00  0.00           C
ATOM  12255 0C21 POPE  145      81.646  57.416  68.810  1.00  0.00           C
ATOM  12257 1C21 POPE  145      81.506  58.586  67.860  1.00  0.00           C
ATOM  12260 2C21 POPE  145      82.396  58.466  66.600  1.00  0.00           C
ATOM  12263 3C21 POPE  145      81.956  59.436  65.480  1.00  0.00           C
ATOM  12266 4C21 POPE  145      83.016  59.806  64.440  1.00  0.00           C
ATOM  12269 5C21 POPE  145      83.526  58.656  63.550  1.00  0.00           C
ATOM  12272 6C21 POPE  145      84.206  59.176  62.280  1.00  0.00           C
ATOM  12275 7C21 POPE  145      84.946  58.106  61.470  1.00  0.00           C
ATOM  12278 8C21 POPE  145      85.576  58.646  60.180  1.00  0.00           C
ATOM  12282  C33 POPE  145      80.336  54.426  79.330  1.00  0.00           C
ATOM  12285  C34 POPE  145      79.376  54.456  78.120  1.00  0.00           C
ATOM  12288  C35 POPE  145      80.016  54.796  76.760  1.00  0.00           C
ATOM  12291  C36 POPE  145      79.266  54.086  75.610  1.00  0.00           C
ATOM  12294  C37 POPE  145      79.926  54.206  74.220  1.00  0.00           C
ATOM  12297  C38 POPE  145      79.246  53.276  73.190  1.00  0.00           C
ATOM  12300  C39 POPE  145      80.186  52.636  72.170  1.00  0.00           C
ATOM  12303 0C31 POPE  145      80.556  53.516  70.970  1.00  0.00           C
ATOM  12306 1C31 POPE  145      81.396  52.736  69.960  1.00  0.00           C
ATOM  12309 2C31 POPE  145      81.876  53.566  68.770  1.00  0.00           C
ATOM  12312 3C31 POPE  145      82.806  52.766  67.840  1.00  0.00           C
ATOM  12315 4C31 POPE  145      83.806  53.666  67.110  1.00  0.00           C
ATOM  12318 5C31 POPE  145      84.726  52.906  66.160  1.00  0.00           C
ATOM  12321 6C31 POPE  145      85.736  53.806  65.460  1.00  0.00           C
ATOM  12325  NH3 POPE  146      10.086  18.606  79.060  1.00  0.00           N
ATOM  12329  C12 POPE  146      11.556  18.856  78.950  1.00  0.00           C
ATOM  12332  C11 POPE  146      12.086  19.386  80.290  1.00  0.00           C
ATOM  12335  P   POPE  146      14.486  18.856  81.220  1.00  0.00           P
ATOM  12336  O13 POPE  146      15.146  19.896  82.030  1.00  0.00           O
ATOM  12337  O14 POPE  146      13.766  17.786  81.930  1.00  0.00           O
ATOM  12338  O11 POPE  146      15.536  18.206  80.220  1.00  0.00           O
ATOM  12339  O12 POPE  146      13.496  19.546  80.200  1.00  0.00           O
ATOM  12340  C1  POPE  146      15.186  17.826  78.890  1.00  0.00           C
ATOM  12343  C2  POPE  146      15.586  18.876  77.810  1.00  0.00           C
ATOM  12345  O21 POPE  146      15.266  18.216  76.580  1.00  0.00           O
ATOM  12346  C21 POPE  146      16.056  18.266  75.530  1.00  0.00           C
ATOM  12347  O22 POPE  146      16.276  19.236  74.820  1.00  0.00           O
ATOM  12348  C22 POPE  146      16.566  16.846  75.310  1.00  0.00           C
ATOM  12351  C3  POPE  146      17.076  19.296  78.060  1.00  0.00           C
ATOM  12354  O31 POPE  146      17.736  19.996  76.990  1.00  0.00           O
ATOM  12355  C31 POPE  146      17.956  21.296  77.180  1.00  0.00           C
ATOM  12356  O32 POPE  146      17.346  22.006  77.950  1.00  0.00           O
ATOM  12357  C32 POPE  146      19.186  21.696  76.360  1.00  0.00           C
ATOM  12360  C23 POPE  146      17.086  16.596  73.880  1.00  0.00           C
ATOM  12363  C24 POPE  146      17.776  15.236  73.760  1.00  0.00           C
ATOM  12366  C25 POPE  146      19.206  15.346  73.220  1.00  0.00           C
ATOM  12369  C26 POPE  146      19.936  13.996  73.260  1.00  0.00           C
ATOM  12372  C27 POPE  146      21.376  14.056  72.740  1.00  0.00           C
ATOM  12375  C28 POPE  146      21.966  12.656  72.570  1.00  0.00           C
ATOM  12378  C29 POPE  146      23.336  12.656  71.920  1.00  0.00           C
ATOM  12380 0C21 POPE  146      23.666  12.126  70.730  1.00  0.00           C
ATOM  12382 1C21 POPE  146      22.756  11.426  69.750  1.00  0.00           C
ATOM  12385 2C21 POPE  146      22.906   9.906  69.880  1.00  0.00           C
ATOM  12388 3C21 POPE  146      21.956   9.076  69.000  1.00  0.00           C
ATOM  12391 4C21 POPE  146      21.926   7.616  69.500  1.00  0.00           C
ATOM  12394 5C21 POPE  146      20.876   6.736  68.820  1.00  0.00           C
ATOM  12397 6C21 POPE  146      20.796   5.346  69.470  1.00  0.00           C
ATOM  12400 7C21 POPE  146      19.676   4.476  68.900  1.00  0.00           C
ATOM  12403 8C21 POPE  146      19.606   3.086  69.540  1.00  0.00           C
ATOM  12407  C33 POPE  146      20.056  22.686  77.160  1.00  0.00           C
ATOM  12410  C34 POPE  146      21.446  22.936  76.550  1.00  0.00           C
ATOM  12413  C35 POPE  146      21.866  24.386  76.800  1.00  0.00           C
ATOM  12416  C36 POPE  146      23.336  24.696  76.520  1.00  0.00           C
ATOM  12419  C37 POPE  146      23.556  26.216  76.560  1.00  0.00           C
ATOM  12422  C38 POPE  146      24.836  26.716  75.900  1.00  0.00           C
ATOM  12425  C39 POPE  146      26.056  26.686  76.810  1.00  0.00           C
ATOM  12428 0C31 POPE  146      27.296  26.856  75.950  1.00  0.00           C
ATOM  12431 1C31 POPE  146      28.646  26.626  76.630  1.00  0.00           C
ATOM  12434 2C31 POPE  146      29.816  26.826  75.640  1.00  0.00           C
ATOM  12437 3C31 POPE  146      29.526  26.156  74.300  1.00  0.00           C
ATOM  12440 4C31 POPE  146      30.616  26.236  73.240  1.00  0.00           C
ATOM  12443 5C31 POPE  146      30.006  25.826  71.890  1.00  0.00           C
ATOM  12446 6C31 POPE  146      31.026  25.556  70.800  1.00  0.00           C
ATOM  12450  NH3 POPE  147      69.456  21.046  82.970  1.00  0.00           N
ATOM  12454  C12 POPE  147      67.996  21.446  82.990  1.00  0.00           C
ATOM  12457  C11 POPE  147      67.776  22.806  83.680  1.00  0.00           C
ATOM  12460  P   POPE  147      65.756  24.316  84.470  1.00  0.00           P
ATOM  12461  O13 POPE  147      64.296  24.046  84.610  1.00  0.00           O
ATOM  12462  O14 POPE  147      66.506  24.706  85.680  1.00  0.00           O
ATOM  12463  O11 POPE  147      66.006  25.346  83.300  1.00  0.00           O
ATOM  12464  O12 POPE  147      66.386  23.006  83.850  1.00  0.00           O
ATOM  12465  C1  POPE  147      65.486  25.006  82.000  1.00  0.00           C
ATOM  12468  C2  POPE  147      65.636  26.166  80.980  1.00  0.00           C
ATOM  12470  O21 POPE  147      65.826  25.596  79.680  1.00  0.00           O
ATOM  12471  C21 POPE  147      64.766  25.026  79.130  1.00  0.00           C
ATOM  12472  O22 POPE  147      63.626  25.046  79.520  1.00  0.00           O
ATOM  12473  C22 POPE  147      65.286  24.196  77.940  1.00  0.00           C
ATOM  12476  C3  POPE  147      66.876  27.076  81.270  1.00  0.00           C
ATOM  12479  O31 POPE  147      67.286  27.786  80.080  1.00  0.00           O
ATOM  12480  C31 POPE  147      66.656  28.936  79.840  1.00  0.00           C
ATOM  12481  O32 POPE  147      66.086  29.596  80.700  1.00  0.00           O
ATOM  12482  C32 POPE  147      66.716  29.246  78.350  1.00  0.00           C
ATOM  12485  C23 POPE  147      64.636  24.586  76.590  1.00  0.00           C
ATOM  12488  C24 POPE  147      65.476  24.136  75.380  1.00  0.00           C
ATOM  12491  C25 POPE  147      64.856  22.996  74.560  1.00  0.00           C
ATOM  12494  C26 POPE  147      65.716  21.716  74.530  1.00  0.00           C
ATOM  12497  C27 POPE  147      65.146  20.676  73.560  1.00  0.00           C
ATOM  12500  C28 POPE  147      65.996  19.396  73.420  1.00  0.00           C
ATOM  12503  C29 POPE  147      67.326  19.626  72.750  1.00  0.00           C
ATOM  12505 0C21 POPE  147      67.656  19.386  71.470  1.00  0.00           C
ATOM  12507 1C21 POPE  147      66.776  18.886  70.340  1.00  0.00           C
ATOM  12510 2C21 POPE  147      67.126  19.536  68.970  1.00  0.00           C
ATOM  12513 3C21 POPE  147      66.086  20.566  68.530  1.00  0.00           C
ATOM  12516 4C21 POPE  147      66.516  21.416  67.320  1.00  0.00           C
ATOM  12519 5C21 POPE  147      66.556  20.636  65.990  1.00  0.00           C
ATOM  12522 6C21 POPE  147      66.666  21.576  64.770  1.00  0.00           C
ATOM  12525 7C21 POPE  147      66.646  20.826  63.430  1.00  0.00           C
ATOM  12528 8C21 POPE  147      66.646  21.766  62.220  1.00  0.00           C
ATOM  12532  C33 POPE  147      66.206  30.666  77.990  1.00  0.00           C
ATOM  12535  C34 POPE  147      65.796  30.786  76.510  1.00  0.00           C
ATOM  12538  C35 POPE  147      64.376  30.286  76.200  1.00  0.00           C
ATOM  12541  C36 POPE  147      63.326  31.406  76.340  1.00  0.00           C
ATOM  12544  C37 POPE  147      61.886  30.906  76.560  1.00  0.00           C
ATOM  12547  C38 POPE  147      60.936  32.026  77.000  1.00  0.00           C
ATOM  12550  C39 POPE  147      60.456  32.976  75.880  1.00  0.00           C
ATOM  12553 0C31 POPE  147      59.336  32.366  75.020  1.00  0.00           C
ATOM  12556 1C31 POPE  147      58.576  33.416  74.190  1.00  0.00           C
ATOM  12559 2C31 POPE  147      57.496  32.756  73.320  1.00  0.00           C
ATOM  12562 3C31 POPE  147      56.526  33.746  72.650  1.00  0.00           C
ATOM  12565 4C31 POPE  147      56.576  33.746  71.120  1.00  0.00           C
ATOM  12568 5C31 POPE  147      55.216  34.026  70.480  1.00  0.00           C
ATOM  12571 6C31 POPE  147      55.226  33.986  68.950  1.00  0.00           C
ATOM  12575  NH3 POPE  148     126.926 110.566  81.270  1.00  0.00           N
ATOM  12579  C12 POPE  148     126.236 109.236  81.490  1.00  0.00           C
ATOM  12582  C11 POPE  148     125.946 108.906  82.960  1.00  0.00           C
ATOM  12585  P   POPE  148     124.696 107.016  84.300  1.00  0.00           P
ATOM  12586  O13 POPE  148     125.796 106.686  85.240  1.00  0.00           O
ATOM  12587  O14 POPE  148     123.686 107.986  84.760  1.00  0.00           O
ATOM  12588  O11 POPE  148     124.046 105.666  83.740  1.00  0.00           O
ATOM  12589  O12 POPE  148     125.406 107.586  83.000  1.00  0.00           O
ATOM  12590  C1  POPE  148     124.956 104.686  83.200  1.00  0.00           C
ATOM  12593  C2  POPE  148     124.486 104.046  81.870  1.00  0.00           C
ATOM  12595  O21 POPE  148     125.686 103.566  81.220  1.00  0.00           O
ATOM  12596  C21 POPE  148     125.466 102.536  80.410  1.00  0.00           C
ATOM  12597  O22 POPE  148     124.476 101.826  80.440  1.00  0.00           O
ATOM  12598  C22 POPE  148     126.586 102.396  79.380  1.00  0.00           C
ATOM  12601  C3  POPE  148     123.706 105.026  80.930  1.00  0.00           C
ATOM  12604  O31 POPE  148     123.626 104.536  79.570  1.00  0.00           O
ATOM  12605  C31 POPE  148     122.546 103.846  79.230  1.00  0.00           C
ATOM  12606  O32 POPE  148     121.606 103.586  79.980  1.00  0.00           O
ATOM  12607  C32 POPE  148     122.636 103.376  77.770  1.00  0.00           C
ATOM  12610  C23 POPE  148     126.086 101.556  78.180  1.00  0.00           C
ATOM  12613  C24 POPE  148     127.126 101.286  77.090  1.00  0.00           C
ATOM  12616  C25 POPE  148     128.176 100.246  77.520  1.00  0.00           C
ATOM  12619  C26 POPE  148     128.876  99.596  76.310  1.00  0.00           C
ATOM  12622  C27 POPE  148     129.456  98.196  76.580  1.00  0.00           C
ATOM  12625  C28 POPE  148     130.266  97.576  75.410  1.00  0.00           C
ATOM  12628  C29 POPE  148     129.726  97.866  74.040  1.00  0.00           C
ATOM  12630 0C21 POPE  148     129.916  97.176  72.900  1.00  0.00           C
ATOM  12632 1C21 POPE  148     130.806  95.996  72.610  1.00  0.00           C
ATOM  12635 2C21 POPE  148     131.308  96.206  71.170  1.00  0.00           C
ATOM  12638 3C21 POPE  148     132.428  95.266  70.680  1.00  0.00           C
ATOM  12641 4C21 POPE  148     133.048  95.866  69.400  1.00  0.00           C
ATOM  12644 5C21 POPE  148     133.868  94.896  68.540  1.00  0.00           C
ATOM  12647 6C21 POPE  148     134.618  95.656  67.440  1.00  0.00           C
ATOM  12650 7C21 POPE  148     135.118  94.766  66.300  1.00  0.00           C
ATOM  12653 8C21 POPE  148     135.948  95.526  65.250  1.00  0.00           C
ATOM  12657  C33 POPE  148     122.266 101.886  77.570  1.00  0.00           C
ATOM  12660  C34 POPE  148     122.626 101.336  76.170  1.00  0.00           C
ATOM  12663  C35 POPE  148     122.016 102.136  75.010  1.00  0.00           C
ATOM  12666  C36 POPE  148     122.186 101.456  73.640  1.00  0.00           C
ATOM  12669  C37 POPE  148     121.576 102.306  72.520  1.00  0.00           C
ATOM  12672  C38 POPE  148     121.786 101.756  71.100  1.00  0.00           C
ATOM  12675  C39 POPE  148     120.946 102.516  70.060  1.00  0.00           C
ATOM  12678 0C31 POPE  148     121.626 102.696  68.700  1.00  0.00           C
[truncated: 1,654,667 more chars]
