# Supplementary material for: Characterizing Membrane Association and Periplasmic Transfer of Bacterial Lipoproteins through Molecular Dynamics Simulations
Source: Structure. 2020 Apr 7;28(4):475–487.e3. doi: 10.1016/j.str.2020.01.012 (PMC7139219; doi:10.1016/j.str.2020.01.012)
Supplement: Data S2. Final Coordinates from Simulations (A–L), Related to Figure 3 [file mmc4.zip › A-L/LPP-3-atomistic.pdb]

TITLE     Protein
REMARK    THIS IS A SIMULATION BOX
CRYST1  128.822  128.822  124.617  90.00  90.00  90.00 P 1           1
MODEL        1
ATOM      1  N   CYSTA   1      80.271  94.056  67.339  1.00  0.00           N
ATOM      3  CA  CYSTA   1      79.551  95.086  68.078  1.00  0.00           C
ATOM      5  C   CYSTA   1      79.941  94.876  69.519  1.00  0.00           C
ATOM      6  O   CYSTA   1      79.131  94.466  70.349  1.00  0.00           O
ATOM      7  CB  CYSTA   1      79.701  96.586  67.689  1.00  0.00           C
ATOM     10  SG  CYSTA   1      78.991  97.096  66.078  1.00  0.00           S
ATOM     11  C1  CYSTA   1      77.931  95.726  65.538  1.00  0.00           C
ATOM     14  CA1 CYSTA   1      81.461  94.196  66.748  1.00  0.00           C
ATOM     15  OA1 CYSTA   1      81.771  95.246  66.209  1.00  0.00           O
ATOM     16  CA2 CYSTA   1      82.441  93.066  66.859  1.00  0.00           C
ATOM     19  C11 CYSTA   1      77.601  95.676  64.019  1.00  0.00           C
ATOM     21  O11 CYSTA   1      78.751  95.906  63.188  1.00  0.00           O
ATOM     22  CX1 CYSTA   1      79.601  94.886  63.159  1.00  0.00           C
ATOM     23  OX1 CYSTA   1      79.531  93.876  63.848  1.00  0.00           O
ATOM     24  CX2 CYSTA   1      80.551  95.016  61.979  1.00  0.00           C
ATOM     27  C12 CYSTA   1      76.451  96.656  63.648  1.00  0.00           C
ATOM     30  O12 CYSTA   1      76.831  98.036  63.839  1.00  0.00           O
ATOM     31  CD1 CYSTA   1      75.821  98.836  64.178  1.00  0.00           C
ATOM     32  OD1 CYSTA   1      74.681  98.476  64.388  1.00  0.00           O
ATOM     33  CD2 CYSTA   1      76.251 100.296  64.108  1.00  0.00           C
ATOM     36  CA3 CYSTA   1      81.891  91.736  66.309  1.00  0.00           C
ATOM     39  CA4 CYSTA   1      82.951  90.626  66.398  1.00  0.00           C
ATOM     42  CA5 CYSTA   1      82.471  89.276  65.879  1.00  0.00           C
ATOM     45  CA6 CYSTA   1      81.991  89.356  64.428  1.00  0.00           C
ATOM     48  CA7 CYSTA   1      81.811  87.986  63.788  1.00  0.00           C
ATOM     51  CA8 CYSTA   1      81.541  88.096  62.288  1.00  0.00           C
ATOM     54  CA9 CYSTA   1      81.621  86.756  61.549  1.00  0.00           C
ATOM     57 0CA1 CYSTA   1      80.301  85.976  61.479  1.00  0.00           C
ATOM     60 1CA1 CYSTA   1      79.961  85.166  62.729  1.00  0.00           C
ATOM     63 2CA1 CYSTA   1      78.741  84.266  62.479  1.00  0.00           C
ATOM     66 3CA1 CYSTA   1      78.581  83.156  63.528  1.00  0.00           C
ATOM     69 4CA1 CYSTA   1      77.331  82.296  63.328  1.00  0.00           C
ATOM     72 5CA1 CYSTA   1      77.201  81.666  61.938  1.00  0.00           C
ATOM     75 6CA1 CYSTA   1      76.001  80.736  61.799  1.00  0.00           C
ATOM     79  CD3 CYSTA   1      75.541 100.986  62.919  1.00  0.00           C
ATOM     82  CD4 CYSTA   1      76.141 100.546  61.579  1.00  0.00           C
ATOM     85  CD5 CYSTA   1      75.381 101.026  60.349  1.00  0.00           C
ATOM     88  CD6 CYSTA   1      76.091 100.606  59.039  1.00  0.00           C
ATOM     91  CD7 CYSTA   1      75.211 100.886  57.819  1.00  0.00           C
ATOM     94  CD8 CYSTA   1      75.701 100.376  56.459  1.00  0.00           C
ATOM     97  CD9 CYSTA   1      74.541 100.236  55.449  1.00  0.00           C
ATOM    100 0CD1 CYSTA   1      75.001 100.076  53.988  1.00  0.00           C
ATOM    103 1CD1 CYSTA   1      75.911  98.866  53.759  1.00  0.00           C
ATOM    106 2CD1 CYSTA   1      76.481  98.846  52.328  1.00  0.00           C
ATOM    109 3CD1 CYSTA   1      77.471  97.696  52.108  1.00  0.00           C
ATOM    112 4CD1 CYSTA   1      78.321  97.856  50.849  1.00  0.00           C
ATOM    115 5CD1 CYSTA   1      77.521  97.936  49.549  1.00  0.00           C
ATOM    118 6CD1 CYSTA   1      78.401  98.156  48.309  1.00  0.00           C
ATOM    122  CX3 CYSTA   1      80.371  93.766  61.078  1.00  0.00           C
ATOM    125  CX4 CYSTA   1      80.961  93.996  59.699  1.00  0.00           C
ATOM    128  CX5 CYSTA   1      80.721  92.866  58.689  1.00  0.00           C
ATOM    131  CX6 CYSTA   1      81.731  91.706  58.799  1.00  0.00           C
ATOM    134  CX7 CYSTA   1      81.401  90.596  57.799  1.00  0.00           C
ATOM    137  CX8 CYSTA   1      82.331  89.376  57.889  1.00  0.00           C
ATOM    140  CX9 CYSTA   1      83.581  89.496  57.059  1.00  0.00           C
ATOM    142 0CX1 CYSTA   1      83.871  88.816  55.929  1.00  0.00           C
ATOM    144 1CX1 CYSTA   1      82.991  87.826  55.199  1.00  0.00           C
ATOM    147 2CX1 CYSTA   1      83.341  86.356  55.549  1.00  0.00           C
ATOM    150 3CX1 CYSTA   1      82.631  85.326  54.648  1.00  0.00           C
ATOM    153 4CX1 CYSTA   1      82.981  83.886  55.059  1.00  0.00           C
ATOM    156 5CX1 CYSTA   1      82.741  82.816  53.979  1.00  0.00           C
ATOM    159 6CX1 CYSTA   1      81.291  82.336  53.829  1.00  0.00           C
ATOM    162 7CX1 CYSTA   1      81.201  81.106  52.899  1.00  0.00           C
ATOM    165 8CX1 CYSTA   1      79.811  80.506  52.739  1.00  0.00           C
ATOM    169  N   SER A   2      81.211  95.086  69.889  1.00  0.00           N
ATOM    171  CA  SER A   2      81.721  94.576  71.169  1.00  0.00           C
ATOM    173  CB  SER A   2      83.271  94.706  71.258  1.00  0.00           C
ATOM    176  OG  SER A   2      83.831  93.826  72.229  1.00  0.00           O
ATOM    178  C   SER A   2      80.981  95.216  72.348  1.00  0.00           C
ATOM    179  O   SER A   2      80.651  94.566  73.339  1.00  0.00           O
ATOM    180  N   SER A   3      80.611  96.506  72.169  1.00  0.00           N
ATOM    182  CA  SER A   3      79.381  97.196  72.549  1.00  0.00           C
ATOM    184  CB  SER A   3      78.881  98.196  71.449  1.00  0.00           C
ATOM    187  OG  SER A   3      79.711  99.346  71.319  1.00  0.00           O
ATOM    189  C   SER A   3      78.151  96.416  73.018  1.00  0.00           C
ATOM    190  O   SER A   3      77.861  96.386  74.209  1.00  0.00           O
ATOM    191  N   ASN A   4      77.331  95.846  72.109  1.00  0.00           N
ATOM    193  CA  ASN A   4      76.031  95.296  72.489  1.00  0.00           C
ATOM    195  CB  ASN A   4      75.031  96.316  73.159  1.00  0.00           C
ATOM    198  CG  ASN A   4      74.491  97.506  72.348  1.00  0.00           C
ATOM    199  OD1 ASN A   4      73.411  98.026  72.659  1.00  0.00           O
ATOM    200  ND2 ASN A   4      75.221  97.956  71.309  1.00  0.00           N
ATOM    203  C   ASN A   4      75.301  94.566  71.358  1.00  0.00           C
ATOM    204  O   ASN A   4      74.411  95.096  70.699  1.00  0.00           O
ATOM    205  N   ALA A   5      75.561  93.266  71.148  1.00  0.00           N
ATOM    207  CA  ALA A   5      76.831  92.606  71.258  1.00  0.00           C
ATOM    209  CB  ALA A   5      76.711  91.446  72.269  1.00  0.00           C
ATOM    213  C   ALA A   5      77.231  92.296  69.788  1.00  0.00           C
ATOM    214  O   ALA A   5      76.901  93.056  68.889  1.00  0.00           O
ATOM    215  N   LYS A   6      77.991  91.276  69.388  1.00  0.00           N
ATOM    217  CA  LYS A   6      78.221  89.976  69.938  1.00  0.00           C
ATOM    219  CB  LYS A   6      77.721  88.886  68.939  1.00  0.00           C
ATOM    222  CG  LYS A   6      76.341  89.306  68.379  1.00  0.00           C
ATOM    225  CD  LYS A   6      75.301  88.206  68.068  1.00  0.00           C
ATOM    228  CE  LYS A   6      73.891  88.626  68.559  1.00  0.00           C
ATOM    231  NZ  LYS A   6      72.811  87.676  68.249  1.00  0.00           N
ATOM    235  C   LYS A   6      79.701  90.006  70.178  1.00  0.00           C
ATOM    236  O   LYS A   6      80.471  90.506  69.368  1.00  0.00           O
ATOM    237  N   ILE A   7      80.151  89.536  71.358  1.00  0.00           N
ATOM    239  CA  ILE A   7      80.691  88.186  71.309  1.00  0.00           C
ATOM    241  CB  ILE A   7      82.211  88.296  71.368  1.00  0.00           C
ATOM    243  CG2 ILE A   7      82.901  87.406  72.449  1.00  0.00           C
ATOM    247  CG1 ILE A   7      82.701  88.036  69.938  1.00  0.00           C
ATOM    250  CD  ILE A   7      84.191  87.806  69.828  1.00  0.00           C
ATOM    254  C   ILE A   7      80.091  87.246  72.319  1.00  0.00           C
ATOM    255  O   ILE A   7      80.211  86.036  72.199  1.00  0.00           O
ATOM    256  N   ASP A   8      79.351  87.756  73.309  1.00  0.00           N
ATOM    258  CA  ASP A   8      78.901  86.916  74.399  1.00  0.00           C
ATOM    260  CB  ASP A   8      78.661  87.776  75.669  1.00  0.00           C
ATOM    263  CG  ASP A   8      79.631  87.416  76.788  1.00  0.00           C
ATOM    264  OD1 ASP A   8      79.471  87.986  77.889  1.00  0.00           O
ATOM    265  OD2 ASP A   8      80.491  86.526  76.608  1.00  0.00           O
ATOM    266  C   ASP A   8      77.691  86.086  74.008  1.00  0.00           C
ATOM    267  O   ASP A   8      77.441  85.026  74.578  1.00  0.00           O
ATOM    268  N   GLN A   9      76.981  86.476  72.928  1.00  0.00           N
ATOM    270  CA  GLN A   9      76.021  85.606  72.288  1.00  0.00           C
ATOM    272  CB  GLN A   9      74.981  86.446  71.508  1.00  0.00           C
ATOM    275  CG  GLN A   9      73.621  85.726  71.328  1.00  0.00           C
ATOM    278  CD  GLN A   9      72.851  85.366  72.608  1.00  0.00           C
ATOM    279  OE1 GLN A   9      71.891  84.586  72.629  1.00  0.00           O
ATOM    280  NE2 GLN A   9      73.251  85.946  73.749  1.00  0.00           N
ATOM    283  C   GLN A   9      76.671  84.566  71.379  1.00  0.00           C
ATOM    284  O   GLN A   9      76.211  83.426  71.309  1.00  0.00           O
ATOM    285  N   LEU A  10      77.831  84.876  70.739  1.00  0.00           N
ATOM    287  CA  LEU A  10      78.651  83.846  70.089  1.00  0.00           C
ATOM    289  CB  LEU A  10      79.851  84.426  69.268  1.00  0.00           C
ATOM    292  CG  LEU A  10      79.561  84.656  67.758  1.00  0.00           C
ATOM    294  CD1 LEU A  10      80.801  85.186  67.019  1.00  0.00           C
ATOM    298  CD2 LEU A  10      78.391  85.606  67.489  1.00  0.00           C
ATOM    302  C   LEU A  10      79.141  82.846  71.129  1.00  0.00           C
ATOM    303  O   LEU A  10      79.121  81.636  70.909  1.00  0.00           O
ATOM    304  N   SER A  11      79.561  83.326  72.309  1.00  0.00           N
ATOM    306  CA  SER A  11      80.101  82.476  73.368  1.00  0.00           C
ATOM    308  CB  SER A  11      80.871  83.346  74.409  1.00  0.00           C
ATOM    311  OG  SER A  11      82.011  82.686  74.968  1.00  0.00           O
ATOM    313  C   SER A  11      79.021  81.626  74.049  1.00  0.00           C
ATOM    314  O   SER A  11      79.291  80.496  74.469  1.00  0.00           O
ATOM    315  N   SER A  12      77.771  82.126  74.188  1.00  0.00           N
ATOM    317  CA  SER A  12      76.731  81.466  74.968  1.00  0.00           C
ATOM    319  CB  SER A  12      75.661  82.466  75.498  1.00  0.00           C
ATOM    322  OG  SER A  12      74.761  81.856  76.428  1.00  0.00           O
ATOM    324  C   SER A  12      76.041  80.386  74.148  1.00  0.00           C
ATOM    325  O   SER A  12      75.871  79.266  74.599  1.00  0.00           O
ATOM    326  N   ASP A  13      75.741  80.676  72.858  1.00  0.00           N
ATOM    328  CA  ASP A  13      75.111  79.726  71.969  1.00  0.00           C
ATOM    330  CB  ASP A  13      73.881  80.346  71.258  1.00  0.00           C
ATOM    333  CG  ASP A  13      72.711  80.456  72.249  1.00  0.00           C
ATOM    334  OD1 ASP A  13      71.601  80.856  71.818  1.00  0.00           O
ATOM    335  OD2 ASP A  13      72.901  80.126  73.449  1.00  0.00           O
ATOM    336  C   ASP A  13      76.161  79.096  71.049  1.00  0.00           C
ATOM    337  O   ASP A  13      75.911  78.626  69.938  1.00  0.00           O
ATOM    338  N   VAL A  14      77.421  78.996  71.538  1.00  0.00           N
ATOM    340  CA  VAL A  14      78.221  77.796  71.319  1.00  0.00           C
ATOM    342  CB  VAL A  14      79.661  78.116  70.938  1.00  0.00           C
ATOM    344  CG1 VAL A  14      80.561  76.866  70.958  1.00  0.00           C
ATOM    348  CG2 VAL A  14      79.691  78.706  69.519  1.00  0.00           C
ATOM    352  C   VAL A  14      78.151  76.876  72.538  1.00  0.00           C
ATOM    353  O   VAL A  14      78.051  75.666  72.389  1.00  0.00           O
ATOM    354  N   GLN A  15      78.091  77.416  73.779  1.00  0.00           N
ATOM    356  CA  GLN A  15      77.911  76.626  75.008  1.00  0.00           C
ATOM    358  CB  GLN A  15      77.871  77.556  76.279  1.00  0.00           C
ATOM    361  CG  GLN A  15      78.931  77.246  77.379  1.00  0.00           C
ATOM    364  CD  GLN A  15      80.211  78.096  77.279  1.00  0.00           C
ATOM    365  OE1 GLN A  15      80.761  78.586  78.279  1.00  0.00           O
ATOM    366  NE2 GLN A  15      80.671  78.336  76.038  1.00  0.00           N
ATOM    369  C   GLN A  15      76.611  75.826  74.938  1.00  0.00           C
ATOM    370  O   GLN A  15      76.551  74.616  75.169  1.00  0.00           O
ATOM    371  N   THR A  16      75.511  76.496  74.508  1.00  0.00           N
ATOM    373  CA  THR A  16      74.181  75.886  74.549  1.00  0.00           C
ATOM    375  CB  THR A  16      73.041  76.916  74.549  1.00  0.00           C
ATOM    377  OG1 THR A  16      72.121  76.626  75.588  1.00  0.00           O
ATOM    379  CG2 THR A  16      72.221  77.026  73.258  1.00  0.00           C
ATOM    383  C   THR A  16      74.001  74.866  73.458  1.00  0.00           C
ATOM    384  O   THR A  16      73.241  73.896  73.609  1.00  0.00           O
ATOM    385  N   LEU A  17      74.771  74.966  72.368  1.00  0.00           N
ATOM    387  CA  LEU A  17      74.701  74.046  71.249  1.00  0.00           C
ATOM    389  CB  LEU A  17      75.061  74.746  69.909  1.00  0.00           C
ATOM    392  CG  LEU A  17      73.851  75.386  69.178  1.00  0.00           C
ATOM    394  CD1 LEU A  17      74.251  76.066  67.879  1.00  0.00           C
ATOM    398  CD2 LEU A  17      73.041  76.376  70.019  1.00  0.00           C
ATOM    402  C   LEU A  17      75.581  72.816  71.489  1.00  0.00           C
ATOM    403  O   LEU A  17      75.571  71.886  70.688  1.00  0.00           O
ATOM    404  N   ASN A  18      76.271  72.726  72.648  1.00  0.00           N
ATOM    406  CA  ASN A  18      76.711  71.456  73.208  1.00  0.00           C
ATOM    408  CB  ASN A  18      78.001  71.636  74.069  1.00  0.00           C
ATOM    411  CG  ASN A  18      78.771  70.346  74.379  1.00  0.00           C
ATOM    412  OD1 ASN A  18      79.831  70.406  75.008  1.00  0.00           O
ATOM    413  ND2 ASN A  18      78.291  69.156  73.959  1.00  0.00           N
ATOM    416  C   ASN A  18      75.631  70.876  74.108  1.00  0.00           C
ATOM    417  O   ASN A  18      75.201  69.736  73.968  1.00  0.00           O
ATOM    418  N   ALA A  19      75.161  71.696  75.078  1.00  0.00           N
ATOM    420  CA  ALA A  19      74.351  71.276  76.209  1.00  0.00           C
ATOM    422  CB  ALA A  19      74.191  72.486  77.148  1.00  0.00           C
ATOM    426  C   ALA A  19      72.991  70.736  75.818  1.00  0.00           C
ATOM    427  O   ALA A  19      72.391  69.886  76.489  1.00  0.00           O
ATOM    428  N   LYS A  20      72.461  71.206  74.688  1.00  0.00           N
ATOM    430  CA  LYS A  20      71.171  70.786  74.198  1.00  0.00           C
ATOM    432  CB  LYS A  20      70.271  72.016  74.029  1.00  0.00           C
ATOM    435  CG  LYS A  20      69.231  72.106  75.159  1.00  0.00           C
ATOM    438  CD  LYS A  20      69.321  73.306  76.109  1.00  0.00           C
ATOM    441  CE  LYS A  20      69.761  73.016  77.549  1.00  0.00           C
ATOM    444  NZ  LYS A  20      69.251  74.086  78.409  1.00  0.00           N
ATOM    448  C   LYS A  20      71.231  69.876  72.989  1.00  0.00           C
ATOM    449  O   LYS A  20      70.201  69.546  72.409  1.00  0.00           O
ATOM    450  N   VAL A  21      72.441  69.356  72.669  1.00  0.00           N
ATOM    452  CA  VAL A  21      72.551  68.046  72.059  1.00  0.00           C
ATOM    454  CB  VAL A  21      73.851  67.916  71.258  1.00  0.00           C
ATOM    456  CG1 VAL A  21      74.081  66.476  70.779  1.00  0.00           C
ATOM    460  CG2 VAL A  21      73.781  68.866  70.049  1.00  0.00           C
ATOM    464  C   VAL A  21      72.471  66.966  73.138  1.00  0.00           C
ATOM    465  O   VAL A  21      71.691  66.016  73.068  1.00  0.00           O
ATOM    466  N   ASP A  22      73.291  67.106  74.219  1.00  0.00           N
ATOM    468  CA  ASP A  22      73.641  66.016  75.118  1.00  0.00           C
ATOM    470  CB  ASP A  22      74.881  66.476  75.949  1.00  0.00           C
ATOM    473  CG  ASP A  22      75.681  65.296  76.489  1.00  0.00           C
ATOM    474  OD1 ASP A  22      76.001  65.276  77.709  1.00  0.00           O
ATOM    475  OD2 ASP A  22      76.071  64.426  75.688  1.00  0.00           O
ATOM    476  C   ASP A  22      72.481  65.636  76.049  1.00  0.00           C
ATOM    477  O   ASP A  22      72.351  64.516  76.538  1.00  0.00           O
ATOM    478  N   GLN A  23      71.571  66.596  76.299  1.00  0.00           N
ATOM    480  CA  GLN A  23      70.431  66.406  77.159  1.00  0.00           C
ATOM    482  CB  GLN A  23      70.081  67.766  77.809  1.00  0.00           C
ATOM    485  CG  GLN A  23      69.261  67.656  79.118  1.00  0.00           C
ATOM    488  CD  GLN A  23      69.951  66.906  80.257  1.00  0.00           C
ATOM    489  OE1 GLN A  23      69.371  66.796  81.348  1.00  0.00           O
ATOM    490  NE2 GLN A  23      71.231  66.496  80.118  1.00  0.00           N
ATOM    493  C   GLN A  23      69.221  65.896  76.419  1.00  0.00           C
ATOM    494  O   GLN A  23      68.391  65.176  76.958  1.00  0.00           O
ATOM    495  N   LEU A  24      69.111  66.206  75.118  1.00  0.00           N
ATOM    497  CA  LEU A  24      68.141  65.586  74.229  1.00  0.00           C
ATOM    499  CB  LEU A  24      68.191  66.316  72.868  1.00  0.00           C
ATOM    502  CG  LEU A  24      66.801  66.706  72.328  1.00  0.00           C
ATOM    504  CD1 LEU A  24      67.011  67.496  71.049  1.00  0.00           C
ATOM    508  CD2 LEU A  24      66.001  67.546  73.328  1.00  0.00           C
ATOM    512  C   LEU A  24      68.411  64.106  74.069  1.00  0.00           C
ATOM    513  O   LEU A  24      67.531  63.256  74.219  1.00  0.00           O
ATOM    514  N   SER A  25      69.691  63.756  73.849  1.00  0.00           N
ATOM    516  CA  SER A  25      70.091  62.376  73.809  1.00  0.00           C
ATOM    518  CB  SER A  25      71.621  62.256  73.578  1.00  0.00           C
ATOM    521  OG  SER A  25      72.021  62.676  72.279  1.00  0.00           O
ATOM    523  C   SER A  25      69.791  61.596  75.089  1.00  0.00           C
ATOM    524  O   SER A  25      69.161  60.536  75.089  1.00  0.00           O
ATOM    525  N   ASN A  26      70.171  62.136  76.258  1.00  0.00           N
ATOM    527  CA  ASN A  26      69.971  61.386  77.489  1.00  0.00           C
ATOM    529  CB  ASN A  26      70.921  61.856  78.648  1.00  0.00           C
ATOM    532  CG  ASN A  26      71.921  60.826  79.209  1.00  0.00           C
ATOM    533  OD1 ASN A  26      72.841  61.166  79.949  1.00  0.00           O
ATOM    534  ND2 ASN A  26      71.801  59.526  78.879  1.00  0.00           N
ATOM    537  C   ASN A  26      68.501  61.306  77.928  1.00  0.00           C
ATOM    538  O   ASN A  26      68.111  60.286  78.479  1.00  0.00           O
ATOM    539  N   ASP A  27      67.641  62.306  77.618  1.00  0.00           N
ATOM    541  CA  ASP A  27      66.221  62.206  77.948  1.00  0.00           C
ATOM    543  CB  ASP A  27      65.561  63.616  77.998  1.00  0.00           C
ATOM    546  CG  ASP A  27      65.951  64.356  79.268  1.00  0.00           C
ATOM    547  OD1 ASP A  27      65.541  65.546  79.399  1.00  0.00           O
ATOM    548  OD2 ASP A  27      66.581  63.736  80.178  1.00  0.00           O
ATOM    549  C   ASP A  27      65.451  61.226  77.049  1.00  0.00           C
ATOM    550  O   ASP A  27      64.551  60.516  77.499  1.00  0.00           O
ATOM    551  N   VAL A  28      65.851  61.076  75.769  1.00  0.00           N
ATOM    553  CA  VAL A  28      65.401  59.956  74.938  1.00  0.00           C
ATOM    555  CB  VAL A  28      65.821  60.106  73.479  1.00  0.00           C
ATOM    557  CG1 VAL A  28      65.481  58.856  72.639  1.00  0.00           C
ATOM    561  CG2 VAL A  28      65.071  61.316  72.889  1.00  0.00           C
ATOM    565  C   VAL A  28      65.831  58.596  75.489  1.00  0.00           C
ATOM    566  O   VAL A  28      65.041  57.666  75.618  1.00  0.00           O
ATOM    567  N   ASN A  29      67.121  58.446  75.889  1.00  0.00           N
ATOM    569  CA  ASN A  29      67.631  57.206  76.428  1.00  0.00           C
ATOM    571  CB  ASN A  29      69.171  57.396  76.569  1.00  0.00           C
ATOM    574  CG  ASN A  29      70.001  56.146  76.899  1.00  0.00           C
ATOM    575  OD1 ASN A  29      70.951  55.846  76.169  1.00  0.00           O
ATOM    576  ND2 ASN A  29      69.661  55.426  77.979  1.00  0.00           N
ATOM    579  C   ASN A  29      66.931  56.796  77.739  1.00  0.00           C
ATOM    580  O   ASN A  29      66.471  55.666  77.919  1.00  0.00           O
ATOM    581  N   ALA A  30      66.801  57.756  78.679  1.00  0.00           N
ATOM    583  CA  ALA A  30      66.261  57.566  79.999  1.00  0.00           C
ATOM    585  CB  ALA A  30      66.241  58.956  80.659  1.00  0.00           C
ATOM    589  C   ALA A  30      64.841  57.036  80.038  1.00  0.00           C
ATOM    590  O   ALA A  30      64.511  56.096  80.779  1.00  0.00           O
ATOM    591  N   MET A  31      63.941  57.606  79.219  1.00  0.00           N
ATOM    593  CA  MET A  31      62.561  57.226  79.299  1.00  0.00           C
ATOM    595  CB  MET A  31      61.671  58.336  78.709  1.00  0.00           C
ATOM    598  CG  MET A  31      60.191  58.176  79.099  1.00  0.00           C
ATOM    601  SD  MET A  31      59.871  58.326  80.879  1.00  0.00           S
ATOM    602  CE  MET A  31      58.081  58.166  80.629  1.00  0.00           C
ATOM    606  C   MET A  31      62.311  55.876  78.629  1.00  0.00           C
ATOM    607  O   MET A  31      61.501  55.076  79.089  1.00  0.00           O
ATOM    608  N   ARG A  32      63.101  55.516  77.589  1.00  0.00           N
ATOM    610  CA  ARG A  32      63.051  54.176  77.049  1.00  0.00           C
ATOM    612  CB  ARG A  32      63.941  53.976  75.818  1.00  0.00           C
ATOM    615  CG  ARG A  32      63.611  54.866  74.609  1.00  0.00           C
ATOM    618  CD  ARG A  32      64.071  54.216  73.309  1.00  0.00           C
ATOM    621  NE  ARG A  32      63.071  53.216  72.829  1.00  0.00           N
ATOM    623  CZ  ARG A  32      63.421  52.256  71.979  1.00  0.00           C
ATOM    624  NH1 ARG A  32      62.541  51.626  71.229  1.00  0.00           N
ATOM    627  NH2 ARG A  32      64.661  51.846  71.859  1.00  0.00           N
ATOM    630  C   ARG A  32      63.431  53.086  78.049  1.00  0.00           C
ATOM    631  O   ARG A  32      62.731  52.086  78.178  1.00  0.00           O
ATOM    632  N   SER A  33      64.541  53.286  78.799  1.00  0.00           N
ATOM    634  CA  SER A  33      64.961  52.386  79.879  1.00  0.00           C
ATOM    636  CB  SER A  33      66.251  52.866  80.599  1.00  0.00           C
ATOM    639  OG  SER A  33      67.381  52.846  79.718  1.00  0.00           O
ATOM    641  C   SER A  33      63.901  52.166  80.938  1.00  0.00           C
ATOM    642  O   SER A  33      63.491  51.036  81.179  1.00  0.00           O
ATOM    643  N   ASP A  34      63.381  53.236  81.579  1.00  0.00           N
ATOM    645  CA  ASP A  34      62.571  53.026  82.768  1.00  0.00           C
ATOM    647  CB  ASP A  34      62.971  53.966  83.969  1.00  0.00           C
ATOM    650  CG  ASP A  34      64.171  53.476  84.788  1.00  0.00           C
ATOM    651  OD1 ASP A  34      64.271  53.886  85.979  1.00  0.00           O
ATOM    652  OD2 ASP A  34      65.031  52.716  84.268  1.00  0.00           O
ATOM    653  C   ASP A  34      61.061  53.016  82.468  1.00  0.00           C
ATOM    654  O   ASP A  34      60.271  52.696  83.349  1.00  0.00           O
ATOM    655  N   VAL A  35      60.601  53.226  81.208  1.00  0.00           N
ATOM    657  CA  VAL A  35      59.331  52.646  80.758  1.00  0.00           C
ATOM    659  CB  VAL A  35      58.891  53.136  79.368  1.00  0.00           C
ATOM    661  CG1 VAL A  35      57.721  52.276  78.828  1.00  0.00           C
ATOM    665  CG2 VAL A  35      58.421  54.596  79.499  1.00  0.00           C
ATOM    669  C   VAL A  35      59.361  51.126  80.779  1.00  0.00           C
ATOM    670  O   VAL A  35      58.441  50.466  81.238  1.00  0.00           O
ATOM    671  N   GLN A  36      60.441  50.496  80.289  1.00  0.00           N
ATOM    673  CA  GLN A  36      60.471  49.056  80.189  1.00  0.00           C
ATOM    675  CB  GLN A  36      61.511  48.626  79.129  1.00  0.00           C
ATOM    678  CG  GLN A  36      61.281  47.186  78.598  1.00  0.00           C
ATOM    681  CD  GLN A  36      59.891  46.946  77.989  1.00  0.00           C
ATOM    682  OE1 GLN A  36      59.411  45.826  77.829  1.00  0.00           O
ATOM    683  NE2 GLN A  36      59.211  48.036  77.569  1.00  0.00           N
ATOM    686  C   GLN A  36      60.771  48.396  81.518  1.00  0.00           C
ATOM    687  O   GLN A  36      60.251  47.326  81.828  1.00  0.00           O
ATOM    688  N   ALA A  37      61.521  49.086  82.388  1.00  0.00           N
ATOM    690  CA  ALA A  37      61.651  48.716  83.788  1.00  0.00           C
ATOM    692  CB  ALA A  37      62.601  49.696  84.519  1.00  0.00           C
ATOM    696  C   ALA A  37      60.331  48.696  84.568  1.00  0.00           C
ATOM    697  O   ALA A  37      60.081  47.796  85.368  1.00  0.00           O
ATOM    698  N   ALA A  38      59.471  49.716  84.338  1.00  0.00           N
ATOM    700  CA  ALA A  38      58.131  49.786  84.869  1.00  0.00           C
ATOM    702  CB  ALA A  38      57.611  51.226  84.729  1.00  0.00           C
ATOM    706  C   ALA A  38      57.161  48.776  84.298  1.00  0.00           C
ATOM    707  O   ALA A  38      56.431  48.126  85.049  1.00  0.00           O
ATOM    708  N   LYS A  39      57.151  48.546  82.969  1.00  0.00           N
ATOM    710  CA  LYS A  39      56.371  47.456  82.409  1.00  0.00           C
ATOM    712  CB  LYS A  39      56.381  47.476  80.858  1.00  0.00           C
ATOM    715  CG  LYS A  39      55.701  48.696  80.238  1.00  0.00           C
ATOM    718  CD  LYS A  39      55.671  48.656  78.709  1.00  0.00           C
ATOM    721  CE  LYS A  39      54.971  49.876  78.109  1.00  0.00           C
ATOM    724  NZ  LYS A  39      55.021  49.866  76.639  1.00  0.00           N
ATOM    728  C   LYS A  39      56.761  46.056  82.878  1.00  0.00           C
ATOM    729  O   LYS A  39      55.911  45.276  83.318  1.00  0.00           O
ATOM    730  N   ASP A  40      58.071  45.706  82.859  1.00  0.00           N
ATOM    732  CA  ASP A  40      58.551  44.386  83.229  1.00  0.00           C
ATOM    734  CB  ASP A  40      60.091  44.226  82.989  1.00  0.00           C
ATOM    737  CG  ASP A  40      60.461  44.106  81.518  1.00  0.00           C
ATOM    738  OD1 ASP A  40      61.671  43.956  81.208  1.00  0.00           O
ATOM    739  OD2 ASP A  40      59.531  44.056  80.678  1.00  0.00           O
ATOM    740  C   ASP A  40      58.221  44.026  84.669  1.00  0.00           C
ATOM    741  O   ASP A  40      57.781  42.906  84.958  1.00  0.00           O
ATOM    742  N   ASP A  41      58.451  44.966  85.629  1.00  0.00           N
ATOM    744  CA  ASP A  41      58.601  44.536  87.008  1.00  0.00           C
ATOM    746  CB  ASP A  41      59.831  45.206  87.668  1.00  0.00           C
ATOM    749  CG  ASP A  41      60.611  44.216  88.498  1.00  0.00           C
ATOM    750  OD1 ASP A  41      61.641  44.636  89.079  1.00  0.00           O
ATOM    751  OD2 ASP A  41      60.301  42.996  88.519  1.00  0.00           O
ATOM    752  C   ASP A  41      57.361  44.806  87.819  1.00  0.00           C
ATOM    753  O   ASP A  41      57.081  44.106  88.788  1.00  0.00           O
ATOM    754  N   ALA A  42      56.501  45.746  87.388  1.00  0.00           N
ATOM    756  CA  ALA A  42      55.131  45.756  87.859  1.00  0.00           C
ATOM    758  CB  ALA A  42      54.401  46.936  87.229  1.00  0.00           C
ATOM    762  C   ALA A  42      54.381  44.486  87.509  1.00  0.00           C
ATOM    763  O   ALA A  42      53.731  43.886  88.358  1.00  0.00           O
ATOM    764  N   ALA A  43      54.521  44.016  86.259  1.00  0.00           N
ATOM    766  CA  ALA A  43      53.921  42.776  85.828  1.00  0.00           C
ATOM    768  CB  ALA A  43      54.211  42.626  84.338  1.00  0.00           C
ATOM    772  C   ALA A  43      54.401  41.546  86.579  1.00  0.00           C
ATOM    773  O   ALA A  43      53.601  40.736  87.068  1.00  0.00           O
ATOM    774  N   ARG A  44      55.731  41.426  86.779  1.00  0.00           N
ATOM    776  CA  ARG A  44      56.301  40.396  87.639  1.00  0.00           C
ATOM    778  CB  ARG A  44      57.851  40.446  87.649  1.00  0.00           C
ATOM    781  CG  ARG A  44      58.541  40.086  86.309  1.00  0.00           C
ATOM    784  CD  ARG A  44      60.051  40.446  86.249  1.00  0.00           C
ATOM    787  NE  ARG A  44      60.551  40.346  84.838  1.00  0.00           N
ATOM    789  CZ  ARG A  44      61.831  40.456  84.508  1.00  0.00           C
ATOM    790  NH1 ARG A  44      62.231  40.386  83.258  1.00  0.00           N
ATOM    793  NH2 ARG A  44      62.771  40.656  85.419  1.00  0.00           N
ATOM    796  C   ARG A  44      55.801  40.456  89.089  1.00  0.00           C
ATOM    797  O   ARG A  44      55.451  39.436  89.678  1.00  0.00           O
ATOM    798  N   ALA A  45      55.701  41.676  89.648  1.00  0.00           N
ATOM    800  CA  ALA A  45      55.111  41.966  90.938  1.00  0.00           C
ATOM    802  CB  ALA A  45      55.241  43.456  91.299  1.00  0.00           C
ATOM    806  C   ALA A  45      53.651  41.556  91.068  1.00  0.00           C
ATOM    807  O   ALA A  45      53.241  41.046  92.108  1.00  0.00           O
ATOM    808  N   ASN A  46      52.821  41.756  90.009  1.00  0.00           N
ATOM    810  CA  ASN A  46      51.471  41.216  89.929  1.00  0.00           C
ATOM    812  CB  ASN A  46      50.821  41.556  88.549  1.00  0.00           C
ATOM    815  CG  ASN A  46      49.721  42.596  88.638  1.00  0.00           C
ATOM    816  OD1 ASN A  46      49.661  43.526  87.839  1.00  0.00           O
ATOM    817  ND2 ASN A  46      48.801  42.446  89.629  1.00  0.00           N
ATOM    820  C   ASN A  46      51.431  39.706  90.069  1.00  0.00           C
ATOM    821  O   ASN A  46      50.691  39.176  90.898  1.00  0.00           O
ATOM    822  N   GLN A  47      52.261  38.996  89.279  1.00  0.00           N
ATOM    824  CA  GLN A  47      52.311  37.546  89.309  1.00  0.00           C
ATOM    826  CB  GLN A  47      53.151  37.006  88.129  1.00  0.00           C
ATOM    829  CG  GLN A  47      52.361  36.216  87.049  1.00  0.00           C
ATOM    832  CD  GLN A  47      51.351  36.966  86.179  1.00  0.00           C
ATOM    833  OE1 GLN A  47      50.821  36.396  85.229  1.00  0.00           O
ATOM    834  NE2 GLN A  47      51.091  38.266  86.439  1.00  0.00           N
ATOM    837  C   GLN A  47      52.791  36.976  90.629  1.00  0.00           C
ATOM    838  O   GLN A  47      52.231  36.006  91.148  1.00  0.00           O
ATOM    839  N   ARG A  48      53.841  37.596  91.218  1.00  0.00           N
ATOM    841  CA  ARG A  48      54.391  37.216  92.509  1.00  0.00           C
ATOM    843  CB  ARG A  48      55.511  38.196  92.929  1.00  0.00           C
ATOM    846  CG  ARG A  48      56.871  37.896  92.269  1.00  0.00           C
ATOM    849  CD  ARG A  48      58.081  38.356  93.099  1.00  0.00           C
ATOM    852  NE  ARG A  48      58.971  39.246  92.288  1.00  0.00           N
ATOM    854  CZ  ARG A  48      60.061  39.836  92.768  1.00  0.00           C
ATOM    855  NH1 ARG A  48      60.651  40.796  92.089  1.00  0.00           N
ATOM    858  NH2 ARG A  48      60.571  39.476  93.909  1.00  0.00           N
ATOM    861  C   ARG A  48      53.391  37.106  93.648  1.00  0.00           C
ATOM    862  O   ARG A  48      53.421  36.116  94.368  1.00  0.00           O
ATOM    863  N   LEU A  49      52.501  38.096  93.778  1.00  0.00           N
ATOM    865  CA  LEU A  49      51.321  38.126  94.639  1.00  0.00           C
ATOM    867  CB  LEU A  49      51.561  38.636  96.098  1.00  0.00           C
ATOM    870  CG  LEU A  49      51.841  37.666  97.269  1.00  0.00           C
ATOM    872  CD1 LEU A  49      51.441  38.356  98.587  1.00  0.00           C
ATOM    876  CD2 LEU A  49      53.311  37.226  97.348  1.00  0.00           C
ATOM    880  C   LEU A  49      50.281  37.016  94.468  1.00  0.00           C
ATOM    881  O   LEU A  49      49.631  36.566  95.408  1.00  0.00           O
ATOM    882  N   ASP A  50      49.981  36.626  93.209  1.00  0.00           N
ATOM    884  CA  ASP A  50      48.811  35.816  92.908  1.00  0.00           C
ATOM    886  CB  ASP A  50      48.461  36.106  91.439  1.00  0.00           C
ATOM    889  CG  ASP A  50      47.041  35.756  91.088  1.00  0.00           C
ATOM    890  OD1 ASP A  50      46.771  35.416  89.909  1.00  0.00           O
ATOM    891  OD2 ASP A  50      46.151  35.906  91.959  1.00  0.00           O
ATOM    892  C   ASP A  50      49.051  34.336  93.199  1.00  0.00           C
ATOM    893  O   ASP A  50      48.241  33.646  93.819  1.00  0.00           O
ATOM    894  N   ASN A  51      50.261  33.836  92.878  1.00  0.00           N
ATOM    896  CA  ASN A  51      50.791  32.636  93.498  1.00  0.00           C
ATOM    898  CB  ASN A  51      51.431  31.606  92.499  1.00  0.00           C
ATOM    901  CG  ASN A  51      52.661  32.006  91.679  1.00  0.00           C
ATOM    902  OD1 ASN A  51      53.321  31.126  91.119  1.00  0.00           O
ATOM    903  ND2 ASN A  51      53.031  33.296  91.579  1.00  0.00           N
ATOM    906  C   ASN A  51      51.691  33.006  94.678  1.00  0.00           C
ATOM    907  O   ASN A  51      51.561  34.076  95.268  1.00  0.00           O
ATOM    908  N   MET A  52      52.601  32.086  95.068  1.00  0.00           N
ATOM    910  CA  MET A  52      53.581  32.276  96.129  1.00  0.00           C
ATOM    912  CB  MET A  52      54.571  33.376  95.709  1.00  0.00           C
ATOM    915  CG  MET A  52      55.981  33.226  96.309  1.00  0.00           C
ATOM    918  SD  MET A  52      57.291  33.476  95.068  1.00  0.00           S
ATOM    919  CE  MET A  52      58.541  33.906  96.289  1.00  0.00           C
ATOM    923  C   MET A  52      52.941  32.526  97.498  1.00  0.00           C
ATOM    924  O   MET A  52      53.101  33.566  98.148  1.00  0.00           O
ATOM    925  N   ALA A  53      52.171  31.506  97.948  1.00  0.00           N
ATOM    927  CA  ALA A  53      51.471  31.416  99.219  1.00  0.00           C
ATOM    929  CB  ALA A  53      50.731  30.066  99.309  1.00  0.00           C
ATOM    933  C   ALA A  53      52.281  31.686 100.499  1.00  0.00           C
ATOM    934  O   ALA A  53      53.461  32.006 100.469  1.00  0.00           O
ATOM    935  N   THR A  54      51.601  31.636 101.658  1.00  0.00           N
ATOM    937  CA  THR A  54      52.101  32.116 102.938  1.00  0.00           C
ATOM    939  CB  THR A  54      51.241  33.276 103.458  1.00  0.00           C
ATOM    941  OG1 THR A  54      51.971  34.136 104.309  1.00  0.00           O
ATOM    943  CG2 THR A  54      49.981  32.786 104.188  1.00  0.00           C
ATOM    947  C   THR A  54      52.231  30.976 103.999  1.00  0.00           C
ATOM    948  OT1 THR A  54      51.331  30.086 104.069  1.00  0.00           O
ATOM    949  OT2 THR A  54      53.241  30.996 104.759  1.00  0.00           O
ATOM    950  NH3 POPEB  55      38.431   9.406  69.288  1.00  0.00           N
ATOM    954  C12 POPEB  55      37.631   8.336  69.979  1.00  0.00           C
ATOM    957  C11 POPEB  55      36.411   7.996  69.118  1.00  0.00           C
ATOM    960  P   POPEB  55      35.081   5.886  68.519  1.00  0.00           P
ATOM    961  O13 POPEB  55      36.081   5.456  67.508  1.00  0.00           O
ATOM    962  O14 POPEB  55      34.311   4.826  69.198  1.00  0.00           O
ATOM    963  O11 POPEB  55      34.121   6.966  67.829  1.00  0.00           O
ATOM    964  O12 POPEB  55      35.821   6.786  69.589  1.00  0.00           O
ATOM    965  C1  POPEB  55      33.061   6.566  66.949  1.00  0.00           C
ATOM    968  C2  POPEB  55      33.331   6.916  65.469  1.00  0.00           C
ATOM    970  O21 POPEB  55      32.521   6.026  64.669  1.00  0.00           O
ATOM    971  C21 POPEB  55      32.111   6.506  63.519  1.00  0.00           C
ATOM    972  O22 POPEB  55      32.181   7.666  63.159  1.00  0.00           O
ATOM    973  C22 POPEB  55      31.571   5.326  62.689  1.00  0.00           C
ATOM    976  C3  POPEB  55      34.811   6.716  65.078  1.00  0.00           C
ATOM    979  O31 POPEB  55      35.071   7.256  63.769  1.00  0.00           O
ATOM    980  C31 POPEB  55      35.821   6.536  62.979  1.00  0.00           C
ATOM    981  O32 POPEB  55      36.231   5.406  63.188  1.00  0.00           O
ATOM    982  C32 POPEB  55      36.071   7.316  61.699  1.00  0.00           C
ATOM    985  C23 POPEB  55      31.681   5.546  61.159  1.00  0.00           C
ATOM    988  C24 POPEB  55      31.481   4.246  60.339  1.00  0.00           C
ATOM    991  C25 POPEB  55      30.021   3.776  60.269  1.00  0.00           C
ATOM    994  C26 POPEB  55      29.841   2.536  59.368  1.00  0.00           C
ATOM    997  C27 POPEB  55      28.371   2.086  59.289  1.00  0.00           C
ATOM   1000  C28 POPEB  55      28.131   0.816  58.438  1.00  0.00           C
ATOM   1003  C29 POPEB  55      28.761  -0.406  59.049  1.00  0.00           C
ATOM   1005 0C21 POPEB  55      29.171  -1.516  58.409  1.00  0.00           C
ATOM   1007 1C21 POPEB  55      29.021  -1.836  56.949  1.00  0.00           C
ATOM   1010 2C21 POPEB  55      28.271  -3.166  56.719  1.00  0.00           C
ATOM   1013 3C21 POPEB  55      29.101  -4.446  56.949  1.00  0.00           C
ATOM   1016 4C21 POPEB  55      28.411  -5.706  56.409  1.00  0.00           C
ATOM   1019 5C21 POPEB  55      29.401  -6.856  56.109  1.00  0.00           C
ATOM   1022 6C21 POPEB  55      28.721  -8.086  55.489  1.00  0.00           C
ATOM   1025 7C21 POPEB  55      29.721  -9.086  54.898  1.00  0.00           C
ATOM   1028 8C21 POPEB  55      29.061 -10.336  54.299  1.00  0.00           C
ATOM   1032  C33 POPEB  55      37.571   7.296  61.319  1.00  0.00           C
ATOM   1035  C34 POPEB  55      37.951   8.586  60.599  1.00  0.00           C
ATOM   1038  C35 POPEB  55      37.361   8.686  59.199  1.00  0.00           C
ATOM   1041  C36 POPEB  55      37.331  10.136  58.708  1.00  0.00           C
ATOM   1044  C37 POPEB  55      37.701  10.256  57.239  1.00  0.00           C
ATOM   1047  C38 POPEB  55      37.361  11.636  56.659  1.00  0.00           C
ATOM   1050  C39 POPEB  55      37.991  11.876  55.279  1.00  0.00           C
ATOM   1053 0C31 POPEB  55      37.971  10.616  54.409  1.00  0.00           C
ATOM   1056 1C31 POPEB  55      38.471  10.836  52.979  1.00  0.00           C
ATOM   1059 2C31 POPEB  55      38.611   9.486  52.269  1.00  0.00           C
ATOM   1062 3C31 POPEB  55      38.731   9.596  50.749  1.00  0.00           C
ATOM   1065 4C31 POPEB  55      37.831   8.566  50.058  1.00  0.00           C
ATOM   1068 5C31 POPEB  55      37.991   8.526  48.539  1.00  0.00           C
ATOM   1071 6C31 POPEB  55      36.991   7.586  47.879  1.00  0.00           C
ATOM   1075  NH3 POPEC  56      59.201  48.496  24.399  1.00  0.00           N
ATOM   1079  C12 POPEC  56      59.321  49.636  25.379  1.00  0.00           C
ATOM   1082  C11 POPEC  56      58.941  49.156  26.779  1.00  0.00           C
ATOM   1085  P   POPEC  56      58.711  49.856  29.249  1.00  0.00           P
ATOM   1086  O13 POPEC  56      57.311  50.266  29.438  1.00  0.00           O
ATOM   1087  O14 POPEC  56      59.051  48.436  29.459  1.00  0.00           O
ATOM   1088  O11 POPEC  56      59.671  50.786  30.089  1.00  0.00           O
ATOM   1089  O12 POPEC  56      59.101  50.206  27.738  1.00  0.00           O
ATOM   1090  C1  POPEC  56      60.381  50.266  31.229  1.00  0.00           C
ATOM   1093  C2  POPEC  56      59.591  50.366  32.569  1.00  0.00           C
ATOM   1095  O21 POPEC  56      60.581  50.356  33.619  1.00  0.00           O
ATOM   1096  C21 POPEC  56      60.311  51.026  34.729  1.00  0.00           C
ATOM   1097  O22 POPEC  56      59.331  51.726  34.919  1.00  0.00           O
ATOM   1098  C22 POPEC  56      61.421  50.736  35.729  1.00  0.00           C
ATOM   1101  C3  POPEC  56      58.581  49.206  32.799  1.00  0.00           C
ATOM   1104  O31 POPEC  56      57.691  49.506  33.889  1.00  0.00           O
ATOM   1105  C31 POPEC  56      57.871  48.886  35.049  1.00  0.00           C
ATOM   1106  O32 POPEC  56      58.661  47.996  35.289  1.00  0.00           O
ATOM   1107  C32 POPEC  56      56.971  49.556  36.089  1.00  0.00           C
ATOM   1110  C23 POPEC  56      61.211  51.426  37.098  1.00  0.00           C
ATOM   1113  C24 POPEC  56      62.471  51.416  37.979  1.00  0.00           C
ATOM   1116  C25 POPEC  56      63.121  50.036  38.179  1.00  0.00           C
ATOM   1119  C26 POPEC  56      62.331  49.096  39.099  1.00  0.00           C
ATOM   1122  C27 POPEC  56      63.091  47.786  39.379  1.00  0.00           C
ATOM   1125  C28 POPEC  56      62.421  46.896  40.438  1.00  0.00           C
ATOM   1128  C29 POPEC  56      63.171  45.606  40.659  1.00  0.00           C
ATOM   1130 0C21 POPEC  56      63.711  45.156  41.809  1.00  0.00           C
ATOM   1132 1C21 POPEC  56      63.771  45.866  43.139  1.00  0.00           C
ATOM   1135 2C21 POPEC  56      62.571  45.676  44.079  1.00  0.00           C
ATOM   1138 3C21 POPEC  56      62.991  45.216  45.489  1.00  0.00           C
ATOM   1141 4C21 POPEC  56      61.901  45.446  46.539  1.00  0.00           C
ATOM   1144 5C21 POPEC  56      62.241  44.926  47.938  1.00  0.00           C
ATOM   1147 6C21 POPEC  56      63.541  45.506  48.539  1.00  0.00           C
ATOM   1150 7C21 POPEC  56      63.441  45.706  50.058  1.00  0.00           C
ATOM   1153 8C21 POPEC  56      64.741  46.136  50.729  1.00  0.00           C
ATOM   1157  C33 POPEC  56      57.551  49.506  37.528  1.00  0.00           C
ATOM   1160  C34 POPEC  56      57.031  50.696  38.348  1.00  0.00           C
ATOM   1163  C35 POPEC  56      56.901  50.476  39.859  1.00  0.00           C
ATOM   1166  C36 POPEC  56      55.881  49.386  40.239  1.00  0.00           C
ATOM   1169  C37 POPEC  56      54.431  49.886  40.269  1.00  0.00           C
ATOM   1172  C38 POPEC  56      53.441  48.726  40.429  1.00  0.00           C
ATOM   1175  C39 POPEC  56      53.431  48.076  41.819  1.00  0.00           C
ATOM   1178 0C31 POPEC  56      52.521  48.826  42.799  1.00  0.00           C
ATOM   1181 1C31 POPEC  56      53.051  48.826  44.229  1.00  0.00           C
ATOM   1184 2C31 POPEC  56      51.941  48.576  45.248  1.00  0.00           C
ATOM   1187 3C31 POPEC  56      51.631  47.086  45.399  1.00  0.00           C
ATOM   1190 4C31 POPEC  56      50.241  46.816  45.958  1.00  0.00           C
ATOM   1193 5C31 POPEC  56      50.071  45.346  46.319  1.00  0.00           C
ATOM   1196 6C31 POPEC  56      48.661  44.966  46.758  1.00  0.00           C
ATOM   1200  NH3 POPED  57      15.151 102.736  30.149  1.00  0.00           N
ATOM   1204  C12 POPED  57      15.231 104.196  29.778  1.00  0.00           C
ATOM   1207  C11 POPED  57      16.701 104.676  29.769  1.00  0.00           C
ATOM   1210  P   POPED  57      18.231 106.716  29.259  1.00  0.00           P
ATOM   1211  O13 POPED  57      19.181 105.716  28.708  1.00  0.00           O
ATOM   1212  O14 POPED  57      18.081 108.016  28.579  1.00  0.00           O
ATOM   1213  O11 POPED  57      18.581 106.946  30.789  1.00  0.00           O
ATOM   1214  O12 POPED  57      16.791 106.036  29.339  1.00  0.00           O
ATOM   1215  C1  POPED  57      19.951 107.166  31.189  1.00  0.00           C
ATOM   1218  C2  POPED  57      20.311 106.176  32.319  1.00  0.00           C
ATOM   1220  O21 POPED  57      21.691 106.346  32.688  1.00  0.00           O
ATOM   1221  C21 POPED  57      22.141 106.126  33.929  1.00  0.00           C
ATOM   1222  O22 POPED  57      23.271 105.726  34.159  1.00  0.00           O
ATOM   1223  C22 POPED  57      21.141 106.496  35.028  1.00  0.00           C
ATOM   1226  C3  POPED  57      20.111 104.706  31.849  1.00  0.00           C
ATOM   1229  O31 POPED  57      19.241 103.956  32.709  1.00  0.00           O
ATOM   1230  C31 POPED  57      19.861 103.366  33.729  1.00  0.00           C
ATOM   1231  O32 POPED  57      21.061 103.416  33.929  1.00  0.00           O
ATOM   1232  C32 POPED  57      18.871 102.736  34.679  1.00  0.00           C
ATOM   1235  C23 POPED  57      21.781 106.576  36.438  1.00  0.00           C
ATOM   1238  C24 POPED  57      20.721 106.476  37.559  1.00  0.00           C
ATOM   1241  C25 POPED  57      20.631 107.686  38.499  1.00  0.00           C
ATOM   1244  C26 POPED  57      21.731 107.766  39.569  1.00  0.00           C
ATOM   1247  C27 POPED  57      21.331 108.716  40.718  1.00  0.00           C
ATOM   1250  C28 POPED  57      22.341 108.756  41.889  1.00  0.00           C
ATOM   1253  C29 POPED  57      21.731 109.406  43.118  1.00  0.00           C
ATOM   1255 0C21 POPED  57      22.221 110.406  43.878  1.00  0.00           C
ATOM   1257 1C21 POPED  57      23.561 111.096  43.718  1.00  0.00           C
ATOM   1260 2C21 POPED  57      24.351 111.216  45.038  1.00  0.00           C
ATOM   1263 3C21 POPED  57      25.781 111.716  44.789  1.00  0.00           C
ATOM   1266 4C21 POPED  57      26.701 111.716  46.008  1.00  0.00           C
ATOM   1269 5C21 POPED  57      26.541 112.936  46.929  1.00  0.00           C
ATOM   1272 6C21 POPED  57      27.841 113.256  47.678  1.00  0.00           C
ATOM   1275 7C21 POPED  57      27.741 114.456  48.629  1.00  0.00           C
ATOM   1278 8C21 POPED  57      29.081 114.846  49.249  1.00  0.00           C
ATOM   1282  C33 POPED  57      19.371 102.906  36.118  1.00  0.00           C
ATOM   1285  C34 POPED  57      18.241 102.746  37.129  1.00  0.00           C
ATOM   1288  C35 POPED  57      18.301 103.766  38.278  1.00  0.00           C
ATOM   1291  C36 POPED  57      19.211 103.316  39.419  1.00  0.00           C
ATOM   1294  C37 POPED  57      19.101 104.216  40.648  1.00  0.00           C
ATOM   1297  C38 POPED  57      20.201 103.876  41.669  1.00  0.00           C
ATOM   1300  C39 POPED  57      20.291 104.856  42.849  1.00  0.00           C
ATOM   1303 0C31 POPED  57      19.211 104.626  43.919  1.00  0.00           C
ATOM   1306 1C31 POPED  57      19.491 105.436  45.189  1.00  0.00           C
ATOM   1309 2C31 POPED  57      18.421 105.236  46.269  1.00  0.00           C
ATOM   1312 3C31 POPED  57      18.961 105.416  47.689  1.00  0.00           C
ATOM   1315 4C31 POPED  57      17.861 105.396  48.759  1.00  0.00           C
ATOM   1318 5C31 POPED  57      18.431 105.596  50.169  1.00  0.00           C
ATOM   1321 6C31 POPED  57      17.381 105.526  51.278  1.00  0.00           C
ATOM   1325  NH3 POPEE  58     125.201 105.536  32.269  1.00  0.00           N
ATOM   1329  C12 POPEE  58     124.791 104.296  33.029  1.00  0.00           C
ATOM   1332  C11 POPEE  58     123.271 104.146  33.089  1.00  0.00           C
ATOM   1335  P   POPEE  58     121.491 103.006  34.618  1.00  0.00           P
ATOM   1336  O13 POPEE  58     120.621 104.036  34.029  1.00  0.00           O
ATOM   1337  O14 POPEE  58     121.031 101.616  34.479  1.00  0.00           O
ATOM   1338  O11 POPEE  58     121.751 103.346  36.139  1.00  0.00           O
ATOM   1339  O12 POPEE  58     122.931 103.066  33.949  1.00  0.00           O
ATOM   1340  C1  POPEE  58     122.681 104.356  36.559  1.00  0.00           C
ATOM   1343  C2  POPEE  58     123.751 103.806  37.559  1.00  0.00           C
ATOM   1345  O21 POPEE  58     123.701 104.616  38.759  1.00  0.00           O
ATOM   1346  C21 POPEE  58     124.051 103.976  39.868  1.00  0.00           C
ATOM   1347  O22 POPEE  58     124.351 102.796  39.958  1.00  0.00           O
ATOM   1348  C22 POPEE  58     124.101 104.976  41.028  1.00  0.00           C
ATOM   1351  C3  POPEE  58     125.191 103.826  36.949  1.00  0.00           C
ATOM   1354  O31 POPEE  58     126.221 103.746  37.958  1.00  0.00           O
ATOM   1355  C31 POPEE  58     126.801 102.576  38.159  1.00  0.00           C
ATOM   1356  O32 POPEE  58     126.721 101.606  37.439  1.00  0.00           O
ATOM   1357  C32 POPEE  58     127.581 102.646  39.489  1.00  0.00           C
ATOM   1360  C23 POPEE  58     124.741 104.426  42.328  1.00  0.00           C
ATOM   1363  C24 POPEE  58     125.051 105.546  43.329  1.00  0.00           C
ATOM   1366  C25 POPEE  58     124.531 105.316  44.758  1.00  0.00           C
ATOM   1369  C26 POPEE  58     125.101 104.066  45.429  1.00  0.00           C
ATOM   1372  C27 POPEE  58     124.731 103.956  46.909  1.00  0.00           C
ATOM   1375  C28 POPEE  58     125.331 102.706  47.569  1.00  0.00           C
ATOM   1378  C29 POPEE  58     125.031 102.696  49.049  1.00  0.00           C
ATOM   1380 0C21 POPEE  58     125.881 102.946  50.049  1.00  0.00           C
ATOM   1382 1C21 POPEE  58     127.351 103.276  49.929  1.00  0.00           C
ATOM   1385 2C21 POPEE  58     128.191 102.726  51.098  1.00  0.00           C
ATOM   1388 3C21 POPEE  58     127.891 103.406  52.449  1.00  0.00           C
ATOM   1391 4C21 POPEE  58     127.161 102.486  53.438  1.00  0.00           C
ATOM   1394 5C21 POPEE  58     126.901 103.166  54.788  1.00  0.00           C
ATOM   1397 6C21 POPEE  58     125.671 104.076  54.828  1.00  0.00           C
ATOM   1400 7C21 POPEE  58     125.691 104.996  56.049  1.00  0.00           C
ATOM   1403 8C21 POPEE  58     124.341 105.626  56.368  1.00  0.00           C
ATOM   1407  C33 POPEE  58     128.441 101.396  39.809  1.00  0.00           C
ATOM   1410  C34 POPEE  58     128.711 101.246  41.319  1.00  0.00           C
ATOM   1413  C35 POPEE  58     129.471 102.416  41.968  1.00  0.00           C
ATOM   1416  C36 POPEE  58     129.901 102.086  43.409  1.00  0.00           C
ATOM   1419  C37 POPEE  58     130.651 103.206  44.149  1.00  0.00           C
ATOM   1422  C38 POPEE  58     130.783 102.906  45.648  1.00  0.00           C
ATOM   1425  C39 POPEE  58     131.683 103.916  46.378  1.00  0.00           C
ATOM   1428 0C31 POPEE  58     131.143 104.366  47.739  1.00  0.00           C
ATOM   1431 1C31 POPEE  58     131.953 105.526  48.329  1.00  0.00           C
ATOM   1434 2C31 POPEE  58     131.393 106.036  49.659  1.00  0.00           C
ATOM   1437 3C31 POPEE  58     132.023 107.356  50.128  1.00  0.00           C
ATOM   1440 4C31 POPEE  58     133.543 107.266  50.318  1.00  0.00           C
ATOM   1443 5C31 POPEE  58     134.123 108.526  50.979  1.00  0.00           C
ATOM   1446 6C31 POPEE  58     135.643 108.436  51.159  1.00  0.00           C
ATOM   1450  NH3 POPEF  59     113.791  62.716  30.729  1.00  0.00           N
ATOM   1454  C12 POPEF  59     115.051  63.306  30.139  1.00  0.00           C
ATOM   1457  C11 POPEF  59     114.741  64.396  29.099  1.00  0.00           C
ATOM   1460  P   POPEF  59     115.781  66.806  29.149  1.00  0.00           P
ATOM   1461  O13 POPEF  59     116.831  67.536  28.409  1.00  0.00           O
ATOM   1462  O14 POPEF  59     114.381  67.276  28.988  1.00  0.00           O
ATOM   1463  O11 POPEF  59     116.151  66.906  30.688  1.00  0.00           O
ATOM   1464  O12 POPEF  59     115.891  65.236  28.899  1.00  0.00           O
ATOM   1465  C1  POPEF  59     115.101  67.126  31.629  1.00  0.00           C
ATOM   1468  C2  POPEF  59     115.651  67.626  32.969  1.00  0.00           C
ATOM   1470  O21 POPEF  59     114.641  68.326  33.669  1.00  0.00           O
ATOM   1471  C21 POPEF  59     113.551  67.776  34.078  1.00  0.00           C
ATOM   1472  O22 POPEF  59     113.191  66.616  33.929  1.00  0.00           O
ATOM   1473  C22 POPEF  59     112.871  68.916  34.859  1.00  0.00           C
ATOM   1476  C3  POPEF  59     116.801  68.656  32.799  1.00  0.00           C
ATOM   1479  O31 POPEF  59     117.131  69.246  34.078  1.00  0.00           O
ATOM   1480  C31 POPEF  59     116.421  70.306  34.479  1.00  0.00           C
ATOM   1481  O32 POPEF  59     115.701  70.996  33.778  1.00  0.00           O
ATOM   1482  C32 POPEF  59     116.551  70.386  36.008  1.00  0.00           C
ATOM   1485  C23 POPEF  59     111.341  68.866  34.939  1.00  0.00           C
ATOM   1488  C24 POPEF  59     110.761  70.106  35.618  1.00  0.00           C
ATOM   1491  C25 POPEF  59     109.241  70.006  35.729  1.00  0.00           C
ATOM   1494  C26 POPEF  59     108.621  71.146  36.539  1.00  0.00           C
ATOM   1497  C27 POPEF  59     107.121  70.966  36.778  1.00  0.00           C
ATOM   1500  C28 POPEF  59     106.581  72.136  37.618  1.00  0.00           C
ATOM   1503  C29 POPEF  59     105.171  71.916  38.099  1.00  0.00           C
ATOM   1505 0C21 POPEF  59     104.801  71.366  39.259  1.00  0.00           C
ATOM   1507 1C21 POPEF  59     105.741  70.856  40.329  1.00  0.00           C
ATOM   1510 2C21 POPEF  59     105.241  71.126  41.758  1.00  0.00           C
ATOM   1513 3C21 POPEF  59     106.341  70.806  42.779  1.00  0.00           C
ATOM   1516 4C21 POPEF  59     105.891  71.086  44.219  1.00  0.00           C
ATOM   1519 5C21 POPEF  59     107.051  71.516  45.139  1.00  0.00           C
ATOM   1522 6C21 POPEF  59     106.571  71.756  46.579  1.00  0.00           C
ATOM   1525 7C21 POPEF  59     107.651  72.326  47.488  1.00  0.00           C
ATOM   1528 8C21 POPEF  59     107.171  72.506  48.928  1.00  0.00           C
ATOM   1532  C33 POPEF  59     115.661  71.446  36.679  1.00  0.00           C
ATOM   1535  C34 POPEF  59     115.641  71.386  38.219  1.00  0.00           C
ATOM   1538  C35 POPEF  59     115.111  70.076  38.829  1.00  0.00           C
ATOM   1541  C36 POPEF  59     115.011  70.176  40.359  1.00  0.00           C
ATOM   1544  C37 POPEF  59     114.761  68.816  41.039  1.00  0.00           C
ATOM   1547  C38 POPEF  59     114.611  68.926  42.569  1.00  0.00           C
ATOM   1550  C39 POPEF  59     113.171  69.166  43.049  1.00  0.00           C
ATOM   1553 0C31 POPEF  59     113.021  70.326  44.049  1.00  0.00           C
ATOM   1556 1C31 POPEF  59     111.581  70.486  44.569  1.00  0.00           C
ATOM   1559 2C31 POPEF  59     111.381  71.676  45.519  1.00  0.00           C
ATOM   1562 3C31 POPEF  59     112.131  71.546  46.859  1.00  0.00           C
ATOM   1565 4C31 POPEF  59     111.221  71.356  48.078  1.00  0.00           C
ATOM   1568 5C31 POPEF  59     112.041  71.156  49.368  1.00  0.00           C
ATOM   1571 6C31 POPEF  59     111.191  70.936  50.618  1.00  0.00           C
ATOM   1575  NH3 POPEG  60      93.781  95.306  29.149  1.00  0.00           N
ATOM   1579  C12 POPEG  60      93.801  93.886  29.639  1.00  0.00           C
ATOM   1582  C11 POPEG  60      95.021  93.606  30.529  1.00  0.00           C
ATOM   1585  P   POPEG  60      96.341  91.366  30.849  1.00  0.00           P
ATOM   1586  O13 POPEG  60      96.261  90.496  29.648  1.00  0.00           O
ATOM   1587  O14 POPEG  60      97.541  92.226  30.958  1.00  0.00           O
ATOM   1588  O11 POPEG  60      96.321  90.426  32.129  1.00  0.00           O
ATOM   1589  O12 POPEG  60      95.021  92.246  30.979  1.00  0.00           O
ATOM   1590  C1  POPEG  60      96.671  90.916  33.429  1.00  0.00           C
ATOM   1593  C2  POPEG  60      97.901  90.146  33.999  1.00  0.00           C
ATOM   1595  O21 POPEG  60      98.271  90.416  35.359  1.00  0.00           O
ATOM   1596  C21 POPEG  60      97.961  91.526  35.969  1.00  0.00           C
ATOM   1597  O22 POPEG  60      96.881  92.086  35.979  1.00  0.00           O
ATOM   1598  C22 POPEG  60      99.211  92.096  36.639  1.00  0.00           C
ATOM   1601  C3  POPEG  60      99.191  90.366  33.139  1.00  0.00           C
ATOM   1604  O31 POPEG  60     100.391  90.036  33.889  1.00  0.00           O
ATOM   1605  C31 POPEG  60     100.521  88.746  34.189  1.00  0.00           C
ATOM   1606  O32 POPEG  60      99.911  87.846  33.629  1.00  0.00           O
ATOM   1607  C32 POPEG  60     101.381  88.646  35.469  1.00  0.00           C
ATOM   1610  C23 POPEG  60      99.161  92.016  38.179  1.00  0.00           C
ATOM   1613  C24 POPEG  60     100.321  92.776  38.859  1.00  0.00           C
ATOM   1616  C25 POPEG  60     100.101  92.836  40.368  1.00  0.00           C
ATOM   1619  C26 POPEG  60     101.051  93.736  41.179  1.00  0.00           C
ATOM   1622  C27 POPEG  60     100.361  94.186  42.468  1.00  0.00           C
ATOM   1625  C28 POPEG  60     101.281  94.786  43.549  1.00  0.00           C
ATOM   1628  C29 POPEG  60     100.481  95.406  44.669  1.00  0.00           C
ATOM   1630 0C21 POPEG  60     100.241  94.886  45.899  1.00  0.00           C
ATOM   1632 1C21 POPEG  60     100.711  93.546  46.378  1.00  0.00           C
ATOM   1635 2C21 POPEG  60     100.131  93.116  47.748  1.00  0.00           C
ATOM   1638 3C21 POPEG  60     100.071  91.586  47.879  1.00  0.00           C
ATOM   1641 4C21 POPEG  60     100.241  91.036  49.299  1.00  0.00           C
ATOM   1644 5C21 POPEG  60      99.161  91.476  50.289  1.00  0.00           C
ATOM   1647 6C21 POPEG  60      98.691  90.296  51.159  1.00  0.00           C
ATOM   1650 7C21 POPEG  60      97.911  90.756  52.389  1.00  0.00           C
ATOM   1653 8C21 POPEG  60      97.461  89.586  53.269  1.00  0.00           C
ATOM   1657  C33 POPEG  60     101.431  87.226  36.109  1.00  0.00           C
ATOM   1660  C34 POPEG  60     101.391  87.236  37.659  1.00  0.00           C
ATOM   1663  C35 POPEG  60     101.281  85.816  38.229  1.00  0.00           C
ATOM   1666  C36 POPEG  60     100.581  85.696  39.598  1.00  0.00           C
ATOM   1669  C37 POPEG  60     100.171  84.236  39.898  1.00  0.00           C
ATOM   1672  C38 POPEG  60      98.821  84.106  40.609  1.00  0.00           C
ATOM   1675  C39 POPEG  60      98.951  83.896  42.118  1.00  0.00           C
ATOM   1678 0C31 POPEG  60      98.781  82.426  42.558  1.00  0.00           C
ATOM   1681 1C31 POPEG  60      98.971  82.306  44.068  1.00  0.00           C
ATOM   1684 2C31 POPEG  60      97.821  81.626  44.819  1.00  0.00           C
ATOM   1687 3C31 POPEG  60      97.811  82.096  46.278  1.00  0.00           C
ATOM   1690 4C31 POPEG  60      96.881  81.296  47.199  1.00  0.00           C
ATOM   1693 5C31 POPEG  60      96.891  81.816  48.639  1.00  0.00           C
ATOM   1696 6C31 POPEG  60      96.191  80.886  49.618  1.00  0.00           C
ATOM   1700  NH3 POPEH  61      55.711  10.646  28.089  1.00  0.00           N
ATOM   1704  C12 POPEH  61      55.131   9.446  27.379  1.00  0.00           C
ATOM   1707  C11 POPEH  61      55.951   8.176  27.679  1.00  0.00           C
ATOM   1710  P   POPEH  61      54.021   6.446  27.409  1.00  0.00           P
ATOM   1711  O13 POPEH  61      54.151   4.996  27.629  1.00  0.00           O
ATOM   1712  O14 POPEH  61      53.051   6.896  26.389  1.00  0.00           O
ATOM   1713  O11 POPEH  61      53.701   7.166  28.759  1.00  0.00           O
ATOM   1714  O12 POPEH  61      55.421   7.036  27.008  1.00  0.00           O
ATOM   1715  C1  POPEH  61      53.341   6.436  29.929  1.00  0.00           C
ATOM   1718  C2  POPEH  61      54.001   7.146  31.129  1.00  0.00           C
ATOM   1720  O21 POPEH  61      53.921   6.486  32.389  1.00  0.00           O
ATOM   1721  C21 POPEH  61      53.161   5.446  32.649  1.00  0.00           C
ATOM   1722  O22 POPEH  61      52.171   5.086  32.059  1.00  0.00           O
ATOM   1723  C22 POPEH  61      53.741   4.826  33.918  1.00  0.00           C
ATOM   1726  C3  POPEH  61      53.521   8.616  31.229  1.00  0.00           C
ATOM   1729  O31 POPEH  61      53.851   9.186  32.509  1.00  0.00           O
ATOM   1730  C31 POPEH  61      54.921   9.966  32.559  1.00  0.00           C
ATOM   1731  O32 POPEH  61      55.651  10.246  31.618  1.00  0.00           O
ATOM   1732  C32 POPEH  61      55.031  10.406  34.029  1.00  0.00           C
ATOM   1735  C23 POPEH  61      53.641   3.296  33.949  1.00  0.00           C
ATOM   1738  C24 POPEH  61      54.661   2.706  34.929  1.00  0.00           C
ATOM   1741  C25 POPEH  61      54.481   1.196  35.079  1.00  0.00           C
ATOM   1744  C26 POPEH  61      55.491   0.596  36.059  1.00  0.00           C
ATOM   1747  C27 POPEH  61      55.201  -0.876  36.368  1.00  0.00           C
ATOM   1750  C28 POPEH  61      55.771  -1.336  37.719  1.00  0.00           C
ATOM   1753  C29 POPEH  61      54.831  -0.936  38.829  1.00  0.00           C
ATOM   1755 0C21 POPEH  61      54.921  -1.336  40.098  1.00  0.00           C
ATOM   1757 1C21 POPEH  61      56.041  -2.176  40.669  1.00  0.00           C
ATOM   1760 2C21 POPEH  61      56.271  -1.826  42.149  1.00  0.00           C
ATOM   1763 3C21 POPEH  61      55.261  -2.496  43.099  1.00  0.00           C
ATOM   1766 4C21 POPEH  61      54.701  -1.526  44.149  1.00  0.00           C
ATOM   1769 5C21 POPEH  61      54.051  -2.226  45.349  1.00  0.00           C
ATOM   1772 6C21 POPEH  61      53.371  -1.226  46.299  1.00  0.00           C
ATOM   1775 7C21 POPEH  61      53.221  -1.736  47.739  1.00  0.00           C
ATOM   1778 8C21 POPEH  61      52.481  -0.766  48.659  1.00  0.00           C
ATOM   1782  C33 POPEH  61      55.851  11.686  34.309  1.00  0.00           C
ATOM   1785  C34 POPEH  61      55.411  12.406  35.589  1.00  0.00           C
ATOM   1788  C35 POPEH  61      56.211  12.046  36.859  1.00  0.00           C
ATOM   1791  C36 POPEH  61      57.171  13.166  37.289  1.00  0.00           C
ATOM   1794  C37 POPEH  61      57.531  13.086  38.778  1.00  0.00           C
ATOM   1797  C38 POPEH  61      58.301  14.316  39.289  1.00  0.00           C
ATOM   1800  C39 POPEH  61      58.241  14.386  40.819  1.00  0.00           C
ATOM   1803 0C31 POPEH  61      59.021  15.536  41.459  1.00  0.00           C
ATOM   1806 1C31 POPEH  61      58.921  15.496  42.989  1.00  0.00           C
ATOM   1809 2C31 POPEH  61      59.571  16.706  43.668  1.00  0.00           C
ATOM   1812 3C31 POPEH  61      58.631  17.906  43.808  1.00  0.00           C
ATOM   1815 4C31 POPEH  61      57.841  17.906  45.128  1.00  0.00           C
ATOM   1818 5C31 POPEH  61      56.991  19.166  45.318  1.00  0.00           C
ATOM   1821 6C31 POPEH  61      56.201  19.166  46.629  1.00  0.00           C
ATOM   1825  NH3 POPEI  62      88.381  19.016  30.368  1.00  0.00           N
ATOM   1829  C12 POPEI  62      88.931  20.306  29.829  1.00  0.00           C
ATOM   1832  C11 POPEI  62      90.451  20.136  29.669  1.00  0.00           C
ATOM   1835  P   POPEI  62      92.411  21.816  29.269  1.00  0.00           P
ATOM   1836  O13 POPEI  62      93.461  20.786  29.079  1.00  0.00           O
ATOM   1837  O14 POPEI  62      92.541  23.086  28.519  1.00  0.00           O
ATOM   1838  O11 POPEI  62      92.181  22.116  30.819  1.00  0.00           O
ATOM   1839  O12 POPEI  62      90.981  21.216  28.918  1.00  0.00           O
ATOM   1840  C1  POPEI  62      92.991  21.446  31.779  1.00  0.00           C
ATOM   1843  C2  POPEI  62      92.601  21.786  33.249  1.00  0.00           C
ATOM   1845  O21 POPEI  62      93.151  20.806  34.148  1.00  0.00           O
ATOM   1846  C21 POPEI  62      94.471  20.856  34.219  1.00  0.00           C
ATOM   1847  O22 POPEI  62      95.271  20.506  33.359  1.00  0.00           O
ATOM   1848  C22 POPEI  62      94.821  21.656  35.469  1.00  0.00           C
ATOM   1851  C3  POPEI  62      91.081  21.906  33.539  1.00  0.00           C
ATOM   1854  O31 POPEI  62      90.851  22.246  34.929  1.00  0.00           O
ATOM   1855  C31 POPEI  62      90.551  21.256  35.769  1.00  0.00           C
ATOM   1856  O32 POPEI  62      90.281  20.106  35.439  1.00  0.00           O
ATOM   1857  C32 POPEI  62      90.651  21.756  37.219  1.00  0.00           C
ATOM   1860  C23 POPEI  62      95.541  20.836  36.559  1.00  0.00           C
ATOM   1863  C24 POPEI  62      95.871  21.746  37.739  1.00  0.00           C
ATOM   1866  C25 POPEI  62      96.631  21.056  38.868  1.00  0.00           C
ATOM   1869  C26 POPEI  62      95.781  20.146  39.769  1.00  0.00           C
ATOM   1872  C27 POPEI  62      96.521  19.926  41.098  1.00  0.00           C
ATOM   1875  C28 POPEI  62      95.771  19.216  42.239  1.00  0.00           C
ATOM   1878  C29 POPEI  62      96.571  19.496  43.489  1.00  0.00           C
ATOM   1880 0C21 POPEI  62      96.791  18.736  44.579  1.00  0.00           C
ATOM   1882 1C21 POPEI  62      96.181  17.416  44.968  1.00  0.00           C
ATOM   1885 2C21 POPEI  62      96.371  17.236  46.489  1.00  0.00           C
ATOM   1888 3C21 POPEI  62      95.391  16.246  47.139  1.00  0.00           C
ATOM   1891 4C21 POPEI  62      95.061  16.546  48.609  1.00  0.00           C
ATOM   1894 5C21 POPEI  62      96.271  16.766  49.549  1.00  0.00           C
ATOM   1897 6C21 POPEI  62      95.821  16.936  51.008  1.00  0.00           C
ATOM   1900 7C21 POPEI  62      96.941  17.416  51.949  1.00  0.00           C
ATOM   1903 8C21 POPEI  62      96.511  17.506  53.419  1.00  0.00           C
ATOM   1907  C33 POPEI  62      90.171  20.746  38.299  1.00  0.00           C
ATOM   1910  C34 POPEI  62      90.531  21.206  39.719  1.00  0.00           C
ATOM   1913  C35 POPEI  62      89.881  20.406  40.858  1.00  0.00           C
ATOM   1916  C36 POPEI  62      90.711  19.216  41.389  1.00  0.00           C
ATOM   1919  C37 POPEI  62      90.261  18.766  42.799  1.00  0.00           C
ATOM   1922  C38 POPEI  62      91.111  17.636  43.389  1.00  0.00           C
ATOM   1925  C39 POPEI  62      90.901  17.416  44.898  1.00  0.00           C
ATOM   1928 0C31 POPEI  62      89.441  17.126  45.289  1.00  0.00           C
ATOM   1931 1C31 POPEI  62      89.311  16.676  46.758  1.00  0.00           C
ATOM   1934 2C31 POPEI  62      87.911  16.926  47.339  1.00  0.00           C
ATOM   1937 3C31 POPEI  62      87.231  15.696  47.969  1.00  0.00           C
ATOM   1940 4C31 POPEI  62      86.351  16.116  49.159  1.00  0.00           C
ATOM   1943 5C31 POPEI  62      85.231  15.126  49.468  1.00  0.00           C
ATOM   1946 6C31 POPEI  62      84.501  15.436  50.769  1.00  0.00           C
ATOM   1950  NH3 POPEJ  63      72.491   4.636  73.468  1.00  0.00           N
ATOM   1954  C12 POPEJ  63      73.321   3.396  73.438  1.00  0.00           C
ATOM   1957  C11 POPEJ  63      73.891   3.106  72.049  1.00  0.00           C
ATOM   1960  P   POPEJ  63      73.491   0.706  71.118  1.00  0.00           P
ATOM   1961  O13 POPEJ  63      74.291  -0.516  70.889  1.00  0.00           O
ATOM   1962  O14 POPEJ  63      72.171   0.526  71.758  1.00  0.00           O
ATOM   1963  O11 POPEJ  63      73.321   1.506  69.758  1.00  0.00           O
ATOM   1964  O12 POPEJ  63      74.311   1.736  72.008  1.00  0.00           O
ATOM   1965  C1  POPEJ  63      72.561   1.006  68.659  1.00  0.00           C
ATOM   1968  C2  POPEJ  63      73.481   0.846  67.419  1.00  0.00           C
ATOM   1970  O21 POPEJ  63      72.781   0.326  66.249  1.00  0.00           O
ATOM   1971  C21 POPEJ  63      72.031   1.226  65.609  1.00  0.00           C
ATOM   1972  O22 POPEJ  63      71.481   2.176  66.118  1.00  0.00           O
ATOM   1973  C22 POPEJ  63      72.091   0.976  64.089  1.00  0.00           C
ATOM   1976  C3  POPEJ  63      74.701  -0.076  67.718  1.00  0.00           C
ATOM   1979  O31 POPEJ  63      75.181  -0.716  66.519  1.00  0.00           O
ATOM   1980  C31 POPEJ  63      75.911   0.024  65.699  1.00  0.00           C
ATOM   1981  O32 POPEJ  63      76.511   1.046  65.968  1.00  0.00           O
ATOM   1982  C32 POPEJ  63      75.681  -0.576  64.309  1.00  0.00           C
ATOM   1985  C23 POPEJ  63      70.961   1.666  63.279  1.00  0.00           C
ATOM   1988  C24 POPEJ  63      71.451   2.556  62.129  1.00  0.00           C
ATOM   1991  C25 POPEJ  63      71.991   1.836  60.868  1.00  0.00           C
ATOM   1994  C26 POPEJ  63      72.271   2.856  59.749  1.00  0.00           C
ATOM   1997  C27 POPEJ  63      73.041   2.326  58.528  1.00  0.00           C
ATOM   2000  C28 POPEJ  63      73.121   3.316  57.319  1.00  0.00           C
ATOM   2003  C29 POPEJ  63      73.491   4.726  57.709  1.00  0.00           C
ATOM   2005 0C21 POPEJ  63      74.281   5.616  57.078  1.00  0.00           C
ATOM   2007 1C21 POPEJ  63      75.051   5.496  55.779  1.00  0.00           C
ATOM   2010 2C21 POPEJ  63      76.521   5.886  56.069  1.00  0.00           C
ATOM   2013 3C21 POPEJ  63      77.441   6.006  54.839  1.00  0.00           C
ATOM   2016 4C21 POPEJ  63      78.791   5.386  55.199  1.00  0.00           C
ATOM   2019 5C21 POPEJ  63      80.011   5.736  54.328  1.00  0.00           C
ATOM   2022 6C21 POPEJ  63      81.161   4.806  54.729  1.00  0.00           C
ATOM   2025 7C21 POPEJ  63      82.561   5.376  54.569  1.00  0.00           C
ATOM   2028 8C21 POPEJ  63      83.641   4.466  55.159  1.00  0.00           C
ATOM   2032  C33 POPEJ  63      76.451   0.106  63.169  1.00  0.00           C
ATOM   2035  C34 POPEJ  63      75.781  -0.146  61.809  1.00  0.00           C
ATOM   2038  C35 POPEJ  63      76.781  -0.256  60.659  1.00  0.00           C
ATOM   2041  C36 POPEJ  63      76.151  -0.906  59.419  1.00  0.00           C
ATOM   2044  C37 POPEJ  63      77.171  -1.586  58.489  1.00  0.00           C
ATOM   2047  C38 POPEJ  63      76.681  -2.936  57.949  1.00  0.00           C
ATOM   2050  C39 POPEJ  63      76.281  -2.926  56.469  1.00  0.00           C
ATOM   2053 0C31 POPEJ  63      77.431  -3.346  55.549  1.00  0.00           C
ATOM   2056 1C31 POPEJ  63      77.011  -3.456  54.079  1.00  0.00           C
ATOM   2059 2C31 POPEJ  63      78.111  -4.116  53.229  1.00  0.00           C
ATOM   2062 3C31 POPEJ  63      77.921  -3.916  51.719  1.00  0.00           C
ATOM   2065 4C31 POPEJ  63      79.271  -3.636  51.039  1.00  0.00           C
ATOM   2068 5C31 POPEJ  63      79.171  -3.316  49.538  1.00  0.00           C
ATOM   2071 6C31 POPEJ  63      80.521  -2.926  48.928  1.00  0.00           C
ATOM   2075  NH3 POPEK  64      55.921  92.416  29.599  1.00  0.00           N
ATOM   2079  C12 POPEK  64      56.351  90.966  29.469  1.00  0.00           C
ATOM   2082  C11 POPEK  64      56.071  90.166  30.749  1.00  0.00           C
ATOM   2085  P   POPEK  64      55.681  87.656  31.299  1.00  0.00           P
ATOM   2086  O13 POPEK  64      54.301  87.706  30.789  1.00  0.00           O
ATOM   2087  O14 POPEK  64      56.391  86.356  31.149  1.00  0.00           O
ATOM   2088  O11 POPEK  64      55.661  88.116  32.799  1.00  0.00           O
ATOM   2089  O12 POPEK  64      56.501  88.806  30.569  1.00  0.00           O
ATOM   2090  C1  POPEK  64      56.721  88.596  33.619  1.00  0.00           C
ATOM   2093  C2  POPEK  64      56.141  89.416  34.809  1.00  0.00           C
ATOM   2095  O21 POPEK  64      57.171  90.106  35.559  1.00  0.00           O
ATOM   2096  C21 POPEK  64      57.871  89.396  36.438  1.00  0.00           C
ATOM   2097  O22 POPEK  64      57.901  88.176  36.519  1.00  0.00           O
ATOM   2098  C22 POPEK  64      58.591  90.386  37.379  1.00  0.00           C
ATOM   2101  C3  POPEK  64      55.151  88.566  35.688  1.00  0.00           C
ATOM   2104  O31 POPEK  64      55.101  89.046  37.049  1.00  0.00           O
ATOM   2105  C31 POPEK  64      54.501  88.246  37.909  1.00  0.00           C
ATOM   2106  O32 POPEK  64      53.631  87.436  37.679  1.00  0.00           O
ATOM   2107  C32 POPEK  64      55.181  88.456  39.259  1.00  0.00           C
ATOM   2110  C23 POPEK  64      59.291  89.756  38.618  1.00  0.00           C
ATOM   2113  C24 POPEK  64      60.421  90.636  39.189  1.00  0.00           C
ATOM   2116  C25 POPEK  64      60.011  92.006  39.769  1.00  0.00           C
ATOM   2119  C26 POPEK  64      59.701  91.976  41.278  1.00  0.00           C
ATOM   2122  C27 POPEK  64      59.611  93.356  41.949  1.00  0.00           C
ATOM   2125  C28 POPEK  64      59.301  93.266  43.458  1.00  0.00           C
ATOM   2128  C29 POPEK  64      60.451  92.686  44.249  1.00  0.00           C
ATOM   2130 0C21 POPEK  64      61.031  93.226  45.329  1.00  0.00           C
ATOM   2132 1C21 POPEK  64      60.611  94.506  46.019  1.00  0.00           C
ATOM   2135 2C21 POPEK  64      61.321  94.646  47.379  1.00  0.00           C
ATOM   2138 3C21 POPEK  64      62.831  94.936  47.269  1.00  0.00           C
ATOM   2141 4C21 POPEK  64      63.591  94.776  48.598  1.00  0.00           C
ATOM   2144 5C21 POPEK  64      65.081  95.116  48.458  1.00  0.00           C
ATOM   2147 6C21 POPEK  64      65.901  94.866  49.729  1.00  0.00           C
ATOM   2150 7C21 POPEK  64      67.351  95.316  49.569  1.00  0.00           C
ATOM   2153 8C21 POPEK  64      68.251  94.996  50.758  1.00  0.00           C
ATOM   2157  C33 POPEK  64      54.321  88.206  40.519  1.00  0.00           C
ATOM   2160  C34 POPEK  64      55.181  88.506  41.739  1.00  0.00           C
ATOM   2163  C35 POPEK  64      54.501  88.426  43.109  1.00  0.00           C
ATOM   2166  C36 POPEK  64      55.501  88.896  44.169  1.00  0.00           C
ATOM   2169  C37 POPEK  64      54.891  89.186  45.539  1.00  0.00           C
ATOM   2172  C38 POPEK  64      55.901  89.896  46.448  1.00  0.00           C
ATOM   2175  C39 POPEK  64      55.281  90.576  47.669  1.00  0.00           C
ATOM   2178 0C31 POPEK  64      56.291  91.476  48.389  1.00  0.00           C
ATOM   2181 1C31 POPEK  64      55.671  92.246  49.549  1.00  0.00           C
ATOM   2184 2C31 POPEK  64      56.621  93.296  50.159  1.00  0.00           C
ATOM   2187 3C31 POPEK  64      57.861  92.706  50.849  1.00  0.00           C
ATOM   2190 4C31 POPEK  64      57.561  91.966  52.169  1.00  0.00           C
ATOM   2193 5C31 POPEK  64      58.771  91.166  52.678  1.00  0.00           C
ATOM   2196 6C31 POPEK  64      58.611  90.666  54.118  1.00  0.00           C
ATOM   2200  NH3 POPEL  65     103.091  47.226  29.039  1.00  0.00           N
ATOM   2204  C12 POPEL  65     102.361  48.256  29.869  1.00  0.00           C
ATOM   2207  C11 POPEL  65     102.161  49.556  29.059  1.00  0.00           C
ATOM   2210  P   POPEL  65     101.731  52.076  29.659  1.00  0.00           P
ATOM   2211  O13 POPEL  65     102.891  52.286  28.769  1.00  0.00           O
ATOM   2212  O14 POPEL  65     100.531  52.886  29.368  1.00  0.00           O
ATOM   2213  O11 POPEL  65     102.141  52.386  31.149  1.00  0.00           O
ATOM   2214  O12 POPEL  65     101.421  50.526  29.809  1.00  0.00           O
ATOM   2215  C1  POPEL  65     102.421  53.746  31.469  1.00  0.00           C
ATOM   2218  C2  POPEL  65     102.381  53.966  32.999  1.00  0.00           C
ATOM   2220  O21 POPEL  65     101.321  54.876  33.299  1.00  0.00           O
ATOM   2221  C21 POPEL  65     100.141  54.316  33.578  1.00  0.00           C
ATOM   2222  O22 POPEL  65      99.171  54.346  32.829  1.00  0.00           O
ATOM   2223  C22 POPEL  65     100.121  53.796  35.019  1.00  0.00           C
ATOM   2226  C3  POPEL  65     103.751  54.496  33.528  1.00  0.00           C
ATOM   2229  O31 POPEL  65     103.851  54.456  34.979  1.00  0.00           O
ATOM   2230  C31 POPEL  65     103.341  55.516  35.569  1.00  0.00           C
ATOM   2231  O32 POPEL  65     102.721  56.416  35.028  1.00  0.00           O
ATOM   2232  C32 POPEL  65     103.721  55.526  37.049  1.00  0.00           C
ATOM   2235  C23 POPEL  65      98.671  53.546  35.479  1.00  0.00           C
ATOM   2238  C24 POPEL  65      98.451  53.546  36.999  1.00  0.00           C
ATOM   2241  C25 POPEL  65      98.821  52.236  37.709  1.00  0.00           C
ATOM   2244  C26 POPEL  65      98.041  52.096  39.029  1.00  0.00           C
ATOM   2247  C27 POPEL  65      98.481  50.906  39.898  1.00  0.00           C
ATOM   2250  C28 POPEL  65      97.581  50.706  41.129  1.00  0.00           C
ATOM   2253  C29 POPEL  65      97.751  51.786  42.169  1.00  0.00           C
ATOM   2255 0C21 POPEL  65      97.901  51.596  43.499  1.00  0.00           C
ATOM   2257 1C21 POPEL  65      97.881  50.236  44.149  1.00  0.00           C
ATOM   2260 2C21 POPEL  65      97.981  50.216  45.699  1.00  0.00           C
ATOM   2263 3C21 POPEL  65      97.011  49.186  46.299  1.00  0.00           C
ATOM   2266 4C21 POPEL  65      97.351  48.756  47.739  1.00  0.00           C
ATOM   2269 5C21 POPEL  65      96.571  47.486  48.139  1.00  0.00           C
ATOM   2272 6C21 POPEL  65      96.981  46.896  49.489  1.00  0.00           C
ATOM   2275 7C21 POPEL  65      96.231  45.586  49.769  1.00  0.00           C
ATOM   2278 8C21 POPEL  65      96.731  44.836  50.999  1.00  0.00           C
ATOM   2282  C33 POPEL  65     102.941  56.626  37.819  1.00  0.00           C
ATOM   2285  C34 POPEL  65     103.741  57.206  38.989  1.00  0.00           C
ATOM   2288  C35 POPEL  65     104.101  56.166  40.049  1.00  0.00           C
ATOM   2291  C36 POPEL  65     104.761  56.796  41.278  1.00  0.00           C
ATOM   2294  C37 POPEL  65     105.041  55.756  42.359  1.00  0.00           C
ATOM   2297  C38 POPEL  65     105.651  56.326  43.648  1.00  0.00           C
ATOM   2300  C39 POPEL  65     104.581  56.626  44.708  1.00  0.00           C
ATOM   2303 0C31 POPEL  65     105.201  56.976  46.059  1.00  0.00           C
ATOM   2306 1C31 POPEL  65     104.161  57.216  47.159  1.00  0.00           C
ATOM   2309 2C31 POPEL  65     104.841  57.576  48.489  1.00  0.00           C
ATOM   2312 3C31 POPEL  65     103.951  58.356  49.459  1.00  0.00           C
ATOM   2315 4C31 POPEL  65     103.071  57.506  50.379  1.00  0.00           C
ATOM   2318 5C31 POPEL  65     102.291  58.396  51.358  1.00  0.00           C
ATOM   2321 6C31 POPEL  65     101.621  57.626  52.499  1.00  0.00           C
ATOM   2325  NH3 POPEM  66      54.311  50.966  26.789  1.00  0.00           N
ATOM   2329  C12 POPEM  66      54.591  49.586  27.278  1.00  0.00           C
ATOM   2332  C11 POPEM  66      54.251  48.626  26.149  1.00  0.00           C
ATOM   2335  P   POPEM  66      55.401  46.246  26.129  1.00  0.00           P
ATOM   2336  O13 POPEM  66      54.661  45.436  25.139  1.00  0.00           O
ATOM   2337  O14 POPEM  66      56.641  46.896  25.659  1.00  0.00           O
ATOM   2338  O11 POPEM  66      55.631  45.336  27.429  1.00  0.00           O
ATOM   2339  O12 POPEM  66      54.401  47.316  26.649  1.00  0.00           O
ATOM   2340  C1  POPEM  66      55.061  45.816  28.669  1.00  0.00           C
ATOM   2343  C2  POPEM  66      55.741  45.216  29.929  1.00  0.00           C
ATOM   2345  O21 POPEM  66      55.111  45.856  31.049  1.00  0.00           O
ATOM   2346  C21 POPEM  66      55.141  45.246  32.229  1.00  0.00           C
ATOM   2347  O22 POPEM  66      55.741  44.216  32.468  1.00  0.00           O
ATOM   2348  C22 POPEM  66      54.271  46.006  33.229  1.00  0.00           C
ATOM   2351  C3  POPEM  66      57.271  45.516  29.819  1.00  0.00           C
ATOM   2354  O31 POPEM  66      58.101  44.746  30.709  1.00  0.00           O
ATOM   2355  C31 POPEM  66      58.321  45.356  31.868  1.00  0.00           C
ATOM   2356  O32 POPEM  66      57.831  46.406  32.229  1.00  0.00           O
ATOM   2357  C32 POPEM  66      59.291  44.496  32.668  1.00  0.00           C
ATOM   2360  C23 POPEM  66      54.801  45.956  34.679  1.00  0.00           C
ATOM   2363  C24 POPEM  66      53.801  46.546  35.688  1.00  0.00           C
ATOM   2366  C25 POPEM  66      52.671  45.586  36.118  1.00  0.00           C
ATOM   2369  C26 POPEM  66      52.961  44.836  37.429  1.00  0.00           C
ATOM   2372  C27 POPEM  66      51.861  43.846  37.828  1.00  0.00           C
ATOM   2375  C28 POPEM  66      52.041  43.186  39.208  1.00  0.00           C
ATOM   2378  C29 POPEM  66      53.311  42.406  39.449  1.00  0.00           C
ATOM   2380 0C21 POPEM  66      53.871  42.166  40.659  1.00  0.00           C
ATOM   2382 1C21 POPEM  66      53.351  42.626  41.999  1.00  0.00           C
ATOM   2385 2C21 POPEM  66      53.181  41.516  43.049  1.00  0.00           C
ATOM   2388 3C21 POPEM  66      54.511  41.056  43.679  1.00  0.00           C
ATOM   2391 4C21 POPEM  66      54.301  40.156  44.909  1.00  0.00           C
ATOM   2394 5C21 POPEM  66      53.821  40.926  46.139  1.00  0.00           C
ATOM   2397 6C21 POPEM  66      54.931  41.256  47.149  1.00  0.00           C
ATOM   2400 7C21 POPEM  66      54.351  41.896  48.419  1.00  0.00           C
ATOM   2403 8C21 POPEM  66      55.381  42.036  49.538  1.00  0.00           C
ATOM   2407  C33 POPEM  66      59.671  45.146  34.008  1.00  0.00           C
ATOM   2410  C34 POPEM  66      60.771  44.336  34.688  1.00  0.00           C
ATOM   2413  C35 POPEM  66      60.761  44.516  36.208  1.00  0.00           C
ATOM   2416  C36 POPEM  66      61.571  43.406  36.879  1.00  0.00           C
ATOM   2419  C37 POPEM  66      61.291  43.226  38.379  1.00  0.00           C
ATOM   2422  C38 POPEM  66      62.011  41.986  38.909  1.00  0.00           C
ATOM   2425  C39 POPEM  66      61.701  41.706  40.379  1.00  0.00           C
ATOM   2428 0C31 POPEM  66      62.441  40.456  40.868  1.00  0.00           C
ATOM   2431 1C31 POPEM  66      62.131  40.096  42.319  1.00  0.00           C
ATOM   2434 2C31 POPEM  66      62.911  38.856  42.789  1.00  0.00           C
ATOM   2437 3C31 POPEM  66      64.361  39.176  43.159  1.00  0.00           C
ATOM   2440 4C31 POPEM  66      64.491  39.426  44.669  1.00  0.00           C
ATOM   2443 5C31 POPEM  66      65.831  40.026  45.089  1.00  0.00           C
ATOM   2446 6C31 POPEM  66      66.031  40.036  46.609  1.00  0.00           C
ATOM   2450  NH3 POPEN  67      42.291  28.906  70.059  1.00  0.00           N
ATOM   2454  C12 POPEN  67      42.531  30.396  70.209  1.00  0.00           C
ATOM   2457  C11 POPEN  67      43.941  30.816  69.729  1.00  0.00           C
ATOM   2460  P   POPEN  67      45.691  32.776  69.839  1.00  0.00           P
ATOM   2461  O13 POPEN  67      45.961  33.896  70.779  1.00  0.00           O
ATOM   2462  O14 POPEN  67      46.641  31.656  69.859  1.00  0.00           O
ATOM   2463  O11 POPEN  67      45.631  33.406  68.379  1.00  0.00           O
ATOM   2464  O12 POPEN  67      44.241  32.176  70.108  1.00  0.00           O
ATOM   2465  C1  POPEN  67      45.911  32.666  67.188  1.00  0.00           C
ATOM   2468  C2  POPEN  67      46.311  33.676  66.089  1.00  0.00           C
ATOM   2470  O21 POPEN  67      46.391  33.036  64.799  1.00  0.00           O
ATOM   2471  C21 POPEN  67      46.061  33.816  63.778  1.00  0.00           C
ATOM   2472  O22 POPEN  67      45.541  34.916  63.848  1.00  0.00           O
ATOM   2473  C22 POPEN  67      46.451  33.146  62.449  1.00  0.00           C
ATOM   2476  C3  POPEN  67      47.671  34.356  66.428  1.00  0.00           C
ATOM   2479  O31 POPEN  67      47.851  35.466  65.538  1.00  0.00           O
ATOM   2480  C31 POPEN  67      49.031  35.586  64.949  1.00  0.00           C
ATOM   2481  O32 POPEN  67      50.091  35.186  65.368  1.00  0.00           O
ATOM   2482  C32 POPEN  67      48.751  36.106  63.538  1.00  0.00           C
ATOM   2485  C23 POPEN  67      45.931  33.946  61.229  1.00  0.00           C
ATOM   2488  C24 POPEN  67      46.521  33.516  59.879  1.00  0.00           C
ATOM   2491  C25 POPEN  67      45.751  34.156  58.718  1.00  0.00           C
ATOM   2494  C26 POPEN  67      46.411  34.066  57.328  1.00  0.00           C
ATOM   2497  C27 POPEN  67      45.541  34.726  56.239  1.00  0.00           C
ATOM   2500  C28 POPEN  67      46.251  34.916  54.889  1.00  0.00           C
ATOM   2503  C29 POPEN  67      45.381  35.676  53.919  1.00  0.00           C
ATOM   2505 0C21 POPEN  67      45.261  35.486  52.589  1.00  0.00           C
ATOM   2507 1C21 POPEN  67      46.001  34.466  51.758  1.00  0.00           C
ATOM   2510 2C21 POPEN  67      45.401  34.246  50.349  1.00  0.00           C
ATOM   2513 3C21 POPEN  67      45.571  35.416  49.368  1.00  0.00           C
ATOM   2516 4C21 POPEN  67      45.071  35.036  47.958  1.00  0.00           C
ATOM   2519 5C21 POPEN  67      45.051  36.206  46.968  1.00  0.00           C
ATOM   2522 6C21 POPEN  67      44.631  35.756  45.569  1.00  0.00           C
ATOM   2525 7C21 POPEN  67      44.501  36.916  44.569  1.00  0.00           C
ATOM   2528 8C21 POPEN  67      44.111  36.446  43.159  1.00  0.00           C
ATOM   2532  C33 POPEN  67      49.921  36.806  62.799  1.00  0.00           C
ATOM   2535  C34 POPEN  67      49.681  36.716  61.278  1.00  0.00           C
ATOM   2538  C35 POPEN  67      50.311  37.846  60.459  1.00  0.00           C
ATOM   2541  C36 POPEN  67      49.931  37.706  58.979  1.00  0.00           C
ATOM   2544  C37 POPEN  67      50.201  38.976  58.159  1.00  0.00           C
ATOM   2547  C38 POPEN  67      49.661  38.866  56.719  1.00  0.00           C
ATOM   2550  C39 POPEN  67      49.651  40.216  55.989  1.00  0.00           C
ATOM   2553 0C31 POPEN  67      50.921  40.506  55.178  1.00  0.00           C
ATOM   2556 1C31 POPEN  67      51.361  41.976  55.269  1.00  0.00           C
ATOM   2559 2C31 POPEN  67      51.601  42.646  53.909  1.00  0.00           C
ATOM   2562 3C31 POPEN  67      51.781  44.166  54.069  1.00  0.00           C
ATOM   2565 4C31 POPEN  67      51.061  45.006  52.999  1.00  0.00           C
ATOM   2568 5C31 POPEN  67      50.921  46.466  53.429  1.00  0.00           C
ATOM   2571 6C31 POPEN  67      50.391  47.386  52.328  1.00  0.00           C
ATOM   2575  NH3 POPEO  68      98.741  90.226  74.229  1.00  0.00           N
ATOM   2579  C12 POPEO  68      98.591  91.546  74.949  1.00  0.00           C
ATOM   2582  C11 POPEO  68      98.301  92.706  73.989  1.00  0.00           C
ATOM   2585  P   POPEO  68      98.591  95.326  74.159  1.00  0.00           P
ATOM   2586  O13 POPEO  68      98.391  96.346  75.209  1.00  0.00           O
ATOM   2587  O14 POPEO  68      99.961  95.246  73.598  1.00  0.00           O
ATOM   2588  O11 POPEO  68      97.591  95.616  72.979  1.00  0.00           O
ATOM   2589  O12 POPEO  68      98.161  93.906  74.739  1.00  0.00           O
ATOM   2590  C1  POPEO  68      97.421  94.846  71.779  1.00  0.00           C
ATOM   2593  C2  POPEO  68      97.871  95.626  70.518  1.00  0.00           C
ATOM   2595  O21 POPEO  68      97.141  95.116  69.368  1.00  0.00           O
ATOM   2596  C21 POPEO  68      96.931  96.046  68.429  1.00  0.00           C
ATOM   2597  O22 POPEO  68      97.331  97.196  68.499  1.00  0.00           O
ATOM   2598  C22 POPEO  68      96.141  95.536  67.239  1.00  0.00           C
ATOM   2601  C3  POPEO  68      99.431  95.576  70.358  1.00  0.00           C
ATOM   2604  O31 POPEO  68      99.851  96.176  69.118  1.00  0.00           O
ATOM   2605  C31 POPEO  68     100.361  95.326  68.229  1.00  0.00           C
ATOM   2606  O32 POPEO  68     101.021  94.346  68.489  1.00  0.00           O
ATOM   2607  C32 POPEO  68      99.741  95.686  66.868  1.00  0.00           C
ATOM   2610  C23 POPEO  68      96.001  96.596  66.118  1.00  0.00           C
ATOM   2613  C24 POPEO  68      95.391  96.046  64.819  1.00  0.00           C
ATOM   2616  C25 POPEO  68      95.521  97.006  63.629  1.00  0.00           C
ATOM   2619  C26 POPEO  68      94.551  98.196  63.629  1.00  0.00           C
ATOM   2622  C27 POPEO  68      94.801  99.136  62.429  1.00  0.00           C
ATOM   2625  C28 POPEO  68      93.851 100.366  62.359  1.00  0.00           C
ATOM   2628  C29 POPEO  68      92.481  99.996  61.859  1.00  0.00           C
ATOM   2630 0C21 POPEO  68      91.551 100.836  61.358  1.00  0.00           C
ATOM   2632 1C21 POPEO  68      91.661 102.326  61.189  1.00  0.00           C
ATOM   2635 2C21 POPEO  68      90.961 102.836  59.909  1.00  0.00           C
ATOM   2638 3C21 POPEO  68      91.681 102.496  58.598  1.00  0.00           C
ATOM   2641 4C21 POPEO  68      90.981 103.116  57.389  1.00  0.00           C
ATOM   2644 5C21 POPEO  68      91.721 102.916  56.059  1.00  0.00           C
ATOM   2647 6C21 POPEO  68      91.001 103.566  54.869  1.00  0.00           C
ATOM   2650 7C21 POPEO  68      91.751 103.376  53.549  1.00  0.00           C
ATOM   2653 8C21 POPEO  68      91.061 103.966  52.319  1.00  0.00           C
ATOM   2657  C33 POPEO  68     100.661  95.826  65.649  1.00  0.00           C
ATOM   2660  C34 POPEO  68      99.831  96.496  64.539  1.00  0.00           C
ATOM   2663  C35 POPEO  68     100.591  96.766  63.249  1.00  0.00           C
ATOM   2666  C36 POPEO  68     100.541  95.596  62.249  1.00  0.00           C
ATOM   2669  C37 POPEO  68     101.321  95.996  60.999  1.00  0.00           C
ATOM   2672  C38 POPEO  68     101.001  95.196  59.729  1.00  0.00           C
ATOM   2675  C39 POPEO  68     101.891  95.606  58.538  1.00  0.00           C
ATOM   2678 0C31 POPEO  68     102.291  97.086  58.549  1.00  0.00           C
ATOM   2681 1C31 POPEO  68     103.061  97.556  57.309  1.00  0.00           C
ATOM   2684 2C31 POPEO  68     103.301  99.076  57.389  1.00  0.00           C
ATOM   2687 3C31 POPEO  68     104.181  99.646  56.278  1.00  0.00           C
ATOM   2690 4C31 POPEO  68     103.631  99.416  54.859  1.00  0.00           C
ATOM   2693 5C31 POPEO  68     104.431 100.206  53.819  1.00  0.00           C
ATOM   2696 6C31 POPEO  68     103.921 100.026  52.389  1.00  0.00           C
ATOM   2700  NH3 POPEP  69     109.711  73.776  27.549  1.00  0.00           N
ATOM   2704  C12 POPEP  69     109.691  74.326  28.959  1.00  0.00           C
ATOM   2707  C11 POPEP  69     109.161  75.766  28.959  1.00  0.00           C
ATOM   2710  P   POPEP  69     108.471  77.796  30.368  1.00  0.00           P
ATOM   2711  O13 POPEP  69     109.541  78.576  29.699  1.00  0.00           O
ATOM   2712  O14 POPEP  69     107.091  77.976  29.879  1.00  0.00           O
ATOM   2713  O11 POPEP  69     108.511  78.056  31.929  1.00  0.00           O
ATOM   2714  O12 POPEP  69     108.841  76.236  30.279  1.00  0.00           O
ATOM   2715  C1  POPEP  69     107.841  77.126  32.809  1.00  0.00           C
ATOM   2718  C2  POPEP  69     107.121  77.846  33.979  1.00  0.00           C
ATOM   2720  O21 POPEP  69     106.861  76.906  35.039  1.00  0.00           O
ATOM   2721  C21 POPEP  69     107.861  76.746  35.868  1.00  0.00           C
ATOM   2722  O22 POPEP  69     108.951  77.276  35.769  1.00  0.00           O
ATOM   2723  C22 POPEP  69     107.451  75.866  37.039  1.00  0.00           C
ATOM   2726  C3  POPEP  69     105.761  78.456  33.569  1.00  0.00           C
ATOM   2729  O31 POPEP  69     105.221  79.326  34.598  1.00  0.00           O
ATOM   2730  C31 POPEP  69     104.451  78.736  35.539  1.00  0.00           C
ATOM   2731  O32 POPEP  69     104.081  77.586  35.499  1.00  0.00           O
ATOM   2732  C32 POPEP  69     104.211  79.716  36.689  1.00  0.00           C
ATOM   2735  C23 POPEP  69     108.301  76.196  38.289  1.00  0.00           C
ATOM   2738  C24 POPEP  69     108.201  75.176  39.429  1.00  0.00           C
ATOM   2741  C25 POPEP  69     106.801  74.976  40.009  1.00  0.00           C
ATOM   2744  C26 POPEP  69     106.151  76.266  40.549  1.00  0.00           C
ATOM   2747  C27 POPEP  69     105.341  76.006  41.839  1.00  0.00           C
ATOM   2750  C28 POPEP  69     106.221  76.056  43.099  1.00  0.00           C
ATOM   2753  C29 POPEP  69     106.231  77.426  43.749  1.00  0.00           C
ATOM   2755 0C21 POPEP  69     105.931  77.686  45.028  1.00  0.00           C
ATOM   2757 1C21 POPEP  69     105.541  76.666  46.069  1.00  0.00           C
ATOM   2760 2C21 POPEP  69     106.751  75.936  46.669  1.00  0.00           C
ATOM   2763 3C21 POPEP  69     107.621  76.806  47.579  1.00  0.00           C
ATOM   2766 4C21 POPEP  69     108.691  75.976  48.309  1.00  0.00           C
ATOM   2769 5C21 POPEP  69     109.341  76.696  49.489  1.00  0.00           C
ATOM   2772 6C21 POPEP  69     110.041  75.696  50.429  1.00  0.00           C
ATOM   2775 7C21 POPEP  69     110.681  76.366  51.649  1.00  0.00           C
ATOM   2778 8C21 POPEP  69     111.061  75.366  52.739  1.00  0.00           C
ATOM   2782  C33 POPEP  69     103.011  79.386  37.629  1.00  0.00           C
ATOM   2785  C34 POPEP  69     102.431  80.626  38.348  1.00  0.00           C
ATOM   2788  C35 POPEP  69     103.121  81.056  39.659  1.00  0.00           C
ATOM   2791  C36 POPEP  69     102.641  80.336  40.929  1.00  0.00           C
ATOM   2794  C37 POPEP  69     103.221  80.966  42.208  1.00  0.00           C
ATOM   2797  C38 POPEP  69     102.781  80.176  43.438  1.00  0.00           C
ATOM   2800  C39 POPEP  69     103.501  80.466  44.758  1.00  0.00           C
ATOM   2803 0C31 POPEP  69     102.711  81.366  45.718  1.00  0.00           C
ATOM   2806 1C31 POPEP  69     103.071  81.096  47.188  1.00  0.00           C
ATOM   2809 2C31 POPEP  69     102.311  81.986  48.179  1.00  0.00           C
ATOM   2812 3C31 POPEP  69     102.621  81.626  49.639  1.00  0.00           C
ATOM   2815 4C31 POPEP  69     101.641  80.626  50.259  1.00  0.00           C
ATOM   2818 5C31 POPEP  69     102.121  80.146  51.629  1.00  0.00           C
ATOM   2821 6C31 POPEP  69     101.141  79.206  52.339  1.00  0.00           C
ATOM   2825  NH3 POPEQ  70     114.571  74.686  76.459  1.00  0.00           N
ATOM   2829  C12 POPEQ  70     115.951  74.346  75.949  1.00  0.00           C
ATOM   2832  C11 POPEQ  70     116.181  72.816  75.909  1.00  0.00           C
ATOM   2835  P   POPEQ  70     118.051  71.046  75.568  1.00  0.00           P
ATOM   2836  O13 POPEQ  70     119.501  70.886  75.358  1.00  0.00           O
ATOM   2837  O14 POPEQ  70     117.411  70.266  76.659  1.00  0.00           O
ATOM   2838  O11 POPEQ  70     117.331  70.696  74.209  1.00  0.00           O
ATOM   2839  O12 POPEQ  70     117.591  72.556  75.758  1.00  0.00           O
ATOM   2840  C1  POPEQ  70     117.961  71.066  72.969  1.00  0.00           C
ATOM   2843  C2  POPEQ  70     116.861  71.346  71.909  1.00  0.00           C
ATOM   2845  O21 POPEQ  70     117.201  71.066  70.538  1.00  0.00           O
ATOM   2846  C21 POPEQ  70     118.361  71.436  70.038  1.00  0.00           C
ATOM   2847  O22 POPEQ  70     119.281  71.966  70.629  1.00  0.00           O
ATOM   2848  C22 POPEQ  70     118.401  71.086  68.549  1.00  0.00           C
ATOM   2851  C3  POPEQ  70     116.251  72.776  72.049  1.00  0.00           C
ATOM   2854  O31 POPEQ  70     114.911  72.806  71.479  1.00  0.00           O
ATOM   2855  C31 POPEQ  70     114.931  72.986  70.159  1.00  0.00           C
ATOM   2856  O32 POPEQ  70     115.791  73.606  69.549  1.00  0.00           O
ATOM   2857  C32 POPEQ  70     113.841  72.196  69.469  1.00  0.00           C
ATOM   2860  C23 POPEQ  70     118.281  72.316  67.629  1.00  0.00           C
ATOM   2863  C24 POPEQ  70     117.581  71.936  66.319  1.00  0.00           C
ATOM   2866  C25 POPEQ  70     117.171  73.106  65.419  1.00  0.00           C
ATOM   2869  C26 POPEQ  70     116.601  72.626  64.079  1.00  0.00           C
ATOM   2872  C27 POPEQ  70     116.641  73.716  62.999  1.00  0.00           C
ATOM   2875  C28 POPEQ  70     115.881  73.336  61.719  1.00  0.00           C
ATOM   2878  C29 POPEQ  70     115.921  74.476  60.719  1.00  0.00           C
ATOM   2880 0C21 POPEQ  70     115.871  74.386  59.379  1.00  0.00           C
ATOM   2882 1C21 POPEQ  70     115.681  73.156  58.538  1.00  0.00           C
ATOM   2885 2C21 POPEQ  70     114.491  73.316  57.579  1.00  0.00           C
ATOM   2888 3C21 POPEQ  70     114.551  72.406  56.339  1.00  0.00           C
ATOM   2891 4C21 POPEQ  70     113.281  72.536  55.479  1.00  0.00           C
ATOM   2894 5C21 POPEQ  70     112.101  71.686  55.949  1.00  0.00           C
ATOM   2897 6C21 POPEQ  70     112.251  70.246  55.459  1.00  0.00           C
ATOM   2900 7C21 POPEQ  70     110.981  69.406  55.618  1.00  0.00           C
ATOM   2903 8C21 POPEQ  70     111.101  68.056  54.929  1.00  0.00           C
ATOM   2907  C33 POPEQ  70     114.171  72.136  67.959  1.00  0.00           C
ATOM   2910  C34 POPEQ  70     113.421  71.036  67.199  1.00  0.00           C
ATOM   2913  C35 POPEQ  70     112.121  71.526  66.569  1.00  0.00           C
ATOM   2916  C36 POPEQ  70     112.381  72.406  65.339  1.00  0.00           C
ATOM   2919  C37 POPEQ  70     111.131  72.676  64.489  1.00  0.00           C
ATOM   2922  C38 POPEQ  70     111.491  73.606  63.328  1.00  0.00           C
ATOM   2925  C39 POPEQ  70     110.461  73.656  62.199  1.00  0.00           C
ATOM   2928 0C31 POPEQ  70     111.081  74.346  60.979  1.00  0.00           C
ATOM   2931 1C31 POPEQ  70     110.121  74.456  59.788  1.00  0.00           C
ATOM   2934 2C31 POPEQ  70     110.881  74.756  58.489  1.00  0.00           C
ATOM   2937 3C31 POPEQ  70     109.931  75.146  57.348  1.00  0.00           C
ATOM   2940 4C31 POPEQ  70     109.531  76.616  57.439  1.00  0.00           C
ATOM   2943 5C31 POPEQ  70     108.301  76.946  56.589  1.00  0.00           C
ATOM   2946 6C31 POPEQ  70     107.991  78.436  56.558  1.00  0.00           C
ATOM   2950  NH3 POPER  71     127.401  98.396  77.648  1.00  0.00           N
ATOM   2954  C12 POPER  71     125.941  98.596  77.389  1.00  0.00           C
ATOM   2957  C11 POPER  71     125.381  99.696  78.289  1.00  0.00           C
ATOM   2960  P   POPER  71     123.351 101.336  78.068  1.00  0.00           P
ATOM   2961  O13 POPER  71     121.951 101.276  78.489  1.00  0.00           O
ATOM   2962  O14 POPER  71     124.231 102.136  78.959  1.00  0.00           O
ATOM   2963  O11 POPER  71     123.451 101.956  76.618  1.00  0.00           O
ATOM   2964  O12 POPER  71     124.001  99.906  77.969  1.00  0.00           O
ATOM   2965  C1  POPER  71     124.711 102.026  75.958  1.00  0.00           C
ATOM   2968  C2  POPER  71     124.491 102.356  74.469  1.00  0.00           C
ATOM   2970  O21 POPER  71     125.681 102.176  73.669  1.00  0.00           O
ATOM   2971  C21 POPER  71     126.281 100.996  73.559  1.00  0.00           C
ATOM   2972  O22 POPER  71     126.021  99.976  74.169  1.00  0.00           O
ATOM   2973  C22 POPER  71     127.341 101.116  72.479  1.00  0.00           C
ATOM   2976  C3  POPER  71     124.011 103.836  74.359  1.00  0.00           C
ATOM   2979  O31 POPER  71     123.401 104.156  73.088  1.00  0.00           O
ATOM   2980  C31 POPER  71     124.241 104.676  72.188  1.00  0.00           C
ATOM   2981  O32 POPER  71     125.401 104.966  72.379  1.00  0.00           O
ATOM   2982  C32 POPER  71     123.511 104.866  70.859  1.00  0.00           C
ATOM   2985  C23 POPER  71     126.651 100.946  71.109  1.00  0.00           C
ATOM   2988  C24 POPER  71     127.611 101.126  69.938  1.00  0.00           C
ATOM   2991  C25 POPER  71     126.861 100.986  68.618  1.00  0.00           C
ATOM   2994  C26 POPER  71     127.771 101.116  67.398  1.00  0.00           C
ATOM   2997  C27 POPER  71     126.981 101.026  66.098  1.00  0.00           C
ATOM   3000  C28 POPER  71     127.901 101.096  64.868  1.00  0.00           C
ATOM   3003  C29 POPER  71     127.891  99.826  64.059  1.00  0.00           C
ATOM   3005 0C21 POPER  71     127.411  99.676  62.808  1.00  0.00           C
ATOM   3007 1C21 POPER  71     126.781 100.736  61.938  1.00  0.00           C
ATOM   3010 2C21 POPER  71     127.731 101.126  60.789  1.00  0.00           C
ATOM   3013 3C21 POPER  71     127.031 101.976  59.718  1.00  0.00           C
ATOM   3016 4C21 POPER  71     127.961 102.446  58.589  1.00  0.00           C
ATOM   3019 5C21 POPER  71     128.821 101.316  57.999  1.00  0.00           C
ATOM   3022 6C21 POPER  71     129.391 101.656  56.609  1.00  0.00           C
ATOM   3025 7C21 POPER  71     130.681 100.906  56.269  1.00  0.00           C
ATOM   3028 8C21 POPER  71     130.913 100.696  54.769  1.00  0.00           C
ATOM   3032  C33 POPER  71     123.591 103.616  69.959  1.00  0.00           C
ATOM   3035  C34 POPER  71     122.821 103.766  68.639  1.00  0.00           C
ATOM   3038  C35 POPER  71     123.321 102.786  67.569  1.00  0.00           C
ATOM   3041  C36 POPER  71     122.481 102.736  66.279  1.00  0.00           C
ATOM   3044  C37 POPER  71     123.121 101.836  65.209  1.00  0.00           C
ATOM   3047  C38 POPER  71     122.281 101.636  63.939  1.00  0.00           C
ATOM   3050  C39 POPER  71     122.831 102.406  62.729  1.00  0.00           C
ATOM   3053 0C31 POPER  71     122.241 101.946  61.389  1.00  0.00           C
ATOM   3056 1C31 POPER  71     123.101 102.416  60.209  1.00  0.00           C
ATOM   3059 2C31 POPER  71     122.541 102.036  58.829  1.00  0.00           C
ATOM   3062 3C31 POPER  71     121.571 103.096  58.279  1.00  0.00           C
ATOM   3065 4C31 POPER  71     121.141 102.796  56.828  1.00  0.00           C
ATOM   3068 5C31 POPER  71     120.411 103.976  56.168  1.00  0.00           C
ATOM   3071 6C31 POPER  71     120.001 103.716  54.718  1.00  0.00           C
ATOM   3075  NH3 POPES  72       4.961 121.646  28.449  1.00  0.00           N
ATOM   3079  C12 POPES  72       4.831 120.496  29.419  1.00  0.00           C
ATOM   3082  C11 POPES  72       3.661 119.566  29.079  1.00  0.00           C
ATOM   3085  P   POPES  72       3.321 116.936  29.118  1.00  0.00           P
ATOM   3086  O13 POPES  72       1.869 117.066  29.299  1.00  0.00           O
ATOM   3087  O14 POPES  72       3.791 116.586  27.749  1.00  0.00           O
ATOM   3088  O11 POPES  72       3.971 115.926  30.168  1.00  0.00           O
ATOM   3089  O12 POPES  72       4.051 118.276  29.499  1.00  0.00           O
ATOM   3090  C1  POPES  72       4.631 116.536  31.309  1.00  0.00           C
ATOM   3093  C2  POPES  72       4.971 115.486  32.398  1.00  0.00           C
ATOM   3095  O21 POPES  72       5.621 115.976  33.589  1.00  0.00           O
ATOM   3096  C21 POPES  72       6.201 117.126  33.809  1.00  0.00           C
ATOM   3097  O22 POPES  72       6.281 118.086  33.059  1.00  0.00           O
ATOM   3098  C22 POPES  72       6.891 116.996  35.179  1.00  0.00           C
ATOM   3101  C3  POPES  72       5.831 114.326  31.829  1.00  0.00           C
ATOM   3104  O31 POPES  72       6.101 113.296  32.809  1.00  0.00           O
ATOM   3105  C31 POPES  72       7.181 113.526  33.578  1.00  0.00           C
ATOM   3106  O32 POPES  72       8.071 114.306  33.299  1.00  0.00           O
ATOM   3107  C32 POPES  72       7.051 112.726  34.898  1.00  0.00           C
ATOM   3110  C23 POPES  72       7.461 118.306  35.758  1.00  0.00           C
ATOM   3113  C24 POPES  72       8.461 118.006  36.889  1.00  0.00           C
ATOM   3116  C25 POPES  72       8.761 119.176  37.828  1.00  0.00           C
ATOM   3119  C26 POPES  72       9.681 118.736  38.989  1.00  0.00           C
ATOM   3122  C27 POPES  72      10.231 119.886  39.839  1.00  0.00           C
ATOM   3125  C28 POPES  72      11.361 119.396  40.769  1.00  0.00           C
ATOM   3128  C29 POPES  72      12.311 120.496  41.189  1.00  0.00           C
ATOM   3130 0C21 POPES  72      12.541 120.946  42.429  1.00  0.00           C
ATOM   3132 1C21 POPES  72      11.871 120.446  43.679  1.00  0.00           C
ATOM   3135 2C21 POPES  72      12.711 120.656  44.949  1.00  0.00           C
ATOM   3138 3C21 POPES  72      13.041 122.116  45.248  1.00  0.00           C
ATOM   3141 4C21 POPES  72      13.641 122.296  46.649  1.00  0.00           C
ATOM   3144 5C21 POPES  72      12.601 122.586  47.729  1.00  0.00           C
ATOM   3147 6C21 POPES  72      12.211 124.076  47.789  1.00  0.00           C
ATOM   3150 7C21 POPES  72      11.291 124.396  48.969  1.00  0.00           C
ATOM   3153 8C21 POPES  72      11.001 125.896  49.109  1.00  0.00           C
ATOM   3157  C33 POPES  72       8.171 112.886  35.969  1.00  0.00           C
ATOM   3160  C34 POPES  72       7.571 113.416  37.289  1.00  0.00           C
ATOM   3163  C35 POPES  72       8.411 113.466  38.589  1.00  0.00           C
ATOM   3166  C36 POPES  72       7.601 114.256  39.639  1.00  0.00           C
ATOM   3169  C37 POPES  72       8.151 114.486  41.049  1.00  0.00           C
ATOM   3172  C38 POPES  72       7.101 115.286  41.849  1.00  0.00           C
ATOM   3175  C39 POPES  72       7.361 115.476  43.349  1.00  0.00           C
ATOM   3178 0C31 POPES  72       8.601 116.316  43.659  1.00  0.00           C
ATOM   3181 1C31 POPES  72       8.681 116.736  45.128  1.00  0.00           C
ATOM   3184 2C31 POPES  72      10.061 117.306  45.479  1.00  0.00           C
ATOM   3187 3C31 POPES  72      10.181 117.776  46.938  1.00  0.00           C
ATOM   3190 4C31 POPES  72      11.641 117.756  47.409  1.00  0.00           C
ATOM   3193 5C31 POPES  72      11.841 118.446  48.759  1.00  0.00           C
ATOM   3196 6C31 POPES  72      13.291 118.426  49.249  1.00  0.00           C
ATOM   3200  NH3 POPET  73      29.781 110.826  70.938  1.00  0.00           N
ATOM   3204  C12 POPET  73      28.601 111.766  70.958  1.00  0.00           C
ATOM   3207  C11 POPET  73      27.851 111.776  69.618  1.00  0.00           C
ATOM   3210  P   POPET  73      25.591 112.596  68.629  1.00  0.00           P
ATOM   3211  O13 POPET  73      25.061 111.226  68.779  1.00  0.00           O
ATOM   3212  O14 POPET  73      24.621 113.716  68.618  1.00  0.00           O
ATOM   3213  O11 POPET  73      26.461 112.646  67.319  1.00  0.00           O
ATOM   3214  O12 POPET  73      26.811 112.766  69.629  1.00  0.00           O
ATOM   3215  C1  POPET  73      26.081 112.016  66.118  1.00  0.00           C
ATOM   3218  C2  POPET  73      27.131 110.936  65.739  1.00  0.00           C
ATOM   3220  O21 POPET  73      27.161 110.526  64.349  1.00  0.00           O
ATOM   3221  C21 POPET  73      26.141 110.636  63.519  1.00  0.00           C
ATOM   3222  O22 POPET  73      25.071 111.176  63.749  1.00  0.00           O
ATOM   3223  C22 POPET  73      26.591 110.136  62.139  1.00  0.00           C
ATOM   3226  C3  POPET  73      27.061 109.696  66.678  1.00  0.00           C
ATOM   3229  O31 POPET  73      27.481 108.496  65.999  1.00  0.00           O
ATOM   3230  C31 POPET  73      26.501 107.836  65.398  1.00  0.00           C
ATOM   3231  O32 POPET  73      25.311 107.896  65.638  1.00  0.00           O
ATOM   3232  C32 POPET  73      27.101 107.026  64.269  1.00  0.00           C
ATOM   3235  C23 POPET  73      26.451 111.216  61.038  1.00  0.00           C
ATOM   3238  C24 POPET  73      26.431 110.646  59.609  1.00  0.00           C
ATOM   3241  C25 POPET  73      25.251 109.716  59.299  1.00  0.00           C
ATOM   3244  C26 POPET  73      23.881 110.326  59.618  1.00  0.00           C
ATOM   3247  C27 POPET  73      22.711 109.416  59.219  1.00  0.00           C
ATOM   3250  C28 POPET  73      21.371 109.796  59.889  1.00  0.00           C
ATOM   3253  C29 POPET  73      20.911 111.196  59.599  1.00  0.00           C
ATOM   3255 0C21 POPET  73      19.651 111.656  59.629  1.00  0.00           C
ATOM   3257 1C21 POPET  73      18.411 110.866  59.958  1.00  0.00           C
ATOM   3260 2C21 POPET  73      17.191 111.236  59.089  1.00  0.00           C
ATOM   3263 3C21 POPET  73      17.241 110.676  57.659  1.00  0.00           C
ATOM   3266 4C21 POPET  73      15.841 110.226  57.188  1.00  0.00           C
ATOM   3269 5C21 POPET  73      15.451 110.676  55.769  1.00  0.00           C
ATOM   3272 6C21 POPET  73      13.991 110.296  55.469  1.00  0.00           C
ATOM   3275 7C21 POPET  73      13.361 111.056  54.289  1.00  0.00           C
ATOM   3278 8C21 POPET  73      11.881 110.696  54.099  1.00  0.00           C
ATOM   3282  C33 POPET  73      26.051 106.466  63.289  1.00  0.00           C
ATOM   3285  C34 POPET  73      26.721 105.676  62.179  1.00  0.00           C
ATOM   3288  C35 POPET  73      25.741 104.986  61.229  1.00  0.00           C
ATOM   3291  C36 POPET  73      25.211 105.906  60.118  1.00  0.00           C
ATOM   3294  C37 POPET  73      24.381 105.156  59.069  1.00  0.00           C
ATOM   3297  C38 POPET  73      25.231 104.326  58.089  1.00  0.00           C
ATOM   3300  C39 POPET  73      25.781 105.156  56.909  1.00  0.00           C
ATOM   3303 0C31 POPET  73      25.201 104.666  55.578  1.00  0.00           C
ATOM   3306 1C31 POPET  73      25.631 105.516  54.368  1.00  0.00           C
ATOM   3309 2C31 POPET  73      24.921 105.056  53.089  1.00  0.00           C
ATOM   3312 3C31 POPET  73      25.271 105.866  51.839  1.00  0.00           C
ATOM   3315 4C31 POPET  73      26.711 105.686  51.329  1.00  0.00           C
ATOM   3318 5C31 POPET  73      26.771 105.056  49.929  1.00  0.00           C
ATOM   3321 6C31 POPET  73      28.171 105.126  49.319  1.00  0.00           C
ATOM   3325  NH3 POPEU  74     114.181  97.476  29.159  1.00  0.00           N
ATOM   3329  C12 POPEU  74     113.431  96.196  28.879  1.00  0.00           C
ATOM   3332  C11 POPEU  74     111.901  96.466  28.778  1.00  0.00           C
ATOM   3335  P   POPEU  74     109.521  95.566  28.458  1.00  0.00           P
ATOM   3336  O13 POPEU  74     109.381  96.306  27.189  1.00  0.00           O
ATOM   3337  O14 POPEU  74     108.681  94.346  28.599  1.00  0.00           O
ATOM   3338  O11 POPEU  74     109.171  96.526  29.639  1.00  0.00           O
ATOM   3339  O12 POPEU  74     111.081  95.276  28.689  1.00  0.00           O
ATOM   3340  C1  POPEU  74     108.401  97.716  29.529  1.00  0.00           C
ATOM   3343  C2  POPEU  74     107.851  98.116  30.939  1.00  0.00           C
ATOM   3345  O21 POPEU  74     108.371  99.336  31.499  1.00  0.00           O
ATOM   3346  C21 POPEU  74     109.681  99.546  31.609  1.00  0.00           C
ATOM   3347  O22 POPEU  74     110.561  99.046  30.939  1.00  0.00           O
ATOM   3348  C22 POPEU  74     109.881 100.586  32.709  1.00  0.00           C
ATOM   3351  C3  POPEU  74     107.971  96.956  31.979  1.00  0.00           C
ATOM   3354  O31 POPEU  74     107.231  97.276  33.179  1.00  0.00           O
ATOM   3355  C31 POPEU  74     107.961  97.766  34.189  1.00  0.00           C
ATOM   3356  O32 POPEU  74     109.151  97.926  34.189  1.00  0.00           O
ATOM   3357  C32 POPEU  74     107.021  98.276  35.279  1.00  0.00           C
ATOM   3360  C23 POPEU  74     111.101 100.286  33.629  1.00  0.00           C
ATOM   3363  C24 POPEU  74     111.141 101.276  34.799  1.00  0.00           C
ATOM   3366  C25 POPEU  74     111.951 100.776  36.008  1.00  0.00           C
ATOM   3369  C26 POPEU  74     111.291  99.576  36.719  1.00  0.00           C
ATOM   3372  C27 POPEU  74     111.901  99.306  38.099  1.00  0.00           C
ATOM   3375  C28 POPEU  74     111.331  98.046  38.799  1.00  0.00           C
ATOM   3378  C29 POPEU  74     111.731  96.736  38.169  1.00  0.00           C
ATOM   3380 0C21 POPEU  74     112.561  95.806  38.689  1.00  0.00           C
ATOM   3382 1C21 POPEU  74     113.331  95.906  39.989  1.00  0.00           C
ATOM   3385 2C21 POPEU  74     112.751  95.026  41.129  1.00  0.00           C
ATOM   3388 3C21 POPEU  74     111.441  95.566  41.729  1.00  0.00           C
ATOM   3391 4C21 POPEU  74     110.931  94.766  42.949  1.00  0.00           C
ATOM   3394 5C21 POPEU  74     110.611  93.316  42.579  1.00  0.00           C
ATOM   3397 6C21 POPEU  74     109.611  92.576  43.479  1.00  0.00           C
ATOM   3400 7C21 POPEU  74     109.101  91.296  42.789  1.00  0.00           C
ATOM   3403 8C21 POPEU  74     108.021  90.526  43.559  1.00  0.00           C
ATOM   3407  C33 POPEU  74     107.461  97.816  36.679  1.00  0.00           C
ATOM   3410  C34 POPEU  74     106.371  98.076  37.719  1.00  0.00           C
ATOM   3413  C35 POPEU  74     106.811  97.816  39.159  1.00  0.00           C
ATOM   3416  C36 POPEU  74     107.461  99.016  39.849  1.00  0.00           C
ATOM   3419  C37 POPEU  74     107.741  98.756  41.339  1.00  0.00           C
ATOM   3422  C38 POPEU  74     107.661 100.026  42.219  1.00  0.00           C
ATOM   3425  C39 POPEU  74     107.051  99.736  43.598  1.00  0.00           C
ATOM   3428 0C31 POPEU  74     108.031  99.096  44.589  1.00  0.00           C
ATOM   3431 1C31 POPEU  74     107.311  98.586  45.839  1.00  0.00           C
ATOM   3434 2C31 POPEU  74     108.201  98.546  47.089  1.00  0.00           C
ATOM   3437 3C31 POPEU  74     109.321  97.486  47.069  1.00  0.00           C
ATOM   3440 4C31 POPEU  74     108.891  96.086  47.519  1.00  0.00           C
ATOM   3443 5C31 POPEU  74     110.081  95.136  47.678  1.00  0.00           C
ATOM   3446 6C31 POPEU  74     109.721  93.776  48.269  1.00  0.00           C
ATOM   3450  NH3 POPEV  75      47.201 116.126  67.659  1.00  0.00           N
ATOM   3454  C12 POPEV  75      48.181 114.996  67.758  1.00  0.00           C
ATOM   3457  C11 POPEV  75      47.551 113.806  68.489  1.00  0.00           C
ATOM   3460  P   POPEV  75      47.921 111.366  69.159  1.00  0.00           P
ATOM   3461  O13 POPEV  75      48.721 110.176  68.809  1.00  0.00           O
ATOM   3462  O14 POPEV  75      47.801 111.656  70.609  1.00  0.00           O
ATOM   3463  O11 POPEV  75      46.451 111.126  68.589  1.00  0.00           O
ATOM   3464  O12 POPEV  75      48.421 112.666  68.409  1.00  0.00           O
ATOM   3465  C1  POPEV  75      46.071 110.136  67.599  1.00  0.00           C
ATOM   3468  C2  POPEV  75      45.571 110.756  66.249  1.00  0.00           C
ATOM   3470  O21 POPEV  75      44.831 109.746  65.508  1.00  0.00           O
ATOM   3471  C21 POPEV  75      43.811 110.226  64.799  1.00  0.00           C
ATOM   3472  O22 POPEV  75      43.441 111.386  64.799  1.00  0.00           O
ATOM   3473  C22 POPEV  75      43.181 109.116  63.949  1.00  0.00           C
ATOM   3476  C3  POPEV  75      46.761 111.296  65.419  1.00  0.00           C
ATOM   3479  O31 POPEV  75      46.361 111.846  64.139  1.00  0.00           O
ATOM   3480  C31 POPEV  75      46.121 113.156  64.148  1.00  0.00           C
ATOM   3481  O32 POPEV  75      46.051 113.866  65.139  1.00  0.00           O
ATOM   3482  C32 POPEV  75      46.071 113.666  62.699  1.00  0.00           C
ATOM   3485  C23 POPEV  75      42.071 109.646  63.008  1.00  0.00           C
ATOM   3488  C24 POPEV  75      41.201 108.576  62.309  1.00  0.00           C
ATOM   3491  C25 POPEV  75      41.841 107.866  61.109  1.00  0.00           C
ATOM   3494  C26 POPEV  75      40.851 107.606  59.958  1.00  0.00           C
ATOM   3497  C27 POPEV  75      41.481 106.806  58.799  1.00  0.00           C
ATOM   3500  C28 POPEV  75      40.571 106.726  57.549  1.00  0.00           C
ATOM   3503  C29 POPEV  75      41.221 105.976  56.409  1.00  0.00           C
ATOM   3505 0C21 POPEV  75      41.081 106.236  55.098  1.00  0.00           C
ATOM   3507 1C21 POPEV  75      40.161 107.266  54.499  1.00  0.00           C
ATOM   3510 2C21 POPEV  75      39.981 107.156  52.969  1.00  0.00           C
ATOM   3513 3C21 POPEV  75      38.741 107.946  52.499  1.00  0.00           C
ATOM   3516 4C21 POPEV  75      38.871 108.716  51.179  1.00  0.00           C
ATOM   3519 5C21 POPEV  75      38.411 107.956  49.918  1.00  0.00           C
ATOM   3522 6C21 POPEV  75      37.741 108.916  48.909  1.00  0.00           C
ATOM   3525 7C21 POPEV  75      37.291 108.266  47.598  1.00  0.00           C
ATOM   3528 8C21 POPEV  75      36.541 109.246  46.688  1.00  0.00           C
ATOM   3532  C33 POPEV  75      46.261 115.206  62.589  1.00  0.00           C
ATOM   3535  C34 POPEV  75      47.191 115.686  61.459  1.00  0.00           C
ATOM   3538  C35 POPEV  75      46.621 115.766  60.028  1.00  0.00           C
ATOM   3541  C36 POPEV  75      47.601 116.536  59.109  1.00  0.00           C
ATOM   3544  C37 POPEV  75      47.071 116.926  57.719  1.00  0.00           C
ATOM   3547  C38 POPEV  75      48.021 117.876  56.958  1.00  0.00           C
ATOM   3550  C39 POPEV  75      47.521 118.286  55.559  1.00  0.00           C
ATOM   3553 0C31 POPEV  75      48.261 117.556  54.419  1.00  0.00           C
ATOM   3556 1C31 POPEV  75      47.811 118.026  53.028  1.00  0.00           C
ATOM   3559 2C31 POPEV  75      48.571 117.316  51.898  1.00  0.00           C
ATOM   3562 3C31 POPEV  75      48.081 117.716  50.499  1.00  0.00           C
ATOM   3565 4C31 POPEV  75      48.951 118.786  49.819  1.00  0.00           C
ATOM   3568 5C31 POPEV  75      48.451 119.156  48.419  1.00  0.00           C
ATOM   3571 6C31 POPEV  75      49.381 120.096  47.659  1.00  0.00           C
ATOM   3575  NH3 POPEW  76     121.681  91.906  75.779  1.00  0.00           N
ATOM   3579  C12 POPEW  76     122.551  93.116  75.989  1.00  0.00           C
ATOM   3582  C11 POPEW  76     124.041  92.766  76.019  1.00  0.00           C
ATOM   3585  P   POPEW  76     126.391  93.876  76.299  1.00  0.00           P
ATOM   3586  O13 POPEW  76     126.911  94.296  77.618  1.00  0.00           O
ATOM   3587  O14 POPEW  76     126.851  92.566  75.779  1.00  0.00           O
ATOM   3588  O11 POPEW  76     126.881  94.956  75.248  1.00  0.00           O
ATOM   3589  O12 POPEW  76     124.811  93.956  76.218  1.00  0.00           O
ATOM   3590  C1  POPEW  76     126.271  94.856  73.949  1.00  0.00           C
ATOM   3593  C2  POPEW  76     127.091  95.516  72.829  1.00  0.00           C
ATOM   3595  O21 POPEW  76     126.201  95.536  71.709  1.00  0.00           O
ATOM   3596  C21 POPEW  76     126.491  96.436  70.799  1.00  0.00           C
ATOM   3597  O22 POPEW  76     127.281  97.356  70.909  1.00  0.00           O
ATOM   3598  C22 POPEW  76     125.691  96.096  69.559  1.00  0.00           C
ATOM   3601  C3  POPEW  76     128.371  94.696  72.489  1.00  0.00           C
ATOM   3604  O31 POPEW  76     128.761  94.866  71.109  1.00  0.00           O
ATOM   3605  C31 POPEW  76     130.041  95.036  70.849  1.00  0.00           C
ATOM   3606  O32 POPEW  76     130.943  94.886  71.659  1.00  0.00           O
ATOM   3607  C32 POPEW  76     130.171  95.426  69.379  1.00  0.00           C
ATOM   3610  C23 POPEW  76     126.261  96.746  68.289  1.00  0.00           C
ATOM   3613  C24 POPEW  76     125.521  96.196  67.068  1.00  0.00           C
ATOM   3616  C25 POPEW  76     125.781  96.966  65.779  1.00  0.00           C
ATOM   3619  C26 POPEW  76     124.851  96.446  64.679  1.00  0.00           C
ATOM   3622  C27 POPEW  76     124.821  97.356  63.449  1.00  0.00           C
ATOM   3625  C28 POPEW  76     123.541  97.166  62.618  1.00  0.00           C
ATOM   3628  C29 POPEW  76     122.341  97.746  63.328  1.00  0.00           C
ATOM   3630 0C21 POPEW  76     121.091  97.746  62.849  1.00  0.00           C
ATOM   3632 1C21 POPEW  76     120.661  97.126  61.549  1.00  0.00           C
ATOM   3635 2C21 POPEW  76     119.191  96.696  61.628  1.00  0.00           C
ATOM   3638 3C21 POPEW  76     118.721  95.966  60.368  1.00  0.00           C
ATOM   3641 4C21 POPEW  76     117.201  95.776  60.368  1.00  0.00           C
ATOM   3644 5C21 POPEW  76     116.671  95.116  59.089  1.00  0.00           C
ATOM   3647 6C21 POPEW  76     115.141  95.246  58.979  1.00  0.00           C
ATOM   3650 7C21 POPEW  76     114.591  94.666  57.678  1.00  0.00           C
ATOM   3653 8C21 POPEW  76     113.131  95.056  57.418  1.00  0.00           C
ATOM   3657  C33 POPEW  76     131.573  95.136  68.788  1.00  0.00           C
ATOM   3660  C34 POPEW  76     131.813  95.786  67.409  1.00  0.00           C
ATOM   3663  C35 POPEW  76     131.203  95.006  66.218  1.00  0.00           C
ATOM   3666  C36 POPEW  76     130.291  95.876  65.349  1.00  0.00           C
ATOM   3669  C37 POPEW  76     129.931  95.216  64.008  1.00  0.00           C
ATOM   3672  C38 POPEW  76     129.081  96.126  63.109  1.00  0.00           C
ATOM   3675  C39 POPEW  76     129.101  95.676  61.639  1.00  0.00           C
ATOM   3678 0C31 POPEW  76     129.331  96.836  60.649  1.00  0.00           C
ATOM   3681 1C31 POPEW  76     129.931  96.356  59.319  1.00  0.00           C
ATOM   3684 2C31 POPEW  76     130.011  97.476  58.269  1.00  0.00           C
ATOM   3687 3C31 POPEW  76     130.973  97.156  57.109  1.00  0.00           C
ATOM   3690 4C31 POPEW  76     130.743  95.806  56.428  1.00  0.00           C
ATOM   3693 5C31 POPEW  76     131.563  95.696  55.129  1.00  0.00           C
ATOM   3696 6C31 POPEW  76     131.393  94.356  54.409  1.00  0.00           C
ATOM   3700  NH3 POPEX  77      49.041  74.096  69.328  1.00  0.00           N
ATOM   3704  C12 POPEX  77      48.041  75.076  69.898  1.00  0.00           C
ATOM   3707  C11 POPEX  77      48.611  76.496  70.008  1.00  0.00           C
ATOM   3710  P   POPEX  77      46.551  78.156  69.859  1.00  0.00           P
ATOM   3711  O13 POPEX  77      45.391  78.316  70.758  1.00  0.00           O
ATOM   3712  O14 POPEX  77      47.221  79.376  69.359  1.00  0.00           O
ATOM   3713  O11 POPEX  77      46.171  77.186  68.659  1.00  0.00           O
ATOM   3714  O12 POPEX  77      47.651  77.336  70.649  1.00  0.00           O
ATOM   3715  C1  POPEX  77      46.501  77.556  67.319  1.00  0.00           C
ATOM   3718  C2  POPEX  77      45.821  76.606  66.299  1.00  0.00           C
ATOM   3720  O21 POPEX  77      46.591  76.506  65.078  1.00  0.00           O
ATOM   3721  C21 POPEX  77      46.491  77.536  64.258  1.00  0.00           C
ATOM   3722  O22 POPEX  77      46.131  78.656  64.559  1.00  0.00           O
ATOM   3723  C22 POPEX  77      46.791  77.096  62.829  1.00  0.00           C
ATOM   3726  C3  POPEX  77      44.311  76.936  66.059  1.00  0.00           C
ATOM   3729  O31 POPEX  77      43.701  76.466  64.828  1.00  0.00           O
ATOM   3730  C31 POPEX  77      43.881  75.236  64.379  1.00  0.00           C
ATOM   3731  O32 POPEX  77      44.731  74.446  64.718  1.00  0.00           O
ATOM   3732  C32 POPEX  77      42.781  74.896  63.368  1.00  0.00           C
ATOM   3735  C23 POPEX  77      47.611  78.156  62.049  1.00  0.00           C
ATOM   3738  C24 POPEX  77      47.621  77.926  60.529  1.00  0.00           C
ATOM   3741  C25 POPEX  77      47.211  79.186  59.739  1.00  0.00           C
ATOM   3744  C26 POPEX  77      48.361  80.176  59.479  1.00  0.00           C
ATOM   3747  C27 POPEX  77      47.821  81.596  59.199  1.00  0.00           C
ATOM   3750  C28 POPEX  77      48.741  82.476  58.319  1.00  0.00           C
ATOM   3753  C29 POPEX  77      48.101  82.786  56.989  1.00  0.00           C
ATOM   3755 0C21 POPEX  77      48.721  83.116  55.839  1.00  0.00           C
ATOM   3757 1C21 POPEX  77      50.191  83.326  55.599  1.00  0.00           C
ATOM   3760 2C21 POPEX  77      50.431  84.726  55.019  1.00  0.00           C
ATOM   3763 3C21 POPEX  77      50.251  85.856  56.049  1.00  0.00           C
ATOM   3766 4C21 POPEX  77      50.021  87.236  55.419  1.00  0.00           C
ATOM   3769 5C21 POPEX  77      48.571  87.426  54.929  1.00  0.00           C
ATOM   3772 6C21 POPEX  77      48.341  88.786  54.258  1.00  0.00           C
ATOM   3775 7C21 POPEX  77      46.891  88.986  53.808  1.00  0.00           C
ATOM   3778 8C21 POPEX  77      46.641  90.326  53.109  1.00  0.00           C
ATOM   3782  C33 POPEX  77      43.301  74.506  61.958  1.00  0.00           C
ATOM   3785  C34 POPEX  77      42.201  73.796  61.148  1.00  0.00           C
ATOM   3788  C35 POPEX  77      42.001  74.346  59.729  1.00  0.00           C
ATOM   3791  C36 POPEX  77      42.961  73.776  58.679  1.00  0.00           C
ATOM   3794  C37 POPEX  77      42.741  74.426  57.299  1.00  0.00           C
ATOM   3797  C38 POPEX  77      43.661  73.896  56.189  1.00  0.00           C
ATOM   3800  C39 POPEX  77      44.091  74.986  55.199  1.00  0.00           C
ATOM   3803 0C31 POPEX  77      42.961  75.516  54.289  1.00  0.00           C
ATOM   3806 1C31 POPEX  77      43.381  76.856  53.648  1.00  0.00           C
ATOM   3809 2C31 POPEX  77      42.451  77.366  52.538  1.00  0.00           C
ATOM   3812 3C31 POPEX  77      41.041  77.746  53.019  1.00  0.00           C
ATOM   3815 4C31 POPEX  77      40.421  78.866  52.159  1.00  0.00           C
ATOM   3818 5C31 POPEX  77      39.031  79.296  52.649  1.00  0.00           C
ATOM   3821 6C31 POPEX  77      38.511  80.546  51.919  1.00  0.00           C
ATOM   3825  NH3 POPEY  78      73.801 123.226  27.619  1.00  0.00           N
ATOM   3829  C12 POPEY  78      74.321 121.826  27.509  1.00  0.00           C
ATOM   3832  C11 POPEY  78      73.721 120.976  26.389  1.00  0.00           C
ATOM   3835  P   POPEY  78      73.591 118.336  26.109  1.00  0.00           P
ATOM   3836  O13 POPEY  78      72.571 118.706  25.098  1.00  0.00           O
ATOM   3837  O14 POPEY  78      74.631 117.376  25.688  1.00  0.00           O
ATOM   3838  O11 POPEY  78      72.881 117.886  27.449  1.00  0.00           O
ATOM   3839  O12 POPEY  78      74.321 119.686  26.499  1.00  0.00           O
ATOM   3840  C1  POPEY  78      72.041 118.796  28.188  1.00  0.00           C
ATOM   3843  C2  POPEY  78      71.381 118.156  29.448  1.00  0.00           C
ATOM   3845  O21 POPEY  78      70.901 119.256  30.259  1.00  0.00           O
ATOM   3846  C21 POPEY  78      69.881 118.996  31.069  1.00  0.00           C
ATOM   3847  O22 POPEY  78      69.201 117.996  31.069  1.00  0.00           O
ATOM   3848  C22 POPEY  78      69.691 120.176  32.028  1.00  0.00           C
ATOM   3851  C3  POPEY  78      72.431 117.306  30.219  1.00  0.00           C
ATOM   3854  O31 POPEY  78      71.841 116.536  31.278  1.00  0.00           O
ATOM   3855  C31 POPEY  78      72.041 116.976  32.509  1.00  0.00           C
ATOM   3856  O32 POPEY  78      71.241 117.596  33.188  1.00  0.00           O
ATOM   3857  C32 POPEY  78      73.411 116.626  33.039  1.00  0.00           C
ATOM   3860  C23 POPEY  78      69.121 119.796  33.419  1.00  0.00           C
ATOM   3863  C24 POPEY  78      69.621 120.786  34.479  1.00  0.00           C
ATOM   3866  C25 POPEY  78      69.211 120.486  35.929  1.00  0.00           C
ATOM   3869  C26 POPEY  78      70.181 119.546  36.669  1.00  0.00           C
ATOM   3872  C27 POPEY  78      70.551 120.066  38.069  1.00  0.00           C
ATOM   3875  C28 POPEY  78      71.651 119.246  38.778  1.00  0.00           C
ATOM   3878  C29 POPEY  78      71.151 118.096  39.618  1.00  0.00           C
ATOM   3880 0C21 POPEY  78      71.581 117.756  40.849  1.00  0.00           C
ATOM   3882 1C21 POPEY  78      72.691 118.426  41.638  1.00  0.00           C
ATOM   3885 2C21 POPEY  78      73.651 117.386  42.258  1.00  0.00           C
ATOM   3888 3C21 POPEY  78      74.971 117.996  42.779  1.00  0.00           C
ATOM   3891 4C21 POPEY  78      75.931 116.936  43.349  1.00  0.00           C
ATOM   3894 5C21 POPEY  78      77.421 117.256  43.159  1.00  0.00           C
ATOM   3897 6C21 POPEY  78      77.901 118.576  43.788  1.00  0.00           C
ATOM   3900 7C21 POPEY  78      79.421 118.776  43.659  1.00  0.00           C
ATOM   3903 8C21 POPEY  78      79.911 120.116  44.199  1.00  0.00           C
ATOM   3907  C33 POPEY  78      73.291 116.386  34.569  1.00  0.00           C
ATOM   3910  C34 POPEY  78      74.621 116.256  35.328  1.00  0.00           C
ATOM   3913  C35 POPEY  78      75.281 117.576  35.758  1.00  0.00           C
ATOM   3916  C36 POPEY  78      75.821 117.416  37.179  1.00  0.00           C
ATOM   3919  C37 POPEY  78      76.751 118.526  37.679  1.00  0.00           C
ATOM   3922  C38 POPEY  78      77.151 118.276  39.139  1.00  0.00           C
ATOM   3925  C39 POPEY  78      77.931 119.426  39.789  1.00  0.00           C
ATOM   3928 0C31 POPEY  78      77.041 120.636  40.049  1.00  0.00           C
ATOM   3931 1C31 POPEY  78      77.791 121.846  40.629  1.00  0.00           C
ATOM   3934 2C31 POPEY  78      76.941 123.106  40.469  1.00  0.00           C
ATOM   3937 3C31 POPEY  78      77.671 124.416  40.799  1.00  0.00           C
ATOM   3940 4C31 POPEY  78      76.931 125.596  40.159  1.00  0.00           C
ATOM   3943 5C31 POPEY  78      76.601 126.726  41.129  1.00  0.00           C
ATOM   3946 6C31 POPEY  78      75.691 127.766  40.489  1.00  0.00           C
ATOM   3950  NH3 POPEZ  79      79.091  12.196  29.719  1.00  0.00           N
ATOM   3954  C12 POPEZ  79      79.091  10.696  29.819  1.00  0.00           C
ATOM   3957  C11 POPEZ  79      78.311  10.066  28.649  1.00  0.00           C
ATOM   3960  P   POPEZ  79      77.051   7.876  28.089  1.00  0.00           P
ATOM   3961  O13 POPEZ  79      75.951   8.776  27.659  1.00  0.00           O
ATOM   3962  O14 POPEZ  79      77.771   7.176  27.008  1.00  0.00           O
ATOM   3963  O11 POPEZ  79      76.521   6.826  29.139  1.00  0.00           O
ATOM   3964  O12 POPEZ  79      78.101   8.686  28.949  1.00  0.00           O
ATOM   3965  C1  POPEZ  79      75.821   7.196  30.329  1.00  0.00           C
ATOM   3968  C2  POPEZ  79      76.501   6.526  31.539  1.00  0.00           C
ATOM   3970  O21 POPEZ  79      75.701   6.776  32.709  1.00  0.00           O
ATOM   3971  C21 POPEZ  79      75.491   5.726  33.499  1.00  0.00           C
ATOM   3972  O22 POPEZ  79      75.851   4.586  33.289  1.00  0.00           O
ATOM   3973  C22 POPEZ  79      74.721   6.206  34.729  1.00  0.00           C
ATOM   3976  C3  POPEZ  79      77.941   7.106  31.709  1.00  0.00           C
ATOM   3979  O31 POPEZ  79      78.541   6.686  32.959  1.00  0.00           O
ATOM   3980  C31 POPEZ  79      78.591   7.596  33.929  1.00  0.00           C
ATOM   3981  O32 POPEZ  79      78.301   8.766  33.829  1.00  0.00           O
ATOM   3982  C32 POPEZ  79      79.011   6.896  35.219  1.00  0.00           C
ATOM   3985  C23 POPEZ  79      75.181   5.546  36.049  1.00  0.00           C
ATOM   3988  C24 POPEZ  79      74.531   6.246  37.249  1.00  0.00           C
ATOM   3991  C25 POPEZ  79      75.141   5.856  38.599  1.00  0.00           C
ATOM   3994  C26 POPEZ  79      74.371   4.766  39.359  1.00  0.00           C
ATOM   3997  C27 POPEZ  79      74.991   4.526  40.749  1.00  0.00           C
ATOM   4000  C28 POPEZ  79      74.081   3.726  41.708  1.00  0.00           C
ATOM   4003  C29 POPEZ  79      74.551   2.306  41.959  1.00  0.00           C
ATOM   4005 0C21 POPEZ  79      74.861   1.766  43.159  1.00  0.00           C
ATOM   4007 1C21 POPEZ  79      74.851   2.466  44.489  1.00  0.00           C
ATOM   4010 2C21 POPEZ  79      73.491   2.416  45.209  1.00  0.00           C
ATOM   4013 3C21 POPEZ  79      73.341   1.366  46.319  1.00  0.00           C
ATOM   4016 4C21 POPEZ  79      72.651   1.996  47.538  1.00  0.00           C
ATOM   4019 5C21 POPEZ  79      72.101   0.996  48.559  1.00  0.00           C
ATOM   4022 6C21 POPEZ  79      70.701   0.476  48.188  1.00  0.00           C
ATOM   4025 7C21 POPEZ  79      69.931  -0.026  49.409  1.00  0.00           C
ATOM   4028 8C21 POPEZ  79      68.441  -0.216  49.118  1.00  0.00           C
ATOM   4032  C33 POPEZ  79      78.671   7.786  36.429  1.00  0.00           C
ATOM   4035  C34 POPEZ  79      78.971   7.136  37.789  1.00  0.00           C
ATOM   4038  C35 POPEZ  79      78.661   8.126  38.909  1.00  0.00           C
ATOM   4041  C36 POPEZ  79      78.101   7.506  40.198  1.00  0.00           C
ATOM   4044  C37 POPEZ  79      77.321   8.566  40.989  1.00  0.00           C
ATOM   4047  C38 POPEZ  79      76.601   8.086  42.249  1.00  0.00           C
ATOM   4050  C39 POPEZ  79      77.541   7.436  43.269  1.00  0.00           C
ATOM   4053 0C31 POPEZ  79      77.091   7.706  44.708  1.00  0.00           C
ATOM   4056 1C31 POPEZ  79      78.051   7.116  45.729  1.00  0.00           C
ATOM   4059 2C31 POPEZ  79      77.621   7.386  47.169  1.00  0.00           C
ATOM   4062 3C31 POPEZ  79      77.501   6.096  47.989  1.00  0.00           C
ATOM   4065 4C31 POPEZ  79      76.851   6.336  49.359  1.00  0.00           C
ATOM   4068 5C31 POPEZ  79      76.671   5.036  50.149  1.00  0.00           C
ATOM   4071 6C31 POPEZ  79      75.761   5.196  51.369  1.00  0.00           C
ATOM   4075  NH3 POPEa  80      68.991  48.136  74.629  1.00  0.00           N
ATOM   4079  C12 POPEa  80      69.631  46.856  74.159  1.00  0.00           C
ATOM   4082  C11 POPEa  80      70.201  46.966  72.739  1.00  0.00           C
ATOM   4085  P   POPEa  80      69.951  45.076  70.898  1.00  0.00           P
ATOM   4086  O13 POPEa  80      69.891  43.596  71.008  1.00  0.00           O
ATOM   4087  O14 POPEa  80      68.671  45.756  70.659  1.00  0.00           O
ATOM   4088  O11 POPEa  80      71.061  45.476  69.839  1.00  0.00           O
ATOM   4089  O12 POPEa  80      70.541  45.666  72.249  1.00  0.00           O
ATOM   4090  C1  POPEa  80      70.801  45.956  68.519  1.00  0.00           C
ATOM   4093  C2  POPEa  80      71.921  45.436  67.569  1.00  0.00           C
ATOM   4095  O21 POPEa  80      71.691  45.826  66.188  1.00  0.00           O
ATOM   4096  C21 POPEa  80      72.551  46.716  65.678  1.00  0.00           C
ATOM   4097  O22 POPEa  80      73.231  47.496  66.339  1.00  0.00           O
ATOM   4098  C22 POPEa  80      72.601  46.536  64.139  1.00  0.00           C
ATOM   4101  C3  POPEa  80      71.991  43.886  67.659  1.00  0.00           C
ATOM   4104  O31 POPEa  80      72.681  43.346  66.508  1.00  0.00           O
ATOM   4105  C31 POPEa  80      72.161  42.196  66.069  1.00  0.00           C
ATOM   4106  O32 POPEa  80      71.711  41.326  66.799  1.00  0.00           O
ATOM   4107  C32 POPEa  80      72.121  42.256  64.529  1.00  0.00           C
ATOM   4110  C23 POPEa  80      73.791  47.256  63.429  1.00  0.00           C
ATOM   4113  C24 POPEa  80      74.761  46.326  62.668  1.00  0.00           C
ATOM   4116  C25 POPEa  80      74.271  45.826  61.299  1.00  0.00           C
ATOM   4119  C26 POPEa  80      74.791  46.666  60.118  1.00  0.00           C
ATOM   4122  C27 POPEa  80      74.521  46.016  58.749  1.00  0.00           C
ATOM   4125  C28 POPEa  80      75.281  46.706  57.589  1.00  0.00           C
ATOM   4128  C29 POPEa  80      74.761  46.256  56.249  1.00  0.00           C
ATOM   4130 0C21 POPEa  80      75.351  46.416  55.049  1.00  0.00           C
ATOM   4132 1C21 POPEa  80      76.671  47.106  54.778  1.00  0.00           C
ATOM   4135 2C21 POPEa  80      76.651  48.006  53.528  1.00  0.00           C
ATOM   4138 3C21 POPEa  80      78.071  48.516  53.199  1.00  0.00           C
ATOM   4141 4C21 POPEa  80      78.241  49.126  51.799  1.00  0.00           C
ATOM   4144 5C21 POPEa  80      77.661  50.536  51.609  1.00  0.00           C
ATOM   4147 6C21 POPEa  80      78.361  51.256  50.438  1.00  0.00           C
ATOM   4150 7C21 POPEa  80      77.811  52.656  50.139  1.00  0.00           C
ATOM   4153 8C21 POPEa  80      78.581  53.366  49.019  1.00  0.00           C
ATOM   4157  C33 POPEa  80      72.831  41.096  63.809  1.00  0.00           C
ATOM   4160  C34 POPEa  80      73.401  41.476  62.429  1.00  0.00           C
ATOM   4163  C35 POPEa  80      72.381  41.986  61.399  1.00  0.00           C
ATOM   4166  C36 POPEa  80      72.941  41.876  59.968  1.00  0.00           C
ATOM   4169  C37 POPEa  80      72.041  42.476  58.879  1.00  0.00           C
ATOM   4172  C38 POPEa  80      72.341  41.906  57.479  1.00  0.00           C
ATOM   4175  C39 POPEa  80      73.791  42.136  57.019  1.00  0.00           C
ATOM   4178 0C31 POPEa  80      74.101  41.496  55.659  1.00  0.00           C
ATOM   4181 1C31 POPEa  80      75.561  41.726  55.248  1.00  0.00           C
ATOM   4184 2C31 POPEa  80      75.931  41.176  53.858  1.00  0.00           C
ATOM   4187 3C31 POPEa  80      75.861  39.646  53.759  1.00  0.00           C
ATOM   4190 4C31 POPEa  80      76.501  39.096  52.479  1.00  0.00           C
ATOM   4193 5C31 POPEa  80      76.571  37.566  52.429  1.00  0.00           C
ATOM   4196 6C31 POPEa  80      77.261  37.036  51.168  1.00  0.00           C
ATOM   4200  NH3 POPEb  81      90.051 106.566  73.419  1.00  0.00           N
ATOM   4204  C12 POPEb  81      90.621 105.816  72.218  1.00  0.00           C
ATOM   4207  C11 POPEb  81      91.861 105.006  72.618  1.00  0.00           C
ATOM   4210  P   POPEb  81      93.151 102.936  71.719  1.00  0.00           P
ATOM   4211  O13 POPEb  81      94.111 103.106  72.849  1.00  0.00           O
ATOM   4212  O14 POPEb  81      92.111 101.896  71.879  1.00  0.00           O
ATOM   4213  O11 POPEb  81      93.981 102.646  70.398  1.00  0.00           O
ATOM   4214  O12 POPEb  81      92.431 104.326  71.489  1.00  0.00           O
ATOM   4215  C1  POPEb  81      93.391 102.886  69.108  1.00  0.00           C
ATOM   4218  C2  POPEb  81      94.491 103.026  68.029  1.00  0.00           C
ATOM   4220  O21 POPEb  81      93.881 103.216  66.739  1.00  0.00           O
ATOM   4221  C21 POPEb  81      94.091 104.406  66.218  1.00  0.00           C
ATOM   4222  O22 POPEb  81      94.491 105.396  66.799  1.00  0.00           O
ATOM   4223  C22 POPEb  81      93.731 104.356  64.739  1.00  0.00           C
ATOM   4226  C3  POPEb  81      95.371 101.746  67.998  1.00  0.00           C
ATOM   4229  O31 POPEb  81      95.851 101.226  66.729  1.00  0.00           O
ATOM   4230  C31 POPEb  81      96.771 101.996  66.148  1.00  0.00           C
ATOM   4231  O32 POPEb  81      97.161 103.056  66.589  1.00  0.00           O
ATOM   4232  C32 POPEb  81      97.301 101.336  64.859  1.00  0.00           C
ATOM   4235  C23 POPEb  81      94.901 104.046  63.769  1.00  0.00           C
ATOM   4238  C24 POPEb  81      94.891 105.016  62.579  1.00  0.00           C
ATOM   4241  C25 POPEb  81      95.991 104.756  61.539  1.00  0.00           C
ATOM   4244  C26 POPEb  81      95.401 104.316  60.189  1.00  0.00           C
ATOM   4247  C27 POPEb  81      96.461 103.956  59.149  1.00  0.00           C
ATOM   4250  C28 POPEb  81      95.851 103.346  57.878  1.00  0.00           C
ATOM   4253  C29 POPEb  81      96.891 102.636  57.049  1.00  0.00           C
ATOM   4255 0C21 POPEb  81      96.901 102.446  55.719  1.00  0.00           C
ATOM   4257 1C21 POPEb  81      95.871 102.906  54.718  1.00  0.00           C
ATOM   4260 2C21 POPEb  81      94.821 101.846  54.339  1.00  0.00           C
ATOM   4263 3C21 POPEb  81      95.351 100.486  53.878  1.00  0.00           C
ATOM   4266 4C21 POPEb  81      94.401  99.816  52.868  1.00  0.00           C
ATOM   4269 5C21 POPEb  81      94.031  98.356  53.199  1.00  0.00           C
ATOM   4272 6C21 POPEb  81      93.071  97.786  52.149  1.00  0.00           C
ATOM   4275 7C21 POPEb  81      92.461  96.446  52.558  1.00  0.00           C
ATOM   4278 8C21 POPEb  81      91.441  95.896  51.549  1.00  0.00           C
ATOM   4282  C33 POPEb  81      98.271 102.256  64.089  1.00  0.00           C
ATOM   4285  C34 POPEb  81      99.101 101.566  62.989  1.00  0.00           C
ATOM   4288  C35 POPEb  81      98.271 100.976  61.828  1.00  0.00           C
ATOM   4291  C36 POPEb  81      99.091 100.966  60.529  1.00  0.00           C
ATOM   4294  C37 POPEb  81      98.491 100.146  59.379  1.00  0.00           C
ATOM   4297  C38 POPEb  81      99.441 100.146  58.169  1.00  0.00           C
ATOM   4300  C39 POPEb  81      98.901  99.476  56.899  1.00  0.00           C
ATOM   4303 0C31 POPEb  81      98.611  97.976  57.039  1.00  0.00           C
ATOM   4306 1C31 POPEb  81      98.181  97.356  55.699  1.00  0.00           C
ATOM   4309 2C31 POPEb  81      97.791  95.876  55.809  1.00  0.00           C
ATOM   4312 3C31 POPEb  81      96.531  95.636  56.649  1.00  0.00           C
ATOM   4315 4C31 POPEb  81      96.801  94.856  57.949  1.00  0.00           C
ATOM   4318 5C31 POPEb  81      95.551  94.756  58.839  1.00  0.00           C
ATOM   4321 6C31 POPEb  81      95.731  93.836  60.049  1.00  0.00           C
ATOM   4325  NH3 POPEc  82     103.211  78.556  31.299  1.00  0.00           N
ATOM   4329  C12 POPEc  82     102.941  77.066  31.309  1.00  0.00           C
ATOM   4332  C11 POPEc  82     103.901  76.306  30.368  1.00  0.00           C
ATOM   4335  P   POPEc  82     104.411  73.716  30.079  1.00  0.00           P
ATOM   4336  O13 POPEc  82     104.021  72.826  28.979  1.00  0.00           O
ATOM   4337  O14 POPEc  82     105.811  74.166  30.108  1.00  0.00           O
ATOM   4338  O11 POPEc  82     104.161  72.886  31.409  1.00  0.00           O
ATOM   4339  O12 POPEc  82     103.441  74.956  30.229  1.00  0.00           O
ATOM   4340  C1  POPEc  82     104.191  73.506  32.699  1.00  0.00           C
ATOM   4343  C2  POPEc  82     102.911  73.106  33.479  1.00  0.00           C
ATOM   4345  O21 POPEc  82     102.501  74.086  34.449  1.00  0.00           O
ATOM   4346  C21 POPEc  82     103.321  74.356  35.439  1.00  0.00           C
ATOM   4347  O22 POPEc  82     104.501  74.036  35.509  1.00  0.00           O
ATOM   4348  C22 POPEc  82     102.501  74.936  36.589  1.00  0.00           C
ATOM   4351  C3  POPEc  82     103.011  71.686  34.119  1.00  0.00           C
ATOM   4354  O31 POPEc  82     101.801  71.366  34.828  1.00  0.00           O
ATOM   4355  C31 POPEc  82     101.931  70.926  36.059  1.00  0.00           C
ATOM   4356  O32 POPEc  82     102.931  70.476  36.569  1.00  0.00           O
ATOM   4357  C32 POPEc  82     100.631  71.186  36.819  1.00  0.00           C
ATOM   4360  C23 POPEc  82     103.341  75.346  37.828  1.00  0.00           C
ATOM   4363  C24 POPEc  82     102.781  74.796  39.139  1.00  0.00           C
ATOM   4366  C25 POPEc  82     101.391  75.326  39.519  1.00  0.00           C
ATOM   4369  C26 POPEc  82     101.411  76.476  40.549  1.00  0.00           C
ATOM   4372  C27 POPEc  82     100.291  76.346  41.599  1.00  0.00           C
ATOM   4375  C28 POPEc  82     100.731  76.626  43.049  1.00  0.00           C
ATOM   4378  C29 POPEc  82     100.341  77.996  43.539  1.00  0.00           C
ATOM   4380 0C21 POPEc  82      99.861  78.326  44.758  1.00  0.00           C
ATOM   4382 1C21 POPEc  82      99.531  77.386  45.889  1.00  0.00           C
ATOM   4385 2C21 POPEc  82     100.491  77.376  47.108  1.00  0.00           C
ATOM   4388 3C21 POPEc  82     101.301  76.066  47.219  1.00  0.00           C
ATOM   4391 4C21 POPEc  82     101.631  75.646  48.668  1.00  0.00           C
ATOM   4394 5C21 POPEc  82     102.651  76.536  49.389  1.00  0.00           C
ATOM   4397 6C21 POPEc  82     103.231  75.836  50.629  1.00  0.00           C
ATOM   4400 7C21 POPEc  82     104.281  76.666  51.378  1.00  0.00           C
ATOM   4403 8C21 POPEc  82     104.961  75.886  52.509  1.00  0.00           C
ATOM   4407  C33 POPEc  82     100.811  70.886  38.329  1.00  0.00           C
ATOM   4410  C34 POPEc  82      99.541  71.116  39.139  1.00  0.00           C
ATOM   4413  C35 POPEc  82      99.651  70.646  40.599  1.00  0.00           C
ATOM   4416  C36 POPEc  82     100.601  71.496  41.469  1.00  0.00           C
ATOM   4419  C37 POPEc  82     100.031  71.666  42.879  1.00  0.00           C
ATOM   4422  C38 POPEc  82     101.051  72.136  43.928  1.00  0.00           C
ATOM   4425  C39 POPEc  82     101.761  70.956  44.608  1.00  0.00           C
ATOM   4428 0C31 POPEc  82     102.361  71.306  45.989  1.00  0.00           C
ATOM   4431 1C31 POPEc  82     101.891  70.346  47.089  1.00  0.00           C
ATOM   4434 2C31 POPEc  82     102.981  70.036  48.129  1.00  0.00           C
ATOM   4437 3C31 POPEc  82     104.101  69.136  47.608  1.00  0.00           C
ATOM   4440 4C31 POPEc  82     103.631  67.746  47.149  1.00  0.00           C
ATOM   4443 5C31 POPEc  82     104.701  66.676  47.309  1.00  0.00           C
ATOM   4446 6C31 POPEc  82     104.211  65.276  46.938  1.00  0.00           C
ATOM   4450  NH3 POPEd  83      18.831  64.006  24.549  1.00  0.00           N
ATOM   4454  C12 POPEd  83      17.731  63.706  25.529  1.00  0.00           C
ATOM   4457  C11 POPEd  83      17.061  62.356  25.299  1.00  0.00           C
ATOM   4460  P   POPEd  83      15.741  60.696  26.759  1.00  0.00           P
ATOM   4461  O13 POPEd  83      14.411  60.566  27.379  1.00  0.00           O
ATOM   4462  O14 POPEd  83      15.911  59.876  25.549  1.00  0.00           O
ATOM   4463  O11 POPEd  83      16.931  60.416  27.749  1.00  0.00           O
ATOM   4464  O12 POPEd  83      16.031  62.186  26.288  1.00  0.00           O
ATOM   4465  C1  POPEd  83      17.521  61.296  28.719  1.00  0.00           C
ATOM   4468  C2  POPEd  83      18.991  60.816  28.939  1.00  0.00           C
ATOM   4470  O21 POPEd  83      19.831  61.376  29.969  1.00  0.00           O
ATOM   4471  C21 POPEd  83      19.451  62.116  30.969  1.00  0.00           C
ATOM   4472  O22 POPEd  83      18.431  62.766  31.039  1.00  0.00           O
ATOM   4473  C22 POPEd  83      20.611  62.116  31.979  1.00  0.00           C
ATOM   4476  C3  POPEd  83      19.791  60.896  27.619  1.00  0.00           C
ATOM   4479  O31 POPEd  83      21.221  60.826  27.849  1.00  0.00           O
ATOM   4480  C31 POPEd  83      21.561  59.606  28.309  1.00  0.00           C
ATOM   4481  O32 POPEd  83      20.861  58.616  28.258  1.00  0.00           O
ATOM   4482  C32 POPEd  83      22.971  59.656  28.879  1.00  0.00           C
ATOM   4485  C23 POPEd  83      20.261  62.566  33.419  1.00  0.00           C
ATOM   4488  C24 POPEd  83      21.421  62.296  34.389  1.00  0.00           C
ATOM   4491  C25 POPEd  83      21.221  62.876  35.799  1.00  0.00           C
ATOM   4494  C26 POPEd  83      20.211  62.126  36.689  1.00  0.00           C
ATOM   4497  C27 POPEd  83      19.071  63.046  37.159  1.00  0.00           C
ATOM   4500  C28 POPEd  83      18.181  62.446  38.258  1.00  0.00           C
ATOM   4503  C29 POPEd  83      16.991  63.346  38.488  1.00  0.00           C
ATOM   4505 0C21 POPEd  83      16.351  63.586  39.649  1.00  0.00           C
ATOM   4507 1C21 POPEd  83      16.651  62.986  40.999  1.00  0.00           C
ATOM   4510 2C21 POPEd  83      15.521  62.086  41.549  1.00  0.00           C
ATOM   4513 3C21 POPEd  83      15.291  62.356  43.049  1.00  0.00           C
ATOM   4516 4C21 POPEd  83      14.161  61.526  43.679  1.00  0.00           C
ATOM   4519 5C21 POPEd  83      14.541  60.076  43.979  1.00  0.00           C
ATOM   4522 6C21 POPEd  83      13.841  59.566  45.248  1.00  0.00           C
ATOM   4525 7C21 POPEd  83      14.251  58.146  45.659  1.00  0.00           C
ATOM   4528 8C21 POPEd  83      13.811  57.836  47.089  1.00  0.00           C
ATOM   4532  C33 POPEd  83      23.101  58.906  30.219  1.00  0.00           C
ATOM   4535  C34 POPEd  83      24.421  59.216  30.949  1.00  0.00           C
ATOM   4538  C35 POPEd  83      24.521  60.666  31.429  1.00  0.00           C
ATOM   4541  C36 POPEd  83      25.751  60.896  32.319  1.00  0.00           C
ATOM   4544  C37 POPEd  83      25.791  62.306  32.919  1.00  0.00           C
ATOM   4547  C38 POPEd  83      27.011  62.476  33.829  1.00  0.00           C
ATOM   4550  C39 POPEd  83      26.991  63.786  34.609  1.00  0.00           C
ATOM   4553 0C31 POPEd  83      27.941  63.766  35.819  1.00  0.00           C
ATOM   4556 1C31 POPEd  83      27.991  65.126  36.529  1.00  0.00           C
ATOM   4559 2C31 POPEd  83      28.521  65.066  37.958  1.00  0.00           C
ATOM   4562 3C31 POPEd  83      30.041  65.016  38.099  1.00  0.00           C
ATOM   4565 4C31 POPEd  83      30.451  65.136  39.579  1.00  0.00           C
ATOM   4568 5C31 POPEd  83      31.961  65.286  39.789  1.00  0.00           C
ATOM   4571 6C31 POPEd  83      32.351  65.396  41.269  1.00  0.00           C
ATOM   4575  NH3 POPEe  84      34.131 101.946  26.769  1.00  0.00           N
ATOM   4579  C12 POPEe  84      35.131 102.866  27.419  1.00  0.00           C
ATOM   4582  C11 POPEe  84      34.491 104.246  27.559  1.00  0.00           C
ATOM   4585  P   POPEe  84      34.851 106.606  28.479  1.00  0.00           P
ATOM   4586  O13 POPEe  84      36.091 107.386  28.539  1.00  0.00           O
ATOM   4587  O14 POPEe  84      33.931 106.896  27.349  1.00  0.00           O
ATOM   4588  O11 POPEe  84      34.071 106.716  29.859  1.00  0.00           O
ATOM   4589  O12 POPEe  84      35.291 105.076  28.409  1.00  0.00           O
ATOM   4590  C1  POPEe  84      34.721 106.856  31.129  1.00  0.00           C
ATOM   4593  C2  POPEe  84      34.031 108.006  31.938  1.00  0.00           C
ATOM   4595  O21 POPEe  84      34.921 108.656  32.868  1.00  0.00           O
ATOM   4596  C21 POPEe  84      35.331 107.986  33.929  1.00  0.00           C
ATOM   4597  O22 POPEe  84      35.261 106.776  34.069  1.00  0.00           O
ATOM   4598  C22 POPEe  84      35.851 108.966  34.979  1.00  0.00           C
ATOM   4601  C3  POPEe  84      32.691 107.546  32.598  1.00  0.00           C
ATOM   4604  O31 POPEe  84      31.961 108.666  33.149  1.00  0.00           O
ATOM   4605  C31 POPEe  84      31.961 108.966  34.458  1.00  0.00           C
ATOM   4606  O32 POPEe  84      31.711 110.096  34.868  1.00  0.00           O
ATOM   4607  C32 POPEe  84      32.171 107.776  35.398  1.00  0.00           C
ATOM   4610  C23 POPEe  84      36.441 108.266  36.218  1.00  0.00           C
ATOM   4613  C24 POPEe  84      36.661 109.256  37.379  1.00  0.00           C
ATOM   4616  C25 POPEe  84      37.531 108.716  38.519  1.00  0.00           C
ATOM   4619  C26 POPEe  84      36.731 108.196  39.719  1.00  0.00           C
ATOM   4622  C27 POPEe  84      37.621 107.946  40.958  1.00  0.00           C
ATOM   4625  C28 POPEe  84      36.811 107.596  42.219  1.00  0.00           C
ATOM   4628  C29 POPEe  84      37.651 107.586  43.469  1.00  0.00           C
ATOM   4630 0C21 POPEe  84      38.091 106.506  44.159  1.00  0.00           C
ATOM   4632 1C21 POPEe  84      37.871 105.066  43.788  1.00  0.00           C
ATOM   4635 2C21 POPEe  84      36.931 104.296  44.749  1.00  0.00           C
ATOM   4638 3C21 POPEe  84      37.561 103.916  46.098  1.00  0.00           C
ATOM   4641 4C21 POPEe  84      36.721 102.856  46.828  1.00  0.00           C
ATOM   4644 5C21 POPEe  84      37.441 102.206  48.019  1.00  0.00           C
ATOM   4647 6C21 POPEe  84      36.791 100.876  48.399  1.00  0.00           C
ATOM   4650 7C21 POPEe  84      37.531 100.116  49.499  1.00  0.00           C
ATOM   4653 8C21 POPEe  84      37.001  98.686  49.688  1.00  0.00           C
ATOM   4657  C33 POPEe  84      32.101 108.136  36.909  1.00  0.00           C
ATOM   4660  C34 POPEe  84      32.201 106.866  37.769  1.00  0.00           C
ATOM   4663  C35 POPEe  84      33.021 107.026  39.059  1.00  0.00           C
ATOM   4666  C36 POPEe  84      32.291 107.756  40.189  1.00  0.00           C
ATOM   4669  C37 POPEe  84      33.241 107.976  41.378  1.00  0.00           C
ATOM   4672  C38 POPEe  84      32.601 108.616  42.619  1.00  0.00           C
ATOM   4675  C39 POPEe  84      31.621 107.696  43.349  1.00  0.00           C
ATOM   4678 0C31 POPEe  84      31.531 108.026  44.848  1.00  0.00           C
ATOM   4681 1C31 POPEe  84      30.621 107.056  45.618  1.00  0.00           C
ATOM   4684 2C31 POPEe  84      31.101 106.776  47.059  1.00  0.00           C
ATOM   4687 3C31 POPEe  84      31.091 107.996  47.989  1.00  0.00           C
ATOM   4690 4C31 POPEe  84      31.701 107.666  49.359  1.00  0.00           C
ATOM   4693 5C31 POPEe  84      31.591 108.816  50.349  1.00  0.00           C
ATOM   4696 6C31 POPEe  84      32.151 108.476  51.729  1.00  0.00           C
ATOM   4700  NH3 POPEf  85     116.761 109.296  32.129  1.00  0.00           N
ATOM   4704  C12 POPEf  85     115.441 110.046  31.989  1.00  0.00           C
ATOM   4707  C11 POPEf  85     114.181 109.236  32.369  1.00  0.00           C
ATOM   4710  P   POPEf  85     112.321 111.076  31.929  1.00  0.00           P
ATOM   4711  O13 POPEf  85     111.001 111.336  32.509  1.00  0.00           O
ATOM   4712  O14 POPEf  85     112.361 110.536  30.549  1.00  0.00           O
ATOM   4713  O11 POPEf  85     113.261 112.346  32.069  1.00  0.00           O
ATOM   4714  O12 POPEf  85     113.111 110.066  32.849  1.00  0.00           O
ATOM   4715  C1  POPEf  85     112.831 113.436  32.909  1.00  0.00           C
ATOM   4718  C2  POPEf  85     113.101 113.226  34.429  1.00  0.00           C
ATOM   4720  O21 POPEf  85     113.211 114.536  35.028  1.00  0.00           O
ATOM   4721  C21 POPEf  85     112.201 115.126  35.679  1.00  0.00           C
ATOM   4722  O22 POPEf  85     112.101 116.336  35.809  1.00  0.00           O
ATOM   4723  C22 POPEf  85     111.271 114.156  36.419  1.00  0.00           C
ATOM   4726  C3  POPEf  85     114.431 112.446  34.668  1.00  0.00           C
ATOM   4729  O31 POPEf  85     114.991 112.636  35.988  1.00  0.00           O
ATOM   4730  C31 POPEf  85     114.391 111.946  36.949  1.00  0.00           C
ATOM   4731  O32 POPEf  85     113.441 111.206  36.809  1.00  0.00           O
ATOM   4732  C32 POPEf  85     115.041 112.296  38.289  1.00  0.00           C
ATOM   4735  C23 POPEf  85     110.491 114.816  37.589  1.00  0.00           C
ATOM   4738  C24 POPEf  85     109.961 113.766  38.578  1.00  0.00           C
ATOM   4741  C25 POPEf  85     108.971 114.316  39.618  1.00  0.00           C
ATOM   4744  C26 POPEf  85     109.531 114.446  41.049  1.00  0.00           C
ATOM   4747  C27 POPEf  85     108.451 114.276  42.129  1.00  0.00           C
ATOM   4750  C28 POPEf  85     108.991 114.106  43.569  1.00  0.00           C
ATOM   4753  C29 POPEf  85     109.461 115.366  44.258  1.00  0.00           C
ATOM   4755 0C21 POPEf  85     109.251 115.676  45.559  1.00  0.00           C
ATOM   4757 1C21 POPEf  85     108.541 114.836  46.599  1.00  0.00           C
ATOM   4760 2C21 POPEf  85     109.541 114.076  47.488  1.00  0.00           C
ATOM   4763 3C21 POPEf  85     108.881 113.146  48.519  1.00  0.00           C
ATOM   4766 4C21 POPEf  85     109.931 112.246  49.199  1.00  0.00           C
ATOM   4769 5C21 POPEf  85     109.361 111.306  50.279  1.00  0.00           C
ATOM   4772 6C21 POPEf  85     109.391 111.906  51.688  1.00  0.00           C
ATOM   4775 7C21 POPEf  85     109.171 110.836  52.769  1.00  0.00           C
ATOM   4778 8C21 POPEf  85     109.261 111.376  54.199  1.00  0.00           C
ATOM   4782  C33 POPEf  85     114.461 113.596  38.899  1.00  0.00           C
ATOM   4785  C34 POPEf  85     114.841 113.796  40.379  1.00  0.00           C
ATOM   4788  C35 POPEf  85     114.181 112.756  41.288  1.00  0.00           C
ATOM   4791  C36 POPEf  85     114.391 112.946  42.799  1.00  0.00           C
ATOM   4794  C37 POPEf  85     113.491 111.996  43.598  1.00  0.00           C
ATOM   4797  C38 POPEf  85     113.831 111.936  45.089  1.00  0.00           C
ATOM   4800  C39 POPEf  85     113.291 113.136  45.879  1.00  0.00           C
ATOM   4803 0C31 POPEf  85     113.901 113.186  47.289  1.00  0.00           C
ATOM   4806 1C31 POPEf  85     113.601 114.486  48.028  1.00  0.00           C
ATOM   4809 2C31 POPEf  85     114.701 114.856  49.029  1.00  0.00           C
ATOM   4812 3C31 POPEf  85     114.611 114.096  50.368  1.00  0.00           C
ATOM   4815 4C31 POPEf  85     115.661 114.606  51.369  1.00  0.00           C
ATOM   4818 5C31 POPEf  85     115.471 114.036  52.779  1.00  0.00           C
ATOM   4821 6C31 POPEf  85     116.571 114.456  53.759  1.00  0.00           C
ATOM   4825  NH3 POPEg  86      21.411  93.736  73.898  1.00  0.00           N
ATOM   4829  C12 POPEg  86      19.941  93.416  73.828  1.00  0.00           C
ATOM   4832  C11 POPEg  86      19.771  91.886  73.828  1.00  0.00           C
ATOM   4835  P   POPEg  86      18.101  89.936  73.889  1.00  0.00           P
ATOM   4836  O13 POPEg  86      19.301  89.206  74.309  1.00  0.00           O
ATOM   4837  O14 POPEg  86      16.831  89.596  74.578  1.00  0.00           O
ATOM   4838  O11 POPEg  86      17.961  89.736  72.348  1.00  0.00           O
ATOM   4839  O12 POPEg  86      18.401  91.496  74.049  1.00  0.00           O
ATOM   4840  C1  POPEg  86      17.041  90.426  71.519  1.00  0.00           C
ATOM   4843  C2  POPEg  86      17.001  89.686  70.159  1.00  0.00           C
ATOM   4845  O21 POPEg  86      16.141  90.406  69.239  1.00  0.00           O
ATOM   4846  C21 POPEg  86      16.731  91.136  68.299  1.00  0.00           C
ATOM   4847  O22 POPEg  86      16.861  92.356  68.289  1.00  0.00           O
ATOM   4848  C22 POPEg  86      16.871  90.286  67.029  1.00  0.00           C
ATOM   4851  C3  POPEg  86      16.521  88.206  70.379  1.00  0.00           C
ATOM   4854  O31 POPEg  86      16.991  87.346  69.328  1.00  0.00           O
ATOM   4855  C31 POPEg  86      16.301  86.916  68.269  1.00  0.00           C
ATOM   4856  O32 POPEg  86      16.801  86.226  67.389  1.00  0.00           O
ATOM   4857  C32 POPEg  86      14.851  87.416  68.219  1.00  0.00           C
ATOM   4860  C23 POPEg  86      17.901  90.806  65.999  1.00  0.00           C
ATOM   4863  C24 POPEg  86      17.591  90.256  64.589  1.00  0.00           C
ATOM   4866  C25 POPEg  86      18.791  90.216  63.639  1.00  0.00           C
ATOM   4869  C26 POPEg  86      19.361  91.586  63.229  1.00  0.00           C
ATOM   4872  C27 POPEg  86      20.601  91.416  62.328  1.00  0.00           C
ATOM   4875  C28 POPEg  86      21.161  92.746  61.799  1.00  0.00           C
ATOM   4878  C29 POPEg  86      22.541  92.616  61.199  1.00  0.00           C
ATOM   4880 0C21 POPEg  86      22.861  92.636  59.889  1.00  0.00           C
ATOM   4882 1C21 POPEg  86      21.911  92.766  58.729  1.00  0.00           C
ATOM   4885 2C21 POPEg  86      22.631  93.166  57.418  1.00  0.00           C
ATOM   4888 3C21 POPEg  86      23.021  94.656  57.328  1.00  0.00           C
ATOM   4891 4C21 POPEg  86      23.571  95.006  55.938  1.00  0.00           C
ATOM   4894 5C21 POPEg  86      23.581  96.516  55.618  1.00  0.00           C
ATOM   4897 6C21 POPEg  86      24.641  97.336  56.358  1.00  0.00           C
ATOM   4900 7C21 POPEg  86      24.631  98.806  55.929  1.00  0.00           C
ATOM   4903 8C21 POPEg  86      25.761  99.646  56.539  1.00  0.00           C
ATOM   4907  C33 POPEg  86      14.301  87.526  66.779  1.00  0.00           C
ATOM   4910  C34 POPEg  86      12.771  87.686  66.739  1.00  0.00           C
ATOM   4913  C35 POPEg  86      12.291  88.406  65.469  1.00  0.00           C
ATOM   4916  C36 POPEg  86      10.861  88.046  65.069  1.00  0.00           C
ATOM   4919  C37 POPEg  86      10.391  88.806  63.819  1.00  0.00           C
ATOM   4922  C38 POPEg  86       8.981  88.366  63.359  1.00  0.00           C
ATOM   4925  C39 POPEg  86       8.601  88.846  61.949  1.00  0.00           C
ATOM   4928 0C31 POPEg  86       9.421  88.156  60.849  1.00  0.00           C
ATOM   4931 1C31 POPEg  86       8.691  88.086  59.499  1.00  0.00           C
ATOM   4934 2C31 POPEg  86       9.371  87.116  58.519  1.00  0.00           C
ATOM   4937 3C31 POPEg  86       8.511  86.816  57.278  1.00  0.00           C
ATOM   4940 4C31 POPEg  86       8.541  87.916  56.208  1.00  0.00           C
ATOM   4943 5C31 POPEg  86       7.581  87.636  55.038  1.00  0.00           C
ATOM   4946 6C31 POPEg  86       7.701  88.656  53.899  1.00  0.00           C
ATOM   4950  NH3 POPEh  87      86.491  54.816  29.508  1.00  0.00           N
ATOM   4954  C12 POPEh  87      86.001  53.466  29.999  1.00  0.00           C
ATOM   4957  C11 POPEh  87      85.791  52.516  28.809  1.00  0.00           C
ATOM   4960  P   POPEh  87      85.381  49.946  28.429  1.00  0.00           P
ATOM   4961  O13 POPEh  87      84.121  49.206  28.188  1.00  0.00           O
ATOM   4962  O14 POPEh  87      86.231  50.236  27.249  1.00  0.00           O
ATOM   4963  O11 POPEh  87      86.201  49.086  29.479  1.00  0.00           O
ATOM   4964  O12 POPEh  87      85.091  51.316  29.188  1.00  0.00           O
ATOM   4965  C1  POPEh  87      87.221  49.706  30.269  1.00  0.00           C
ATOM   4968  C2  POPEh  87      87.711  48.706  31.339  1.00  0.00           C
ATOM   4970  O21 POPEh  87      88.631  49.346  32.249  1.00  0.00           O
ATOM   4971  C21 POPEh  87      88.101  49.956  33.299  1.00  0.00           C
ATOM   4972  O22 POPEh  87      86.901  50.126  33.479  1.00  0.00           O
ATOM   4973  C22 POPEh  87      89.191  50.226  34.339  1.00  0.00           C
ATOM   4976  C3  POPEh  87      88.391  47.466  30.688  1.00  0.00           C
ATOM   4979  O31 POPEh  87      88.381  46.346  31.599  1.00  0.00           O
ATOM   4980  C31 POPEh  87      89.311  46.436  32.538  1.00  0.00           C
ATOM   4981  O32 POPEh  87      90.371  47.026  32.479  1.00  0.00           O
ATOM   4982  C32 POPEh  87      88.731  45.856  33.819  1.00  0.00           C
ATOM   4985  C23 POPEh  87      88.551  50.436  35.729  1.00  0.00           C
ATOM   4988  C24 POPEh  87      89.541  50.666  36.879  1.00  0.00           C
ATOM   4991  C25 POPEh  87      88.791  50.596  38.208  1.00  0.00           C
ATOM   4994  C26 POPEh  87      89.661  50.626  39.479  1.00  0.00           C
ATOM   4997  C27 POPEh  87      88.781  50.416  40.718  1.00  0.00           C
ATOM   5000  C28 POPEh  87      89.581  50.256  42.029  1.00  0.00           C
ATOM   5003  C29 POPEh  87      88.621  50.206  43.199  1.00  0.00           C
ATOM   5005 0C21 POPEh  87      88.301  49.176  43.998  1.00  0.00           C
ATOM   5007 1C21 POPEh  87      88.861  47.766  43.959  1.00  0.00           C
ATOM   5010 2C21 POPEh  87      89.501  47.346  45.299  1.00  0.00           C
ATOM   5013 3C21 POPEh  87      88.511  47.196  46.479  1.00  0.00           C
ATOM   5016 4C21 POPEh  87      89.231  46.806  47.779  1.00  0.00           C
ATOM   5019 5C21 POPEh  87      88.431  47.086  49.059  1.00  0.00           C
ATOM   5022 6C21 POPEh  87      87.421  45.996  49.438  1.00  0.00           C
ATOM   5025 7C21 POPEh  87      86.881  46.216  50.858  1.00  0.00           C
ATOM   5028 8C21 POPEh  87      85.941  45.116  51.348  1.00  0.00           C
ATOM   5032  C33 POPEh  87      89.581  46.176  35.069  1.00  0.00           C
ATOM   5035  C34 POPEh  87      88.751  46.086  36.359  1.00  0.00           C
ATOM   5038  C35 POPEh  87      89.381  46.826  37.559  1.00  0.00           C
ATOM   5041  C36 POPEh  87      90.591  46.116  38.179  1.00  0.00           C
ATOM   5044  C37 POPEh  87      91.801  47.056  38.329  1.00  0.00           C
ATOM   5047  C38 POPEh  87      92.931  46.476  39.169  1.00  0.00           C
ATOM   5050  C39 POPEh  87      92.651  46.486  40.679  1.00  0.00           C
ATOM   5053 0C31 POPEh  87      93.581  47.426  41.459  1.00  0.00           C
ATOM   5056 1C31 POPEh  87      93.491  47.216  42.979  1.00  0.00           C
ATOM   5059 2C31 POPEh  87      94.471  48.096  43.769  1.00  0.00           C
ATOM   5062 3C31 POPEh  87      93.981  49.526  44.009  1.00  0.00           C
ATOM   5065 4C31 POPEh  87      92.821  49.616  45.009  1.00  0.00           C
ATOM   5068 5C31 POPEh  87      92.731  50.996  45.688  1.00  0.00           C
ATOM   5071 6C31 POPEh  87      91.591  51.116  46.699  1.00  0.00           C
ATOM   5075  NH3 POPEi  88      11.991  59.376  26.989  1.00  0.00           N
ATOM   5079  C12 POPEi  88      11.491  59.086  28.369  1.00  0.00           C
ATOM   5082  C11 POPEi  88      10.471  57.956  28.319  1.00  0.00           C
ATOM   5085  P   POPEi  88       8.981  56.526  29.899  1.00  0.00           P
ATOM   5086  O13 POPEi  88       8.001  56.706  28.788  1.00  0.00           O
ATOM   5087  O14 POPEi  88       9.491  55.176  30.189  1.00  0.00           O
ATOM   5088  O11 POPEi  88       8.421  57.106  31.229  1.00  0.00           O
ATOM   5089  O12 POPEi  88      10.251  57.446  29.629  1.00  0.00           O
ATOM   5090  C1  POPEi  88       9.271  57.446  32.328  1.00  0.00           C
ATOM   5093  C2  POPEi  88       8.831  56.706  33.629  1.00  0.00           C
ATOM   5095  O21 POPEi  88       9.681  57.226  34.679  1.00  0.00           O
ATOM   5096  C21 POPEi  88       9.111  57.206  35.879  1.00  0.00           C
ATOM   5097  O22 POPEi  88       8.061  56.666  36.169  1.00  0.00           O
ATOM   5098  C22 POPEi  88      10.001  57.936  36.879  1.00  0.00           C
ATOM   5101  C3  POPEi  88       8.951  55.156  33.499  1.00  0.00           C
ATOM   5104  O31 POPEi  88       9.031  54.516  34.789  1.00  0.00           O
ATOM   5105  C31 POPEi  88       9.771  53.436  34.879  1.00  0.00           C
ATOM   5106  O32 POPEi  88       9.941  52.626  33.979  1.00  0.00           O
ATOM   5107  C32 POPEi  88      10.601  53.566  36.159  1.00  0.00           C
ATOM   5110  C23 POPEi  88       9.211  58.356  38.139  1.00  0.00           C
ATOM   5113  C24 POPEi  88      10.061  59.086  39.189  1.00  0.00           C
ATOM   5116  C25 POPEi  88      10.731  58.156  40.209  1.00  0.00           C
ATOM   5119  C26 POPEi  88       9.891  57.886  41.469  1.00  0.00           C
ATOM   5122  C27 POPEi  88      10.671  57.036  42.499  1.00  0.00           C
ATOM   5125  C28 POPEi  88       9.981  56.826  43.869  1.00  0.00           C
ATOM   5128  C29 POPEi  88       9.771  58.106  44.629  1.00  0.00           C
ATOM   5130 0C21 POPEi  88       9.431  58.226  45.929  1.00  0.00           C
ATOM   5132 1C21 POPEi  88       9.181  57.126  46.919  1.00  0.00           C
ATOM   5135 2C21 POPEi  88      10.081  57.316  48.148  1.00  0.00           C
ATOM   5138 3C21 POPEi  88       9.731  56.416  49.349  1.00  0.00           C
ATOM   5141 4C21 POPEi  88      10.501  56.846  50.609  1.00  0.00           C
ATOM   5144 5C21 POPEi  88      11.261  55.716  51.299  1.00  0.00           C
ATOM   5147 6C21 POPEi  88      12.481  55.216  50.508  1.00  0.00           C
ATOM   5150 7C21 POPEi  88      13.291  54.196  51.308  1.00  0.00           C
ATOM   5153 8C21 POPEi  88      14.541  53.726  50.578  1.00  0.00           C
ATOM   5157  C33 POPEi  88      11.961  54.206  35.799  1.00  0.00           C
ATOM   5160  C34 POPEi  88      12.781  54.716  36.989  1.00  0.00           C
ATOM   5163  C35 POPEi  88      13.921  53.786  37.419  1.00  0.00           C
ATOM   5166  C36 POPEi  88      15.071  53.736  36.399  1.00  0.00           C
ATOM   5169  C37 POPEi  88      16.201  52.736  36.719  1.00  0.00           C
ATOM   5172  C38 POPEi  88      17.331  53.306  37.589  1.00  0.00           C
ATOM   5175  C39 POPEi  88      17.041  53.296  39.099  1.00  0.00           C
ATOM   5178 0C31 POPEi  88      18.311  53.486  39.929  1.00  0.00           C
ATOM   5181 1C31 POPEi  88      18.061  53.406  41.439  1.00  0.00           C
ATOM   5184 2C31 POPEi  88      19.291  53.786  42.269  1.00  0.00           C
ATOM   5187 3C31 POPEi  88      18.941  54.626  43.508  1.00  0.00           C
ATOM   5190 4C31 POPEi  88      18.151  53.866  44.579  1.00  0.00           C
ATOM   5193 5C31 POPEi  88      17.611  54.816  45.659  1.00  0.00           C
ATOM   5196 6C31 POPEi  88      17.051  54.106  46.898  1.00  0.00           C
ATOM   5200  NH3 POPEj  89      94.891  98.476  71.279  1.00  0.00           N
ATOM   5204  C12 POPEj  89      93.411  98.676  71.129  1.00  0.00           C
ATOM   5207  C11 POPEj  89      93.011  98.676  69.659  1.00  0.00           C
ATOM   5210  P   POPEj  89      90.921  99.106  68.199  1.00  0.00           P
ATOM   5211  O13 POPEj  89      91.921  99.116  67.118  1.00  0.00           O
ATOM   5212  O14 POPEj  89      89.981  97.956  68.249  1.00  0.00           O
ATOM   5213  O11 POPEj  89      90.111 100.486  68.219  1.00  0.00           O
ATOM   5214  O12 POPEj  89      91.691  99.186  69.568  1.00  0.00           O
ATOM   5215  C1  POPEj  89      89.211 100.716  67.139  1.00  0.00           C
ATOM   5218  C2  POPEj  89      88.741 102.196  67.148  1.00  0.00           C
ATOM   5220  O21 POPEj  89      87.681 102.456  66.209  1.00  0.00           O
ATOM   5221  C21 POPEj  89      88.001 102.356  64.938  1.00  0.00           C
ATOM   5222  O22 POPEj  89      89.031 101.896  64.489  1.00  0.00           O
ATOM   5223  C22 POPEj  89      86.981 103.086  64.069  1.00  0.00           C
ATOM   5226  C3  POPEj  89      89.931 103.206  67.019  1.00  0.00           C
ATOM   5229  O31 POPEj  89      89.481 104.576  67.208  1.00  0.00           O
ATOM   5230  C31 POPEj  89      89.461 105.526  66.269  1.00  0.00           C
ATOM   5231  O32 POPEj  89      88.981 106.636  66.419  1.00  0.00           O
ATOM   5232  C32 POPEj  89      90.231 105.186  65.008  1.00  0.00           C
ATOM   5235  C23 POPEj  89      87.461 103.056  62.598  1.00  0.00           C
ATOM   5238  C24 POPEj  89      86.761 104.046  61.649  1.00  0.00           C
ATOM   5241  C25 POPEj  89      87.491 104.036  60.299  1.00  0.00           C
ATOM   5244  C26 POPEj  89      86.911 104.856  59.139  1.00  0.00           C
ATOM   5247  C27 POPEj  89      87.861 104.786  57.938  1.00  0.00           C
ATOM   5250  C28 POPEj  89      87.451 105.676  56.749  1.00  0.00           C
ATOM   5253  C29 POPEj  89      87.141 104.876  55.499  1.00  0.00           C
ATOM   5255 0C21 POPEj  89      87.501 105.166  54.239  1.00  0.00           C
ATOM   5257 1C21 POPEj  89      88.261 106.376  53.759  1.00  0.00           C
ATOM   5260 2C21 POPEj  89      87.431 107.236  52.789  1.00  0.00           C
ATOM   5263 3C21 POPEj  89      87.241 106.616  51.399  1.00  0.00           C
ATOM   5266 4C21 POPEj  89      86.431 107.556  50.479  1.00  0.00           C
ATOM   5269 5C21 POPEj  89      86.301 107.056  49.039  1.00  0.00           C
ATOM   5272 6C21 POPEj  89      85.481 108.036  48.188  1.00  0.00           C
ATOM   5275 7C21 POPEj  89      85.401 107.656  46.708  1.00  0.00           C
ATOM   5278 8C21 POPEj  89      84.481 108.576  45.899  1.00  0.00           C
ATOM   5282  C33 POPEj  89      90.251 106.356  63.998  1.00  0.00           C
ATOM   5285  C34 POPEj  89      91.351 106.176  62.938  1.00  0.00           C
ATOM   5288  C35 POPEj  89      90.901 106.236  61.479  1.00  0.00           C
ATOM   5291  C36 POPEj  89      90.741 107.646  60.898  1.00  0.00           C
ATOM   5294  C37 POPEj  89      90.461 107.586  59.389  1.00  0.00           C
ATOM   5297  C38 POPEj  89      90.341 108.966  58.729  1.00  0.00           C
ATOM   5300  C39 POPEj  89      90.401 108.886  57.188  1.00  0.00           C
ATOM   5303 0C31 POPEj  89      91.681 108.206  56.699  1.00  0.00           C
ATOM   5306 1C31 POPEj  89      91.981 108.376  55.209  1.00  0.00           C
ATOM   5309 2C31 POPEj  89      93.311 107.696  54.859  1.00  0.00           C
ATOM   5312 3C31 POPEj  89      93.941 108.236  53.569  1.00  0.00           C
ATOM   5315 4C31 POPEj  89      95.381 107.746  53.389  1.00  0.00           C
ATOM   5318 5C31 POPEj  89      96.101 108.446  52.229  1.00  0.00           C
ATOM   5321 6C31 POPEj  89      97.571 108.046  52.099  1.00  0.00           C
ATOM   5325  NH3 POPEk  90      23.741 128.276  26.469  1.00  0.00           N
ATOM   5329  C12 POPEk  90      23.671 126.796  26.139  1.00  0.00           C
ATOM   5332  C11 POPEk  90      23.771 125.976  27.439  1.00  0.00           C
ATOM   5335  P   POPEk  90      23.161 123.546  28.268  1.00  0.00           P
ATOM   5336  O13 POPEk  90      22.001 122.836  27.699  1.00  0.00           O
ATOM   5337  O14 POPEk  90      24.291 122.736  28.769  1.00  0.00           O
ATOM   5338  O11 POPEk  90      22.611 124.496  29.409  1.00  0.00           O
ATOM   5339  O12 POPEk  90      23.711 124.566  27.159  1.00  0.00           O
ATOM   5340  C1  POPEk  90      23.371 125.006  30.499  1.00  0.00           C
ATOM   5343  C2  POPEk  90      22.441 125.066  31.719  1.00  0.00           C
ATOM   5345  O21 POPEk  90      23.021 125.806  32.819  1.00  0.00           O
ATOM   5346  C21 POPEk  90      22.901 127.126  32.758  1.00  0.00           C
ATOM   5347  O22 POPEk  90      22.451 127.756  31.819  1.00  0.00           O
ATOM   5348  C22 POPEk  90      23.221 127.676  34.159  1.00  0.00           C
ATOM   5351  C3  POPEk  90      22.061 123.626  32.169  1.00  0.00           C
ATOM   5354  O31 POPEk  90      21.271 123.666  33.379  1.00  0.00           O
ATOM   5355  C31 POPEk  90      21.981 123.626  34.489  1.00  0.00           C
ATOM   5356  O32 POPEk  90      23.131 123.236  34.609  1.00  0.00           O
ATOM   5357  C32 POPEk  90      21.131 124.196  35.629  1.00  0.00           C
ATOM   5360  C23 POPEk  90      23.901 129.068  34.159  1.00  0.00           C
ATOM   5363  C24 POPEk  90      23.771 129.818  35.509  1.00  0.00           C
ATOM   5366  C25 POPEk  90      24.371 129.078  36.708  1.00  0.00           C
ATOM   5369  C26 POPEk  90      23.651 129.388  38.039  1.00  0.00           C
ATOM   5372  C27 POPEk  90      24.091 128.446  39.169  1.00  0.00           C
ATOM   5375  C28 POPEk  90      23.231 128.556  40.438  1.00  0.00           C
ATOM   5378  C29 POPEk  90      23.411 127.376  41.358  1.00  0.00           C
ATOM   5380 0C21 POPEk  90      23.201 127.356  42.689  1.00  0.00           C
ATOM   5382 1C21 POPEk  90      22.711 128.496  43.539  1.00  0.00           C
ATOM   5385 2C21 POPEk  90      22.611 128.066  45.019  1.00  0.00           C
ATOM   5388 3C21 POPEk  90      21.451 127.106  45.309  1.00  0.00           C
ATOM   5391 4C21 POPEk  90      21.541 126.476  46.699  1.00  0.00           C
ATOM   5394 5C21 POPEk  90      20.551 125.326  46.909  1.00  0.00           C
ATOM   5397 6C21 POPEk  90      19.311 125.686  47.739  1.00  0.00           C
ATOM   5400 7C21 POPEk  90      18.441 124.446  47.979  1.00  0.00           C
ATOM   5403 8C21 POPEk  90      17.211 124.676  48.858  1.00  0.00           C
ATOM   5407  C33 POPEk  90      21.861 124.246  36.989  1.00  0.00           C
ATOM   5410  C34 POPEk  90      20.871 124.426  38.149  1.00  0.00           C
ATOM   5413  C35 POPEk  90      21.461 125.066  39.409  1.00  0.00           C
ATOM   5416  C36 POPEk  90      22.191 124.076  40.309  1.00  0.00           C
ATOM   5419  C37 POPEk  90      21.581 123.976  41.719  1.00  0.00           C
ATOM   5422  C38 POPEk  90      22.431 123.096  42.659  1.00  0.00           C
ATOM   5425  C39 POPEk  90      22.701 121.686  42.099  1.00  0.00           C
ATOM   5428 0C31 POPEk  90      23.361 120.746  43.109  1.00  0.00           C
ATOM   5431 1C31 POPEk  90      23.651 119.366  42.479  1.00  0.00           C
ATOM   5434 2C31 POPEk  90      24.281 118.346  43.438  1.00  0.00           C
ATOM   5437 3C31 POPEk  90      23.451 118.106  44.719  1.00  0.00           C
ATOM   5440 4C31 POPEk  90      23.691 116.726  45.349  1.00  0.00           C
ATOM   5443 5C31 POPEk  90      22.851 116.506  46.609  1.00  0.00           C
ATOM   5446 6C31 POPEk  90      22.971 115.086  47.179  1.00  0.00           C
ATOM   5450  NH3 POPEl  91      29.161  75.976  74.188  1.00  0.00           N
ATOM   5454  C12 POPEl  91      30.451  75.226  74.438  1.00  0.00           C
ATOM   5457  C11 POPEl  91      30.971  74.556  73.149  1.00  0.00           C
ATOM   5460  P   POPEl  91      33.111  73.206  72.409  1.00  0.00           P
ATOM   5461  O13 POPEl  91      33.521  74.476  71.779  1.00  0.00           O
ATOM   5462  O14 POPEl  91      34.171  72.396  73.068  1.00  0.00           O
ATOM   5463  O11 POPEl  91      32.321  72.316  71.358  1.00  0.00           O
ATOM   5464  O12 POPEl  91      31.971  73.566  73.458  1.00  0.00           O
ATOM   5465  C1  POPEl  91      31.731  72.976  70.229  1.00  0.00           C
ATOM   5468  C2  POPEl  91      31.231  71.966  69.159  1.00  0.00           C
ATOM   5470  O21 POPEl  91      30.491  72.746  68.208  1.00  0.00           O
ATOM   5471  C21 POPEl  91      30.751  72.586  66.928  1.00  0.00           C
ATOM   5472  O22 POPEl  91      31.571  71.826  66.439  1.00  0.00           O
ATOM   5473  C22 POPEl  91      29.881  73.556  66.139  1.00  0.00           C
ATOM   5476  C3  POPEl  91      30.291  70.926  69.819  1.00  0.00           C
ATOM   5479  O31 POPEl  91      30.151  69.706  69.059  1.00  0.00           O
ATOM   5480  C31 POPEl  91      28.981  69.546  68.429  1.00  0.00           C
ATOM   5481  O32 POPEl  91      28.031  70.306  68.529  1.00  0.00           O
ATOM   5482  C32 POPEl  91      29.061  68.306  67.549  1.00  0.00           C
ATOM   5485  C23 POPEl  91      29.141  72.876  64.979  1.00  0.00           C
ATOM   5488  C24 POPEl  91      28.431  73.896  64.079  1.00  0.00           C
ATOM   5491  C25 POPEl  91      28.411  73.446  62.618  1.00  0.00           C
ATOM   5494  C26 POPEl  91      29.771  73.686  61.938  1.00  0.00           C
ATOM   5497  C27 POPEl  91      30.141  72.596  60.919  1.00  0.00           C
ATOM   5500  C28 POPEl  91      30.881  73.116  59.679  1.00  0.00           C
ATOM   5503  C29 POPEl  91      29.961  73.956  58.839  1.00  0.00           C
ATOM   5505 0C21 POPEl  91      30.021  74.156  57.509  1.00  0.00           C
ATOM   5507 1C21 POPEl  91      31.061  73.586  56.579  1.00  0.00           C
ATOM   5510 2C21 POPEl  91      30.411  72.616  55.569  1.00  0.00           C
ATOM   5513 3C21 POPEl  91      29.601  73.336  54.479  1.00  0.00           C
ATOM   5516 4C21 POPEl  91      28.841  72.416  53.508  1.00  0.00           C
ATOM   5519 5C21 POPEl  91      29.501  71.046  53.249  1.00  0.00           C
ATOM   5522 6C21 POPEl  91      28.881  70.316  52.038  1.00  0.00           C
ATOM   5525 7C21 POPEl  91      29.131  68.796  52.079  1.00  0.00           C
ATOM   5528 8C21 POPEl  91      28.781  68.096  50.758  1.00  0.00           C
ATOM   5532  C33 POPEl  91      27.801  68.116  66.669  1.00  0.00           C
ATOM   5535  C34 POPEl  91      27.941  66.906  65.739  1.00  0.00           C
ATOM   5538  C35 POPEl  91      26.861  66.866  64.648  1.00  0.00           C
ATOM   5541  C36 POPEl  91      27.231  66.046  63.398  1.00  0.00           C
ATOM   5544  C37 POPEl  91      26.111  66.036  62.339  1.00  0.00           C
ATOM   5547  C38 POPEl  91      26.561  66.476  60.938  1.00  0.00           C
ATOM   5550  C39 POPEl  91      27.011  65.346  59.989  1.00  0.00           C
ATOM   5553 0C31 POPEl  91      27.481  65.956  58.648  1.00  0.00           C
ATOM   5556 1C31 POPEl  91      27.721  64.976  57.489  1.00  0.00           C
ATOM   5559 2C31 POPEl  91      28.201  65.736  56.239  1.00  0.00           C
ATOM   5562 3C31 POPEl  91      27.571  65.296  54.909  1.00  0.00           C
ATOM   5565 4C31 POPEl  91      28.491  64.436  54.029  1.00  0.00           C
ATOM   5568 5C31 POPEl  91      27.961  64.346  52.589  1.00  0.00           C
ATOM   5571 6C31 POPEl  91      28.921  63.646  51.618  1.00  0.00           C
ATOM   5575  NH3 POPEm  92      18.441  97.746  30.618  1.00  0.00           N
ATOM   5579  C12 POPEm  92      19.471  96.646  30.628  1.00  0.00           C
ATOM   5582  C11 POPEm  92      18.831  95.306  30.238  1.00  0.00           C
ATOM   5585  P   POPEm  92      19.411  92.766  30.049  1.00  0.00           P
ATOM   5586  O13 POPEm  92      17.961  92.486  30.219  1.00  0.00           O
ATOM   5587  O14 POPEm  92      19.951  92.536  28.699  1.00  0.00           O
ATOM   5588  O11 POPEm  92      20.191  91.846  31.059  1.00  0.00           O
ATOM   5589  O12 POPEm  92      19.721  94.236  30.529  1.00  0.00           O
ATOM   5590  C1  POPEm  92      19.871  91.736  32.439  1.00  0.00           C
ATOM   5593  C2  POPEm  92      19.831  93.086  33.239  1.00  0.00           C
ATOM   5595  O21 POPEm  92      20.371  92.946  34.539  1.00  0.00           O
ATOM   5596  C21 POPEm  92      21.661  92.766  34.659  1.00  0.00           C
ATOM   5597  O22 POPEm  92      22.461  92.546  33.769  1.00  0.00           O
ATOM   5598  C22 POPEm  92      21.991  92.986  36.118  1.00  0.00           C
ATOM   5601  C3  POPEm  92      18.381  93.646  33.438  1.00  0.00           C
ATOM   5604  O31 POPEm  92      18.381  95.006  33.879  1.00  0.00           O
ATOM   5605  C31 POPEm  92      18.351  95.416  35.159  1.00  0.00           C
ATOM   5606  O32 POPEm  92      18.481  96.586  35.469  1.00  0.00           O
ATOM   5607  C32 POPEm  92      18.081  94.346  36.218  1.00  0.00           C
ATOM   5610  C23 POPEm  92      22.581  94.396  36.348  1.00  0.00           C
ATOM   5613  C24 POPEm  92      22.631  94.746  37.839  1.00  0.00           C
ATOM   5616  C25 POPEm  92      23.501  93.766  38.648  1.00  0.00           C
ATOM   5619  C26 POPEm  92      22.921  93.476  40.038  1.00  0.00           C
ATOM   5622  C27 POPEm  92      23.941  92.826  40.969  1.00  0.00           C
ATOM   5625  C28 POPEm  92      23.321  92.406  42.319  1.00  0.00           C
ATOM   5628  C29 POPEm  92      24.261  91.576  43.139  1.00  0.00           C
ATOM   5630 0C21 POPEm  92      24.701  91.826  44.389  1.00  0.00           C
ATOM   5632 1C21 POPEm  92      24.361  92.996  45.269  1.00  0.00           C
ATOM   5635 2C21 POPEm  92      22.901  93.016  45.769  1.00  0.00           C
ATOM   5638 3C21 POPEm  92      22.661  93.936  46.989  1.00  0.00           C
ATOM   5641 4C21 POPEm  92      21.161  94.146  47.229  1.00  0.00           C
ATOM   5644 5C21 POPEm  92      20.791  94.716  48.609  1.00  0.00           C
ATOM   5647 6C21 POPEm  92      20.971  96.226  48.778  1.00  0.00           C
ATOM   5650 7C21 POPEm  92      20.081  96.756  49.918  1.00  0.00           C
ATOM   5653 8C21 POPEm  92      20.171  98.266  50.169  1.00  0.00           C
ATOM   5657  C33 POPEm  92      18.381  94.896  37.649  1.00  0.00           C
ATOM   5660  C34 POPEm  92      18.121  93.866  38.769  1.00  0.00           C
ATOM   5663  C35 POPEm  92      18.721  94.286  40.128  1.00  0.00           C
ATOM   5666  C36 POPEm  92      18.541  93.206  41.218  1.00  0.00           C
ATOM   5669  C37 POPEm  92      19.591  93.266  42.339  1.00  0.00           C
ATOM   5672  C38 POPEm  92      19.281  94.206  43.519  1.00  0.00           C
ATOM   5675  C39 POPEm  92      19.321  95.706  43.188  1.00  0.00           C
ATOM   5678 0C31 POPEm  92      19.641  96.566  44.419  1.00  0.00           C
ATOM   5681 1C31 POPEm  92      19.391  98.066  44.219  1.00  0.00           C
ATOM   5684 2C31 POPEm  92      20.041  98.906  45.329  1.00  0.00           C
ATOM   5687 3C31 POPEm  92      19.341 100.246  45.599  1.00  0.00           C
ATOM   5690 4C31 POPEm  92      18.061 100.096  46.428  1.00  0.00           C
ATOM   5693 5C31 POPEm  92      17.491 101.446  46.898  1.00  0.00           C
ATOM   5696 6C31 POPEm  92      16.241 101.296  47.769  1.00  0.00           C
ATOM   5700  NH3 POPEn  93      96.631  63.066  28.539  1.00  0.00           N
ATOM   5704  C12 POPEn  93      96.531  64.536  28.739  1.00  0.00           C
ATOM   5707  C11 POPEn  93      97.911  65.086  29.079  1.00  0.00           C
ATOM   5710  P   POPEn  93      99.041  67.306  29.719  1.00  0.00           P
ATOM   5711  O13 POPEn  93     100.041  66.926  28.699  1.00  0.00           O
ATOM   5712  O14 POPEn  93      98.611  68.716  29.739  1.00  0.00           O
ATOM   5713  O11 POPEn  93      99.631  66.876  31.099  1.00  0.00           O
ATOM   5714  O12 POPEn  93      97.751  66.416  29.529  1.00  0.00           O
ATOM   5715  C1  POPEn  93      99.331  67.406  32.369  1.00  0.00           C
ATOM   5718  C2  POPEn  93     100.251  66.686  33.398  1.00  0.00           C
ATOM   5720  O21 POPEn  93     100.371  67.356  34.668  1.00  0.00           O
ATOM   5721  C21 POPEn  93      99.311  67.306  35.439  1.00  0.00           C
ATOM   5722  O22 POPEn  93      98.231  66.826  35.149  1.00  0.00           O
ATOM   5723  C22 POPEn  93      99.681  67.826  36.829  1.00  0.00           C
ATOM   5726  C3  POPEn  93     101.691  66.516  32.839  1.00  0.00           C
ATOM   5729  O31 POPEn  93     102.571  65.946  33.829  1.00  0.00           O
ATOM   5730  C31 POPEn  93     103.391  66.776  34.469  1.00  0.00           C
ATOM   5731  O32 POPEn  93     103.511  67.966  34.269  1.00  0.00           O
ATOM   5732  C32 POPEn  93     104.031  65.926  35.569  1.00  0.00           C
ATOM   5735  C23 POPEn  93      99.741  66.706  37.898  1.00  0.00           C
ATOM   5738  C24 POPEn  93     101.141  66.616  38.519  1.00  0.00           C
ATOM   5741  C25 POPEn  93     101.341  65.476  39.528  1.00  0.00           C
ATOM   5744  C26 POPEn  93     100.841  65.796  40.958  1.00  0.00           C
ATOM   5747  C27 POPEn  93     101.901  65.486  42.019  1.00  0.00           C
ATOM   5750  C28 POPEn  93     101.431  65.676  43.489  1.00  0.00           C
ATOM   5753  C29 POPEn  93     100.661  64.496  44.019  1.00  0.00           C
ATOM   5755 0C21 POPEn  93      99.671  64.506  44.929  1.00  0.00           C
ATOM   5757 1C21 POPEn  93      99.111  65.726  45.629  1.00  0.00           C
ATOM   5760 2C21 POPEn  93      98.901  65.546  47.149  1.00  0.00           C
ATOM   5763 3C21 POPEn  93     100.211  65.346  47.949  1.00  0.00           C
ATOM   5766 4C21 POPEn  93     100.091  65.736  49.429  1.00  0.00           C
ATOM   5769 5C21 POPEn  93     100.801  67.066  49.739  1.00  0.00           C
ATOM   5772 6C21 POPEn  93     100.741  67.496  51.208  1.00  0.00           C
ATOM   5775 7C21 POPEn  93     101.511  68.796  51.448  1.00  0.00           C
ATOM   5778 8C21 POPEn  93     101.621  69.156  52.929  1.00  0.00           C
ATOM   5782  C33 POPEn  93     105.011  66.656  36.519  1.00  0.00           C
ATOM   5785  C34 POPEn  93     105.121  65.876  37.839  1.00  0.00           C
ATOM   5788  C35 POPEn  93     106.531  65.786  38.418  1.00  0.00           C
ATOM   5791  C36 POPEn  93     107.131  67.136  38.859  1.00  0.00           C
ATOM   5794  C37 POPEn  93     108.391  66.926  39.709  1.00  0.00           C
ATOM   5797  C38 POPEn  93     109.451  68.026  39.579  1.00  0.00           C
ATOM   5800  C39 POPEn  93     109.061  69.386  40.159  1.00  0.00           C
ATOM   5803 0C31 POPEn  93     110.271  70.326  40.159  1.00  0.00           C
ATOM   5806 1C31 POPEn  93     110.031  71.706  40.788  1.00  0.00           C
ATOM   5809 2C31 POPEn  93     111.371  72.446  40.929  1.00  0.00           C
ATOM   5812 3C31 POPEn  93     111.271  73.946  41.249  1.00  0.00           C
ATOM   5815 4C31 POPEn  93     110.511  74.306  42.538  1.00  0.00           C
ATOM   5818 5C31 POPEn  93     110.771  75.766  42.949  1.00  0.00           C
ATOM   5821 6C31 POPEn  93     110.111  76.186  44.258  1.00  0.00           C
ATOM   5825  NH3 POPEo  94      22.551 104.736  27.659  1.00  0.00           N
ATOM   5829  C12 POPEo  94      23.871 105.306  27.219  1.00  0.00           C
ATOM   5832  C11 POPEo  94      23.891 106.846  27.208  1.00  0.00           C
ATOM   5835  P   POPEo  94      25.801 108.596  26.459  1.00  0.00           P
ATOM   5836  O13 POPEo  94      26.931 108.296  25.579  1.00  0.00           O
ATOM   5837  O14 POPEo  94      24.701 109.446  25.929  1.00  0.00           O
ATOM   5838  O11 POPEo  94      26.331 109.316  27.769  1.00  0.00           O
ATOM   5839  O12 POPEo  94      25.241 107.236  26.999  1.00  0.00           O
ATOM   5840  C1  POPEo  94      25.591 109.066  28.959  1.00  0.00           C
ATOM   5843  C2  POPEo  94      25.891 110.146  30.009  1.00  0.00           C
ATOM   5845  O21 POPEo  94      24.761 110.186  30.889  1.00  0.00           O
ATOM   5846  C21 POPEo  94      24.581 109.116  31.669  1.00  0.00           C
ATOM   5847  O22 POPEo  94      23.531 108.516  31.789  1.00  0.00           O
ATOM   5848  C22 POPEo  94      25.811 108.876  32.549  1.00  0.00           C
ATOM   5851  C3  POPEo  94      26.061 111.546  29.349  1.00  0.00           C
ATOM   5854  O31 POPEo  94      25.871 112.576  30.329  1.00  0.00           O
ATOM   5855  C31 POPEo  94      26.901 112.866  31.099  1.00  0.00           C
ATOM   5856  O32 POPEo  94      28.071 112.656  30.839  1.00  0.00           O
ATOM   5857  C32 POPEo  94      26.301 113.396  32.409  1.00  0.00           C
ATOM   5860  C23 POPEo  94      25.411 108.226  33.889  1.00  0.00           C
ATOM   5863  C24 POPEo  94      26.561 108.096  34.889  1.00  0.00           C
ATOM   5866  C25 POPEo  94      26.201 108.626  36.289  1.00  0.00           C
ATOM   5869  C26 POPEo  94      27.011 107.936  37.398  1.00  0.00           C
ATOM   5872  C27 POPEo  94      26.951 108.646  38.759  1.00  0.00           C
ATOM   5875  C28 POPEo  94      27.651 107.826  39.849  1.00  0.00           C
ATOM   5878  C29 POPEo  94      27.981 108.606  41.098  1.00  0.00           C
ATOM   5880 0C21 POPEo  94      27.611 108.326  42.359  1.00  0.00           C
ATOM   5882 1C21 POPEo  94      26.721 107.196  42.809  1.00  0.00           C
ATOM   5885 2C21 POPEo  94      25.841 107.606  44.009  1.00  0.00           C
ATOM   5888 3C21 POPEo  94      24.721 106.596  44.289  1.00  0.00           C
ATOM   5891 4C21 POPEo  94      23.691 107.086  45.318  1.00  0.00           C
ATOM   5894 5C21 POPEo  94      24.161 106.946  46.769  1.00  0.00           C
ATOM   5897 6C21 POPEo  94      23.321 107.796  47.729  1.00  0.00           C
ATOM   5900 7C21 POPEo  94      23.671 107.566  49.199  1.00  0.00           C
ATOM   5903 8C21 POPEo  94      22.921 108.516  50.139  1.00  0.00           C
ATOM   5907  C33 POPEo  94      27.141 113.206  33.689  1.00  0.00           C
ATOM   5910  C34 POPEo  94      26.251 113.326  34.939  1.00  0.00           C
ATOM   5913  C35 POPEo  94      27.031 113.426  36.259  1.00  0.00           C
ATOM   5916  C36 POPEo  94      28.101 112.336  36.389  1.00  0.00           C
ATOM   5919  C37 POPEo  94      28.861 112.336  37.719  1.00  0.00           C
ATOM   5922  C38 POPEo  94      30.031 111.356  37.679  1.00  0.00           C
ATOM   5925  C39 POPEo  94      31.321 111.876  38.329  1.00  0.00           C
ATOM   5928 0C31 POPEo  94      31.151 112.106  39.828  1.00  0.00           C
ATOM   5931 1C31 POPEo  94      32.461 112.416  40.559  1.00  0.00           C
ATOM   5934 2C31 POPEo  94      32.181 112.606  42.059  1.00  0.00           C
ATOM   5937 3C31 POPEo  94      33.421 112.586  42.958  1.00  0.00           C
ATOM   5940 4C31 POPEo  94      33.001 112.646  44.429  1.00  0.00           C
ATOM   5943 5C31 POPEo  94      34.161 112.576  45.429  1.00  0.00           C
ATOM   5946 6C31 POPEo  94      33.681 112.676  46.879  1.00  0.00           C
ATOM   5950  NH3 POPEp  95      13.831 125.806  26.599  1.00  0.00           N
ATOM   5954  C12 POPEp  95      15.231 125.896  26.039  1.00  0.00           C
ATOM   5957  C11 POPEp  95      15.731 127.356  26.028  1.00  0.00           C
ATOM   5960  P   POPEp  95      18.301 126.966  26.099  1.00  0.00           P
ATOM   5961  O13 POPEp  95      19.291 128.066  26.039  1.00  0.00           O
ATOM   5962  O14 POPEp  95      18.621 125.646  25.519  1.00  0.00           O
ATOM   5963  O11 POPEp  95      17.761 126.866  27.598  1.00  0.00           O
ATOM   5964  O12 POPEp  95      16.991 127.506  25.389  1.00  0.00           O
ATOM   5965  C1  POPEp  95      18.481 126.206  28.639  1.00  0.00           C
ATOM   5968  C2  POPEp  95      17.841 126.436  30.038  1.00  0.00           C
ATOM   5970  O21 POPEp  95      18.781 125.956  31.028  1.00  0.00           O
ATOM   5971  C21 POPEp  95      18.971 126.566  32.188  1.00  0.00           C
ATOM   5972  O22 POPEp  95      19.341 126.016  33.208  1.00  0.00           O
ATOM   5973  C22 POPEp  95      18.721 128.066  32.188  1.00  0.00           C
ATOM   5976  C3  POPEp  95      16.481 125.706  30.229  1.00  0.00           C
ATOM   5979  O31 POPEp  95      16.111 125.756  31.629  1.00  0.00           O
ATOM   5980  C31 POPEp  95      15.561 124.616  32.069  1.00  0.00           C
ATOM   5981  O32 POPEp  95      14.641 124.046  31.519  1.00  0.00           O
ATOM   5982  C32 POPEp  95      16.531 124.026  33.099  1.00  0.00           C
ATOM   5985  C23 POPEp  95      19.341 128.656  33.469  1.00  0.00           C
ATOM   5988  C24 POPEp  95      19.301 130.178  33.549  1.00  0.00           C
ATOM   5991  C25 POPEp  95      20.281 130.698  34.609  1.00  0.00           C
ATOM   5994  C26 POPEp  95      19.711 131.778  35.539  1.00  0.00           C
ATOM   5997  C27 POPEp  95      20.791 132.348  36.479  1.00  0.00           C
ATOM   6000  C28 POPEp  95      20.241 133.418  37.439  1.00  0.00           C
ATOM   6003  C29 POPEp  95      21.341 134.088  38.239  1.00  0.00           C
ATOM   6005 0C21 POPEp  95      21.341 134.328  39.569  1.00  0.00           C
ATOM   6007 1C21 POPEp  95      20.231 133.978  40.528  1.00  0.00           C
ATOM   6010 2C21 POPEp  95      20.551 134.368  41.989  1.00  0.00           C
ATOM   6013 3C21 POPEp  95      21.631 133.498  42.659  1.00  0.00           C
ATOM   6016 4C21 POPEp  95      21.971 133.948  44.089  1.00  0.00           C
ATOM   6019 5C21 POPEp  95      22.241 132.788  45.069  1.00  0.00           C
ATOM   6022 6C21 POPEp  95      21.161 132.708  46.159  1.00  0.00           C
ATOM   6025 7C21 POPEp  95      21.351 131.578  47.169  1.00  0.00           C
ATOM   6028 8C21 POPEp  95      20.281 131.588  48.269  1.00  0.00           C
ATOM   6032  C33 POPEp  95      16.011 123.666  34.499  1.00  0.00           C
ATOM   6035  C34 POPEp  95      17.181 123.186  35.369  1.00  0.00           C
ATOM   6038  C35 POPEp  95      17.511 121.686  35.229  1.00  0.00           C
ATOM   6041  C36 POPEp  95      18.811 121.306  35.959  1.00  0.00           C
ATOM   6044  C37 POPEp  95      18.861 119.816  36.329  1.00  0.00           C
ATOM   6047  C38 POPEp  95      19.941 119.446  37.368  1.00  0.00           C
ATOM   6050  C39 POPEp  95      21.281 118.996  36.778  1.00  0.00           C
ATOM   6053 0C31 POPEp  95      22.121 118.266  37.849  1.00  0.00           C
ATOM   6056 1C31 POPEp  95      23.511 117.796  37.389  1.00  0.00           C
ATOM   6059 2C31 POPEp  95      24.151 116.836  38.399  1.00  0.00           C
ATOM   6062 3C31 POPEp  95      25.391 117.366  39.139  1.00  0.00           C
ATOM   6065 4C31 POPEp  95      26.721 117.016  38.449  1.00  0.00           C
ATOM   6068 5C31 POPEp  95      27.911 117.066  39.419  1.00  0.00           C
ATOM   6071 6C31 POPEp  95      29.251 116.736  38.759  1.00  0.00           C
ATOM   6075  NH3 POPEq  96      93.211  50.016  29.309  1.00  0.00           N
ATOM   6079  C12 POPEq  96      92.531  48.696  29.099  1.00  0.00           C
ATOM   6082  C11 POPEq  96      92.741  47.796  30.319  1.00  0.00           C
ATOM   6085  P   POPEq  96      93.671  45.366  30.479  1.00  0.00           P
ATOM   6086  O13 POPEq  96      93.241  44.026  30.019  1.00  0.00           O
ATOM   6087  O14 POPEq  96      95.021  45.826  30.079  1.00  0.00           O
ATOM   6088  O11 POPEq  96      93.451  45.506  32.059  1.00  0.00           O
ATOM   6089  O12 POPEq  96      92.631  46.426  29.929  1.00  0.00           O
ATOM   6090  C1  POPEq  96      93.911  44.436  32.919  1.00  0.00           C
ATOM   6093  C2  POPEq  96      92.781  43.716  33.718  1.00  0.00           C
ATOM   6095  O21 POPEq  96      93.311  42.496  34.249  1.00  0.00           O
ATOM   6096  C21 POPEq  96      93.391  42.096  35.519  1.00  0.00           C
ATOM   6097  O22 POPEq  96      93.871  41.026  35.839  1.00  0.00           O
ATOM   6098  C22 POPEq  96      92.751  43.026  36.569  1.00  0.00           C
ATOM   6101  C3  POPEq  96      91.591  43.336  32.799  1.00  0.00           C
ATOM   6104  O31 POPEq  96      90.361  43.256  33.539  1.00  0.00           O
ATOM   6105  C31 POPEq  96      89.891  42.076  33.879  1.00  0.00           C
ATOM   6106  O32 POPEq  96      90.381  40.986  33.609  1.00  0.00           O
ATOM   6107  C32 POPEq  96      88.651  42.326  34.719  1.00  0.00           C
ATOM   6110  C23 POPEq  96      92.941  42.526  38.039  1.00  0.00           C
ATOM   6113  C24 POPEq  96      91.721  41.846  38.699  1.00  0.00           C
ATOM   6116  C25 POPEq  96      91.201  42.526  39.989  1.00  0.00           C
ATOM   6119  C26 POPEq  96      92.151  42.506  41.199  1.00  0.00           C
ATOM   6122  C27 POPEq  96      91.421  42.716  42.558  1.00  0.00           C
ATOM   6125  C28 POPEq  96      92.231  43.416  43.679  1.00  0.00           C
ATOM   6128  C29 POPEq  96      93.581  42.806  43.948  1.00  0.00           C
ATOM   6130 0C21 POPEq  96      94.301  42.746  45.079  1.00  0.00           C
ATOM   6132 1C21 POPEq  96      93.991  43.246  46.479  1.00  0.00           C
ATOM   6135 2C21 POPEq  96      93.931  42.056  47.468  1.00  0.00           C
ATOM   6138 3C21 POPEq  96      94.661  42.226  48.808  1.00  0.00           C
ATOM   6141 4C21 POPEq  96      94.781  40.856  49.508  1.00  0.00           C
ATOM   6144 5C21 POPEq  96      95.161  40.896  50.999  1.00  0.00           C
ATOM   6147 6C21 POPEq  96      95.571  39.496  51.509  1.00  0.00           C
ATOM   6150 7C21 POPEq  96      95.601  39.376  53.039  1.00  0.00           C
ATOM   6153 8C21 POPEq  96      96.131  38.016  53.519  1.00  0.00           C
ATOM   6157  C33 POPEq  96      88.321  41.186  35.688  1.00  0.00           C
ATOM   6160  C34 POPEq  96      87.161  41.616  36.578  1.00  0.00           C
ATOM   6163  C35 POPEq  96      86.791  40.596  37.649  1.00  0.00           C
ATOM   6166  C36 POPEq  96      87.791  40.486  38.809  1.00  0.00           C
ATOM   6169  C37 POPEq  96      87.371  39.346  39.738  1.00  0.00           C
ATOM   6172  C38 POPEq  96      88.191  39.226  41.028  1.00  0.00           C
ATOM   6175  C39 POPEq  96      87.871  37.896  41.708  1.00  0.00           C
ATOM   6178 0C31 POPEq  96      88.201  37.846  43.199  1.00  0.00           C
ATOM   6181 1C31 POPEq  96      87.841  36.466  43.769  1.00  0.00           C
ATOM   6184 2C31 POPEq  96      88.291  36.256  45.219  1.00  0.00           C
ATOM   6187 3C31 POPEq  96      87.461  37.046  46.229  1.00  0.00           C
ATOM   6190 4C31 POPEq  96      87.871  36.706  47.669  1.00  0.00           C
ATOM   6193 5C31 POPEq  96      86.911  37.276  48.718  1.00  0.00           C
ATOM   6196 6C31 POPEq  96      87.331  36.896  50.139  1.00  0.00           C
ATOM   6200  NH3 POPEr  97      60.181   0.024  72.429  1.00  0.00           N
ATOM   6204  C12 POPEr  97      61.271   1.036  72.258  1.00  0.00           C
ATOM   6207  C11 POPEr  97      60.631   2.416  72.039  1.00  0.00           C
ATOM   6210  P   POPEr  97      62.881   3.856  71.999  1.00  0.00           P
ATOM   6211  O13 POPEr  97      62.941   3.556  73.458  1.00  0.00           O
ATOM   6212  O14 POPEr  97      63.051   5.266  71.618  1.00  0.00           O
ATOM   6213  O11 POPEr  97      63.941   2.996  71.199  1.00  0.00           O
ATOM   6214  O12 POPEr  97      61.501   3.346  71.428  1.00  0.00           O
ATOM   6215  C1  POPEr  97      63.591   2.516  69.898  1.00  0.00           C
ATOM   6218  C2  POPEr  97      63.721   3.596  68.809  1.00  0.00           C
ATOM   6220  O21 POPEr  97      63.171   2.986  67.618  1.00  0.00           O
ATOM   6221  C21 POPEr  97      62.791   3.796  66.648  1.00  0.00           C
ATOM   6222  O22 POPEr  97      62.961   4.996  66.608  1.00  0.00           O
ATOM   6223  C22 POPEr  97      62.121   2.936  65.568  1.00  0.00           C
ATOM   6226  C3  POPEr  97      65.221   4.006  68.718  1.00  0.00           C
ATOM   6229  O31 POPEr  97      65.621   4.726  67.529  1.00  0.00           O
ATOM   6230  C31 POPEr  97      65.911   3.976  66.489  1.00  0.00           C
ATOM   6231  O32 POPEr  97      65.761   2.766  66.419  1.00  0.00           O
ATOM   6232  C32 POPEr  97      66.571   4.826  65.409  1.00  0.00           C
ATOM   6235  C23 POPEr  97      61.901   3.676  64.219  1.00  0.00           C
ATOM   6238  C24 POPEr  97      61.281   2.746  63.159  1.00  0.00           C
ATOM   6241  C25 POPEr  97      62.241   2.316  62.039  1.00  0.00           C
ATOM   6244  C26 POPEr  97      62.361   3.366  60.929  1.00  0.00           C
ATOM   6247  C27 POPEr  97      63.061   2.836  59.669  1.00  0.00           C
ATOM   6250  C28 POPEr  97      62.961   3.816  58.489  1.00  0.00           C
ATOM   6253  C29 POPEr  97      63.571   3.246  57.229  1.00  0.00           C
ATOM   6255 0C21 POPEr  97      63.481   3.796  55.999  1.00  0.00           C
ATOM   6257 1C21 POPEr  97      62.791   5.086  55.629  1.00  0.00           C
ATOM   6260 2C21 POPEr  97      61.461   4.876  54.879  1.00  0.00           C
ATOM   6263 3C21 POPEr  97      61.591   4.276  53.458  1.00  0.00           C
ATOM   6266 4C21 POPEr  97      60.201   4.046  52.839  1.00  0.00           C
ATOM   6269 5C21 POPEr  97      60.041   4.566  51.389  1.00  0.00           C
ATOM   6272 6C21 POPEr  97      60.291   3.516  50.299  1.00  0.00           C
ATOM   6275 7C21 POPEr  97      59.681   3.936  48.959  1.00  0.00           C
ATOM   6278 8C21 POPEr  97      60.001   2.996  47.789  1.00  0.00           C
ATOM   6282  C33 POPEr  97      67.111   3.926  64.269  1.00  0.00           C
ATOM   6285  C34 POPEr  97      67.801   4.706  63.139  1.00  0.00           C
ATOM   6288  C35 POPEr  97      66.891   5.756  62.489  1.00  0.00           C
ATOM   6291  C36 POPEr  97      67.161   5.896  60.989  1.00  0.00           C
ATOM   6294  C37 POPEr  97      66.211   6.886  60.308  1.00  0.00           C
ATOM   6297  C38 POPEr  97      66.571   7.166  58.839  1.00  0.00           C
ATOM   6300  C39 POPEr  97      66.591   5.916  57.949  1.00  0.00           C
ATOM   6303 0C31 POPEr  97      67.041   6.266  56.529  1.00  0.00           C
ATOM   6306 1C31 POPEr  97      67.291   5.046  55.629  1.00  0.00           C
ATOM   6309 2C31 POPEr  97      67.831   5.506  54.269  1.00  0.00           C
ATOM   6312 3C31 POPEr  97      68.191   4.376  53.288  1.00  0.00           C
ATOM   6315 4C31 POPEr  97      69.421   3.566  53.718  1.00  0.00           C
ATOM   6318 5C31 POPEr  97      70.081   2.866  52.528  1.00  0.00           C
ATOM   6321 6C31 POPEr  97      71.261   1.976  52.919  1.00  0.00           C
ATOM   6325  NH3 POPEs  98      62.601  94.286  26.278  1.00  0.00           N
ATOM   6329  C12 POPEs  98      62.341  95.776  26.288  1.00  0.00           C
ATOM   6332  C11 POPEs  98      62.291  96.326  27.719  1.00  0.00           C
ATOM   6335  P   POPEs  98      61.391  98.786  28.069  1.00  0.00           P
ATOM   6336  O13 POPEs  98      61.781 100.056  27.419  1.00  0.00           O
ATOM   6337  O14 POPEs  98      60.091  98.166  27.699  1.00  0.00           O
ATOM   6338  O11 POPEs  98      61.481  98.926  29.639  1.00  0.00           O
ATOM   6339  O12 POPEs  98      62.521  97.726  27.729  1.00  0.00           O
ATOM   6340  C1  POPEs  98      61.661  97.836  30.539  1.00  0.00           C
ATOM   6343  C2  POPEs  98      61.191  98.236  31.969  1.00  0.00           C
ATOM   6345  O21 POPEs  98      61.531  97.216  32.929  1.00  0.00           O
ATOM   6346  C21 POPEs  98      62.781  97.286  33.398  1.00  0.00           C
ATOM   6347  O22 POPEs  98      63.681  96.556  33.059  1.00  0.00           O
ATOM   6348  C22 POPEs  98      62.871  98.376  34.479  1.00  0.00           C
ATOM   6351  C3  POPEs  98      59.651  98.476  32.008  1.00  0.00           C
ATOM   6354  O31 POPEs  98      59.271  99.576  32.879  1.00  0.00           O
ATOM   6355  C31 POPEs  98      59.101  99.266  34.169  1.00  0.00           C
ATOM   6356  O32 POPEs  98      59.251  98.166  34.659  1.00  0.00           O
ATOM   6357  C32 POPEs  98      58.751 100.556  34.939  1.00  0.00           C
ATOM   6360  C23 POPEs  98      63.311  97.856  35.868  1.00  0.00           C
ATOM   6363  C24 POPEs  98      62.891  98.836  36.989  1.00  0.00           C
ATOM   6366  C25 POPEs  98      63.651  98.676  38.319  1.00  0.00           C
ATOM   6369  C26 POPEs  98      64.861  99.616  38.499  1.00  0.00           C
ATOM   6372  C27 POPEs  98      65.221  99.856  39.968  1.00  0.00           C
ATOM   6375  C28 POPEs  98      66.611 100.496  40.189  1.00  0.00           C
ATOM   6378  C29 POPEs  98      67.051 100.406  41.629  1.00  0.00           C
ATOM   6380 0C21 POPEs  98      67.251 101.416  42.488  1.00  0.00           C
ATOM   6382 1C21 POPEs  98      67.071 102.886  42.208  1.00  0.00           C
ATOM   6385 2C21 POPEs  98      67.271 103.746  43.479  1.00  0.00           C
ATOM   6388 3C21 POPEs  98      68.721 103.816  43.959  1.00  0.00           C
ATOM   6391 4C21 POPEs  98      68.851 104.536  45.318  1.00  0.00           C
ATOM   6394 5C21 POPEs  98      70.301 104.746  45.758  1.00  0.00           C
ATOM   6397 6C21 POPEs  98      70.401 105.276  47.199  1.00  0.00           C
ATOM   6400 7C21 POPEs  98      71.771 105.846  47.549  1.00  0.00           C
ATOM   6403 8C21 POPEs  98      71.821 106.476  48.948  1.00  0.00           C
ATOM   6407  C33 POPEs  98      57.681 100.346  36.039  1.00  0.00           C
ATOM   6410  C34 POPEs  98      56.991 101.656  36.449  1.00  0.00           C
ATOM   6413  C35 POPEs  98      57.431 102.266  37.789  1.00  0.00           C
ATOM   6416  C36 POPEs  98      56.611 101.726  38.969  1.00  0.00           C
ATOM   6419  C37 POPEs  98      56.671 102.596  40.239  1.00  0.00           C
ATOM   6422  C38 POPEs  98      55.361 102.476  41.039  1.00  0.00           C
ATOM   6425  C39 POPEs  98      55.261 103.446  42.229  1.00  0.00           C
ATOM   6428 0C31 POPEs  98      53.801 103.836  42.509  1.00  0.00           C
ATOM   6431 1C31 POPEs  98      53.631 104.526  43.869  1.00  0.00           C
ATOM   6434 2C31 POPEs  98      52.221 105.086  44.109  1.00  0.00           C
ATOM   6437 3C31 POPEs  98      51.971 106.456  43.458  1.00  0.00           C
ATOM   6440 4C31 POPEs  98      51.221 107.406  44.419  1.00  0.00           C
ATOM   6443 5C31 POPEs  98      50.831 108.746  43.788  1.00  0.00           C
ATOM   6446 6C31 POPEs  98      50.201 109.706  44.809  1.00  0.00           C
ATOM   6450  NH3 POPEt  99      33.261  19.206  25.979  1.00  0.00           N
ATOM   6454  C12 POPEt  99      34.021  20.146  26.889  1.00  0.00           C
ATOM   6457  C11 POPEt  99      33.731  21.626  26.569  1.00  0.00           C
ATOM   6460  P   POPEt  99      35.271  23.706  27.159  1.00  0.00           P
ATOM   6461  O13 POPEt  99      36.341  23.226  26.239  1.00  0.00           O
ATOM   6462  O14 POPEt  99      34.441  24.836  26.669  1.00  0.00           O
ATOM   6463  O11 POPEt  99      35.851  24.176  28.569  1.00  0.00           O
ATOM   6464  O12 POPEt  99      34.341  22.496  27.519  1.00  0.00           O
ATOM   6465  C1  POPEt  99      35.131  23.806  29.769  1.00  0.00           C
ATOM   6468  C2  POPEt  99      35.531  24.646  31.019  1.00  0.00           C
ATOM   6470  O21 POPEt  99      35.591  23.796  32.179  1.00  0.00           O
ATOM   6471  C21 POPEt  99      34.541  23.546  32.919  1.00  0.00           C
ATOM   6472  O22 POPEt  99      33.361  23.706  32.649  1.00  0.00           O
ATOM   6473  C22 POPEt  99      35.071  23.076  34.269  1.00  0.00           C
ATOM   6476  C3  POPEt  99      34.681  25.956  31.219  1.00  0.00           C
ATOM   6479  O31 POPEt  99      34.611  26.346  32.598  1.00  0.00           O
ATOM   6480  C31 POPEt  99      33.631  27.176  32.938  1.00  0.00           C
ATOM   6481  O32 POPEt  99      33.031  27.926  32.188  1.00  0.00           O
ATOM   6482  C32 POPEt  99      33.221  26.806  34.368  1.00  0.00           C
ATOM   6485  C23 POPEt  99      34.001  23.066  35.369  1.00  0.00           C
ATOM   6488  C24 POPEt  99      34.641  23.006  36.759  1.00  0.00           C
ATOM   6491  C25 POPEt  99      33.611  23.176  37.869  1.00  0.00           C
ATOM   6494  C26 POPEt  99      34.271  23.166  39.249  1.00  0.00           C
ATOM   6497  C27 POPEt  99      33.281  23.376  40.409  1.00  0.00           C
ATOM   6500  C28 POPEt  99      32.791  22.066  41.049  1.00  0.00           C
ATOM   6503  C29 POPEt  99      31.881  21.206  40.198  1.00  0.00           C
ATOM   6505 0C21 POPEt  99      31.491  19.966  40.528  1.00  0.00           C
ATOM   6507 1C21 POPEt  99      31.891  19.246  41.789  1.00  0.00           C
ATOM   6510 2C21 POPEt  99      30.761  19.216  42.818  1.00  0.00           C
ATOM   6513 3C21 POPEt  99      31.291  18.866  44.219  1.00  0.00           C
ATOM   6516 4C21 POPEt  99      30.171  18.376  45.139  1.00  0.00           C
ATOM   6519 5C21 POPEt  99      30.611  18.166  46.589  1.00  0.00           C
ATOM   6522 6C21 POPEt  99      30.711  19.486  47.368  1.00  0.00           C
ATOM   6525 7C21 POPEt  99      31.201  19.286  48.808  1.00  0.00           C
ATOM   6528 8C21 POPEt  99      31.091  20.546  49.669  1.00  0.00           C
ATOM   6532  C33 POPEt  99      32.661  27.946  35.258  1.00  0.00           C
ATOM   6535  C34 POPEt  99      31.981  27.326  36.489  1.00  0.00           C
ATOM   6538  C35 POPEt  99      32.031  28.166  37.769  1.00  0.00           C
ATOM   6541  C36 POPEt  99      32.451  27.336  38.989  1.00  0.00           C
ATOM   6544  C37 POPEt  99      32.221  28.086  40.309  1.00  0.00           C
ATOM   6547  C38 POPEt  99      32.491  27.246  41.559  1.00  0.00           C
ATOM   6550  C39 POPEt  99      33.981  27.166  41.949  1.00  0.00           C
ATOM   6553 0C31 POPEt  99      34.131  27.036  43.469  1.00  0.00           C
ATOM   6556 1C31 POPEt  99      35.581  26.846  43.939  1.00  0.00           C
ATOM   6559 2C31 POPEt  99      35.681  26.876  45.469  1.00  0.00           C
ATOM   6562 3C31 POPEt  99      37.021  26.336  46.008  1.00  0.00           C
ATOM   6565 4C31 POPEt  99      38.231  27.176  45.589  1.00  0.00           C
ATOM   6568 5C31 POPEt  99      39.551  26.616  46.159  1.00  0.00           C
ATOM   6571 6C31 POPEt  99      40.771  27.436  45.739  1.00  0.00           C
ATOM   6575  NH3 POPEu 100      32.151  67.926  71.059  1.00  0.00           N
ATOM   6579  C12 POPEu 100      33.481  67.456  71.579  1.00  0.00           C
ATOM   6582  C11 POPEu 100      34.481  68.616  71.719  1.00  0.00           C
ATOM   6585  P   POPEu 100      36.901  67.726  71.579  1.00  0.00           P
ATOM   6586  O13 POPEu 100      37.551  68.966  71.109  1.00  0.00           O
ATOM   6587  O14 POPEu 100      37.721  66.826  72.419  1.00  0.00           O
ATOM   6588  O11 POPEu 100      36.211  66.996  70.368  1.00  0.00           O
ATOM   6589  O12 POPEu 100      35.651  68.186  72.429  1.00  0.00           O
ATOM   6590  C1  POPEu 100      36.831  66.706  69.108  1.00  0.00           C
ATOM   6593  C2  POPEu 100      35.731  66.346  68.068  1.00  0.00           C
ATOM   6595  O21 POPEu 100      36.261  65.646  66.919  1.00  0.00           O
ATOM   6596  C21 POPEu 100      36.771  66.376  65.949  1.00  0.00           C
ATOM   6597  O22 POPEu 100      37.161  67.526  66.059  1.00  0.00           O
ATOM   6598  C22 POPEu 100      36.901  65.546  64.669  1.00  0.00           C
ATOM   6601  C3  POPEu 100      34.821  67.586  67.718  1.00  0.00           C
ATOM   6604  O31 POPEu 100      34.101  67.396  66.479  1.00  0.00           O
ATOM   6605  C31 POPEu 100      32.951  68.066  66.368  1.00  0.00           C
ATOM   6606  O32 POPEu 100      32.471  68.766  67.239  1.00  0.00           O
ATOM   6607  C32 POPEu 100      32.311  67.796  64.989  1.00  0.00           C
ATOM   6610  C23 POPEu 100      36.521  66.376  63.419  1.00  0.00           C
ATOM   6613  C24 POPEu 100      36.491  65.546  62.129  1.00  0.00           C
ATOM   6616  C25 POPEu 100      35.701  66.206  60.999  1.00  0.00           C
ATOM   6619  C26 POPEu 100      36.291  67.536  60.508  1.00  0.00           C
ATOM   6622  C27 POPEu 100      35.421  68.206  59.419  1.00  0.00           C
ATOM   6625  C28 POPEu 100      35.781  69.686  59.169  1.00  0.00           C
ATOM   6628  C29 POPEu 100      35.311  70.566  60.299  1.00  0.00           C
ATOM   6630 0C21 POPEu 100      35.211  71.906  60.269  1.00  0.00           C
ATOM   6632 1C21 POPEu 100      35.621  72.796  59.118  1.00  0.00           C
ATOM   6635 2C21 POPEu 100      35.961  74.236  59.589  1.00  0.00           C
ATOM   6638 3C21 POPEu 100      37.191  74.316  60.508  1.00  0.00           C
ATOM   6641 4C21 POPEu 100      37.471  75.746  60.989  1.00  0.00           C
ATOM   6644 5C21 POPEu 100      38.561  75.836  62.069  1.00  0.00           C
ATOM   6647 6C21 POPEu 100      38.141  75.236  63.409  1.00  0.00           C
ATOM   6650 7C21 POPEu 100      39.171  75.456  64.519  1.00  0.00           C
ATOM   6653 8C21 POPEu 100      38.761  74.836  65.859  1.00  0.00           C
ATOM   6657  C33 POPEu 100      31.701  69.046  64.318  1.00  0.00           C
ATOM   6660  C34 POPEu 100      30.551  68.736  63.328  1.00  0.00           C
ATOM   6663  C35 POPEu 100      30.971  68.086  62.008  1.00  0.00           C
ATOM   6666  C36 POPEu 100      30.841  69.036  60.809  1.00  0.00           C
ATOM   6669  C37 POPEu 100      31.151  68.326  59.489  1.00  0.00           C
ATOM   6672  C38 POPEu 100      31.201  69.256  58.258  1.00  0.00           C
ATOM   6675  C39 POPEu 100      31.741  68.526  57.019  1.00  0.00           C
ATOM   6678 0C31 POPEu 100      32.131  69.456  55.868  1.00  0.00           C
ATOM   6681 1C31 POPEu 100      32.751  68.696  54.679  1.00  0.00           C
ATOM   6684 2C31 POPEu 100      33.861  69.466  53.948  1.00  0.00           C
ATOM   6687 3C31 POPEu 100      35.141  69.616  54.788  1.00  0.00           C
ATOM   6690 4C31 POPEu 100      36.361  70.026  53.959  1.00  0.00           C
ATOM   6693 5C31 POPEu 100      37.641  70.166  54.799  1.00  0.00           C
ATOM   6696 6C31 POPEu 100      38.861  70.556  53.959  1.00  0.00           C
ATOM   6700  NH3 POPEv 101      36.531  20.046  73.699  1.00  0.00           N
ATOM   6704  C12 POPEv 101      36.521  19.156  72.499  1.00  0.00           C
ATOM   6707  C11 POPEv 101      35.581  19.766  71.489  1.00  0.00           C
ATOM   6710  P   POPEv 101      34.491  19.436  69.248  1.00  0.00           P
ATOM   6711  O13 POPEv 101      33.421  18.416  69.349  1.00  0.00           O
ATOM   6712  O14 POPEv 101      34.151  20.856  69.549  1.00  0.00           O
ATOM   6713  O11 POPEv 101      35.231  19.346  67.858  1.00  0.00           O
ATOM   6714  O12 POPEv 101      35.611  19.006  70.279  1.00  0.00           O
ATOM   6715  C1  POPEv 101      35.061  18.256  66.928  1.00  0.00           C
ATOM   6718  C2  POPEv 101      34.681  18.816  65.529  1.00  0.00           C
ATOM   6720  O21 POPEv 101      34.031  17.826  64.718  1.00  0.00           O
ATOM   6721  C21 POPEv 101      34.681  16.726  64.399  1.00  0.00           C
ATOM   6722  O22 POPEv 101      35.851  16.476  64.618  1.00  0.00           O
ATOM   6723  C22 POPEv 101      33.661  15.726  63.819  1.00  0.00           C
ATOM   6726  C3  POPEv 101      35.891  19.506  64.819  1.00  0.00           C
ATOM   6729  O31 POPEv 101      35.461  20.256  63.659  1.00  0.00           O
ATOM   6730  C31 POPEv 101      35.721  19.736  62.468  1.00  0.00           C
ATOM   6731  O32 POPEv 101      36.271  18.676  62.249  1.00  0.00           O
ATOM   6732  C32 POPEv 101      35.291  20.746  61.399  1.00  0.00           C
ATOM   6735  C23 POPEv 101      32.891  16.176  62.538  1.00  0.00           C
ATOM   6738  C24 POPEv 101      31.981  15.036  62.059  1.00  0.00           C
ATOM   6741  C25 POPEv 101      31.051  15.376  60.889  1.00  0.00           C
ATOM   6744  C26 POPEv 101      31.761  15.606  59.539  1.00  0.00           C
ATOM   6747  C27 POPEv 101      30.821  15.356  58.349  1.00  0.00           C
ATOM   6750  C28 POPEv 101      31.301  15.956  57.019  1.00  0.00           C
ATOM   6753  C29 POPEv 101      30.371  15.586  55.879  1.00  0.00           C
ATOM   6755 0C21 POPEv 101      30.611  15.736  54.569  1.00  0.00           C
ATOM   6757 1C21 POPEv 101      31.871  16.296  53.948  1.00  0.00           C
ATOM   6760 2C21 POPEv 101      32.341  15.516  52.698  1.00  0.00           C
ATOM   6763 3C21 POPEv 101      32.521  14.006  52.929  1.00  0.00           C
ATOM   6766 4C21 POPEv 101      33.551  13.346  51.999  1.00  0.00           C
ATOM   6769 5C21 POPEv 101      33.831  11.876  52.368  1.00  0.00           C
ATOM   6772 6C21 POPEv 101      32.691  10.916  51.999  1.00  0.00           C
ATOM   6775 7C21 POPEv 101      32.971   9.476  52.429  1.00  0.00           C
ATOM   6778 8C21 POPEv 101      31.881   8.476  52.019  1.00  0.00           C
ATOM   6782  C33 POPEv 101      35.671  20.396  59.939  1.00  0.00           C
ATOM   6785  C34 POPEv 101      35.441  21.616  59.009  1.00  0.00           C
ATOM   6788  C35 POPEv 101      36.051  21.536  57.598  1.00  0.00           C
ATOM   6791  C36 POPEv 101      35.111  22.176  56.569  1.00  0.00           C
ATOM   6794  C37 POPEv 101      35.781  23.056  55.499  1.00  0.00           C
ATOM   6797  C38 POPEv 101      34.711  23.686  54.578  1.00  0.00           C
ATOM   6800  C39 POPEv 101      35.231  24.756  53.598  1.00  0.00           C
ATOM   6803 0C31 POPEv 101      35.511  24.226  52.179  1.00  0.00           C
ATOM   6806 1C31 POPEv 101      36.981  24.286  51.739  1.00  0.00           C
ATOM   6809 2C31 POPEv 101      37.261  25.246  50.578  1.00  0.00           C
ATOM   6812 3C31 POPEv 101      37.091  26.726  50.958  1.00  0.00           C
ATOM   6815 4C31 POPEv 101      37.781  27.676  49.979  1.00  0.00           C
ATOM   6818 5C31 POPEv 101      37.821  29.126  50.479  1.00  0.00           C
ATOM   6821 6C31 POPEv 101      38.591  30.056  49.559  1.00  0.00           C
ATOM   6825  NH3 POPEw 102      44.521   4.136  70.578  1.00  0.00           N
ATOM   6829  C12 POPEw 102      45.341   2.886  70.368  1.00  0.00           C
ATOM   6832  C11 POPEw 102      46.711   2.966  71.049  1.00  0.00           C
ATOM   6835  P   POPEw 102      48.991   1.866  70.309  1.00  0.00           P
ATOM   6836  O13 POPEw 102      49.591   2.996  71.049  1.00  0.00           O
ATOM   6837  O14 POPEw 102      49.601   0.526  70.518  1.00  0.00           O
ATOM   6838  O11 POPEw 102      48.851   2.206  68.758  1.00  0.00           O
ATOM   6839  O12 POPEw 102      47.461   1.786  70.739  1.00  0.00           O
ATOM   6840  C1  POPEw 102      48.621   3.526  68.258  1.00  0.00           C
ATOM   6843  C2  POPEw 102      48.971   3.596  66.748  1.00  0.00           C
ATOM   6845  O21 POPEw 102      48.421   4.776  66.109  1.00  0.00           O
ATOM   6846  C21 POPEw 102      49.301   5.686  65.678  1.00  0.00           C
ATOM   6847  O22 POPEw 102      50.431   5.826  66.089  1.00  0.00           O
ATOM   6848  C22 POPEw 102      48.641   6.516  64.559  1.00  0.00           C
ATOM   6851  C3  POPEw 102      48.351   2.376  66.008  1.00  0.00           C
ATOM   6854  O31 POPEw 102      48.581   2.476  64.589  1.00  0.00           O
ATOM   6855  C31 POPEw 102      49.691   1.846  64.199  1.00  0.00           C
ATOM   6856  O32 POPEw 102      50.181   0.876  64.739  1.00  0.00           O
ATOM   6857  C32 POPEw 102      50.321   2.596  63.039  1.00  0.00           C
ATOM   6860  C23 POPEw 102      49.671   7.016  63.499  1.00  0.00           C
ATOM   6863  C24 POPEw 102      49.031   7.836  62.369  1.00  0.00           C
ATOM   6866  C25 POPEw 102      49.981   8.186  61.199  1.00  0.00           C
ATOM   6869  C26 POPEw 102      51.121   9.136  61.599  1.00  0.00           C
ATOM   6872  C27 POPEw 102      51.871   9.726  60.378  1.00  0.00           C
ATOM   6875  C28 POPEw 102      53.061  10.636  60.789  1.00  0.00           C
ATOM   6878  C29 POPEw 102      53.461  11.646  59.739  1.00  0.00           C
ATOM   6880 0C21 POPEw 102      54.681  11.886  59.219  1.00  0.00           C
ATOM   6882 1C21 POPEw 102      55.981  11.186  59.499  1.00  0.00           C
ATOM   6885 2C21 POPEw 102      56.391  10.276  58.328  1.00  0.00           C
ATOM   6888 3C21 POPEw 102      57.901  10.176  58.099  1.00  0.00           C
ATOM   6891 4C21 POPEw 102      58.241   9.066  57.089  1.00  0.00           C
ATOM   6894 5C21 POPEw 102      59.721   9.016  56.688  1.00  0.00           C
ATOM   6897 6C21 POPEw 102      59.911   9.126  55.178  1.00  0.00           C
ATOM   6900 7C21 POPEw 102      61.381   9.086  54.739  1.00  0.00           C
ATOM   6903 8C21 POPEw 102      61.551   9.236  53.229  1.00  0.00           C
ATOM   6907  C33 POPEw 102      51.541   3.376  63.559  1.00  0.00           C
ATOM   6910  C34 POPEw 102      52.191   4.206  62.449  1.00  0.00           C
ATOM   6913  C35 POPEw 102      53.561   4.736  62.878  1.00  0.00           C
ATOM   6916  C36 POPEw 102      53.471   6.076  63.639  1.00  0.00           C
ATOM   6919  C37 POPEw 102      54.871   6.586  64.019  1.00  0.00           C
ATOM   6922  C38 POPEw 102      55.161   8.026  63.569  1.00  0.00           C
ATOM   6925  C39 POPEw 102      54.781   9.116  64.578  1.00  0.00           C
ATOM   6928 0C31 POPEw 102      55.541  10.406  64.219  1.00  0.00           C
ATOM   6931 1C31 POPEw 102      55.461  11.536  65.258  1.00  0.00           C
ATOM   6934 2C31 POPEw 102      56.091  12.806  64.648  1.00  0.00           C
ATOM   6937 3C31 POPEw 102      55.891  14.096  65.449  1.00  0.00           C
ATOM   6940 4C31 POPEw 102      55.941  15.326  64.539  1.00  0.00           C
ATOM   6943 5C31 POPEw 102      55.861  16.656  65.309  1.00  0.00           C
ATOM   6946 6C31 POPEw 102      55.521  17.856  64.428  1.00  0.00           C
ATOM   6950  NH3 POPEx 103      56.831  75.306  69.848  1.00  0.00           N
ATOM   6954  C12 POPEx 103      55.721  76.326  69.989  1.00  0.00           C
ATOM   6957  C11 POPEx 103      54.321  75.666  70.078  1.00  0.00           C
ATOM   6960  P   POPEx 103      52.731  77.196  68.648  1.00  0.00           P
ATOM   6961  O13 POPEx 103      52.681  78.666  68.718  1.00  0.00           O
ATOM   6962  O14 POPEx 103      51.511  76.476  68.239  1.00  0.00           O
ATOM   6963  O11 POPEx 103      53.941  76.776  67.729  1.00  0.00           O
ATOM   6964  O12 POPEx 103      53.261  76.626  70.049  1.00  0.00           O
ATOM   6965  C1  POPEx 103      53.831  76.596  66.328  1.00  0.00           C
ATOM   6968  C2  POPEx 103      53.791  75.076  65.989  1.00  0.00           C
ATOM   6970  O21 POPEx 103      54.221  74.716  64.659  1.00  0.00           O
ATOM   6971  C21 POPEx 103      53.851  75.436  63.629  1.00  0.00           C
ATOM   6972  O22 POPEx 103      53.651  76.636  63.589  1.00  0.00           O
ATOM   6973  C22 POPEx 103      53.601  74.496  62.458  1.00  0.00           C
ATOM   6976  C3  POPEx 103      52.421  74.406  66.299  1.00  0.00           C
ATOM   6979  O31 POPEx 103      52.201  73.226  65.498  1.00  0.00           O
ATOM   6980  C31 POPEx 103      52.741  72.106  65.979  1.00  0.00           C
ATOM   6981  O32 POPEx 103      53.181  71.956  67.099  1.00  0.00           O
ATOM   6982  C32 POPEx 103      52.561  70.996  64.938  1.00  0.00           C
ATOM   6985  C23 POPEx 103      52.661  75.166  61.439  1.00  0.00           C
ATOM   6988  C24 POPEx 103      51.791  74.186  60.639  1.00  0.00           C
ATOM   6991  C25 POPEx 103      50.841  74.926  59.688  1.00  0.00           C
ATOM   6994  C26 POPEx 103      51.471  75.236  58.319  1.00  0.00           C
ATOM   6997  C27 POPEx 103      50.571  76.116  57.449  1.00  0.00           C
ATOM   7000  C28 POPEx 103      50.951  76.006  55.958  1.00  0.00           C
ATOM   7003  C29 POPEx 103      50.441  77.076  55.028  1.00  0.00           C
ATOM   7005 0C21 POPEx 103      49.171  77.386  54.718  1.00  0.00           C
ATOM   7007 1C21 POPEx 103      47.901  76.756  55.259  1.00  0.00           C
ATOM   7010 2C21 POPEx 103      47.081  77.766  56.078  1.00  0.00           C
ATOM   7013 3C21 POPEx 103      46.481  78.916  55.238  1.00  0.00           C
ATOM   7016 4C21 POPEx 103      45.901  80.056  56.098  1.00  0.00           C
ATOM   7019 5C21 POPEx 103      44.441  79.866  56.539  1.00  0.00           C
ATOM   7022 6C21 POPEx 103      43.481  80.766  55.749  1.00  0.00           C
ATOM   7025 7C21 POPEx 103      42.071  80.806  56.329  1.00  0.00           C
ATOM   7028 8C21 POPEx 103      41.151  81.806  55.618  1.00  0.00           C
ATOM   7032  C33 POPEx 103      53.851  70.186  64.629  1.00  0.00           C
ATOM   7035  C34 POPEx 103      54.271  70.266  63.159  1.00  0.00           C
ATOM   7038  C35 POPEx 103      54.941  68.986  62.629  1.00  0.00           C
ATOM   7041  C36 POPEx 103      55.881  69.256  61.449  1.00  0.00           C
ATOM   7044  C37 POPEx 103      56.121  68.066  60.519  1.00  0.00           C
ATOM   7047  C38 POPEx 103      57.361  68.316  59.639  1.00  0.00           C
ATOM   7050  C39 POPEx 103      57.301  67.746  58.208  1.00  0.00           C
ATOM   7053 0C31 POPEx 103      58.461  68.326  57.379  1.00  0.00           C
ATOM   7056 1C31 POPEx 103      58.401  68.046  55.868  1.00  0.00           C
ATOM   7059 2C31 POPEx 103      59.451  68.896  55.129  1.00  0.00           C
ATOM   7062 3C31 POPEx 103      59.431  68.746  53.598  1.00  0.00           C
ATOM   7065 4C31 POPEx 103      60.371  69.756  52.919  1.00  0.00           C
ATOM   7068 5C31 POPEx 103      60.301  69.706  51.378  1.00  0.00           C
ATOM   7071 6C31 POPEx 103      61.211  70.716  50.679  1.00  0.00           C
ATOM   7075  NH3 POPEy 104      26.571  39.796  70.879  1.00  0.00           N
ATOM   7079  C12 POPEy 104      26.661  41.266  71.199  1.00  0.00           C
ATOM   7082  C11 POPEy 104      28.081  41.716  71.549  1.00  0.00           C
ATOM   7085  P   POPEy 104      29.401  43.896  72.039  1.00  0.00           P
ATOM   7086  O13 POPEy 104      29.241  45.356  71.909  1.00  0.00           O
ATOM   7087  O14 POPEy 104      29.831  43.406  73.359  1.00  0.00           O
ATOM   7088  O11 POPEy 104      30.411  43.386  70.949  1.00  0.00           O
ATOM   7089  O12 POPEy 104      28.071  43.146  71.648  1.00  0.00           O
ATOM   7090  C1  POPEy 104      30.471  44.046  69.679  1.00  0.00           C
ATOM   7093  C2  POPEy 104      30.401  43.016  68.529  1.00  0.00           C
ATOM   7095  O21 POPEy 104      31.351  43.326  67.489  1.00  0.00           O
ATOM   7096  C21 POPEy 104      31.081  44.416  66.788  1.00  0.00           C
ATOM   7097  O22 POPEy 104      30.511  45.416  67.188  1.00  0.00           O
ATOM   7098  C22 POPEy 104      31.561  44.206  65.349  1.00  0.00           C
ATOM   7101  C3  POPEy 104      28.971  42.776  67.959  1.00  0.00           C
ATOM   7104  O31 POPEy 104      29.031  42.076  66.699  1.00  0.00           O
ATOM   7105  C31 POPEy 104      29.481  40.826  66.769  1.00  0.00           C
ATOM   7106  O32 POPEy 104      29.491  40.136  67.769  1.00  0.00           O
ATOM   7107  C32 POPEy 104      30.151  40.506  65.419  1.00  0.00           C
ATOM   7110  C23 POPEy 104      30.921  45.156  64.288  1.00  0.00           C
ATOM   7113  C24 POPEy 104      30.981  44.536  62.878  1.00  0.00           C
ATOM   7116  C25 POPEy 104      31.121  45.546  61.719  1.00  0.00           C
ATOM   7119  C26 POPEy 104      29.901  46.436  61.439  1.00  0.00           C
ATOM   7122  C27 POPEy 104      30.111  47.276  60.159  1.00  0.00           C
ATOM   7125  C28 POPEy 104      28.921  48.186  59.769  1.00  0.00           C
ATOM   7128  C29 POPEy 104      29.111  48.806  58.398  1.00  0.00           C
ATOM   7130 0C21 POPEy 104      28.931  50.096  58.039  1.00  0.00           C
ATOM   7132 1C21 POPEy 104      28.501  51.246  58.909  1.00  0.00           C
ATOM   7135 2C21 POPEy 104      29.491  52.436  58.868  1.00  0.00           C
ATOM   7138 3C21 POPEy 104      29.201  53.466  57.759  1.00  0.00           C
ATOM   7141 4C21 POPEy 104      30.211  54.626  57.709  1.00  0.00           C
ATOM   7144 5C21 POPEy 104      30.491  55.286  59.069  1.00  0.00           C
ATOM   7147 6C21 POPEy 104      31.401  56.516  58.969  1.00  0.00           C
ATOM   7150 7C21 POPEy 104      31.781  57.056  60.349  1.00  0.00           C
ATOM   7153 8C21 POPEy 104      32.571  58.366  60.279  1.00  0.00           C
ATOM   7157  C33 POPEy 104      29.451  39.496  64.489  1.00  0.00           C
ATOM   7160  C34 POPEy 104      30.451  38.846  63.519  1.00  0.00           C
ATOM   7163  C35 POPEy 104      31.371  39.806  62.738  1.00  0.00           C
ATOM   7166  C36 POPEy 104      32.601  39.106  62.129  1.00  0.00           C
ATOM   7169  C37 POPEy 104      33.691  40.096  61.709  1.00  0.00           C
ATOM   7172  C38 POPEy 104      35.041  39.436  61.399  1.00  0.00           C
ATOM   7175  C39 POPEy 104      35.171  38.926  59.958  1.00  0.00           C
ATOM   7178 0C31 POPEy 104      35.171  37.396  59.859  1.00  0.00           C
ATOM   7181 1C31 POPEy 104      35.311  36.916  58.419  1.00  0.00           C
ATOM   7184 2C31 POPEy 104      35.271  35.386  58.299  1.00  0.00           C
ATOM   7187 3C31 POPEy 104      35.431  34.906  56.849  1.00  0.00           C
ATOM   7190 4C31 POPEy 104      36.711  34.076  56.639  1.00  0.00           C
ATOM   7193 5C31 POPEy 104      36.761  33.436  55.248  1.00  0.00           C
ATOM   7196 6C31 POPEy 104      37.941  32.476  55.028  1.00  0.00           C
ATOM   7200  NH3 POPEz 105     116.051   3.716  28.549  1.00  0.00           N
ATOM   7204  C12 POPEz 105     114.601   3.866  28.929  1.00  0.00           C
ATOM   7207  C11 POPEz 105     114.471   3.876  30.459  1.00  0.00           C
ATOM   7210  P   POPEz 105     112.811   4.186  32.389  1.00  0.00           P
ATOM   7211  O13 POPEz 105     113.761   5.136  33.019  1.00  0.00           O
ATOM   7212  O14 POPEz 105     111.381   4.476  32.549  1.00  0.00           O
ATOM   7213  O11 POPEz 105     113.131   2.656  32.709  1.00  0.00           O
ATOM   7214  O12 POPEz 105     113.121   4.126  30.828  1.00  0.00           O
ATOM   7215  C1  POPEz 105     113.301   2.186  34.039  1.00  0.00           C
ATOM   7218  C2  POPEz 105     114.261   0.946  34.029  1.00  0.00           C
ATOM   7220  O21 POPEz 105     114.611   0.386  35.309  1.00  0.00           O
ATOM   7221  C21 POPEz 105     113.901   0.506  36.409  1.00  0.00           C
ATOM   7222  O22 POPEz 105     112.851   1.096  36.578  1.00  0.00           O
ATOM   7223  C22 POPEz 105     114.611  -0.316  37.489  1.00  0.00           C
ATOM   7226  C3  POPEz 105     115.561   1.256  33.199  1.00  0.00           C
ATOM   7229  O31 POPEz 105     116.831   1.146  33.879  1.00  0.00           O
ATOM   7230  C31 POPEz 105     117.031   2.096  34.799  1.00  0.00           C
ATOM   7231  O32 POPEz 105     116.221   2.936  35.129  1.00  0.00           O
ATOM   7232  C32 POPEz 105     118.421   1.996  35.419  1.00  0.00           C
ATOM   7235  C23 POPEz 105     113.871  -0.326  38.848  1.00  0.00           C
ATOM   7238  C24 POPEz 105     114.701  -1.076  39.898  1.00  0.00           C
ATOM   7241  C25 POPEz 105     114.061  -1.286  41.269  1.00  0.00           C
ATOM   7244  C26 POPEz 105     113.891   0.014  42.059  1.00  0.00           C
ATOM   7247  C27 POPEz 105     113.581  -0.226  43.549  1.00  0.00           C
ATOM   7250  C28 POPEz 105     113.281   1.096  44.299  1.00  0.00           C
ATOM   7253  C29 POPEz 105     112.021   1.036  45.139  1.00  0.00           C
ATOM   7255 0C21 POPEz 105     111.931   0.546  46.389  1.00  0.00           C
ATOM   7257 1C21 POPEz 105     113.081  -0.016  47.188  1.00  0.00           C
ATOM   7260 2C21 POPEz 105     112.911   0.146  48.708  1.00  0.00           C
ATOM   7263 3C21 POPEz 105     114.141  -0.416  49.438  1.00  0.00           C
ATOM   7266 4C21 POPEz 105     114.441   0.176  50.829  1.00  0.00           C
ATOM   7269 5C21 POPEz 105     115.641  -0.516  51.498  1.00  0.00           C
ATOM   7272 6C21 POPEz 105     116.291   0.316  52.608  1.00  0.00           C
ATOM   7275 7C21 POPEz 105     117.571  -0.326  53.169  1.00  0.00           C
ATOM   7278 8C21 POPEz 105     118.311   0.566  54.159  1.00  0.00           C
ATOM   7282  C33 POPEz 105     118.301   1.776  36.949  1.00  0.00           C
ATOM   7285  C34 POPEz 105     119.651   1.856  37.688  1.00  0.00           C
ATOM   7288  C35 POPEz 105     119.471   1.576  39.189  1.00  0.00           C
ATOM   7291  C36 POPEz 105     120.711   1.886  40.028  1.00  0.00           C
ATOM   7294  C37 POPEz 105     120.531   1.456  41.498  1.00  0.00           C
ATOM   7297  C38 POPEz 105     121.741   1.756  42.389  1.00  0.00           C
ATOM   7300  C39 POPEz 105     121.891   3.246  42.739  1.00  0.00           C
ATOM   7303 0C31 POPEz 105     123.141   3.556  43.578  1.00  0.00           C
ATOM   7306 1C31 POPEz 105     122.901   3.516  45.089  1.00  0.00           C
ATOM   7309 2C31 POPEz 105     124.001   2.766  45.858  1.00  0.00           C
ATOM   7312 3C31 POPEz 105     125.351   3.476  45.938  1.00  0.00           C
ATOM   7315 4C31 POPEz 105     126.471   2.516  46.378  1.00  0.00           C
ATOM   7318 5C31 POPEz 105     127.491   3.156  47.328  1.00  0.00           C
ATOM   7321 6C31 POPEz 105     128.721   2.286  47.579  1.00  0.00           C
ATOM   7325  NH3 POPE0 106     119.081  64.356  28.979  1.00  0.00           N
ATOM   7329  C12 POPE0 106     120.431  64.916  29.339  1.00  0.00           C
ATOM   7332  C11 POPE0 106     120.381  66.396  29.778  1.00  0.00           C
ATOM   7335  P   POPE0 106     122.361  67.996  30.669  1.00  0.00           P
ATOM   7336  O13 POPE0 106     123.681  68.266  30.059  1.00  0.00           O
ATOM   7337  O14 POPE0 106     121.351  69.086  30.709  1.00  0.00           O
ATOM   7338  O11 POPE0 106     122.601  67.506  32.159  1.00  0.00           O
ATOM   7339  O12 POPE0 106     121.721  66.796  29.899  1.00  0.00           O
ATOM   7340  C1  POPE0 106     121.691  66.676  32.859  1.00  0.00           C
ATOM   7343  C2  POPE0 106     122.301  66.176  34.199  1.00  0.00           C
ATOM   7345  O21 POPE0 106     121.331  66.336  35.269  1.00  0.00           O
ATOM   7346  C21 POPE0 106     121.161  67.566  35.758  1.00  0.00           C
ATOM   7347  O22 POPE0 106     121.621  68.596  35.319  1.00  0.00           O
ATOM   7348  C22 POPE0 106     120.251  67.476  36.969  1.00  0.00           C
ATOM   7351  C3  POPE0 106     123.711  66.756  34.579  1.00  0.00           C
ATOM   7354  O31 POPE0 106     123.951  66.586  35.988  1.00  0.00           O
ATOM   7355  C31 POPE0 106     124.431  65.406  36.379  1.00  0.00           C
ATOM   7356  O32 POPE0 106     125.221  64.716  35.758  1.00  0.00           O
ATOM   7357  C32 POPE0 106     123.621  65.006  37.618  1.00  0.00           C
ATOM   7360  C23 POPE0 106     119.791  68.876  37.419  1.00  0.00           C
ATOM   7363  C24 POPE0 106     118.841  68.786  38.618  1.00  0.00           C
ATOM   7366  C25 POPE0 106     119.501  69.236  39.919  1.00  0.00           C
ATOM   7369  C26 POPE0 106     119.151  68.356  41.118  1.00  0.00           C
ATOM   7372  C27 POPE0 106     119.951  68.796  42.348  1.00  0.00           C
ATOM   7375  C28 POPE0 106     120.051  67.716  43.449  1.00  0.00           C
ATOM   7378  C29 POPE0 106     119.141  68.036  44.599  1.00  0.00           C
ATOM   7380 0C21 POPE0 106     119.501  68.016  45.889  1.00  0.00           C
ATOM   7382 1C21 POPE0 106     120.841  67.566  46.428  1.00  0.00           C
ATOM   7385 2C21 POPE0 106     120.701  67.256  47.929  1.00  0.00           C
ATOM   7388 3C21 POPE0 106     119.721  66.106  48.218  1.00  0.00           C
ATOM   7391 4C21 POPE0 106     119.351  66.006  49.699  1.00  0.00           C
ATOM   7394 5C21 POPE0 106     118.451  67.146  50.189  1.00  0.00           C
ATOM   7397 6C21 POPE0 106     117.171  66.616  50.839  1.00  0.00           C
ATOM   7400 7C21 POPE0 106     116.151  67.736  51.028  1.00  0.00           C
ATOM   7403 8C21 POPE0 106     114.811  67.276  51.589  1.00  0.00           C
ATOM   7407  C33 POPE0 106     123.741  63.536  38.079  1.00  0.00           C
ATOM   7410  C34 POPE0 106     122.611  63.156  39.039  1.00  0.00           C
ATOM   7413  C35 POPE0 106     122.511  61.666  39.419  1.00  0.00           C
ATOM   7416  C36 POPE0 106     121.321  61.436  40.368  1.00  0.00           C
ATOM   7419  C37 POPE0 106     121.041  59.976  40.739  1.00  0.00           C
ATOM   7422  C38 POPE0 106     121.791  59.496  41.989  1.00  0.00           C
ATOM   7425  C39 POPE0 106     120.991  58.476  42.829  1.00  0.00           C
ATOM   7428 0C31 POPE0 106     121.651  58.226  44.188  1.00  0.00           C
ATOM   7431 1C31 POPE0 106     120.881  57.256  45.089  1.00  0.00           C
ATOM   7434 2C31 POPE0 106     121.441  57.256  46.519  1.00  0.00           C
ATOM   7437 3C31 POPE0 106     121.531  55.866  47.169  1.00  0.00           C
ATOM   7440 4C31 POPE0 106     120.181  55.216  47.488  1.00  0.00           C
ATOM   7443 5C31 POPE0 106     120.371  53.946  48.329  1.00  0.00           C
ATOM   7446 6C31 POPE0 106     119.071  53.346  48.869  1.00  0.00           C
ATOM   7450  NH3 POPE1 107      10.891  64.326  75.329  1.00  0.00           N
ATOM   7454  C12 POPE1 107      11.291  65.766  75.489  1.00  0.00           C
ATOM   7457  C11 POPE1 107      11.041  66.606  74.229  1.00  0.00           C
ATOM   7460  P   POPE1 107      13.011  68.336  73.819  1.00  0.00           P
ATOM   7461  O13 POPE1 107      14.031  68.446  74.889  1.00  0.00           O
ATOM   7462  O14 POPE1 107      13.311  67.546  72.608  1.00  0.00           O
ATOM   7463  O11 POPE1 107      12.701  69.816  73.368  1.00  0.00           O
ATOM   7464  O12 POPE1 107      11.631  67.896  74.449  1.00  0.00           O
ATOM   7465  C1  POPE1 107      11.601  70.066  72.479  1.00  0.00           C
ATOM   7468  C2  POPE1 107      12.021  71.086  71.409  1.00  0.00           C
ATOM   7470  O21 POPE1 107      10.911  71.216  70.508  1.00  0.00           O
ATOM   7471  C21 POPE1 107      10.601  72.446  70.148  1.00  0.00           C
ATOM   7472  O22 POPE1 107      11.151  73.466  70.518  1.00  0.00           O
ATOM   7473  C22 POPE1 107       9.441  72.356  69.148  1.00  0.00           C
ATOM   7476  C3  POPE1 107      13.271  70.596  70.618  1.00  0.00           C
ATOM   7479  O31 POPE1 107      13.901  71.676  69.898  1.00  0.00           O
ATOM   7480  C31 POPE1 107      13.451  71.906  68.669  1.00  0.00           C
ATOM   7481  O32 POPE1 107      12.641  71.216  68.078  1.00  0.00           O
ATOM   7482  C32 POPE1 107      14.141  73.126  68.068  1.00  0.00           C
ATOM   7485  C23 POPE1 107       9.361  73.546  68.169  1.00  0.00           C
ATOM   7488  C24 POPE1 107       8.681  73.196  66.828  1.00  0.00           C
ATOM   7491  C25 POPE1 107       9.451  72.176  65.989  1.00  0.00           C
ATOM   7494  C26 POPE1 107       8.951  72.086  64.539  1.00  0.00           C
ATOM   7497  C27 POPE1 107       9.651  70.976  63.739  1.00  0.00           C
ATOM   7500  C28 POPE1 107       9.401  71.046  62.218  1.00  0.00           C
ATOM   7503  C29 POPE1 107      10.181  72.156  61.569  1.00  0.00           C
ATOM   7505 0C21 POPE1 107      10.161  72.486  60.269  1.00  0.00           C
ATOM   7507 1C21 POPE1 107       9.321  71.856  59.179  1.00  0.00           C
ATOM   7510 2C21 POPE1 107       8.571  72.986  58.449  1.00  0.00           C
ATOM   7513 3C21 POPE1 107       7.731  72.576  57.239  1.00  0.00           C
ATOM   7516 4C21 POPE1 107       7.201  73.836  56.539  1.00  0.00           C
ATOM   7519 5C21 POPE1 107       6.191  73.586  55.419  1.00  0.00           C
ATOM   7522 6C21 POPE1 107       6.221  74.696  54.359  1.00  0.00           C
ATOM   7525 7C21 POPE1 107       5.081  74.596  53.339  1.00  0.00           C
ATOM   7528 8C21 POPE1 107       5.131  75.676  52.249  1.00  0.00           C
ATOM   7532  C33 POPE1 107      13.271  73.836  66.999  1.00  0.00           C
ATOM   7535  C34 POPE1 107      13.941  75.096  66.449  1.00  0.00           C
ATOM   7538  C35 POPE1 107      13.491  75.496  65.029  1.00  0.00           C
ATOM   7541  C36 POPE1 107      11.981  75.746  64.868  1.00  0.00           C
ATOM   7544  C37 POPE1 107      11.651  76.376  63.499  1.00  0.00           C
ATOM   7547  C38 POPE1 107      10.151  76.696  63.328  1.00  0.00           C
ATOM   7550  C39 POPE1 107       9.821  77.516  62.059  1.00  0.00           C
ATOM   7553 0C31 POPE1 107       9.281  76.666  60.898  1.00  0.00           C
ATOM   7556 1C31 POPE1 107       8.801  77.506  59.699  1.00  0.00           C
ATOM   7559 2C31 POPE1 107       8.071  76.626  58.668  1.00  0.00           C
ATOM   7562 3C31 POPE1 107       7.621  77.306  57.359  1.00  0.00           C
ATOM   7565 4C31 POPE1 107       6.961  78.676  57.509  1.00  0.00           C
ATOM   7568 5C31 POPE1 107       6.241  79.096  56.218  1.00  0.00           C
ATOM   7571 6C31 POPE1 107       5.981  80.596  56.109  1.00  0.00           C
ATOM   7575  NH3 POPE2 108      41.291 128.886  70.319  1.00  0.00           N
ATOM   7579  C12 POPE2 108      39.791 128.928  70.279  1.00  0.00           C
ATOM   7582  C11 POPE2 108      39.201 127.606  70.749  1.00  0.00           C
ATOM   7585  P   POPE2 108      36.851 126.476  70.708  1.00  0.00           P
ATOM   7586  O13 POPE2 108      37.651 125.256  70.868  1.00  0.00           O
ATOM   7587  O14 POPE2 108      35.871 126.756  71.768  1.00  0.00           O
ATOM   7588  O11 POPE2 108      36.121 126.436  69.299  1.00  0.00           O
ATOM   7589  O12 POPE2 108      37.801 127.716  70.568  1.00  0.00           O
ATOM   7590  C1  POPE2 108      36.831 126.756  68.078  1.00  0.00           C
ATOM   7593  C2  POPE2 108      35.991 127.686  67.118  1.00  0.00           C
ATOM   7595  O21 POPE2 108      35.941 127.276  65.739  1.00  0.00           O
ATOM   7596  C21 POPE2 108      36.971 126.776  65.089  1.00  0.00           C
ATOM   7597  O22 POPE2 108      38.091 126.586  65.519  1.00  0.00           O
ATOM   7598  C22 POPE2 108      36.541 126.456  63.659  1.00  0.00           C
ATOM   7601  C3  POPE2 108      36.311 129.208  67.258  1.00  0.00           C
ATOM   7604  O31 POPE2 108      35.291 130.048  66.699  1.00  0.00           O
ATOM   7605  C31 POPE2 108      35.411 130.808  65.589  1.00  0.00           C
ATOM   7606  O32 POPE2 108      34.661 131.738  65.329  1.00  0.00           O
ATOM   7607  C32 POPE2 108      36.441 130.268  64.589  1.00  0.00           C
ATOM   7610  C23 POPE2 108      37.671 126.516  62.598  1.00  0.00           C
ATOM   7613  C24 POPE2 108      37.071 126.176  61.229  1.00  0.00           C
ATOM   7616  C25 POPE2 108      38.021 126.186  60.028  1.00  0.00           C
ATOM   7619  C26 POPE2 108      37.421 125.426  58.839  1.00  0.00           C
ATOM   7622  C27 POPE2 108      38.361 125.346  57.629  1.00  0.00           C
ATOM   7625  C28 POPE2 108      37.981 124.226  56.649  1.00  0.00           C
ATOM   7628  C29 POPE2 108      39.161 123.836  55.789  1.00  0.00           C
ATOM   7630 0C21 POPE2 108      39.141 123.196  54.599  1.00  0.00           C
ATOM   7632 1C21 POPE2 108      37.921 122.716  53.848  1.00  0.00           C
ATOM   7635 2C21 POPE2 108      37.521 121.286  54.249  1.00  0.00           C
ATOM   7638 3C21 POPE2 108      36.641 120.596  53.188  1.00  0.00           C
ATOM   7641 4C21 POPE2 108      36.211 119.196  53.629  1.00  0.00           C
ATOM   7644 5C21 POPE2 108      35.291 118.476  52.628  1.00  0.00           C
ATOM   7647 6C21 POPE2 108      35.771 117.056  52.299  1.00  0.00           C
ATOM   7650 7C21 POPE2 108      34.731 116.206  51.568  1.00  0.00           C
ATOM   7653 8C21 POPE2 108      35.251 114.816  51.199  1.00  0.00           C
ATOM   7657  C33 POPE2 108      36.631 131.128  63.309  1.00  0.00           C
ATOM   7660  C34 POPE2 108      37.281 130.298  62.199  1.00  0.00           C
ATOM   7663  C35 POPE2 108      37.871 131.048  60.979  1.00  0.00           C
ATOM   7666  C36 POPE2 108      38.871 132.188  61.269  1.00  0.00           C
ATOM   7669  C37 POPE2 108      40.071 132.118  60.299  1.00  0.00           C
ATOM   7672  C38 POPE2 108      41.091 133.268  60.378  1.00  0.00           C
ATOM   7675  C39 POPE2 108      40.761 134.528  59.549  1.00  0.00           C
ATOM   7678 0C31 POPE2 108      40.501 134.228  58.069  1.00  0.00           C
ATOM   7681 1C31 POPE2 108      40.641 135.468  57.159  1.00  0.00           C
ATOM   7684 2C31 POPE2 108      40.151 135.198  55.729  1.00  0.00           C
ATOM   7687 3C31 POPE2 108      38.631 135.368  55.578  1.00  0.00           C
ATOM   7690 4C31 POPE2 108      38.091 134.908  54.229  1.00  0.00           C
ATOM   7693 5C31 POPE2 108      36.601 135.218  54.058  1.00  0.00           C
ATOM   7696 6C31 POPE2 108      35.991 134.688  52.769  1.00  0.00           C
ATOM   7700  NH3 POPE3 109       6.891  19.586  71.269  1.00  0.00           N
ATOM   7704  C12 POPE3 109       6.551  18.156  71.569  1.00  0.00           C
ATOM   7707  C11 POPE3 109       7.091  17.236  70.479  1.00  0.00           C
ATOM   7710  P   POPE3 109       7.531  14.726  70.089  1.00  0.00           P
ATOM   7711  O13 POPE3 109       8.541  14.296  71.078  1.00  0.00           O
ATOM   7712  O14 POPE3 109       6.651  13.686  69.529  1.00  0.00           O
ATOM   7713  O11 POPE3 109       8.291  15.426  68.909  1.00  0.00           O
ATOM   7714  O12 POPE3 109       6.701  15.896  70.758  1.00  0.00           O
ATOM   7715  C1  POPE3 109       7.751  15.496  67.589  1.00  0.00           C
ATOM   7718  C2  POPE3 109       8.921  15.366  66.599  1.00  0.00           C
ATOM   7720  O21 POPE3 109       8.521  15.686  65.258  1.00  0.00           O
ATOM   7721  C21 POPE3 109       8.471  16.986  65.008  1.00  0.00           C
ATOM   7722  O22 POPE3 109       8.451  17.886  65.839  1.00  0.00           O
ATOM   7723  C22 POPE3 109       8.621  17.156  63.499  1.00  0.00           C
ATOM   7726  C3  POPE3 109       9.551  13.946  66.639  1.00  0.00           C
ATOM   7729  O31 POPE3 109      10.731  13.866  65.799  1.00  0.00           O
ATOM   7730  C31 POPE3 109      10.481  13.556  64.529  1.00  0.00           C
ATOM   7731  O32 POPE3 109       9.371  13.296  64.079  1.00  0.00           O
ATOM   7732  C32 POPE3 109      11.791  13.526  63.729  1.00  0.00           C
ATOM   7735  C23 POPE3 109       9.181  18.536  63.078  1.00  0.00           C
ATOM   7738  C24 POPE3 109       9.941  18.446  61.739  1.00  0.00           C
ATOM   7741  C25 POPE3 109       9.071  17.966  60.569  1.00  0.00           C
ATOM   7744  C26 POPE3 109       9.891  17.526  59.359  1.00  0.00           C
ATOM   7747  C27 POPE3 109       9.011  17.126  58.159  1.00  0.00           C
ATOM   7750  C28 POPE3 109       9.821  16.756  56.899  1.00  0.00           C
ATOM   7753  C29 POPE3 109      10.571  17.946  56.348  1.00  0.00           C
ATOM   7755 0C21 POPE3 109      11.371  17.946  55.279  1.00  0.00           C
ATOM   7757 1C21 POPE3 109      11.681  16.766  54.399  1.00  0.00           C
ATOM   7760 2C21 POPE3 109      11.271  16.986  52.929  1.00  0.00           C
ATOM   7763 3C21 POPE3 109      12.101  18.076  52.249  1.00  0.00           C
ATOM   7766 4C21 POPE3 109      12.071  18.026  50.718  1.00  0.00           C
ATOM   7769 5C21 POPE3 109      10.761  18.526  50.089  1.00  0.00           C
ATOM   7772 6C21 POPE3 109      11.041  19.136  48.708  1.00  0.00           C
ATOM   7775 7C21 POPE3 109       9.881  19.916  48.089  1.00  0.00           C
ATOM   7778 8C21 POPE3 109      10.351  20.676  46.839  1.00  0.00           C
ATOM   7782  C33 POPE3 109      11.851  14.496  62.528  1.00  0.00           C
ATOM   7785  C34 POPE3 109      13.161  14.336  61.739  1.00  0.00           C
ATOM   7788  C35 POPE3 109      13.321  15.306  60.549  1.00  0.00           C
ATOM   7791  C36 POPE3 109      14.441  14.846  59.599  1.00  0.00           C
ATOM   7794  C37 POPE3 109      14.481  15.606  58.258  1.00  0.00           C
ATOM   7797  C38 POPE3 109      15.191  14.796  57.159  1.00  0.00           C
ATOM   7800  C39 POPE3 109      14.761  15.136  55.729  1.00  0.00           C
ATOM   7803 0C31 POPE3 109      15.101  14.006  54.739  1.00  0.00           C
ATOM   7806 1C31 POPE3 109      14.721  14.306  53.279  1.00  0.00           C
ATOM   7809 2C31 POPE3 109      14.981  13.096  52.359  1.00  0.00           C
ATOM   7812 3C31 POPE3 109      13.801  12.686  51.469  1.00  0.00           C
ATOM   7815 4C31 POPE3 109      13.531  11.166  51.529  1.00  0.00           C
ATOM   7818 5C31 POPE3 109      12.431  10.706  50.569  1.00  0.00           C
ATOM   7821 6C31 POPE3 109      12.111   9.216  50.709  1.00  0.00           C
ATOM   7825  NH3 POPE4 110      69.161  96.336  66.078  1.00  0.00           N
ATOM   7829  C12 POPE4 110      67.931  96.256  66.949  1.00  0.00           C
ATOM   7832  C11 POPE4 110      67.101  94.996  66.659  1.00  0.00           C
ATOM   7835  P   POPE4 110      64.881  93.856  67.449  1.00  0.00           P
ATOM   7836  O13 POPE4 110      64.661  93.286  68.799  1.00  0.00           O
ATOM   7837  O14 POPE4 110      63.751  94.376  66.648  1.00  0.00           O
ATOM   7838  O11 POPE4 110      65.631  92.746  66.648  1.00  0.00           O
ATOM   7839  O12 POPE4 110      66.001  94.976  67.569  1.00  0.00           O
ATOM   7840  C1  POPE4 110      65.191  92.036  65.498  1.00  0.00           C
ATOM   7843  C2  POPE4 110      66.451  91.386  64.879  1.00  0.00           C
ATOM   7845  O21 POPE4 110      66.161  90.196  64.148  1.00  0.00           O
ATOM   7846  C21 POPE4 110      65.421  90.246  63.069  1.00  0.00           C
ATOM   7847  O22 POPE4 110      64.941  91.236  62.538  1.00  0.00           O
ATOM   7848  C22 POPE4 110      65.331  88.796  62.549  1.00  0.00           C
ATOM   7851  C3  POPE4 110      67.411  90.966  66.049  1.00  0.00           C
ATOM   7854  O31 POPE4 110      68.511  90.146  65.659  1.00  0.00           O
ATOM   7855  C31 POPE4 110      69.381  90.706  64.828  1.00  0.00           C
ATOM   7856  O32 POPE4 110      69.391  91.866  64.469  1.00  0.00           O
ATOM   7857  C32 POPE4 110      70.391  89.606  64.469  1.00  0.00           C
ATOM   7860  C23 POPE4 110      65.411  88.656  61.008  1.00  0.00           C
ATOM   7863  C24 POPE4 110      66.821  88.276  60.508  1.00  0.00           C
ATOM   7866  C25 POPE4 110      67.171  86.776  60.618  1.00  0.00           C
ATOM   7869  C26 POPE4 110      66.501  85.906  59.549  1.00  0.00           C
ATOM   7872  C27 POPE4 110      67.021  84.456  59.559  1.00  0.00           C
ATOM   7875  C28 POPE4 110      66.431  83.576  58.438  1.00  0.00           C
ATOM   7878  C29 POPE4 110      67.291  82.346  58.208  1.00  0.00           C
ATOM   7880 0C21 POPE4 110      66.911  81.056  58.139  1.00  0.00           C
ATOM   7882 1C21 POPE4 110      65.521  80.476  58.219  1.00  0.00           C
ATOM   7885 2C21 POPE4 110      65.401  79.286  57.258  1.00  0.00           C
ATOM   7888 3C21 POPE4 110      64.041  78.576  57.319  1.00  0.00           C
ATOM   7891 4C21 POPE4 110      63.931  77.446  56.278  1.00  0.00           C
ATOM   7894 5C21 POPE4 110      62.541  76.796  56.259  1.00  0.00           C
ATOM   7897 6C21 POPE4 110      62.311  75.866  55.059  1.00  0.00           C
ATOM   7900 7C21 POPE4 110      60.891  75.286  55.069  1.00  0.00           C
ATOM   7903 8C21 POPE4 110      60.561  74.446  53.829  1.00  0.00           C
ATOM   7907  C33 POPE4 110      71.281  89.926  63.269  1.00  0.00           C
ATOM   7910  C34 POPE4 110      72.581  89.096  63.289  1.00  0.00           C
ATOM   7913  C35 POPE4 110      73.581  89.586  62.239  1.00  0.00           C
ATOM   7916  C36 POPE4 110      73.171  89.216  60.819  1.00  0.00           C
ATOM   7919  C37 POPE4 110      73.811  90.106  59.749  1.00  0.00           C
ATOM   7922  C38 POPE4 110      73.211  89.856  58.359  1.00  0.00           C
ATOM   7925  C39 POPE4 110      73.931  88.736  57.608  1.00  0.00           C
ATOM   7928 0C31 POPE4 110      75.231  89.246  56.979  1.00  0.00           C
ATOM   7931 1C31 POPE4 110      76.371  88.226  57.049  1.00  0.00           C
ATOM   7934 2C31 POPE4 110      77.641  88.736  56.339  1.00  0.00           C
ATOM   7937 3C31 POPE4 110      78.921  88.146  56.929  1.00  0.00           C
ATOM   7940 4C31 POPE4 110      78.991  86.606  56.899  1.00  0.00           C
ATOM   7943 5C31 POPE4 110      80.101  86.096  57.819  1.00  0.00           C
ATOM   7946 6C31 POPE4 110      80.171  84.576  57.909  1.00  0.00           C
ATOM   7950  NH3 POPE5 111     124.781  75.016  34.399  1.00  0.00           N
ATOM   7954  C12 POPE5 111     123.451  74.836  33.718  1.00  0.00           C
ATOM   7957  C11 POPE5 111     122.901  76.196  33.239  1.00  0.00           C
ATOM   7960  P   POPE5 111     120.321  76.676  33.458  1.00  0.00           P
ATOM   7961  O13 POPE5 111     120.611  78.106  33.648  1.00  0.00           O
ATOM   7962  O14 POPE5 111     119.081  76.256  32.749  1.00  0.00           O
ATOM   7963  O11 POPE5 111     120.371  75.886  34.819  1.00  0.00           O
ATOM   7964  O12 POPE5 111     121.561  76.036  32.729  1.00  0.00           O
ATOM   7965  C1  POPE5 111     120.741  76.536  36.019  1.00  0.00           C
ATOM   7968  C2  POPE5 111     120.591  75.546  37.188  1.00  0.00           C
ATOM   7970  O21 POPE5 111     121.031  76.236  38.359  1.00  0.00           O
ATOM   7971  C21 POPE5 111     120.211  76.226  39.389  1.00  0.00           C
ATOM   7972  O22 POPE5 111     119.101  75.716  39.419  1.00  0.00           O
ATOM   7973  C22 POPE5 111     120.951  76.846  40.578  1.00  0.00           C
ATOM   7976  C3  POPE5 111     121.491  74.296  36.958  1.00  0.00           C
ATOM   7979  O31 POPE5 111     121.401  73.336  38.028  1.00  0.00           O
ATOM   7980  C31 POPE5 111     122.271  73.496  39.029  1.00  0.00           C
ATOM   7981  O32 POPE5 111     123.201  74.276  39.059  1.00  0.00           O
ATOM   7982  C32 POPE5 111     121.801  72.616  40.198  1.00  0.00           C
ATOM   7985  C23 POPE5 111     120.041  77.156  41.789  1.00  0.00           C
ATOM   7988  C24 POPE5 111     120.831  77.406  43.089  1.00  0.00           C
ATOM   7991  C25 POPE5 111     121.561  76.146  43.569  1.00  0.00           C
ATOM   7994  C26 POPE5 111     122.141  76.246  44.988  1.00  0.00           C
ATOM   7997  C27 POPE5 111     122.831  74.926  45.368  1.00  0.00           C
ATOM   8000  C28 POPE5 111     123.371  74.876  46.799  1.00  0.00           C
ATOM   8003  C29 POPE5 111     122.311  74.816  47.859  1.00  0.00           C
ATOM   8005 0C21 POPE5 111     121.641  73.706  48.249  1.00  0.00           C
ATOM   8007 1C21 POPE5 111     121.831  72.316  47.709  1.00  0.00           C
ATOM   8010 2C21 POPE5 111     121.771  71.206  48.778  1.00  0.00           C
ATOM   8013 3C21 POPE5 111     122.931  71.236  49.789  1.00  0.00           C
ATOM   8016 4C21 POPE5 111     123.191  69.846  50.399  1.00  0.00           C
ATOM   8019 5C21 POPE5 111     124.431  69.786  51.299  1.00  0.00           C
ATOM   8022 6C21 POPE5 111     124.141  70.116  52.769  1.00  0.00           C
ATOM   8025 7C21 POPE5 111     125.381  69.936  53.659  1.00  0.00           C
ATOM   8028 8C21 POPE5 111     125.091  70.156  55.149  1.00  0.00           C
ATOM   8032  C33 POPE5 111     122.531  72.936  41.519  1.00  0.00           C
ATOM   8035  C34 POPE5 111     122.131  72.006  42.669  1.00  0.00           C
ATOM   8038  C35 POPE5 111     123.161  70.896  42.938  1.00  0.00           C
ATOM   8041  C36 POPE5 111     123.821  71.016  44.319  1.00  0.00           C
ATOM   8044  C37 POPE5 111     124.861  69.926  44.589  1.00  0.00           C
ATOM   8047  C38 POPE5 111     125.551  70.186  45.929  1.00  0.00           C
ATOM   8050  C39 POPE5 111     126.521  69.076  46.358  1.00  0.00           C
ATOM   8053 0C31 POPE5 111     127.161  69.466  47.698  1.00  0.00           C
ATOM   8056 1C31 POPE5 111     128.021  68.366  48.339  1.00  0.00           C
ATOM   8059 2C31 POPE5 111     128.261  68.636  49.828  1.00  0.00           C
ATOM   8062 3C31 POPE5 111     129.051  69.916  50.098  1.00  0.00           C
ATOM   8065 4C31 POPE5 111     129.261  70.186  51.599  1.00  0.00           C
ATOM   8068 5C31 POPE5 111     130.081  71.456  51.868  1.00  0.00           C
ATOM   8071 6C31 POPE5 111     130.131  71.846  53.349  1.00  0.00           C
ATOM   8075  NH3 POPE6 112      84.931  86.756  75.078  1.00  0.00           N
ATOM   8079  C12 POPE6 112      85.501  88.136  75.279  1.00  0.00           C
ATOM   8082  C11 POPE6 112      87.041  88.126  75.239  1.00  0.00           C
ATOM   8085  P   POPE6 112      87.441  90.236  73.718  1.00  0.00           P
ATOM   8086  O13 POPE6 112      88.661  91.036  73.519  1.00  0.00           O
ATOM   8087  O14 POPE6 112      86.131  90.936  73.718  1.00  0.00           O
ATOM   8088  O11 POPE6 112      87.381  89.056  72.678  1.00  0.00           O
ATOM   8089  O12 POPE6 112      87.541  89.456  75.108  1.00  0.00           O
ATOM   8090  C1  POPE6 112      87.871  89.256  71.358  1.00  0.00           C
ATOM   8093  C2  POPE6 112      88.541  87.956  70.879  1.00  0.00           C
ATOM   8095  O21 POPE6 112      89.231  88.316  69.688  1.00  0.00           O
ATOM   8096  C21 POPE6 112      89.871  87.336  69.079  1.00  0.00           C
ATOM   8097  O22 POPE6 112      90.031  86.206  69.499  1.00  0.00           O
ATOM   8098  C22 POPE6 112      90.371  87.866  67.739  1.00  0.00           C
ATOM   8101  C3  POPE6 112      87.451  86.806  70.799  1.00  0.00           C
ATOM   8104  O31 POPE6 112      87.331  86.016  69.599  1.00  0.00           O
ATOM   8105  C31 POPE6 112      86.851  86.616  68.519  1.00  0.00           C
ATOM   8106  O32 POPE6 112      86.831  87.816  68.318  1.00  0.00           O
ATOM   8107  C32 POPE6 112      86.271  85.546  67.599  1.00  0.00           C
ATOM   8110  C23 POPE6 112      90.821  86.736  66.788  1.00  0.00           C
ATOM   8113  C24 POPE6 112      91.551  87.306  65.578  1.00  0.00           C
ATOM   8116  C25 POPE6 112      91.901  86.246  64.519  1.00  0.00           C
ATOM   8119  C26 POPE6 112      92.851  85.146  65.029  1.00  0.00           C
ATOM   8122  C27 POPE6 112      93.271  84.166  63.939  1.00  0.00           C
ATOM   8125  C28 POPE6 112      94.441  83.266  64.399  1.00  0.00           C
ATOM   8128  C29 POPE6 112      94.471  81.946  63.668  1.00  0.00           C
ATOM   8130 0C21 POPE6 112      95.241  81.616  62.618  1.00  0.00           C
ATOM   8132 1C21 POPE6 112      96.221  82.506  61.889  1.00  0.00           C
ATOM   8135 2C21 POPE6 112      96.781  81.696  60.708  1.00  0.00           C
ATOM   8138 3C21 POPE6 112      97.651  82.486  59.729  1.00  0.00           C
ATOM   8141 4C21 POPE6 112      98.101  81.576  58.578  1.00  0.00           C
ATOM   8144 5C21 POPE6 112      98.661  82.306  57.348  1.00  0.00           C
ATOM   8147 6C21 POPE6 112      97.631  83.226  56.669  1.00  0.00           C
ATOM   8150 7C21 POPE6 112      97.841  83.336  55.159  1.00  0.00           C
ATOM   8153 8C21 POPE6 112      96.981  84.426  54.519  1.00  0.00           C
ATOM   8157  C33 POPE6 112      85.461  86.106  66.398  1.00  0.00           C
ATOM   8160  C34 POPE6 112      85.821  85.316  65.139  1.00  0.00           C
ATOM   8163  C35 POPE6 112      84.961  85.596  63.899  1.00  0.00           C
ATOM   8166  C36 POPE6 112      85.591  84.916  62.689  1.00  0.00           C
ATOM   8169  C37 POPE6 112      84.731  84.886  61.418  1.00  0.00           C
ATOM   8172  C38 POPE6 112      85.501  84.306  60.229  1.00  0.00           C
ATOM   8175  C39 POPE6 112      84.641  84.156  58.969  1.00  0.00           C
ATOM   8178 0C31 POPE6 112      83.831  82.846  58.949  1.00  0.00           C
ATOM   8181 1C31 POPE6 112      84.441  81.786  58.019  1.00  0.00           C
ATOM   8184 2C31 POPE6 112      83.551  80.536  57.919  1.00  0.00           C
ATOM   8187 3C31 POPE6 112      84.221  79.336  57.239  1.00  0.00           C
ATOM   8190 4C31 POPE6 112      83.221  78.186  57.029  1.00  0.00           C
ATOM   8193 5C31 POPE6 112      83.881  76.886  56.569  1.00  0.00           C
ATOM   8196 6C31 POPE6 112      82.881  75.756  56.319  1.00  0.00           C
ATOM   8200  NH3 POPE7 113      36.991  12.916  27.319  1.00  0.00           N
ATOM   8204  C12 POPE7 113      36.831  14.396  27.439  1.00  0.00           C
ATOM   8207  C11 POPE7 113      37.381  15.066  26.179  1.00  0.00           C
ATOM   8210  P   POPE7 113      38.111  17.546  25.599  1.00  0.00           P
ATOM   8211  O13 POPE7 113      39.341  16.886  25.079  1.00  0.00           O
ATOM   8212  O14 POPE7 113      37.371  18.396  24.639  1.00  0.00           O
ATOM   8213  O11 POPE7 113      38.451  18.436  26.849  1.00  0.00           O
ATOM   8214  O12 POPE7 113      37.151  16.466  26.259  1.00  0.00           O
ATOM   8215  C1  POPE7 113      39.001  17.946  28.079  1.00  0.00           C
ATOM   8218  C2  POPE7 113      38.251  18.626  29.269  1.00  0.00           C
ATOM   8220  O21 POPE7 113      38.921  18.556  30.549  1.00  0.00           O
ATOM   8221  C21 POPE7 113      39.871  17.686  30.799  1.00  0.00           C
ATOM   8222  O22 POPE7 113      41.031  17.946  31.109  1.00  0.00           O
ATOM   8223  C22 POPE7 113      39.281  16.266  30.849  1.00  0.00           C
ATOM   8226  C3  POPE7 113      36.761  18.156  29.299  1.00  0.00           C
ATOM   8229  O31 POPE7 113      36.201  18.156  30.618  1.00  0.00           O
ATOM   8230  C31 POPE7 113      35.951  19.366  31.109  1.00  0.00           C
ATOM   8231  O32 POPE7 113      36.031  20.416  30.499  1.00  0.00           O
ATOM   8232  C32 POPE7 113      35.591  19.226  32.589  1.00  0.00           C
ATOM   8235  C23 POPE7 113      39.331  15.666  32.278  1.00  0.00           C
ATOM   8238  C24 POPE7 113      38.771  14.246  32.319  1.00  0.00           C
ATOM   8241  C25 POPE7 113      38.871  13.576  33.699  1.00  0.00           C
ATOM   8244  C26 POPE7 113      37.851  14.036  34.749  1.00  0.00           C
ATOM   8247  C27 POPE7 113      36.591  13.146  34.849  1.00  0.00           C
ATOM   8250  C28 POPE7 113      35.671  13.466  36.049  1.00  0.00           C
ATOM   8253  C29 POPE7 113      36.301  13.126  37.379  1.00  0.00           C
ATOM   8255 0C21 POPE7 113      35.731  12.556  38.459  1.00  0.00           C
ATOM   8257 1C21 POPE7 113      34.281  12.176  38.648  1.00  0.00           C
ATOM   8260 2C21 POPE7 113      34.031  10.656  38.729  1.00  0.00           C
ATOM   8263 3C21 POPE7 113      32.751  10.316  39.508  1.00  0.00           C
ATOM   8266 4C21 POPE7 113      32.501   8.816  39.769  1.00  0.00           C
ATOM   8269 5C21 POPE7 113      32.181   7.996  38.508  1.00  0.00           C
ATOM   8272 6C21 POPE7 113      31.881   6.516  38.848  1.00  0.00           C
ATOM   8275 7C21 POPE7 113      31.541   5.676  37.609  1.00  0.00           C
ATOM   8278 8C21 POPE7 113      31.221   4.206  37.939  1.00  0.00           C
ATOM   8282  C33 POPE7 113      36.861  19.326  33.458  1.00  0.00           C
ATOM   8285  C34 POPE7 113      36.821  18.536  34.769  1.00  0.00           C
ATOM   8288  C35 POPE7 113      36.111  19.226  35.949  1.00  0.00           C
ATOM   8291  C36 POPE7 113      36.481  18.526  37.269  1.00  0.00           C
ATOM   8294  C37 POPE7 113      35.591  18.876  38.469  1.00  0.00           C
ATOM   8297  C38 POPE7 113      36.031  18.046  39.688  1.00  0.00           C
ATOM   8300  C39 POPE7 113      34.941  17.816  40.739  1.00  0.00           C
ATOM   8303 0C31 POPE7 113      35.321  16.676  41.688  1.00  0.00           C
ATOM   8306 1C31 POPE7 113      34.161  16.126  42.538  1.00  0.00           C
ATOM   8309 2C31 POPE7 113      34.561  14.816  43.229  1.00  0.00           C
ATOM   8312 3C31 POPE7 113      33.381  13.996  43.769  1.00  0.00           C
ATOM   8315 4C31 POPE7 113      32.791  14.516  45.089  1.00  0.00           C
ATOM   8318 5C31 POPE7 113      31.851  13.476  45.729  1.00  0.00           C
ATOM   8321 6C31 POPE7 113      31.301  13.906  47.089  1.00  0.00           C
ATOM   8325  NH3 POPE8 114     103.001  56.276  73.828  1.00  0.00           N
ATOM   8329  C12 POPE8 114     102.481  57.496  73.088  1.00  0.00           C
ATOM   8332  C11 POPE8 114     102.501  57.286  71.569  1.00  0.00           C
ATOM   8335  P   POPE8 114     102.221  58.476  69.309  1.00  0.00           P
ATOM   8336  O13 POPE8 114     102.271  57.076  68.868  1.00  0.00           O
ATOM   8337  O14 POPE8 114     101.131  59.296  68.758  1.00  0.00           O
ATOM   8338  O11 POPE8 114     103.611  59.166  68.989  1.00  0.00           O
ATOM   8339  O12 POPE8 114     102.101  58.496  70.898  1.00  0.00           O
ATOM   8340  C1  POPE8 114     103.611  60.536  68.549  1.00  0.00           C
ATOM   8343  C2  POPE8 114     103.831  60.676  67.008  1.00  0.00           C
ATOM   8345  O21 POPE8 114     104.561  61.876  66.688  1.00  0.00           O
ATOM   8346  C21 POPE8 114     103.971  63.006  67.019  1.00  0.00           C
ATOM   8347  O22 POPE8 114     102.921  63.126  67.629  1.00  0.00           O
ATOM   8348  C22 POPE8 114     104.691  64.156  66.309  1.00  0.00           C
ATOM   8351  C3  POPE8 114     102.601  60.506  66.059  1.00  0.00           C
ATOM   8354  O31 POPE8 114     103.101  60.346  64.708  1.00  0.00           O
ATOM   8355  C31 POPE8 114     103.161  61.366  63.858  1.00  0.00           C
ATOM   8356  O32 POPE8 114     104.131  61.646  63.188  1.00  0.00           O
ATOM   8357  C32 POPE8 114     101.801  62.076  63.729  1.00  0.00           C
ATOM   8360  C23 POPE8 114     103.911  65.496  66.459  1.00  0.00           C
ATOM   8363  C24 POPE8 114     104.301  66.556  65.419  1.00  0.00           C
ATOM   8366  C25 POPE8 114     104.061  66.116  63.969  1.00  0.00           C
ATOM   8369  C26 POPE8 114     103.601  67.266  63.069  1.00  0.00           C
ATOM   8372  C27 POPE8 114     103.341  66.776  61.639  1.00  0.00           C
ATOM   8375  C28 POPE8 114     102.711  67.836  60.708  1.00  0.00           C
ATOM   8378  C29 POPE8 114     102.041  67.176  59.539  1.00  0.00           C
ATOM   8380 0C21 POPE8 114     102.011  67.566  58.249  1.00  0.00           C
ATOM   8382 1C21 POPE8 114     102.681  68.766  57.639  1.00  0.00           C
ATOM   8385 2C21 POPE8 114     102.831  68.626  56.109  1.00  0.00           C
ATOM   8388 3C21 POPE8 114     103.871  67.596  55.629  1.00  0.00           C
ATOM   8391 4C21 POPE8 114     103.351  66.156  55.489  1.00  0.00           C
ATOM   8394 5C21 POPE8 114     104.441  65.156  55.059  1.00  0.00           C
ATOM   8397 6C21 POPE8 114     103.961  63.696  55.108  1.00  0.00           C
ATOM   8400 7C21 POPE8 114     105.091  62.686  54.889  1.00  0.00           C
ATOM   8403 8C21 POPE8 114     104.651  61.226  55.059  1.00  0.00           C
ATOM   8407  C33 POPE8 114     101.561  62.616  62.299  1.00  0.00           C
ATOM   8410  C34 POPE8 114     100.131  63.146  62.069  1.00  0.00           C
ATOM   8413  C35 POPE8 114     100.101  64.426  61.218  1.00  0.00           C
ATOM   8416  C36 POPE8 114      98.701  65.026  60.979  1.00  0.00           C
ATOM   8419  C37 POPE8 114      98.791  66.466  60.469  1.00  0.00           C
ATOM   8422  C38 POPE8 114      97.481  67.096  59.958  1.00  0.00           C
ATOM   8425  C39 POPE8 114      96.981  66.526  58.629  1.00  0.00           C
ATOM   8428 0C31 POPE8 114      97.981  66.656  57.468  1.00  0.00           C
ATOM   8431 1C31 POPE8 114      97.301  66.456  56.109  1.00  0.00           C
ATOM   8434 2C31 POPE8 114      98.251  66.556  54.898  1.00  0.00           C
ATOM   8437 3C31 POPE8 114      97.481  66.486  53.569  1.00  0.00           C
ATOM   8440 4C31 POPE8 114      96.961  65.076  53.249  1.00  0.00           C
ATOM   8443 5C31 POPE8 114      96.051  65.026  52.029  1.00  0.00           C
ATOM   8446 6C31 POPE8 114      95.561  63.606  51.708  1.00  0.00           C
ATOM   8450  NH3 POPE9 115      48.031  53.246  75.248  1.00  0.00           N
ATOM   8454  C12 POPE9 115      48.781  54.516  74.989  1.00  0.00           C
ATOM   8457  C11 POPE9 115      49.201  54.536  73.519  1.00  0.00           C
ATOM   8460  P   POPE9 115      50.131  56.086  71.739  1.00  0.00           P
ATOM   8461  O13 POPE9 115      50.441  54.826  71.029  1.00  0.00           O
ATOM   8462  O14 POPE9 115      48.891  56.796  71.319  1.00  0.00           O
ATOM   8463  O11 POPE9 115      51.431  57.016  71.639  1.00  0.00           O
ATOM   8464  O12 POPE9 115      49.971  55.716  73.279  1.00  0.00           O
ATOM   8465  C1  POPE9 115      51.721  57.556  70.329  1.00  0.00           C
ATOM   8468  C2  POPE9 115      53.231  57.476  69.949  1.00  0.00           C
ATOM   8470  O21 POPE9 115      53.401  57.456  68.519  1.00  0.00           O
ATOM   8471  C21 POPE9 115      53.211  58.626  67.928  1.00  0.00           C
ATOM   8472  O22 POPE9 115      52.741  59.626  68.429  1.00  0.00           O
ATOM   8473  C22 POPE9 115      53.731  58.546  66.498  1.00  0.00           C
ATOM   8476  C3  POPE9 115      53.941  56.206  70.549  1.00  0.00           C
ATOM   8479  O31 POPE9 115      55.131  55.766  69.859  1.00  0.00           O
ATOM   8480  C31 POPE9 115      56.081  56.646  69.578  1.00  0.00           C
ATOM   8481  O32 POPE9 115      56.091  57.836  69.859  1.00  0.00           O
ATOM   8482  C32 POPE9 115      57.201  55.986  68.809  1.00  0.00           C
ATOM   8485  C23 POPE9 115      52.861  59.396  65.559  1.00  0.00           C
ATOM   8488  C24 POPE9 115      53.281  59.276  64.089  1.00  0.00           C
ATOM   8491  C25 POPE9 115      54.351  60.296  63.668  1.00  0.00           C
ATOM   8494  C26 POPE9 115      53.791  61.726  63.598  1.00  0.00           C
ATOM   8497  C27 POPE9 115      54.471  62.606  62.549  1.00  0.00           C
ATOM   8500  C28 POPE9 115      53.831  64.016  62.449  1.00  0.00           C
ATOM   8503  C29 POPE9 115      52.421  63.976  61.929  1.00  0.00           C
ATOM   8505 0C21 POPE9 115      51.941  64.566  60.819  1.00  0.00           C
ATOM   8507 1C21 POPE9 115      52.701  65.436  59.848  1.00  0.00           C
ATOM   8510 2C21 POPE9 115      52.861  64.816  58.449  1.00  0.00           C
ATOM   8513 3C21 POPE9 115      53.781  63.596  58.429  1.00  0.00           C
ATOM   8516 4C21 POPE9 115      54.071  63.066  57.019  1.00  0.00           C
ATOM   8519 5C21 POPE9 115      55.241  63.776  56.329  1.00  0.00           C
ATOM   8522 6C21 POPE9 115      55.701  63.026  55.059  1.00  0.00           C
ATOM   8525 7C21 POPE9 115      56.921  63.656  54.389  1.00  0.00           C
ATOM   8528 8C21 POPE9 115      57.411  62.856  53.179  1.00  0.00           C
ATOM   8532  C33 POPE9 115      57.181  56.486  67.359  1.00  0.00           C
ATOM   8535  C34 POPE9 115      58.181  55.746  66.479  1.00  0.00           C
ATOM   8538  C35 POPE9 115      59.661  55.906  66.868  1.00  0.00           C
ATOM   8541  C36 POPE9 115      60.551  55.646  65.638  1.00  0.00           C
ATOM   8544  C37 POPE9 115      62.071  55.766  65.818  1.00  0.00           C
ATOM   8547  C38 POPE9 115      62.761  56.276  64.539  1.00  0.00           C
ATOM   8550  C39 POPE9 115      62.901  55.266  63.389  1.00  0.00           C
ATOM   8553 0C31 POPE9 115      63.941  54.166  63.668  1.00  0.00           C
ATOM   8556 1C31 POPE9 115      64.581  53.616  62.379  1.00  0.00           C
ATOM   8559 2C31 POPE9 115      65.731  52.636  62.649  1.00  0.00           C
ATOM   8562 3C31 POPE9 115      66.601  52.386  61.409  1.00  0.00           C
ATOM   8565 4C31 POPE9 115      65.931  51.516  60.339  1.00  0.00           C
ATOM   8568 5C31 POPE9 115      66.571  51.696  58.959  1.00  0.00           C
ATOM   8571 6C31 POPE9 115      65.911  50.846  57.868  1.00  0.00           C
ATOM   8575  NH3 POPE  116     123.171  59.106  29.239  1.00  0.00           N
ATOM   8579  C12 POPE  116     122.181  58.056  29.689  1.00  0.00           C
ATOM   8582  C11 POPE  116     122.001  56.966  28.619  1.00  0.00           C
ATOM   8585  P   POPE  116     120.311  54.986  28.229  1.00  0.00           P
ATOM   8586  O13 POPE  116     119.191  55.736  27.598  1.00  0.00           O
ATOM   8587  O14 POPE  116     121.201  54.216  27.319  1.00  0.00           O
ATOM   8588  O11 POPE  116     119.751  53.896  29.229  1.00  0.00           O
ATOM   8589  O12 POPE  116     121.141  55.956  29.129  1.00  0.00           O
ATOM   8590  C1  POPE  116     120.481  53.716  30.449  1.00  0.00           C
ATOM   8593  C2  POPE  116     119.941  52.536  31.278  1.00  0.00           C
ATOM   8595  O21 POPE  116     121.001  52.156  32.188  1.00  0.00           O
ATOM   8596  C21 POPE  116     120.651  52.156  33.469  1.00  0.00           C
ATOM   8597  O22 POPE  116     119.521  52.236  33.889  1.00  0.00           O
ATOM   8598  C22 POPE  116     121.891  52.116  34.368  1.00  0.00           C
ATOM   8601  C3  POPE  116     119.541  51.326  30.379  1.00  0.00           C
ATOM   8604  O31 POPE  116     118.981  50.256  31.159  1.00  0.00           O
ATOM   8605  C31 POPE  116     119.861  49.366  31.589  1.00  0.00           C
ATOM   8606  O32 POPE  116     120.941  49.136  31.069  1.00  0.00           O
ATOM   8607  C32 POPE  116     119.441  48.896  32.979  1.00  0.00           C
ATOM   8610  C23 POPE  116     121.811  51.056  35.499  1.00  0.00           C
ATOM   8613  C24 POPE  116     122.591  51.496  36.739  1.00  0.00           C
ATOM   8616  C25 POPE  116     122.861  50.346  37.719  1.00  0.00           C
ATOM   8619  C26 POPE  116     123.281  50.826  39.119  1.00  0.00           C
ATOM   8622  C27 POPE  116     123.841  49.686  39.989  1.00  0.00           C
ATOM   8625  C28 POPE  116     124.131  50.096  41.439  1.00  0.00           C
ATOM   8628  C29 POPE  116     124.901  49.006  42.149  1.00  0.00           C
ATOM   8630 0C21 POPE  116     125.391  49.046  43.399  1.00  0.00           C
ATOM   8632 1C21 POPE  116     125.211  50.156  44.409  1.00  0.00           C
ATOM   8635 2C21 POPE  116     124.941  49.516  45.788  1.00  0.00           C
ATOM   8638 3C21 POPE  116     124.451  50.486  46.859  1.00  0.00           C
ATOM   8641 4C21 POPE  116     124.101  49.726  48.148  1.00  0.00           C
ATOM   8644 5C21 POPE  116     123.191  50.476  49.129  1.00  0.00           C
ATOM   8647 6C21 POPE  116     122.821  49.576  50.318  1.00  0.00           C
ATOM   8650 7C21 POPE  116     121.701  50.146  51.199  1.00  0.00           C
ATOM   8653 8C21 POPE  116     121.381  49.266  52.409  1.00  0.00           C
ATOM   8657  C33 POPE  116     119.361  47.376  33.169  1.00  0.00           C
ATOM   8660  C34 POPE  116     119.061  47.066  34.639  1.00  0.00           C
ATOM   8663  C35 POPE  116     118.461  45.676  34.828  1.00  0.00           C
ATOM   8666  C36 POPE  116     117.871  45.506  36.239  1.00  0.00           C
ATOM   8669  C37 POPE  116     117.281  44.106  36.469  1.00  0.00           C
ATOM   8672  C38 POPE  116     115.881  44.146  37.109  1.00  0.00           C
ATOM   8675  C39 POPE  116     115.831  44.796  38.488  1.00  0.00           C
ATOM   8678 0C31 POPE  116     114.801  44.086  39.379  1.00  0.00           C
ATOM   8681 1C31 POPE  116     114.301  44.936  40.549  1.00  0.00           C
ATOM   8684 2C31 POPE  116     113.561  44.126  41.629  1.00  0.00           C
ATOM   8687 3C31 POPE  116     112.291  43.416  41.118  1.00  0.00           C
ATOM   8690 4C31 POPE  116     110.991  44.096  41.559  1.00  0.00           C
ATOM   8693 5C31 POPE  116     109.761  43.396  40.979  1.00  0.00           C
ATOM   8696 6C31 POPE  116     108.441  44.016  41.428  1.00  0.00           C
ATOM   8700  NH3 POPE  117       3.951  58.166  29.239  1.00  0.00           N
ATOM   8704  C12 POPE  117       5.171  58.246  30.119  1.00  0.00           C
ATOM   8707  C11 POPE  117       4.811  58.996  31.389  1.00  0.00           C
ATOM   8710  P   POPE  117       5.951  60.496  33.109  1.00  0.00           P
ATOM   8711  O13 POPE  117       7.281  60.836  33.659  1.00  0.00           O
ATOM   8712  O14 POPE  117       5.211  61.606  32.468  1.00  0.00           O
ATOM   8713  O11 POPE  117       5.051  59.836  34.239  1.00  0.00           O
ATOM   8714  O12 POPE  117       6.031  59.326  32.059  1.00  0.00           O
ATOM   8715  C1  POPE  117       5.531  58.616  34.828  1.00  0.00           C
ATOM   8718  C2  POPE  117       5.031  58.536  36.289  1.00  0.00           C
ATOM   8720  O21 POPE  117       5.501  57.306  36.889  1.00  0.00           O
ATOM   8721  C21 POPE  117       5.951  57.416  38.118  1.00  0.00           C
ATOM   8722  O22 POPE  117       6.111  58.456  38.739  1.00  0.00           O
ATOM   8723  C22 POPE  117       6.161  56.016  38.699  1.00  0.00           C
ATOM   8726  C3  POPE  117       3.491  58.556  36.368  1.00  0.00           C
ATOM   8729  O31 POPE  117       3.141  58.406  37.749  1.00  0.00           O
ATOM   8730  C31 POPE  117       1.931  58.036  38.069  1.00  0.00           C
ATOM   8731  O32 POPE  117       0.999  57.846  37.309  1.00  0.00           O
ATOM   8732  C32 POPE  117       1.981  57.856  39.589  1.00  0.00           C
ATOM   8735  C23 POPE  117       6.191  55.946  40.248  1.00  0.00           C
ATOM   8738  C24 POPE  117       5.451  54.696  40.729  1.00  0.00           C
ATOM   8741  C25 POPE  117       5.161  54.546  42.239  1.00  0.00           C
ATOM   8744  C26 POPE  117       6.271  53.876  43.059  1.00  0.00           C
ATOM   8747  C27 POPE  117       5.711  53.186  44.309  1.00  0.00           C
ATOM   8750  C28 POPE  117       6.771  52.606  45.269  1.00  0.00           C
ATOM   8753  C29 POPE  117       7.471  53.686  46.059  1.00  0.00           C
ATOM   8755 0C21 POPE  117       7.101  54.156  47.258  1.00  0.00           C
ATOM   8757 1C21 POPE  117       5.911  53.716  48.078  1.00  0.00           C
ATOM   8760 2C21 POPE  117       5.981  54.116  49.569  1.00  0.00           C
ATOM   8763 3C21 POPE  117       5.751  55.616  49.828  1.00  0.00           C
ATOM   8766 4C21 POPE  117       4.271  56.076  49.828  1.00  0.00           C
ATOM   8769 5C21 POPE  117       3.461  55.556  51.019  1.00  0.00           C
ATOM   8772 6C21 POPE  117       2.071  56.206  51.139  1.00  0.00           C
ATOM   8775 7C21 POPE  117       1.379  55.846  52.458  1.00  0.00           C
ATOM   8778 8C21 POPE  117      -0.031  56.416  52.619  1.00  0.00           C
ATOM   8782  C33 POPE  117       0.609  57.706  40.279  1.00  0.00           C
ATOM   8785  C34 POPE  117       0.709  57.796  41.809  1.00  0.00           C
ATOM   8788  C35 POPE  117       1.689  56.786  42.429  1.00  0.00           C
ATOM   8791  C36 POPE  117       1.379  56.536  43.919  1.00  0.00           C
ATOM   8794  C37 POPE  117       2.171  55.386  44.549  1.00  0.00           C
ATOM   8797  C38 POPE  117       1.489  54.926  45.839  1.00  0.00           C
ATOM   8800  C39 POPE  117       2.151  53.716  46.509  1.00  0.00           C
ATOM   8803 0C31 POPE  117       1.529  53.466  47.879  1.00  0.00           C
ATOM   8806 1C31 POPE  117       2.211  52.366  48.708  1.00  0.00           C
ATOM   8809 2C31 POPE  117       1.489  52.146  50.058  1.00  0.00           C
ATOM   8812 3C31 POPE  117       0.139  51.426  49.929  1.00  0.00           C
ATOM   8815 4C31 POPE  117       0.279  49.896  49.949  1.00  0.00           C
ATOM   8818 5C31 POPE  117      -0.961  49.196  49.398  1.00  0.00           C
ATOM   8821 6C31 POPE  117      -0.931  47.676  49.538  1.00  0.00           C
ATOM   8825  NH3 POPE  118     115.471  57.336  72.279  1.00  0.00           N
ATOM   8829  C12 POPE  118     115.161  55.956  71.748  1.00  0.00           C
ATOM   8832  C11 POPE  118     113.751  55.866  71.139  1.00  0.00           C
ATOM   8835  P   POPE  118     112.271  54.016  70.008  1.00  0.00           P
ATOM   8836  O13 POPE  118     112.341  52.546  69.999  1.00  0.00           O
ATOM   8837  O14 POPE  118     111.021  54.616  70.508  1.00  0.00           O
ATOM   8838  O11 POPE  118     112.711  54.656  68.609  1.00  0.00           O
ATOM   8839  O12 POPE  118     113.411  54.496  70.989  1.00  0.00           O
ATOM   8840  C1  POPE  118     111.801  54.936  67.529  1.00  0.00           C
ATOM   8843  C2  POPE  118     112.541  55.106  66.159  1.00  0.00           C
ATOM   8845  O21 POPE  118     111.671  55.606  65.118  1.00  0.00           O
ATOM   8846  C21 POPE  118     110.941  54.786  64.368  1.00  0.00           C
ATOM   8847  O22 POPE  118     110.801  53.596  64.519  1.00  0.00           O
ATOM   8848  C22 POPE  118     110.381  55.596  63.179  1.00  0.00           C
ATOM   8851  C3  POPE  118     113.391  53.836  65.789  1.00  0.00           C
ATOM   8854  O31 POPE  118     114.001  53.846  64.469  1.00  0.00           O
ATOM   8855  C31 POPE  118     115.151  54.486  64.379  1.00  0.00           C
ATOM   8856  O32 POPE  118     115.641  55.206  65.239  1.00  0.00           O
ATOM   8857  C32 POPE  118     115.841  54.136  63.049  1.00  0.00           C
ATOM   8860  C23 POPE  118     109.701  54.726  62.089  1.00  0.00           C
ATOM   8863  C24 POPE  118     108.701  55.476  61.179  1.00  0.00           C
ATOM   8866  C25 POPE  118     109.281  56.556  60.238  1.00  0.00           C
ATOM   8869  C26 POPE  118     110.221  56.026  59.149  1.00  0.00           C
ATOM   8872  C27 POPE  118     110.381  56.996  57.949  1.00  0.00           C
ATOM   8875  C28 POPE  118     111.481  56.526  56.969  1.00  0.00           C
ATOM   8878  C29 POPE  118     111.301  56.776  55.489  1.00  0.00           C
ATOM   8880 0C21 POPE  118     111.431  57.916  54.788  1.00  0.00           C
ATOM   8882 1C21 POPE  118     111.721  59.296  55.319  1.00  0.00           C
ATOM   8885 2C21 POPE  118     112.961  59.996  54.718  1.00  0.00           C
ATOM   8888 3C21 POPE  118     112.861  61.506  54.968  1.00  0.00           C
ATOM   8891 4C21 POPE  118     114.141  62.306  54.659  1.00  0.00           C
ATOM   8894 5C21 POPE  118     115.141  62.416  55.819  1.00  0.00           C
ATOM   8897 6C21 POPE  118     114.581  63.246  56.979  1.00  0.00           C
ATOM   8900 7C21 POPE  118     115.511  63.356  58.179  1.00  0.00           C
ATOM   8903 8C21 POPE  118     114.791  63.986  59.368  1.00  0.00           C
ATOM   8907  C33 POPE  118     115.651  55.216  61.958  1.00  0.00           C
ATOM   8910  C34 POPE  118     116.631  55.006  60.789  1.00  0.00           C
ATOM   8913  C35 POPE  118     116.121  55.546  59.429  1.00  0.00           C
ATOM   8916  C36 POPE  118     115.141  54.566  58.769  1.00  0.00           C
ATOM   8919  C37 POPE  118     114.961  54.696  57.249  1.00  0.00           C
ATOM   8922  C38 POPE  118     114.001  53.616  56.709  1.00  0.00           C
ATOM   8925  C39 POPE  118     114.161  53.346  55.199  1.00  0.00           C
ATOM   8928 0C31 POPE  118     114.991  52.076  54.929  1.00  0.00           C
ATOM   8931 1C31 POPE  118     115.311  51.876  53.438  1.00  0.00           C
ATOM   8934 2C31 POPE  118     115.441  50.396  53.028  1.00  0.00           C
ATOM   8937 3C31 POPE  118     116.511  49.606  53.799  1.00  0.00           C
ATOM   8940 4C31 POPE  118     116.521  48.126  53.368  1.00  0.00           C
ATOM   8943 5C31 POPE  118     117.541  47.276  54.149  1.00  0.00           C
ATOM   8946 6C31 POPE  118     117.561  45.816  53.708  1.00  0.00           C
ATOM   8950  NH3 POPE  119      27.841  88.896  73.289  1.00  0.00           N
ATOM   8954  C12 POPE  119      28.401  90.266  73.519  1.00  0.00           C
ATOM   8957  C11 POPE  119      29.861  90.246  73.989  1.00  0.00           C
ATOM   8960  P   POPE  119      31.801  92.056  74.318  1.00  0.00           P
ATOM   8961  O13 POPE  119      31.641  93.246  75.169  1.00  0.00           O
ATOM   8962  O14 POPE  119      32.651  90.936  74.819  1.00  0.00           O
ATOM   8963  O11 POPE  119      32.351  92.506  72.889  1.00  0.00           O
ATOM   8964  O12 POPE  119      30.361  91.576  73.909  1.00  0.00           O
ATOM   8965  C1  POPE  119      31.871  91.786  71.739  1.00  0.00           C
ATOM   8968  C2  POPE  119      32.761  91.946  70.469  1.00  0.00           C
ATOM   8970  O21 POPE  119      32.061  91.366  69.349  1.00  0.00           O
ATOM   8971  C21 POPE  119      31.851  90.066  69.318  1.00  0.00           C
ATOM   8972  O22 POPE  119      32.291  89.236  70.089  1.00  0.00           O
ATOM   8973  C22 POPE  119      30.851  89.786  68.199  1.00  0.00           C
ATOM   8976  C3  POPE  119      34.221  91.416  70.678  1.00  0.00           C
ATOM   8979  O31 POPE  119      34.781  90.706  69.549  1.00  0.00           O
ATOM   8980  C31 POPE  119      35.391  91.396  68.609  1.00  0.00           C
ATOM   8981  O32 POPE  119      35.521  92.606  68.569  1.00  0.00           O
ATOM   8982  C32 POPE  119      35.911  90.406  67.549  1.00  0.00           C
ATOM   8985  C23 POPE  119      30.461  88.296  68.099  1.00  0.00           C
ATOM   8988  C24 POPE  119      29.321  88.046  67.109  1.00  0.00           C
ATOM   8991  C25 POPE  119      28.771  86.616  67.118  1.00  0.00           C
ATOM   8994  C26 POPE  119      28.371  86.146  65.719  1.00  0.00           C
ATOM   8997  C27 POPE  119      27.281  85.066  65.669  1.00  0.00           C
ATOM   9000  C28 POPE  119      27.091  84.576  64.219  1.00  0.00           C
ATOM   9003  C29 POPE  119      25.761  83.916  63.909  1.00  0.00           C
ATOM   9005 0C21 POPE  119      25.501  83.246  62.779  1.00  0.00           C
ATOM   9007 1C21 POPE  119      26.461  83.056  61.628  1.00  0.00           C
ATOM   9010 2C21 POPE  119      25.871  83.376  60.238  1.00  0.00           C
ATOM   9013 3C21 POPE  119      25.221  82.166  59.549  1.00  0.00           C
ATOM   9016 4C21 POPE  119      24.691  82.506  58.139  1.00  0.00           C
ATOM   9019 5C21 POPE  119      25.631  82.076  56.999  1.00  0.00           C
ATOM   9022 6C21 POPE  119      25.441  80.616  56.569  1.00  0.00           C
ATOM   9025 7C21 POPE  119      26.321  80.226  55.359  1.00  0.00           C
ATOM   9028 8C21 POPE  119      26.001  78.846  54.769  1.00  0.00           C
ATOM   9032  C33 POPE  119      35.551  90.826  66.109  1.00  0.00           C
ATOM   9035  C34 POPE  119      35.481  89.616  65.159  1.00  0.00           C
ATOM   9038  C35 POPE  119      35.321  90.006  63.689  1.00  0.00           C
ATOM   9041  C36 POPE  119      34.941  88.826  62.779  1.00  0.00           C
ATOM   9044  C37 POPE  119      35.661  88.826  61.428  1.00  0.00           C
ATOM   9047  C38 POPE  119      34.751  88.416  60.259  1.00  0.00           C
ATOM   9050  C39 POPE  119      33.791  89.546  59.859  1.00  0.00           C
ATOM   9053 0C31 POPE  119      33.191  89.316  58.468  1.00  0.00           C
ATOM   9056 1C31 POPE  119      32.521  90.576  57.899  1.00  0.00           C
ATOM   9059 2C31 POPE  119      32.231  90.406  56.399  1.00  0.00           C
ATOM   9062 3C31 POPE  119      30.781  90.726  55.999  1.00  0.00           C
ATOM   9065 4C31 POPE  119      30.501  90.276  54.559  1.00  0.00           C
ATOM   9068 5C31 POPE  119      29.041  90.446  54.139  1.00  0.00           C
ATOM   9071 6C31 POPE  119      28.751  89.806  52.789  1.00  0.00           C
ATOM   9075  NH3 POPE  120     104.991 103.286  28.999  1.00  0.00           N
ATOM   9079  C12 POPE  120     103.531 103.416  28.659  1.00  0.00           C
ATOM   9082  C11 POPE  120     102.721 103.926  29.859  1.00  0.00           C
ATOM   9085  P   POPE  120     100.101 103.786  29.368  1.00  0.00           P
ATOM   9086  O13 POPE  120      99.241 104.646  28.528  1.00  0.00           O
ATOM   9087  O14 POPE  120     100.351 102.396  28.889  1.00  0.00           O
ATOM   9088  O11 POPE  120      99.551 103.826  30.869  1.00  0.00           O
ATOM   9089  O12 POPE  120     101.511 104.526  29.419  1.00  0.00           O
ATOM   9090  C1  POPE  120     100.381 103.806  32.028  1.00  0.00           C
ATOM   9093  C2  POPE  120      99.651 104.296  33.309  1.00  0.00           C
ATOM   9095  O21 POPE  120     100.591 104.736  34.319  1.00  0.00           O
ATOM   9096  C21 POPE  120     101.271 103.796  34.968  1.00  0.00           C
ATOM   9097  O22 POPE  120     101.501 102.666  34.549  1.00  0.00           O
ATOM   9098  C22 POPE  120     101.731 104.306  36.339  1.00  0.00           C
ATOM   9101  C3  POPE  120      98.591 103.306  33.889  1.00  0.00           C
ATOM   9104  O31 POPE  120      98.181 103.766  35.199  1.00  0.00           O
ATOM   9105  C31 POPE  120      97.821 102.816  36.059  1.00  0.00           C
ATOM   9106  O32 POPE  120      97.491 101.686  35.758  1.00  0.00           O
ATOM   9107  C32 POPE  120      97.981 103.356  37.479  1.00  0.00           C
ATOM   9110  C23 POPE  120     102.241 103.146  37.229  1.00  0.00           C
ATOM   9113  C24 POPE  120     102.791 103.596  38.599  1.00  0.00           C
ATOM   9116  C25 POPE  120     101.731 104.046  39.618  1.00  0.00           C
ATOM   9119  C26 POPE  120     102.391 104.516  40.929  1.00  0.00           C
ATOM   9122  C27 POPE  120     101.401 105.156  41.909  1.00  0.00           C
ATOM   9125  C28 POPE  120     102.081 105.776  43.159  1.00  0.00           C
ATOM   9128  C29 POPE  120     101.901 104.956  44.409  1.00  0.00           C
ATOM   9130 0C21 POPE  120     102.551 105.126  45.578  1.00  0.00           C
ATOM   9132 1C21 POPE  120     103.611 106.156  45.909  1.00  0.00           C
ATOM   9135 2C21 POPE  120     103.151 107.196  46.959  1.00  0.00           C
ATOM   9138 3C21 POPE  120     102.661 106.606  48.288  1.00  0.00           C
ATOM   9141 4C21 POPE  120     102.361 107.666  49.379  1.00  0.00           C
ATOM   9144 5C21 POPE  120     101.371 108.736  48.919  1.00  0.00           C
ATOM   9147 6C21 POPE  120     100.971 109.726  50.028  1.00  0.00           C
ATOM   9150 7C21 POPE  120     100.151 110.906  49.479  1.00  0.00           C
ATOM   9153 8C21 POPE  120      99.701 111.886  50.559  1.00  0.00           C
ATOM   9157  C33 POPE  120      97.141 102.616  38.539  1.00  0.00           C
ATOM   9160  C34 POPE  120      97.681 102.866  39.958  1.00  0.00           C
ATOM   9163  C35 POPE  120      96.781 102.306  41.059  1.00  0.00           C
ATOM   9166  C36 POPE  120      97.471 102.116  42.418  1.00  0.00           C
ATOM   9169  C37 POPE  120      97.571 103.406  43.249  1.00  0.00           C
ATOM   9172  C38 POPE  120      98.431 103.256  44.519  1.00  0.00           C
ATOM   9175  C39 POPE  120      97.891 102.306  45.599  1.00  0.00           C
ATOM   9178 0C31 POPE  120      96.851 102.916  46.559  1.00  0.00           C
ATOM   9181 1C31 POPE  120      96.691 102.036  47.809  1.00  0.00           C
ATOM   9184 2C31 POPE  120      95.831 102.646  48.928  1.00  0.00           C
ATOM   9187 3C31 POPE  120      94.311 102.546  48.689  1.00  0.00           C
ATOM   9190 4C31 POPE  120      93.771 101.116  48.679  1.00  0.00           C
ATOM   9193 5C31 POPE  120      92.241 101.076  48.749  1.00  0.00           C
ATOM   9196 6C31 POPE  120      91.661  99.656  48.668  1.00  0.00           C
ATOM   9200  NH3 POPE  121      19.161   6.136  69.049  1.00  0.00           N
ATOM   9204  C12 POPE  121      20.531   6.536  69.508  1.00  0.00           C
ATOM   9207  C11 POPE  121      21.571   5.506  69.089  1.00  0.00           C
ATOM   9210  P   POPE  121      24.111   5.096  69.318  1.00  0.00           P
ATOM   9211  O13 POPE  121      25.081   5.396  70.398  1.00  0.00           O
ATOM   9212  O14 POPE  121      23.681   3.696  69.089  1.00  0.00           O
ATOM   9213  O11 POPE  121      24.561   5.766  67.949  1.00  0.00           O
ATOM   9214  O12 POPE  121      22.811   5.946  69.618  1.00  0.00           O
ATOM   9215  C1  POPE  121      24.291   5.126  66.699  1.00  0.00           C
ATOM   9218  C2  POPE  121      24.581   6.076  65.498  1.00  0.00           C
ATOM   9220  O21 POPE  121      23.881   5.686  64.299  1.00  0.00           O
ATOM   9221  C21 POPE  121      24.281   4.606  63.639  1.00  0.00           C
ATOM   9222  O22 POPE  121      25.121   3.806  63.998  1.00  0.00           O
ATOM   9223  C22 POPE  121      23.521   4.556  62.299  1.00  0.00           C
ATOM   9226  C3  POPE  121      26.111   6.356  65.299  1.00  0.00           C
ATOM   9229  O31 POPE  121      26.311   7.246  64.159  1.00  0.00           O
ATOM   9230  C31 POPE  121      27.111   6.756  63.208  1.00  0.00           C
ATOM   9231  O32 POPE  121      28.101   6.076  63.398  1.00  0.00           O
ATOM   9232  C32 POPE  121      26.431   6.916  61.849  1.00  0.00           C
ATOM   9235  C23 POPE  121      24.361   3.896  61.179  1.00  0.00           C
ATOM   9238  C24 POPE  121      23.641   3.796  59.819  1.00  0.00           C
ATOM   9241  C25 POPE  121      24.581   3.376  58.668  1.00  0.00           C
ATOM   9244  C26 POPE  121      23.831   3.136  57.339  1.00  0.00           C
ATOM   9247  C27 POPE  121      24.751   2.966  56.119  1.00  0.00           C
ATOM   9250  C28 POPE  121      24.011   2.506  54.828  1.00  0.00           C
ATOM   9253  C29 POPE  121      23.021   3.506  54.309  1.00  0.00           C
ATOM   9255 0C21 POPE  121      22.701   3.836  53.039  1.00  0.00           C
ATOM   9257 1C21 POPE  121      23.151   3.266  51.708  1.00  0.00           C
ATOM   9260 2C21 POPE  121      23.791   1.856  51.629  1.00  0.00           C
ATOM   9263 3C21 POPE  121      23.741   1.276  50.209  1.00  0.00           C
ATOM   9266 4C21 POPE  121      24.201  -0.186  50.139  1.00  0.00           C
ATOM   9269 5C21 POPE  121      25.721  -0.346  50.058  1.00  0.00           C
ATOM   9272 6C21 POPE  121      26.211  -1.786  50.269  1.00  0.00           C
ATOM   9275 7C21 POPE  121      27.741  -1.926  50.189  1.00  0.00           C
ATOM   9278 8C21 POPE  121      28.271  -3.286  50.648  1.00  0.00           C
ATOM   9282  C33 POPE  121      26.821   8.186  61.078  1.00  0.00           C
ATOM   9285  C34 POPE  121      26.261   8.136  59.659  1.00  0.00           C
ATOM   9288  C35 POPE  121      27.151   7.316  58.718  1.00  0.00           C
ATOM   9291  C36 POPE  121      26.681   7.356  57.269  1.00  0.00           C
ATOM   9294  C37 POPE  121      27.741   6.806  56.309  1.00  0.00           C
ATOM   9297  C38 POPE  121      27.261   6.956  54.859  1.00  0.00           C
ATOM   9300  C39 POPE  121      28.221   6.356  53.829  1.00  0.00           C
ATOM   9303 0C31 POPE  121      27.561   6.386  52.439  1.00  0.00           C
ATOM   9306 1C31 POPE  121      28.371   5.706  51.339  1.00  0.00           C
ATOM   9309 2C31 POPE  121      27.441   4.936  50.388  1.00  0.00           C
ATOM   9312 3C31 POPE  121      27.881   4.956  48.919  1.00  0.00           C
ATOM   9315 4C31 POPE  121      26.981   4.046  48.078  1.00  0.00           C
ATOM   9318 5C31 POPE  121      27.141   4.216  46.568  1.00  0.00           C
ATOM   9321 6C31 POPE  121      26.191   3.296  45.799  1.00  0.00           C
ATOM   9325  NH3 POPE  122     112.551  51.596  72.829  1.00  0.00           N
ATOM   9329  C12 POPE  122     111.971  50.216  72.648  1.00  0.00           C
ATOM   9332  C11 POPE  122     110.431  50.276  72.709  1.00  0.00           C
ATOM   9335  P   POPE  122     108.381  48.856  71.999  1.00  0.00           P
ATOM   9336  O13 POPE  122     108.091  47.456  71.639  1.00  0.00           O
ATOM   9337  O14 POPE  122     107.591  49.396  73.138  1.00  0.00           O
ATOM   9338  O11 POPE  122     108.201  49.786  70.719  1.00  0.00           O
ATOM   9339  O12 POPE  122     109.911  48.986  72.368  1.00  0.00           O
ATOM   9340  C1  POPE  122     109.221  49.626  69.708  1.00  0.00           C
ATOM   9343  C2  POPE  122     108.991  50.536  68.468  1.00  0.00           C
ATOM   9345  O21 POPE  122     110.231  50.686  67.769  1.00  0.00           O
ATOM   9346  C21 POPE  122     110.431  49.816  66.818  1.00  0.00           C
ATOM   9347  O22 POPE  122     109.701  48.866  66.559  1.00  0.00           O
ATOM   9348  C22 POPE  122     111.641  50.266  65.999  1.00  0.00           C
ATOM   9351  C3  POPE  122     108.491  51.966  68.819  1.00  0.00           C
ATOM   9354  O31 POPE  122     108.851  52.976  67.868  1.00  0.00           O
ATOM   9355  C31 POPE  122     108.241  53.246  66.709  1.00  0.00           C
ATOM   9356  O32 POPE  122     108.341  54.326  66.148  1.00  0.00           O
ATOM   9357  C32 POPE  122     107.401  52.066  66.169  1.00  0.00           C
ATOM   9360  C23 POPE  122     112.131  49.226  64.968  1.00  0.00           C
ATOM   9363  C24 POPE  122     112.521  49.866  63.629  1.00  0.00           C
ATOM   9366  C25 POPE  122     111.301  50.286  62.789  1.00  0.00           C
ATOM   9369  C26 POPE  122     111.721  50.936  61.469  1.00  0.00           C
ATOM   9372  C27 POPE  122     110.531  51.216  60.539  1.00  0.00           C
ATOM   9375  C28 POPE  122     110.941  51.986  59.269  1.00  0.00           C
ATOM   9378  C29 POPE  122     109.761  52.176  58.359  1.00  0.00           C
ATOM   9380 0C21 POPE  122     109.711  51.936  57.029  1.00  0.00           C
ATOM   9382 1C21 POPE  122     110.851  51.456  56.159  1.00  0.00           C
ATOM   9385 2C21 POPE  122     110.521  50.166  55.368  1.00  0.00           C
ATOM   9388 3C21 POPE  122     111.611  49.876  54.328  1.00  0.00           C
ATOM   9391 4C21 POPE  122     111.191  48.836  53.279  1.00  0.00           C
ATOM   9394 5C21 POPE  122     111.751  47.426  53.519  1.00  0.00           C
ATOM   9397 6C21 POPE  122     112.111  46.756  52.188  1.00  0.00           C
ATOM   9400 7C21 POPE  122     112.691  45.346  52.339  1.00  0.00           C
ATOM   9403 8C21 POPE  122     113.121  44.776  50.979  1.00  0.00           C
ATOM   9407  C33 POPE  122     106.691  52.376  64.819  1.00  0.00           C
ATOM   9410  C34 POPE  122     107.431  51.866  63.569  1.00  0.00           C
ATOM   9413  C35 POPE  122     106.831  50.556  63.019  1.00  0.00           C
ATOM   9416  C36 POPE  122     107.181  50.316  61.539  1.00  0.00           C
ATOM   9419  C37 POPE  122     106.311  49.236  60.889  1.00  0.00           C
ATOM   9422  C38 POPE  122     106.251  49.296  59.349  1.00  0.00           C
ATOM   9425  C39 POPE  122     105.411  50.456  58.778  1.00  0.00           C
ATOM   9428 0C31 POPE  122     105.111  50.236  57.288  1.00  0.00           C
ATOM   9431 1C31 POPE  122     104.281  51.366  56.659  1.00  0.00           C
ATOM   9434 2C31 POPE  122     104.011  51.076  55.168  1.00  0.00           C
ATOM   9437 3C31 POPE  122     103.621  52.316  54.349  1.00  0.00           C
ATOM   9440 4C31 POPE  122     104.421  52.376  53.028  1.00  0.00           C
ATOM   9443 5C31 POPE  122     104.111  53.576  52.129  1.00  0.00           C
ATOM   9446 6C31 POPE  122     104.951  53.576  50.849  1.00  0.00           C
ATOM   9450  NH3 POPE  123     124.021  40.776  27.208  1.00  0.00           N
ATOM   9454  C12 POPE  123     123.521  39.646  28.099  1.00  0.00           C
ATOM   9457  C11 POPE  123     122.941  38.476  27.289  1.00  0.00           C
ATOM   9460  P   POPE  123     122.281  36.086  28.319  1.00  0.00           P
ATOM   9461  O13 POPE  123     123.431  35.566  27.549  1.00  0.00           O
ATOM   9462  O14 POPE  123     120.991  35.376  28.149  1.00  0.00           O
ATOM   9463  O11 POPE  123     122.641  35.986  29.869  1.00  0.00           O
ATOM   9464  O12 POPE  123     122.141  37.636  28.109  1.00  0.00           O
ATOM   9465  C1  POPE  123     123.211  37.126  30.519  1.00  0.00           C
ATOM   9468  C2  POPE  123     123.131  37.026  32.078  1.00  0.00           C
ATOM   9470  O21 POPE  123     124.251  37.636  32.719  1.00  0.00           O
ATOM   9471  C21 POPE  123     124.651  38.816  32.309  1.00  0.00           C
ATOM   9472  O22 POPE  123     124.001  39.606  31.639  1.00  0.00           O
ATOM   9473  C22 POPE  123     126.121  38.986  32.719  1.00  0.00           C
ATOM   9476  C3  POPE  123     123.111  35.566  32.549  1.00  0.00           C
ATOM   9479  O31 POPE  123     122.671  35.436  33.899  1.00  0.00           O
ATOM   9480  C31 POPE  123     123.551  35.456  34.879  1.00  0.00           C
ATOM   9481  O32 POPE  123     124.731  35.736  34.819  1.00  0.00           O
ATOM   9482  C32 POPE  123     122.821  34.926  36.109  1.00  0.00           C
ATOM   9485  C23 POPE  123     126.371  39.726  34.059  1.00  0.00           C
ATOM   9488  C24 POPE  123     127.511  39.066  34.828  1.00  0.00           C
ATOM   9491  C25 POPE  123     128.021  39.756  36.109  1.00  0.00           C
ATOM   9494  C26 POPE  123     128.961  38.846  36.919  1.00  0.00           C
ATOM   9497  C27 POPE  123     129.631  39.556  38.109  1.00  0.00           C
ATOM   9500  C28 POPE  123     130.511  38.616  38.969  1.00  0.00           C
ATOM   9503  C29 POPE  123     131.363  39.406  39.929  1.00  0.00           C
ATOM   9505 0C21 POPE  123     132.103  38.926  40.958  1.00  0.00           C
ATOM   9507 1C21 POPE  123     132.203  37.496  41.428  1.00  0.00           C
ATOM   9510 2C21 POPE  123     132.163  37.416  42.979  1.00  0.00           C
ATOM   9513 3C21 POPE  123     133.483  37.756  43.699  1.00  0.00           C
ATOM   9516 4C21 POPE  123     133.263  38.236  45.139  1.00  0.00           C
ATOM   9519 5C21 POPE  123     134.133  37.556  46.208  1.00  0.00           C
ATOM   9522 6C21 POPE  123     133.763  36.076  46.448  1.00  0.00           C
ATOM   9525 7C21 POPE  123     134.343  35.526  47.759  1.00  0.00           C
ATOM   9528 8C21 POPE  123     133.983  34.056  47.999  1.00  0.00           C
ATOM   9532  C33 POPE  123     123.321  35.456  37.458  1.00  0.00           C
ATOM   9535  C34 POPE  123     122.631  34.656  38.569  1.00  0.00           C
ATOM   9538  C35 POPE  123     122.821  35.226  39.968  1.00  0.00           C
ATOM   9541  C36 POPE  123     122.011  34.446  41.019  1.00  0.00           C
ATOM   9544  C37 POPE  123     121.721  35.296  42.258  1.00  0.00           C
ATOM   9547  C38 POPE  123     120.611  34.726  43.139  1.00  0.00           C
ATOM   9550  C39 POPE  123     121.071  33.656  44.129  1.00  0.00           C
ATOM   9553 0C31 POPE  123     119.961  33.306  45.139  1.00  0.00           C
ATOM   9556 1C31 POPE  123     120.431  32.296  46.189  1.00  0.00           C
ATOM   9559 2C31 POPE  123     119.411  32.056  47.319  1.00  0.00           C
ATOM   9562 3C31 POPE  123     119.951  32.496  48.689  1.00  0.00           C
ATOM   9565 4C31 POPE  123     119.071  32.026  49.859  1.00  0.00           C
ATOM   9568 5C31 POPE  123     119.731  32.316  51.218  1.00  0.00           C
ATOM   9571 6C31 POPE  123     118.981  31.696  52.398  1.00  0.00           C
ATOM   9575  NH3 POPE  124      63.981  46.906  23.419  1.00  0.00           N
ATOM   9579  C12 POPE  124      63.771  46.006  24.619  1.00  0.00           C
ATOM   9582  C11 POPE  124      63.831  44.496  24.299  1.00  0.00           C
ATOM   9585  P   POPE  124      65.041  43.206  26.278  1.00  0.00           P
ATOM   9586  O13 POPE  124      65.881  42.296  25.449  1.00  0.00           O
ATOM   9587  O14 POPE  124      64.681  42.726  27.629  1.00  0.00           O
ATOM   9588  O11 POPE  124      65.771  44.596  26.369  1.00  0.00           O
ATOM   9589  O12 POPE  124      63.741  43.666  25.469  1.00  0.00           O
ATOM   9590  C1  POPE  124      66.051  45.366  27.528  1.00  0.00           C
ATOM   9593  C2  POPE  124      64.811  46.106  28.159  1.00  0.00           C
ATOM   9595  O21 POPE  124      64.971  47.476  28.599  1.00  0.00           O
ATOM   9596  C21 POPE  124      66.001  48.156  29.099  1.00  0.00           C
ATOM   9597  O22 POPE  124      65.981  49.376  29.209  1.00  0.00           O
ATOM   9598  C22 POPE  124      67.181  47.326  29.609  1.00  0.00           C
ATOM   9601  C3  POPE  124      64.041  45.246  29.199  1.00  0.00           C
ATOM   9604  O31 POPE  124      63.041  45.996  29.899  1.00  0.00           O
ATOM   9605  C31 POPE  124      63.001  46.096  31.239  1.00  0.00           C
ATOM   9606  O32 POPE  124      61.991  46.426  31.849  1.00  0.00           O
ATOM   9607  C32 POPE  124      64.331  45.856  31.959  1.00  0.00           C
ATOM   9610  C23 POPE  124      68.241  48.106  30.438  1.00  0.00           C
ATOM   9613  C24 POPE  124      69.571  47.346  30.599  1.00  0.00           C
ATOM   9616  C25 POPE  124      70.661  48.186  31.278  1.00  0.00           C
ATOM   9619  C26 POPE  124      71.961  47.406  31.539  1.00  0.00           C
ATOM   9622  C27 POPE  124      72.951  48.276  32.349  1.00  0.00           C
ATOM   9625  C28 POPE  124      74.281  47.596  32.738  1.00  0.00           C
ATOM   9628  C29 POPE  124      75.031  48.516  33.669  1.00  0.00           C
ATOM   9630 0C21 POPE  124      75.201  48.386  34.999  1.00  0.00           C
ATOM   9632 1C21 POPE  124      74.681  47.256  35.868  1.00  0.00           C
ATOM   9635 2C21 POPE  124      74.261  47.656  37.299  1.00  0.00           C
ATOM   9638 3C21 POPE  124      72.771  48.026  37.449  1.00  0.00           C
ATOM   9641 4C21 POPE  124      72.481  49.526  37.429  1.00  0.00           C
ATOM   9644 5C21 POPE  124      72.951  50.266  38.689  1.00  0.00           C
ATOM   9647 6C21 POPE  124      71.851  50.576  39.699  1.00  0.00           C
ATOM   9650 7C21 POPE  124      72.391  51.356  40.899  1.00  0.00           C
ATOM   9653 8C21 POPE  124      71.311  51.926  41.819  1.00  0.00           C
ATOM   9657  C33 POPE  124      64.501  44.416  32.499  1.00  0.00           C
ATOM   9660  C34 POPE  124      65.971  43.976  32.618  1.00  0.00           C
ATOM   9663  C35 POPE  124      66.861  44.976  33.368  1.00  0.00           C
ATOM   9666  C36 POPE  124      68.181  44.386  33.858  1.00  0.00           C
ATOM   9669  C37 POPE  124      69.101  45.476  34.409  1.00  0.00           C
ATOM   9672  C38 POPE  124      70.221  44.956  35.319  1.00  0.00           C
ATOM   9675  C39 POPE  124      69.861  44.806  36.799  1.00  0.00           C
ATOM   9678 0C31 POPE  124      71.101  44.566  37.679  1.00  0.00           C
ATOM   9681 1C31 POPE  124      70.881  45.026  39.129  1.00  0.00           C
ATOM   9684 2C31 POPE  124      72.151  44.976  39.989  1.00  0.00           C
ATOM   9687 3C31 POPE  124      72.231  43.756  40.909  1.00  0.00           C
ATOM   9690 4C31 POPE  124      73.461  43.796  41.828  1.00  0.00           C
ATOM   9693 5C31 POPE  124      73.361  42.796  42.989  1.00  0.00           C
ATOM   9696 6C31 POPE  124      74.651  42.696  43.819  1.00  0.00           C
ATOM   9700  NH3 POPE  125     113.571 106.286  30.219  1.00  0.00           N
ATOM   9704  C12 POPE  125     112.821 105.006  30.399  1.00  0.00           C
ATOM   9707  C11 POPE  125     111.651 104.836  29.419  1.00  0.00           C
ATOM   9710  P   POPE  125     109.881 102.976  28.799  1.00  0.00           P
ATOM   9711  O13 POPE  125     109.261 104.076  28.019  1.00  0.00           O
ATOM   9712  O14 POPE  125     110.301 101.816  27.979  1.00  0.00           O
ATOM   9713  O11 POPE  125     108.871 102.506  29.929  1.00  0.00           O
ATOM   9714  O12 POPE  125     111.111 103.526  29.599  1.00  0.00           O
ATOM   9715  C1  POPE  125     108.101 103.416  30.739  1.00  0.00           C
ATOM   9718  C2  POPE  125     108.921 104.116  31.878  1.00  0.00           C
ATOM   9720  O21 POPE  125     108.521 103.656  33.188  1.00  0.00           O
ATOM   9721  C21 POPE  125     107.471 104.186  33.819  1.00  0.00           C
ATOM   9722  O22 POPE  125     106.681 104.986  33.359  1.00  0.00           O
ATOM   9723  C22 POPE  125     107.431 103.566  35.219  1.00  0.00           C
ATOM   9726  C3  POPE  125     108.991 105.666  31.699  1.00  0.00           C
ATOM   9729  O31 POPE  125     110.131 106.186  32.419  1.00  0.00           O
ATOM   9730  C31 POPE  125     109.831 106.776  33.578  1.00  0.00           C
ATOM   9731  O32 POPE  125     108.721 107.146  33.929  1.00  0.00           O
ATOM   9732  C32 POPE  125     111.071 106.736  34.449  1.00  0.00           C
ATOM   9735  C23 POPE  125     106.671 104.386  36.299  1.00  0.00           C
ATOM   9738  C24 POPE  125     107.231 104.056  37.699  1.00  0.00           C
ATOM   9741  C25 POPE  125     106.421 104.566  38.899  1.00  0.00           C
ATOM   9744  C26 POPE  125     107.301 104.696  40.169  1.00  0.00           C
ATOM   9747  C27 POPE  125     106.621 104.336  41.498  1.00  0.00           C
ATOM   9750  C28 POPE  125     107.581 104.576  42.698  1.00  0.00           C
ATOM   9753  C29 POPE  125     107.261 103.776  43.948  1.00  0.00           C
ATOM   9755 0C21 POPE  125     107.831 103.926  45.159  1.00  0.00           C
ATOM   9757 1C21 POPE  125     108.871 104.956  45.549  1.00  0.00           C
ATOM   9760 2C21 POPE  125     108.721 105.556  46.968  1.00  0.00           C
ATOM   9763 3C21 POPE  125     109.721 104.976  47.999  1.00  0.00           C
ATOM   9766 4C21 POPE  125     109.921 105.846  49.269  1.00  0.00           C
ATOM   9769 5C21 POPE  125     110.821 107.076  49.049  1.00  0.00           C
ATOM   9772 6C21 POPE  125     111.511 107.586  50.309  1.00  0.00           C
ATOM   9775 7C21 POPE  125     112.481 108.746  50.009  1.00  0.00           C
ATOM   9778 8C21 POPE  125     113.201 109.276  51.259  1.00  0.00           C
ATOM   9782  C33 POPE  125     111.601 105.286  34.618  1.00  0.00           C
ATOM   9785  C34 POPE  125     112.181 105.006  36.008  1.00  0.00           C
ATOM   9788  C35 POPE  125     111.131 104.746  37.098  1.00  0.00           C
ATOM   9791  C36 POPE  125     111.791 104.646  38.488  1.00  0.00           C
ATOM   9794  C37 POPE  125     110.851 104.416  39.679  1.00  0.00           C
ATOM   9797  C38 POPE  125     111.571 104.486  41.039  1.00  0.00           C
ATOM   9800  C39 POPE  125     112.501 103.296  41.339  1.00  0.00           C
ATOM   9803 0C31 POPE  125     111.771 102.026  41.809  1.00  0.00           C
ATOM   9806 1C31 POPE  125     112.741 100.896  42.208  1.00  0.00           C
ATOM   9809 2C31 POPE  125     112.031  99.636  42.729  1.00  0.00           C
ATOM   9812 3C31 POPE  125     111.851  99.586  44.258  1.00  0.00           C
ATOM   9815 4C31 POPE  125     113.021  98.916  44.999  1.00  0.00           C
ATOM   9818 5C31 POPE  125     112.761  98.736  46.509  1.00  0.00           C
ATOM   9821 6C31 POPE  125     113.051  97.316  47.019  1.00  0.00           C
ATOM   9825  NH3 POPE  126      21.551  88.986  29.569  1.00  0.00           N
ATOM   9829  C12 POPE  126      22.881  88.826  30.259  1.00  0.00           C
ATOM   9832  C11 POPE  126      24.031  89.566  29.578  1.00  0.00           C
ATOM   9835  P   POPE  126      26.481  90.236  30.238  1.00  0.00           P
ATOM   9836  O13 POPE  126      27.551  89.576  29.438  1.00  0.00           O
ATOM   9837  O14 POPE  126      26.021  91.546  29.759  1.00  0.00           O
ATOM   9838  O11 POPE  126      26.961  90.366  31.739  1.00  0.00           O
ATOM   9839  O12 POPE  126      25.221  89.296  30.319  1.00  0.00           O
ATOM   9840  C1  POPE  126      26.071  90.166  32.819  1.00  0.00           C
ATOM   9843  C2  POPE  126      26.711  90.706  34.119  1.00  0.00           C
ATOM   9845  O21 POPE  126      26.241  89.876  35.188  1.00  0.00           O
ATOM   9846  C21 POPE  126      25.421  90.226  36.129  1.00  0.00           C
ATOM   9847  O22 POPE  126      24.951  91.326  36.399  1.00  0.00           O
ATOM   9848  C22 POPE  126      25.081  88.926  36.859  1.00  0.00           C
ATOM   9851  C3  POPE  126      26.581  92.256  34.249  1.00  0.00           C
ATOM   9854  O31 POPE  126      27.351  92.716  35.379  1.00  0.00           O
ATOM   9855  C31 POPE  126      27.031  93.946  35.778  1.00  0.00           C
ATOM   9856  O32 POPE  126      26.271  94.706  35.209  1.00  0.00           O
ATOM   9857  C32 POPE  126      27.811  94.276  37.069  1.00  0.00           C
ATOM   9860  C23 POPE  126      24.001  89.056  37.949  1.00  0.00           C
ATOM   9863  C24 POPE  126      23.631  87.666  38.469  1.00  0.00           C
ATOM   9866  C25 POPE  126      22.651  87.646  39.659  1.00  0.00           C
ATOM   9869  C26 POPE  126      23.321  88.076  40.979  1.00  0.00           C
ATOM   9872  C27 POPE  126      23.171  87.056  42.129  1.00  0.00           C
ATOM   9875  C28 POPE  126      23.951  87.496  43.389  1.00  0.00           C
ATOM   9878  C29 POPE  126      24.441  86.346  44.229  1.00  0.00           C
ATOM   9880 0C21 POPE  126      24.361  86.226  45.569  1.00  0.00           C
ATOM   9882 1C21 POPE  126      23.751  87.196  46.549  1.00  0.00           C
ATOM   9885 2C21 POPE  126      24.771  87.746  47.569  1.00  0.00           C
ATOM   9888 3C21 POPE  126      24.051  88.586  48.639  1.00  0.00           C
ATOM   9891 4C21 POPE  126      24.951  89.156  49.749  1.00  0.00           C
ATOM   9894 5C21 POPE  126      24.071  89.836  50.809  1.00  0.00           C
ATOM   9897 6C21 POPE  126      24.811  90.436  52.008  1.00  0.00           C
ATOM   9900 7C21 POPE  126      23.811  90.946  53.059  1.00  0.00           C
ATOM   9903 8C21 POPE  126      24.461  91.566  54.299  1.00  0.00           C
ATOM   9907  C33 POPE  126      27.501  93.306  38.249  1.00  0.00           C
ATOM   9910  C34 POPE  126      28.751  92.856  39.029  1.00  0.00           C
ATOM   9913  C35 POPE  126      28.861  91.336  39.199  1.00  0.00           C
ATOM   9916  C36 POPE  126      27.951  90.776  40.309  1.00  0.00           C
ATOM   9919  C37 POPE  126      27.941  89.236  40.269  1.00  0.00           C
ATOM   9922  C38 POPE  126      27.011  88.546  41.269  1.00  0.00           C
ATOM   9925  C39 POPE  126      27.681  88.066  42.569  1.00  0.00           C
ATOM   9928 0C31 POPE  126      27.841  89.186  43.589  1.00  0.00           C
ATOM   9931 1C31 POPE  126      28.061  88.706  45.028  1.00  0.00           C
ATOM   9934 2C31 POPE  126      28.031  89.926  45.958  1.00  0.00           C
ATOM   9937 3C31 POPE  126      28.631  89.706  47.348  1.00  0.00           C
ATOM   9940 4C31 POPE  126      29.031  91.066  47.949  1.00  0.00           C
ATOM   9943 5C31 POPE  126      29.501  90.986  49.398  1.00  0.00           C
ATOM   9946 6C31 POPE  126      29.901  92.356  49.958  1.00  0.00           C
ATOM   9950  NH3 POPE  127      64.431  26.576  27.239  1.00  0.00           N
ATOM   9954  C12 POPE  127      65.591  27.546  27.078  1.00  0.00           C
ATOM   9957  C11 POPE  127      65.301  28.886  27.779  1.00  0.00           C
ATOM   9960  P   POPE  127      66.551  31.136  28.369  1.00  0.00           P
ATOM   9961  O13 POPE  127      67.991  31.496  28.249  1.00  0.00           O
ATOM   9962  O14 POPE  127      65.561  32.176  27.989  1.00  0.00           O
ATOM   9963  O11 POPE  127      66.261  30.576  29.829  1.00  0.00           O
ATOM   9964  O12 POPE  127      66.341  29.826  27.489  1.00  0.00           O
ATOM   9965  C1  POPE  127      67.161  30.696  30.929  1.00  0.00           C
ATOM   9968  C2  POPE  127      67.521  29.326  31.559  1.00  0.00           C
ATOM   9970  O21 POPE  127      68.661  29.486  32.419  1.00  0.00           O
ATOM   9971  C21 POPE  127      68.561  30.186  33.519  1.00  0.00           C
ATOM   9972  O22 POPE  127      67.531  30.616  34.029  1.00  0.00           O
ATOM   9973  C22 POPE  127      69.991  30.346  34.049  1.00  0.00           C
ATOM   9976  C3  POPE  127      67.901  28.276  30.469  1.00  0.00           C
ATOM   9979  O31 POPE  127      68.451  27.076  31.059  1.00  0.00           O
ATOM   9980  C31 POPE  127      67.541  26.456  31.799  1.00  0.00           C
ATOM   9981  O32 POPE  127      66.361  26.336  31.509  1.00  0.00           O
ATOM   9982  C32 POPE  127      68.161  26.166  33.169  1.00  0.00           C
ATOM   9985  C23 POPE  127      70.281  31.496  35.039  1.00  0.00           C
ATOM   9988  C24 POPE  127      71.781  31.526  35.359  1.00  0.00           C
ATOM   9991  C25 POPE  127      72.231  32.666  36.289  1.00  0.00           C
ATOM   9994  C26 POPE  127      71.461  32.696  37.609  1.00  0.00           C
ATOM   9997  C27 POPE  127      72.051  33.656  38.648  1.00  0.00           C
ATOM  10000  C28 POPE  127      71.171  33.696  39.909  1.00  0.00           C
ATOM  10003  C29 POPE  127      71.771  34.436  41.089  1.00  0.00           C
ATOM  10005 0C21 POPE  127      71.971  33.936  42.328  1.00  0.00           C
ATOM  10007 1C21 POPE  127      71.641  32.546  42.809  1.00  0.00           C
ATOM  10010 2C21 POPE  127      70.731  32.476  44.049  1.00  0.00           C
ATOM  10013 3C21 POPE  127      70.151  31.056  44.199  1.00  0.00           C
ATOM  10016 4C21 POPE  127      69.511  30.746  45.569  1.00  0.00           C
ATOM  10019 5C21 POPE  127      68.391  31.706  45.969  1.00  0.00           C
ATOM  10022 6C21 POPE  127      67.421  31.076  46.989  1.00  0.00           C
ATOM  10025 7C21 POPE  127      66.451  32.076  47.619  1.00  0.00           C
ATOM  10028 8C21 POPE  127      65.381  31.386  48.469  1.00  0.00           C
ATOM  10032  C33 POPE  127      67.261  26.726  34.299  1.00  0.00           C
ATOM  10035  C34 POPE  127      67.951  26.876  35.659  1.00  0.00           C
ATOM  10038  C35 POPE  127      68.051  25.556  36.438  1.00  0.00           C
ATOM  10041  C36 POPE  127      68.711  25.716  37.809  1.00  0.00           C
ATOM  10044  C37 POPE  127      68.711  24.416  38.629  1.00  0.00           C
ATOM  10047  C38 POPE  127      69.521  24.546  39.919  1.00  0.00           C
ATOM  10050  C39 POPE  127      69.851  23.196  40.559  1.00  0.00           C
ATOM  10053 0C31 POPE  127      69.001  22.856  41.789  1.00  0.00           C
ATOM  10056 1C31 POPE  127      69.441  21.516  42.418  1.00  0.00           C
ATOM  10059 2C31 POPE  127      68.431  20.976  43.438  1.00  0.00           C
ATOM  10062 3C31 POPE  127      68.761  21.346  44.889  1.00  0.00           C
ATOM  10065 4C31 POPE  127      69.881  20.486  45.489  1.00  0.00           C
ATOM  10068 5C31 POPE  127      70.091  20.746  46.989  1.00  0.00           C
ATOM  10071 6C31 POPE  127      71.151  19.826  47.619  1.00  0.00           C
ATOM  10075  NH3 POPE  128      24.071  55.566  72.459  1.00  0.00           N
ATOM  10079  C12 POPE  128      25.461  56.116  72.419  1.00  0.00           C
ATOM  10082  C11 POPE  128      25.931  56.336  70.979  1.00  0.00           C
ATOM  10085  P   POPE  128      28.401  56.426  70.038  1.00  0.00           P
ATOM  10086  O13 POPE  128      29.671  57.036  70.518  1.00  0.00           O
ATOM  10087  O14 POPE  128      28.351  54.956  69.909  1.00  0.00           O
ATOM  10088  O11 POPE  128      27.971  57.086  68.669  1.00  0.00           O
ATOM  10089  O12 POPE  128      27.241  56.866  71.019  1.00  0.00           O
ATOM  10090  C1  POPE  128      26.751  56.796  67.998  1.00  0.00           C
ATOM  10093  C2  POPE  128      26.821  57.236  66.519  1.00  0.00           C
ATOM  10095  O21 POPE  128      25.701  56.686  65.809  1.00  0.00           O
ATOM  10096  C21 POPE  128      24.621  57.446  65.749  1.00  0.00           C
ATOM  10097  O22 POPE  128      24.531  58.586  66.148  1.00  0.00           O
ATOM  10098  C22 POPE  128      23.481  56.586  65.189  1.00  0.00           C
ATOM  10101  C3  POPE  128      28.091  56.706  65.809  1.00  0.00           C
ATOM  10104  O31 POPE  128      28.111  57.106  64.428  1.00  0.00           O
ATOM  10105  C31 POPE  128      28.541  58.346  64.209  1.00  0.00           C
ATOM  10106  O32 POPE  128      29.011  59.086  65.059  1.00  0.00           O
ATOM  10107  C32 POPE  128      28.271  58.696  62.738  1.00  0.00           C
ATOM  10110  C23 POPE  128      22.931  57.046  63.819  1.00  0.00           C
ATOM  10113  C24 POPE  128      21.481  57.536  63.939  1.00  0.00           C
ATOM  10116  C25 POPE  128      21.081  58.476  62.808  1.00  0.00           C
ATOM  10119  C26 POPE  128      20.871  57.826  61.439  1.00  0.00           C
ATOM  10122  C27 POPE  128      20.591  58.916  60.399  1.00  0.00           C
ATOM  10125  C28 POPE  128      20.421  58.416  58.959  1.00  0.00           C
ATOM  10128  C29 POPE  128      20.431  59.616  58.039  1.00  0.00           C
ATOM  10130 0C21 POPE  128      19.931  59.686  56.789  1.00  0.00           C
ATOM  10132 1C21 POPE  128      19.241  58.576  56.028  1.00  0.00           C
ATOM  10135 2C21 POPE  128      18.351  59.116  54.889  1.00  0.00           C
ATOM  10138 3C21 POPE  128      17.111  59.886  55.368  1.00  0.00           C
ATOM  10141 4C21 POPE  128      15.811  59.086  55.209  1.00  0.00           C
ATOM  10144 5C21 POPE  128      14.591  59.806  55.799  1.00  0.00           C
ATOM  10147 6C21 POPE  128      13.291  59.006  55.618  1.00  0.00           C
ATOM  10150 7C21 POPE  128      12.141  59.566  56.459  1.00  0.00           C
ATOM  10153 8C21 POPE  128      10.801  58.846  56.278  1.00  0.00           C
ATOM  10157  C33 POPE  128      28.031  60.216  62.509  1.00  0.00           C
ATOM  10160  C34 POPE  128      27.701  60.596  61.059  1.00  0.00           C
ATOM  10163  C35 POPE  128      28.901  60.446  60.108  1.00  0.00           C
ATOM  10166  C36 POPE  128      28.591  60.766  58.639  1.00  0.00           C
ATOM  10169  C37 POPE  128      29.841  60.686  57.748  1.00  0.00           C
ATOM  10172  C38 POPE  128      29.541  60.396  56.269  1.00  0.00           C
ATOM  10175  C39 POPE  128      30.711  60.776  55.349  1.00  0.00           C
ATOM  10178 0C31 POPE  128      30.721  59.966  54.049  1.00  0.00           C
ATOM  10181 1C31 POPE  128      31.351  60.736  52.879  1.00  0.00           C
ATOM  10184 2C31 POPE  128      31.701  59.826  51.699  1.00  0.00           C
ATOM  10187 3C31 POPE  128      33.221  59.686  51.519  1.00  0.00           C
ATOM  10190 4C31 POPE  128      33.641  58.436  50.749  1.00  0.00           C
ATOM  10193 5C31 POPE  128      35.171  58.306  50.669  1.00  0.00           C
ATOM  10196 6C31 POPE  128      35.651  56.956  50.128  1.00  0.00           C
ATOM  10200  NH3 POPE  129      35.681 113.106  75.448  1.00  0.00           N
ATOM  10204  C12 POPE  129      35.391 112.816  73.998  1.00  0.00           C
ATOM  10207  C11 POPE  129      36.681 112.636  73.159  1.00  0.00           C
ATOM  10210  P   POPE  129      37.621 111.916  70.839  1.00  0.00           P
ATOM  10211  O13 POPE  129      38.801 112.666  71.328  1.00  0.00           O
ATOM  10212  O14 POPE  129      37.741 110.436  70.828  1.00  0.00           O
ATOM  10213  O11 POPE  129      37.201 112.416  69.368  1.00  0.00           O
ATOM  10214  O12 POPE  129      36.391 112.326  71.779  1.00  0.00           O
ATOM  10215  C1  POPE  129      38.291 112.666  68.449  1.00  0.00           C
ATOM  10218  C2  POPE  129      37.811 112.966  66.989  1.00  0.00           C
ATOM  10220  O21 POPE  129      38.891 113.516  66.199  1.00  0.00           O
ATOM  10221  C21 POPE  129      39.691 112.646  65.599  1.00  0.00           C
ATOM  10222  O22 POPE  129      39.751 111.446  65.828  1.00  0.00           O
ATOM  10223  C22 POPE  129      40.451 113.376  64.479  1.00  0.00           C
ATOM  10226  C3  POPE  129      36.631 113.996  66.979  1.00  0.00           C
ATOM  10229  O31 POPE  129      36.581 114.866  65.818  1.00  0.00           O
ATOM  10230  C31 POPE  129      36.201 114.286  64.679  1.00  0.00           C
ATOM  10231  O32 POPE  129      35.851 113.126  64.549  1.00  0.00           O
ATOM  10232  C32 POPE  129      36.101 115.326  63.578  1.00  0.00           C
ATOM  10235  C23 POPE  129      40.051 112.956  63.029  1.00  0.00           C
ATOM  10238  C24 POPE  129      40.761 113.846  61.979  1.00  0.00           C
ATOM  10241  C25 POPE  129      40.541 113.436  60.508  1.00  0.00           C
ATOM  10244  C26 POPE  129      41.561 112.416  59.958  1.00  0.00           C
ATOM  10247  C27 POPE  129      41.671 112.456  58.419  1.00  0.00           C
ATOM  10250  C28 POPE  129      42.911 111.756  57.829  1.00  0.00           C
ATOM  10253  C29 POPE  129      42.781 110.266  57.618  1.00  0.00           C
ATOM  10255 0C21 POPE  129      43.051 109.566  56.488  1.00  0.00           C
ATOM  10257 1C21 POPE  129      43.581 110.116  55.189  1.00  0.00           C
ATOM  10260 2C21 POPE  129      44.651 109.256  54.479  1.00  0.00           C
ATOM  10263 3C21 POPE  129      45.851 108.856  55.359  1.00  0.00           C
ATOM  10266 4C21 POPE  129      47.181 108.796  54.578  1.00  0.00           C
ATOM  10269 5C21 POPE  129      48.281 108.026  55.339  1.00  0.00           C
ATOM  10272 6C21 POPE  129      49.681 108.666  55.289  1.00  0.00           C
ATOM  10275 7C21 POPE  129      50.721 107.756  55.958  1.00  0.00           C
ATOM  10278 8C21 POPE  129      52.111 108.376  56.098  1.00  0.00           C
ATOM  10282  C33 POPE  129      36.351 114.826  62.139  1.00  0.00           C
ATOM  10285  C34 POPE  129      35.651 115.746  61.119  1.00  0.00           C
ATOM  10288  C35 POPE  129      35.821 115.326  59.648  1.00  0.00           C
ATOM  10291  C36 POPE  129      34.581 115.726  58.829  1.00  0.00           C
ATOM  10294  C37 POPE  129      34.661 115.406  57.339  1.00  0.00           C
ATOM  10297  C38 POPE  129      33.321 115.646  56.639  1.00  0.00           C
ATOM  10300  C39 POPE  129      33.281 115.146  55.178  1.00  0.00           C
ATOM  10303 0C31 POPE  129      32.501 113.826  55.038  1.00  0.00           C
ATOM  10306 1C31 POPE  129      32.071 113.506  53.598  1.00  0.00           C
ATOM  10309 2C31 POPE  129      31.051 112.366  53.559  1.00  0.00           C
ATOM  10312 3C31 POPE  129      30.381 112.186  52.188  1.00  0.00           C
ATOM  10315 4C31 POPE  129      29.211 111.196  52.239  1.00  0.00           C
ATOM  10318 5C31 POPE  129      28.411 111.126  50.929  1.00  0.00           C
ATOM  10321 6C31 POPE  129      27.201 110.196  51.019  1.00  0.00           C
ATOM  10325  NH3 POPE  130     115.841  83.196  74.708  1.00  0.00           N
ATOM  10329  C12 POPE  130     117.261  82.836  75.069  1.00  0.00           C
ATOM  10332  C11 POPE  130     117.721  81.536  74.399  1.00  0.00           C
ATOM  10335  P   POPE  130     120.141  80.466  74.008  1.00  0.00           P
ATOM  10336  O13 POPE  130     121.151  79.986  74.989  1.00  0.00           O
ATOM  10337  O14 POPE  130     119.521  79.476  73.118  1.00  0.00           O
ATOM  10338  O11 POPE  130     120.831  81.606  73.159  1.00  0.00           O
ATOM  10339  O12 POPE  130     119.051  81.266  74.819  1.00  0.00           O
ATOM  10340  C1  POPE  130     120.131  82.386  72.188  1.00  0.00           C
ATOM  10343  C2  POPE  130     121.081  83.476  71.648  1.00  0.00           C
ATOM  10345  O21 POPE  130     120.321  84.516  71.008  1.00  0.00           O
ATOM  10346  C21 POPE  130     119.841  84.356  69.799  1.00  0.00           C
ATOM  10347  O22 POPE  130     120.011  83.426  69.038  1.00  0.00           O
ATOM  10348  C22 POPE  130     119.001  85.586  69.449  1.00  0.00           C
ATOM  10351  C3  POPE  130     122.261  82.886  70.818  1.00  0.00           C
ATOM  10354  O31 POPE  130     123.121  83.946  70.349  1.00  0.00           O
ATOM  10355  C31 POPE  130     123.171  84.156  69.038  1.00  0.00           C
ATOM  10356  O32 POPE  130     122.781  83.416  68.159  1.00  0.00           O
ATOM  10357  C32 POPE  130     123.741  85.536  68.779  1.00  0.00           C
ATOM  10360  C23 POPE  130     117.621  85.176  68.898  1.00  0.00           C
ATOM  10363  C24 POPE  130     116.741  86.396  68.609  1.00  0.00           C
ATOM  10366  C25 POPE  130     115.271  86.046  68.318  1.00  0.00           C
ATOM  10369  C26 POPE  130     114.881  86.206  66.839  1.00  0.00           C
ATOM  10372  C27 POPE  130     113.371  85.996  66.599  1.00  0.00           C
ATOM  10375  C28 POPE  130     112.921  86.026  65.118  1.00  0.00           C
ATOM  10378  C29 POPE  130     113.411  84.846  64.318  1.00  0.00           C
ATOM  10380 0C21 POPE  130     112.771  84.156  63.349  1.00  0.00           C
ATOM  10382 1C21 POPE  130     111.391  84.366  62.789  1.00  0.00           C
ATOM  10385 2C21 POPE  130     111.041  83.196  61.839  1.00  0.00           C
ATOM  10388 3C21 POPE  130     109.791  83.366  60.968  1.00  0.00           C
ATOM  10391 4C21 POPE  130     109.651  82.176  60.009  1.00  0.00           C
ATOM  10394 5C21 POPE  130     108.801  82.406  58.749  1.00  0.00           C
ATOM  10397 6C21 POPE  130     107.281  82.516  58.979  1.00  0.00           C
ATOM  10400 7C21 POPE  130     106.471  81.786  57.899  1.00  0.00           C
ATOM  10403 8C21 POPE  130     104.961  81.956  58.029  1.00  0.00           C
ATOM  10407  C33 POPE  130     124.531  85.626  67.459  1.00  0.00           C
ATOM  10410  C34 POPE  130     125.091  87.036  67.269  1.00  0.00           C
ATOM  10413  C35 POPE  130     125.831  87.236  65.938  1.00  0.00           C
ATOM  10416  C36 POPE  130     124.891  87.236  64.718  1.00  0.00           C
ATOM  10419  C37 POPE  130     125.641  87.616  63.429  1.00  0.00           C
ATOM  10422  C38 POPE  130     124.701  87.846  62.239  1.00  0.00           C
ATOM  10425  C39 POPE  130     125.481  88.256  60.979  1.00  0.00           C
ATOM  10428 0C31 POPE  130     124.561  88.766  59.859  1.00  0.00           C
ATOM  10431 1C31 POPE  130     125.351  89.356  58.689  1.00  0.00           C
ATOM  10434 2C31 POPE  130     124.461  90.176  57.738  1.00  0.00           C
ATOM  10437 3C31 POPE  130     125.131  91.466  57.208  1.00  0.00           C
ATOM  10440 4C31 POPE  130     125.481  92.476  58.319  1.00  0.00           C
ATOM  10443 5C31 POPE  130     125.821  93.866  57.759  1.00  0.00           C
ATOM  10446 6C31 POPE  130     126.301  94.836  58.839  1.00  0.00           C
ATOM  10450  NH3 POPE  131      45.891  98.056  22.769  1.00  0.00           N
ATOM  10454  C12 POPE  131      45.871  98.226  24.269  1.00  0.00           C
ATOM  10457  C11 POPE  131      46.751  97.176  24.949  1.00  0.00           C
ATOM  10460  P   POPE  131      47.731  96.556  27.289  1.00  0.00           P
ATOM  10461  O13 POPE  131      46.971  95.486  27.979  1.00  0.00           O
ATOM  10462  O14 POPE  131      48.881  96.136  26.479  1.00  0.00           O
ATOM  10463  O11 POPE  131      48.181  97.676  28.328  1.00  0.00           O
ATOM  10464  O12 POPE  131      46.741  97.416  26.358  1.00  0.00           O
ATOM  10465  C1  POPE  131      47.361  97.966  29.459  1.00  0.00           C
ATOM  10468  C2  POPE  131      48.021  99.046  30.359  1.00  0.00           C
ATOM  10470  O21 POPE  131      47.531  98.946  31.719  1.00  0.00           O
ATOM  10471  C21 POPE  131      48.351  98.346  32.569  1.00  0.00           C
ATOM  10472  O22 POPE  131      49.361  97.736  32.258  1.00  0.00           O
ATOM  10473  C22 POPE  131      47.981  98.736  33.999  1.00  0.00           C
ATOM  10476  C3  POPE  131      47.761 100.496  29.839  1.00  0.00           C
ATOM  10479  O31 POPE  131      47.961 101.476  30.889  1.00  0.00           O
ATOM  10480  C31 POPE  131      49.161 102.066  30.909  1.00  0.00           C
ATOM  10481  O32 POPE  131      50.021 101.896  30.069  1.00  0.00           O
ATOM  10482  C32 POPE  131      49.311 102.866  32.199  1.00  0.00           C
ATOM  10485  C23 POPE  131      48.281  97.636  35.059  1.00  0.00           C
ATOM  10488  C24 POPE  131      48.721  98.256  36.389  1.00  0.00           C
ATOM  10491  C25 POPE  131      48.601  97.286  37.569  1.00  0.00           C
ATOM  10494  C26 POPE  131      48.951  97.916  38.929  1.00  0.00           C
ATOM  10497  C27 POPE  131      48.231  97.166  40.058  1.00  0.00           C
ATOM  10500  C28 POPE  131      48.281  97.766  41.479  1.00  0.00           C
ATOM  10503  C29 POPE  131      49.561  97.486  42.219  1.00  0.00           C
ATOM  10505 0C21 POPE  131      49.761  96.676  43.279  1.00  0.00           C
ATOM  10507 1C21 POPE  131      48.761  95.806  43.998  1.00  0.00           C
ATOM  10510 2C21 POPE  131      48.571  96.116  45.499  1.00  0.00           C
ATOM  10513 3C21 POPE  131      47.801  97.416  45.779  1.00  0.00           C
ATOM  10516 4C21 POPE  131      47.201  97.476  47.199  1.00  0.00           C
ATOM  10519 5C21 POPE  131      47.991  98.326  48.209  1.00  0.00           C
ATOM  10522 6C21 POPE  131      47.781  99.826  47.958  1.00  0.00           C
ATOM  10525 7C21 POPE  131      48.401 100.726  49.039  1.00  0.00           C
ATOM  10528 8C21 POPE  131      48.221 102.216  48.738  1.00  0.00           C
ATOM  10532  C33 POPE  131      50.801 103.046  32.598  1.00  0.00           C
ATOM  10535  C34 POPE  131      51.261 102.116  33.729  1.00  0.00           C
ATOM  10538  C35 POPE  131      51.111 102.776  35.109  1.00  0.00           C
ATOM  10541  C36 POPE  131      50.741 101.776  36.208  1.00  0.00           C
ATOM  10544  C37 POPE  131      50.801 102.446  37.589  1.00  0.00           C
ATOM  10547  C38 POPE  131      50.131 101.616  38.679  1.00  0.00           C
ATOM  10550  C39 POPE  131      50.371 102.216  40.058  1.00  0.00           C
ATOM  10553 0C31 POPE  131      49.481 101.606  41.139  1.00  0.00           C
ATOM  10556 1C31 POPE  131      49.861 102.136  42.519  1.00  0.00           C
ATOM  10559 2C31 POPE  131      48.931 101.646  43.639  1.00  0.00           C
ATOM  10562 3C31 POPE  131      49.591 101.756  45.019  1.00  0.00           C
ATOM  10565 4C31 POPE  131      50.611 100.636  45.269  1.00  0.00           C
ATOM  10568 5C31 POPE  131      52.031 101.136  45.549  1.00  0.00           C
ATOM  10571 6C31 POPE  131      53.051 100.006  45.669  1.00  0.00           C
ATOM  10575  NH3 POPE  132      91.371  29.616  73.758  1.00  0.00           N
ATOM  10579  C12 POPE  132      90.491  28.646  74.489  1.00  0.00           C
ATOM  10582  C11 POPE  132      91.021  27.236  74.248  1.00  0.00           C
ATOM  10585  P   POPE  132      90.561  24.746  74.828  1.00  0.00           P
ATOM  10586  O13 POPE  132      91.841  24.636  74.089  1.00  0.00           O
ATOM  10587  O14 POPE  132      90.481  24.156  76.179  1.00  0.00           O
ATOM  10588  O11 POPE  132      89.411  24.116  73.959  1.00  0.00           O
ATOM  10589  O12 POPE  132      90.201  26.286  74.938  1.00  0.00           O
ATOM  10590  C1  POPE  132      88.981  24.656  72.709  1.00  0.00           C
ATOM  10593  C2  POPE  132      88.941  23.576  71.569  1.00  0.00           C
ATOM  10595  O21 POPE  132      89.781  24.036  70.489  1.00  0.00           O
ATOM  10596  C21 POPE  132      89.521  23.906  69.209  1.00  0.00           C
ATOM  10597  O22 POPE  132      88.521  23.476  68.659  1.00  0.00           O
ATOM  10598  C22 POPE  132      90.751  24.366  68.419  1.00  0.00           C
ATOM  10601  C3  POPE  132      87.471  23.156  71.249  1.00  0.00           C
ATOM  10604  O31 POPE  132      87.391  21.836  70.678  1.00  0.00           O
ATOM  10605  C31 POPE  132      86.331  21.396  69.989  1.00  0.00           C
ATOM  10606  O32 POPE  132      85.921  20.246  70.069  1.00  0.00           O
ATOM  10607  C32 POPE  132      85.701  22.366  68.998  1.00  0.00           C
ATOM  10610  C23 POPE  132      91.111  23.326  67.339  1.00  0.00           C
ATOM  10613  C24 POPE  132      92.021  23.846  66.218  1.00  0.00           C
ATOM  10616  C25 POPE  132      92.171  22.866  65.038  1.00  0.00           C
ATOM  10619  C26 POPE  132      90.851  22.586  64.288  1.00  0.00           C
ATOM  10622  C27 POPE  132      90.961  21.536  63.179  1.00  0.00           C
ATOM  10625  C28 POPE  132      89.601  21.156  62.538  1.00  0.00           C
ATOM  10628  C29 POPE  132      88.711  20.356  63.468  1.00  0.00           C
ATOM  10630 0C21 POPE  132      87.691  19.516  63.208  1.00  0.00           C
ATOM  10632 1C21 POPE  132      87.081  19.046  61.899  1.00  0.00           C
ATOM  10635 2C21 POPE  132      87.851  19.286  60.589  1.00  0.00           C
ATOM  10638 3C21 POPE  132      87.241  18.536  59.399  1.00  0.00           C
ATOM  10641 4C21 POPE  132      87.711  19.116  58.059  1.00  0.00           C
ATOM  10644 5C21 POPE  132      88.101  18.046  57.029  1.00  0.00           C
ATOM  10647 6C21 POPE  132      88.081  18.596  55.599  1.00  0.00           C
ATOM  10650 7C21 POPE  132      88.951  17.806  54.618  1.00  0.00           C
ATOM  10653 8C21 POPE  132      89.011  18.446  53.229  1.00  0.00           C
ATOM  10657  C33 POPE  132      85.881  21.806  67.559  1.00  0.00           C
ATOM  10660  C34 POPE  132      85.201  22.656  66.479  1.00  0.00           C
ATOM  10663  C35 POPE  132      85.661  22.276  65.069  1.00  0.00           C
ATOM  10666  C36 POPE  132      85.331  23.336  64.008  1.00  0.00           C
ATOM  10669  C37 POPE  132      86.381  23.416  62.899  1.00  0.00           C
ATOM  10672  C38 POPE  132      86.081  24.526  61.889  1.00  0.00           C
ATOM  10675  C39 POPE  132      87.291  24.906  61.008  1.00  0.00           C
ATOM  10678 0C31 POPE  132      86.961  24.866  59.519  1.00  0.00           C
ATOM  10681 1C31 POPE  132      88.021  25.566  58.648  1.00  0.00           C
ATOM  10684 2C31 POPE  132      87.501  25.856  57.229  1.00  0.00           C
ATOM  10687 3C31 POPE  132      87.481  24.626  56.319  1.00  0.00           C
ATOM  10690 4C31 POPE  132      86.791  24.936  54.979  1.00  0.00           C
ATOM  10693 5C31 POPE  132      86.861  23.776  53.988  1.00  0.00           C
ATOM  10696 6C31 POPE  132      86.201  24.096  52.649  1.00  0.00           C
ATOM  10700  NH3 POPE  133     112.581  30.756  29.809  1.00  0.00           N
ATOM  10704  C12 POPE  133     112.291  29.276  29.619  1.00  0.00           C
ATOM  10707  C11 POPE  133     110.861  29.056  29.069  1.00  0.00           C
ATOM  10710  P   POPE  133     111.091  26.366  29.399  1.00  0.00           P
ATOM  10711  O13 POPE  133     112.521  26.406  29.049  1.00  0.00           O
ATOM  10712  O14 POPE  133     110.381  25.176  28.879  1.00  0.00           O
ATOM  10713  O11 POPE  133     110.921  26.416  30.969  1.00  0.00           O
ATOM  10714  O12 POPE  133     110.451  27.696  28.839  1.00  0.00           O
ATOM  10715  C1  POPE  133     110.161  27.296  31.789  1.00  0.00           C
ATOM  10718  C2  POPE  133     108.901  26.636  32.429  1.00  0.00           C
ATOM  10720  O21 POPE  133     108.721  27.096  33.788  1.00  0.00           O
ATOM  10721  C21 POPE  133     109.531  26.636  34.738  1.00  0.00           C
ATOM  10722  O22 POPE  133     110.421  25.826  34.589  1.00  0.00           O
ATOM  10723  C22 POPE  133     109.121  27.216  36.099  1.00  0.00           C
ATOM  10726  C3  POPE  133     108.841  25.086  32.219  1.00  0.00           C
ATOM  10729  O31 POPE  133     107.601  24.506  32.699  1.00  0.00           O
ATOM  10730  C31 POPE  133     107.641  24.136  33.979  1.00  0.00           C
ATOM  10731  O32 POPE  133     107.131  24.746  34.898  1.00  0.00           O
ATOM  10732  C32 POPE  133     108.311  22.766  34.089  1.00  0.00           C
ATOM  10735  C23 POPE  133     109.881  26.596  37.309  1.00  0.00           C
ATOM  10738  C24 POPE  133     109.731  27.416  38.609  1.00  0.00           C
ATOM  10741  C25 POPE  133     110.511  26.866  39.828  1.00  0.00           C
ATOM  10744  C26 POPE  133     109.641  26.126  40.868  1.00  0.00           C
ATOM  10747  C27 POPE  133     110.411  25.756  42.159  1.00  0.00           C
ATOM  10750  C28 POPE  133     109.541  25.616  43.419  1.00  0.00           C
ATOM  10753  C29 POPE  133     108.621  24.416  43.419  1.00  0.00           C
ATOM  10755 0C21 POPE  133     108.171  23.726  44.489  1.00  0.00           C
ATOM  10757 1C21 POPE  133     108.441  24.006  45.949  1.00  0.00           C
ATOM  10760 2C21 POPE  133     109.231  22.886  46.669  1.00  0.00           C
ATOM  10763 3C21 POPE  133     108.421  21.686  47.169  1.00  0.00           C
ATOM  10766 4C21 POPE  133     109.351  20.596  47.739  1.00  0.00           C
ATOM  10769 5C21 POPE  133     108.641  19.386  48.368  1.00  0.00           C
ATOM  10772 6C21 POPE  133     108.321  19.546  49.859  1.00  0.00           C
ATOM  10775 7C21 POPE  133     108.821  18.356  50.699  1.00  0.00           C
ATOM  10778 8C21 POPE  133     108.441  18.406  52.179  1.00  0.00           C
ATOM  10782  C33 POPE  133     109.251  22.736  35.299  1.00  0.00           C
ATOM  10785  C34 POPE  133     109.741  21.316  35.629  1.00  0.00           C
ATOM  10788  C35 POPE  133     110.401  21.246  37.008  1.00  0.00           C
ATOM  10791  C36 POPE  133     109.391  21.436  38.159  1.00  0.00           C
ATOM  10794  C37 POPE  133     110.011  21.396  39.559  1.00  0.00           C
ATOM  10797  C38 POPE  133     108.931  21.206  40.629  1.00  0.00           C
ATOM  10800  C39 POPE  133     109.471  21.306  42.069  1.00  0.00           C
ATOM  10803 0C31 POPE  133     110.371  20.146  42.479  1.00  0.00           C
ATOM  10806 1C31 POPE  133     110.911  20.296  43.899  1.00  0.00           C
ATOM  10809 2C31 POPE  133     111.691  19.046  44.349  1.00  0.00           C
ATOM  10812 3C31 POPE  133     112.641  19.266  45.539  1.00  0.00           C
ATOM  10815 4C31 POPE  133     113.851  20.136  45.178  1.00  0.00           C
ATOM  10818 5C31 POPE  133     114.971  20.076  46.229  1.00  0.00           C
ATOM  10821 6C31 POPE  133     116.201  20.906  45.849  1.00  0.00           C
ATOM  10825  NH3 POPE  134      88.291  94.436  70.108  1.00  0.00           N
ATOM  10829  C12 POPE  134      87.991  95.796  69.559  1.00  0.00           C
ATOM  10832  C11 POPE  134      86.641  96.306  70.089  1.00  0.00           C
ATOM  10835  P   POPE  134      85.261  98.476  69.489  1.00  0.00           P
ATOM  10836  O13 POPE  134      84.101  97.556  69.539  1.00  0.00           O
ATOM  10837  O14 POPE  134      85.201  99.666  70.358  1.00  0.00           O
ATOM  10838  O11 POPE  134      85.601  98.896  67.998  1.00  0.00           O
ATOM  10839  O12 POPE  134      86.581  97.706  69.868  1.00  0.00           O
ATOM  10840  C1  POPE  134      84.661  98.866  66.928  1.00  0.00           C
ATOM  10843  C2  POPE  134      84.971  97.706  65.949  1.00  0.00           C
ATOM  10845  O21 POPE  134      83.961  97.716  64.919  1.00  0.00           O
ATOM  10846  C21 POPE  134      84.311  97.456  63.668  1.00  0.00           C
ATOM  10847  O22 POPE  134      83.821  96.576  62.969  1.00  0.00           O
ATOM  10848  C22 POPE  134      85.341  98.446  63.109  1.00  0.00           C
ATOM  10851  C3  POPE  134      84.981  96.346  66.719  1.00  0.00           C
ATOM  10854  O31 POPE  134      84.681  95.176  65.949  1.00  0.00           O
ATOM  10855  C31 POPE  134      85.511  94.856  64.989  1.00  0.00           C
ATOM  10856  O32 POPE  134      86.611  95.346  64.788  1.00  0.00           O
ATOM  10857  C32 POPE  134      84.841  93.786  64.129  1.00  0.00           C
ATOM  10860  C23 POPE  134      86.491  97.706  62.359  1.00  0.00           C
ATOM  10863  C24 POPE  134      87.271  98.576  61.348  1.00  0.00           C
ATOM  10866  C25 POPE  134      86.371  99.256  60.299  1.00  0.00           C
ATOM  10869  C26 POPE  134      87.041  99.546  58.949  1.00  0.00           C
ATOM  10872  C27 POPE  134      86.141 100.356  57.989  1.00  0.00           C
ATOM  10875  C28 POPE  134      85.931  99.756  56.589  1.00  0.00           C
ATOM  10878  C29 POPE  134      84.941  98.626  56.599  1.00  0.00           C
ATOM  10880 0C21 POPE  134      84.511  97.936  55.529  1.00  0.00           C
ATOM  10882 1C21 POPE  134      84.961  98.116  54.099  1.00  0.00           C
ATOM  10885 2C21 POPE  134      85.981  97.026  53.708  1.00  0.00           C
ATOM  10888 3C21 POPE  134      85.461  95.586  53.848  1.00  0.00           C
ATOM  10891 4C21 POPE  134      86.511  94.546  53.419  1.00  0.00           C
ATOM  10894 5C21 POPE  134      86.051  93.106  53.679  1.00  0.00           C
ATOM  10897 6C21 POPE  134      87.161  92.076  53.438  1.00  0.00           C
ATOM  10900 7C21 POPE  134      86.711  90.636  53.708  1.00  0.00           C
ATOM  10903 8C21 POPE  134      87.831  89.606  53.598  1.00  0.00           C
ATOM  10907  C33 POPE  134      85.601  93.486  62.819  1.00  0.00           C
ATOM  10910  C34 POPE  134      85.231  92.126  62.218  1.00  0.00           C
ATOM  10913  C35 POPE  134      86.381  91.556  61.379  1.00  0.00           C
ATOM  10916  C36 POPE  134      86.031  90.226  60.708  1.00  0.00           C
ATOM  10919  C37 POPE  134      87.231  89.606  59.968  1.00  0.00           C
ATOM  10922  C38 POPE  134      86.791  88.426  59.118  1.00  0.00           C
ATOM  10925  C39 POPE  134      87.901  87.746  58.309  1.00  0.00           C
ATOM  10928 0C31 POPE  134      87.291  86.656  57.418  1.00  0.00           C
ATOM  10931 1C31 POPE  134      88.281  85.846  56.579  1.00  0.00           C
ATOM  10934 2C31 POPE  134      87.611  84.566  56.049  1.00  0.00           C
ATOM  10937 3C31 POPE  134      88.121  84.136  54.659  1.00  0.00           C
ATOM  10940 4C31 POPE  134      87.311  84.776  53.519  1.00  0.00           C
ATOM  10943 5C31 POPE  134      86.521  83.736  52.698  1.00  0.00           C
ATOM  10946 6C31 POPE  134      85.791  84.336  51.489  1.00  0.00           C
ATOM  10950  NH3 POPE  135      18.271 116.306  72.499  1.00  0.00           N
ATOM  10954  C12 POPE  135      19.451 115.386  72.368  1.00  0.00           C
ATOM  10957  C11 POPE  135      20.771 116.056  72.788  1.00  0.00           C
ATOM  10960  P   POPE  135      22.291 113.966  72.319  1.00  0.00           P
ATOM  10961  O13 POPE  135      21.851 113.516  73.648  1.00  0.00           O
ATOM  10962  O14 POPE  135      23.711 113.876  71.969  1.00  0.00           O
ATOM  10963  O11 POPE  135      21.401 113.296  71.209  1.00  0.00           O
ATOM  10964  O12 POPE  135      21.861 115.466  72.089  1.00  0.00           O
ATOM  10965  C1  POPE  135      21.591 111.906  70.909  1.00  0.00           C
ATOM  10968  C2  POPE  135      20.861 111.516  69.599  1.00  0.00           C
ATOM  10970  O21 POPE  135      21.271 110.166  69.309  1.00  0.00           O
ATOM  10971  C21 POPE  135      20.491 109.416  68.549  1.00  0.00           C
ATOM  10972  O22 POPE  135      19.361 109.696  68.188  1.00  0.00           O
ATOM  10973  C22 POPE  135      21.241 108.116  68.269  1.00  0.00           C
ATOM  10976  C3  POPE  135      21.261 112.506  68.458  1.00  0.00           C
ATOM  10979  O31 POPE  135      20.281 112.666  67.409  1.00  0.00           O
ATOM  10980  C31 POPE  135      20.471 111.946  66.319  1.00  0.00           C
ATOM  10981  O32 POPE  135      21.321 111.076  66.169  1.00  0.00           O
ATOM  10982  C32 POPE  135      19.441 112.326  65.248  1.00  0.00           C
ATOM  10985  C23 POPE  135      21.101 107.706  66.788  1.00  0.00           C
ATOM  10988  C24 POPE  135      22.041 106.566  66.368  1.00  0.00           C
ATOM  10991  C25 POPE  135      21.391 105.606  65.379  1.00  0.00           C
ATOM  10994  C26 POPE  135      22.251 104.386  65.038  1.00  0.00           C
ATOM  10997  C27 POPE  135      21.431 103.326  64.279  1.00  0.00           C
ATOM  11000  C28 POPE  135      22.221 102.086  63.829  1.00  0.00           C
ATOM  11003  C29 POPE  135      23.121 102.336  62.649  1.00  0.00           C
ATOM  11005 0C21 POPE  135      22.781 102.266  61.348  1.00  0.00           C
ATOM  11007 1C21 POPE  135      21.421 101.946  60.769  1.00  0.00           C
ATOM  11010 2C21 POPE  135      21.351 100.566  60.059  1.00  0.00           C
ATOM  11013 3C21 POPE  135      20.591 100.576  58.718  1.00  0.00           C
ATOM  11016 4C21 POPE  135      20.181  99.156  58.319  1.00  0.00           C
ATOM  11019 5C21 POPE  135      20.081  98.876  56.809  1.00  0.00           C
ATOM  11022 6C21 POPE  135      18.821  99.416  56.119  1.00  0.00           C
ATOM  11025 7C21 POPE  135      18.611  98.736  54.758  1.00  0.00           C
ATOM  11028 8C21 POPE  135      17.361  99.206  54.019  1.00  0.00           C
ATOM  11032  C33 POPE  135      18.641 111.106  64.749  1.00  0.00           C
ATOM  11035  C34 POPE  135      17.131 111.286  64.929  1.00  0.00           C
ATOM  11038  C35 POPE  135      16.331 109.996  64.708  1.00  0.00           C
ATOM  11041  C36 POPE  135      16.321 109.506  63.249  1.00  0.00           C
ATOM  11044  C37 POPE  135      15.171 108.516  63.029  1.00  0.00           C
ATOM  11047  C38 POPE  135      14.851 108.266  61.549  1.00  0.00           C
ATOM  11050  C39 POPE  135      13.381 107.886  61.368  1.00  0.00           C
ATOM  11053 0C31 POPE  135      12.891 107.956  59.918  1.00  0.00           C
ATOM  11056 1C31 POPE  135      11.371 108.146  59.879  1.00  0.00           C
ATOM  11059 2C31 POPE  135      10.801 108.326  58.479  1.00  0.00           C
ATOM  11062 3C31 POPE  135      10.771 107.036  57.659  1.00  0.00           C
ATOM  11065 4C31 POPE  135      10.001 107.226  56.348  1.00  0.00           C
ATOM  11068 5C31 POPE  135      10.051 105.986  55.449  1.00  0.00           C
ATOM  11071 6C31 POPE  135       9.201 106.156  54.199  1.00  0.00           C
ATOM  11075  NH3 POPE  136      79.361  95.576  26.499  1.00  0.00           N
ATOM  11079  C12 POPE  136      80.101  96.876  26.488  1.00  0.00           C
ATOM  11082  C11 POPE  136      81.611  96.636  26.469  1.00  0.00           C
ATOM  11085  P   POPE  136      82.861  98.576  27.608  1.00  0.00           P
ATOM  11086  O13 POPE  136      83.651  97.546  28.328  1.00  0.00           O
ATOM  11087  O14 POPE  136      83.481  99.856  27.219  1.00  0.00           O
ATOM  11088  O11 POPE  136      81.491  98.796  28.379  1.00  0.00           O
ATOM  11089  O12 POPE  136      82.331  97.856  26.309  1.00  0.00           O
ATOM  11090  C1  POPE  136      81.461  98.706  29.809  1.00  0.00           C
ATOM  11093  C2  POPE  136      80.241  99.486  30.379  1.00  0.00           C
ATOM  11095  O21 POPE  136      80.081  99.246  31.789  1.00  0.00           O
ATOM  11096  C21 POPE  136      80.861  99.946  32.589  1.00  0.00           C
ATOM  11097  O22 POPE  136      81.851 100.586  32.278  1.00  0.00           O
ATOM  11098  C22 POPE  136      80.301  99.846  33.999  1.00  0.00           C
ATOM  11101  C3  POPE  136      78.911  99.056  29.699  1.00  0.00           C
ATOM  11104  O31 POPE  136      77.761  99.536  30.438  1.00  0.00           O
ATOM  11105  C31 POPE  136      77.181  98.676  31.278  1.00  0.00           C
ATOM  11106  O32 POPE  136      77.381  97.476  31.329  1.00  0.00           O
ATOM  11107  C32 POPE  136      76.291  99.496  32.219  1.00  0.00           C
ATOM  11110  C23 POPE  136      80.091 101.236  34.629  1.00  0.00           C
ATOM  11113  C24 POPE  136      79.031 101.196  35.729  1.00  0.00           C
ATOM  11116  C25 POPE  136      79.051 102.436  36.629  1.00  0.00           C
ATOM  11119  C26 POPE  136      79.961 102.246  37.839  1.00  0.00           C
ATOM  11122  C27 POPE  136      80.111 103.526  38.679  1.00  0.00           C
ATOM  11125  C28 POPE  136      81.211 103.386  39.758  1.00  0.00           C
ATOM  11128  C29 POPE  136      81.541 104.746  40.329  1.00  0.00           C
ATOM  11130 0C21 POPE  136      81.571 105.096  41.629  1.00  0.00           C
ATOM  11132 1C21 POPE  136      81.351 104.196  42.809  1.00  0.00           C
ATOM  11135 2C21 POPE  136      81.901 104.836  44.099  1.00  0.00           C
ATOM  11138 3C21 POPE  136      82.241 103.786  45.159  1.00  0.00           C
ATOM  11141 4C21 POPE  136      82.761 104.396  46.469  1.00  0.00           C
ATOM  11144 5C21 POPE  136      81.631 104.886  47.389  1.00  0.00           C
ATOM  11147 6C21 POPE  136      82.161 105.596  48.639  1.00  0.00           C
ATOM  11150 7C21 POPE  136      81.031 106.066  49.569  1.00  0.00           C
ATOM  11153 8C21 POPE  136      81.541 106.776  50.819  1.00  0.00           C
ATOM  11157  C33 POPE  136      75.331  98.696  33.118  1.00  0.00           C
ATOM  11160  C34 POPE  136      74.321  99.606  33.839  1.00  0.00           C
ATOM  11163  C35 POPE  136      74.911 100.446  34.979  1.00  0.00           C
ATOM  11166  C36 POPE  136      75.171  99.646  36.269  1.00  0.00           C
ATOM  11169  C37 POPE  136      75.781 100.536  37.359  1.00  0.00           C
ATOM  11172  C38 POPE  136      75.621 100.016  38.789  1.00  0.00           C
ATOM  11175  C39 POPE  136      76.401  98.736  39.099  1.00  0.00           C
ATOM  11178 0C31 POPE  136      75.961  98.206  40.469  1.00  0.00           C
ATOM  11181 1C31 POPE  136      76.421  96.776  40.788  1.00  0.00           C
ATOM  11184 2C31 POPE  136      75.411  96.076  41.699  1.00  0.00           C
ATOM  11187 3C31 POPE  136      75.241  96.696  43.089  1.00  0.00           C
ATOM  11190 4C31 POPE  136      76.361  96.266  44.049  1.00  0.00           C
ATOM  11193 5C31 POPE  136      75.851  96.096  45.479  1.00  0.00           C
ATOM  11196 6C31 POPE  136      76.901  95.466  46.399  1.00  0.00           C
ATOM  11200  NH3 POPE  137     118.821 118.046  31.259  1.00  0.00           N
ATOM  11204  C12 POPE  137     118.841 119.556  31.288  1.00  0.00           C
ATOM  11207  C11 POPE  137     119.771 120.136  30.209  1.00  0.00           C
ATOM  11210  P   POPE  137     120.801 122.496  30.919  1.00  0.00           P
ATOM  11211  O13 POPE  137     122.041 122.576  30.108  1.00  0.00           O
ATOM  11212  O14 POPE  137     120.141 123.786  31.249  1.00  0.00           O
ATOM  11213  O11 POPE  137     121.091 121.716  32.258  1.00  0.00           O
ATOM  11214  O12 POPE  137     119.741 121.566  30.219  1.00  0.00           O
ATOM  11215  C1  POPE  137     122.341 121.046  32.398  1.00  0.00           C
ATOM  11218  C2  POPE  137     122.221 120.046  33.559  1.00  0.00           C
ATOM  11220  O21 POPE  137     122.061 120.706  34.828  1.00  0.00           O
ATOM  11221  C21 POPE  137     123.091 121.296  35.398  1.00  0.00           C
ATOM  11222  O22 POPE  137     124.191 121.476  34.889  1.00  0.00           O
ATOM  11223  C22 POPE  137     122.671 121.706  36.829  1.00  0.00           C
ATOM  11226  C3  POPE  137     123.361 118.996  33.549  1.00  0.00           C
ATOM  11229  O31 POPE  137     123.301 118.226  34.769  1.00  0.00           O
ATOM  11230  C31 POPE  137     124.431 118.106  35.439  1.00  0.00           C
ATOM  11231  O32 POPE  137     125.531 118.436  35.028  1.00  0.00           O
ATOM  11232  C32 POPE  137     124.111 117.646  36.849  1.00  0.00           C
ATOM  11235  C23 POPE  137     123.751 121.556  37.919  1.00  0.00           C
ATOM  11238  C24 POPE  137     123.141 121.626  39.339  1.00  0.00           C
ATOM  11241  C25 POPE  137     124.171 121.556  40.489  1.00  0.00           C
ATOM  11244  C26 POPE  137     123.481 121.346  41.849  1.00  0.00           C
ATOM  11247  C27 POPE  137     124.461 121.376  43.039  1.00  0.00           C
ATOM  11250  C28 POPE  137     123.741 121.166  44.389  1.00  0.00           C
ATOM  11253  C29 POPE  137     124.701 121.116  45.559  1.00  0.00           C
ATOM  11255 0C21 POPE  137     124.381 120.886  46.839  1.00  0.00           C
ATOM  11257 1C21 POPE  137     123.001 120.656  47.409  1.00  0.00           C
ATOM  11260 2C21 POPE  137     122.851 121.176  48.858  1.00  0.00           C
ATOM  11263 3C21 POPE  137     122.771 122.706  48.989  1.00  0.00           C
ATOM  11266 4C21 POPE  137     123.511 123.216  50.239  1.00  0.00           C
ATOM  11269 5C21 POPE  137     122.981 124.556  50.758  1.00  0.00           C
ATOM  11272 6C21 POPE  137     124.081 125.606  50.969  1.00  0.00           C
ATOM  11275 7C21 POPE  137     123.611 126.796  51.809  1.00  0.00           C
ATOM  11278 8C21 POPE  137     124.681 127.866  51.968  1.00  0.00           C
ATOM  11282  C33 POPE  137     125.281 117.986  37.799  1.00  0.00           C
ATOM  11285  C34 POPE  137     124.951 117.666  39.259  1.00  0.00           C
ATOM  11288  C35 POPE  137     126.101 118.126  40.159  1.00  0.00           C
ATOM  11291  C36 POPE  137     125.961 117.836  41.649  1.00  0.00           C
ATOM  11294  C37 POPE  137     127.271 118.226  42.348  1.00  0.00           C
ATOM  11297  C38 POPE  137     127.171 118.386  43.869  1.00  0.00           C
ATOM  11300  C39 POPE  137     126.561 117.166  44.569  1.00  0.00           C
ATOM  11303 0C31 POPE  137     126.651 117.326  46.089  1.00  0.00           C
ATOM  11306 1C31 POPE  137     126.031 116.176  46.868  1.00  0.00           C
ATOM  11309 2C31 POPE  137     126.551 116.196  48.309  1.00  0.00           C
ATOM  11312 3C31 POPE  137     125.861 115.216  49.258  1.00  0.00           C
ATOM  11315 4C31 POPE  137     126.651 115.106  50.578  1.00  0.00           C
ATOM  11318 5C31 POPE  137     125.871 114.456  51.719  1.00  0.00           C
ATOM  11321 6C31 POPE  137     126.701 114.306  52.989  1.00  0.00           C
ATOM  11325  NH3 POPE  138      23.481  16.336  24.609  1.00  0.00           N
ATOM  11329  C12 POPE  138      22.871  15.016  25.038  1.00  0.00           C
ATOM  11332  C11 POPE  138      21.681  14.596  24.139  1.00  0.00           C
ATOM  11335  P   POPE  138      21.641  12.036  24.778  1.00  0.00           P
ATOM  11336  O13 POPE  138      22.701  11.946  23.759  1.00  0.00           O
ATOM  11337  O14 POPE  138      20.571  11.006  24.719  1.00  0.00           O
ATOM  11338  O11 POPE  138      22.321  12.126  26.189  1.00  0.00           O
ATOM  11339  O12 POPE  138      20.981  13.476  24.669  1.00  0.00           O
ATOM  11340  C1  POPE  138      21.611  11.836  27.389  1.00  0.00           C
ATOM  11343  C2  POPE  138      21.091  13.126  28.079  1.00  0.00           C
ATOM  11345  O21 POPE  138      21.071  12.946  29.518  1.00  0.00           O
ATOM  11346  C21 POPE  138      22.281  12.916  30.079  1.00  0.00           C
ATOM  11347  O22 POPE  138      23.331  13.186  29.529  1.00  0.00           O
ATOM  11348  C22 POPE  138      22.081  12.466  31.539  1.00  0.00           C
ATOM  11351  C3  POPE  138      19.691  13.586  27.538  1.00  0.00           C
ATOM  11354  O31 POPE  138      18.641  13.576  28.539  1.00  0.00           O
ATOM  11355  C31 POPE  138      18.181  12.336  28.759  1.00  0.00           C
ATOM  11356  O32 POPE  138      18.301  11.396  27.999  1.00  0.00           O
ATOM  11357  C32 POPE  138      17.601  12.256  30.168  1.00  0.00           C
ATOM  11360  C23 POPE  138      23.381  12.306  32.359  1.00  0.00           C
ATOM  11363  C24 POPE  138      23.111  11.726  33.759  1.00  0.00           C
ATOM  11366  C25 POPE  138      22.561  12.736  34.769  1.00  0.00           C
ATOM  11369  C26 POPE  138      22.201  12.076  36.109  1.00  0.00           C
ATOM  11372  C27 POPE  138      21.951  13.076  37.249  1.00  0.00           C
ATOM  11375  C28 POPE  138      21.691  12.356  38.589  1.00  0.00           C
ATOM  11378  C29 POPE  138      21.581  13.286  39.769  1.00  0.00           C
ATOM  11380 0C21 POPE  138      21.091  12.946  40.969  1.00  0.00           C
ATOM  11382 1C21 POPE  138      20.621  11.566  41.348  1.00  0.00           C
ATOM  11385 2C21 POPE  138      20.821  11.256  42.849  1.00  0.00           C
ATOM  11388 3C21 POPE  138      19.831  11.986  43.759  1.00  0.00           C
ATOM  11391 4C21 POPE  138      20.101  11.706  45.239  1.00  0.00           C
ATOM  11394 5C21 POPE  138      19.071  12.366  46.179  1.00  0.00           C
ATOM  11397 6C21 POPE  138      17.741  11.606  46.249  1.00  0.00           C
ATOM  11400 7C21 POPE  138      16.831  12.166  47.348  1.00  0.00           C
ATOM  11403 8C21 POPE  138      15.651  11.256  47.669  1.00  0.00           C
ATOM  11407  C33 POPE  138      18.291  11.106  30.939  1.00  0.00           C
ATOM  11410  C34 POPE  138      17.921  11.066  32.429  1.00  0.00           C
ATOM  11413  C35 POPE  138      18.701   9.976  33.159  1.00  0.00           C
ATOM  11416  C36 POPE  138      18.181   9.706  34.579  1.00  0.00           C
ATOM  11419  C37 POPE  138      18.791   8.436  35.188  1.00  0.00           C
ATOM  11422  C38 POPE  138      17.971   7.936  36.389  1.00  0.00           C
ATOM  11425  C39 POPE  138      18.351   8.646  37.679  1.00  0.00           C
ATOM  11428 0C31 POPE  138      17.221   8.576  38.708  1.00  0.00           C
ATOM  11431 1C31 POPE  138      17.691   9.006  40.098  1.00  0.00           C
ATOM  11434 2C31 POPE  138      16.521   9.256  41.049  1.00  0.00           C
ATOM  11437 3C31 POPE  138      16.951   9.236  42.519  1.00  0.00           C
ATOM  11440 4C31 POPE  138      16.851   7.826  43.109  1.00  0.00           C
ATOM  11443 5C31 POPE  138      17.311   7.756  44.569  1.00  0.00           C
ATOM  11446 6C31 POPE  138      16.971   6.416  45.219  1.00  0.00           C
ATOM  11450  NH3 POPE  139      80.201  51.086  29.179  1.00  0.00           N
ATOM  11454  C12 POPE  139      80.201  52.476  28.599  1.00  0.00           C
ATOM  11457  C11 POPE  139      80.091  53.496  29.739  1.00  0.00           C
ATOM  11460  P   POPE  139      80.251  56.016  30.279  1.00  0.00           P
ATOM  11461  O13 POPE  139      80.601  57.246  29.529  1.00  0.00           O
ATOM  11462  O14 POPE  139      78.961  55.996  30.999  1.00  0.00           O
ATOM  11463  O11 POPE  139      81.481  55.546  31.169  1.00  0.00           O
ATOM  11464  O12 POPE  139      80.161  54.826  29.219  1.00  0.00           O
ATOM  11465  C1  POPE  139      81.371  55.166  32.538  1.00  0.00           C
ATOM  11468  C2  POPE  139      82.701  54.536  33.039  1.00  0.00           C
ATOM  11470  O21 POPE  139      82.501  53.706  34.199  1.00  0.00           O
ATOM  11471  C21 POPE  139      82.431  54.306  35.379  1.00  0.00           C
ATOM  11472  O22 POPE  139      82.111  55.456  35.589  1.00  0.00           O
ATOM  11473  C22 POPE  139      82.791  53.306  36.489  1.00  0.00           C
ATOM  11476  C3  POPE  139      83.821  55.616  33.188  1.00  0.00           C
ATOM  11479  O31 POPE  139      85.041  55.026  33.699  1.00  0.00           O
ATOM  11480  C31 POPE  139      85.551  55.576  34.799  1.00  0.00           C
ATOM  11481  O32 POPE  139      85.201  56.636  35.299  1.00  0.00           O
ATOM  11482  C32 POPE  139      86.671  54.706  35.349  1.00  0.00           C
ATOM  11485  C23 POPE  139      83.301  54.026  37.769  1.00  0.00           C
ATOM  11488  C24 POPE  139      83.941  53.066  38.789  1.00  0.00           C
ATOM  11491  C25 POPE  139      84.321  53.766  40.108  1.00  0.00           C
ATOM  11494  C26 POPE  139      84.791  52.816  41.229  1.00  0.00           C
ATOM  11497  C27 POPE  139      85.281  53.586  42.468  1.00  0.00           C
ATOM  11500  C28 POPE  139      85.691  52.696  43.659  1.00  0.00           C
ATOM  11503  C29 POPE  139      84.571  52.466  44.659  1.00  0.00           C
ATOM  11505 0C21 POPE  139      84.621  52.586  45.999  1.00  0.00           C
ATOM  11507 1C21 POPE  139      85.791  52.956  46.898  1.00  0.00           C
ATOM  11510 2C21 POPE  139      85.381  53.966  47.999  1.00  0.00           C
ATOM  11513 3C21 POPE  139      86.461  54.166  49.079  1.00  0.00           C
ATOM  11516 4C21 POPE  139      86.121  55.286  50.079  1.00  0.00           C
ATOM  11519 5C21 POPE  139      85.071  54.936  51.148  1.00  0.00           C
ATOM  11522 6C21 POPE  139      85.541  53.866  52.149  1.00  0.00           C
ATOM  11525 7C21 POPE  139      84.811  53.906  53.499  1.00  0.00           C
ATOM  11528 8C21 POPE  139      85.401  52.966  54.559  1.00  0.00           C
ATOM  11532  C33 POPE  139      87.291  55.356  36.599  1.00  0.00           C
ATOM  11535  C34 POPE  139      88.461  54.576  37.209  1.00  0.00           C
ATOM  11538  C35 POPE  139      89.391  55.466  38.039  1.00  0.00           C
ATOM  11541  C36 POPE  139      88.821  55.926  39.389  1.00  0.00           C
ATOM  11544  C37 POPE  139      89.921  56.006  40.449  1.00  0.00           C
ATOM  11547  C38 POPE  139      89.441  56.476  41.819  1.00  0.00           C
ATOM  11550  C39 POPE  139      90.411  56.046  42.929  1.00  0.00           C
ATOM  11553 0C31 POPE  139      90.101  56.726  44.258  1.00  0.00           C
ATOM  11556 1C31 POPE  139      90.831  56.106  45.449  1.00  0.00           C
ATOM  11559 2C31 POPE  139      90.641  56.946  46.719  1.00  0.00           C
ATOM  11562 3C31 POPE  139      91.291  56.336  47.958  1.00  0.00           C
ATOM  11565 4C31 POPE  139      90.601  55.056  48.469  1.00  0.00           C
ATOM  11568 5C31 POPE  139      91.251  54.516  49.758  1.00  0.00           C
ATOM  11571 6C31 POPE  139      90.521  53.296  50.339  1.00  0.00           C
ATOM  11575  NH3 POPE  140     103.691  74.656  75.319  1.00  0.00           N
ATOM  11579  C12 POPE  140     102.571  73.656  75.518  1.00  0.00           C
ATOM  11582  C11 POPE  140     103.121  72.326  76.089  1.00  0.00           C
ATOM  11585  P   POPE  140     101.861  70.246  75.189  1.00  0.00           P
ATOM  11586  O13 POPE  140     103.191  69.636  74.999  1.00  0.00           O
ATOM  11587  O14 POPE  140     100.751  69.356  75.559  1.00  0.00           O
ATOM  11588  O11 POPE  140     101.441  71.126  73.939  1.00  0.00           O
ATOM  11589  O12 POPE  140     102.061  71.376  76.279  1.00  0.00           O
ATOM  11590  C1  POPE  140     101.341  70.596  72.618  1.00  0.00           C
ATOM  11593  C2  POPE  140     102.091  71.486  71.608  1.00  0.00           C
ATOM  11595  O21 POPE  140     101.901  70.856  70.329  1.00  0.00           O
ATOM  11596  C21 POPE  140     102.111  71.606  69.258  1.00  0.00           C
ATOM  11597  O22 POPE  140     102.531  72.746  69.258  1.00  0.00           O
ATOM  11598  C22 POPE  140     101.841  70.776  67.998  1.00  0.00           C
ATOM  11601  C3  POPE  140     103.581  71.606  72.089  1.00  0.00           C
ATOM  11604  O31 POPE  140     104.541  71.866  71.049  1.00  0.00           O
ATOM  11605  C31 POPE  140     104.931  70.786  70.389  1.00  0.00           C
ATOM  11606  O32 POPE  140     104.601  69.646  70.649  1.00  0.00           O
ATOM  11607  C32 POPE  140     105.821  71.196  69.229  1.00  0.00           C
ATOM  11610  C23 POPE  140     102.001  71.606  66.709  1.00  0.00           C
ATOM  11613  C24 POPE  140     101.641  70.826  65.428  1.00  0.00           C
ATOM  11616  C25 POPE  140     102.831  70.436  64.539  1.00  0.00           C
ATOM  11619  C26 POPE  140     103.421  71.606  63.729  1.00  0.00           C
ATOM  11622  C27 POPE  140     104.541  71.216  62.748  1.00  0.00           C
ATOM  11625  C28 POPE  140     104.951  72.406  61.849  1.00  0.00           C
ATOM  11628  C29 POPE  140     106.251  72.186  61.109  1.00  0.00           C
ATOM  11630 0C21 POPE  140     106.501  72.446  59.809  1.00  0.00           C
ATOM  11632 1C21 POPE  140     105.561  73.006  58.778  1.00  0.00           C
ATOM  11635 2C21 POPE  140     105.241  72.036  57.618  1.00  0.00           C
ATOM  11638 3C21 POPE  140     106.351  71.896  56.579  1.00  0.00           C
ATOM  11641 4C21 POPE  140     105.981  70.836  55.529  1.00  0.00           C
ATOM  11644 5C21 POPE  140     107.021  70.656  54.419  1.00  0.00           C
ATOM  11647 6C21 POPE  140     106.621  69.526  53.458  1.00  0.00           C
ATOM  11650 7C21 POPE  140     107.691  69.166  52.429  1.00  0.00           C
ATOM  11653 8C21 POPE  140     107.311  67.936  51.599  1.00  0.00           C
ATOM  11657  C33 POPE  140     105.701  70.176  68.068  1.00  0.00           C
ATOM  11660  C34 POPE  140     106.861  70.276  67.089  1.00  0.00           C
ATOM  11663  C35 POPE  140     106.791  69.246  65.968  1.00  0.00           C
ATOM  11666  C36 POPE  140     108.161  68.996  65.329  1.00  0.00           C
ATOM  11669  C37 POPE  140     108.141  67.986  64.169  1.00  0.00           C
ATOM  11672  C38 POPE  140     109.551  67.506  63.819  1.00  0.00           C
ATOM  11675  C39 POPE  140     109.771  67.236  62.328  1.00  0.00           C
ATOM  11678 0C31 POPE  140     110.031  65.766  61.949  1.00  0.00           C
ATOM  11681 1C31 POPE  140     110.611  65.656  60.529  1.00  0.00           C
ATOM  11684 2C31 POPE  140     110.921  64.226  60.059  1.00  0.00           C
ATOM  11687 3C31 POPE  140     109.671  63.496  59.559  1.00  0.00           C
ATOM  11690 4C31 POPE  140     109.991  62.336  58.609  1.00  0.00           C
ATOM  11693 5C31 POPE  140     108.711  61.736  58.019  1.00  0.00           C
ATOM  11696 6C31 POPE  140     108.951  60.626  56.999  1.00  0.00           C
ATOM  11700  NH3 POPE  141      92.661  38.516  30.979  1.00  0.00           N
ATOM  11704  C12 POPE  141      93.861  39.326  31.389  1.00  0.00           C
ATOM  11707  C11 POPE  141      95.121  38.786  30.698  1.00  0.00           C
ATOM  11710  P   POPE  141      97.721  39.006  30.659  1.00  0.00           P
ATOM  11711  O13 POPE  141      97.691  37.606  30.179  1.00  0.00           O
ATOM  11712  O14 POPE  141      98.151  40.036  29.699  1.00  0.00           O
ATOM  11713  O11 POPE  141      98.591  39.126  31.979  1.00  0.00           O
ATOM  11714  O12 POPE  141      96.291  39.426  31.189  1.00  0.00           O
ATOM  11715  C1  POPE  141      98.731  38.036  32.899  1.00  0.00           C
ATOM  11718  C2  POPE  141      98.031  38.306  34.259  1.00  0.00           C
ATOM  11720  O21 POPE  141      98.551  37.316  35.179  1.00  0.00           O
ATOM  11721  C21 POPE  141      99.641  37.716  35.819  1.00  0.00           C
ATOM  11722  O22 POPE  141      99.931  38.886  36.039  1.00  0.00           O
ATOM  11723  C22 POPE  141     100.551  36.526  36.089  1.00  0.00           C
ATOM  11726  C3  POPE  141      96.481  38.196  34.189  1.00  0.00           C
ATOM  11729  O31 POPE  141      95.911  38.556  35.469  1.00  0.00           O
ATOM  11730  C31 POPE  141      95.571  37.546  36.249  1.00  0.00           C
ATOM  11731  O32 POPE  141      95.361  36.396  35.899  1.00  0.00           O
ATOM  11732  C32 POPE  141      95.521  38.026  37.688  1.00  0.00           C
ATOM  11735  C23 POPE  141     101.201  36.596  37.489  1.00  0.00           C
ATOM  11738  C24 POPE  141     102.421  35.676  37.618  1.00  0.00           C
ATOM  11741  C25 POPE  141     103.331  36.006  38.819  1.00  0.00           C
ATOM  11744  C26 POPE  141     104.611  35.146  38.848  1.00  0.00           C
ATOM  11747  C27 POPE  141     105.711  35.716  39.758  1.00  0.00           C
ATOM  11750  C28 POPE  141     106.921  34.756  39.849  1.00  0.00           C
ATOM  11753  C29 POPE  141     108.221  35.256  40.419  1.00  0.00           C
ATOM  11755 0C21 POPE  141     108.451  35.856  41.599  1.00  0.00           C
ATOM  11757 1C21 POPE  141     107.451  36.226  42.678  1.00  0.00           C
ATOM  11760 2C21 POPE  141     106.901  35.036  43.499  1.00  0.00           C
ATOM  11763 3C21 POPE  141     106.001  35.536  44.629  1.00  0.00           C
ATOM  11766 4C21 POPE  141     105.391  34.426  45.508  1.00  0.00           C
ATOM  11769 5C21 POPE  141     106.261  33.976  46.688  1.00  0.00           C
ATOM  11772 6C21 POPE  141     105.411  33.526  47.888  1.00  0.00           C
ATOM  11775 7C21 POPE  141     106.231  33.116  49.118  1.00  0.00           C
ATOM  11778 8C21 POPE  141     105.371  32.946  50.379  1.00  0.00           C
ATOM  11782  C33 POPE  141      96.241  36.966  38.549  1.00  0.00           C
ATOM  11785  C34 POPE  141      96.541  37.366  40.009  1.00  0.00           C
ATOM  11788  C35 POPE  141      96.191  36.186  40.919  1.00  0.00           C
ATOM  11791  C36 POPE  141      96.861  36.186  42.289  1.00  0.00           C
ATOM  11794  C37 POPE  141      96.291  35.046  43.129  1.00  0.00           C
ATOM  11797  C38 POPE  141      97.291  34.456  44.118  1.00  0.00           C
ATOM  11800  C39 POPE  141      97.681  35.426  45.248  1.00  0.00           C
ATOM  11803 0C31 POPE  141      96.521  35.736  46.208  1.00  0.00           C
ATOM  11806 1C31 POPE  141      96.981  36.576  47.409  1.00  0.00           C
ATOM  11809 2C31 POPE  141      96.121  36.316  48.659  1.00  0.00           C
ATOM  11812 3C31 POPE  141      94.631  36.626  48.469  1.00  0.00           C
ATOM  11815 4C31 POPE  141      93.801  36.166  49.679  1.00  0.00           C
ATOM  11818 5C31 POPE  141      92.311  36.526  49.538  1.00  0.00           C
ATOM  11821 6C31 POPE  141      91.491  36.106  50.758  1.00  0.00           C
ATOM  11825  NH3 POPE  142      54.051  59.156  73.949  1.00  0.00           N
ATOM  11829  C12 POPE  142      55.551  59.286  74.079  1.00  0.00           C
ATOM  11832  C11 POPE  142      56.211  58.186  74.938  1.00  0.00           C
ATOM  11835  P   POPE  142      58.641  57.136  75.218  1.00  0.00           P
ATOM  11836  O13 POPE  142      59.551  57.426  76.339  1.00  0.00           O
ATOM  11837  O14 POPE  142      57.881  55.856  75.279  1.00  0.00           O
ATOM  11838  O11 POPE  142      59.581  57.146  73.928  1.00  0.00           O
ATOM  11839  O12 POPE  142      57.631  58.356  75.029  1.00  0.00           O
ATOM  11840  C1  POPE  142      59.911  58.456  73.398  1.00  0.00           C
ATOM  11843  C2  POPE  142      61.011  58.406  72.299  1.00  0.00           C
ATOM  11845  O21 POPE  142      61.341  59.736  71.809  1.00  0.00           O
ATOM  11846  C21 POPE  142      60.551  60.316  70.919  1.00  0.00           C
ATOM  11847  O22 POPE  142      59.461  59.896  70.559  1.00  0.00           O
ATOM  11848  C22 POPE  142      61.181  61.636  70.419  1.00  0.00           C
ATOM  11851  C3  POPE  142      60.661  57.356  71.199  1.00  0.00           C
ATOM  11854  O31 POPE  142      61.411  57.536  69.999  1.00  0.00           O
ATOM  11855  C31 POPE  142      62.681  57.206  70.029  1.00  0.00           C
ATOM  11856  O32 POPE  142      63.221  56.456  70.828  1.00  0.00           O
ATOM  11857  C32 POPE  142      63.391  58.026  68.949  1.00  0.00           C
ATOM  11860  C23 POPE  142      61.801  61.646  68.989  1.00  0.00           C
ATOM  11863  C24 POPE  142      62.001  63.086  68.429  1.00  0.00           C
ATOM  11866  C25 POPE  142      62.941  63.196  67.208  1.00  0.00           C
ATOM  11869  C26 POPE  142      63.001  64.596  66.559  1.00  0.00           C
ATOM  11872  C27 POPE  142      64.061  64.726  65.438  1.00  0.00           C
ATOM  11875  C28 POPE  142      64.121  66.096  64.718  1.00  0.00           C
ATOM  11878  C29 POPE  142      64.731  65.976  63.328  1.00  0.00           C
ATOM  11880 0C21 POPE  142      65.841  66.546  62.819  1.00  0.00           C
ATOM  11882 1C21 POPE  142      66.831  67.466  63.489  1.00  0.00           C
ATOM  11885 2C21 POPE  142      68.071  67.746  62.598  1.00  0.00           C
ATOM  11888 3C21 POPE  142      69.231  68.456  63.339  1.00  0.00           C
ATOM  11891 4C21 POPE  142      70.621  67.996  62.849  1.00  0.00           C
ATOM  11894 5C21 POPE  142      71.801  68.596  63.629  1.00  0.00           C
ATOM  11897 6C21 POPE  142      73.041  67.696  63.598  1.00  0.00           C
ATOM  11900 7C21 POPE  142      74.251  68.276  64.349  1.00  0.00           C
ATOM  11903 8C21 POPE  142      75.421  67.296  64.499  1.00  0.00           C
ATOM  11907  C33 POPE  142      64.711  57.386  68.479  1.00  0.00           C
ATOM  11910  C34 POPE  142      65.471  58.196  67.419  1.00  0.00           C
ATOM  11913  C35 POPE  142      66.591  59.076  67.959  1.00  0.00           C
ATOM  11916  C36 POPE  142      66.171  60.536  68.188  1.00  0.00           C
ATOM  11919  C37 POPE  142      67.331  61.386  68.758  1.00  0.00           C
ATOM  11922  C38 POPE  142      67.111  62.906  68.679  1.00  0.00           C
ATOM  11925  C39 POPE  142      67.051  63.466  67.249  1.00  0.00           C
ATOM  11928 0C31 POPE  142      68.351  63.306  66.439  1.00  0.00           C
ATOM  11931 1C31 POPE  142      68.221  63.756  64.979  1.00  0.00           C
ATOM  11934 2C31 POPE  142      69.561  63.636  64.229  1.00  0.00           C
ATOM  11937 3C31 POPE  142      69.471  63.786  62.709  1.00  0.00           C
ATOM  11940 4C31 POPE  142      70.861  63.706  62.069  1.00  0.00           C
ATOM  11943 5C31 POPE  142      70.861  64.026  60.569  1.00  0.00           C
ATOM  11946 6C31 POPE  142      72.241  63.916  59.929  1.00  0.00           C
ATOM  11950  NH3 POPE  143      84.541  -0.786  70.938  1.00  0.00           N
ATOM  11954  C12 POPE  143      83.861   0.416  71.529  1.00  0.00           C
ATOM  11957  C11 POPE  143      82.971   0.034  72.718  1.00  0.00           C
ATOM  11960  P   POPE  143      81.061   1.756  73.188  1.00  0.00           P
ATOM  11961  O13 POPE  143      80.081   0.846  73.828  1.00  0.00           O
ATOM  11962  O14 POPE  143      80.991   3.166  73.629  1.00  0.00           O
ATOM  11963  O11 POPE  143      80.911   1.706  71.618  1.00  0.00           O
ATOM  11964  O12 POPE  143      82.521   1.206  73.398  1.00  0.00           O
ATOM  11965  C1  POPE  143      79.711   2.136  70.968  1.00  0.00           C
ATOM  11968  C2  POPE  143      79.431   1.226  69.739  1.00  0.00           C
ATOM  11970  O21 POPE  143      78.101   1.436  69.268  1.00  0.00           O
ATOM  11971  C21 POPE  143      77.721   2.576  68.688  1.00  0.00           C
ATOM  11972  O22 POPE  143      76.571   2.986  68.699  1.00  0.00           O
ATOM  11973  C22 POPE  143      78.821   3.256  67.858  1.00  0.00           C
ATOM  11976  C3  POPE  143      79.631  -0.276  70.139  1.00  0.00           C
ATOM  11979  O31 POPE  143      78.911  -1.286  69.409  1.00  0.00           O
ATOM  11980  C31 POPE  143      79.021  -1.636  68.138  1.00  0.00           C
ATOM  11981  O32 POPE  143      78.651  -2.706  67.699  1.00  0.00           O
ATOM  11982  C32 POPE  143      79.661  -0.606  67.218  1.00  0.00           C
ATOM  11985  C23 POPE  143      78.191   4.336  66.958  1.00  0.00           C
ATOM  11988  C24 POPE  143      79.161   5.056  65.999  1.00  0.00           C
ATOM  11991  C25 POPE  143      78.351   6.016  65.108  1.00  0.00           C
ATOM  11994  C26 POPE  143      79.091   7.046  64.248  1.00  0.00           C
ATOM  11997  C27 POPE  143      78.111   8.156  63.819  1.00  0.00           C
ATOM  12000  C28 POPE  143      78.641   9.236  62.859  1.00  0.00           C
ATOM  12003  C29 POPE  143      78.841   8.736  61.449  1.00  0.00           C
ATOM  12005 0C21 POPE  143      77.941   8.786  60.449  1.00  0.00           C
ATOM  12007 1C21 POPE  143      76.541   9.336  60.539  1.00  0.00           C
ATOM  12010 2C21 POPE  143      75.751   9.276  59.209  1.00  0.00           C
ATOM  12013 3C21 POPE  143      76.241  10.256  58.139  1.00  0.00           C
ATOM  12016 4C21 POPE  143      75.641   9.956  56.749  1.00  0.00           C
ATOM  12019 5C21 POPE  143      76.201  10.856  55.639  1.00  0.00           C
ATOM  12022 6C21 POPE  143      75.911  10.296  54.239  1.00  0.00           C
ATOM  12025 7C21 POPE  143      76.521  11.146  53.118  1.00  0.00           C
ATOM  12028 8C21 POPE  143      76.331  10.526  51.739  1.00  0.00           C
ATOM  12032  C33 POPE  143      80.091  -1.276  65.889  1.00  0.00           C
ATOM  12035  C34 POPE  143      80.921  -0.336  65.029  1.00  0.00           C
ATOM  12038  C35 POPE  143      80.031   0.676  64.318  1.00  0.00           C
ATOM  12041  C36 POPE  143      80.781   1.556  63.328  1.00  0.00           C
ATOM  12044  C37 POPE  143      79.841   2.156  62.288  1.00  0.00           C
ATOM  12047  C38 POPE  143      80.631   2.816  61.159  1.00  0.00           C
ATOM  12050  C39 POPE  143      80.701   4.336  61.239  1.00  0.00           C
ATOM  12053 0C31 POPE  143      81.331   4.906  59.958  1.00  0.00           C
ATOM  12056 1C31 POPE  143      80.861   6.316  59.618  1.00  0.00           C
ATOM  12059 2C31 POPE  143      81.201   6.686  58.169  1.00  0.00           C
ATOM  12062 3C31 POPE  143      80.521   7.966  57.668  1.00  0.00           C
ATOM  12065 4C31 POPE  143      81.071   9.236  58.328  1.00  0.00           C
ATOM  12068 5C31 POPE  143      80.681  10.526  57.608  1.00  0.00           C
ATOM  12071 6C31 POPE  143      81.341  11.756  58.239  1.00  0.00           C
ATOM  12075  NH3 POPE  144      40.541  66.986  24.409  1.00  0.00           N
ATOM  12079  C12 POPE  144      40.481  68.116  25.409  1.00  0.00           C
ATOM  12082  C11 POPE  144      41.771  68.936  25.479  1.00  0.00           C
ATOM  12085  P   POPE  144      42.491  71.046  26.829  1.00  0.00           P
ATOM  12086  O13 POPE  144      43.651  71.036  25.919  1.00  0.00           O
ATOM  12087  O14 POPE  144      41.431  72.066  26.579  1.00  0.00           O
ATOM  12088  O11 POPE  144      43.051  71.046  28.319  1.00  0.00           O
ATOM  12089  O12 POPE  144      41.801  69.636  26.719  1.00  0.00           O
ATOM  12090  C1  POPE  144      42.481  71.756  29.419  1.00  0.00           C
ATOM  12093  C2  POPE  144      43.411  71.676  30.688  1.00  0.00           C
ATOM  12095  O21 POPE  144      42.811  72.446  31.759  1.00  0.00           O
ATOM  12096  C21 POPE  144      43.161  72.046  32.979  1.00  0.00           C
ATOM  12097  O22 POPE  144      43.891  71.096  33.239  1.00  0.00           O
ATOM  12098  C22 POPE  144      42.421  72.856  34.019  1.00  0.00           C
ATOM  12101  C3  POPE  144      44.851  72.156  30.349  1.00  0.00           C
ATOM  12104  O31 POPE  144      45.581  72.696  31.469  1.00  0.00           O
ATOM  12105  C31 POPE  144      46.431  71.866  32.109  1.00  0.00           C
ATOM  12106  O32 POPE  144      46.701  70.736  31.769  1.00  0.00           O
ATOM  12107  C32 POPE  144      47.011  72.596  33.319  1.00  0.00           C
ATOM  12110  C23 POPE  144      43.111  72.886  35.398  1.00  0.00           C
ATOM  12113  C24 POPE  144      42.151  73.296  36.529  1.00  0.00           C
ATOM  12116  C25 POPE  144      42.841  74.196  37.559  1.00  0.00           C
ATOM  12119  C26 POPE  144      42.041  74.436  38.848  1.00  0.00           C
ATOM  12122  C27 POPE  144      42.661  75.576  39.679  1.00  0.00           C
ATOM  12125  C28 POPE  144      42.051  75.736  41.089  1.00  0.00           C
ATOM  12128  C29 POPE  144      42.661  76.956  41.758  1.00  0.00           C
ATOM  12130 0C21 POPE  144      43.181  77.036  42.999  1.00  0.00           C
ATOM  12132 1C21 POPE  144      43.211  75.936  44.029  1.00  0.00           C
ATOM  12135 2C21 POPE  144      44.411  74.966  43.899  1.00  0.00           C
ATOM  12138 3C21 POPE  144      44.361  73.866  44.968  1.00  0.00           C
ATOM  12141 4C21 POPE  144      45.191  72.626  44.639  1.00  0.00           C
ATOM  12144 5C21 POPE  144      46.701  72.756  44.879  1.00  0.00           C
ATOM  12147 6C21 POPE  144      47.101  72.616  46.358  1.00  0.00           C
ATOM  12150 7C21 POPE  144      48.611  72.396  46.549  1.00  0.00           C
ATOM  12153 8C21 POPE  144      49.011  71.996  47.969  1.00  0.00           C
ATOM  12157  C33 POPE  144      46.811  71.996  34.738  1.00  0.00           C
ATOM  12160  C34 POPE  144      47.001  73.136  35.749  1.00  0.00           C
ATOM  12163  C35 POPE  144      46.991  72.766  37.238  1.00  0.00           C
ATOM  12166  C36 POPE  144      47.301  74.036  38.059  1.00  0.00           C
ATOM  12169  C37 POPE  144      46.741  74.056  39.489  1.00  0.00           C
ATOM  12172  C38 POPE  144      46.631  75.486  40.028  1.00  0.00           C
ATOM  12175  C39 POPE  144      47.971  76.126  40.409  1.00  0.00           C
ATOM  12178 0C31 POPE  144      47.791  77.596  40.819  1.00  0.00           C
ATOM  12181 1C31 POPE  144      49.061  78.226  41.428  1.00  0.00           C
ATOM  12184 2C31 POPE  144      48.891  79.726  41.719  1.00  0.00           C
ATOM  12187 3C31 POPE  144      48.041  80.026  42.958  1.00  0.00           C
ATOM  12190 4C31 POPE  144      47.661  81.516  43.008  1.00  0.00           C
ATOM  12193 5C31 POPE  144      47.061  82.016  44.319  1.00  0.00           C
ATOM  12196 6C31 POPE  144      46.821  83.526  44.269  1.00  0.00           C
ATOM  12200  NH3 POPE  145      30.141 134.258  68.508  1.00  0.00           N
ATOM  12204  C12 POPE  145      29.711 132.898  68.959  1.00  0.00           C
ATOM  12207  C11 POPE  145      29.681 132.758  70.489  1.00  0.00           C
ATOM  12210  P   POPE  145      28.091 130.728  71.038  1.00  0.00           P
ATOM  12211  O13 POPE  145      28.221 129.318  71.468  1.00  0.00           O
ATOM  12212  O14 POPE  145      27.261 131.618  71.888  1.00  0.00           O
ATOM  12213  O11 POPE  145      27.631 130.778  69.519  1.00  0.00           O
ATOM  12214  O12 POPE  145      29.541 131.378  70.889  1.00  0.00           O
ATOM  12215  C1  POPE  145      27.431 129.558  68.779  1.00  0.00           C
ATOM  12218  C2  POPE  145      27.961 129.638  67.319  1.00  0.00           C
ATOM  12220  O21 POPE  145      27.421 128.526  66.579  1.00  0.00           O
ATOM  12221  C21 POPE  145      26.531 128.786  65.659  1.00  0.00           C
ATOM  12222  O22 POPE  145      25.991 129.858  65.449  1.00  0.00           O
ATOM  12223  C22 POPE  145      26.301 127.546  64.788  1.00  0.00           C
ATOM  12226  C3  POPE  145      29.511 129.548  67.199  1.00  0.00           C
ATOM  12229  O31 POPE  145      29.881 129.578  65.799  1.00  0.00           O
ATOM  12230  C31 POPE  145      31.151 129.408  65.479  1.00  0.00           C
ATOM  12231  O32 POPE  145      32.091 129.188  66.218  1.00  0.00           O
ATOM  12232  C32 POPE  145      31.191 129.398  63.949  1.00  0.00           C
ATOM  12235  C23 POPE  145      26.011 127.926  63.319  1.00  0.00           C
ATOM  12238  C24 POPE  145      25.531 126.756  62.439  1.00  0.00           C
ATOM  12241  C25 POPE  145      25.211 127.206  60.999  1.00  0.00           C
ATOM  12244  C26 POPE  145      24.611 126.126  60.079  1.00  0.00           C
ATOM  12247  C27 POPE  145      24.231 126.696  58.699  1.00  0.00           C
ATOM  12250  C28 POPE  145      23.491 125.706  57.769  1.00  0.00           C
ATOM  12253  C29 POPE  145      24.381 124.606  57.249  1.00  0.00           C
ATOM  12255 0C21 POPE  145      24.721 124.396  55.958  1.00  0.00           C
ATOM  12257 1C21 POPE  145      24.281 125.216  54.769  1.00  0.00           C
ATOM  12260 2C21 POPE  145      24.721 124.596  53.429  1.00  0.00           C
ATOM  12263 3C21 POPE  145      24.041 123.256  53.109  1.00  0.00           C
ATOM  12266 4C21 POPE  145      24.771 122.446  52.029  1.00  0.00           C
ATOM  12269 5C21 POPE  145      24.461 122.866  50.589  1.00  0.00           C
ATOM  12272 6C21 POPE  145      23.341 122.026  49.949  1.00  0.00           C
ATOM  12275 7C21 POPE  145      23.091 122.416  48.489  1.00  0.00           C
ATOM  12278 8C21 POPE  145      21.961 121.606  47.829  1.00  0.00           C
ATOM  12282  C33 POPE  145      32.551 129.058  63.289  1.00  0.00           C
ATOM  12285  C34 POPE  145      32.261 128.366  61.949  1.00  0.00           C
ATOM  12288  C35 POPE  145      33.411 128.366  60.949  1.00  0.00           C
ATOM  12291  C36 POPE  145      32.881 127.996  59.549  1.00  0.00           C
ATOM  12294  C37 POPE  145      33.961 127.986  58.458  1.00  0.00           C
ATOM  12297  C38 POPE  145      33.361 127.536  57.109  1.00  0.00           C
ATOM  12300  C39 POPE  145      34.381 127.576  55.958  1.00  0.00           C
ATOM  12303 0C31 POPE  145      34.451 128.948  55.279  1.00  0.00           C
ATOM  12306 1C31 POPE  145      35.521 129.008  54.179  1.00  0.00           C
ATOM  12309 2C31 POPE  145      35.841 130.438  53.749  1.00  0.00           C
ATOM  12312 3C31 POPE  145      35.971 130.598  52.229  1.00  0.00           C
ATOM  12315 4C31 POPE  145      34.621 130.818  51.549  1.00  0.00           C
ATOM  12318 5C31 POPE  145      34.781 131.168  50.069  1.00  0.00           C
ATOM  12321 6C31 POPE  145      33.451 131.508  49.379  1.00  0.00           C
ATOM  12325  NH3 POPE  146     123.371  15.046  72.829  1.00  0.00           N
ATOM  12329  C12 POPE  146     122.261  14.956  71.799  1.00  0.00           C
ATOM  12332  C11 POPE  146     121.401  13.716  72.029  1.00  0.00           C
ATOM  12335  P   POPE  146     119.211  12.606  71.229  1.00  0.00           P
ATOM  12336  O13 POPE  146     119.811  11.276  71.538  1.00  0.00           O
ATOM  12337  O14 POPE  146     118.401  13.206  72.319  1.00  0.00           O
ATOM  12338  O11 POPE  146     118.431  12.646  69.868  1.00  0.00           O
ATOM  12339  O12 POPE  146     120.411  13.626  71.008  1.00  0.00           O
ATOM  12340  C1  POPE  146     117.291  11.846  69.549  1.00  0.00           C
ATOM  12343  C2  POPE  146     117.301  11.616  68.019  1.00  0.00           C
ATOM  12345  O21 POPE  146     116.271  10.736  67.529  1.00  0.00           O
ATOM  12346  C21 POPE  146     115.071  11.256  67.459  1.00  0.00           C
ATOM  12347  O22 POPE  146     114.281  11.416  68.368  1.00  0.00           O
ATOM  12348  C22 POPE  146     114.801  11.696  66.008  1.00  0.00           C
ATOM  12351  C3  POPE  146     118.651  10.996  67.618  1.00  0.00           C
ATOM  12354  O31 POPE  146     118.941  11.336  66.258  1.00  0.00           O
ATOM  12355  C31 POPE  146     119.831  10.546  65.699  1.00  0.00           C
ATOM  12356  O32 POPE  146     120.051   9.376  65.968  1.00  0.00           O
ATOM  12357  C32 POPE  146     120.661  11.406  64.749  1.00  0.00           C
ATOM  12360  C23 POPE  146     113.881  12.946  65.929  1.00  0.00           C
ATOM  12363  C24 POPE  146     113.081  13.006  64.629  1.00  0.00           C
ATOM  12366  C25 POPE  146     111.921  11.996  64.599  1.00  0.00           C
ATOM  12369  C26 POPE  146     111.411  11.736  63.179  1.00  0.00           C
ATOM  12372  C27 POPE  146     110.351  10.636  63.149  1.00  0.00           C
ATOM  12375  C28 POPE  146     109.971  10.206  61.729  1.00  0.00           C
ATOM  12378  C29 POPE  146     108.981   9.076  61.779  1.00  0.00           C
ATOM  12380 0C21 POPE  146     109.041   7.896  61.119  1.00  0.00           C
ATOM  12382 1C21 POPE  146     110.061   7.436  60.108  1.00  0.00           C
ATOM  12385 2C21 POPE  146     109.401   6.866  58.819  1.00  0.00           C
ATOM  12388 3C21 POPE  146     108.571   5.596  59.069  1.00  0.00           C
ATOM  12391 4C21 POPE  146     107.821   5.046  57.849  1.00  0.00           C
ATOM  12394 5C21 POPE  146     106.751   4.036  58.269  1.00  0.00           C
ATOM  12397 6C21 POPE  146     106.701   2.746  57.429  1.00  0.00           C
ATOM  12400 7C21 POPE  146     105.661   1.766  57.999  1.00  0.00           C
ATOM  12403 8C21 POPE  146     105.581   0.406  57.309  1.00  0.00           C
ATOM  12407  C33 POPE  146     121.981  11.796  65.438  1.00  0.00           C
ATOM  12410  C34 POPE  146     122.641  13.056  64.868  1.00  0.00           C
ATOM  12413  C35 POPE  146     122.871  12.976  63.359  1.00  0.00           C
ATOM  12416  C36 POPE  146     123.701  14.156  62.839  1.00  0.00           C
ATOM  12419  C37 POPE  146     123.691  14.266  61.309  1.00  0.00           C
ATOM  12422  C38 POPE  146     124.741  15.256  60.799  1.00  0.00           C
ATOM  12425  C39 POPE  146     126.061  14.556  60.438  1.00  0.00           C
ATOM  12428 0C31 POPE  146     127.261  15.506  60.349  1.00  0.00           C
ATOM  12431 1C31 POPE  146     128.501  14.816  59.769  1.00  0.00           C
ATOM  12434 2C31 POPE  146     129.761  15.696  59.839  1.00  0.00           C
ATOM  12437 3C31 POPE  146     130.843  15.056  60.719  1.00  0.00           C
ATOM  12440 4C31 POPE  146     132.163  15.836  60.729  1.00  0.00           C
ATOM  12443 5C31 POPE  146     133.263  15.036  61.439  1.00  0.00           C
ATOM  12446 6C31 POPE  146     134.613  15.736  61.449  1.00  0.00           C
ATOM  12450  NH3 POPE  147     130.411 112.206  78.809  1.00  0.00           N
ATOM  12454  C12 POPE  147     129.011 112.106  79.349  1.00  0.00           C
ATOM  12457  C11 POPE  147     128.021 111.616  78.279  1.00  0.00           C
ATOM  12460  P   POPE  147     125.731 110.496  77.928  1.00  0.00           P
ATOM  12461  O13 POPE  147     126.071 109.106  77.569  1.00  0.00           O
ATOM  12462  O14 POPE  147     124.411 110.736  78.538  1.00  0.00           O
ATOM  12463  O11 POPE  147     125.981 111.396  76.659  1.00  0.00           O
ATOM  12464  O12 POPE  147     126.851 111.086  78.909  1.00  0.00           O
ATOM  12465  C1  POPE  147     125.141 111.396  75.518  1.00  0.00           C
ATOM  12468  C2  POPE  147     126.001 111.586  74.239  1.00  0.00           C
ATOM  12470  O21 POPE  147     125.131 111.716  73.099  1.00  0.00           O
ATOM  12471  C21 POPE  147     124.491 112.866  73.038  1.00  0.00           C
ATOM  12472  O22 POPE  147     124.701 113.846  73.729  1.00  0.00           O
ATOM  12473  C22 POPE  147     123.351 112.766  72.029  1.00  0.00           C
ATOM  12476  C3  POPE  147     126.951 110.366  74.029  1.00  0.00           C
ATOM  12479  O31 POPE  147     127.111 110.076  72.629  1.00  0.00           O
ATOM  12480  C31 POPE  147     128.051 110.736  71.989  1.00  0.00           C
ATOM  12481  O32 POPE  147     128.981 111.356  72.499  1.00  0.00           O
ATOM  12482  C32 POPE  147     127.771 110.666  70.489  1.00  0.00           C
ATOM  12485  C23 POPE  147     123.771 113.056  70.559  1.00  0.00           C
ATOM  12488  C24 POPE  147     122.551 113.146  69.618  1.00  0.00           C
ATOM  12491  C25 POPE  147     121.711 114.406  69.859  1.00  0.00           C
ATOM  12494  C26 POPE  147     120.441 114.486  69.008  1.00  0.00           C
ATOM  12497  C27 POPE  147     119.501 115.606  69.499  1.00  0.00           C
ATOM  12500  C28 POPE  147     118.141 115.656  68.769  1.00  0.00           C
ATOM  12503  C29 POPE  147     117.301 114.436  69.049  1.00  0.00           C
ATOM  12505 0C21 POPE  147     116.131 114.126  68.479  1.00  0.00           C
ATOM  12507 1C21 POPE  147     115.391 114.926  67.438  1.00  0.00           C
ATOM  12510 2C21 POPE  147     115.121 114.116  66.148  1.00  0.00           C
ATOM  12513 3C21 POPE  147     113.641 114.176  65.719  1.00  0.00           C
ATOM  12516 4C21 POPE  147     113.351 113.646  64.309  1.00  0.00           C
ATOM  12519 5C21 POPE  147     113.801 112.206  64.038  1.00  0.00           C
ATOM  12522 6C21 POPE  147     114.821 112.116  62.889  1.00  0.00           C
ATOM  12525 7C21 POPE  147     115.271 110.686  62.569  1.00  0.00           C
ATOM  12528 8C21 POPE  147     116.201 110.606  61.358  1.00  0.00           C
ATOM  12532  C33 POPE  147     128.421 111.846  69.729  1.00  0.00           C
ATOM  12535  C34 POPE  147     128.001 111.946  68.249  1.00  0.00           C
ATOM  12538  C35 POPE  147     126.571 112.476  68.099  1.00  0.00           C
ATOM  12541  C36 POPE  147     126.311 113.136  66.748  1.00  0.00           C
ATOM  12544  C37 POPE  147     124.911 113.756  66.669  1.00  0.00           C
ATOM  12547  C38 POPE  147     124.621 114.426  65.319  1.00  0.00           C
ATOM  12550  C39 POPE  147     125.261 115.816  65.218  1.00  0.00           C
ATOM  12553 0C31 POPE  147     125.111 116.446  63.829  1.00  0.00           C
ATOM  12556 1C31 POPE  147     125.471 117.936  63.858  1.00  0.00           C
ATOM  12559 2C31 POPE  147     125.441 118.636  62.499  1.00  0.00           C
ATOM  12562 3C31 POPE  147     126.521 118.136  61.539  1.00  0.00           C
ATOM  12565 4C31 POPE  147     126.771 119.096  60.378  1.00  0.00           C
ATOM  12568 5C31 POPE  147     127.931 118.646  59.479  1.00  0.00           C
ATOM  12571 6C31 POPE  147     128.221 119.636  58.349  1.00  0.00           C
ATOM  12575  NH3 POPE  148      67.541  32.046  69.338  1.00  0.00           N
ATOM  12579  C12 POPE  148      68.631  32.296  70.349  1.00  0.00           C
ATOM  12582  C11 POPE  148      69.151  33.736  70.229  1.00  0.00           C
ATOM  12585  P   POPE  148      70.351  35.546  71.698  1.00  0.00           P
ATOM  12586  O13 POPE  148      69.351  35.996  72.699  1.00  0.00           O
ATOM  12587  O14 POPE  148      71.781  35.746  71.958  1.00  0.00           O
ATOM  12588  O11 POPE  148      69.911  36.276  70.349  1.00  0.00           O
ATOM  12589  O12 POPE  148      70.031  34.036  71.319  1.00  0.00           O
ATOM  12590  C1  POPE  148      70.851  36.696  69.359  1.00  0.00           C
ATOM  12593  C2  POPE  148      70.231  36.566  67.919  1.00  0.00           C
ATOM  12595  O21 POPE  148      71.181  36.296  66.868  1.00  0.00           O
ATOM  12596  C21 POPE  148      72.281  37.046  66.809  1.00  0.00           C
ATOM  12597  O22 POPE  148      72.621  37.916  67.578  1.00  0.00           O
ATOM  12598  C22 POPE  148      73.151  36.556  65.649  1.00  0.00           C
ATOM  12601  C3  POPE  148      69.221  37.716  67.569  1.00  0.00           C
ATOM  12604  O31 POPE  148      69.701  38.706  66.629  1.00  0.00           O
ATOM  12605  C31 POPE  148      69.301  38.766  65.349  1.00  0.00           C
ATOM  12606  O32 POPE  148      69.451  39.756  64.639  1.00  0.00           O
ATOM  12607  C32 POPE  148      68.671  37.476  64.788  1.00  0.00           C
ATOM  12610  C23 POPE  148      73.361  37.616  64.549  1.00  0.00           C
ATOM  12613  C24 POPE  148      73.971  36.956  63.309  1.00  0.00           C
ATOM  12616  C25 POPE  148      74.031  37.856  62.069  1.00  0.00           C
ATOM  12619  C26 POPE  148      74.251  37.006  60.809  1.00  0.00           C
ATOM  12622  C27 POPE  148      74.571  37.786  59.519  1.00  0.00           C
ATOM  12625  C28 POPE  148      74.881  36.806  58.368  1.00  0.00           C
ATOM  12628  C29 POPE  148      75.561  37.326  57.129  1.00  0.00           C
ATOM  12630 0C21 POPE  148      76.871  37.616  56.989  1.00  0.00           C
ATOM  12632 1C21 POPE  148      77.931  37.596  58.069  1.00  0.00           C
ATOM  12635 2C21 POPE  148      79.131  36.636  57.849  1.00  0.00           C
ATOM  12638 3C21 POPE  148      79.401  35.736  59.079  1.00  0.00           C
ATOM  12641 4C21 POPE  148      80.781  35.806  59.729  1.00  0.00           C
ATOM  12644 5C21 POPE  148      81.491  34.446  59.869  1.00  0.00           C
ATOM  12647 6C21 POPE  148      82.321  34.346  61.148  1.00  0.00           C
ATOM  12650 7C21 POPE  148      83.521  33.406  60.989  1.00  0.00           C
ATOM  12653 8C21 POPE  148      84.251  33.116  62.299  1.00  0.00           C
ATOM  12657  C33 POPE  148      68.311  37.626  63.289  1.00  0.00           C
ATOM  12660  C34 POPE  148      67.991  36.306  62.579  1.00  0.00           C
ATOM  12663  C35 POPE  148      69.201  35.366  62.479  1.00  0.00           C
ATOM  12666  C36 POPE  148      69.151  34.466  61.239  1.00  0.00           C
ATOM  12669  C37 POPE  148      70.431  33.616  61.098  1.00  0.00           C
ATOM  12672  C38 POPE  148      70.811  33.296  59.648  1.00  0.00           C
ATOM  12675  C39 POPE  148      69.961  32.186  58.998  1.00  0.00           C
ATOM  12678 0C31 POPE  148      70.641  31.536  57.789  1.00  0.00           C
[truncated: 1,654,667 more chars]
