# Supplementary material for: Characterizing Membrane Association and Periplasmic Transfer of Bacterial Lipoproteins through Molecular Dynamics Simulations
Source: Structure. 2020 Apr 7;28(4):475–487.e3. doi: 10.1016/j.str.2020.01.012 (PMC7139219; doi:10.1016/j.str.2020.01.012)
Supplement: Data S2. Final Coordinates from Simulations (A–L), Related to Figure 3 [file mmc4.zip › A-L/LPP-4-atomistic.pdb]

TITLE     Protein
REMARK    THIS IS A SIMULATION BOX
CRYST1  128.864  128.864  124.471  90.00  90.00  90.00 P 1           1
MODEL        1
ATOM      1  N   CYSTA   1      37.172  56.307  77.230  1.00  0.00           N
ATOM      3  CA  CYSTA   1      35.812  56.827  77.310  1.00  0.00           C
ATOM      5  C   CYSTA   1      35.282  56.837  78.721  1.00  0.00           C
ATOM      6  O   CYSTA   1      34.312  56.187  79.081  1.00  0.00           O
ATOM      7  CB  CYSTA   1      34.832  56.257  76.260  1.00  0.00           C
ATOM     10  SG  CYSTA   1      33.592  57.507  75.810  1.00  0.00           S
ATOM     11  C1  CYSTA   1      32.632  56.697  74.490  1.00  0.00           C
ATOM     14  CA1 CYSTA   1      37.632  55.077  77.501  1.00  0.00           C
ATOM     15  OA1 CYSTA   1      36.982  54.267  78.140  1.00  0.00           O
ATOM     16  CA2 CYSTA   1      38.992  54.687  77.021  1.00  0.00           C
ATOM     19  C11 CYSTA   1      31.982  57.687  73.500  1.00  0.00           C
ATOM     21  O11 CYSTA   1      33.012  58.467  72.870  1.00  0.00           O
ATOM     22  CX1 CYSTA   1      33.602  57.937  71.821  1.00  0.00           C
ATOM     23  OX1 CYSTA   1      33.382  56.817  71.370  1.00  0.00           O
ATOM     24  CX2 CYSTA   1      34.582  58.927  71.210  1.00  0.00           C
ATOM     27  C12 CYSTA   1      30.982  58.687  74.161  1.00  0.00           C
ATOM     30  O12 CYSTA   1      30.742  59.837  73.310  1.00  0.00           O
ATOM     31  CD1 CYSTA   1      30.162  59.647  72.120  1.00  0.00           C
ATOM     32  OD1 CYSTA   1      30.572  60.137  71.080  1.00  0.00           O
ATOM     33  CD2 CYSTA   1      28.902  58.787  72.211  1.00  0.00           C
ATOM     36  CA3 CYSTA   1      39.902  55.917  76.760  1.00  0.00           C
ATOM     39  CA4 CYSTA   1      39.602  56.727  75.491  1.00  0.00           C
ATOM     42  CA5 CYSTA   1      40.122  58.167  75.600  1.00  0.00           C
ATOM     45  CA6 CYSTA   1      41.642  58.277  75.600  1.00  0.00           C
ATOM     48  CA7 CYSTA   1      42.262  57.457  74.460  1.00  0.00           C
ATOM     51  CA8 CYSTA   1      43.682  57.877  74.091  1.00  0.00           C
ATOM     54  CA9 CYSTA   1      44.172  57.337  72.741  1.00  0.00           C
ATOM     57 0CA1 CYSTA   1      44.462  55.837  72.701  1.00  0.00           C
ATOM     60 1CA1 CYSTA   1      43.242  54.967  72.370  1.00  0.00           C
ATOM     63 2CA1 CYSTA   1      43.572  53.477  72.541  1.00  0.00           C
ATOM     66 3CA1 CYSTA   1      42.362  52.547  72.671  1.00  0.00           C
ATOM     69 4CA1 CYSTA   1      42.812  51.147  73.100  1.00  0.00           C
ATOM     72 5CA1 CYSTA   1      41.662  50.137  73.131  1.00  0.00           C
ATOM     75 6CA1 CYSTA   1      42.082  48.697  73.471  1.00  0.00           C
ATOM     79  CD3 CYSTA   1      27.922  59.087  71.050  1.00  0.00           C
ATOM     82  CD4 CYSTA   1      27.332  60.507  71.101  1.00  0.00           C
ATOM     85  CD5 CYSTA   1      26.312  60.727  69.971  1.00  0.00           C
ATOM     88  CD6 CYSTA   1      25.662  62.127  69.940  1.00  0.00           C
ATOM     91  CD7 CYSTA   1      26.662  63.247  69.651  1.00  0.00           C
ATOM     94  CD8 CYSTA   1      25.982  64.587  69.330  1.00  0.00           C
ATOM     97  CD9 CYSTA   1      26.952  65.757  69.061  1.00  0.00           C
ATOM    100 0CD1 CYSTA   1      26.202  67.047  68.690  1.00  0.00           C
ATOM    103 1CD1 CYSTA   1      27.092  68.287  68.611  1.00  0.00           C
ATOM    106 2CD1 CYSTA   1      26.272  69.517  68.201  1.00  0.00           C
ATOM    109 3CD1 CYSTA   1      27.072  70.827  68.131  1.00  0.00           C
ATOM    112 4CD1 CYSTA   1      26.192  72.007  67.701  1.00  0.00           C
ATOM    115 5CD1 CYSTA   1      26.992  73.307  67.561  1.00  0.00           C
ATOM    118 6CD1 CYSTA   1      26.162  74.527  67.151  1.00  0.00           C
ATOM    122  CX3 CYSTA   1      34.052  59.517  69.880  1.00  0.00           C
ATOM    125  CX4 CYSTA   1      35.072  60.417  69.181  1.00  0.00           C
ATOM    128  CX5 CYSTA   1      35.362  61.727  69.931  1.00  0.00           C
ATOM    131  CX6 CYSTA   1      36.142  62.727  69.061  1.00  0.00           C
ATOM    134  CX7 CYSTA   1      36.382  64.057  69.781  1.00  0.00           C
ATOM    137  CX8 CYSTA   1      36.572  65.257  68.840  1.00  0.00           C
ATOM    140  CX9 CYSTA   1      37.982  65.317  68.300  1.00  0.00           C
ATOM    142 0CX1 CYSTA   1      38.882  66.287  68.541  1.00  0.00           C
ATOM    144 1CX1 CYSTA   1      38.662  67.527  69.360  1.00  0.00           C
ATOM    147 2CX1 CYSTA   1      38.072  68.667  68.500  1.00  0.00           C
ATOM    150 3CX1 CYSTA   1      39.062  69.227  67.460  1.00  0.00           C
ATOM    153 4CX1 CYSTA   1      38.392  70.037  66.330  1.00  0.00           C
ATOM    156 5CX1 CYSTA   1      37.692  71.317  66.790  1.00  0.00           C
ATOM    159 6CX1 CYSTA   1      37.002  72.047  65.620  1.00  0.00           C
ATOM    162 7CX1 CYSTA   1      36.352  73.367  66.050  1.00  0.00           C
ATOM    165 8CX1 CYSTA   1      35.502  74.047  64.980  1.00  0.00           C
ATOM    169  N   SER A   2      35.962  57.657  79.521  1.00  0.00           N
ATOM    171  CA  SER A   2      35.792  58.067  80.900  1.00  0.00           C
ATOM    173  CB  SER A   2      35.692  59.607  80.950  1.00  0.00           C
ATOM    176  OG  SER A   2      36.602  60.307  80.111  1.00  0.00           O
ATOM    178  C   SER A   2      34.622  57.627  81.770  1.00  0.00           C
ATOM    179  O   SER A   2      33.472  57.487  81.381  1.00  0.00           O
ATOM    180  N   SER A   3      34.872  57.527  83.091  1.00  0.00           N
ATOM    182  CA  SER A   3      33.792  57.357  84.050  1.00  0.00           C
ATOM    184  CB  SER A   3      34.112  56.367  85.201  1.00  0.00           C
ATOM    187  OG  SER A   3      35.402  56.577  85.771  1.00  0.00           O
ATOM    189  C   SER A   3      33.192  58.667  84.571  1.00  0.00           C
ATOM    190  O   SER A   3      33.862  59.527  85.141  1.00  0.00           O
ATOM    191  N   ASN A   4      31.872  58.827  84.361  1.00  0.00           N
ATOM    193  CA  ASN A   4      30.932  59.847  84.831  1.00  0.00           C
ATOM    195  CB  ASN A   4      30.082  59.257  86.000  1.00  0.00           C
ATOM    198  CG  ASN A   4      30.832  58.757  87.250  1.00  0.00           C
ATOM    199  OD1 ASN A   4      30.262  57.907  87.950  1.00  0.00           O
ATOM    200  ND2 ASN A   4      32.072  59.197  87.530  1.00  0.00           N
ATOM    203  C   ASN A   4      31.332  61.297  85.150  1.00  0.00           C
ATOM    204  O   ASN A   4      31.182  61.707  86.300  1.00  0.00           O
ATOM    205  N   ALA A   5      31.782  62.177  84.250  1.00  0.00           N
ATOM    207  CA  ALA A   5      31.632  62.247  82.800  1.00  0.00           C
ATOM    209  CB  ALA A   5      31.572  60.947  81.990  1.00  0.00           C
ATOM    213  C   ALA A   5      30.412  63.007  82.351  1.00  0.00           C
ATOM    214  O   ALA A   5      29.282  62.707  82.740  1.00  0.00           O
ATOM    215  N   LYS A   6      30.562  63.947  81.391  1.00  0.00           N
ATOM    217  CA  LYS A   6      31.312  65.177  81.440  1.00  0.00           C
ATOM    219  CB  LYS A   6      30.772  66.057  80.281  1.00  0.00           C
ATOM    222  CG  LYS A   6      29.282  66.457  80.380  1.00  0.00           C
ATOM    225  CD  LYS A   6      28.202  65.527  79.761  1.00  0.00           C
ATOM    228  CE  LYS A   6      27.582  64.417  80.640  1.00  0.00           C
ATOM    231  NZ  LYS A   6      26.182  64.067  80.271  1.00  0.00           N
ATOM    235  C   LYS A   6      31.142  65.957  82.720  1.00  0.00           C
ATOM    236  O   LYS A   6      30.252  65.637  83.470  1.00  0.00           O
ATOM    237  N   ILE A   7      31.902  67.017  83.030  1.00  0.00           N
ATOM    239  CA  ILE A   7      33.162  67.447  82.471  1.00  0.00           C
ATOM    241  CB  ILE A   7      33.072  68.867  81.920  1.00  0.00           C
ATOM    243  CG2 ILE A   7      32.992  69.897  83.070  1.00  0.00           C
ATOM    247  CG1 ILE A   7      34.202  69.177  80.911  1.00  0.00           C
ATOM    250  CD  ILE A   7      34.132  70.617  80.421  1.00  0.00           C
ATOM    254  C   ILE A   7      34.222  67.387  83.550  1.00  0.00           C
ATOM    255  O   ILE A   7      35.392  67.737  83.341  1.00  0.00           O
ATOM    256  N   ASP A   8      33.892  66.847  84.730  1.00  0.00           N
ATOM    258  CA  ASP A   8      34.832  66.617  85.811  1.00  0.00           C
ATOM    260  CB  ASP A   8      34.022  66.227  87.080  1.00  0.00           C
ATOM    263  CG  ASP A   8      33.392  64.837  87.061  1.00  0.00           C
ATOM    264  OD1 ASP A   8      32.962  64.427  88.171  1.00  0.00           O
ATOM    265  OD2 ASP A   8      33.292  64.197  85.970  1.00  0.00           O
ATOM    266  C   ASP A   8      35.962  65.627  85.471  1.00  0.00           C
ATOM    267  O   ASP A   8      36.942  65.487  86.190  1.00  0.00           O
ATOM    268  N   GLN A   9      35.912  64.957  84.300  1.00  0.00           N
ATOM    270  CA  GLN A   9      37.102  64.367  83.730  1.00  0.00           C
ATOM    272  CB  GLN A   9      36.812  63.047  83.010  1.00  0.00           C
ATOM    275  CG  GLN A   9      37.422  61.817  83.751  1.00  0.00           C
ATOM    278  CD  GLN A   9      37.002  61.557  85.211  1.00  0.00           C
ATOM    279  OE1 GLN A   9      37.632  60.767  85.921  1.00  0.00           O
ATOM    280  NE2 GLN A   9      35.902  62.167  85.690  1.00  0.00           N
ATOM    283  C   GLN A   9      37.942  65.247  82.841  1.00  0.00           C
ATOM    284  O   GLN A   9      39.152  65.057  82.800  1.00  0.00           O
ATOM    285  N   LEU A  10      37.412  66.277  82.150  1.00  0.00           N
ATOM    287  CA  LEU A  10      38.262  67.067  81.280  1.00  0.00           C
ATOM    289  CB  LEU A  10      37.522  67.507  79.991  1.00  0.00           C
ATOM    292  CG  LEU A  10      38.452  67.447  78.760  1.00  0.00           C
ATOM    294  CD1 LEU A  10      37.692  67.867  77.501  1.00  0.00           C
ATOM    298  CD2 LEU A  10      39.112  66.067  78.581  1.00  0.00           C
ATOM    302  C   LEU A  10      38.782  68.277  82.001  1.00  0.00           C
ATOM    303  O   LEU A  10      39.822  68.817  81.651  1.00  0.00           O
ATOM    304  N   SER A  11      38.132  68.637  83.120  1.00  0.00           N
ATOM    306  CA  SER A  11      38.812  69.327  84.190  1.00  0.00           C
ATOM    308  CB  SER A  11      37.832  69.667  85.341  1.00  0.00           C
ATOM    311  OG  SER A  11      37.362  70.997  85.201  1.00  0.00           O
ATOM    313  C   SER A  11      39.962  68.547  84.781  1.00  0.00           C
ATOM    314  O   SER A  11      41.102  69.027  84.831  1.00  0.00           O
ATOM    315  N   SER A  12      39.722  67.287  85.180  1.00  0.00           N
ATOM    317  CA  SER A  12      40.742  66.427  85.771  1.00  0.00           C
ATOM    319  CB  SER A  12      40.192  65.087  86.311  1.00  0.00           C
ATOM    322  OG  SER A  12      39.412  65.287  87.480  1.00  0.00           O
ATOM    324  C   SER A  12      41.912  66.127  84.870  1.00  0.00           C
ATOM    325  O   SER A  12      43.062  66.337  85.251  1.00  0.00           O
ATOM    326  N   ASP A  13      41.682  65.697  83.610  1.00  0.00           N
ATOM    328  CA  ASP A  13      42.742  65.407  82.670  1.00  0.00           C
ATOM    330  CB  ASP A  13      42.142  64.877  81.350  1.00  0.00           C
ATOM    333  CG  ASP A  13      41.612  63.457  81.501  1.00  0.00           C
ATOM    334  OD1 ASP A  13      40.982  63.007  80.510  1.00  0.00           O
ATOM    335  OD2 ASP A  13      41.872  62.787  82.530  1.00  0.00           O
ATOM    336  C   ASP A  13      43.632  66.597  82.360  1.00  0.00           C
ATOM    337  O   ASP A  13      44.832  66.587  82.631  1.00  0.00           O
ATOM    338  N   VAL A  14      43.062  67.717  81.850  1.00  0.00           N
ATOM    340  CA  VAL A  14      43.822  68.847  81.341  1.00  0.00           C
ATOM    342  CB  VAL A  14      42.872  69.827  80.650  1.00  0.00           C
ATOM    344  CG1 VAL A  14      43.592  71.097  80.181  1.00  0.00           C
ATOM    348  CG2 VAL A  14      42.222  69.127  79.440  1.00  0.00           C
ATOM    352  C   VAL A  14      44.702  69.517  82.401  1.00  0.00           C
ATOM    353  O   VAL A  14      45.872  69.827  82.180  1.00  0.00           O
ATOM    354  N   GLN A  15      44.182  69.667  83.640  1.00  0.00           N
ATOM    356  CA  GLN A  15      44.972  70.147  84.770  1.00  0.00           C
ATOM    358  CB  GLN A  15      44.072  70.267  86.031  1.00  0.00           C
ATOM    361  CG  GLN A  15      43.832  71.707  86.540  1.00  0.00           C
ATOM    364  CD  GLN A  15      43.112  72.687  85.611  1.00  0.00           C
ATOM    365  OE1 GLN A  15      43.182  73.917  85.771  1.00  0.00           O
ATOM    366  NE2 GLN A  15      42.362  72.147  84.630  1.00  0.00           N
ATOM    369  C   GLN A  15      46.142  69.257  85.131  1.00  0.00           C
ATOM    370  O   GLN A  15      47.282  69.677  85.360  1.00  0.00           O
ATOM    371  N   THR A  16      45.892  67.937  85.211  1.00  0.00           N
ATOM    373  CA  THR A  16      46.862  66.997  85.751  1.00  0.00           C
ATOM    375  CB  THR A  16      46.132  65.827  86.400  1.00  0.00           C
ATOM    377  OG1 THR A  16      46.632  65.537  87.701  1.00  0.00           O
ATOM    379  CG2 THR A  16      46.132  64.547  85.541  1.00  0.00           C
ATOM    383  C   THR A  16      47.862  66.597  84.680  1.00  0.00           C
ATOM    384  O   THR A  16      48.992  66.187  84.980  1.00  0.00           O
ATOM    385  N   LEU A  17      47.512  66.827  83.391  1.00  0.00           N
ATOM    387  CA  LEU A  17      48.442  66.827  82.281  1.00  0.00           C
ATOM    389  CB  LEU A  17      47.722  66.847  80.900  1.00  0.00           C
ATOM    392  CG  LEU A  17      47.472  65.427  80.321  1.00  0.00           C
ATOM    394  CD1 LEU A  17      46.862  65.417  78.920  1.00  0.00           C
ATOM    398  CD2 LEU A  17      46.582  64.527  81.190  1.00  0.00           C
ATOM    402  C   LEU A  17      49.542  67.877  82.421  1.00  0.00           C
ATOM    403  O   LEU A  17      50.702  67.567  82.200  1.00  0.00           O
ATOM    404  N   ASN A  18      49.272  69.137  82.851  1.00  0.00           N
ATOM    406  CA  ASN A  18      50.392  70.027  83.111  1.00  0.00           C
ATOM    408  CB  ASN A  18      50.012  71.517  83.100  1.00  0.00           C
ATOM    411  CG  ASN A  18      51.212  72.467  83.050  1.00  0.00           C
ATOM    412  OD1 ASN A  18      51.312  73.447  83.771  1.00  0.00           O
ATOM    413  ND2 ASN A  18      52.212  72.137  82.200  1.00  0.00           N
ATOM    416  C   ASN A  18      51.202  69.687  84.370  1.00  0.00           C
ATOM    417  O   ASN A  18      52.412  69.877  84.390  1.00  0.00           O
ATOM    418  N   ALA A  19      50.572  69.137  85.421  1.00  0.00           N
ATOM    420  CA  ALA A  19      51.322  68.677  86.581  1.00  0.00           C
ATOM    422  CB  ALA A  19      50.342  68.217  87.680  1.00  0.00           C
ATOM    426  C   ALA A  19      52.352  67.607  86.210  1.00  0.00           C
ATOM    427  O   ALA A  19      53.502  67.647  86.641  1.00  0.00           O
ATOM    428  N   LYS A  20      51.972  66.667  85.310  1.00  0.00           N
ATOM    430  CA  LYS A  20      52.912  65.777  84.661  1.00  0.00           C
ATOM    432  CB  LYS A  20      52.152  64.797  83.730  1.00  0.00           C
ATOM    435  CG  LYS A  20      51.402  63.717  84.510  1.00  0.00           C
ATOM    438  CD  LYS A  20      50.662  62.697  83.620  1.00  0.00           C
ATOM    441  CE  LYS A  20      49.162  62.557  83.951  1.00  0.00           C
ATOM    444  NZ  LYS A  20      48.572  61.447  83.181  1.00  0.00           N
ATOM    448  C   LYS A  20      54.012  66.467  83.870  1.00  0.00           C
ATOM    449  O   LYS A  20      55.192  66.187  84.081  1.00  0.00           O
ATOM    450  N   VAL A  21      53.682  67.427  82.991  1.00  0.00           N
ATOM    452  CA  VAL A  21      54.662  68.117  82.161  1.00  0.00           C
ATOM    454  CB  VAL A  21      53.942  69.067  81.201  1.00  0.00           C
ATOM    456  CG1 VAL A  21      54.912  70.047  80.520  1.00  0.00           C
ATOM    460  CG2 VAL A  21      53.252  68.237  80.100  1.00  0.00           C
ATOM    464  C   VAL A  21      55.792  68.837  82.901  1.00  0.00           C
ATOM    465  O   VAL A  21      56.952  68.717  82.510  1.00  0.00           O
ATOM    466  N   ASP A  22      55.512  69.557  84.011  1.00  0.00           N
ATOM    468  CA  ASP A  22      56.582  70.107  84.841  1.00  0.00           C
ATOM    470  CB  ASP A  22      56.022  70.987  85.991  1.00  0.00           C
ATOM    473  CG  ASP A  22      55.872  72.447  85.580  1.00  0.00           C
ATOM    474  OD1 ASP A  22      55.082  73.137  86.280  1.00  0.00           O
ATOM    475  OD2 ASP A  22      56.522  72.897  84.610  1.00  0.00           O
ATOM    476  C   ASP A  22      57.502  69.077  85.460  1.00  0.00           C
ATOM    477  O   ASP A  22      58.722  69.197  85.360  1.00  0.00           O
ATOM    478  N   GLN A  23      56.972  67.997  86.061  1.00  0.00           N
ATOM    480  CA  GLN A  23      57.782  66.957  86.661  1.00  0.00           C
ATOM    482  CB  GLN A  23      56.902  65.977  87.480  1.00  0.00           C
ATOM    485  CG  GLN A  23      57.692  65.017  88.411  1.00  0.00           C
ATOM    488  CD  GLN A  23      58.412  65.647  89.620  1.00  0.00           C
ATOM    489  OE1 GLN A  23      58.972  64.887  90.411  1.00  0.00           O
ATOM    490  NE2 GLN A  23      58.332  66.967  89.841  1.00  0.00           N
ATOM    493  C   GLN A  23      58.632  66.207  85.640  1.00  0.00           C
ATOM    494  O   GLN A  23      59.792  65.867  85.891  1.00  0.00           O
ATOM    495  N   LEU A  24      58.092  65.987  84.421  1.00  0.00           N
ATOM    497  CA  LEU A  24      58.872  65.477  83.310  1.00  0.00           C
ATOM    499  CB  LEU A  24      57.992  64.997  82.130  1.00  0.00           C
ATOM    502  CG  LEU A  24      57.362  63.587  82.281  1.00  0.00           C
ATOM    504  CD1 LEU A  24      56.832  63.107  80.921  1.00  0.00           C
ATOM    508  CD2 LEU A  24      56.192  63.507  83.271  1.00  0.00           C
ATOM    512  C   LEU A  24      59.952  66.447  82.800  1.00  0.00           C
ATOM    513  O   LEU A  24      60.942  65.997  82.241  1.00  0.00           O
ATOM    514  N   SER A  25      59.842  67.777  82.980  1.00  0.00           N
ATOM    516  CA  SER A  25      60.922  68.647  82.521  1.00  0.00           C
ATOM    518  CB  SER A  25      60.342  69.927  81.861  1.00  0.00           C
ATOM    521  OG  SER A  25      61.312  70.547  81.000  1.00  0.00           O
ATOM    523  C   SER A  25      61.892  68.987  83.651  1.00  0.00           C
ATOM    524  O   SER A  25      63.092  69.177  83.430  1.00  0.00           O
ATOM    525  N   ASN A  26      61.432  68.977  84.921  1.00  0.00           N
ATOM    527  CA  ASN A  26      62.262  69.217  86.110  1.00  0.00           C
ATOM    529  CB  ASN A  26      61.432  69.127  87.431  1.00  0.00           C
ATOM    532  CG  ASN A  26      60.542  70.327  87.740  1.00  0.00           C
ATOM    533  OD1 ASN A  26      60.052  70.417  88.861  1.00  0.00           O
ATOM    534  ND2 ASN A  26      60.292  71.227  86.770  1.00  0.00           N
ATOM    537  C   ASN A  26      63.372  68.217  86.290  1.00  0.00           C
ATOM    538  O   ASN A  26      64.532  68.577  86.480  1.00  0.00           O
ATOM    539  N   ASP A  27      63.032  66.927  86.171  1.00  0.00           N
ATOM    541  CA  ASP A  27      63.972  65.897  86.511  1.00  0.00           C
ATOM    543  CB  ASP A  27      63.192  64.727  87.150  1.00  0.00           C
ATOM    546  CG  ASP A  27      63.062  64.827  88.671  1.00  0.00           C
ATOM    547  OD1 ASP A  27      62.412  63.897  89.200  1.00  0.00           O
ATOM    548  OD2 ASP A  27      63.592  65.757  89.330  1.00  0.00           O
ATOM    549  C   ASP A  27      64.762  65.457  85.290  1.00  0.00           C
ATOM    550  O   ASP A  27      65.722  64.697  85.401  1.00  0.00           O
ATOM    551  N   VAL A  28      64.452  65.967  84.070  1.00  0.00           N
ATOM    553  CA  VAL A  28      65.422  66.007  82.980  1.00  0.00           C
ATOM    555  CB  VAL A  28      64.762  66.257  81.630  1.00  0.00           C
ATOM    557  CG1 VAL A  28      65.822  66.347  80.510  1.00  0.00           C
ATOM    561  CG2 VAL A  28      63.842  65.077  81.311  1.00  0.00           C
ATOM    565  C   VAL A  28      66.522  67.027  83.220  1.00  0.00           C
ATOM    566  O   VAL A  28      67.692  66.737  83.010  1.00  0.00           O
ATOM    567  N   ASN A  29      66.152  68.247  83.681  1.00  0.00           N
ATOM    569  CA  ASN A  29      67.112  69.267  84.050  1.00  0.00           C
ATOM    571  CB  ASN A  29      66.392  70.607  84.460  1.00  0.00           C
ATOM    574  CG  ASN A  29      65.672  71.327  83.321  1.00  0.00           C
ATOM    575  OD1 ASN A  29      64.622  71.957  83.531  1.00  0.00           O
ATOM    576  ND2 ASN A  29      66.242  71.257  82.091  1.00  0.00           N
ATOM    579  C   ASN A  29      68.032  68.827  85.190  1.00  0.00           C
ATOM    580  O   ASN A  29      69.252  68.787  85.030  1.00  0.00           O
ATOM    581  N   ALA A  30      67.442  68.357  86.321  1.00  0.00           N
ATOM    583  CA  ALA A  30      68.192  68.027  87.521  1.00  0.00           C
ATOM    585  CB  ALA A  30      67.172  67.607  88.601  1.00  0.00           C
ATOM    589  C   ALA A  30      69.222  66.927  87.311  1.00  0.00           C
ATOM    590  O   ALA A  30      70.392  67.027  87.670  1.00  0.00           O
ATOM    591  N   MET A  31      68.822  65.837  86.641  1.00  0.00           N
ATOM    593  CA  MET A  31      69.642  64.657  86.521  1.00  0.00           C
ATOM    595  CB  MET A  31      68.822  63.507  85.911  1.00  0.00           C
ATOM    598  CG  MET A  31      69.202  62.127  86.470  1.00  0.00           C
ATOM    601  SD  MET A  31      68.862  61.987  88.260  1.00  0.00           S
ATOM    602  CE  MET A  31      69.292  60.247  88.341  1.00  0.00           C
ATOM    606  C   MET A  31      70.952  64.847  85.780  1.00  0.00           C
ATOM    607  O   MET A  31      71.982  64.347  86.230  1.00  0.00           O
ATOM    608  N   ARG A  32      71.002  65.607  84.650  1.00  0.00           N
ATOM    610  CA  ARG A  32      72.272  65.737  83.940  1.00  0.00           C
ATOM    612  CB  ARG A  32      72.192  65.637  82.381  1.00  0.00           C
ATOM    615  CG  ARG A  32      73.142  64.537  81.861  1.00  0.00           C
ATOM    618  CD  ARG A  32      73.122  64.347  80.341  1.00  0.00           C
ATOM    621  NE  ARG A  32      74.222  63.417  79.960  1.00  0.00           N
ATOM    623  CZ  ARG A  32      74.622  63.157  78.721  1.00  0.00           C
ATOM    624  NH1 ARG A  32      75.412  62.117  78.531  1.00  0.00           N
ATOM    627  NH2 ARG A  32      74.352  63.877  77.661  1.00  0.00           N
ATOM    630  C   ARG A  32      73.012  66.997  84.330  1.00  0.00           C
ATOM    631  O   ARG A  32      74.092  67.247  83.800  1.00  0.00           O
ATOM    632  N   SER A  33      72.532  67.757  85.331  1.00  0.00           N
ATOM    634  CA  SER A  33      73.402  68.667  86.050  1.00  0.00           C
ATOM    636  CB  SER A  33      72.662  69.937  86.570  1.00  0.00           C
ATOM    639  OG  SER A  33      73.582  71.017  86.811  1.00  0.00           O
ATOM    641  C   SER A  33      74.062  67.897  87.180  1.00  0.00           C
ATOM    642  O   SER A  33      75.272  67.947  87.351  1.00  0.00           O
ATOM    643  N   ASP A  34      73.322  67.037  87.911  1.00  0.00           N
ATOM    645  CA  ASP A  34      73.882  66.197  88.980  1.00  0.00           C
ATOM    647  CB  ASP A  34      72.762  65.377  89.680  1.00  0.00           C
ATOM    650  CG  ASP A  34      71.992  66.247  90.671  1.00  0.00           C
ATOM    651  OD1 ASP A  34      71.222  65.657  91.470  1.00  0.00           O
ATOM    652  OD2 ASP A  34      72.162  67.477  90.671  1.00  0.00           O
ATOM    653  C   ASP A  34      75.012  65.247  88.561  1.00  0.00           C
ATOM    654  O   ASP A  34      76.052  65.157  89.221  1.00  0.00           O
ATOM    655  N   VAL A  35      74.872  64.527  87.421  1.00  0.00           N
ATOM    657  CA  VAL A  35      75.922  63.667  86.881  1.00  0.00           C
ATOM    659  CB  VAL A  35      75.402  62.857  85.690  1.00  0.00           C
ATOM    661  CG1 VAL A  35      76.502  61.977  85.061  1.00  0.00           C
ATOM    665  CG2 VAL A  35      74.262  61.957  86.181  1.00  0.00           C
ATOM    669  C   VAL A  35      77.192  64.437  86.511  1.00  0.00           C
ATOM    670  O   VAL A  35      78.322  63.997  86.741  1.00  0.00           O
ATOM    671  N   GLN A  36      76.992  65.637  85.941  1.00  0.00           N
ATOM    673  CA  GLN A  36      77.932  66.317  85.091  1.00  0.00           C
ATOM    675  CB  GLN A  36      77.102  66.947  83.961  1.00  0.00           C
ATOM    678  CG  GLN A  36      77.932  67.587  82.821  1.00  0.00           C
ATOM    681  CD  GLN A  36      77.092  67.987  81.610  1.00  0.00           C
ATOM    682  OE1 GLN A  36      77.502  68.817  80.790  1.00  0.00           O
ATOM    683  NE2 GLN A  36      75.892  67.377  81.440  1.00  0.00           N
ATOM    686  C   GLN A  36      78.642  67.397  85.870  1.00  0.00           C
ATOM    687  O   GLN A  36      79.832  67.607  85.730  1.00  0.00           O
ATOM    688  N   ALA A  37      77.952  68.017  86.841  1.00  0.00           N
ATOM    690  CA  ALA A  37      78.572  68.737  87.930  1.00  0.00           C
ATOM    692  CB  ALA A  37      77.502  69.437  88.771  1.00  0.00           C
ATOM    696  C   ALA A  37      79.452  67.827  88.771  1.00  0.00           C
ATOM    697  O   ALA A  37      80.562  68.197  89.151  1.00  0.00           O
ATOM    698  N   ALA A  38      79.002  66.587  89.050  1.00  0.00           N
ATOM    700  CA  ALA A  38      79.752  65.687  89.881  1.00  0.00           C
ATOM    702  CB  ALA A  38      78.862  64.567  90.440  1.00  0.00           C
ATOM    706  C   ALA A  38      80.982  65.137  89.180  1.00  0.00           C
ATOM    707  O   ALA A  38      81.992  64.847  89.831  1.00  0.00           O
ATOM    708  N   LYS A  39      80.982  65.027  87.831  1.00  0.00           N
ATOM    710  CA  LYS A  39      82.182  64.607  87.110  1.00  0.00           C
ATOM    712  CB  LYS A  39      81.962  63.317  86.290  1.00  0.00           C
ATOM    715  CG  LYS A  39      82.492  62.137  87.110  1.00  0.00           C
ATOM    718  CD  LYS A  39      82.382  60.727  86.501  1.00  0.00           C
ATOM    721  CE  LYS A  39      80.992  60.097  86.601  1.00  0.00           C
ATOM    724  NZ  LYS A  39      81.062  58.727  86.081  1.00  0.00           N
ATOM    728  C   LYS A  39      82.952  65.697  86.411  1.00  0.00           C
ATOM    729  O   LYS A  39      84.092  65.477  85.980  1.00  0.00           O
ATOM    730  N   ASP A  40      82.482  66.957  86.440  1.00  0.00           N
ATOM    732  CA  ASP A  40      83.392  68.087  86.461  1.00  0.00           C
ATOM    734  CB  ASP A  40      82.642  69.447  86.361  1.00  0.00           C
ATOM    737  CG  ASP A  40      82.152  69.687  84.940  1.00  0.00           C
ATOM    738  OD1 ASP A  40      81.582  70.787  84.691  1.00  0.00           O
ATOM    739  OD2 ASP A  40      82.422  68.837  84.070  1.00  0.00           O
ATOM    740  C   ASP A  40      84.292  68.097  87.701  1.00  0.00           C
ATOM    741  O   ASP A  40      85.522  68.167  87.591  1.00  0.00           O
ATOM    742  N   ASP A  41      83.742  67.977  88.930  1.00  0.00           N
ATOM    744  CA  ASP A  41      84.582  68.187  90.100  1.00  0.00           C
ATOM    746  CB  ASP A  41      83.832  69.007  91.201  1.00  0.00           C
ATOM    749  CG  ASP A  41      84.812  69.817  92.030  1.00  0.00           C
ATOM    750  OD1 ASP A  41      84.592  69.997  93.251  1.00  0.00           O
ATOM    751  OD2 ASP A  41      85.832  70.327  91.490  1.00  0.00           O
ATOM    752  C   ASP A  41      85.232  66.927  90.681  1.00  0.00           C
ATOM    753  O   ASP A  41      86.212  66.997  91.411  1.00  0.00           O
ATOM    754  N   ALA A  42      84.792  65.697  90.331  1.00  0.00           N
ATOM    756  CA  ALA A  42      85.632  64.527  90.541  1.00  0.00           C
ATOM    758  CB  ALA A  42      84.812  63.237  90.341  1.00  0.00           C
ATOM    762  C   ALA A  42      86.922  64.517  89.711  1.00  0.00           C
ATOM    763  O   ALA A  42      88.012  64.307  90.220  1.00  0.00           O
ATOM    764  N   ALA A  43      86.812  64.847  88.400  1.00  0.00           N
ATOM    766  CA  ALA A  43      87.932  65.047  87.491  1.00  0.00           C
ATOM    768  CB  ALA A  43      87.412  65.267  86.061  1.00  0.00           C
ATOM    772  C   ALA A  43      88.862  66.197  87.860  1.00  0.00           C
ATOM    773  O   ALA A  43      90.082  66.087  87.880  1.00  0.00           O
ATOM    774  N   ARG A  44      88.282  67.337  88.271  1.00  0.00           N
ATOM    776  CA  ARG A  44      89.062  68.377  88.930  1.00  0.00           C
ATOM    778  CB  ARG A  44      88.202  69.617  89.291  1.00  0.00           C
ATOM    781  CG  ARG A  44      87.682  70.467  88.111  1.00  0.00           C
ATOM    784  CD  ARG A  44      86.572  71.447  88.531  1.00  0.00           C
ATOM    787  NE  ARG A  44      85.982  72.007  87.290  1.00  0.00           N
ATOM    789  CZ  ARG A  44      85.122  73.017  87.281  1.00  0.00           C
ATOM    790  NH1 ARG A  44      84.582  73.337  86.131  1.00  0.00           N
ATOM    793  NH2 ARG A  44      84.692  73.687  88.321  1.00  0.00           N
ATOM    796  C   ARG A  44      89.772  67.947  90.211  1.00  0.00           C
ATOM    797  O   ARG A  44      90.842  68.447  90.541  1.00  0.00           O
ATOM    798  N   ALA A  45      89.152  67.057  91.031  1.00  0.00           N
ATOM    800  CA  ALA A  45      89.682  66.617  92.300  1.00  0.00           C
ATOM    802  CB  ALA A  45      88.672  65.797  93.131  1.00  0.00           C
ATOM    806  C   ALA A  45      90.932  65.787  92.171  1.00  0.00           C
ATOM    807  O   ALA A  45      91.962  66.127  92.751  1.00  0.00           O
ATOM    808  N   ASN A  46      90.952  64.737  91.321  1.00  0.00           N
ATOM    810  CA  ASN A  46      92.162  63.937  91.171  1.00  0.00           C
ATOM    812  CB  ASN A  46      91.942  62.607  90.401  1.00  0.00           C
ATOM    815  CG  ASN A  46      92.862  61.457  90.850  1.00  0.00           C
ATOM    816  OD1 ASN A  46      92.562  60.287  90.611  1.00  0.00           O
ATOM    817  ND2 ASN A  46      93.942  61.767  91.591  1.00  0.00           N
ATOM    820  C   ASN A  46      93.312  64.747  90.561  1.00  0.00           C
ATOM    821  O   ASN A  46      94.472  64.517  90.870  1.00  0.00           O
ATOM    822  N   GLN A  47      92.992  65.737  89.711  1.00  0.00           N
ATOM    824  CA  GLN A  47      93.942  66.607  89.050  1.00  0.00           C
ATOM    826  CB  GLN A  47      93.232  67.037  87.740  1.00  0.00           C
ATOM    829  CG  GLN A  47      94.162  67.617  86.651  1.00  0.00           C
ATOM    832  CD  GLN A  47      93.502  67.757  85.271  1.00  0.00           C
ATOM    833  OE1 GLN A  47      94.092  68.347  84.370  1.00  0.00           O
ATOM    834  NE2 GLN A  47      92.252  67.277  85.100  1.00  0.00           N
ATOM    837  C   GLN A  47      94.322  67.807  89.921  1.00  0.00           C
ATOM    838  O   GLN A  47      95.302  68.507  89.661  1.00  0.00           O
ATOM    839  N   ARG A  48      93.592  68.067  91.040  1.00  0.00           N
ATOM    841  CA  ARG A  48      94.152  68.667  92.241  1.00  0.00           C
ATOM    843  CB  ARG A  48      93.082  69.137  93.271  1.00  0.00           C
ATOM    846  CG  ARG A  48      92.232  70.357  92.860  1.00  0.00           C
ATOM    849  CD  ARG A  48      91.382  70.877  94.031  1.00  0.00           C
ATOM    852  NE  ARG A  48      89.912  70.647  93.811  1.00  0.00           N
ATOM    854  CZ  ARG A  48      89.032  71.067  94.720  1.00  0.00           C
ATOM    855  NH1 ARG A  48      87.762  70.777  94.540  1.00  0.00           N
ATOM    858  NH2 ARG A  48      89.372  71.707  95.811  1.00  0.00           N
ATOM    861  C   ARG A  48      95.122  67.777  92.991  1.00  0.00           C
ATOM    862  O   ARG A  48      96.192  68.217  93.400  1.00  0.00           O
ATOM    863  N   LEU A  49      94.762  66.487  93.210  1.00  0.00           N
ATOM    865  CA  LEU A  49      95.602  65.537  93.930  1.00  0.00           C
ATOM    867  CB  LEU A  49      94.892  64.197  94.281  1.00  0.00           C
ATOM    870  CG  LEU A  49      93.992  64.217  95.550  1.00  0.00           C
ATOM    872  CD1 LEU A  49      93.772  62.797  96.070  1.00  0.00           C
ATOM    876  CD2 LEU A  49      92.632  64.897  95.331  1.00  0.00           C
ATOM    880  C   LEU A  49      96.952  65.277  93.271  1.00  0.00           C
ATOM    881  O   LEU A  49      97.962  65.357  93.961  1.00  0.00           O
ATOM    882  N   ASP A  50      97.032  65.067  91.951  1.00  0.00           N
ATOM    884  CA  ASP A  50      98.302  65.157  91.241  1.00  0.00           C
ATOM    886  CB  ASP A  50      98.652  63.867  90.460  1.00  0.00           C
ATOM    889  CG  ASP A  50      99.302  62.767  91.280  1.00  0.00           C
ATOM    890  OD1 ASP A  50      99.692  61.757  90.631  1.00  0.00           O
ATOM    891  OD2 ASP A  50      99.422  62.837  92.521  1.00  0.00           O
ATOM    892  C   ASP A  50      98.242  66.327  90.240  1.00  0.00           C
ATOM    893  O   ASP A  50      97.422  66.377  89.330  1.00  0.00           O
ATOM    894  N   ASN A  51      99.132  67.347  90.341  1.00  0.00           N
ATOM    896  CA  ASN A  51     100.162  67.537  91.361  1.00  0.00           C
ATOM    898  CB  ASN A  51     101.342  68.447  90.870  1.00  0.00           C
ATOM    901  CG  ASN A  51     102.332  67.817  89.890  1.00  0.00           C
ATOM    902  OD1 ASN A  51     103.012  68.547  89.161  1.00  0.00           O
ATOM    903  ND2 ASN A  51     102.452  66.477  89.851  1.00  0.00           N
ATOM    906  C   ASN A  51      99.612  68.247  92.580  1.00  0.00           C
ATOM    907  O   ASN A  51      99.112  69.367  92.471  1.00  0.00           O
ATOM    908  N   MET A  52      99.812  67.657  93.780  1.00  0.00           N
ATOM    910  CA  MET A  52      99.732  68.397  95.010  1.00  0.00           C
ATOM    912  CB  MET A  52      98.672  67.837  95.991  1.00  0.00           C
ATOM    915  CG  MET A  52      98.002  68.937  96.841  1.00  0.00           C
ATOM    918  SD  MET A  52      97.112  70.147  95.801  1.00  0.00           S
ATOM    919  CE  MET A  52      96.352  71.177  97.080  1.00  0.00           C
ATOM    923  C   MET A  52     101.122  68.407  95.620  1.00  0.00           C
ATOM    924  O   MET A  52     101.802  67.397  95.811  1.00  0.00           O
ATOM    925  N   ALA A  53     101.622  69.627  95.860  1.00  0.00           N
ATOM    927  CA  ALA A  53     103.032  69.897  96.020  1.00  0.00           C
ATOM    929  CB  ALA A  53     103.702  69.997  94.630  1.00  0.00           C
ATOM    933  C   ALA A  53     103.152  71.217  96.750  1.00  0.00           C
ATOM    934  O   ALA A  53     104.122  71.947  96.610  1.00  0.00           O
ATOM    935  N   THR A  54     102.092  71.557  97.510  1.00  0.00           N
ATOM    937  CA  THR A  54     101.892  72.867  98.070  1.00  0.00           C
ATOM    939  CB  THR A  54     100.402  73.087  98.321  1.00  0.00           C
ATOM    941  OG1 THR A  54      99.922  72.127  99.260  1.00  0.00           O
ATOM    943  CG2 THR A  54      99.602  72.917  97.010  1.00  0.00           C
ATOM    947  C   THR A  54     102.662  73.027  99.411  1.00  0.00           C
ATOM    948  OT1 THR A  54     102.362  72.287 100.391  1.00  0.00           O
ATOM    949  OT2 THR A  54     103.552  73.917  99.470  1.00  0.00           O
ATOM    950  NH3 POPEB  55      57.642  96.087  84.551  1.00  0.00           N
ATOM    954  C12 POPEB  55      58.382  94.847  84.210  1.00  0.00           C
ATOM    957  C11 POPEB  55      57.422  93.777  83.681  1.00  0.00           C
ATOM    960  P   POPEB  55      59.312  92.027  83.310  1.00  0.00           P
ATOM    961  O13 POPEB  55      59.362  90.787  82.521  1.00  0.00           O
ATOM    962  O14 POPEB  55      59.202  91.927  84.781  1.00  0.00           O
ATOM    963  O11 POPEB  55      60.522  93.007  82.960  1.00  0.00           O
ATOM    964  O12 POPEB  55      58.102  92.897  82.790  1.00  0.00           O
ATOM    965  C1  POPEB  55      61.072  92.947  81.640  1.00  0.00           C
ATOM    968  C2  POPEB  55      60.242  93.717  80.580  1.00  0.00           C
ATOM    970  O21 POPEB  55      60.702  93.257  79.300  1.00  0.00           O
ATOM    971  C21 POPEB  55      59.832  93.357  78.310  1.00  0.00           C
ATOM    972  O22 POPEB  55      58.722  93.847  78.380  1.00  0.00           O
ATOM    973  C22 POPEB  55      60.522  92.887  77.021  1.00  0.00           C
ATOM    976  C3  POPEB  55      60.462  95.257  80.751  1.00  0.00           C
ATOM    979  O31 POPEB  55      59.672  96.057  79.840  1.00  0.00           O
ATOM    980  C31 POPEB  55      60.312  96.697  78.870  1.00  0.00           C
ATOM    981  O32 POPEB  55      61.522  96.877  78.841  1.00  0.00           O
ATOM    982  C32 POPEB  55      59.292  97.097  77.800  1.00  0.00           C
ATOM    985  C23 POPEB  55      60.472  93.957  75.901  1.00  0.00           C
ATOM    988  C24 POPEB  55      61.852  94.247  75.280  1.00  0.00           C
ATOM    991  C25 POPEB  55      62.482  93.047  74.540  1.00  0.00           C
ATOM    994  C26 POPEB  55      61.612  92.497  73.401  1.00  0.00           C
ATOM    997  C27 POPEB  55      62.402  91.577  72.460  1.00  0.00           C
ATOM   1000  C28 POPEB  55      61.532  90.797  71.451  1.00  0.00           C
ATOM   1003  C29 POPEB  55      60.662  91.657  70.561  1.00  0.00           C
ATOM   1005 0C21 POPEB  55      59.492  91.277  70.031  1.00  0.00           C
ATOM   1007 1C21 POPEB  55      58.872  89.917  70.171  1.00  0.00           C
ATOM   1010 2C21 POPEB  55      57.772  89.587  69.140  1.00  0.00           C
ATOM   1013 3C21 POPEB  55      58.242  89.367  67.690  1.00  0.00           C
ATOM   1016 4C21 POPEB  55      57.742  90.437  66.710  1.00  0.00           C
ATOM   1019 5C21 POPEB  55      58.772  91.547  66.451  1.00  0.00           C
ATOM   1022 6C21 POPEB  55      58.102  92.847  66.000  1.00  0.00           C
ATOM   1025 7C21 POPEB  55      59.112  93.977  65.790  1.00  0.00           C
ATOM   1028 8C21 POPEB  55      58.422  95.317  65.561  1.00  0.00           C
ATOM   1032  C33 POPEB  55      59.872  97.867  76.591  1.00  0.00           C
ATOM   1035  C34 POPEB  55      58.972  97.777  75.350  1.00  0.00           C
ATOM   1038  C35 POPEB  55      59.222  98.897  74.330  1.00  0.00           C
ATOM   1041  C36 POPEB  55      60.662  98.977  73.791  1.00  0.00           C
ATOM   1044  C37 POPEB  55      60.752  99.867  72.531  1.00  0.00           C
ATOM   1047  C38 POPEB  55      62.132 100.007  71.890  1.00  0.00           C
ATOM   1050  C39 POPEB  55      61.982 100.547  70.460  1.00  0.00           C
ATOM   1053 0C31 POPEB  55      63.272 100.797  69.670  1.00  0.00           C
ATOM   1056 1C31 POPEB  55      62.902 101.137  68.220  1.00  0.00           C
ATOM   1059 2C31 POPEB  55      64.082 101.367  67.271  1.00  0.00           C
ATOM   1062 3C31 POPEB  55      63.632 101.877  65.880  1.00  0.00           C
ATOM   1065 4C31 POPEB  55      62.582 100.997  65.190  1.00  0.00           C
ATOM   1068 5C31 POPEB  55      62.152 101.567  63.830  1.00  0.00           C
ATOM   1071 6C31 POPEB  55      61.032 100.777  63.161  1.00  0.00           C
ATOM   1075  NH3 POPEC  56      67.472  53.267  36.251  1.00  0.00           N
ATOM   1079  C12 POPEC  56      68.782  53.507  35.530  1.00  0.00           C
ATOM   1082  C11 POPEC  56      69.502  54.767  36.041  1.00  0.00           C
ATOM   1085  P   POPEC  56      72.042  55.247  35.541  1.00  0.00           P
ATOM   1086  O13 POPEC  56      72.892  55.117  34.340  1.00  0.00           O
ATOM   1087  O14 POPEC  56      72.162  56.487  36.331  1.00  0.00           O
ATOM   1088  O11 POPEC  56      72.272  53.977  36.450  1.00  0.00           O
ATOM   1089  O12 POPEC  56      70.532  55.107  35.100  1.00  0.00           O
ATOM   1090  C1  POPEC  56      73.412  53.957  37.310  1.00  0.00           C
ATOM   1093  C2  POPEC  56      73.722  52.517  37.811  1.00  0.00           C
ATOM   1095  O21 POPEC  56      74.612  52.567  38.950  1.00  0.00           O
ATOM   1096  C21 POPEC  56      75.822  53.087  38.781  1.00  0.00           C
ATOM   1097  O22 POPEC  56      76.352  53.307  37.700  1.00  0.00           O
ATOM   1098  C22 POPEC  56      76.402  53.407  40.161  1.00  0.00           C
ATOM   1101  C3  POPEC  56      74.202  51.557  36.671  1.00  0.00           C
ATOM   1104  O31 POPEC  56      75.182  50.587  37.100  1.00  0.00           O
ATOM   1105  C31 POPEC  56      74.692  49.577  37.821  1.00  0.00           C
ATOM   1106  O32 POPEC  56      73.522  49.277  37.890  1.00  0.00           O
ATOM   1107  C32 POPEC  56      75.842  48.887  38.580  1.00  0.00           C
ATOM   1110  C23 POPEC  56      77.882  53.027  40.381  1.00  0.00           C
ATOM   1113  C24 POPEC  56      78.592  53.987  41.361  1.00  0.00           C
ATOM   1116  C25 POPEC  56      77.992  54.057  42.780  1.00  0.00           C
ATOM   1119  C26 POPEC  56      78.512  53.007  43.770  1.00  0.00           C
ATOM   1122  C27 POPEC  56      78.102  53.367  45.210  1.00  0.00           C
ATOM   1125  C28 POPEC  56      78.682  52.447  46.310  1.00  0.00           C
ATOM   1128  C29 POPEC  56      78.312  53.007  47.661  1.00  0.00           C
ATOM   1130 0C21 POPEC  56      78.462  52.417  48.861  1.00  0.00           C
ATOM   1132 1C21 POPEC  56      79.052  51.067  49.170  1.00  0.00           C
ATOM   1135 2C21 POPEC  56      78.152  50.247  50.120  1.00  0.00           C
ATOM   1138 3C21 POPEC  56      78.932  49.197  50.920  1.00  0.00           C
ATOM   1141 4C21 POPEC  56      78.052  48.397  51.900  1.00  0.00           C
ATOM   1144 5C21 POPEC  56      77.352  47.197  51.251  1.00  0.00           C
ATOM   1147 6C21 POPEC  56      76.542  46.367  52.271  1.00  0.00           C
ATOM   1150 7C21 POPEC  56      76.032  45.047  51.691  1.00  0.00           C
ATOM   1153 8C21 POPEC  56      75.312  44.167  52.720  1.00  0.00           C
ATOM   1157  C33 POPEC  56      75.912  49.357  40.060  1.00  0.00           C
ATOM   1160  C34 POPEC  56      76.832  48.507  40.961  1.00  0.00           C
ATOM   1163  C35 POPEC  56      78.322  48.537  40.610  1.00  0.00           C
ATOM   1166  C36 POPEC  56      79.162  47.577  41.481  1.00  0.00           C
ATOM   1169  C37 POPEC  56      80.522  47.237  40.850  1.00  0.00           C
ATOM   1172  C38 POPEC  56      81.252  46.047  41.491  1.00  0.00           C
ATOM   1175  C39 POPEC  56      82.082  45.247  40.480  1.00  0.00           C
ATOM   1178 0C31 POPEC  56      83.602  45.487  40.480  1.00  0.00           C
ATOM   1181 1C31 POPEC  56      84.292  44.557  39.460  1.00  0.00           C
ATOM   1184 2C31 POPEC  56      85.702  44.067  39.841  1.00  0.00           C
ATOM   1187 3C31 POPEC  56      86.812  45.087  39.600  1.00  0.00           C
ATOM   1190 4C31 POPEC  56      88.202  44.427  39.581  1.00  0.00           C
ATOM   1193 5C31 POPEC  56      89.372  45.417  39.460  1.00  0.00           C
ATOM   1196 6C31 POPEC  56      90.732  44.717  39.470  1.00  0.00           C
ATOM   1200  NH3 POPED  57      83.362  92.827  36.271  1.00  0.00           N
ATOM   1204  C12 POPED  57      84.672  93.187  36.931  1.00  0.00           C
ATOM   1207  C11 POPED  57      84.502  93.587  38.411  1.00  0.00           C
ATOM   1210  P   POPED  57      86.232  92.677  40.181  1.00  0.00           P
ATOM   1211  O13 POPED  57      85.252  91.567  40.350  1.00  0.00           O
ATOM   1212  O14 POPED  57      87.662  92.327  40.020  1.00  0.00           O
ATOM   1213  O11 POPED  57      86.122  93.617  41.470  1.00  0.00           O
ATOM   1214  O12 POPED  57      85.792  93.627  39.010  1.00  0.00           O
ATOM   1215  C1  POPED  57      86.862  93.147  42.611  1.00  0.00           C
ATOM   1218  C2  POPED  57      86.532  93.867  43.950  1.00  0.00           C
ATOM   1220  O21 POPED  57      87.632  93.457  44.771  1.00  0.00           O
ATOM   1221  C21 POPED  57      87.742  93.837  46.050  1.00  0.00           C
ATOM   1222  O22 POPED  57      88.112  93.077  46.920  1.00  0.00           O
ATOM   1223  C22 POPED  57      87.672  95.347  46.251  1.00  0.00           C
ATOM   1226  C3  POPED  57      85.102  93.487  44.490  1.00  0.00           C
ATOM   1229  O31 POPED  57      85.042  92.857  45.790  1.00  0.00           O
ATOM   1230  C31 POPED  57      84.702  93.637  46.831  1.00  0.00           C
ATOM   1231  O32 POPED  57      84.612  94.847  46.780  1.00  0.00           O
ATOM   1232  C32 POPED  57      84.442  92.817  48.100  1.00  0.00           C
ATOM   1235  C23 POPED  57      87.852  95.637  47.751  1.00  0.00           C
ATOM   1238  C24 POPED  57      87.652  97.087  48.220  1.00  0.00           C
ATOM   1241  C25 POPED  57      86.922  97.067  49.571  1.00  0.00           C
ATOM   1244  C26 POPED  57      87.042  98.307  50.451  1.00  0.00           C
ATOM   1247  C27 POPED  57      86.422  98.027  51.841  1.00  0.00           C
ATOM   1250  C28 POPED  57      86.932  98.927  52.970  1.00  0.00           C
ATOM   1253  C29 POPED  57      86.122 100.187  53.150  1.00  0.00           C
ATOM   1255 0C21 POPED  57      85.572 100.627  54.300  1.00  0.00           C
ATOM   1257 1C21 POPED  57      85.682  99.917  55.631  1.00  0.00           C
ATOM   1260 2C21 POPED  57      87.092  99.987  56.251  1.00  0.00           C
ATOM   1263 3C21 POPED  57      87.312 101.217  57.151  1.00  0.00           C
ATOM   1266 4C21 POPED  57      88.792 101.397  57.531  1.00  0.00           C
ATOM   1269 5C21 POPED  57      89.062 101.477  59.050  1.00  0.00           C
ATOM   1272 6C21 POPED  57      90.012 102.627  59.451  1.00  0.00           C
ATOM   1275 7C21 POPED  57      91.252 102.167  60.220  1.00  0.00           C
ATOM   1278 8C21 POPED  57      92.122 103.347  60.680  1.00  0.00           C
ATOM   1282  C33 POPED  57      85.242  93.367  49.311  1.00  0.00           C
ATOM   1285  C34 POPED  57      84.812  92.757  50.661  1.00  0.00           C
ATOM   1288  C35 POPED  57      85.212  93.637  51.870  1.00  0.00           C
ATOM   1291  C36 POPED  57      84.622  93.137  53.201  1.00  0.00           C
ATOM   1294  C37 POPED  57      85.462  93.587  54.420  1.00  0.00           C
ATOM   1297  C38 POPED  57      84.732  93.507  55.771  1.00  0.00           C
ATOM   1300  C39 POPED  57      84.062  92.157  56.070  1.00  0.00           C
ATOM   1303 0C31 POPED  57      83.442  92.107  57.480  1.00  0.00           C
ATOM   1306 1C31 POPED  57      82.672  90.797  57.741  1.00  0.00           C
ATOM   1309 2C31 POPED  57      82.032  90.727  59.140  1.00  0.00           C
ATOM   1312 3C31 POPED  57      81.482  89.337  59.500  1.00  0.00           C
ATOM   1315 4C31 POPED  57      80.432  88.807  58.521  1.00  0.00           C
ATOM   1318 5C31 POPED  57      79.902  87.407  58.890  1.00  0.00           C
ATOM   1321 6C31 POPED  57      78.972  86.797  57.841  1.00  0.00           C
ATOM   1325  NH3 POPEE  58      92.732  19.417  38.050  1.00  0.00           N
ATOM   1329  C12 POPEE  58      92.312  20.847  38.201  1.00  0.00           C
ATOM   1332  C11 POPEE  58      93.312  21.807  37.550  1.00  0.00           C
ATOM   1335  P   POPEE  58      91.952  23.947  37.021  1.00  0.00           P
ATOM   1336  O13 POPEE  58      91.122  22.957  36.331  1.00  0.00           O
ATOM   1337  O14 POPEE  58      92.682  24.917  36.160  1.00  0.00           O
ATOM   1338  O11 POPEE  58      91.032  24.757  38.021  1.00  0.00           O
ATOM   1339  O12 POPEE  58      92.992  23.147  37.910  1.00  0.00           O
ATOM   1340  C1  POPEE  58      90.612  24.127  39.241  1.00  0.00           C
ATOM   1343  C2  POPEE  58      91.452  24.627  40.441  1.00  0.00           C
ATOM   1345  O21 POPEE  58      90.642  24.527  41.621  1.00  0.00           O
ATOM   1346  C21 POPEE  58      90.492  23.277  42.040  1.00  0.00           C
ATOM   1347  O22 POPEE  58      91.032  22.287  41.590  1.00  0.00           O
ATOM   1348  C22 POPEE  58      89.462  23.277  43.191  1.00  0.00           C
ATOM   1351  C3  POPEE  58      91.892  26.117  40.220  1.00  0.00           C
ATOM   1354  O31 POPEE  58      92.082  26.907  41.411  1.00  0.00           O
ATOM   1355  C31 POPEE  58      93.062  26.537  42.221  1.00  0.00           C
ATOM   1356  O32 POPEE  58      93.792  25.577  42.081  1.00  0.00           O
ATOM   1357  C32 POPEE  58      93.182  27.567  43.350  1.00  0.00           C
ATOM   1360  C23 POPEE  58      89.822  22.307  44.331  1.00  0.00           C
ATOM   1363  C24 POPEE  58      88.662  22.157  45.330  1.00  0.00           C
ATOM   1366  C25 POPEE  58      89.092  21.627  46.710  1.00  0.00           C
ATOM   1369  C26 POPEE  58      89.492  22.737  47.690  1.00  0.00           C
ATOM   1372  C27 POPEE  58      89.572  22.257  49.150  1.00  0.00           C
ATOM   1375  C28 POPEE  58      89.762  23.437  50.120  1.00  0.00           C
ATOM   1378  C29 POPEE  58      89.122  23.287  51.481  1.00  0.00           C
ATOM   1380 0C21 POPEE  58      89.292  22.327  52.411  1.00  0.00           C
ATOM   1382 1C21 POPEE  58      90.242  21.167  52.361  1.00  0.00           C
ATOM   1385 2C21 POPEE  58      90.762  20.737  53.760  1.00  0.00           C
ATOM   1388 3C21 POPEE  58      91.262  21.897  54.630  1.00  0.00           C
ATOM   1391 4C21 POPEE  58      91.962  21.477  55.940  1.00  0.00           C
ATOM   1394 5C21 POPEE  58      91.022  21.057  57.081  1.00  0.00           C
ATOM   1397 6C21 POPEE  58      91.352  21.757  58.411  1.00  0.00           C
ATOM   1400 7C21 POPEE  58      90.362  21.447  59.540  1.00  0.00           C
ATOM   1403 8C21 POPEE  58      90.682  22.187  60.841  1.00  0.00           C
ATOM   1407  C33 POPEE  58      94.002  27.067  44.571  1.00  0.00           C
ATOM   1410  C34 POPEE  58      94.572  28.227  45.400  1.00  0.00           C
ATOM   1413  C35 POPEE  58      95.562  27.787  46.501  1.00  0.00           C
ATOM   1416  C36 POPEE  58      94.902  27.517  47.861  1.00  0.00           C
ATOM   1419  C37 POPEE  58      95.892  26.957  48.890  1.00  0.00           C
ATOM   1422  C38 POPEE  58      95.462  27.077  50.350  1.00  0.00           C
ATOM   1425  C39 POPEE  58      96.602  26.857  51.361  1.00  0.00           C
ATOM   1428 0C31 POPEE  58      96.132  26.997  52.811  1.00  0.00           C
ATOM   1431 1C31 POPEE  58      97.292  26.997  53.821  1.00  0.00           C
ATOM   1434 2C31 POPEE  58      96.842  27.287  55.260  1.00  0.00           C
ATOM   1437 3C31 POPEE  58      98.022  27.537  56.221  1.00  0.00           C
ATOM   1440 4C31 POPEE  58      98.712  26.247  56.701  1.00  0.00           C
ATOM   1443 5C31 POPEE  58     100.102  26.537  57.300  1.00  0.00           C
ATOM   1446 6C31 POPEE  58     100.772  25.317  57.940  1.00  0.00           C
ATOM   1450  NH3 POPEF  59      10.682  98.017  41.431  1.00  0.00           N
ATOM   1454  C12 POPEF  59      12.032  97.357  41.361  1.00  0.00           C
ATOM   1457  C11 POPEF  59      12.192  96.467  42.601  1.00  0.00           C
ATOM   1460  P   POPEF  59      13.322  94.467  43.681  1.00  0.00           P
ATOM   1461  O13 POPEF  59      12.002  93.847  43.911  1.00  0.00           O
ATOM   1462  O14 POPEF  59      14.512  93.597  43.490  1.00  0.00           O
ATOM   1463  O11 POPEF  59      13.622  95.457  44.870  1.00  0.00           O
ATOM   1464  O12 POPEF  59      13.202  95.457  42.431  1.00  0.00           O
ATOM   1465  C1  POPEF  59      14.322  95.057  46.050  1.00  0.00           C
ATOM   1468  C2  POPEF  59      13.632  95.697  47.271  1.00  0.00           C
ATOM   1470  O21 POPEF  59      14.472  95.767  48.440  1.00  0.00           O
ATOM   1471  C21 POPEF  59      14.972  94.657  49.010  1.00  0.00           C
ATOM   1472  O22 POPEF  59      14.902  93.517  48.601  1.00  0.00           O
ATOM   1473  C22 POPEF  59      15.582  95.127  50.350  1.00  0.00           C
ATOM   1476  C3  POPEF  59      12.222  95.057  47.510  1.00  0.00           C
ATOM   1479  O31 POPEF  59      11.392  95.787  48.451  1.00  0.00           O
ATOM   1480  C31 POPEF  59      11.572  95.427  49.711  1.00  0.00           C
ATOM   1481  O32 POPEF  59      12.392  94.627  50.111  1.00  0.00           O
ATOM   1482  C32 POPEF  59      10.602  96.157  50.640  1.00  0.00           C
ATOM   1485  C23 POPEF  59      16.062  94.027  51.351  1.00  0.00           C
ATOM   1488  C24 POPEF  59      15.772  94.397  52.821  1.00  0.00           C
ATOM   1491  C25 POPEF  59      16.962  94.307  53.791  1.00  0.00           C
ATOM   1494  C26 POPEF  59      16.512  94.507  55.251  1.00  0.00           C
ATOM   1497  C27 POPEF  59      17.652  94.617  56.281  1.00  0.00           C
ATOM   1500  C28 POPEF  59      17.152  94.487  57.741  1.00  0.00           C
ATOM   1503  C29 POPEF  59      18.252  94.667  58.751  1.00  0.00           C
ATOM   1505 0C21 POPEF  59      18.382  94.107  59.980  1.00  0.00           C
ATOM   1507 1C21 POPEF  59      17.442  93.167  60.691  1.00  0.00           C
ATOM   1510 2C21 POPEF  59      18.152  91.857  61.080  1.00  0.00           C
ATOM   1513 3C21 POPEF  59      17.262  90.907  61.911  1.00  0.00           C
ATOM   1516 4C21 POPEF  59      18.012  89.617  62.300  1.00  0.00           C
ATOM   1519 5C21 POPEF  59      17.152  88.597  63.071  1.00  0.00           C
ATOM   1522 6C21 POPEF  59      16.252  87.737  62.170  1.00  0.00           C
ATOM   1525 7C21 POPEF  59      16.372  86.237  62.480  1.00  0.00           C
ATOM   1528 8C21 POPEF  59      15.522  85.327  61.600  1.00  0.00           C
ATOM   1532  C33 POPEF  59      10.822  95.747  52.110  1.00  0.00           C
ATOM   1535  C34 POPEF  59      10.172  96.707  53.120  1.00  0.00           C
ATOM   1538  C35 POPEF  59      10.482  96.347  54.591  1.00  0.00           C
ATOM   1541  C36 POPEF  59      11.952  96.577  54.971  1.00  0.00           C
ATOM   1544  C37 POPEF  59      12.142  97.637  56.060  1.00  0.00           C
ATOM   1547  C38 POPEF  59      13.612  98.057  56.230  1.00  0.00           C
ATOM   1550  C39 POPEF  59      14.442  97.137  57.141  1.00  0.00           C
ATOM   1553 0C31 POPEF  59      14.152  97.357  58.630  1.00  0.00           C
ATOM   1556 1C31 POPEF  59      15.392  97.637  59.500  1.00  0.00           C
ATOM   1559 2C31 POPEF  59      15.152  98.847  60.411  1.00  0.00           C
ATOM   1562 3C31 POPEF  59      16.402  99.337  61.161  1.00  0.00           C
ATOM   1565 4C31 POPEF  59      16.332 100.857  61.381  1.00  0.00           C
ATOM   1568 5C31 POPEF  59      17.382 101.397  62.351  1.00  0.00           C
ATOM   1571 6C31 POPEF  59      17.312 102.917  62.541  1.00  0.00           C
ATOM   1575  NH3 POPEG  60      49.742   6.357  37.191  1.00  0.00           N
ATOM   1579  C12 POPEG  60      51.212   6.457  37.491  1.00  0.00           C
ATOM   1582  C11 POPEG  60      51.802   7.807  37.021  1.00  0.00           C
ATOM   1585  P   POPEG  60      54.112   9.067  36.861  1.00  0.00           P
ATOM   1586  O13 POPEG  60      54.902   8.637  35.690  1.00  0.00           O
ATOM   1587  O14 POPEG  60      53.292  10.297  36.691  1.00  0.00           O
ATOM   1588  O11 POPEG  60      54.992   9.317  38.150  1.00  0.00           O
ATOM   1589  O12 POPEG  60      53.182   7.877  37.340  1.00  0.00           O
ATOM   1590  C1  POPEG  60      54.292   9.297  39.411  1.00  0.00           C
ATOM   1593  C2  POPEG  60      54.622  10.547  40.241  1.00  0.00           C
ATOM   1595  O21 POPEG  60      53.652  10.677  41.291  1.00  0.00           O
ATOM   1596  C21 POPEG  60      54.132  10.267  42.460  1.00  0.00           C
ATOM   1597  O22 POPEG  60      55.142   9.617  42.640  1.00  0.00           O
ATOM   1598  C22 POPEG  60      53.272  10.847  43.570  1.00  0.00           C
ATOM   1601  C3  POPEG  60      54.612  11.877  39.411  1.00  0.00           C
ATOM   1604  O31 POPEG  60      54.362  13.067  40.210  1.00  0.00           O
ATOM   1605  C31 POPEG  60      55.332  13.357  41.080  1.00  0.00           C
ATOM   1606  O32 POPEG  60      56.302  12.667  41.310  1.00  0.00           O
ATOM   1607  C32 POPEG  60      55.022  14.667  41.811  1.00  0.00           C
ATOM   1610  C23 POPEG  60      54.132  10.997  44.841  1.00  0.00           C
ATOM   1613  C24 POPEG  60      53.362  11.657  45.980  1.00  0.00           C
ATOM   1616  C25 POPEG  60      54.262  12.347  47.021  1.00  0.00           C
ATOM   1619  C26 POPEG  60      54.142  11.697  48.411  1.00  0.00           C
ATOM   1622  C27 POPEG  60      54.892  12.497  49.480  1.00  0.00           C
ATOM   1625  C28 POPEG  60      54.982  11.747  50.831  1.00  0.00           C
ATOM   1628  C29 POPEG  60      53.852  12.057  51.780  1.00  0.00           C
ATOM   1630 0C21 POPEG  60      54.012  12.417  53.071  1.00  0.00           C
ATOM   1632 1C21 POPEG  60      55.352  12.547  53.760  1.00  0.00           C
ATOM   1635 2C21 POPEG  60      56.002  13.897  53.420  1.00  0.00           C
ATOM   1638 3C21 POPEG  60      57.462  14.037  53.861  1.00  0.00           C
ATOM   1641 4C21 POPEG  60      57.972  15.457  53.601  1.00  0.00           C
ATOM   1644 5C21 POPEG  60      59.482  15.627  53.840  1.00  0.00           C
ATOM   1647 6C21 POPEG  60      60.362  14.947  52.790  1.00  0.00           C
ATOM   1650 7C21 POPEG  60      60.972  15.927  51.771  1.00  0.00           C
ATOM   1653 8C21 POPEG  60      62.122  15.287  50.990  1.00  0.00           C
ATOM   1657  C33 POPEG  60      55.742  14.717  43.180  1.00  0.00           C
ATOM   1660  C34 POPEG  60      55.632  16.077  43.861  1.00  0.00           C
ATOM   1663  C35 POPEG  60      56.622  16.257  45.020  1.00  0.00           C
ATOM   1666  C36 POPEG  60      56.012  16.387  46.431  1.00  0.00           C
ATOM   1669  C37 POPEG  60      57.122  16.337  47.501  1.00  0.00           C
ATOM   1672  C38 POPEG  60      56.662  16.617  48.940  1.00  0.00           C
ATOM   1675  C39 POPEG  60      56.472  18.107  49.261  1.00  0.00           C
ATOM   1678 0C31 POPEG  60      56.562  18.387  50.761  1.00  0.00           C
ATOM   1681 1C31 POPEG  60      56.322  19.857  51.140  1.00  0.00           C
ATOM   1684 2C31 POPEG  60      56.302  20.097  52.661  1.00  0.00           C
ATOM   1687 3C31 POPEG  60      57.652  19.827  53.350  1.00  0.00           C
ATOM   1690 4C31 POPEG  60      57.612  20.107  54.861  1.00  0.00           C
ATOM   1693 5C31 POPEG  60      58.962  19.827  55.540  1.00  0.00           C
ATOM   1696 6C31 POPEG  60      58.932  20.077  57.050  1.00  0.00           C
ATOM   1700  NH3 POPEH  61      22.252  33.437  36.620  1.00  0.00           N
ATOM   1704  C12 POPEH  61      21.812  32.957  37.960  1.00  0.00           C
ATOM   1707  C11 POPEH  61      21.952  34.067  38.970  1.00  0.00           C
ATOM   1710  P   POPEH  61      21.732  33.107  41.330  1.00  0.00           P
ATOM   1711  O13 POPEH  61      20.622  32.757  42.230  1.00  0.00           O
ATOM   1712  O14 POPEH  61      22.692  32.067  40.901  1.00  0.00           O
ATOM   1713  O11 POPEH  61      22.502  34.397  41.850  1.00  0.00           O
ATOM   1714  O12 POPEH  61      21.102  33.707  40.041  1.00  0.00           O
ATOM   1715  C1  POPEH  61      23.552  34.277  42.821  1.00  0.00           C
ATOM   1718  C2  POPEH  61      23.532  35.527  43.760  1.00  0.00           C
ATOM   1720  O21 POPEH  61      24.582  35.647  44.740  1.00  0.00           O
ATOM   1721  C21 POPEH  61      25.002  34.597  45.410  1.00  0.00           C
ATOM   1722  O22 POPEH  61      25.072  33.447  45.001  1.00  0.00           O
ATOM   1723  C22 POPEH  61      25.232  34.997  46.850  1.00  0.00           C
ATOM   1726  C3  POPEH  61      22.162  35.677  44.460  1.00  0.00           C
ATOM   1729  O31 POPEH  61      22.002  37.027  44.940  1.00  0.00           O
ATOM   1730  C31 POPEH  61      22.512  37.267  46.130  1.00  0.00           C
ATOM   1731  O32 POPEH  61      22.592  36.497  47.071  1.00  0.00           O
ATOM   1732  C32 POPEH  61      22.982  38.707  46.161  1.00  0.00           C
ATOM   1735  C23 POPEH  61      26.252  34.117  47.580  1.00  0.00           C
ATOM   1738  C24 POPEH  61      26.062  34.207  49.090  1.00  0.00           C
ATOM   1741  C25 POPEH  61      25.082  33.167  49.680  1.00  0.00           C
ATOM   1744  C26 POPEH  61      23.582  33.407  49.430  1.00  0.00           C
ATOM   1747  C27 POPEH  61      22.732  32.647  50.460  1.00  0.00           C
ATOM   1750  C28 POPEH  61      21.212  32.947  50.480  1.00  0.00           C
ATOM   1753  C29 POPEH  61      20.722  33.387  51.841  1.00  0.00           C
ATOM   1755 0C21 POPEH  61      19.462  33.697  52.180  1.00  0.00           C
ATOM   1757 1C21 POPEH  61      18.272  33.627  51.260  1.00  0.00           C
ATOM   1760 2C21 POPEH  61      17.022  32.967  51.881  1.00  0.00           C
ATOM   1763 3C21 POPEH  61      15.942  34.007  52.221  1.00  0.00           C
ATOM   1766 4C21 POPEH  61      14.582  33.407  52.590  1.00  0.00           C
ATOM   1769 5C21 POPEH  61      14.152  33.727  54.030  1.00  0.00           C
ATOM   1772 6C21 POPEH  61      12.772  33.177  54.400  1.00  0.00           C
ATOM   1775 7C21 POPEH  61      12.452  33.337  55.891  1.00  0.00           C
ATOM   1778 8C21 POPEH  61      11.132  32.687  56.300  1.00  0.00           C
ATOM   1782  C33 POPEH  61      24.362  38.887  46.831  1.00  0.00           C
ATOM   1785  C34 POPEH  61      24.962  40.257  46.520  1.00  0.00           C
ATOM   1788  C35 POPEH  61      24.112  41.427  47.021  1.00  0.00           C
ATOM   1791  C36 POPEH  61      24.422  41.777  48.461  1.00  0.00           C
ATOM   1794  C37 POPEH  61      23.452  42.827  49.010  1.00  0.00           C
ATOM   1797  C38 POPEH  61      23.902  43.287  50.400  1.00  0.00           C
ATOM   1800  C39 POPEH  61      22.992  44.347  51.021  1.00  0.00           C
ATOM   1803 0C31 POPEH  61      23.562  44.797  52.361  1.00  0.00           C
ATOM   1806 1C31 POPEH  61      22.882  46.007  52.991  1.00  0.00           C
ATOM   1809 2C31 POPEH  61      23.722  46.527  54.161  1.00  0.00           C
ATOM   1812 3C31 POPEH  61      23.102  47.677  54.960  1.00  0.00           C
ATOM   1815 4C31 POPEH  61      22.992  48.997  54.181  1.00  0.00           C
ATOM   1818 5C31 POPEH  61      23.032  50.217  55.111  1.00  0.00           C
ATOM   1821 6C31 POPEH  61      22.712  51.537  54.400  1.00  0.00           C
ATOM   1825  NH3 POPEI  62       1.642  26.497  35.771  1.00  0.00           N
ATOM   1829  C12 POPEI  62       2.612  26.477  34.621  1.00  0.00           C
ATOM   1832  C11 POPEI  62       3.012  27.877  34.201  1.00  0.00           C
ATOM   1835  P   POPEI  62       5.012  28.947  32.900  1.00  0.00           P
ATOM   1836  O13 POPEI  62       6.412  28.497  32.900  1.00  0.00           O
ATOM   1837  O14 POPEI  62       4.462  29.487  31.640  1.00  0.00           O
ATOM   1838  O11 POPEI  62       4.782  30.007  34.061  1.00  0.00           O
ATOM   1839  O12 POPEI  62       4.132  27.737  33.360  1.00  0.00           O
ATOM   1840  C1  POPEI  62       5.652  30.047  35.190  1.00  0.00           C
ATOM   1843  C2  POPEI  62       5.142  31.097  36.190  1.00  0.00           C
ATOM   1845  O21 POPEI  62       6.042  31.147  37.300  1.00  0.00           O
ATOM   1846  C21 POPEI  62       6.502  32.357  37.540  1.00  0.00           C
ATOM   1847  O22 POPEI  62       6.832  33.187  36.710  1.00  0.00           O
ATOM   1848  C22 POPEI  62       6.392  32.557  39.051  1.00  0.00           C
ATOM   1851  C3  POPEI  62       3.732  30.717  36.730  1.00  0.00           C
ATOM   1854  O31 POPEI  62       3.422  31.387  37.970  1.00  0.00           O
ATOM   1855  C31 POPEI  62       2.592  30.717  38.770  1.00  0.00           C
ATOM   1856  O32 POPEI  62       1.942  29.737  38.461  1.00  0.00           O
ATOM   1857  C32 POPEI  62       2.502  31.407  40.120  1.00  0.00           C
ATOM   1860  C23 POPEI  62       6.772  33.957  39.581  1.00  0.00           C
ATOM   1863  C24 POPEI  62       6.102  34.177  40.940  1.00  0.00           C
ATOM   1866  C25 POPEI  62       6.292  35.577  41.510  1.00  0.00           C
ATOM   1869  C26 POPEI  62       5.592  35.687  42.871  1.00  0.00           C
ATOM   1872  C27 POPEI  62       5.642  37.097  43.471  1.00  0.00           C
ATOM   1875  C28 POPEI  62       5.552  37.087  45.010  1.00  0.00           C
ATOM   1878  C29 POPEI  62       6.862  36.597  45.561  1.00  0.00           C
ATOM   1880 0C21 POPEI  62       7.092  35.897  46.681  1.00  0.00           C
ATOM   1882 1C21 POPEI  62       6.082  35.467  47.710  1.00  0.00           C
ATOM   1885 2C21 POPEI  62       5.602  34.017  47.501  1.00  0.00           C
ATOM   1888 3C21 POPEI  62       6.722  32.977  47.310  1.00  0.00           C
ATOM   1891 4C21 POPEI  62       6.172  31.557  47.230  1.00  0.00           C
ATOM   1894 5C21 POPEI  62       7.162  30.527  46.670  1.00  0.00           C
ATOM   1897 6C21 POPEI  62       7.612  30.827  45.231  1.00  0.00           C
ATOM   1900 7C21 POPEI  62       8.272  29.617  44.550  1.00  0.00           C
ATOM   1903 8C21 POPEI  62       8.742  29.877  43.120  1.00  0.00           C
ATOM   1907  C33 POPEI  62       3.542  30.857  41.120  1.00  0.00           C
ATOM   1910  C34 POPEI  62       3.312  31.437  42.520  1.00  0.00           C
ATOM   1913  C35 POPEI  62       2.412  30.537  43.360  1.00  0.00           C
ATOM   1916  C36 POPEI  62       2.152  31.177  44.730  1.00  0.00           C
ATOM   1919  C37 POPEI  62       1.272  30.327  45.640  1.00  0.00           C
ATOM   1922  C38 POPEI  62       0.748  31.107  46.860  1.00  0.00           C
ATOM   1925  C39 POPEI  62       1.832  31.917  47.601  1.00  0.00           C
ATOM   1928 0C31 POPEI  62       1.242  32.797  48.710  1.00  0.00           C
ATOM   1931 1C31 POPEI  62       1.852  34.207  48.690  1.00  0.00           C
ATOM   1934 2C31 POPEI  62       1.252  35.147  49.730  1.00  0.00           C
ATOM   1937 3C31 POPEI  62       1.882  35.037  51.120  1.00  0.00           C
ATOM   1940 4C31 POPEI  62       0.958  34.347  52.120  1.00  0.00           C
ATOM   1943 5C31 POPEI  62       1.482  34.417  53.560  1.00  0.00           C
ATOM   1946 6C31 POPEI  62       0.478  33.867  54.571  1.00  0.00           C
ATOM   1950  NH3 POPEJ  63      24.122  14.317  86.361  1.00  0.00           N
ATOM   1954  C12 POPEJ  63      23.012  13.437  85.850  1.00  0.00           C
ATOM   1957  C11 POPEJ  63      21.622  14.077  86.020  1.00  0.00           C
ATOM   1960  P   POPEJ  63      19.102  13.587  85.290  1.00  0.00           P
ATOM   1961  O13 POPEJ  63      18.182  12.437  85.401  1.00  0.00           O
ATOM   1962  O14 POPEJ  63      18.802  14.807  86.091  1.00  0.00           O
ATOM   1963  O11 POPEJ  63      19.162  13.967  83.741  1.00  0.00           O
ATOM   1964  O12 POPEJ  63      20.612  13.177  85.550  1.00  0.00           O
ATOM   1965  C1  POPEJ  63      19.522  15.297  83.330  1.00  0.00           C
ATOM   1968  C2  POPEJ  63      19.782  15.417  81.791  1.00  0.00           C
ATOM   1970  O21 POPEJ  63      19.822  16.817  81.511  1.00  0.00           O
ATOM   1971  C21 POPEJ  63      20.782  17.457  80.830  1.00  0.00           C
ATOM   1972  O22 POPEJ  63      20.992  18.657  80.991  1.00  0.00           O
ATOM   1973  C22 POPEJ  63      21.592  16.587  79.851  1.00  0.00           C
ATOM   1976  C3  POPEJ  63      18.652  14.757  80.941  1.00  0.00           C
ATOM   1979  O31 POPEJ  63      19.132  14.267  79.661  1.00  0.00           O
ATOM   1980  C31 POPEJ  63      18.702  14.917  78.570  1.00  0.00           C
ATOM   1981  O32 POPEJ  63      18.022  15.917  78.581  1.00  0.00           O
ATOM   1982  C32 POPEJ  63      19.102  14.107  77.341  1.00  0.00           C
ATOM   1985  C23 POPEJ  63      21.872  17.307  78.500  1.00  0.00           C
ATOM   1988  C24 POPEJ  63      22.142  16.297  77.370  1.00  0.00           C
ATOM   1991  C25 POPEJ  63      22.542  16.857  75.990  1.00  0.00           C
ATOM   1994  C26 POPEJ  63      21.662  17.967  75.400  1.00  0.00           C
ATOM   1997  C27 POPEJ  63      22.262  18.487  74.080  1.00  0.00           C
ATOM   2000  C28 POPEJ  63      21.332  19.377  73.240  1.00  0.00           C
ATOM   2003  C29 POPEJ  63      20.252  18.557  72.590  1.00  0.00           C
ATOM   2005 0C21 POPEJ  63      19.572  18.847  71.470  1.00  0.00           C
ATOM   2007 1C21 POPEJ  63      19.732  20.087  70.620  1.00  0.00           C
ATOM   2010 2C21 POPEJ  63      20.282  19.707  69.251  1.00  0.00           C
ATOM   2013 3C21 POPEJ  63      20.572  20.897  68.321  1.00  0.00           C
ATOM   2016 4C21 POPEJ  63      21.362  20.357  67.130  1.00  0.00           C
ATOM   2019 5C21 POPEJ  63      21.512  21.277  65.911  1.00  0.00           C
ATOM   2022 6C21 POPEJ  63      21.682  20.387  64.670  1.00  0.00           C
ATOM   2025 7C21 POPEJ  63      22.432  21.037  63.510  1.00  0.00           C
ATOM   2028 8C21 POPEJ  63      22.462  20.127  62.281  1.00  0.00           C
ATOM   2032  C33 POPEJ  63      19.002  14.887  76.021  1.00  0.00           C
ATOM   2035  C34 POPEJ  63      19.712  14.147  74.870  1.00  0.00           C
ATOM   2038  C35 POPEJ  63      19.862  15.007  73.611  1.00  0.00           C
ATOM   2041  C36 POPEJ  63      19.862  14.187  72.310  1.00  0.00           C
ATOM   2044  C37 POPEJ  63      20.912  14.637  71.291  1.00  0.00           C
ATOM   2047  C38 POPEJ  63      20.962  13.717  70.061  1.00  0.00           C
ATOM   2050  C39 POPEJ  63      19.842  13.977  69.050  1.00  0.00           C
ATOM   2053 0C31 POPEJ  63      20.222  14.967  67.940  1.00  0.00           C
ATOM   2056 1C31 POPEJ  63      19.112  15.087  66.900  1.00  0.00           C
ATOM   2059 2C31 POPEJ  63      19.442  15.937  65.661  1.00  0.00           C
ATOM   2062 3C31 POPEJ  63      20.032  15.107  64.511  1.00  0.00           C
ATOM   2065 4C31 POPEJ  63      19.782  15.737  63.131  1.00  0.00           C
ATOM   2068 5C31 POPEJ  63      20.342  14.867  62.000  1.00  0.00           C
ATOM   2071 6C31 POPEJ  63      19.932  15.337  60.600  1.00  0.00           C
ATOM   2075  NH3 POPEK  64      76.562  19.737  37.280  1.00  0.00           N
ATOM   2079  C12 POPEK  64      76.422  18.247  37.440  1.00  0.00           C
ATOM   2082  C11 POPEK  64      77.722  17.707  38.030  1.00  0.00           C
ATOM   2085  P   POPEK  64      79.072  15.577  38.360  1.00  0.00           P
ATOM   2086  O13 POPEK  64      79.372  14.857  37.100  1.00  0.00           O
ATOM   2087  O14 POPEK  64      80.032  16.627  38.760  1.00  0.00           O
ATOM   2088  O11 POPEK  64      78.912  14.547  39.571  1.00  0.00           O
ATOM   2089  O12 POPEK  64      77.662  16.277  38.191  1.00  0.00           O
ATOM   2090  C1  POPEK  64      80.062  14.517  40.451  1.00  0.00           C
ATOM   2093  C2  POPEK  64      79.892  13.567  41.660  1.00  0.00           C
ATOM   2095  O21 POPEK  64      81.222  13.377  42.201  1.00  0.00           O
ATOM   2096  C21 POPEK  64      81.452  12.607  43.261  1.00  0.00           C
ATOM   2097  O22 POPEK  64      82.432  11.897  43.391  1.00  0.00           O
ATOM   2098  C22 POPEK  64      80.432  12.797  44.411  1.00  0.00           C
ATOM   2101  C3  POPEK  64      79.202  12.257  41.190  1.00  0.00           C
ATOM   2104  O31 POPEK  64      79.462  11.177  42.091  1.00  0.00           O
ATOM   2105  C31 POPEK  64      78.582  10.217  42.110  1.00  0.00           C
ATOM   2106  O32 POPEK  64      77.542  10.137  41.470  1.00  0.00           O
ATOM   2107  C32 POPEK  64      78.992   9.277  43.250  1.00  0.00           C
ATOM   2110  C23 POPEK  64      80.912  12.067  45.691  1.00  0.00           C
ATOM   2113  C24 POPEK  64      79.812  11.737  46.701  1.00  0.00           C
ATOM   2116  C25 POPEK  64      79.332  12.917  47.550  1.00  0.00           C
ATOM   2119  C26 POPEK  64      79.482  12.627  49.051  1.00  0.00           C
ATOM   2122  C27 POPEK  64      78.552  13.457  49.940  1.00  0.00           C
ATOM   2125  C28 POPEK  64      78.662  13.017  51.411  1.00  0.00           C
ATOM   2128  C29 POPEK  64      77.512  13.487  52.250  1.00  0.00           C
ATOM   2130 0C21 POPEK  64      77.512  13.597  53.591  1.00  0.00           C
ATOM   2132 1C21 POPEK  64      78.662  13.247  54.500  1.00  0.00           C
ATOM   2135 2C21 POPEK  64      78.222  12.587  55.821  1.00  0.00           C
ATOM   2138 3C21 POPEK  64      77.382  13.497  56.730  1.00  0.00           C
ATOM   2141 4C21 POPEK  64      77.272  12.957  58.161  1.00  0.00           C
ATOM   2144 5C21 POPEK  64      75.972  13.337  58.870  1.00  0.00           C
ATOM   2147 6C21 POPEK  64      75.912  12.767  60.300  1.00  0.00           C
ATOM   2150 7C21 POPEK  64      74.512  12.817  60.901  1.00  0.00           C
ATOM   2153 8C21 POPEK  64      74.442  12.257  62.330  1.00  0.00           C
ATOM   2157  C33 POPEK  64      77.862   8.307  43.630  1.00  0.00           C
ATOM   2160  C34 POPEK  64      78.132   7.537  44.921  1.00  0.00           C
ATOM   2163  C35 POPEK  64      78.402   8.437  46.151  1.00  0.00           C
ATOM   2166  C36 POPEK  64      78.452   7.657  47.460  1.00  0.00           C
ATOM   2169  C37 POPEK  64      78.762   8.527  48.690  1.00  0.00           C
ATOM   2172  C38 POPEK  64      78.402   7.807  50.001  1.00  0.00           C
ATOM   2175  C39 POPEK  64      78.722   8.647  51.241  1.00  0.00           C
ATOM   2178 0C31 POPEK  64      78.282   7.987  52.550  1.00  0.00           C
ATOM   2181 1C31 POPEK  64      78.692   8.817  53.770  1.00  0.00           C
ATOM   2184 2C31 POPEK  64      78.262   8.217  55.120  1.00  0.00           C
ATOM   2187 3C31 POPEK  64      76.742   8.237  55.361  1.00  0.00           C
ATOM   2190 4C31 POPEK  64      76.392   8.407  56.841  1.00  0.00           C
ATOM   2193 5C31 POPEK  64      74.892   8.537  57.151  1.00  0.00           C
ATOM   2196 6C31 POPEK  64      74.632   8.917  58.611  1.00  0.00           C
ATOM   2200  NH3 POPEL  65      31.112  94.727  44.810  1.00  0.00           N
ATOM   2204  C12 POPEL  65      32.112  93.767  44.191  1.00  0.00           C
ATOM   2207  C11 POPEL  65      33.532  93.777  44.800  1.00  0.00           C
ATOM   2210  P   POPEL  65      35.792  92.367  44.400  1.00  0.00           P
ATOM   2211  O13 POPEL  65      36.132  91.067  43.770  1.00  0.00           O
ATOM   2212  O14 POPEL  65      36.682  93.487  44.001  1.00  0.00           O
ATOM   2213  O11 POPEL  65      35.972  92.127  45.961  1.00  0.00           O
ATOM   2214  O12 POPEL  65      34.262  92.707  44.210  1.00  0.00           O
ATOM   2215  C1  POPEL  65      37.092  92.777  46.571  1.00  0.00           C
ATOM   2218  C2  POPEL  65      37.222  92.347  48.050  1.00  0.00           C
ATOM   2220  O21 POPEL  65      37.552  93.527  48.810  1.00  0.00           O
ATOM   2221  C21 POPEL  65      38.502  93.577  49.730  1.00  0.00           C
ATOM   2222  O22 POPEL  65      39.352  92.747  49.980  1.00  0.00           O
ATOM   2223  C22 POPEL  65      38.332  94.907  50.470  1.00  0.00           C
ATOM   2226  C3  POPEL  65      38.102  91.077  48.220  1.00  0.00           C
ATOM   2229  O31 POPEL  65      37.932  90.547  49.550  1.00  0.00           O
ATOM   2230  C31 POPEL  65      38.932  89.737  49.911  1.00  0.00           C
ATOM   2231  O32 POPEL  65      39.752  89.257  49.150  1.00  0.00           O
ATOM   2232  C32 POPEL  65      38.872  89.577  51.440  1.00  0.00           C
ATOM   2235  C23 POPEL  65      38.562  94.827  51.990  1.00  0.00           C
ATOM   2238  C24 POPEL  65      38.222  96.177  52.640  1.00  0.00           C
ATOM   2241  C25 POPEL  65      38.132  96.177  54.170  1.00  0.00           C
ATOM   2244  C26 POPEL  65      39.402  95.787  54.950  1.00  0.00           C
ATOM   2247  C27 POPEL  65      39.422  96.447  56.340  1.00  0.00           C
ATOM   2250  C28 POPEL  65      39.862  95.537  57.510  1.00  0.00           C
ATOM   2253  C29 POPEL  65      41.242  95.777  58.071  1.00  0.00           C
ATOM   2255 0C21 POPEL  65      41.542  96.247  59.300  1.00  0.00           C
ATOM   2257 1C21 POPEL  65      40.562  96.717  60.350  1.00  0.00           C
ATOM   2260 2C21 POPEL  65      41.262  97.517  61.470  1.00  0.00           C
ATOM   2263 3C21 POPEL  65      40.302  98.357  62.320  1.00  0.00           C
ATOM   2266 4C21 POPEL  65      40.992  99.457  63.150  1.00  0.00           C
ATOM   2269 5C21 POPEL  65      40.422 100.867  62.890  1.00  0.00           C
ATOM   2272 6C21 POPEL  65      39.132 101.177  63.671  1.00  0.00           C
ATOM   2275 7C21 POPEL  65      38.152 102.057  62.900  1.00  0.00           C
ATOM   2278 8C21 POPEL  65      36.922 102.477  63.721  1.00  0.00           C
ATOM   2282  C33 POPEL  65      40.232  89.387  52.151  1.00  0.00           C
ATOM   2285  C34 POPEL  65      40.032  88.977  53.611  1.00  0.00           C
ATOM   2288  C35 POPEL  65      41.312  88.757  54.430  1.00  0.00           C
ATOM   2291  C36 POPEL  65      40.952  88.377  55.870  1.00  0.00           C
ATOM   2294  C37 POPEL  65      42.152  87.987  56.751  1.00  0.00           C
ATOM   2297  C38 POPEL  65      41.752  87.807  58.220  1.00  0.00           C
ATOM   2300  C39 POPEL  65      42.892  87.267  59.091  1.00  0.00           C
ATOM   2303 0C31 POPEL  65      42.632  87.497  60.591  1.00  0.00           C
ATOM   2306 1C31 POPEL  65      43.722  86.887  61.480  1.00  0.00           C
ATOM   2309 2C31 POPEL  65      43.412  87.077  62.980  1.00  0.00           C
ATOM   2312 3C31 POPEL  65      44.352  86.267  63.890  1.00  0.00           C
ATOM   2315 4C31 POPEL  65      43.762  86.077  65.300  1.00  0.00           C
ATOM   2318 5C31 POPEL  65      44.522  85.027  66.130  1.00  0.00           C
ATOM   2321 6C31 POPEL  65      43.912  84.787  67.510  1.00  0.00           C
ATOM   2325  NH3 POPEM  66      11.572  19.337  37.480  1.00  0.00           N
ATOM   2329  C12 POPEM  66      11.942  18.297  38.500  1.00  0.00           C
ATOM   2332  C11 POPEM  66      12.822  17.207  37.900  1.00  0.00           C
ATOM   2335  P   POPEM  66      14.602  15.707  39.090  1.00  0.00           P
ATOM   2336  O13 POPEM  66      14.592  14.407  38.370  1.00  0.00           O
ATOM   2337  O14 POPEM  66      15.652  16.697  38.760  1.00  0.00           O
ATOM   2338  O11 POPEM  66      14.632  15.447  40.670  1.00  0.00           O
ATOM   2339  O12 POPEM  66      13.172  16.357  38.981  1.00  0.00           O
ATOM   2340  C1  POPEM  66      14.372  16.557  41.540  1.00  0.00           C
ATOM   2343  C2  POPEM  66      13.412  16.227  42.720  1.00  0.00           C
ATOM   2345  O21 POPEM  66      13.282  17.397  43.541  1.00  0.00           O
ATOM   2346  C21 POPEM  66      14.302  17.687  44.331  1.00  0.00           C
ATOM   2347  O22 POPEM  66      15.422  17.227  44.271  1.00  0.00           O
ATOM   2348  C22 POPEM  66      13.762  18.547  45.460  1.00  0.00           C
ATOM   2351  C3  POPEM  66      13.692  14.957  43.601  1.00  0.00           C
ATOM   2354  O31 POPEM  66      12.802  14.957  44.740  1.00  0.00           O
ATOM   2355  C31 POPEM  66      13.192  15.097  46.041  1.00  0.00           C
ATOM   2356  O32 POPEM  66      12.442  15.497  46.911  1.00  0.00           O
ATOM   2357  C32 POPEM  66      14.662  14.747  46.330  1.00  0.00           C
ATOM   2360  C23 POPEM  66      14.792  18.927  46.540  1.00  0.00           C
ATOM   2363  C24 POPEM  66      14.172  19.897  47.550  1.00  0.00           C
ATOM   2366  C25 POPEM  66      15.172  20.317  48.630  1.00  0.00           C
ATOM   2369  C26 POPEM  66      15.232  19.337  49.791  1.00  0.00           C
ATOM   2372  C27 POPEM  66      16.292  19.717  50.841  1.00  0.00           C
ATOM   2375  C28 POPEM  66      16.412  18.687  51.980  1.00  0.00           C
ATOM   2378  C29 POPEM  66      17.162  17.447  51.561  1.00  0.00           C
ATOM   2380 0C21 POPEM  66      18.432  17.127  51.890  1.00  0.00           C
ATOM   2382 1C21 POPEM  66      19.352  17.987  52.720  1.00  0.00           C
ATOM   2385 2C21 POPEM  66      19.482  17.557  54.201  1.00  0.00           C
ATOM   2388 3C21 POPEM  66      20.522  16.457  54.420  1.00  0.00           C
ATOM   2391 4C21 POPEM  66      20.982  16.317  55.891  1.00  0.00           C
ATOM   2394 5C21 POPEM  66      21.692  17.577  56.421  1.00  0.00           C
ATOM   2397 6C21 POPEM  66      22.472  17.327  57.720  1.00  0.00           C
ATOM   2400 7C21 POPEM  66      23.212  18.577  58.210  1.00  0.00           C
ATOM   2403 8C21 POPEM  66      24.052  18.337  59.470  1.00  0.00           C
ATOM   2407  C33 POPEM  66      15.032  14.817  47.840  1.00  0.00           C
ATOM   2410  C34 POPEM  66      16.482  14.387  48.091  1.00  0.00           C
ATOM   2413  C35 POPEM  66      16.762  13.757  49.470  1.00  0.00           C
ATOM   2416  C36 POPEM  66      18.002  12.847  49.521  1.00  0.00           C
ATOM   2419  C37 POPEM  66      17.842  11.657  50.480  1.00  0.00           C
ATOM   2422  C38 POPEM  66      19.112  10.807  50.581  1.00  0.00           C
ATOM   2425  C39 POPEM  66      19.002   9.557  51.470  1.00  0.00           C
ATOM   2428 0C31 POPEM  66      18.242   9.807  52.780  1.00  0.00           C
ATOM   2431 1C31 POPEM  66      18.412   8.727  53.870  1.00  0.00           C
ATOM   2434 2C31 POPEM  66      17.142   8.477  54.711  1.00  0.00           C
ATOM   2437 3C31 POPEM  66      16.462   9.747  55.251  1.00  0.00           C
ATOM   2440 4C31 POPEM  66      17.122  10.277  56.521  1.00  0.00           C
ATOM   2443 5C31 POPEM  66      16.502  11.617  56.960  1.00  0.00           C
ATOM   2446 6C31 POPEM  66      16.952  12.037  58.350  1.00  0.00           C
ATOM   2450  NH3 POPEN  67      11.592  36.067  78.030  1.00  0.00           N
ATOM   2454  C12 POPEN  67      10.162  36.147  78.491  1.00  0.00           C
ATOM   2457  C11 POPEN  67      10.082  36.267  80.021  1.00  0.00           C
ATOM   2460  P   POPEN  67       7.632  35.407  80.411  1.00  0.00           P
ATOM   2461  O13 POPEN  67       6.412  35.717  81.171  1.00  0.00           O
ATOM   2462  O14 POPEN  67       8.262  34.077  80.631  1.00  0.00           O
ATOM   2463  O11 POPEN  67       7.292  35.367  78.891  1.00  0.00           O
ATOM   2464  O12 POPEN  67       8.742  36.527  80.460  1.00  0.00           O
ATOM   2465  C1  POPEN  67       6.582  36.397  78.210  1.00  0.00           C
ATOM   2468  C2  POPEN  67       6.792  36.137  76.710  1.00  0.00           C
ATOM   2470  O21 POPEN  67       5.872  36.907  75.911  1.00  0.00           O
ATOM   2471  C21 POPEN  67       6.392  37.267  74.721  1.00  0.00           C
ATOM   2472  O22 POPEN  67       7.552  37.047  74.390  1.00  0.00           O
ATOM   2473  C22 POPEN  67       5.352  37.967  73.851  1.00  0.00           C
ATOM   2476  C3  POPEN  67       6.652  34.597  76.451  1.00  0.00           C
ATOM   2479  O31 POPEN  67       6.662  34.247  75.050  1.00  0.00           O
ATOM   2480  C31 POPEN  67       5.442  34.177  74.521  1.00  0.00           C
ATOM   2481  O32 POPEN  67       4.402  34.147  75.131  1.00  0.00           O
ATOM   2482  C32 POPEN  67       5.592  34.257  73.010  1.00  0.00           C
ATOM   2485  C23 POPEN  67       5.912  38.257  72.431  1.00  0.00           C
ATOM   2488  C24 POPEN  67       4.922  38.997  71.510  1.00  0.00           C
ATOM   2491  C25 POPEN  67       5.442  39.137  70.061  1.00  0.00           C
ATOM   2494  C26 POPEN  67       4.682  40.197  69.241  1.00  0.00           C
ATOM   2497  C27 POPEN  67       5.112  40.287  67.760  1.00  0.00           C
ATOM   2500  C28 POPEN  67       4.362  41.337  66.911  1.00  0.00           C
ATOM   2503  C29 POPEN  67       4.472  42.767  67.411  1.00  0.00           C
ATOM   2505 0C21 POPEN  67       4.912  43.857  66.760  1.00  0.00           C
ATOM   2507 1C21 POPEN  67       5.432  43.987  65.341  1.00  0.00           C
ATOM   2510 2C21 POPEN  67       6.092  45.387  65.181  1.00  0.00           C
ATOM   2513 3C21 POPEN  67       6.812  45.637  63.851  1.00  0.00           C
ATOM   2516 4C21 POPEN  67       7.332  47.087  63.760  1.00  0.00           C
ATOM   2519 5C21 POPEN  67       8.272  47.397  62.580  1.00  0.00           C
ATOM   2522 6C21 POPEN  67       9.752  47.057  62.841  1.00  0.00           C
ATOM   2525 7C21 POPEN  67      10.692  47.767  61.850  1.00  0.00           C
ATOM   2528 8C21 POPEN  67      12.152  47.317  61.941  1.00  0.00           C
ATOM   2532  C33 POPEN  67       4.252  34.217  72.260  1.00  0.00           C
ATOM   2535  C34 POPEN  67       4.322  34.847  70.860  1.00  0.00           C
ATOM   2538  C35 POPEN  67       5.312  34.177  69.890  1.00  0.00           C
ATOM   2541  C36 POPEN  67       4.932  32.757  69.460  1.00  0.00           C
ATOM   2544  C37 POPEN  67       6.082  32.077  68.710  1.00  0.00           C
ATOM   2547  C38 POPEN  67       5.732  30.667  68.230  1.00  0.00           C
ATOM   2550  C39 POPEN  67       5.952  30.447  66.720  1.00  0.00           C
ATOM   2553 0C31 POPEN  67       4.682  30.027  65.990  1.00  0.00           C
ATOM   2556 1C31 POPEN  67       4.992  29.507  64.581  1.00  0.00           C
ATOM   2559 2C31 POPEN  67       3.722  29.097  63.821  1.00  0.00           C
ATOM   2562 3C31 POPEN  67       4.042  28.537  62.431  1.00  0.00           C
ATOM   2565 4C31 POPEN  67       3.082  29.077  61.361  1.00  0.00           C
ATOM   2568 5C31 POPEN  67       3.352  28.517  59.960  1.00  0.00           C
ATOM   2571 6C31 POPEN  67       2.362  29.047  58.921  1.00  0.00           C
ATOM   2575  NH3 POPEO  68      81.082  16.067  78.540  1.00  0.00           N
ATOM   2579  C12 POPEO  68      81.322  17.537  78.821  1.00  0.00           C
ATOM   2582  C11 POPEO  68      82.442  18.157  77.950  1.00  0.00           C
ATOM   2585  P   POPEO  68      82.502  20.777  77.300  1.00  0.00           P
ATOM   2586  O13 POPEO  68      82.622  22.037  78.061  1.00  0.00           O
ATOM   2587  O14 POPEO  68      83.402  20.567  76.140  1.00  0.00           O
ATOM   2588  O11 POPEO  68      80.992  20.777  76.811  1.00  0.00           O
ATOM   2589  O12 POPEO  68      82.552  19.547  78.271  1.00  0.00           O
ATOM   2590  C1  POPEO  68      80.452  19.837  75.891  1.00  0.00           C
ATOM   2593  C2  POPEO  68      79.102  20.327  75.330  1.00  0.00           C
ATOM   2595  O21 POPEO  68      78.882  19.617  74.091  1.00  0.00           O
ATOM   2596  C21 POPEO  68      77.592  19.437  73.781  1.00  0.00           C
ATOM   2597  O22 POPEO  68      76.652  19.827  74.451  1.00  0.00           O
ATOM   2598  C22 POPEO  68      77.492  18.447  72.620  1.00  0.00           C
ATOM   2601  C3  POPEO  68      79.132  21.887  75.171  1.00  0.00           C
ATOM   2604  O31 POPEO  68      78.412  22.377  74.030  1.00  0.00           O
ATOM   2605  C31 POPEO  68      79.132  22.377  72.920  1.00  0.00           C
ATOM   2606  O32 POPEO  68      80.302  22.027  72.821  1.00  0.00           O
ATOM   2607  C32 POPEO  68      78.282  22.827  71.760  1.00  0.00           C
ATOM   2610  C23 POPEO  68      76.362  18.657  71.580  1.00  0.00           C
ATOM   2613  C24 POPEO  68      76.092  17.317  70.850  1.00  0.00           C
ATOM   2616  C25 POPEO  68      75.822  17.407  69.341  1.00  0.00           C
ATOM   2619  C26 POPEO  68      76.192  16.067  68.651  1.00  0.00           C
ATOM   2622  C27 POPEO  68      76.132  16.087  67.120  1.00  0.00           C
ATOM   2625  C28 POPEO  68      76.632  14.757  66.521  1.00  0.00           C
ATOM   2628  C29 POPEO  68      76.672  14.777  65.010  1.00  0.00           C
ATOM   2630 0C21 POPEO  68      77.532  14.087  64.230  1.00  0.00           C
ATOM   2632 1C21 POPEO  68      78.602  13.137  64.721  1.00  0.00           C
ATOM   2635 2C21 POPEO  68      79.112  12.177  63.620  1.00  0.00           C
ATOM   2638 3C21 POPEO  68      78.152  11.017  63.321  1.00  0.00           C
ATOM   2641 4C21 POPEO  68      78.632  10.117  62.170  1.00  0.00           C
ATOM   2644 5C21 POPEO  68      79.902   9.297  62.480  1.00  0.00           C
ATOM   2647 6C21 POPEO  68      80.312   8.387  61.321  1.00  0.00           C
ATOM   2650 7C21 POPEO  68      81.592   7.577  61.591  1.00  0.00           C
ATOM   2653 8C21 POPEO  68      82.022   6.707  60.400  1.00  0.00           C
ATOM   2657  C33 POPEO  68      78.512  21.937  70.530  1.00  0.00           C
ATOM   2660  C34 POPEO  68      77.382  22.117  69.521  1.00  0.00           C
ATOM   2663  C35 POPEO  68      77.682  21.457  68.170  1.00  0.00           C
ATOM   2666  C36 POPEO  68      76.512  21.647  67.211  1.00  0.00           C
ATOM   2669  C37 POPEO  68      76.842  21.177  65.800  1.00  0.00           C
ATOM   2672  C38 POPEO  68      75.592  21.157  64.901  1.00  0.00           C
ATOM   2675  C39 POPEO  68      75.932  20.857  63.440  1.00  0.00           C
ATOM   2678 0C31 POPEO  68      76.592  19.487  63.290  1.00  0.00           C
ATOM   2681 1C31 POPEO  68      76.712  19.037  61.830  1.00  0.00           C
ATOM   2684 2C31 POPEO  68      76.992  17.527  61.751  1.00  0.00           C
ATOM   2687 3C31 POPEO  68      77.262  17.077  60.311  1.00  0.00           C
ATOM   2690 4C31 POPEO  68      78.692  17.387  59.851  1.00  0.00           C
ATOM   2693 5C31 POPEO  68      78.912  17.067  58.370  1.00  0.00           C
ATOM   2696 6C31 POPEO  68      80.352  17.267  57.911  1.00  0.00           C
ATOM   2700  NH3 POPEP  69      78.412  11.487  35.290  1.00  0.00           N
ATOM   2704  C12 POPEP  69      79.842  11.267  35.730  1.00  0.00           C
ATOM   2707  C11 POPEP  69      80.002   9.937  36.501  1.00  0.00           C
ATOM   2710  P   POPEP  69      81.482  10.487  38.560  1.00  0.00           P
ATOM   2711  O13 POPEP  69      81.342  11.957  38.440  1.00  0.00           O
ATOM   2712  O14 POPEP  69      80.562   9.787  39.470  1.00  0.00           O
ATOM   2713  O11 POPEP  69      82.982  10.107  38.981  1.00  0.00           O
ATOM   2714  O12 POPEP  69      81.302   9.837  37.110  1.00  0.00           O
ATOM   2715  C1  POPEP  69      83.082   9.207  40.111  1.00  0.00           C
ATOM   2718  C2  POPEP  69      84.552   8.817  40.441  1.00  0.00           C
ATOM   2720  O21 POPEP  69      84.552   7.647  41.281  1.00  0.00           O
ATOM   2721  C21 POPEP  69      84.852   7.637  42.571  1.00  0.00           C
ATOM   2722  O22 POPEP  69      85.702   6.907  43.071  1.00  0.00           O
ATOM   2723  C22 POPEP  69      83.922   8.497  43.440  1.00  0.00           C
ATOM   2726  C3  POPEP  69      85.432  10.017  40.920  1.00  0.00           C
ATOM   2729  O31 POPEP  69      86.682   9.557  41.470  1.00  0.00           O
ATOM   2730  C31 POPEP  69      87.362  10.217  42.411  1.00  0.00           C
ATOM   2731  O32 POPEP  69      88.272   9.747  43.071  1.00  0.00           O
ATOM   2732  C32 POPEP  69      86.952  11.677  42.590  1.00  0.00           C
ATOM   2735  C23 POPEP  69      84.192   8.387  44.980  1.00  0.00           C
ATOM   2738  C24 POPEP  69      83.062   9.077  45.761  1.00  0.00           C
ATOM   2741  C25 POPEP  69      82.732   8.597  47.190  1.00  0.00           C
ATOM   2744  C26 POPEP  69      83.342   9.407  48.350  1.00  0.00           C
ATOM   2747  C27 POPEP  69      82.592   9.157  49.680  1.00  0.00           C
ATOM   2750  C28 POPEP  69      83.302   9.677  50.951  1.00  0.00           C
ATOM   2753  C29 POPEP  69      84.212   8.667  51.611  1.00  0.00           C
ATOM   2755 0C21 POPEP  69      84.182   8.247  52.890  1.00  0.00           C
ATOM   2757 1C21 POPEP  69      83.232   8.667  53.991  1.00  0.00           C
ATOM   2760 2C21 POPEP  69      83.882   9.557  55.080  1.00  0.00           C
ATOM   2763 3C21 POPEP  69      84.912   8.847  55.980  1.00  0.00           C
ATOM   2766 4C21 POPEP  69      85.392   9.787  57.110  1.00  0.00           C
ATOM   2769 5C21 POPEP  69      86.832   9.547  57.590  1.00  0.00           C
ATOM   2772 6C21 POPEP  69      86.982   8.527  58.741  1.00  0.00           C
ATOM   2775 7C21 POPEP  69      88.402   8.597  59.341  1.00  0.00           C
ATOM   2778 8C21 POPEP  69      88.652   7.577  60.460  1.00  0.00           C
ATOM   2782  C33 POPEP  69      85.962  11.877  43.760  1.00  0.00           C
ATOM   2785  C34 POPEP  69      85.662  13.367  44.030  1.00  0.00           C
ATOM   2788  C35 POPEP  69      86.772  14.057  44.830  1.00  0.00           C
ATOM   2791  C36 POPEP  69      86.672  13.767  46.321  1.00  0.00           C
ATOM   2794  C37 POPEP  69      87.932  14.187  47.081  1.00  0.00           C
ATOM   2797  C38 POPEP  69      87.652  14.677  48.500  1.00  0.00           C
ATOM   2800  C39 POPEP  69      86.742  13.777  49.360  1.00  0.00           C
ATOM   2803 0C31 POPEP  69      85.382  14.417  49.661  1.00  0.00           C
ATOM   2806 1C31 POPEP  69      84.612  13.667  50.740  1.00  0.00           C
ATOM   2809 2C31 POPEP  69      83.352  14.407  51.210  1.00  0.00           C
ATOM   2812 3C31 POPEP  69      83.062  14.247  52.710  1.00  0.00           C
ATOM   2815 4C31 POPEP  69      84.112  14.947  53.601  1.00  0.00           C
ATOM   2818 5C31 POPEP  69      83.712  15.017  55.080  1.00  0.00           C
ATOM   2821 6C31 POPEP  69      84.732  15.807  55.911  1.00  0.00           C
ATOM   2825  NH3 POPEQ  70      22.982  43.197  81.140  1.00  0.00           N
ATOM   2829  C12 POPEQ  70      23.012  41.687  81.291  1.00  0.00           C
ATOM   2832  C11 POPEQ  70      24.342  41.217  81.920  1.00  0.00           C
ATOM   2835  P   POPEQ  70      25.782  39.037  82.191  1.00  0.00           P
ATOM   2836  O13 POPEQ  70      26.742  40.087  82.650  1.00  0.00           O
ATOM   2837  O14 POPEQ  70      25.682  37.817  83.020  1.00  0.00           O
ATOM   2838  O11 POPEQ  70      26.112  38.667  80.670  1.00  0.00           O
ATOM   2839  O12 POPEQ  70      24.362  39.787  82.121  1.00  0.00           O
ATOM   2840  C1  POPEQ  70      25.922  39.617  79.621  1.00  0.00           C
ATOM   2843  C2  POPEQ  70      26.522  39.167  78.240  1.00  0.00           C
ATOM   2845  O21 POPEQ  70      26.692  40.257  77.281  1.00  0.00           O
ATOM   2846  C21 POPEQ  70      25.622  40.967  76.941  1.00  0.00           C
ATOM   2847  O22 POPEQ  70      24.552  40.997  77.510  1.00  0.00           O
ATOM   2848  C22 POPEQ  70      25.942  41.787  75.691  1.00  0.00           C
ATOM   2851  C3  POPEQ  70      25.742  37.977  77.611  1.00  0.00           C
ATOM   2854  O31 POPEQ  70      26.202  37.687  76.251  1.00  0.00           O
ATOM   2855  C31 POPEQ  70      25.322  37.967  75.280  1.00  0.00           C
ATOM   2856  O32 POPEQ  70      24.202  38.407  75.470  1.00  0.00           O
ATOM   2857  C32 POPEQ  70      25.902  37.677  73.900  1.00  0.00           C
ATOM   2860  C23 POPEQ  70      24.732  41.847  74.730  1.00  0.00           C
ATOM   2863  C24 POPEQ  70      24.982  42.567  73.391  1.00  0.00           C
ATOM   2866  C25 POPEQ  70      24.832  44.097  73.451  1.00  0.00           C
ATOM   2869  C26 POPEQ  70      23.982  44.627  72.281  1.00  0.00           C
ATOM   2872  C27 POPEQ  70      23.922  46.167  72.201  1.00  0.00           C
ATOM   2875  C28 POPEQ  70      23.392  46.727  70.870  1.00  0.00           C
ATOM   2878  C29 POPEQ  70      24.432  46.507  69.800  1.00  0.00           C
ATOM   2880 0C21 POPEQ  70      24.892  47.297  68.821  1.00  0.00           C
ATOM   2882 1C21 POPEQ  70      24.522  48.677  68.350  1.00  0.00           C
ATOM   2885 2C21 POPEQ  70      25.072  48.837  66.920  1.00  0.00           C
ATOM   2888 3C21 POPEQ  70      25.382  50.277  66.491  1.00  0.00           C
ATOM   2891 4C21 POPEQ  70      26.282  50.327  65.241  1.00  0.00           C
ATOM   2894 5C21 POPEQ  70      25.582  50.367  63.870  1.00  0.00           C
ATOM   2897 6C21 POPEQ  70      26.332  51.307  62.911  1.00  0.00           C
ATOM   2900 7C21 POPEQ  70      26.062  51.057  61.431  1.00  0.00           C
ATOM   2903 8C21 POPEQ  70      26.902  51.957  60.521  1.00  0.00           C
ATOM   2907  C33 POPEQ  70      24.912  38.077  72.780  1.00  0.00           C
ATOM   2910  C34 POPEQ  70      25.292  37.567  71.381  1.00  0.00           C
ATOM   2913  C35 POPEQ  70      24.292  38.027  70.311  1.00  0.00           C
ATOM   2916  C36 POPEQ  70      24.442  37.317  68.960  1.00  0.00           C
ATOM   2919  C37 POPEQ  70      23.382  37.797  67.960  1.00  0.00           C
ATOM   2922  C38 POPEQ  70      23.352  37.097  66.591  1.00  0.00           C
ATOM   2925  C39 POPEQ  70      22.342  37.787  65.661  1.00  0.00           C
ATOM   2928 0C31 POPEQ  70      21.922  36.977  64.430  1.00  0.00           C
ATOM   2931 1C31 POPEQ  70      20.962  37.787  63.541  1.00  0.00           C
ATOM   2934 2C31 POPEQ  70      20.172  36.977  62.491  1.00  0.00           C
ATOM   2937 3C31 POPEQ  70      19.302  35.887  63.131  1.00  0.00           C
ATOM   2940 4C31 POPEQ  70      18.092  35.447  62.281  1.00  0.00           C
ATOM   2943 5C31 POPEQ  70      17.222  34.417  63.021  1.00  0.00           C
ATOM   2946 6C31 POPEQ  70      16.002  33.947  62.230  1.00  0.00           C
ATOM   2950  NH3 POPER  71      50.302 107.427  84.031  1.00  0.00           N
ATOM   2954  C12 POPER  71      48.892 107.757  84.451  1.00  0.00           C
ATOM   2957  C11 POPER  71      48.662 109.247  84.741  1.00  0.00           C
ATOM   2960  P   POPER  71      46.682 110.927  85.180  1.00  0.00           P
ATOM   2961  O13 POPER  71      45.552 110.897  86.140  1.00  0.00           O
ATOM   2962  O14 POPER  71      47.742 111.917  85.440  1.00  0.00           O
ATOM   2963  O11 POPER  71      46.072 111.307  83.760  1.00  0.00           O
ATOM   2964  O12 POPER  71      47.262 109.457  84.980  1.00  0.00           O
ATOM   2965  C1  POPER  71      46.912 111.087  82.620  1.00  0.00           C
ATOM   2968  C2  POPER  71      46.242 111.427  81.260  1.00  0.00           C
ATOM   2970  O21 POPER  71      47.052 110.887  80.211  1.00  0.00           O
ATOM   2971  C21 POPER  71      46.862 109.617  79.931  1.00  0.00           C
ATOM   2972  O22 POPER  71      45.922 108.937  80.331  1.00  0.00           O
ATOM   2973  C22 POPER  71      48.062 109.137  79.110  1.00  0.00           C
ATOM   2976  C3  POPER  71      46.122 112.947  80.970  1.00  0.00           C
ATOM   2979  O31 POPER  71      45.422 113.117  79.720  1.00  0.00           O
ATOM   2980  C31 POPER  71      46.062 113.587  78.660  1.00  0.00           C
ATOM   2981  O32 POPER  71      46.672 114.637  78.590  1.00  0.00           O
ATOM   2982  C32 POPER  71      45.892 112.547  77.561  1.00  0.00           C
ATOM   2985  C23 POPER  71      47.682 108.597  77.710  1.00  0.00           C
ATOM   2988  C24 POPER  71      48.762 107.637  77.190  1.00  0.00           C
ATOM   2991  C25 POPER  71      48.482 107.157  75.761  1.00  0.00           C
ATOM   2994  C26 POPER  71      49.092 108.057  74.690  1.00  0.00           C
ATOM   2997  C27 POPER  71      48.882 107.507  73.280  1.00  0.00           C
ATOM   3000  C28 POPER  71      49.632 108.307  72.190  1.00  0.00           C
ATOM   3003  C29 POPER  71      50.142 107.497  71.021  1.00  0.00           C
ATOM   3005 0C21 POPER  71      49.442 106.607  70.280  1.00  0.00           C
ATOM   3007 1C21 POPER  71      47.972 106.307  70.400  1.00  0.00           C
ATOM   3010 2C21 POPER  71      47.262 106.067  69.050  1.00  0.00           C
ATOM   3013 3C21 POPER  71      46.742 104.627  68.900  1.00  0.00           C
ATOM   3016 4C21 POPER  71      45.722 104.487  67.771  1.00  0.00           C
ATOM   3019 5C21 POPER  71      44.832 103.237  67.870  1.00  0.00           C
ATOM   3022 6C21 POPER  71      43.872 103.267  69.071  1.00  0.00           C
ATOM   3025 7C21 POPER  71      42.882 102.087  69.091  1.00  0.00           C
ATOM   3028 8C21 POPER  71      41.842 102.157  70.210  1.00  0.00           C
ATOM   3032  C33 POPER  71      46.172 113.067  76.130  1.00  0.00           C
ATOM   3035  C34 POPER  71      45.892 111.957  75.111  1.00  0.00           C
ATOM   3038  C35 POPER  71      45.942 112.407  73.640  1.00  0.00           C
ATOM   3041  C36 POPER  71      45.702 111.217  72.701  1.00  0.00           C
ATOM   3044  C37 POPER  71      45.962 111.477  71.210  1.00  0.00           C
ATOM   3047  C38 POPER  71      45.982 110.167  70.400  1.00  0.00           C
ATOM   3050  C39 POPER  71      44.632 109.757  69.791  1.00  0.00           C
ATOM   3053 0C31 POPER  71      44.332 110.467  68.461  1.00  0.00           C
ATOM   3056 1C31 POPER  71      43.162 109.827  67.701  1.00  0.00           C
ATOM   3059 2C31 POPER  71      43.542 109.237  66.330  1.00  0.00           C
ATOM   3062 3C31 POPER  71      43.642 110.277  65.201  1.00  0.00           C
ATOM   3065 4C31 POPER  71      43.042 109.767  63.881  1.00  0.00           C
ATOM   3068 5C31 POPER  71      43.222 110.727  62.710  1.00  0.00           C
ATOM   3071 6C31 POPER  71      42.612 110.207  61.411  1.00  0.00           C
ATOM   3075  NH3 POPES  72     105.352 109.157  39.830  1.00  0.00           N
ATOM   3079  C12 POPES  72     106.602 109.457  39.010  1.00  0.00           C
ATOM   3082  C11 POPES  72     107.832 109.667  39.911  1.00  0.00           C
ATOM   3085  P   POPES  72     110.452 110.007  39.830  1.00  0.00           P
ATOM   3086  O13 POPES  72     111.282 108.777  39.971  1.00  0.00           O
ATOM   3087  O14 POPES  72     111.042 111.147  39.100  1.00  0.00           O
ATOM   3088  O11 POPES  72     110.022 110.547  41.260  1.00  0.00           O
ATOM   3089  O12 POPES  72     109.052 109.637  39.160  1.00  0.00           O
ATOM   3090  C1  POPES  72     110.192 109.747  42.421  1.00  0.00           C
ATOM   3093  C2  POPES  72     109.592 110.457  43.681  1.00  0.00           C
ATOM   3095  O21 POPES  72     109.232 109.597  44.771  1.00  0.00           O
ATOM   3096  C21 POPES  72     109.552 108.337  44.880  1.00  0.00           C
ATOM   3097  O22 POPES  72     110.502 107.767  44.370  1.00  0.00           O
ATOM   3098  C22 POPES  72     108.392 107.687  45.640  1.00  0.00           C
ATOM   3101  C3  POPES  72     108.302 111.257  43.310  1.00  0.00           C
ATOM   3104  O31 POPES  72     107.262 111.157  44.311  1.00  0.00           O
ATOM   3105  C31 POPES  72     107.452 111.867  45.390  1.00  0.00           C
ATOM   3106  O32 POPES  72     108.292 112.737  45.550  1.00  0.00           O
ATOM   3107  C32 POPES  72     106.392 111.447  46.411  1.00  0.00           C
ATOM   3110  C23 POPES  72     108.742 107.347  47.100  1.00  0.00           C
ATOM   3113  C24 POPES  72     107.552 106.837  47.900  1.00  0.00           C
ATOM   3116  C25 POPES  72     106.402 107.837  48.081  1.00  0.00           C
ATOM   3119  C26 POPES  72     105.452 107.427  49.210  1.00  0.00           C
ATOM   3122  C27 POPES  72     104.122 108.187  49.210  1.00  0.00           C
ATOM   3125  C28 POPES  72     103.372 108.097  50.550  1.00  0.00           C
ATOM   3128  C29 POPES  72     103.822 109.157  51.530  1.00  0.00           C
ATOM   3130 0C21 POPES  72     103.052 109.737  52.471  1.00  0.00           C
ATOM   3132 1C21 POPES  72     101.622 109.357  52.741  1.00  0.00           C
ATOM   3135 2C21 POPES  72     101.132 109.867  54.120  1.00  0.00           C
ATOM   3138 3C21 POPES  72      99.792 109.207  54.490  1.00  0.00           C
ATOM   3141 4C21 POPES  72      99.122 109.817  55.730  1.00  0.00           C
ATOM   3144 5C21 POPES  72      97.722 109.217  55.901  1.00  0.00           C
ATOM   3147 6C21 POPES  72      96.882 109.777  57.050  1.00  0.00           C
ATOM   3150 7C21 POPES  72      95.422 109.327  56.881  1.00  0.00           C
ATOM   3153 8C21 POPES  72      94.502 109.667  58.050  1.00  0.00           C
ATOM   3157  C33 POPES  72     106.362 112.347  47.671  1.00  0.00           C
ATOM   3160  C34 POPES  72     105.052 112.117  48.440  1.00  0.00           C
ATOM   3163  C35 POPES  72     104.872 112.967  49.690  1.00  0.00           C
ATOM   3166  C36 POPES  72     105.752 112.477  50.831  1.00  0.00           C
ATOM   3169  C37 POPES  72     105.462 113.197  52.151  1.00  0.00           C
ATOM   3172  C38 POPES  72     106.492 112.797  53.201  1.00  0.00           C
ATOM   3175  C39 POPES  72     106.252 113.387  54.591  1.00  0.00           C
ATOM   3178 0C31 POPES  72     107.502 113.167  55.451  1.00  0.00           C
ATOM   3181 1C31 POPES  72     107.202 113.077  56.951  1.00  0.00           C
ATOM   3184 2C31 POPES  72     108.452 112.657  57.730  1.00  0.00           C
ATOM   3187 3C31 POPES  72     108.342 112.987  59.220  1.00  0.00           C
ATOM   3190 4C31 POPES  72     109.512 112.437  60.041  1.00  0.00           C
ATOM   3193 5C31 POPES  72     109.362 112.757  61.530  1.00  0.00           C
ATOM   3196 6C31 POPES  72     110.402 112.047  62.401  1.00  0.00           C
ATOM   3200  NH3 POPET  73      78.952   5.087  81.391  1.00  0.00           N
ATOM   3204  C12 POPET  73      79.192   6.577  81.591  1.00  0.00           C
ATOM   3207  C11 POPET  73      80.622   6.877  82.110  1.00  0.00           C
ATOM   3210  P   POPET  73      82.252   8.977  82.150  1.00  0.00           P
ATOM   3211  O13 POPET  73      82.552   9.807  83.330  1.00  0.00           O
ATOM   3212  O14 POPET  73      83.282   7.957  81.841  1.00  0.00           O
ATOM   3213  O11 POPET  73      82.082   9.877  80.860  1.00  0.00           O
ATOM   3214  O12 POPET  73      80.832   8.277  82.300  1.00  0.00           O
ATOM   3215  C1  POPET  73      81.872   9.227  79.591  1.00  0.00           C
ATOM   3218  C2  POPET  73      80.522   9.647  78.951  1.00  0.00           C
ATOM   3220  O21 POPET  73      80.632   9.587  77.520  1.00  0.00           O
ATOM   3221  C21 POPET  73      80.632   8.377  76.990  1.00  0.00           C
ATOM   3222  O22 POPET  73      80.622   7.317  77.590  1.00  0.00           O
ATOM   3223  C22 POPET  73      80.772   8.567  75.470  1.00  0.00           C
ATOM   3226  C3  POPET  73      80.122  11.107  79.330  1.00  0.00           C
ATOM   3229  O31 POPET  73      79.002  11.527  78.511  1.00  0.00           O
ATOM   3230  C31 POPET  73      79.222  12.557  77.730  1.00  0.00           C
ATOM   3231  O32 POPET  73      80.032  13.447  77.930  1.00  0.00           O
ATOM   3232  C32 POPET  73      78.332  12.457  76.501  1.00  0.00           C
ATOM   3235  C23 POPET  73      80.062   7.497  74.630  1.00  0.00           C
ATOM   3238  C24 POPET  73      79.722   7.957  73.201  1.00  0.00           C
ATOM   3241  C25 POPET  73      78.962   6.857  72.460  1.00  0.00           C
ATOM   3244  C26 POPET  73      77.882   7.287  71.451  1.00  0.00           C
ATOM   3247  C27 POPET  73      76.952   6.107  71.130  1.00  0.00           C
ATOM   3250  C28 POPET  73      75.452   6.457  71.111  1.00  0.00           C
ATOM   3253  C29 POPET  73      74.982   6.977  69.771  1.00  0.00           C
ATOM   3255 0C21 POPET  73      73.742   6.827  69.271  1.00  0.00           C
ATOM   3257 1C21 POPET  73      72.562   6.177  69.960  1.00  0.00           C
ATOM   3260 2C21 POPET  73      71.322   7.087  70.020  1.00  0.00           C
ATOM   3263 3C21 POPET  73      71.522   8.307  70.940  1.00  0.00           C
ATOM   3266 4C21 POPET  73      70.252   9.147  71.151  1.00  0.00           C
ATOM   3269 5C21 POPET  73      69.102   8.397  71.830  1.00  0.00           C
ATOM   3272 6C21 POPET  73      68.032   9.357  72.380  1.00  0.00           C
ATOM   3275 7C21 POPET  73      66.822   8.647  72.991  1.00  0.00           C
ATOM   3278 8C21 POPET  73      65.822   9.617  73.640  1.00  0.00           C
ATOM   3282  C33 POPET  73      79.032  12.987  75.220  1.00  0.00           C
ATOM   3285  C34 POPET  73      78.042  13.077  74.061  1.00  0.00           C
ATOM   3288  C35 POPET  73      78.622  13.697  72.771  1.00  0.00           C
ATOM   3291  C36 POPET  73      79.602  12.747  72.071  1.00  0.00           C
ATOM   3294  C37 POPET  73      79.862  13.097  70.600  1.00  0.00           C
ATOM   3297  C38 POPET  73      80.112  11.827  69.781  1.00  0.00           C
ATOM   3300  C39 POPET  73      80.392  12.057  68.290  1.00  0.00           C
ATOM   3303 0C31 POPET  73      80.462  10.727  67.541  1.00  0.00           C
ATOM   3306 1C31 POPET  73      81.512  10.697  66.421  1.00  0.00           C
ATOM   3309 2C31 POPET  73      81.642   9.317  65.761  1.00  0.00           C
ATOM   3312 3C31 POPET  73      82.322   8.287  66.681  1.00  0.00           C
ATOM   3315 4C31 POPET  73      81.392   7.137  67.081  1.00  0.00           C
ATOM   3318 5C31 POPET  73      81.892   6.387  68.321  1.00  0.00           C
ATOM   3321 6C31 POPET  73      80.992   5.217  68.730  1.00  0.00           C
ATOM   3325  NH3 POPEU  74      42.872  12.287  38.140  1.00  0.00           N
ATOM   3329  C12 POPEU  74      41.722  12.847  38.940  1.00  0.00           C
ATOM   3332  C11 POPEU  74      40.492  13.147  38.091  1.00  0.00           C
ATOM   3335  P   POPEU  74      38.002  13.487  38.800  1.00  0.00           P
ATOM   3336  O13 POPEU  74      37.162  14.587  39.290  1.00  0.00           O
ATOM   3337  O14 POPEU  74      37.772  13.037  37.410  1.00  0.00           O
ATOM   3338  O11 POPEU  74      37.912  12.227  39.800  1.00  0.00           O
ATOM   3339  O12 POPEU  74      39.552  13.837  38.921  1.00  0.00           O
ATOM   3340  C1  POPEU  74      37.632  12.537  41.190  1.00  0.00           C
ATOM   3343  C2  POPEU  74      37.802  11.327  42.170  1.00  0.00           C
ATOM   3345  O21 POPEU  74      37.532  11.727  43.541  1.00  0.00           O
ATOM   3346  C21 POPEU  74      36.242  11.527  43.890  1.00  0.00           C
ATOM   3347  O22 POPEU  74      35.362  11.187  43.120  1.00  0.00           O
ATOM   3348  C22 POPEU  74      36.122  11.467  45.420  1.00  0.00           C
ATOM   3351  C3  POPEU  74      39.222  10.667  42.021  1.00  0.00           C
ATOM   3354  O31 POPEU  74      39.792  10.037  43.201  1.00  0.00           O
ATOM   3355  C31 POPEU  74      39.062   9.087  43.800  1.00  0.00           C
ATOM   3356  O32 POPEU  74      38.012   8.637  43.341  1.00  0.00           O
ATOM   3357  C32 POPEU  74      39.732   8.637  45.101  1.00  0.00           C
ATOM   3360  C23 POPEU  74      34.732  11.007  45.930  1.00  0.00           C
ATOM   3363  C24 POPEU  74      34.752  10.307  47.310  1.00  0.00           C
ATOM   3366  C25 POPEU  74      34.752  11.267  48.521  1.00  0.00           C
ATOM   3369  C26 POPEU  74      34.732  10.567  49.890  1.00  0.00           C
ATOM   3372  C27 POPEU  74      34.442  11.537  51.050  1.00  0.00           C
ATOM   3375  C28 POPEU  74      34.552  10.897  52.460  1.00  0.00           C
ATOM   3378  C29 POPEU  74      33.262  10.637  53.201  1.00  0.00           C
ATOM   3380 0C21 POPEU  74      32.722  11.357  54.210  1.00  0.00           C
ATOM   3382 1C21 POPEU  74      33.212  12.647  54.830  1.00  0.00           C
ATOM   3385 2C21 POPEU  74      33.712  12.517  56.291  1.00  0.00           C
ATOM   3388 3C21 POPEU  74      33.742  13.877  57.021  1.00  0.00           C
ATOM   3391 4C21 POPEU  74      34.642  13.887  58.271  1.00  0.00           C
ATOM   3394 5C21 POPEU  74      33.952  13.507  59.591  1.00  0.00           C
ATOM   3397 6C21 POPEU  74      33.452  14.717  60.411  1.00  0.00           C
ATOM   3400 7C21 POPEU  74      33.142  14.367  61.870  1.00  0.00           C
ATOM   3403 8C21 POPEU  74      32.852  15.587  62.751  1.00  0.00           C
ATOM   3407  C33 POPEU  74      38.752   8.517  46.300  1.00  0.00           C
ATOM   3410  C34 POPEU  74      39.432   8.087  47.611  1.00  0.00           C
ATOM   3413  C35 POPEU  74      39.922   9.277  48.440  1.00  0.00           C
ATOM   3416  C36 POPEU  74      40.622   8.837  49.740  1.00  0.00           C
ATOM   3419  C37 POPEU  74      41.102  10.017  50.591  1.00  0.00           C
ATOM   3422  C38 POPEU  74      41.922   9.577  51.811  1.00  0.00           C
ATOM   3425  C39 POPEU  74      41.122   9.477  53.120  1.00  0.00           C
ATOM   3428 0C31 POPEU  74      42.052   9.087  54.290  1.00  0.00           C
ATOM   3431 1C31 POPEU  74      41.632   9.677  55.650  1.00  0.00           C
ATOM   3434 2C31 POPEU  74      42.652   9.427  56.771  1.00  0.00           C
ATOM   3437 3C31 POPEU  74      44.092   9.787  56.381  1.00  0.00           C
ATOM   3440 4C31 POPEU  74      45.102   9.787  57.541  1.00  0.00           C
ATOM   3443 5C31 POPEU  74      46.532  10.017  57.040  1.00  0.00           C
ATOM   3446 6C31 POPEU  74      47.582  10.047  58.150  1.00  0.00           C
ATOM   3450  NH3 POPEV  75     117.222  69.507  77.491  1.00  0.00           N
ATOM   3454  C12 POPEV  75     116.822  68.277  78.260  1.00  0.00           C
ATOM   3457  C11 POPEV  75     117.982  67.307  78.400  1.00  0.00           C
ATOM   3460  P   POPEV  75     118.282  64.797  79.230  1.00  0.00           P
ATOM   3461  O13 POPEV  75     119.722  65.167  79.161  1.00  0.00           O
ATOM   3462  O14 POPEV  75     117.822  64.147  80.491  1.00  0.00           O
ATOM   3463  O11 POPEV  75     117.852  63.967  77.930  1.00  0.00           O
ATOM   3464  O12 POPEV  75     117.502  66.167  79.091  1.00  0.00           O
ATOM   3465  C1  POPEV  75     118.472  64.237  76.661  1.00  0.00           C
ATOM   3468  C2  POPEV  75     118.152  63.227  75.510  1.00  0.00           C
ATOM   3470  O21 POPEV  75     119.292  63.267  74.630  1.00  0.00           O
ATOM   3471  C21 POPEV  75     119.822  62.117  74.280  1.00  0.00           C
ATOM   3472  O22 POPEV  75     119.442  61.017  74.630  1.00  0.00           O
ATOM   3473  C22 POPEV  75     121.032  62.357  73.380  1.00  0.00           C
ATOM   3476  C3  POPEV  75     116.862  63.587  74.711  1.00  0.00           C
ATOM   3479  O31 POPEV  75     116.472  62.677  73.661  1.00  0.00           O
ATOM   3480  C31 POPEV  75     116.962  62.847  72.440  1.00  0.00           C
ATOM   3481  O32 POPEV  75     117.862  63.617  72.141  1.00  0.00           O
ATOM   3482  C32 POPEV  75     116.262  61.927  71.451  1.00  0.00           C
ATOM   3485  C23 POPEV  75     120.952  61.557  72.060  1.00  0.00           C
ATOM   3488  C24 POPEV  75     121.982  62.067  71.050  1.00  0.00           C
ATOM   3491  C25 POPEV  75     121.512  61.927  69.591  1.00  0.00           C
ATOM   3494  C26 POPEV  75     121.812  60.587  68.921  1.00  0.00           C
ATOM   3497  C27 POPEV  75     121.182  60.617  67.520  1.00  0.00           C
ATOM   3500  C28 POPEV  75     121.442  59.417  66.600  1.00  0.00           C
ATOM   3503  C29 POPEV  75     121.062  59.897  65.220  1.00  0.00           C
ATOM   3505 0C21 POPEV  75     121.002  59.267  64.040  1.00  0.00           C
ATOM   3507 1C21 POPEV  75     121.202  57.817  63.721  1.00  0.00           C
ATOM   3510 2C21 POPEV  75     120.232  57.517  62.561  1.00  0.00           C
ATOM   3513 3C21 POPEV  75     120.012  56.037  62.240  1.00  0.00           C
ATOM   3516 4C21 POPEV  75     118.642  55.817  61.571  1.00  0.00           C
ATOM   3519 5C21 POPEV  75     118.452  56.577  60.241  1.00  0.00           C
ATOM   3522 6C21 POPEV  75     116.972  56.797  59.911  1.00  0.00           C
ATOM   3525 7C21 POPEV  75     116.762  57.577  58.601  1.00  0.00           C
ATOM   3528 8C21 POPEV  75     115.302  57.947  58.350  1.00  0.00           C
ATOM   3532  C33 POPEV  75     117.162  61.597  70.230  1.00  0.00           C
ATOM   3535  C34 POPEV  75     116.352  61.077  69.040  1.00  0.00           C
ATOM   3538  C35 POPEV  75     117.222  60.797  67.811  1.00  0.00           C
ATOM   3541  C36 POPEV  75     116.402  60.527  66.530  1.00  0.00           C
ATOM   3544  C37 POPEV  75     117.302  60.237  65.321  1.00  0.00           C
ATOM   3547  C38 POPEV  75     117.042  61.147  64.111  1.00  0.00           C
ATOM   3550  C39 POPEV  75     115.832  60.777  63.240  1.00  0.00           C
ATOM   3553 0C31 POPEV  75     115.612  61.877  62.180  1.00  0.00           C
ATOM   3556 1C31 POPEV  75     114.362  61.727  61.291  1.00  0.00           C
ATOM   3559 2C31 POPEV  75     113.992  63.077  60.650  1.00  0.00           C
ATOM   3562 3C31 POPEV  75     113.802  63.067  59.131  1.00  0.00           C
ATOM   3565 4C31 POPEV  75     112.372  62.737  58.671  1.00  0.00           C
ATOM   3568 5C31 POPEV  75     112.182  63.017  57.170  1.00  0.00           C
ATOM   3571 6C31 POPEV  75     110.792  62.657  56.640  1.00  0.00           C
ATOM   3575  NH3 POPEW  76      34.972  87.747  84.381  1.00  0.00           N
ATOM   3579  C12 POPEW  76      33.822  87.467  85.300  1.00  0.00           C
ATOM   3582  C11 POPEW  76      33.242  86.087  84.991  1.00  0.00           C
ATOM   3585  P   POPEW  76      31.712  84.297  86.061  1.00  0.00           P
ATOM   3586  O13 POPEW  76      32.862  83.437  86.411  1.00  0.00           O
ATOM   3587  O14 POPEW  76      30.552  84.247  86.980  1.00  0.00           O
ATOM   3588  O11 POPEW  76      31.242  83.947  84.600  1.00  0.00           O
ATOM   3589  O12 POPEW  76      32.212  85.797  85.930  1.00  0.00           O
ATOM   3590  C1  POPEW  76      32.142  83.417  83.610  1.00  0.00           C
ATOM   3593  C2  POPEW  76      31.752  81.977  83.190  1.00  0.00           C
ATOM   3595  O21 POPEW  76      32.382  81.637  81.940  1.00  0.00           O
ATOM   3596  C21 POPEW  76      33.572  81.067  82.010  1.00  0.00           C
ATOM   3597  O22 POPEW  76      34.322  81.077  82.980  1.00  0.00           O
ATOM   3598  C22 POPEW  76      33.862  80.397  80.650  1.00  0.00           C
ATOM   3601  C3  POPEW  76      30.202  81.887  83.020  1.00  0.00           C
ATOM   3604  O31 POPEW  76      29.772  80.767  82.220  1.00  0.00           O
ATOM   3605  C31 POPEW  76      29.732  81.027  80.921  1.00  0.00           C
ATOM   3606  O32 POPEW  76      29.952  82.117  80.421  1.00  0.00           O
ATOM   3607  C32 POPEW  76      29.362  79.767  80.150  1.00  0.00           C
ATOM   3610  C23 POPEW  76      34.452  78.967  80.731  1.00  0.00           C
ATOM   3613  C24 POPEW  76      33.882  78.047  79.621  1.00  0.00           C
ATOM   3616  C25 POPEW  76      34.722  78.057  78.330  1.00  0.00           C
ATOM   3619  C26 POPEW  76      35.222  76.677  77.850  1.00  0.00           C
ATOM   3622  C27 POPEW  76      35.732  76.727  76.390  1.00  0.00           C
ATOM   3625  C28 POPEW  76      36.572  75.507  75.940  1.00  0.00           C
ATOM   3628  C29 POPEW  76      36.662  75.457  74.430  1.00  0.00           C
ATOM   3630 0C21 POPEW  76      37.722  75.247  73.630  1.00  0.00           C
ATOM   3632 1C21 POPEW  76      39.162  74.957  73.991  1.00  0.00           C
ATOM   3635 2C21 POPEW  76      39.762  73.787  73.150  1.00  0.00           C
ATOM   3638 3C21 POPEW  76      41.082  74.137  72.431  1.00  0.00           C
ATOM   3641 4C21 POPEW  76      41.482  73.107  71.351  1.00  0.00           C
ATOM   3644 5C21 POPEW  76      42.982  73.037  71.021  1.00  0.00           C
ATOM   3647 6C21 POPEW  76      43.452  73.977  69.911  1.00  0.00           C
ATOM   3650 7C21 POPEW  76      44.912  73.697  69.500  1.00  0.00           C
ATOM   3653 8C21 POPEW  76      45.442  74.577  68.370  1.00  0.00           C
ATOM   3657  C33 POPEW  76      29.372  80.077  78.651  1.00  0.00           C
ATOM   3660  C34 POPEW  76      29.142  78.847  77.780  1.00  0.00           C
ATOM   3663  C35 POPEW  76      29.552  79.117  76.330  1.00  0.00           C
ATOM   3666  C36 POPEW  76      28.612  80.097  75.640  1.00  0.00           C
ATOM   3669  C37 POPEW  76      29.042  80.337  74.201  1.00  0.00           C
ATOM   3672  C38 POPEW  76      28.122  81.347  73.510  1.00  0.00           C
ATOM   3675  C39 POPEW  76      28.572  81.637  72.081  1.00  0.00           C
ATOM   3678 0C31 POPEW  76      27.602  82.547  71.351  1.00  0.00           C
ATOM   3681 1C31 POPEW  76      27.802  82.507  69.830  1.00  0.00           C
ATOM   3684 2C31 POPEW  76      26.952  83.547  69.080  1.00  0.00           C
ATOM   3687 3C31 POPEW  76      25.472  83.557  69.480  1.00  0.00           C
ATOM   3690 4C31 POPEW  76      24.502  83.417  68.310  1.00  0.00           C
ATOM   3693 5C31 POPEW  76      23.062  83.667  68.760  1.00  0.00           C
ATOM   3696 6C31 POPEW  76      22.022  83.377  67.671  1.00  0.00           C
ATOM   3700  NH3 POPEX  77       7.842  12.607  85.491  1.00  0.00           N
ATOM   3704  C12 POPEX  77       8.662  11.447  84.980  1.00  0.00           C
ATOM   3707  C11 POPEX  77      10.202  11.677  85.010  1.00  0.00           C
ATOM   3710  P   POPEX  77      12.422  10.237  84.790  1.00  0.00           P
ATOM   3711  O13 POPEX  77      12.862  11.087  85.900  1.00  0.00           O
ATOM   3712  O14 POPEX  77      12.702   8.777  84.881  1.00  0.00           O
ATOM   3713  O11 POPEX  77      13.052  10.817  83.441  1.00  0.00           O
ATOM   3714  O12 POPEX  77      10.852  10.467  84.630  1.00  0.00           O
ATOM   3715  C1  POPEX  77      12.302  11.067  82.241  1.00  0.00           C
ATOM   3718  C2  POPEX  77      13.062  10.697  80.921  1.00  0.00           C
ATOM   3720  O21 POPEX  77      12.182  10.837  79.790  1.00  0.00           O
ATOM   3721  C21 POPEX  77      12.302  11.907  79.031  1.00  0.00           C
ATOM   3722  O22 POPEX  77      13.052  12.837  79.250  1.00  0.00           O
ATOM   3723  C22 POPEX  77      11.302  11.797  77.861  1.00  0.00           C
ATOM   3726  C3  POPEX  77      13.602   9.237  80.911  1.00  0.00           C
ATOM   3729  O31 POPEX  77      14.622   9.067  79.901  1.00  0.00           O
ATOM   3730  C31 POPEX  77      14.182   8.687  78.690  1.00  0.00           C
ATOM   3731  O32 POPEX  77      13.062   8.327  78.430  1.00  0.00           O
ATOM   3732  C32 POPEX  77      15.342   8.797  77.681  1.00  0.00           C
ATOM   3735  C23 POPEX  77      11.912  11.767  76.431  1.00  0.00           C
ATOM   3738  C24 POPEX  77      10.772  11.697  75.400  1.00  0.00           C
ATOM   3741  C25 POPEX  77      11.182  11.837  73.921  1.00  0.00           C
ATOM   3744  C26 POPEX  77      11.512  10.507  73.210  1.00  0.00           C
ATOM   3747  C27 POPEX  77      11.312  10.617  71.681  1.00  0.00           C
ATOM   3750  C28 POPEX  77      11.412   9.267  70.930  1.00  0.00           C
ATOM   3753  C29 POPEX  77      12.742   8.957  70.300  1.00  0.00           C
ATOM   3755 0C21 POPEX  77      12.962   8.797  68.980  1.00  0.00           C
ATOM   3757 1C21 POPEX  77      11.932   8.957  67.890  1.00  0.00           C
ATOM   3760 2C21 POPEX  77      10.872   7.837  67.790  1.00  0.00           C
ATOM   3763 3C21 POPEX  77      11.162   6.777  66.701  1.00  0.00           C
ATOM   3766 4C21 POPEX  77      10.042   5.747  66.600  1.00  0.00           C
ATOM   3769 5C21 POPEX  77      10.152   4.807  65.381  1.00  0.00           C
ATOM   3772 6C21 POPEX  77       9.912   5.517  64.040  1.00  0.00           C
ATOM   3775 7C21 POPEX  77       8.762   4.897  63.230  1.00  0.00           C
ATOM   3778 8C21 POPEX  77       8.562   5.557  61.860  1.00  0.00           C
ATOM   3782  C33 POPEX  77      16.252  10.027  77.870  1.00  0.00           C
ATOM   3785  C34 POPEX  77      16.812  10.587  76.561  1.00  0.00           C
ATOM   3788  C35 POPEX  77      15.742  11.307  75.730  1.00  0.00           C
ATOM   3791  C36 POPEX  77      16.272  11.997  74.460  1.00  0.00           C
ATOM   3794  C37 POPEX  77      15.122  12.657  73.700  1.00  0.00           C
ATOM   3797  C38 POPEX  77      15.472  13.147  72.300  1.00  0.00           C
ATOM   3800  C39 POPEX  77      14.212  13.637  71.561  1.00  0.00           C
ATOM   3803 0C31 POPEX  77      13.812  15.077  71.930  1.00  0.00           C
ATOM   3806 1C31 POPEX  77      12.312  15.217  72.211  1.00  0.00           C
ATOM   3809 2C31 POPEX  77      11.882  16.677  72.440  1.00  0.00           C
ATOM   3812 3C31 POPEX  77      11.852  17.517  71.161  1.00  0.00           C
ATOM   3815 4C31 POPEX  77      11.272  18.907  71.411  1.00  0.00           C
ATOM   3818 5C31 POPEX  77      11.252  19.777  70.150  1.00  0.00           C
ATOM   3821 6C31 POPEX  77      10.702  21.177  70.411  1.00  0.00           C
ATOM   3825  NH3 POPEY  78      19.972  29.107  41.340  1.00  0.00           N
ATOM   3829  C12 POPEY  78      19.892  27.667  41.761  1.00  0.00           C
ATOM   3832  C11 POPEY  78      21.192  26.967  41.400  1.00  0.00           C
ATOM   3835  P   POPEY  78      21.502  24.357  41.310  1.00  0.00           P
ATOM   3836  O13 POPEY  78      20.252  23.577  41.190  1.00  0.00           O
ATOM   3837  O14 POPEY  78      22.182  24.667  40.031  1.00  0.00           O
ATOM   3838  O11 POPEY  78      22.522  23.667  42.330  1.00  0.00           O
ATOM   3839  O12 POPEY  78      21.172  25.707  42.050  1.00  0.00           O
ATOM   3840  C1  POPEY  78      22.592  23.987  43.741  1.00  0.00           C
ATOM   3843  C2  POPEY  78      23.872  23.347  44.411  1.00  0.00           C
ATOM   3845  O21 POPEY  78      24.052  23.427  45.850  1.00  0.00           O
ATOM   3846  C21 POPEY  78      23.132  23.647  46.751  1.00  0.00           C
ATOM   3847  O22 POPEY  78      21.952  23.877  46.580  1.00  0.00           O
ATOM   3848  C22 POPEY  78      23.792  23.647  48.150  1.00  0.00           C
ATOM   3851  C3  POPEY  78      25.182  23.877  43.760  1.00  0.00           C
ATOM   3854  O31 POPEY  78      26.232  22.887  43.810  1.00  0.00           O
ATOM   3855  C31 POPEY  78      27.372  23.027  44.530  1.00  0.00           C
ATOM   3856  O32 POPEY  78      28.352  22.327  44.331  1.00  0.00           O
ATOM   3857  C32 POPEY  78      27.302  24.017  45.691  1.00  0.00           C
ATOM   3860  C23 POPEY  78      22.802  24.087  49.271  1.00  0.00           C
ATOM   3863  C24 POPEY  78      23.442  24.287  50.661  1.00  0.00           C
ATOM   3866  C25 POPEY  78      23.432  23.047  51.580  1.00  0.00           C
ATOM   3869  C26 POPEY  78      22.092  22.847  52.300  1.00  0.00           C
ATOM   3872  C27 POPEY  78      22.132  21.667  53.290  1.00  0.00           C
ATOM   3875  C28 POPEY  78      20.772  21.307  53.940  1.00  0.00           C
ATOM   3878  C29 POPEY  78      20.142  22.457  54.690  1.00  0.00           C
ATOM   3880 0C21 POPEY  78      19.002  22.427  55.390  1.00  0.00           C
ATOM   3882 1C21 POPEY  78      18.092  21.247  55.620  1.00  0.00           C
ATOM   3885 2C21 POPEY  78      18.282  20.687  57.040  1.00  0.00           C
ATOM   3888 3C21 POPEY  78      17.152  19.737  57.460  1.00  0.00           C
ATOM   3891 4C21 POPEY  78      17.352  19.157  58.870  1.00  0.00           C
ATOM   3894 5C21 POPEY  78      17.092  20.167  60.010  1.00  0.00           C
ATOM   3897 6C21 POPEY  78      17.422  19.577  61.390  1.00  0.00           C
ATOM   3900 7C21 POPEY  78      17.112  20.527  62.541  1.00  0.00           C
ATOM   3903 8C21 POPEY  78      17.532  19.977  63.911  1.00  0.00           C
ATOM   3907  C33 POPEY  78      28.282  23.637  46.841  1.00  0.00           C
ATOM   3910  C34 POPEY  78      27.972  24.457  48.110  1.00  0.00           C
ATOM   3913  C35 POPEY  78      28.482  23.837  49.420  1.00  0.00           C
ATOM   3916  C36 POPEY  78      27.472  24.127  50.540  1.00  0.00           C
ATOM   3919  C37 POPEY  78      27.972  23.967  51.990  1.00  0.00           C
ATOM   3922  C38 POPEY  78      26.812  24.237  52.960  1.00  0.00           C
ATOM   3925  C39 POPEY  78      27.202  24.987  54.251  1.00  0.00           C
ATOM   3928 0C31 POPEY  78      27.682  24.077  55.390  1.00  0.00           C
ATOM   3931 1C31 POPEY  78      27.292  24.647  56.760  1.00  0.00           C
ATOM   3934 2C31 POPEY  78      27.522  23.697  57.931  1.00  0.00           C
ATOM   3937 3C31 POPEY  78      26.852  24.227  59.210  1.00  0.00           C
ATOM   3940 4C31 POPEY  78      26.682  23.177  60.311  1.00  0.00           C
ATOM   3943 5C31 POPEY  78      25.682  23.637  61.381  1.00  0.00           C
ATOM   3946 6C31 POPEY  78      25.492  22.617  62.501  1.00  0.00           C
ATOM   3950  NH3 POPEZ  79      95.782   6.487  35.830  1.00  0.00           N
ATOM   3954  C12 POPEZ  79      95.032   5.247  36.241  1.00  0.00           C
ATOM   3957  C11 POPEZ  79      93.632   5.537  36.780  1.00  0.00           C
ATOM   3960  P   POPEZ  79      91.782   3.607  36.571  1.00  0.00           P
ATOM   3961  O13 POPEZ  79      90.972   4.567  35.790  1.00  0.00           O
ATOM   3962  O14 POPEZ  79      92.202   2.397  35.821  1.00  0.00           O
ATOM   3963  O11 POPEZ  79      91.042   3.147  37.900  1.00  0.00           O
ATOM   3964  O12 POPEZ  79      93.082   4.297  37.170  1.00  0.00           O
ATOM   3965  C1  POPEZ  79      91.322   3.787  39.150  1.00  0.00           C
ATOM   3968  C2  POPEZ  79      90.652   3.097  40.361  1.00  0.00           C
ATOM   3970  O21 POPEZ  79      90.892   3.967  41.501  1.00  0.00           O
ATOM   3971  C21 POPEZ  79      89.962   3.847  42.450  1.00  0.00           C
ATOM   3972  O22 POPEZ  79      89.092   3.007  42.471  1.00  0.00           O
ATOM   3973  C22 POPEZ  79      90.082   4.997  43.471  1.00  0.00           C
ATOM   3976  C3  POPEZ  79      91.192   1.637  40.561  1.00  0.00           C
ATOM   3979  O31 POPEZ  79      90.852   1.087  41.850  1.00  0.00           O
ATOM   3980  C31 POPEZ  79      91.822   0.547  42.550  1.00  0.00           C
ATOM   3981  O32 POPEZ  79      92.932   0.297  42.141  1.00  0.00           O
ATOM   3982  C32 POPEZ  79      91.312   0.307  43.970  1.00  0.00           C
ATOM   3985  C23 POPEZ  79      89.042   4.917  44.620  1.00  0.00           C
ATOM   3988  C24 POPEZ  79      88.322   6.247  44.950  1.00  0.00           C
ATOM   3991  C25 POPEZ  79      89.032   7.107  46.010  1.00  0.00           C
ATOM   3994  C26 POPEZ  79      88.072   7.597  47.110  1.00  0.00           C
ATOM   3997  C27 POPEZ  79      88.822   8.317  48.230  1.00  0.00           C
ATOM   4000  C28 POPEZ  79      88.002   8.627  49.511  1.00  0.00           C
ATOM   4003  C29 POPEZ  79      89.022   9.107  50.521  1.00  0.00           C
ATOM   4005 0C21 POPEZ  79      88.872   9.797  51.660  1.00  0.00           C
ATOM   4007 1C21 POPEZ  79      87.642  10.307  52.361  1.00  0.00           C
ATOM   4010 2C21 POPEZ  79      88.012  11.337  53.461  1.00  0.00           C
ATOM   4013 3C21 POPEZ  79      89.042  10.857  54.511  1.00  0.00           C
ATOM   4016 4C21 POPEZ  79      89.322  11.917  55.591  1.00  0.00           C
ATOM   4019 5C21 POPEZ  79      90.752  11.947  56.140  1.00  0.00           C
ATOM   4022 6C21 POPEZ  79      90.952  11.137  57.431  1.00  0.00           C
ATOM   4025 7C21 POPEZ  79      92.322  11.417  58.071  1.00  0.00           C
ATOM   4028 8C21 POPEZ  79      92.542  10.687  59.400  1.00  0.00           C
ATOM   4032  C33 POPEZ  79      92.272   0.957  44.980  1.00  0.00           C
ATOM   4035  C34 POPEZ  79      91.832   0.777  46.431  1.00  0.00           C
ATOM   4038  C35 POPEZ  79      93.012   1.067  47.361  1.00  0.00           C
ATOM   4041  C36 POPEZ  79      92.762   0.627  48.791  1.00  0.00           C
ATOM   4044  C37 POPEZ  79      94.012  -0.043  49.370  1.00  0.00           C
ATOM   4047  C38 POPEZ  79      93.782  -0.727  50.720  1.00  0.00           C
ATOM   4050  C39 POPEZ  79      94.332   0.077  51.900  1.00  0.00           C
ATOM   4053 0C31 POPEZ  79      93.492   1.307  52.300  1.00  0.00           C
ATOM   4056 1C31 POPEZ  79      92.462   0.967  53.380  1.00  0.00           C
ATOM   4059 2C31 POPEZ  79      91.292   1.967  53.500  1.00  0.00           C
ATOM   4062 3C31 POPEZ  79      91.652   3.327  54.120  1.00  0.00           C
ATOM   4065 4C31 POPEZ  79      90.482   3.857  54.971  1.00  0.00           C
ATOM   4068 5C31 POPEZ  79      90.632   5.317  55.431  1.00  0.00           C
ATOM   4071 6C31 POPEZ  79      89.442   5.777  56.270  1.00  0.00           C
ATOM   4075  NH3 POPEa  80      49.932 100.557  84.490  1.00  0.00           N
ATOM   4079  C12 POPEa  80      51.392 100.897  84.730  1.00  0.00           C
ATOM   4082  C11 POPEa  80      52.052  99.857  85.671  1.00  0.00           C
ATOM   4085  P   POPEa  80      54.562  99.267  86.150  1.00  0.00           P
ATOM   4086  O13 POPEa  80      55.822  99.977  86.470  1.00  0.00           O
ATOM   4087  O14 POPEa  80      54.192  98.117  87.010  1.00  0.00           O
ATOM   4088  O11 POPEa  80      54.702  98.727  84.680  1.00  0.00           O
ATOM   4089  O12 POPEa  80      53.352 100.287  86.040  1.00  0.00           O
ATOM   4090  C1  POPEa  80      54.862  99.667  83.610  1.00  0.00           C
ATOM   4093  C2  POPEa  80      54.892  98.957  82.241  1.00  0.00           C
ATOM   4095  O21 POPEa  80      54.632  99.967  81.251  1.00  0.00           O
ATOM   4096  C21 POPEa  80      55.102  99.687  80.050  1.00  0.00           C
ATOM   4097  O22 POPEa  80      55.732  98.697  79.730  1.00  0.00           O
ATOM   4098  C22 POPEa  80      54.682 100.827  79.120  1.00  0.00           C
ATOM   4101  C3  POPEa  80      53.862  97.777  82.180  1.00  0.00           C
ATOM   4104  O31 POPEa  80      52.922  97.917  81.110  1.00  0.00           O
ATOM   4105  C31 POPEa  80      53.042  97.127  80.061  1.00  0.00           C
ATOM   4106  O32 POPEa  80      53.852  96.227  79.910  1.00  0.00           O
ATOM   4107  C32 POPEa  80      52.042  97.637  79.021  1.00  0.00           C
ATOM   4110  C23 POPEa  80      55.232 100.747  77.671  1.00  0.00           C
ATOM   4113  C24 POPEa  80      54.482 101.757  76.780  1.00  0.00           C
ATOM   4116  C25 POPEa  80      55.202 102.217  75.501  1.00  0.00           C
ATOM   4119  C26 POPEa  80      54.852 101.387  74.251  1.00  0.00           C
ATOM   4122  C27 POPEa  80      54.622 102.257  73.001  1.00  0.00           C
ATOM   4125  C28 POPEa  80      53.772 101.607  71.890  1.00  0.00           C
ATOM   4128  C29 POPEa  80      54.502 100.667  70.961  1.00  0.00           C
ATOM   4130 0C21 POPEa  80      54.472 100.687  69.620  1.00  0.00           C
ATOM   4132 1C21 POPEa  80      53.772 101.687  68.730  1.00  0.00           C
ATOM   4135 2C21 POPEa  80      54.472 101.887  67.361  1.00  0.00           C
ATOM   4138 3C21 POPEa  80      54.272 100.717  66.370  1.00  0.00           C
ATOM   4141 4C21 POPEa  80      55.262 100.737  65.190  1.00  0.00           C
ATOM   4144 5C21 POPEa  80      54.992 101.807  64.120  1.00  0.00           C
ATOM   4147 6C21 POPEa  80      53.962 101.397  63.061  1.00  0.00           C
ATOM   4150 7C21 POPEa  80      54.032 102.277  61.800  1.00  0.00           C
ATOM   4153 8C21 POPEa  80      53.052 101.847  60.701  1.00  0.00           C
ATOM   4157  C33 POPEa  80      52.282  97.137  77.580  1.00  0.00           C
ATOM   4160  C34 POPEa  80      51.042  97.427  76.730  1.00  0.00           C
ATOM   4163  C35 POPEa  80      51.052  96.777  75.341  1.00  0.00           C
ATOM   4166  C36 POPEa  80      51.892  97.557  74.321  1.00  0.00           C
ATOM   4169  C37 POPEa  80      51.682  97.057  72.890  1.00  0.00           C
ATOM   4172  C38 POPEa  80      52.342  97.977  71.860  1.00  0.00           C
ATOM   4175  C39 POPEa  80      52.202  97.507  70.411  1.00  0.00           C
ATOM   4178 0C31 POPEa  80      52.922  96.187  70.111  1.00  0.00           C
ATOM   4181 1C31 POPEa  80      53.432  96.117  68.671  1.00  0.00           C
ATOM   4184 2C31 POPEa  80      54.022  94.767  68.261  1.00  0.00           C
ATOM   4187 3C31 POPEa  80      52.962  93.657  68.131  1.00  0.00           C
ATOM   4190 4C31 POPEa  80      53.312  92.627  67.040  1.00  0.00           C
ATOM   4193 5C31 POPEa  80      52.182  91.627  66.780  1.00  0.00           C
ATOM   4196 6C31 POPEa  80      52.432  90.727  65.561  1.00  0.00           C
ATOM   4200  NH3 POPEb  81      43.592  76.517  86.990  1.00  0.00           N
ATOM   4204  C12 POPEb  81      42.162  76.597  87.431  1.00  0.00           C
ATOM   4207  C11 POPEb  81      41.262  77.347  86.420  1.00  0.00           C
ATOM   4210  P   POPEb  81      38.642  77.837  86.221  1.00  0.00           P
ATOM   4211  O13 POPEb  81      37.782  76.637  86.140  1.00  0.00           O
ATOM   4212  O14 POPEb  81      38.042  78.977  86.960  1.00  0.00           O
ATOM   4213  O11 POPEb  81      39.122  78.367  84.811  1.00  0.00           O
ATOM   4214  O12 POPEb  81      39.982  77.487  87.010  1.00  0.00           O
ATOM   4215  C1  POPEb  81      39.542  79.727  84.641  1.00  0.00           C
ATOM   4218  C2  POPEb  81      39.252  80.227  83.201  1.00  0.00           C
ATOM   4220  O21 POPEb  81      39.952  81.457  83.010  1.00  0.00           O
ATOM   4221  C21 POPEb  81      41.072  81.597  82.270  1.00  0.00           C
ATOM   4222  O22 POPEb  81      41.732  82.617  82.290  1.00  0.00           O
ATOM   4223  C22 POPEb  81      41.472  80.407  81.391  1.00  0.00           C
ATOM   4226  C3  POPEb  81      37.722  80.477  82.960  1.00  0.00           C
ATOM   4229  O31 POPEb  81      37.482  81.277  81.780  1.00  0.00           O
ATOM   4230  C31 POPEb  81      37.732  80.627  80.650  1.00  0.00           C
ATOM   4231  O32 POPEb  81      37.972  79.427  80.580  1.00  0.00           O
ATOM   4232  C32 POPEb  81      37.742  81.547  79.440  1.00  0.00           C
ATOM   4235  C23 POPEb  81      42.492  80.797  80.271  1.00  0.00           C
ATOM   4238  C24 POPEb  81      43.162  79.557  79.641  1.00  0.00           C
ATOM   4241  C25 POPEb  81      43.822  79.807  78.271  1.00  0.00           C
ATOM   4244  C26 POPEb  81      42.842  79.807  77.071  1.00  0.00           C
ATOM   4247  C27 POPEb  81      43.202  78.757  76.000  1.00  0.00           C
ATOM   4250  C28 POPEb  81      42.312  78.777  74.730  1.00  0.00           C
ATOM   4253  C29 POPEb  81      42.522  77.537  73.900  1.00  0.00           C
ATOM   4255 0C21 POPEb  81      42.602  77.407  72.550  1.00  0.00           C
ATOM   4257 1C21 POPEb  81      42.482  78.477  71.491  1.00  0.00           C
ATOM   4260 2C21 POPEb  81      41.162  78.367  70.701  1.00  0.00           C
ATOM   4263 3C21 POPEb  81      41.052  77.167  69.730  1.00  0.00           C
ATOM   4266 4C21 POPEb  81      39.642  77.057  69.120  1.00  0.00           C
ATOM   4269 5C21 POPEb  81      39.322  75.697  68.480  1.00  0.00           C
ATOM   4272 6C21 POPEb  81      38.782  74.657  69.480  1.00  0.00           C
ATOM   4275 7C21 POPEb  81      37.252  74.497  69.480  1.00  0.00           C
ATOM   4278 8C21 POPEb  81      36.732  73.337  70.341  1.00  0.00           C
ATOM   4282  C33 POPEb  81      38.082  80.687  78.201  1.00  0.00           C
ATOM   4285  C34 POPEb  81      38.152  81.407  76.841  1.00  0.00           C
ATOM   4288  C35 POPEb  81      37.462  80.547  75.771  1.00  0.00           C
ATOM   4291  C36 POPEb  81      38.022  80.697  74.350  1.00  0.00           C
ATOM   4294  C37 POPEb  81      37.272  79.817  73.341  1.00  0.00           C
ATOM   4297  C38 POPEb  81      37.812  79.947  71.920  1.00  0.00           C
ATOM   4300  C39 POPEb  81      37.202  78.947  70.920  1.00  0.00           C
ATOM   4303 0C31 POPEb  81      35.692  79.107  70.691  1.00  0.00           C
ATOM   4306 1C31 POPEb  81      35.202  78.357  69.441  1.00  0.00           C
ATOM   4309 2C31 POPEb  81      33.672  78.387  69.271  1.00  0.00           C
ATOM   4312 3C31 POPEb  81      33.192  77.767  67.951  1.00  0.00           C
ATOM   4315 4C31 POPEb  81      33.472  78.667  66.730  1.00  0.00           C
ATOM   4318 5C31 POPEb  81      32.202  79.017  65.940  1.00  0.00           C
ATOM   4321 6C31 POPEb  81      32.462  79.917  64.740  1.00  0.00           C
ATOM   4325  NH3 POPEc  82      97.832  -5.197  39.730  1.00  0.00           N
ATOM   4329  C12 POPEc  82      97.502  -3.847  39.131  1.00  0.00           C
ATOM   4332  C11 POPEc  82      96.002  -3.527  39.191  1.00  0.00           C
ATOM   4335  P   POPEc  82      95.122  -1.017  39.080  1.00  0.00           P
ATOM   4336  O13 POPEc  82      96.072   0.057  38.721  1.00  0.00           O
ATOM   4337  O14 POPEc  82      93.762  -0.967  38.490  1.00  0.00           O
ATOM   4338  O11 POPEc  82      95.172  -1.287  40.640  1.00  0.00           O
ATOM   4339  O12 POPEc  82      95.752  -2.337  38.471  1.00  0.00           O
ATOM   4340  C1  POPEc  82      95.822  -0.303  41.470  1.00  0.00           C
ATOM   4343  C2  POPEc  82      95.812  -0.707  42.970  1.00  0.00           C
ATOM   4345  O21 POPEc  82      96.632   0.187  43.741  1.00  0.00           O
ATOM   4346  C21 POPEc  82      96.092   1.357  44.001  1.00  0.00           C
ATOM   4347  O22 POPEc  82      95.032   1.777  43.591  1.00  0.00           O
ATOM   4348  C22 POPEc  82      97.022   2.137  44.940  1.00  0.00           C
ATOM   4351  C3  POPEc  82      96.312  -2.167  43.170  1.00  0.00           C
ATOM   4354  O31 POPEc  82      97.042  -2.377  44.400  1.00  0.00           O
ATOM   4355  C31 POPEc  82      96.332  -2.457  45.521  1.00  0.00           C
ATOM   4356  O32 POPEc  82      95.122  -2.447  45.600  1.00  0.00           O
ATOM   4357  C32 POPEc  82      97.312  -2.647  46.691  1.00  0.00           C
ATOM   4360  C23 POPEc  82      96.282   2.587  46.221  1.00  0.00           C
ATOM   4363  C24 POPEc  82      97.162   3.497  47.060  1.00  0.00           C
ATOM   4366  C25 POPEc  82      96.442   4.067  48.290  1.00  0.00           C
ATOM   4369  C26 POPEc  82      97.332   5.077  49.010  1.00  0.00           C
ATOM   4372  C27 POPEc  82      96.762   5.667  50.301  1.00  0.00           C
ATOM   4375  C28 POPEc  82      97.882   6.397  51.070  1.00  0.00           C
ATOM   4378  C29 POPEc  82      97.442   7.487  52.011  1.00  0.00           C
ATOM   4380 0C21 POPEc  82      98.292   8.147  52.830  1.00  0.00           C
ATOM   4382 1C21 POPEc  82      99.772   7.867  52.960  1.00  0.00           C
ATOM   4385 2C21 POPEc  82     100.202   7.677  54.430  1.00  0.00           C
ATOM   4388 3C21 POPEc  82      99.572   6.447  55.111  1.00  0.00           C
ATOM   4391 4C21 POPEc  82      99.842   6.457  56.620  1.00  0.00           C
ATOM   4394 5C21 POPEc  82      99.422   5.167  57.330  1.00  0.00           C
ATOM   4397 6C21 POPEc  82      99.492   5.317  58.851  1.00  0.00           C
ATOM   4400 7C21 POPEc  82      99.572   3.987  59.591  1.00  0.00           C
ATOM   4403 8C21 POPEc  82      99.552   4.097  61.120  1.00  0.00           C
ATOM   4407  C33 POPEc  82      97.382  -1.417  47.620  1.00  0.00           C
ATOM   4410  C34 POPEc  82      98.672  -1.377  48.451  1.00  0.00           C
ATOM   4413  C35 POPEc  82      98.902  -2.607  49.350  1.00  0.00           C
ATOM   4416  C36 POPEc  82     100.212  -2.477  50.140  1.00  0.00           C
ATOM   4419  C37 POPEc  82     100.572  -3.737  50.940  1.00  0.00           C
ATOM   4422  C38 POPEc  82     102.092  -3.927  51.101  1.00  0.00           C
ATOM   4425  C39 POPEc  82     102.842  -2.827  51.870  1.00  0.00           C
ATOM   4428 0C31 POPEc  82     104.232  -2.607  51.270  1.00  0.00           C
ATOM   4431 1C31 POPEc  82     105.212  -1.747  52.100  1.00  0.00           C
ATOM   4434 2C31 POPEc  82     106.562  -1.667  51.370  1.00  0.00           C
ATOM   4437 3C31 POPEc  82     107.642  -0.837  52.060  1.00  0.00           C
ATOM   4440 4C31 POPEc  82     108.162  -1.407  53.391  1.00  0.00           C
ATOM   4443 5C31 POPEc  82     109.662  -1.127  53.570  1.00  0.00           C
ATOM   4446 6C31 POPEc  82     110.202  -1.497  54.950  1.00  0.00           C
ATOM   4450  NH3 POPEd  83      79.952  79.657  31.701  1.00  0.00           N
ATOM   4454  C12 POPEd  83      80.402  79.857  33.120  1.00  0.00           C
ATOM   4457  C11 POPEd  83      80.902  81.287  33.330  1.00  0.00           C
ATOM   4460  P   POPEd  83      82.532  82.327  35.121  1.00  0.00           P
ATOM   4461  O13 POPEd  83      83.072  83.037  33.940  1.00  0.00           O
ATOM   4462  O14 POPEd  83      82.082  83.097  36.300  1.00  0.00           O
ATOM   4463  O11 POPEd  83      83.612  81.267  35.541  1.00  0.00           O
ATOM   4464  O12 POPEd  83      81.302  81.417  34.670  1.00  0.00           O
ATOM   4465  C1  POPEd  83      83.562  79.887  35.190  1.00  0.00           C
ATOM   4468  C2  POPEd  83      83.052  79.097  36.411  1.00  0.00           C
ATOM   4470  O21 POPEd  83      83.442  77.717  36.380  1.00  0.00           O
ATOM   4471  C21 POPEd  83      82.742  76.887  35.611  1.00  0.00           C
ATOM   4472  O22 POPEd  83      82.212  77.177  34.540  1.00  0.00           O
ATOM   4473  C22 POPEd  83      82.632  75.557  36.360  1.00  0.00           C
ATOM   4476  C3  POPEd  83      81.532  79.277  36.761  1.00  0.00           C
ATOM   4479  O31 POPEd  83      81.252  78.517  37.951  1.00  0.00           O
ATOM   4480  C31 POPEd  83      81.702  79.117  39.051  1.00  0.00           C
ATOM   4481  O32 POPEd  83      81.932  80.307  39.181  1.00  0.00           O
ATOM   4482  C32 POPEd  83      82.162  78.017  40.001  1.00  0.00           C
ATOM   4485  C23 POPEd  83      82.432  74.297  35.470  1.00  0.00           C
ATOM   4488  C24 POPEd  83      82.702  72.997  36.260  1.00  0.00           C
ATOM   4491  C25 POPEd  83      81.442  72.217  36.701  1.00  0.00           C
ATOM   4494  C26 POPEd  83      81.432  72.077  38.220  1.00  0.00           C
ATOM   4497  C27 POPEd  83      80.212  71.387  38.890  1.00  0.00           C
ATOM   4500  C28 POPEd  83      80.432  71.077  40.400  1.00  0.00           C
ATOM   4503  C29 POPEd  83      80.972  72.297  41.101  1.00  0.00           C
ATOM   4505 0C21 POPEd  83      80.772  72.847  42.300  1.00  0.00           C
ATOM   4507 1C21 POPEd  83      80.002  72.407  43.521  1.00  0.00           C
ATOM   4510 2C21 POPEd  83      80.632  73.277  44.630  1.00  0.00           C
ATOM   4513 3C21 POPEd  83      80.082  73.177  46.060  1.00  0.00           C
ATOM   4516 4C21 POPEd  83      81.012  73.917  47.050  1.00  0.00           C
ATOM   4519 5C21 POPEd  83      81.412  75.347  46.660  1.00  0.00           C
ATOM   4522 6C21 POPEd  83      80.252  76.347  46.720  1.00  0.00           C
ATOM   4525 7C21 POPEd  83      80.692  77.767  46.351  1.00  0.00           C
ATOM   4528 8C21 POPEd  83      79.592  78.817  46.481  1.00  0.00           C
ATOM   4532  C33 POPEd  83      82.522  78.557  41.400  1.00  0.00           C
ATOM   4535  C34 POPEd  83      83.202  77.487  42.271  1.00  0.00           C
ATOM   4538  C35 POPEd  83      83.312  77.937  43.730  1.00  0.00           C
ATOM   4541  C36 POPEd  83      84.602  78.687  44.071  1.00  0.00           C
ATOM   4544  C37 POPEd  83      84.372  79.717  45.190  1.00  0.00           C
ATOM   4547  C38 POPEd  83      85.642  80.107  45.961  1.00  0.00           C
ATOM   4550  C39 POPEd  83      85.332  80.387  47.440  1.00  0.00           C
ATOM   4553 0C31 POPEd  83      85.052  79.087  48.220  1.00  0.00           C
ATOM   4556 1C31 POPEd  83      83.822  79.157  49.140  1.00  0.00           C
ATOM   4559 2C31 POPEd  83      83.302  77.767  49.530  1.00  0.00           C
ATOM   4562 3C31 POPEd  83      84.182  77.017  50.550  1.00  0.00           C
ATOM   4565 4C31 POPEd  83      84.022  75.497  50.410  1.00  0.00           C
ATOM   4568 5C31 POPEd  83      84.612  74.707  51.580  1.00  0.00           C
ATOM   4571 6C31 POPEd  83      84.462  73.187  51.411  1.00  0.00           C
ATOM   4575  NH3 POPEe  84      55.672 114.637  43.960  1.00  0.00           N
ATOM   4579  C12 POPEe  84      54.662 115.497  43.280  1.00  0.00           C
ATOM   4582  C11 POPEe  84      53.282 115.427  43.931  1.00  0.00           C
ATOM   4585  P   POPEe  84      51.132 115.977  42.510  1.00  0.00           P
ATOM   4586  O13 POPEe  84      50.432 117.197  42.060  1.00  0.00           O
ATOM   4587  O14 POPEe  84      51.482 114.947  41.510  1.00  0.00           O
ATOM   4588  O11 POPEe  84      50.252 115.357  43.710  1.00  0.00           O
ATOM   4589  O12 POPEe  84      52.452 116.367  43.250  1.00  0.00           O
ATOM   4590  C1  POPEe  84      50.142 116.177  44.901  1.00  0.00           C
ATOM   4593  C2  POPEe  84      49.762 115.307  46.120  1.00  0.00           C
ATOM   4595  O21 POPEe  84      50.082 116.017  47.330  1.00  0.00           O
ATOM   4596  C21 POPEe  84      49.092 116.717  47.850  1.00  0.00           C
ATOM   4597  O22 POPEe  84      47.932 116.717  47.480  1.00  0.00           O
ATOM   4598  C22 POPEe  84      49.692 117.587  48.950  1.00  0.00           C
ATOM   4601  C3  POPEe  84      50.522 113.957  46.111  1.00  0.00           C
ATOM   4604  O31 POPEe  84      50.502 113.297  47.401  1.00  0.00           O
ATOM   4605  C31 POPEe  84      49.322 112.947  47.861  1.00  0.00           C
ATOM   4606  O32 POPEe  84      48.292 112.897  47.201  1.00  0.00           O
ATOM   4607  C32 POPEe  84      49.502 112.547  49.331  1.00  0.00           C
ATOM   4610  C23 POPEe  84      48.642 118.337  49.771  1.00  0.00           C
ATOM   4613  C24 POPEe  84      49.302 119.417  50.620  1.00  0.00           C
ATOM   4616  C25 POPEe  84      48.272 120.237  51.400  1.00  0.00           C
ATOM   4619  C26 POPEe  84      48.962 121.257  52.310  1.00  0.00           C
ATOM   4622  C27 POPEe  84      47.992 122.047  53.180  1.00  0.00           C
ATOM   4625  C28 POPEe  84      48.762 122.987  54.120  1.00  0.00           C
ATOM   4628  C29 POPEe  84      47.842 123.657  55.101  1.00  0.00           C
ATOM   4630 0C21 POPEe  84      47.712 123.337  56.411  1.00  0.00           C
ATOM   4632 1C21 POPEe  84      48.492 122.277  57.141  1.00  0.00           C
ATOM   4635 2C21 POPEe  84      48.852 122.727  58.570  1.00  0.00           C
ATOM   4638 3C21 POPEe  84      49.762 121.727  59.290  1.00  0.00           C
ATOM   4641 4C21 POPEe  84      50.182 122.217  60.670  1.00  0.00           C
ATOM   4644 5C21 POPEe  84      50.992 121.187  61.460  1.00  0.00           C
ATOM   4647 6C21 POPEe  84      51.972 121.847  62.440  1.00  0.00           C
ATOM   4650 7C21 POPEe  84      52.492 120.887  63.521  1.00  0.00           C
ATOM   4653 8C21 POPEe  84      53.432 121.567  64.521  1.00  0.00           C
ATOM   4657  C33 POPEe  84      48.262 112.777  50.231  1.00  0.00           C
ATOM   4660  C34 POPEe  84      48.262 114.127  50.951  1.00  0.00           C
ATOM   4663  C35 POPEe  84      48.202 114.007  52.491  1.00  0.00           C
ATOM   4666  C36 POPEe  84      46.932 113.337  53.040  1.00  0.00           C
ATOM   4669  C37 POPEe  84      47.052 112.947  54.521  1.00  0.00           C
ATOM   4672  C38 POPEe  84      45.722 112.417  55.080  1.00  0.00           C
ATOM   4675  C39 POPEe  84      45.882 111.427  56.251  1.00  0.00           C
ATOM   4678 0C31 POPEe  84      46.532 112.047  57.501  1.00  0.00           C
ATOM   4681 1C31 POPEe  84      46.802 111.017  58.611  1.00  0.00           C
ATOM   4684 2C31 POPEe  84      47.422 111.697  59.841  1.00  0.00           C
ATOM   4687 3C31 POPEe  84      48.112 110.757  60.850  1.00  0.00           C
ATOM   4690 4C31 POPEe  84      47.172 109.797  61.591  1.00  0.00           C
ATOM   4693 5C31 POPEe  84      47.662 109.507  63.021  1.00  0.00           C
ATOM   4696 6C31 POPEe  84      46.902 108.397  63.741  1.00  0.00           C
ATOM   4700  NH3 POPEf  85     118.562  60.617  27.681  1.00  0.00           N
ATOM   4704  C12 POPEf  85     117.652  60.537  28.871  1.00  0.00           C
ATOM   4707  C11 POPEf  85     116.422  61.437  28.701  1.00  0.00           C
ATOM   4710  P   POPEf  85     114.692  62.197  30.570  1.00  0.00           P
ATOM   4711  O13 POPEf  85     115.632  63.167  31.150  1.00  0.00           O
ATOM   4712  O14 POPEf  85     113.672  62.717  29.610  1.00  0.00           O
ATOM   4713  O11 POPEf  85     114.042  61.247  31.640  1.00  0.00           O
ATOM   4714  O12 POPEf  85     115.532  61.137  29.761  1.00  0.00           O
ATOM   4715  C1  POPEf  85     113.992  61.577  33.030  1.00  0.00           C
ATOM   4718  C2  POPEf  85     112.532  61.547  33.571  1.00  0.00           C
ATOM   4720  O21 POPEf  85     112.442  61.267  34.981  1.00  0.00           O
ATOM   4721  C21 POPEf  85     112.952  62.147  35.800  1.00  0.00           C
ATOM   4722  O22 POPEf  85     113.762  63.007  35.550  1.00  0.00           O
ATOM   4723  C22 POPEf  85     112.232  61.987  37.140  1.00  0.00           C
ATOM   4726  C3  POPEf  85     111.672  60.477  32.830  1.00  0.00           C
ATOM   4729  O31 POPEf  85     110.612  59.907  33.650  1.00  0.00           O
ATOM   4730  C31 POPEf  85     109.592  60.757  33.820  1.00  0.00           C
ATOM   4731  O32 POPEf  85     109.512  61.867  33.341  1.00  0.00           O
ATOM   4732  C32 POPEf  85     108.572  60.127  34.770  1.00  0.00           C
ATOM   4735  C23 POPEf  85     112.812  62.937  38.210  1.00  0.00           C
ATOM   4738  C24 POPEf  85     112.152  62.767  39.591  1.00  0.00           C
ATOM   4741  C25 POPEf  85     112.112  64.107  40.350  1.00  0.00           C
ATOM   4744  C26 POPEf  85     111.682  63.997  41.821  1.00  0.00           C
ATOM   4747  C27 POPEf  85     111.252  65.357  42.390  1.00  0.00           C
ATOM   4750  C28 POPEf  85     110.932  65.367  43.900  1.00  0.00           C
ATOM   4753  C29 POPEf  85     112.192  65.317  44.711  1.00  0.00           C
ATOM   4755 0C21 POPEf  85     112.302  65.357  46.050  1.00  0.00           C
ATOM   4757 1C21 POPEf  85     111.212  65.397  47.091  1.00  0.00           C
ATOM   4760 2C21 POPEf  85     111.812  65.397  48.521  1.00  0.00           C
ATOM   4763 3C21 POPEf  85     111.032  64.577  49.560  1.00  0.00           C
ATOM   4766 4C21 POPEf  85     111.942  64.067  50.691  1.00  0.00           C
ATOM   4769 5C21 POPEf  85     111.252  63.127  51.701  1.00  0.00           C
ATOM   4772 6C21 POPEf  85     112.022  61.817  51.941  1.00  0.00           C
ATOM   4775 7C21 POPEf  85     111.362  60.877  52.960  1.00  0.00           C
ATOM   4778 8C21 POPEf  85     111.782  59.417  52.811  1.00  0.00           C
ATOM   4782  C33 POPEf  85     108.702  60.647  36.210  1.00  0.00           C
ATOM   4785  C34 POPEf  85     107.492  60.247  37.060  1.00  0.00           C
ATOM   4788  C35 POPEf  85     107.782  60.127  38.560  1.00  0.00           C
ATOM   4791  C36 POPEf  85     108.432  58.787  38.931  1.00  0.00           C
ATOM   4794  C37 POPEf  85     108.542  58.547  40.441  1.00  0.00           C
ATOM   4797  C38 POPEf  85     109.052  57.127  40.740  1.00  0.00           C
ATOM   4800  C39 POPEf  85     109.832  56.937  42.050  1.00  0.00           C
ATOM   4803 0C31 POPEf  85     111.012  57.917  42.201  1.00  0.00           C
ATOM   4806 1C31 POPEf  85     112.182  57.347  43.021  1.00  0.00           C
ATOM   4809 2C31 POPEf  85     112.782  58.387  43.981  1.00  0.00           C
ATOM   4812 3C31 POPEf  85     111.992  58.537  45.290  1.00  0.00           C
ATOM   4815 4C31 POPEf  85     112.262  57.377  46.251  1.00  0.00           C
ATOM   4818 5C31 POPEf  85     111.822  57.667  47.681  1.00  0.00           C
ATOM   4821 6C31 POPEf  85     112.002  56.477  48.630  1.00  0.00           C
ATOM   4825  NH3 POPEg  86      46.332 115.487  83.360  1.00  0.00           N
ATOM   4829  C12 POPEg  86      46.472 116.947  83.651  1.00  0.00           C
ATOM   4832  C11 POPEg  86      45.132 117.657  83.491  1.00  0.00           C
ATOM   4835  P   POPEg  86      44.422 120.097  83.000  1.00  0.00           P
ATOM   4836  O13 POPEg  86      43.142 119.467  82.650  1.00  0.00           O
ATOM   4837  O14 POPEg  86      44.402 121.267  83.900  1.00  0.00           O
ATOM   4838  O11 POPEg  86      45.222 120.457  81.661  1.00  0.00           O
ATOM   4839  O12 POPEg  86      45.372 119.037  83.690  1.00  0.00           O
ATOM   4840  C1  POPEg  86      44.582 121.077  80.530  1.00  0.00           C
ATOM   4843  C2  POPEg  86      44.542 120.137  79.280  1.00  0.00           C
ATOM   4845  O21 POPEg  86      43.572 120.657  78.360  1.00  0.00           O
ATOM   4846  C21 POPEg  86      43.862 121.617  77.471  1.00  0.00           C
ATOM   4847  O22 POPEg  86      43.042 122.447  77.100  1.00  0.00           O
ATOM   4848  C22 POPEg  86      45.292 121.557  76.900  1.00  0.00           C
ATOM   4851  C3  POPEg  86      44.112 118.707  79.700  1.00  0.00           C
ATOM   4854  O31 POPEg  86      43.702 117.867  78.581  1.00  0.00           O
ATOM   4855  C31 POPEg  86      43.272 116.687  79.031  1.00  0.00           C
ATOM   4856  O32 POPEg  86      43.492 116.247  80.150  1.00  0.00           O
ATOM   4857  C32 POPEg  86      42.342 116.067  77.991  1.00  0.00           C
ATOM   4860  C23 POPEg  86      45.342 122.217  75.491  1.00  0.00           C
ATOM   4863  C24 POPEg  86      46.452 121.697  74.560  1.00  0.00           C
ATOM   4866  C25 POPEg  86      46.682 122.667  73.391  1.00  0.00           C
ATOM   4869  C26 POPEg  86      47.032 122.067  72.011  1.00  0.00           C
ATOM   4872  C27 POPEg  86      48.352 122.607  71.411  1.00  0.00           C
ATOM   4875  C28 POPEg  86      48.452 122.527  69.861  1.00  0.00           C
ATOM   4878  C29 POPEg  86      47.662 123.617  69.170  1.00  0.00           C
ATOM   4880 0C21 POPEg  86      47.692 123.977  67.870  1.00  0.00           C
ATOM   4882 1C21 POPEg  86      48.502 123.377  66.730  1.00  0.00           C
ATOM   4885 2C21 POPEg  86      49.192 124.447  65.841  1.00  0.00           C
ATOM   4888 3C21 POPEg  86      49.272 124.077  64.350  1.00  0.00           C
ATOM   4891 4C21 POPEg  86      49.852 125.177  63.451  1.00  0.00           C
ATOM   4894 5C21 POPEg  86      51.302 125.587  63.770  1.00  0.00           C
ATOM   4897 6C21 POPEg  86      51.942 126.457  62.671  1.00  0.00           C
ATOM   4900 7C21 POPEg  86      53.322 127.007  63.040  1.00  0.00           C
ATOM   4903 8C21 POPEg  86      54.012 127.767  61.890  1.00  0.00           C
ATOM   4907  C33 POPEg  86      41.492 114.897  78.550  1.00  0.00           C
ATOM   4910  C34 POPEg  86      40.222 114.617  77.730  1.00  0.00           C
ATOM   4913  C35 POPEg  86      39.082 115.607  78.000  1.00  0.00           C
ATOM   4916  C36 POPEg  86      37.892 115.377  77.071  1.00  0.00           C
ATOM   4919  C37 POPEg  86      36.772 116.427  77.190  1.00  0.00           C
ATOM   4922  C38 POPEg  86      35.752 116.277  76.050  1.00  0.00           C
ATOM   4925  C39 POPEg  86      35.022 117.547  75.591  1.00  0.00           C
ATOM   4928 0C31 POPEg  86      34.012 117.177  74.490  1.00  0.00           C
ATOM   4931 1C31 POPEg  86      33.332 118.357  73.770  1.00  0.00           C
ATOM   4934 2C31 POPEg  86      32.312 117.817  72.741  1.00  0.00           C
ATOM   4937 3C31 POPEg  86      31.572 118.887  71.920  1.00  0.00           C
ATOM   4940 4C31 POPEg  86      30.852 119.937  72.780  1.00  0.00           C
ATOM   4943 5C31 POPEg  86      29.682 120.617  72.050  1.00  0.00           C
ATOM   4946 6C31 POPEg  86      28.892 121.527  72.980  1.00  0.00           C
ATOM   4950  NH3 POPEh  87      69.302   8.047  30.850  1.00  0.00           N
ATOM   4954  C12 POPEh  87      68.432   7.877  32.071  1.00  0.00           C
ATOM   4957  C11 POPEh  87      68.452   9.127  32.960  1.00  0.00           C
ATOM   4960  P   POPEh  87      67.552   9.967  35.281  1.00  0.00           P
ATOM   4961  O13 POPEh  87      68.802  10.747  35.400  1.00  0.00           O
ATOM   4962  O14 POPEh  87      66.312  10.717  34.981  1.00  0.00           O
ATOM   4963  O11 POPEh  87      67.372   8.997  36.540  1.00  0.00           O
ATOM   4964  O12 POPEh  87      67.702   8.877  34.150  1.00  0.00           O
ATOM   4965  C1  POPEh  87      66.622   9.457  37.661  1.00  0.00           C
ATOM   4968  C2  POPEh  87      66.862   8.587  38.940  1.00  0.00           C
ATOM   4970  O21 POPEh  87      65.992   9.097  39.971  1.00  0.00           O
ATOM   4971  C21 POPEh  87      66.412  10.187  40.600  1.00  0.00           C
ATOM   4972  O22 POPEh  87      67.362  10.877  40.290  1.00  0.00           O
ATOM   4973  C22 POPEh  87      65.532  10.417  41.831  1.00  0.00           C
ATOM   4976  C3  POPEh  87      68.372   8.447  39.381  1.00  0.00           C
ATOM   4979  O31 POPEh  87      68.482   8.337  40.831  1.00  0.00           O
ATOM   4980  C31 POPEh  87      69.542   8.957  41.380  1.00  0.00           C
ATOM   4981  O32 POPEh  87      70.552   9.257  40.771  1.00  0.00           O
ATOM   4982  C32 POPEh  87      69.172   9.457  42.790  1.00  0.00           C
ATOM   4985  C23 POPEh  87      66.042  11.597  42.690  1.00  0.00           C
ATOM   4988  C24 POPEh  87      65.432  11.597  44.100  1.00  0.00           C
ATOM   4991  C25 POPEh  87      64.012  12.177  44.150  1.00  0.00           C
ATOM   4994  C26 POPEh  87      63.302  11.787  45.460  1.00  0.00           C
ATOM   4997  C27 POPEh  87      61.882  12.357  45.581  1.00  0.00           C
ATOM   5000  C28 POPEh  87      61.162  11.807  46.831  1.00  0.00           C
ATOM   5003  C29 POPEh  87      59.652  11.907  46.771  1.00  0.00           C
ATOM   5005 0C21 POPEh  87      58.822  12.067  47.821  1.00  0.00           C
ATOM   5007 1C21 POPEh  87      59.232  12.157  49.271  1.00  0.00           C
ATOM   5010 2C21 POPEh  87      59.242  10.787  49.950  1.00  0.00           C
ATOM   5013 3C21 POPEh  87      59.562  10.857  51.450  1.00  0.00           C
ATOM   5016 4C21 POPEh  87      59.492   9.477  52.100  1.00  0.00           C
ATOM   5019 5C21 POPEh  87      59.592   9.497  53.630  1.00  0.00           C
ATOM   5022 6C21 POPEh  87      61.032   9.447  54.161  1.00  0.00           C
ATOM   5025 7C21 POPEh  87      61.112   9.377  55.691  1.00  0.00           C
ATOM   5028 8C21 POPEh  87      62.512   9.047  56.210  1.00  0.00           C
ATOM   5032  C33 POPEh  87      70.132   9.037  43.940  1.00  0.00           C
ATOM   5035  C34 POPEh  87      69.662   9.507  45.330  1.00  0.00           C
ATOM   5038  C35 POPEh  87      69.182  10.967  45.441  1.00  0.00           C
ATOM   5041  C36 POPEh  87      68.842  11.337  46.890  1.00  0.00           C
ATOM   5044  C37 POPEh  87      68.192  12.727  47.040  1.00  0.00           C
ATOM   5047  C38 POPEh  87      68.162  13.177  48.510  1.00  0.00           C
ATOM   5050  C39 POPEh  87      67.562  14.567  48.710  1.00  0.00           C
ATOM   5053 0C31 POPEh  87      67.732  15.087  50.140  1.00  0.00           C
ATOM   5056 1C31 POPEh  87      67.272  16.547  50.301  1.00  0.00           C
ATOM   5059 2C31 POPEh  87      67.582  17.087  51.701  1.00  0.00           C
ATOM   5062 3C31 POPEh  87      67.142  18.547  51.900  1.00  0.00           C
ATOM   5065 4C31 POPEh  87      67.672  19.107  53.220  1.00  0.00           C
ATOM   5068 5C31 POPEh  87      67.192  20.527  53.550  1.00  0.00           C
ATOM   5071 6C31 POPEh  87      67.872  21.087  54.800  1.00  0.00           C
ATOM   5075  NH3 POPEi  88     103.372  29.267  35.470  1.00  0.00           N
ATOM   5079  C12 POPEi  88     104.712  29.937  35.311  1.00  0.00           C
ATOM   5082  C11 POPEi  88     105.892  28.997  35.550  1.00  0.00           C
ATOM   5085  P   POPEi  88     108.492  28.997  35.711  1.00  0.00           P
ATOM   5086  O13 POPEi  88     108.312  27.537  35.530  1.00  0.00           O
ATOM   5087  O14 POPEi  88     109.582  29.527  34.870  1.00  0.00           O
ATOM   5088  O11 POPEi  88     108.722  29.337  37.240  1.00  0.00           O
ATOM   5089  O12 POPEi  88     107.112  29.747  35.411  1.00  0.00           O
ATOM   5090  C1  POPEi  88     108.362  28.327  38.201  1.00  0.00           C
ATOM   5093  C2  POPEi  88     108.092  28.917  39.600  1.00  0.00           C
ATOM   5095  O21 POPEi  88     107.532  27.837  40.361  1.00  0.00           O
ATOM   5096  C21 POPEi  88     108.052  27.507  41.530  1.00  0.00           C
ATOM   5097  O22 POPEi  88     108.412  26.377  41.841  1.00  0.00           O
ATOM   5098  C22 POPEi  88     108.042  28.687  42.491  1.00  0.00           C
ATOM   5101  C3  POPEi  88     107.122  30.137  39.550  1.00  0.00           C
ATOM   5104  O31 POPEi  88     107.112  30.797  40.831  1.00  0.00           O
ATOM   5105  C31 POPEi  88     106.232  31.777  41.021  1.00  0.00           C
ATOM   5106  O32 POPEi  88     105.512  32.257  40.161  1.00  0.00           O
ATOM   5107  C32 POPEi  88     106.292  32.167  42.510  1.00  0.00           C
ATOM   5110  C23 POPEi  88     108.342  28.367  43.970  1.00  0.00           C
ATOM   5113  C24 POPEi  88     107.822  29.537  44.810  1.00  0.00           C
ATOM   5116  C25 POPEi  88     108.652  29.897  46.041  1.00  0.00           C
ATOM   5119  C26 POPEi  88     108.032  29.447  47.370  1.00  0.00           C
ATOM   5122  C27 POPEi  88     108.712  30.107  48.591  1.00  0.00           C
ATOM   5125  C28 POPEi  88     108.012  31.387  49.100  1.00  0.00           C
ATOM   5128  C29 POPEi  88     108.162  32.617  48.220  1.00  0.00           C
ATOM   5130 0C21 POPEi  88     108.522  33.857  48.611  1.00  0.00           C
ATOM   5132 1C21 POPEi  88     108.852  34.327  50.001  1.00  0.00           C
ATOM   5135 2C21 POPEi  88     110.242  34.987  50.111  1.00  0.00           C
ATOM   5138 3C21 POPEi  88     110.452  35.657  51.481  1.00  0.00           C
ATOM   5141 4C21 POPEi  88     111.902  36.107  51.691  1.00  0.00           C
ATOM   5144 5C21 POPEi  88     112.042  37.327  52.601  1.00  0.00           C
ATOM   5147 6C21 POPEi  88     111.632  37.127  54.061  1.00  0.00           C
ATOM   5150 7C21 POPEi  88     112.122  38.277  54.931  1.00  0.00           C
ATOM   5153 8C21 POPEi  88     111.722  38.137  56.400  1.00  0.00           C
ATOM   5157  C33 POPEi  88     105.572  33.487  42.861  1.00  0.00           C
ATOM   5160  C34 POPEi  88     105.692  33.907  44.341  1.00  0.00           C
ATOM   5163  C35 POPEi  88     104.882  33.037  45.321  1.00  0.00           C
ATOM   5166  C36 POPEi  88     104.802  33.637  46.741  1.00  0.00           C
ATOM   5169  C37 POPEi  88     104.172  32.677  47.760  1.00  0.00           C
ATOM   5172  C38 POPEi  88     104.302  33.157  49.220  1.00  0.00           C
ATOM   5175  C39 POPEi  88     103.012  33.737  49.830  1.00  0.00           C
ATOM   5178 0C31 POPEi  88     103.212  34.077  51.321  1.00  0.00           C
ATOM   5181 1C31 POPEi  88     101.992  34.717  51.990  1.00  0.00           C
ATOM   5184 2C31 POPEi  88     102.282  35.247  53.411  1.00  0.00           C
ATOM   5187 3C31 POPEi  88     102.592  34.157  54.451  1.00  0.00           C
ATOM   5190 4C31 POPEi  88     103.142  34.737  55.771  1.00  0.00           C
ATOM   5193 5C31 POPEi  88     103.392  33.667  56.841  1.00  0.00           C
ATOM   5196 6C31 POPEi  88     104.012  34.217  58.120  1.00  0.00           C
ATOM   5200  NH3 POPEj  89      74.862  28.187  81.350  1.00  0.00           N
ATOM   5204  C12 POPEj  89      74.942  29.657  81.050  1.00  0.00           C
ATOM   5207  C11 POPEj  89      75.732  30.487  82.080  1.00  0.00           C
ATOM   5210  P   POPEj  89      76.092  32.797  80.880  1.00  0.00           P
ATOM   5211  O13 POPEj  89      75.802  34.227  81.140  1.00  0.00           O
ATOM   5212  O14 POPEj  89      77.502  32.387  80.821  1.00  0.00           O
ATOM   5213  O11 POPEj  89      75.422  32.347  79.521  1.00  0.00           O
ATOM   5214  O12 POPEj  89      75.392  31.877  81.960  1.00  0.00           O
ATOM   5215  C1  POPEj  89      76.102  32.397  78.260  1.00  0.00           C
ATOM   5218  C2  POPEj  89      75.212  33.167  77.240  1.00  0.00           C
ATOM   5220  O21 POPEj  89      75.822  33.237  75.940  1.00  0.00           O
ATOM   5221  C21 POPEj  89      75.852  32.127  75.220  1.00  0.00           C
ATOM   5222  O22 POPEj  89      75.492  31.017  75.580  1.00  0.00           O
ATOM   5223  C22 POPEj  89      76.472  32.457  73.851  1.00  0.00           C
ATOM   5226  C3  POPEj  89      74.952  34.607  77.771  1.00  0.00           C
ATOM   5229  O31 POPEj  89      74.442  35.527  76.780  1.00  0.00           O
ATOM   5230  C31 POPEj  89      73.222  35.257  76.340  1.00  0.00           C
ATOM   5231  O32 POPEj  89      72.462  34.417  76.771  1.00  0.00           O
ATOM   5232  C32 POPEj  89      72.942  36.197  75.171  1.00  0.00           C
ATOM   5235  C23 POPEj  89      75.412  32.867  72.790  1.00  0.00           C
ATOM   5238  C24 POPEj  89      75.932  33.767  71.661  1.00  0.00           C
ATOM   5241  C25 POPEj  89      75.922  33.117  70.260  1.00  0.00           C
ATOM   5244  C26 POPEj  89      77.072  32.127  70.031  1.00  0.00           C
ATOM   5247  C27 POPEj  89      77.622  32.147  68.591  1.00  0.00           C
ATOM   5250  C28 POPEj  89      78.902  31.307  68.391  1.00  0.00           C
ATOM   5253  C29 POPEj  89      78.662  29.837  68.611  1.00  0.00           C
ATOM   5255 0C21 POPEj  89      79.382  28.817  68.120  1.00  0.00           C
ATOM   5257 1C21 POPEj  89      80.632  28.887  67.291  1.00  0.00           C
ATOM   5260 2C21 POPEj  89      81.492  27.597  67.370  1.00  0.00           C
ATOM   5263 3C21 POPEj  89      80.742  26.327  66.930  1.00  0.00           C
ATOM   5266 4C21 POPEj  89      81.602  25.347  66.101  1.00  0.00           C
ATOM   5269 5C21 POPEj  89      80.842  24.077  65.710  1.00  0.00           C
ATOM   5272 6C21 POPEj  89      81.502  23.317  64.560  1.00  0.00           C
ATOM   5275 7C21 POPEj  89      80.782  22.017  64.190  1.00  0.00           C
ATOM   5278 8C21 POPEj  89      81.392  21.307  62.980  1.00  0.00           C
ATOM   5282  C33 POPEj  89      71.452  36.257  74.800  1.00  0.00           C
ATOM   5285  C34 POPEj  89      71.282  36.797  73.380  1.00  0.00           C
ATOM   5288  C35 POPEj  89      71.502  35.697  72.341  1.00  0.00           C
ATOM   5291  C36 POPEj  89      71.712  36.277  70.940  1.00  0.00           C
ATOM   5294  C37 POPEj  89      71.922  35.197  69.870  1.00  0.00           C
ATOM   5297  C38 POPEj  89      72.332  35.817  68.531  1.00  0.00           C
ATOM   5300  C39 POPEj  89      72.382  34.807  67.380  1.00  0.00           C
ATOM   5303 0C31 POPEj  89      70.982  34.427  66.860  1.00  0.00           C
ATOM   5306 1C31 POPEj  89      71.022  33.367  65.740  1.00  0.00           C
ATOM   5309 2C31 POPEj  89      70.032  33.627  64.600  1.00  0.00           C
ATOM   5312 3C31 POPEj  89      70.562  34.637  63.570  1.00  0.00           C
ATOM   5315 4C31 POPEj  89      69.632  34.807  62.361  1.00  0.00           C
ATOM   5318 5C31 POPEj  89      70.212  35.737  61.281  1.00  0.00           C
ATOM   5321 6C31 POPEj  89      69.342  35.837  60.031  1.00  0.00           C
ATOM   5325  NH3 POPEk  90      65.222 115.097  40.521  1.00  0.00           N
ATOM   5329  C12 POPEk  90      66.082 114.477  39.430  1.00  0.00           C
ATOM   5332  C11 POPEk  90      67.362 113.757  39.880  1.00  0.00           C
ATOM   5335  P   POPEk  90      69.352 112.427  38.800  1.00  0.00           P
ATOM   5336  O13 POPEk  90      69.022 111.087  39.341  1.00  0.00           O
ATOM   5337  O14 POPEk  90      70.082 112.467  37.510  1.00  0.00           O
ATOM   5338  O11 POPEk  90      70.182 113.247  39.861  1.00  0.00           O
ATOM   5339  O12 POPEk  90      68.032 113.307  38.710  1.00  0.00           O
ATOM   5340  C1  POPEk  90      71.032 112.597  40.810  1.00  0.00           C
ATOM   5343  C2  POPEk  90      71.152 113.517  42.050  1.00  0.00           C
ATOM   5345  O21 POPEk  90      72.102 112.997  42.980  1.00  0.00           O
ATOM   5346  C21 POPEk  90      73.092 113.817  43.331  1.00  0.00           C
ATOM   5347  O22 POPEk  90      73.492 114.767  42.690  1.00  0.00           O
ATOM   5348  C22 POPEk  90      73.522 113.477  44.760  1.00  0.00           C
ATOM   5351  C3  POPEk  90      69.742 113.607  42.720  1.00  0.00           C
ATOM   5354  O31 POPEk  90      69.772 114.267  43.991  1.00  0.00           O
ATOM   5355  C31 POPEk  90      70.042 113.467  45.010  1.00  0.00           C
ATOM   5356  O32 POPEk  90      70.132 112.257  44.971  1.00  0.00           O
ATOM   5357  C32 POPEk  90      70.262 114.327  46.270  1.00  0.00           C
ATOM   5360  C23 POPEk  90      75.052 113.547  45.050  1.00  0.00           C
ATOM   5363  C24 POPEk  90      75.432 114.727  45.951  1.00  0.00           C
ATOM   5366  C25 POPEk  90      76.512 114.407  46.990  1.00  0.00           C
ATOM   5369  C26 POPEk  90      75.962 113.597  48.170  1.00  0.00           C
ATOM   5372  C27 POPEk  90      76.882 113.637  49.400  1.00  0.00           C
ATOM   5375  C28 POPEk  90      76.262 112.937  50.631  1.00  0.00           C
ATOM   5378  C29 POPEk  90      76.642 113.567  51.951  1.00  0.00           C
ATOM   5380 0C21 POPEk  90      77.692 113.237  52.720  1.00  0.00           C
ATOM   5382 1C21 POPEk  90      78.732 112.207  52.380  1.00  0.00           C
ATOM   5385 2C21 POPEk  90      80.152 112.627  52.830  1.00  0.00           C
ATOM   5388 3C21 POPEk  90      80.672 113.947  52.240  1.00  0.00           C
ATOM   5391 4C21 POPEk  90      82.142 114.157  52.611  1.00  0.00           C
ATOM   5394 5C21 POPEk  90      82.672 115.537  52.211  1.00  0.00           C
ATOM   5397 6C21 POPEk  90      84.112 115.777  52.690  1.00  0.00           C
ATOM   5400 7C21 POPEk  90      84.582 117.217  52.440  1.00  0.00           C
ATOM   5403 8C21 POPEk  90      85.972 117.517  52.991  1.00  0.00           C
ATOM   5407  C33 POPEk  90      70.572 113.597  47.601  1.00  0.00           C
ATOM   5410  C34 POPEk  90      71.702 114.297  48.370  1.00  0.00           C
ATOM   5413  C35 POPEk  90      71.512 114.377  49.890  1.00  0.00           C
ATOM   5416  C36 POPEk  90      71.882 113.107  50.661  1.00  0.00           C
ATOM   5419  C37 POPEk  90      71.962 113.397  52.170  1.00  0.00           C
ATOM   5422  C38 POPEk  90      72.602 112.267  52.991  1.00  0.00           C
ATOM   5425  C39 POPEk  90      72.782 112.647  54.470  1.00  0.00           C
ATOM   5428 0C31 POPEk  90      73.832 113.747  54.630  1.00  0.00           C
ATOM   5431 1C31 POPEk  90      74.412 113.927  56.041  1.00  0.00           C
ATOM   5434 2C31 POPEk  90      75.452 115.067  56.041  1.00  0.00           C
ATOM   5437 3C31 POPEk  90      76.772 114.717  56.741  1.00  0.00           C
ATOM   5440 4C31 POPEk  90      77.882 115.717  56.381  1.00  0.00           C
ATOM   5443 5C31 POPEk  90      79.232 115.347  56.990  1.00  0.00           C
ATOM   5446 6C31 POPEk  90      80.372 116.277  56.561  1.00  0.00           C
ATOM   5450  NH3 POPEl  91     122.682  22.507  82.040  1.00  0.00           N
ATOM   5454  C12 POPEl  91     121.652  23.597  82.290  1.00  0.00           C
ATOM   5457  C11 POPEl  91     120.282  23.037  82.771  1.00  0.00           C
ATOM   5460  P   POPEl  91     118.322  24.617  81.931  1.00  0.00           P
ATOM   5461  O13 POPEl  91     117.212  23.647  81.770  1.00  0.00           O
ATOM   5462  O14 POPEl  91     118.002  26.027  82.250  1.00  0.00           O
ATOM   5463  O11 POPEl  91     119.282  24.537  80.661  1.00  0.00           O
ATOM   5464  O12 POPEl  91     119.312  24.057  83.041  1.00  0.00           O
ATOM   5465  C1  POPEl  91     118.822  23.997  79.420  1.00  0.00           C
ATOM   5468  C2  POPEl  91     120.012  23.797  78.430  1.00  0.00           C
ATOM   5470  O21 POPEl  91     119.692  24.327  77.141  1.00  0.00           O
ATOM   5471  C21 POPEl  91     118.692  23.797  76.460  1.00  0.00           C
ATOM   5472  O22 POPEl  91     118.002  22.837  76.780  1.00  0.00           O
ATOM   5473  C22 POPEl  91     118.582  24.627  75.171  1.00  0.00           C
ATOM   5476  C3  POPEl  91     120.602  22.347  78.380  1.00  0.00           C
ATOM   5479  O31 POPEl  91     121.862  22.327  77.671  1.00  0.00           O
ATOM   5480  C31 POPEl  91     121.922  21.647  76.521  1.00  0.00           C
ATOM   5481  O32 POPEl  91     122.042  20.447  76.400  1.00  0.00           O
ATOM   5482  C32 POPEl  91     121.712  22.667  75.400  1.00  0.00           C
ATOM   5485  C23 POPEl  91     117.582  24.117  74.111  1.00  0.00           C
ATOM   5488  C24 POPEl  91     117.542  25.077  72.920  1.00  0.00           C
ATOM   5491  C25 POPEl  91     117.132  24.437  71.580  1.00  0.00           C
ATOM   5494  C26 POPEl  91     118.172  23.467  70.971  1.00  0.00           C
ATOM   5497  C27 POPEl  91     117.852  23.147  69.500  1.00  0.00           C
ATOM   5500  C28 POPEl  91     118.982  22.447  68.690  1.00  0.00           C
ATOM   5503  C29 POPEl  91     119.132  23.127  67.351  1.00  0.00           C
ATOM   5505 0C21 POPEl  91     119.292  22.687  66.091  1.00  0.00           C
ATOM   5507 1C21 POPEl  91     119.392  21.297  65.510  1.00  0.00           C
ATOM   5510 2C21 POPEl  91     118.452  21.197  64.280  1.00  0.00           C
ATOM   5513 3C21 POPEl  91     118.752  20.047  63.290  1.00  0.00           C
ATOM   5516 4C21 POPEl  91     117.482  19.427  62.701  1.00  0.00           C
ATOM   5519 5C21 POPEl  91     117.442  19.297  61.171  1.00  0.00           C
ATOM   5522 6C21 POPEl  91     116.122  18.667  60.701  1.00  0.00           C
ATOM   5525 7C21 POPEl  91     115.662  19.007  59.290  1.00  0.00           C
ATOM   5528 8C21 POPEl  91     114.432  18.207  58.881  1.00  0.00           C
ATOM   5532  C33 POPEl  91     122.332  22.357  74.010  1.00  0.00           C
ATOM   5535  C34 POPEl  91     122.502  23.677  73.250  1.00  0.00           C
ATOM   5538  C35 POPEl  91     122.172  23.627  71.760  1.00  0.00           C
ATOM   5541  C36 POPEl  91     123.252  22.957  70.901  1.00  0.00           C
ATOM   5544  C37 POPEl  91     123.282  23.537  69.480  1.00  0.00           C
ATOM   5547  C38 POPEl  91     124.312  22.857  68.560  1.00  0.00           C
ATOM   5550  C39 POPEl  91     124.742  23.747  67.380  1.00  0.00           C
ATOM   5553 0C31 POPEl  91     124.132  23.337  66.021  1.00  0.00           C
ATOM   5556 1C31 POPEl  91     124.692  24.187  64.870  1.00  0.00           C
ATOM   5559 2C31 POPEl  91     124.202  23.697  63.500  1.00  0.00           C
ATOM   5562 3C31 POPEl  91     125.102  24.127  62.320  1.00  0.00           C
ATOM   5565 4C31 POPEl  91     125.202  25.637  62.100  1.00  0.00           C
ATOM   5568 5C31 POPEl  91     125.742  25.967  60.691  1.00  0.00           C
ATOM   5571 6C31 POPEl  91     125.862  27.457  60.381  1.00  0.00           C
ATOM   5575  NH3 POPEm  92      55.432  54.767  42.000  1.00  0.00           N
ATOM   5579  C12 POPEm  92      56.462  55.707  42.580  1.00  0.00           C
ATOM   5582  C11 POPEm  92      57.832  55.057  42.790  1.00  0.00           C
ATOM   5585  P   POPEm  92      60.212  56.057  43.100  1.00  0.00           P
ATOM   5586  O13 POPEm  92      60.612  54.787  42.491  1.00  0.00           O
ATOM   5587  O14 POPEm  92      60.572  57.317  42.390  1.00  0.00           O
ATOM   5588  O11 POPEm  92      60.842  56.107  44.530  1.00  0.00           O
ATOM   5589  O12 POPEm  92      58.662  56.047  43.391  1.00  0.00           O
ATOM   5590  C1  POPEm  92      60.202  56.507  45.730  1.00  0.00           C
ATOM   5593  C2  POPEm  92      60.972  57.727  46.281  1.00  0.00           C
ATOM   5595  O21 POPEm  92      60.432  58.317  47.480  1.00  0.00           O
ATOM   5596  C21 POPEm  92      60.262  57.557  48.550  1.00  0.00           C
ATOM   5597  O22 POPEm  92      60.222  56.347  48.601  1.00  0.00           O
ATOM   5598  C22 POPEm  92      60.312  58.487  49.781  1.00  0.00           C
ATOM   5601  C3  POPEm  92      61.062  58.817  45.140  1.00  0.00           C
ATOM   5604  O31 POPEm  92      61.092  60.187  45.600  1.00  0.00           O
ATOM   5605  C31 POPEm  92      62.122  60.447  46.370  1.00  0.00           C
ATOM   5606  O32 POPEm  92      63.172  59.827  46.421  1.00  0.00           O
ATOM   5607  C32 POPEm  92      61.752  61.657  47.221  1.00  0.00           C
ATOM   5610  C23 POPEm  92      59.882  57.807  51.111  1.00  0.00           C
ATOM   5613  C24 POPEm  92      60.982  57.747  52.190  1.00  0.00           C
ATOM   5616  C25 POPEm  92      61.452  59.127  52.701  1.00  0.00           C
ATOM   5619  C26 POPEm  92      62.502  59.037  53.821  1.00  0.00           C
ATOM   5622  C27 POPEm  92      63.172  60.397  54.100  1.00  0.00           C
ATOM   5625  C28 POPEm  92      64.262  60.387  55.190  1.00  0.00           C
ATOM   5628  C29 POPEm  92      63.672  60.267  56.580  1.00  0.00           C
ATOM   5630 0C21 POPEm  92      64.312  60.167  57.760  1.00  0.00           C
ATOM   5632 1C21 POPEm  92      65.782  60.167  58.120  1.00  0.00           C
ATOM   5635 2C21 POPEm  92      66.872  60.817  57.240  1.00  0.00           C
ATOM   5638 3C21 POPEm  92      68.072  61.217  58.140  1.00  0.00           C
ATOM   5641 4C21 POPEm  92      69.392  61.547  57.431  1.00  0.00           C
ATOM   5644 5C21 POPEm  92      70.542  61.647  58.440  1.00  0.00           C
ATOM   5647 6C21 POPEm  92      71.922  61.927  57.830  1.00  0.00           C
ATOM   5650 7C21 POPEm  92      73.052  61.747  58.851  1.00  0.00           C
ATOM   5653 8C21 POPEm  92      74.452  62.057  58.300  1.00  0.00           C
ATOM   5657  C33 POPEm  92      62.602  61.807  48.500  1.00  0.00           C
ATOM   5660  C34 POPEm  92      61.742  62.347  49.651  1.00  0.00           C
ATOM   5663  C35 POPEm  92      62.532  62.517  50.951  1.00  0.00           C
ATOM   5666  C36 POPEm  92      63.132  63.917  51.080  1.00  0.00           C
ATOM   5669  C37 POPEm  92      64.052  64.077  52.300  1.00  0.00           C
ATOM   5672  C38 POPEm  92      63.982  65.487  52.890  1.00  0.00           C
ATOM   5675  C39 POPEm  92      62.972  65.597  54.040  1.00  0.00           C
ATOM   5678 0C31 POPEm  92      62.542  67.037  54.341  1.00  0.00           C
ATOM   5681 1C31 POPEm  92      62.102  67.197  55.810  1.00  0.00           C
ATOM   5684 2C31 POPEm  92      61.182  68.397  56.080  1.00  0.00           C
ATOM   5687 3C31 POPEm  92      59.722  68.147  55.670  1.00  0.00           C
ATOM   5690 4C31 POPEm  92      59.202  69.187  54.670  1.00  0.00           C
ATOM   5693 5C31 POPEm  92      57.682  69.137  54.490  1.00  0.00           C
ATOM   5696 6C31 POPEm  92      57.122  70.227  53.560  1.00  0.00           C
ATOM   5700  NH3 POPEn  93      65.722 125.047  39.271  1.00  0.00           N
ATOM   5704  C12 POPEn  93      67.192 124.777  39.390  1.00  0.00           C
ATOM   5707  C11 POPEn  93      67.832 124.527  38.011  1.00  0.00           C
ATOM   5710  P   POPEn  93      70.202 124.617  36.900  1.00  0.00           P
ATOM   5711  O13 POPEn  93      69.652 123.827  35.771  1.00  0.00           O
ATOM   5712  O14 POPEn  93      70.512 126.017  36.561  1.00  0.00           O
ATOM   5713  O11 POPEn  93      71.492 123.877  37.440  1.00  0.00           O
ATOM   5714  O12 POPEn  93      69.242 124.537  38.161  1.00  0.00           O
ATOM   5715  C1  POPEn  93      71.432 122.557  38.021  1.00  0.00           C
ATOM   5718  C2  POPEn  93      71.552 122.517  39.591  1.00  0.00           C
ATOM   5720  O21 POPEn  93      72.322 121.377  39.971  1.00  0.00           O
ATOM   5721  C21 POPEn  93      71.842 120.287  40.530  1.00  0.00           C
ATOM   5722  O22 POPEn  93      70.682 119.957  40.661  1.00  0.00           O
ATOM   5723  C22 POPEn  93      72.992 119.517  41.171  1.00  0.00           C
ATOM   5726  C3  POPEn  93      70.192 122.727  40.361  1.00  0.00           C
ATOM   5729  O31 POPEn  93      70.092 122.387  41.771  1.00  0.00           O
ATOM   5730  C31 POPEn  93      71.062 122.627  42.611  1.00  0.00           C
ATOM   5731  O32 POPEn  93      72.152 123.117  42.361  1.00  0.00           O
ATOM   5732  C32 POPEn  93      70.612 122.387  44.051  1.00  0.00           C
ATOM   5735  C23 POPEn  93      72.652 118.967  42.571  1.00  0.00           C
ATOM   5738  C24 POPEn  93      73.812 118.167  43.170  1.00  0.00           C
ATOM   5741  C25 POPEn  93      75.072 118.987  43.430  1.00  0.00           C
ATOM   5744  C26 POPEn  93      76.102 118.137  44.181  1.00  0.00           C
ATOM   5747  C27 POPEn  93      77.482 118.797  44.210  1.00  0.00           C
ATOM   5750  C28 POPEn  93      78.582 117.857  44.730  1.00  0.00           C
ATOM   5753  C29 POPEn  93      78.882 116.807  43.690  1.00  0.00           C
ATOM   5755 0C21 POPEn  93      80.082 116.377  43.290  1.00  0.00           C
ATOM   5757 1C21 POPEn  93      81.412 116.757  43.851  1.00  0.00           C
ATOM   5760 2C21 POPEn  93      82.502 115.757  43.420  1.00  0.00           C
ATOM   5763 3C21 POPEn  93      82.422 114.387  44.121  1.00  0.00           C
ATOM   5766 4C21 POPEn  93      82.492 113.217  43.131  1.00  0.00           C
ATOM   5769 5C21 POPEn  93      82.262 111.857  43.791  1.00  0.00           C
ATOM   5772 6C21 POPEn  93      83.402 111.427  44.730  1.00  0.00           C
ATOM   5775 7C21 POPEn  93      84.162 110.197  44.220  1.00  0.00           C
ATOM   5778 8C21 POPEn  93      85.262 109.767  45.181  1.00  0.00           C
ATOM   5782  C33 POPEn  93      71.692 122.987  44.971  1.00  0.00           C
ATOM   5785  C34 POPEn  93      71.382 122.947  46.470  1.00  0.00           C
ATOM   5788  C35 POPEn  93      70.622 124.177  46.990  1.00  0.00           C
ATOM   5791  C36 POPEn  93      71.022 124.527  48.430  1.00  0.00           C
ATOM   5794  C37 POPEn  93      70.162 125.617  49.071  1.00  0.00           C
ATOM   5797  C38 POPEn  93      70.552 125.857  50.530  1.00  0.00           C
ATOM   5800  C39 POPEn  93      69.892 124.857  51.491  1.00  0.00           C
ATOM   5803 0C31 POPEn  93      70.632 124.767  52.830  1.00  0.00           C
ATOM   5806 1C31 POPEn  93      69.912 123.877  53.851  1.00  0.00           C
ATOM   5809 2C31 POPEn  93      70.692 123.787  55.161  1.00  0.00           C
ATOM   5812 3C31 POPEn  93      70.792 122.367  55.750  1.00  0.00           C
ATOM   5815 4C31 POPEn  93      69.472 121.827  56.311  1.00  0.00           C
ATOM   5818 5C31 POPEn  93      69.682 120.507  57.060  1.00  0.00           C
ATOM   5821 6C31 POPEn  93      68.402 119.897  57.631  1.00  0.00           C
ATOM   5825  NH3 POPEo  94      59.612  61.667  41.900  1.00  0.00           N
ATOM   5829  C12 POPEo  94      58.472  60.707  42.000  1.00  0.00           C
ATOM   5832  C11 POPEo  94      57.252  61.217  41.210  1.00  0.00           C
ATOM   5835  P   POPEo  94      55.272  59.807  42.180  1.00  0.00           P
ATOM   5836  O13 POPEo  94      54.202  60.827  42.271  1.00  0.00           O
ATOM   5837  O14 POPEo  94      54.882  58.397  41.970  1.00  0.00           O
ATOM   5838  O11 POPEo  94      56.132  59.897  43.500  1.00  0.00           O
ATOM   5839  O12 POPEo  94      56.282  60.197  41.041  1.00  0.00           O
ATOM   5840  C1  POPEo  94      55.542  59.397  44.701  1.00  0.00           C
ATOM   5843  C2  POPEo  94      56.262  59.957  45.940  1.00  0.00           C
ATOM   5845  O21 POPEo  94      55.462  59.517  47.060  1.00  0.00           O
ATOM   5846  C21 POPEo  94      56.112  58.797  47.951  1.00  0.00           C
ATOM   5847  O22 POPEo  94      57.322  58.777  48.110  1.00  0.00           O
ATOM   5848  C22 POPEo  94      55.142  57.947  48.741  1.00  0.00           C
ATOM   5851  C3  POPEo  94      56.382  61.497  45.930  1.00  0.00           C
ATOM   5854  O31 POPEo  94      57.342  61.887  46.930  1.00  0.00           O
ATOM   5855  C31 POPEo  94      57.022  62.827  47.790  1.00  0.00           C
ATOM   5856  O32 POPEo  94      56.102  63.627  47.661  1.00  0.00           O
ATOM   5857  C32 POPEo  94      57.992  62.697  48.970  1.00  0.00           C
ATOM   5860  C23 POPEo  94      55.852  56.987  49.711  1.00  0.00           C
ATOM   5863  C24 POPEo  94      54.832  56.217  50.550  1.00  0.00           C
ATOM   5866  C25 POPEo  94      55.392  54.937  51.200  1.00  0.00           C
ATOM   5869  C26 POPEo  94      56.632  55.167  52.060  1.00  0.00           C
ATOM   5872  C27 POPEo  94      57.092  53.877  52.771  1.00  0.00           C
ATOM   5875  C28 POPEo  94      58.412  54.037  53.550  1.00  0.00           C
ATOM   5878  C29 POPEo  94      59.592  54.287  52.640  1.00  0.00           C
ATOM   5880 0C21 POPEo  94      60.882  54.137  52.960  1.00  0.00           C
ATOM   5882 1C21 POPEo  94      61.412  53.657  54.290  1.00  0.00           C
ATOM   5885 2C21 POPEo  94      62.182  52.337  54.100  1.00  0.00           C
ATOM   5888 3C21 POPEo  94      62.452  51.617  55.420  1.00  0.00           C
ATOM   5891 4C21 POPEo  94      63.252  50.317  55.201  1.00  0.00           C
ATOM   5894 5C21 POPEo  94      63.042  49.267  56.300  1.00  0.00           C
ATOM   5897 6C21 POPEo  94      62.242  48.057  55.800  1.00  0.00           C
ATOM   5900 7C21 POPEo  94      62.052  46.977  56.870  1.00  0.00           C
ATOM   5903 8C21 POPEo  94      61.342  45.737  56.351  1.00  0.00           C
ATOM   5907  C33 POPEo  94      57.582  63.457  50.251  1.00  0.00           C
ATOM   5910  C34 POPEo  94      58.542  63.107  51.390  1.00  0.00           C
ATOM   5913  C35 POPEo  94      58.172  63.757  52.741  1.00  0.00           C
ATOM   5916  C36 POPEo  94      58.842  62.987  53.890  1.00  0.00           C
ATOM   5919  C37 POPEo  94      58.742  63.677  55.260  1.00  0.00           C
ATOM   5922  C38 POPEo  94      59.172  62.717  56.381  1.00  0.00           C
ATOM   5925  C39 POPEo  94      59.232  63.377  57.771  1.00  0.00           C
ATOM   5928 0C31 POPEo  94      60.572  64.077  58.021  1.00  0.00           C
ATOM   5931 1C31 POPEo  94      60.622  64.867  59.330  1.00  0.00           C
ATOM   5934 2C31 POPEo  94      61.902  65.717  59.430  1.00  0.00           C
ATOM   5937 3C31 POPEo  94      62.012  66.507  60.740  1.00  0.00           C
ATOM   5940 4C31 POPEo  94      62.442  65.647  61.930  1.00  0.00           C
ATOM   5943 5C31 POPEo  94      62.602  66.447  63.220  1.00  0.00           C
ATOM   5946 6C31 POPEo  94      63.172  65.617  64.370  1.00  0.00           C
ATOM   5950  NH3 POPEp  95      91.202  -1.437  36.650  1.00  0.00           N
ATOM   5954  C12 POPEp  95      90.282  -0.263  36.880  1.00  0.00           C
ATOM   5957  C11 POPEp  95      89.202  -0.607  37.910  1.00  0.00           C
ATOM   5960  P   POPEp  95      87.152   0.407  39.080  1.00  0.00           P
ATOM   5961  O13 POPEp  95      86.002  -0.283  38.461  1.00  0.00           O
ATOM   5962  O14 POPEp  95      87.732  -0.213  40.290  1.00  0.00           O
ATOM   5963  O11 POPEp  95      86.712   1.907  39.350  1.00  0.00           O
ATOM   5964  O12 POPEp  95      88.322   0.507  38.011  1.00  0.00           O
ATOM   5965  C1  POPEp  95      86.502   2.397  40.670  1.00  0.00           C
ATOM   5968  C2  POPEp  95      85.142   1.957  41.321  1.00  0.00           C
ATOM   5970  O21 POPEp  95      84.642   2.907  42.291  1.00  0.00           O
ATOM   5971  C21 POPEp  95      85.422   3.117  43.350  1.00  0.00           C
ATOM   5972  O22 POPEp  95      86.572   2.777  43.490  1.00  0.00           O
ATOM   5973  C22 POPEp  95      84.602   3.747  44.490  1.00  0.00           C
ATOM   5976  C3  POPEp  95      85.232   0.527  41.930  1.00  0.00           C
ATOM   5979  O31 POPEp  95      84.042   0.167  42.671  1.00  0.00           O
ATOM   5980  C31 POPEp  95      84.222   0.057  43.970  1.00  0.00           C
ATOM   5981  O32 POPEp  95      85.192   0.407  44.610  1.00  0.00           O
ATOM   5982  C32 POPEp  95      82.992  -0.537  44.620  1.00  0.00           C
ATOM   5985  C23 POPEp  95      85.302   3.507  45.860  1.00  0.00           C
ATOM   5988  C24 POPEp  95      84.402   3.017  47.000  1.00  0.00           C
ATOM   5991  C25 POPEp  95      83.912   4.127  47.920  1.00  0.00           C
ATOM   5994  C26 POPEp  95      83.002   3.637  49.040  1.00  0.00           C
ATOM   5997  C27 POPEp  95      82.362   4.787  49.841  1.00  0.00           C
ATOM   6000  C28 POPEp  95      81.252   4.327  50.810  1.00  0.00           C
ATOM   6003  C29 POPEp  95      81.762   3.337  51.831  1.00  0.00           C
ATOM   6005 0C21 POPEp  95      81.412   3.237  53.120  1.00  0.00           C
ATOM   6007 1C21 POPEp  95      80.402   4.077  53.870  1.00  0.00           C
ATOM   6010 2C21 POPEp  95      79.212   3.237  54.370  1.00  0.00           C
ATOM   6013 3C21 POPEp  95      78.412   3.997  55.431  1.00  0.00           C
ATOM   6016 4C21 POPEp  95      77.212   3.197  55.951  1.00  0.00           C
ATOM   6019 5C21 POPEp  95      76.412   3.927  57.040  1.00  0.00           C
ATOM   6022 6C21 POPEp  95      77.132   3.957  58.401  1.00  0.00           C
ATOM   6025 7C21 POPEp  95      76.312   4.667  59.480  1.00  0.00           C
ATOM   6028 8C21 POPEp  95      77.032   4.747  60.831  1.00  0.00           C
ATOM   6032  C33 POPEp  95      83.452  -1.087  45.990  1.00  0.00           C
ATOM   6035  C34 POPEp  95      82.502  -2.147  46.551  1.00  0.00           C
ATOM   6038  C35 POPEp  95      81.722  -1.687  47.770  1.00  0.00           C
ATOM   6041  C36 POPEp  95      82.602  -1.537  49.010  1.00  0.00           C
ATOM   6044  C37 POPEp  95      81.962  -0.627  50.050  1.00  0.00           C
ATOM   6047  C38 POPEp  95      82.812  -0.517  51.310  1.00  0.00           C
ATOM   6050  C39 POPEp  95      82.382  -1.467  52.431  1.00  0.00           C
ATOM   6053 0C31 POPEp  95      83.192  -1.187  53.690  1.00  0.00           C
ATOM   6056 1C31 POPEp  95      82.532  -1.657  54.991  1.00  0.00           C
ATOM   6059 2C31 POPEp  95      83.232  -0.977  56.181  1.00  0.00           C
ATOM   6062 3C31 POPEp  95      82.592  -1.247  57.550  1.00  0.00           C
ATOM   6065 4C31 POPEp  95      83.312  -2.347  58.341  1.00  0.00           C
ATOM   6068 5C31 POPEp  95      82.862  -2.377  59.810  1.00  0.00           C
ATOM   6071 6C31 POPEp  95      83.692  -3.307  60.691  1.00  0.00           C
ATOM   6075  NH3 POPEq  96     125.272 104.327  40.521  1.00  0.00           N
ATOM   6079  C12 POPEq  96     125.972 105.667  40.521  1.00  0.00           C
ATOM   6082  C11 POPEq  96     127.502 105.587  40.381  1.00  0.00           C
ATOM   6085  P   POPEq  96     129.532 107.187  40.001  1.00  0.00           P
ATOM   6086  O13 POPEq  96     129.812 106.477  38.751  1.00  0.00           O
ATOM   6087  O14 POPEq  96     129.832 108.627  40.020  1.00  0.00           O
ATOM   6088  O11 POPEq  96     130.336 106.407  41.130  1.00  0.00           O
ATOM   6089  O12 POPEq  96     128.012 106.917  40.371  1.00  0.00           O
ATOM   6090  C1  POPEq  96     130.746 106.967  42.380  1.00  0.00           C
ATOM   6093  C2  POPEq  96     129.896 106.407  43.560  1.00  0.00           C
ATOM   6095  O21 POPEq  96     129.582 107.487  44.460  1.00  0.00           O
ATOM   6096  C21 POPEq  96     128.412 108.067  44.280  1.00  0.00           C
ATOM   6097  O22 POPEq  96     127.632 107.827  43.360  1.00  0.00           O
ATOM   6098  C22 POPEq  96     128.122 108.967  45.470  1.00  0.00           C
ATOM   6101  C3  POPEq  96     130.596 105.257  44.350  1.00  0.00           C
ATOM   6104  O31 POPEq  96     129.702 104.537  45.231  1.00  0.00           O
ATOM   6105  C31 POPEq  96     129.602 104.987  46.481  1.00  0.00           C
ATOM   6106  O32 POPEq  96     130.126 105.987  46.920  1.00  0.00           O
ATOM   6107  C32 POPEq  96     128.712 104.017  47.291  1.00  0.00           C
ATOM   6110  C23 POPEq  96     126.662 108.747  45.930  1.00  0.00           C
ATOM   6113  C24 POPEq  96     126.382 109.297  47.330  1.00  0.00           C
ATOM   6116  C25 POPEq  96     124.892 109.227  47.681  1.00  0.00           C
ATOM   6119  C26 POPEq  96     124.052 110.237  46.881  1.00  0.00           C
ATOM   6122  C27 POPEq  96     122.542 110.117  47.091  1.00  0.00           C
ATOM   6125  C28 POPEq  96     122.002 111.027  48.210  1.00  0.00           C
ATOM   6128  C29 POPEq  96     120.742 111.747  47.790  1.00  0.00           C
ATOM   6130 0C21 POPEq  96     120.232 112.837  48.391  1.00  0.00           C
ATOM   6132 1C21 POPEq  96     120.782 113.487  49.630  1.00  0.00           C
ATOM   6135 2C21 POPEq  96     121.382 114.887  49.411  1.00  0.00           C
ATOM   6138 3C21 POPEq  96     122.672 114.917  48.570  1.00  0.00           C
ATOM   6141 4C21 POPEq  96     123.602 116.047  49.051  1.00  0.00           C
ATOM   6144 5C21 POPEq  96     124.652 116.487  48.030  1.00  0.00           C
ATOM   6147 6C21 POPEq  96     125.502 117.647  48.570  1.00  0.00           C
ATOM   6150 7C21 POPEq  96     126.372 118.307  47.491  1.00  0.00           C
ATOM   6153 8C21 POPEq  96     127.102 119.557  47.970  1.00  0.00           C
ATOM   6157  C33 POPEq  96     127.922 104.687  48.440  1.00  0.00           C
ATOM   6160  C34 POPEq  96     127.602 103.737  49.610  1.00  0.00           C
ATOM   6163  C35 POPEq  96     126.252 103.007  49.451  1.00  0.00           C
ATOM   6166  C36 POPEq  96     126.132 101.737  50.301  1.00  0.00           C
ATOM   6169  C37 POPEq  96     124.792 100.997  50.080  1.00  0.00           C
ATOM   6172  C38 POPEq  96     124.642  99.697  50.901  1.00  0.00           C
ATOM   6175  C39 POPEq  96     125.822  98.727  50.720  1.00  0.00           C
ATOM   6178 0C31 POPEq  96     125.652  97.387  51.460  1.00  0.00           C
ATOM   6181 1C31 POPEq  96     126.992  96.647  51.660  1.00  0.00           C
ATOM   6184 2C31 POPEq  96     126.842  95.137  51.951  1.00  0.00           C
ATOM   6187 3C31 POPEq  96     125.982  94.797  53.170  1.00  0.00           C
ATOM   6190 4C31 POPEq  96     125.022  93.627  52.881  1.00  0.00           C
ATOM   6193 5C31 POPEq  96     124.092  93.297  54.050  1.00  0.00           C
ATOM   6196 6C31 POPEq  96     123.172  92.117  53.741  1.00  0.00           C
ATOM   6200  NH3 POPEr  97      49.232  86.927  92.831  1.00  0.00           N
ATOM   6204  C12 POPEr  97      50.352  87.027  91.841  1.00  0.00           C
ATOM   6207  C11 POPEr  97      49.772  87.367  90.471  1.00  0.00           C
ATOM   6210  P   POPEr  97      51.112  86.807  88.301  1.00  0.00           P
ATOM   6211  O13 POPEr  97      52.242  87.407  87.550  1.00  0.00           O
ATOM   6212  O14 POPEr  97      51.182  85.387  88.690  1.00  0.00           O
ATOM   6213  O11 POPEr  97      49.802  87.097  87.480  1.00  0.00           O
ATOM   6214  O12 POPEr  97      50.832  87.707  89.580  1.00  0.00           O
ATOM   6215  C1  POPEr  97      49.012  86.067  86.881  1.00  0.00           C
ATOM   6218  C2  POPEr  97      49.102  86.117  85.331  1.00  0.00           C
ATOM   6220  O21 POPEr  97      48.352  85.007  84.811  1.00  0.00           O
ATOM   6221  C21 POPEr  97      47.842  85.157  83.590  1.00  0.00           C
ATOM   6222  O22 POPEr  97      47.602  86.227  83.061  1.00  0.00           O
ATOM   6223  C22 POPEr  97      47.632  83.787  82.960  1.00  0.00           C
ATOM   6226  C3  POPEr  97      50.562  86.067  84.790  1.00  0.00           C
ATOM   6229  O31 POPEr  97      50.622  85.967  83.350  1.00  0.00           O
ATOM   6230  C31 POPEr  97      50.312  87.097  82.711  1.00  0.00           C
ATOM   6231  O32 POPEr  97      50.192  88.187  83.231  1.00  0.00           O
ATOM   6232  C32 POPEr  97      50.092  86.797  81.230  1.00  0.00           C
ATOM   6235  C23 POPEr  97      47.332  83.767  81.451  1.00  0.00           C
ATOM   6238  C24 POPEr  97      47.252  82.327  80.950  1.00  0.00           C
ATOM   6241  C25 POPEr  97      47.462  82.147  79.431  1.00  0.00           C
ATOM   6244  C26 POPEr  97      48.882  82.507  78.951  1.00  0.00           C
ATOM   6247  C27 POPEr  97      49.222  81.807  77.631  1.00  0.00           C
ATOM   6250  C28 POPEr  97      50.632  82.117  77.081  1.00  0.00           C
ATOM   6253  C29 POPEr  97      50.892  81.317  75.831  1.00  0.00           C
ATOM   6255 0C21 POPEr  97      51.982  80.587  75.510  1.00  0.00           C
ATOM   6257 1C21 POPEr  97      53.262  80.447  76.291  1.00  0.00           C
ATOM   6260 2C21 POPEr  97      54.462  81.067  75.540  1.00  0.00           C
ATOM   6263 3C21 POPEr  97      55.022  80.227  74.370  1.00  0.00           C
ATOM   6266 4C21 POPEr  97      55.852  81.027  73.341  1.00  0.00           C
ATOM   6269 5C21 POPEr  97      56.732  82.127  73.960  1.00  0.00           C
ATOM   6272 6C21 POPEr  97      57.572  82.927  72.951  1.00  0.00           C
ATOM   6275 7C21 POPEr  97      58.252  84.127  73.630  1.00  0.00           C
ATOM   6278 8C21 POPEr  97      59.112  84.967  72.681  1.00  0.00           C
ATOM   6282  C33 POPEr  97      49.022  87.737  80.631  1.00  0.00           C
ATOM   6285  C34 POPEr  97      48.282  87.127  79.420  1.00  0.00           C
ATOM   6288  C35 POPEr  97      49.222  86.777  78.260  1.00  0.00           C
ATOM   6291  C36 POPEr  97      48.502  86.927  76.911  1.00  0.00           C
ATOM   6294  C37 POPEr  97      49.382  86.657  75.691  1.00  0.00           C
ATOM   6297  C38 POPEr  97      48.942  87.547  74.521  1.00  0.00           C
ATOM   6300  C39 POPEr  97      49.482  87.157  73.150  1.00  0.00           C
ATOM   6303 0C31 POPEr  97      48.892  85.827  72.681  1.00  0.00           C
ATOM   6306 1C31 POPEr  97      48.842  85.687  71.151  1.00  0.00           C
ATOM   6309 2C31 POPEr  97      48.192  84.357  70.771  1.00  0.00           C
ATOM   6312 3C31 POPEr  97      48.072  84.137  69.260  1.00  0.00           C
ATOM   6315 4C31 POPEr  97      47.742  82.677  68.951  1.00  0.00           C
ATOM   6318 5C31 POPEr  97      47.432  82.407  67.480  1.00  0.00           C
ATOM   6321 6C31 POPEr  97      47.102  80.937  67.211  1.00  0.00           C
ATOM   6325  NH3 POPEs  98      52.892  70.297  43.591  1.00  0.00           N
ATOM   6329  C12 POPEs  98      51.862  71.377  43.440  1.00  0.00           C
ATOM   6332  C11 POPEs  98      52.422  72.797  43.591  1.00  0.00           C
ATOM   6335  P   POPEs  98      50.572  74.407  44.530  1.00  0.00           P
ATOM   6336  O13 POPEs  98      51.502  75.087  45.451  1.00  0.00           O
ATOM   6337  O14 POPEs  98      49.482  75.187  43.900  1.00  0.00           O
ATOM   6338  O11 POPEs  98      49.922  73.157  45.251  1.00  0.00           O
ATOM   6339  O12 POPEs  98      51.362  73.717  43.341  1.00  0.00           O
ATOM   6340  C1  POPEs  98      49.952  73.087  46.681  1.00  0.00           C
ATOM   6343  C2  POPEs  98      51.182  72.267  47.161  1.00  0.00           C
ATOM   6345  O21 POPEs  98      50.762  71.117  47.910  1.00  0.00           O
ATOM   6346  C21 POPEs  98      50.342  71.347  49.140  1.00  0.00           C
ATOM   6347  O22 POPEs  98      50.212  72.437  49.661  1.00  0.00           O
ATOM   6348  C22 POPEs  98      50.022  70.027  49.841  1.00  0.00           C
ATOM   6351  C3  POPEs  98      52.322  73.117  47.821  1.00  0.00           C
ATOM   6354  O31 POPEs  98      53.372  72.227  48.250  1.00  0.00           O
ATOM   6355  C31 POPEs  98      53.472  71.957  49.550  1.00  0.00           C
ATOM   6356  O32 POPEs  98      53.492  70.837  50.020  1.00  0.00           O
ATOM   6357  C32 POPEs  98      53.722  73.207  50.400  1.00  0.00           C
ATOM   6360  C23 POPEs  98      49.402  70.257  51.241  1.00  0.00           C
ATOM   6363  C24 POPEs  98      48.852  68.957  51.831  1.00  0.00           C
ATOM   6366  C25 POPEs  98      48.062  69.127  53.131  1.00  0.00           C
ATOM   6369  C26 POPEs  98      48.922  69.507  54.350  1.00  0.00           C
ATOM   6372  C27 POPEs  98      48.482  68.747  55.620  1.00  0.00           C
ATOM   6375  C28 POPEs  98      48.922  69.367  56.960  1.00  0.00           C
ATOM   6378  C29 POPEs  98      50.392  69.307  57.310  1.00  0.00           C
ATOM   6380 0C21 POPEs  98      51.052  68.277  57.881  1.00  0.00           C
ATOM   6382 1C21 POPEs  98      50.482  66.917  58.170  1.00  0.00           C
ATOM   6385 2C21 POPEs  98      49.422  66.837  59.300  1.00  0.00           C
ATOM   6388 3C21 POPEs  98      49.922  66.357  60.661  1.00  0.00           C
ATOM   6391 4C21 POPEs  98      48.722  66.047  61.561  1.00  0.00           C
ATOM   6394 5C21 POPEs  98      49.052  65.687  63.010  1.00  0.00           C
ATOM   6397 6C21 POPEs  98      47.772  65.407  63.821  1.00  0.00           C
ATOM   6400 7C21 POPEs  98      48.002  65.227  65.321  1.00  0.00           C
ATOM   6403 8C21 POPEs  98      46.712  64.937  66.091  1.00  0.00           C
ATOM   6407  C33 POPEs  98      52.642  73.507  51.470  1.00  0.00           C
ATOM   6410  C34 POPEs  98      53.222  73.887  52.841  1.00  0.00           C
ATOM   6413  C35 POPEs  98      52.772  72.927  53.951  1.00  0.00           C
ATOM   6416  C36 POPEs  98      53.582  73.037  55.251  1.00  0.00           C
ATOM   6419  C37 POPEs  98      53.012  72.137  56.361  1.00  0.00           C
ATOM   6422  C38 POPEs  98      54.012  71.117  56.920  1.00  0.00           C
ATOM   6425  C39 POPEs  98      55.082  71.697  57.850  1.00  0.00           C
ATOM   6428 0C31 POPEs  98      56.052  70.617  58.341  1.00  0.00           C
ATOM   6431 1C31 POPEs  98      57.292  71.197  59.030  1.00  0.00           C
ATOM   6434 2C31 POPEs  98      58.522  70.257  58.970  1.00  0.00           C
ATOM   6437 3C31 POPEs  98      58.502  69.077  59.950  1.00  0.00           C
ATOM   6440 4C31 POPEs  98      58.372  69.537  61.411  1.00  0.00           C
ATOM   6443 5C31 POPEs  98      58.952  68.527  62.411  1.00  0.00           C
ATOM   6446 6C31 POPEs  98      58.692  68.937  63.851  1.00  0.00           C
ATOM   6450  NH3 POPEt  99     113.732   5.077  41.091  1.00  0.00           N
ATOM   6454  C12 POPEt  99     112.552   4.197  41.310  1.00  0.00           C
ATOM   6457  C11 POPEt  99     112.952   2.737  41.060  1.00  0.00           C
ATOM   6460  P   POPEt  99     111.962   0.327  41.300  1.00  0.00           P
ATOM   6461  O13 POPEt  99     110.682  -0.073  40.680  1.00  0.00           O
ATOM   6462  O14 POPEt  99     113.202   0.027  40.530  1.00  0.00           O
ATOM   6463  O11 POPEt  99     112.182  -0.133  42.821  1.00  0.00           O
ATOM   6464  O12 POPEt  99     111.882   1.897  41.470  1.00  0.00           O
ATOM   6465  C1  POPEt  99     113.082   0.667  43.620  1.00  0.00           C
ATOM   6468  C2  POPEt  99     113.462   0.077  45.020  1.00  0.00           C
ATOM   6470  O21 POPEt  99     113.602   1.187  45.940  1.00  0.00           O
ATOM   6471  C21 POPEt  99     112.482   1.547  46.561  1.00  0.00           C
ATOM   6472  O22 POPEt  99     111.422   0.957  46.520  1.00  0.00           O
ATOM   6473  C22 POPEt  99     112.722   2.787  47.431  1.00  0.00           C
ATOM   6476  C3  POPEt  99     114.802  -0.747  44.960  1.00  0.00           C
ATOM   6479  O31 POPEt  99     115.742  -0.477  46.021  1.00  0.00           O
ATOM   6480  C31 POPEt  99     115.802  -1.357  47.021  1.00  0.00           C
ATOM   6481  O32 POPEt  99     114.912  -2.147  47.300  1.00  0.00           O
ATOM   6482  C32 POPEt  99     117.132  -1.227  47.770  1.00  0.00           C
ATOM   6485  C23 POPEt  99     112.232   2.497  48.870  1.00  0.00           C
ATOM   6488  C24 POPEt  99     112.892   3.317  49.991  1.00  0.00           C
ATOM   6491  C25 POPEt  99     113.502   2.427  51.091  1.00  0.00           C
ATOM   6494  C26 POPEt  99     113.762   3.177  52.411  1.00  0.00           C
ATOM   6497  C27 POPEt  99     114.332   2.277  53.521  1.00  0.00           C
ATOM   6500  C28 POPEt  99     114.192   2.937  54.911  1.00  0.00           C
ATOM   6503  C29 POPEt  99     114.992   2.267  56.000  1.00  0.00           C
ATOM   6505 0C21 POPEt  99     114.522   1.547  57.030  1.00  0.00           C
ATOM   6507 1C21 POPEt  99     113.072   1.197  57.291  1.00  0.00           C
ATOM   6510 2C21 POPEt  99     112.942   0.167  58.440  1.00  0.00           C
ATOM   6513 3C21 POPEt  99     111.522  -0.413  58.591  1.00  0.00           C
ATOM   6516 4C21 POPEt  99     111.492  -1.687  59.460  1.00  0.00           C
ATOM   6519 5C21 POPEt  99     111.002  -1.487  60.911  1.00  0.00           C
ATOM   6522 6C21 POPEt  99     109.482  -1.567  61.060  1.00  0.00           C
ATOM   6525 7C21 POPEt  99     109.022  -1.687  62.520  1.00  0.00           C
ATOM   6528 8C21 POPEt  99     107.492  -1.637  62.640  1.00  0.00           C
ATOM   6532  C33 POPEt  99     116.962  -0.817  49.251  1.00  0.00           C
ATOM   6535  C34 POPEt  99     118.302  -0.687  49.980  1.00  0.00           C
ATOM   6538  C35 POPEt  99     118.162  -0.073  51.390  1.00  0.00           C
ATOM   6541  C36 POPEt  99     118.572  -1.037  52.510  1.00  0.00           C
ATOM   6544  C37 POPEt  99     118.592  -0.403  53.900  1.00  0.00           C
ATOM   6547  C38 POPEt  99     119.412  -1.247  54.890  1.00  0.00           C
ATOM   6550  C39 POPEt  99     118.812  -1.367  56.291  1.00  0.00           C
ATOM   6553 0C31 POPEt  99     119.292  -0.293  57.271  1.00  0.00           C
ATOM   6556 1C31 POPEt  99     118.922  -0.617  58.730  1.00  0.00           C
ATOM   6559 2C31 POPEt  99     119.582   0.347  59.721  1.00  0.00           C
ATOM   6562 3C31 POPEt  99     119.102   0.177  61.161  1.00  0.00           C
ATOM   6565 4C31 POPEt  99     119.492   1.387  62.021  1.00  0.00           C
ATOM   6568 5C31 POPEt  99     119.042   1.277  63.480  1.00  0.00           C
ATOM   6571 6C31 POPEt  99     119.402   2.517  64.290  1.00  0.00           C
ATOM   6575  NH3 POPEu 100      82.952  65.697  76.480  1.00  0.00           N
ATOM   6579  C12 POPEu 100      84.032  65.887  77.510  1.00  0.00           C
ATOM   6582  C11 POPEu 100      85.192  64.937  77.201  1.00  0.00           C
ATOM   6585  P   POPEu 100      87.672  64.487  77.911  1.00  0.00           P
ATOM   6586  O13 POPEu 100      88.372  64.577  79.210  1.00  0.00           O
ATOM   6587  O14 POPEu 100      87.412  63.157  77.300  1.00  0.00           O
ATOM   6588  O11 POPEu 100      88.492  65.337  76.841  1.00  0.00           O
ATOM   6589  O12 POPEu 100      86.342  65.347  77.940  1.00  0.00           O
ATOM   6590  C1  POPEu 100      88.012  65.357  75.491  1.00  0.00           C
ATOM   6593  C2  POPEu 100      89.112  65.747  74.480  1.00  0.00           C
ATOM   6595  O21 POPEu 100      88.642  65.367  73.170  1.00  0.00           O
ATOM   6596  C21 POPEu 100      89.092  66.097  72.161  1.00  0.00           C
ATOM   6597  O22 POPEu 100      89.692  67.147  72.250  1.00  0.00           O
ATOM   6598  C22 POPEu 100      88.792  65.367  70.841  1.00  0.00           C
ATOM   6601  C3  POPEu 100      90.442  65.007  74.820  1.00  0.00           C
ATOM   6604  O31 POPEu 100      91.352  64.967  73.710  1.00  0.00           O
ATOM   6605  C31 POPEu 100      92.132  66.027  73.560  1.00  0.00           C
ATOM   6606  O32 POPEu 100      92.122  67.017  74.280  1.00  0.00           O
ATOM   6607  C32 POPEu 100      93.102  65.767  72.411  1.00  0.00           C
ATOM   6610  C23 POPEu 100      89.722  65.807  69.670  1.00  0.00           C
ATOM   6613  C24 POPEu 100      89.622  64.927  68.420  1.00  0.00           C
ATOM   6616  C25 POPEu 100      88.522  65.337  67.421  1.00  0.00           C
ATOM   6619  C26 POPEu 100      88.922  66.467  66.451  1.00  0.00           C
ATOM   6622  C27 POPEu 100      87.962  66.557  65.251  1.00  0.00           C
ATOM   6625  C28 POPEu 100      88.182  67.747  64.290  1.00  0.00           C
ATOM   6628  C29 POPEu 100      89.482  67.677  63.531  1.00  0.00           C
ATOM   6630 0C21 POPEu 100      89.672  67.517  62.211  1.00  0.00           C
ATOM   6632 1C21 POPEu 100      88.632  67.337  61.120  1.00  0.00           C
ATOM   6635 2C21 POPEu 100      88.832  68.327  59.960  1.00  0.00           C
ATOM   6638 3C21 POPEu 100      88.102  67.907  58.671  1.00  0.00           C
ATOM   6641 4C21 POPEu 100      88.332  68.877  57.491  1.00  0.00           C
ATOM   6644 5C21 POPEu 100      87.662  68.357  56.210  1.00  0.00           C
ATOM   6647 6C21 POPEu 100      87.812  69.277  54.991  1.00  0.00           C
ATOM   6650 7C21 POPEu 100      86.992  68.787  53.791  1.00  0.00           C
ATOM   6653 8C21 POPEu 100      86.902  69.777  52.631  1.00  0.00           C
ATOM   6657  C33 POPEu 100      93.182  66.897  71.361  1.00  0.00           C
ATOM   6660  C34 POPEu 100      93.842  66.367  70.090  1.00  0.00           C
ATOM   6663  C35 POPEu 100      93.752  67.287  68.870  1.00  0.00           C
ATOM   6666  C36 POPEu 100      94.072  66.487  67.590  1.00  0.00           C
ATOM   6669  C37 POPEu 100      93.982  67.327  66.311  1.00  0.00           C
ATOM   6672  C38 POPEu 100      94.112  66.497  65.031  1.00  0.00           C
ATOM   6675  C39 POPEu 100      92.862  65.657  64.750  1.00  0.00           C
ATOM   6678 0C31 POPEu 100      92.812  65.077  63.321  1.00  0.00           C
ATOM   6681 1C31 POPEu 100      91.562  64.227  63.100  1.00  0.00           C
ATOM   6684 2C31 POPEu 100      91.072  64.177  61.640  1.00  0.00           C
ATOM   6687 3C31 POPEu 100      92.072  63.597  60.631  1.00  0.00           C
ATOM   6690 4C31 POPEu 100      91.462  63.567  59.220  1.00  0.00           C
ATOM   6693 5C31 POPEu 100      92.462  63.117  58.150  1.00  0.00           C
ATOM   6696 6C31 POPEu 100      91.842  62.947  56.760  1.00  0.00           C
ATOM   6700  NH3 POPEv 101     119.792  29.097  79.370  1.00  0.00           N
ATOM   6704  C12 POPEv 101     121.062  28.737  80.100  1.00  0.00           C
ATOM   6707  C11 POPEv 101     120.972  27.307  80.650  1.00  0.00           C
ATOM   6710  P   POPEv 101     123.492  27.047  81.210  1.00  0.00           P
ATOM   6711  O13 POPEv 101     124.222  25.877  81.750  1.00  0.00           O
ATOM   6712  O14 POPEv 101     123.152  28.167  82.100  1.00  0.00           O
ATOM   6713  O11 POPEv 101     124.292  27.657  79.991  1.00  0.00           O
ATOM   6714  O12 POPEv 101     122.182  26.577  80.450  1.00  0.00           O
ATOM   6715  C1  POPEv 101     125.022  26.867  79.050  1.00  0.00           C
ATOM   6718  C2  POPEv 101     124.162  26.357  77.850  1.00  0.00           C
ATOM   6720  O21 POPEv 101     124.932  25.767  76.790  1.00  0.00           O
ATOM   6721  C21 POPEv 101     125.892  26.467  76.200  1.00  0.00           C
ATOM   6722  O22 POPEv 101     126.942  26.807  76.720  1.00  0.00           O
ATOM   6723  C22 POPEv 101     125.532  26.757  74.740  1.00  0.00           C
ATOM   6726  C3  POPEv 101     123.212  27.447  77.291  1.00  0.00           C
ATOM   6729  O31 POPEv 101     122.832  27.157  75.930  1.00  0.00           O
ATOM   6730  C31 POPEv 101     121.832  27.857  75.431  1.00  0.00           C
ATOM   6731  O32 POPEv 101     121.112  28.607  76.070  1.00  0.00           O
ATOM   6732  C32 POPEv 101     121.702  27.497  73.940  1.00  0.00           C
ATOM   6735  C23 POPEv 101     126.742  27.127  73.840  1.00  0.00           C
ATOM   6738  C24 POPEv 101     126.322  27.817  72.531  1.00  0.00           C
ATOM   6741  C25 POPEv 101     126.032  26.877  71.340  1.00  0.00           C
ATOM   6744  C26 POPEv 101     127.252  26.577  70.451  1.00  0.00           C
ATOM   6747  C27 POPEv 101     126.842  26.227  69.001  1.00  0.00           C
ATOM   6750  C28 POPEv 101     127.992  26.177  67.970  1.00  0.00           C
ATOM   6753  C29 POPEv 101     128.892  24.997  68.180  1.00  0.00           C
ATOM   6755 0C21 POPEv 101     129.502  24.227  67.250  1.00  0.00           C
ATOM   6757 1C21 POPEv 101     129.482  24.357  65.750  1.00  0.00           C
ATOM   6760 2C21 POPEv 101     129.512  22.967  65.071  1.00  0.00           C
ATOM   6763 3C21 POPEv 101     128.122  22.307  64.921  1.00  0.00           C
ATOM   6766 4C21 POPEv 101     128.232  20.847  64.470  1.00  0.00           C
ATOM   6769 5C21 POPEv 101     126.902  20.227  64.001  1.00  0.00           C
ATOM   6772 6C21 POPEv 101     126.332  19.197  64.980  1.00  0.00           C
ATOM   6775 7C21 POPEv 101     125.272  18.277  64.350  1.00  0.00           C
ATOM   6778 8C21 POPEv 101     124.792  17.187  65.300  1.00  0.00           C
ATOM   6782  C33 POPEv 101     121.932  28.697  72.980  1.00  0.00           C
ATOM   6785  C34 POPEv 101     122.272  28.267  71.540  1.00  0.00           C
ATOM   6788  C35 POPEv 101     121.092  27.627  70.790  1.00  0.00           C
ATOM   6791  C36 POPEv 101     121.412  27.357  69.311  1.00  0.00           C
ATOM   6794  C37 POPEv 101     120.212  26.797  68.531  1.00  0.00           C
ATOM   6797  C38 POPEv 101     120.562  26.487  67.060  1.00  0.00           C
ATOM   6800  C39 POPEv 101     120.412  27.657  66.091  1.00  0.00           C
ATOM   6803 0C31 POPEv 101     120.932  27.247  64.701  1.00  0.00           C
ATOM   6806 1C31 POPEv 101     120.532  28.187  63.560  1.00  0.00           C
ATOM   6809 2C31 POPEv 101     121.392  27.987  62.300  1.00  0.00           C
ATOM   6812 3C31 POPEv 101     121.552  26.527  61.830  1.00  0.00           C
ATOM   6815 4C31 POPEv 101     120.272  25.847  61.330  1.00  0.00           C
ATOM   6818 5C31 POPEv 101     120.482  24.337  61.111  1.00  0.00           C
ATOM   6821 6C31 POPEv 101     119.322  23.647  60.390  1.00  0.00           C
ATOM   6825  NH3 POPEw 102      35.992  83.297  86.881  1.00  0.00           N
ATOM   6829  C12 POPEw 102      36.492  84.727  86.870  1.00  0.00           C
ATOM   6832  C11 POPEw 102      37.742  84.867  86.010  1.00  0.00           C
ATOM   6835  P   POPEw 102      39.402  86.497  84.931  1.00  0.00           P
ATOM   6836  O13 POPEw 102      39.852  87.897  85.010  1.00  0.00           O
ATOM   6837  O14 POPEw 102      40.392  85.467  85.320  1.00  0.00           O
ATOM   6838  O11 POPEw 102      38.912  86.097  83.470  1.00  0.00           O
ATOM   6839  O12 POPEw 102      38.032  86.247  85.730  1.00  0.00           O
ATOM   6840  C1  POPEw 102      38.672  87.107  82.501  1.00  0.00           C
ATOM   6843  C2  POPEw 102      38.062  86.487  81.221  1.00  0.00           C
ATOM   6845  O21 POPEw 102      38.212  87.477  80.190  1.00  0.00           O
ATOM   6846  C21 POPEw 102      38.782  87.067  79.050  1.00  0.00           C
ATOM   6847  O22 POPEw 102      38.982  85.927  78.721  1.00  0.00           O
ATOM   6848  C22 POPEw 102      39.242  88.337  78.330  1.00  0.00           C
ATOM   6851  C3  POPEw 102      36.572  86.117  81.431  1.00  0.00           C
ATOM   6854  O31 POPEw 102      36.092  85.247  80.380  1.00  0.00           O
ATOM   6855  C31 POPEw 102      35.312  85.797  79.451  1.00  0.00           C
ATOM   6856  O32 POPEw 102      34.952  86.957  79.431  1.00  0.00           O
ATOM   6857  C32 POPEw 102      34.982  84.727  78.400  1.00  0.00           C
ATOM   6860  C23 POPEw 102      39.712  88.177  76.870  1.00  0.00           C
ATOM   6863  C24 POPEw 102      40.052  89.567  76.340  1.00  0.00           C
ATOM   6866  C25 POPEw 102      40.592  89.627  74.901  1.00  0.00           C
ATOM   6869  C26 POPEw 102      39.652  89.097  73.821  1.00  0.00           C
ATOM   6872  C27 POPEw 102      39.882  89.837  72.491  1.00  0.00           C
ATOM   6875  C28 POPEw 102      39.182  89.207  71.270  1.00  0.00           C
ATOM   6878  C29 POPEw 102      38.822  90.247  70.230  1.00  0.00           C
ATOM   6880 0C21 POPEw 102      39.342  90.407  69.001  1.00  0.00           C
ATOM   6882 1C21 POPEw 102      40.432  89.577  68.360  1.00  0.00           C
ATOM   6885 2C21 POPEw 102      41.032  90.247  67.100  1.00  0.00           C
ATOM   6888 3C21 POPEw 102      40.052  90.397  65.911  1.00  0.00           C
ATOM   6891 4C21 POPEw 102      40.762  90.877  64.630  1.00  0.00           C
ATOM   6894 5C21 POPEw 102      39.792  91.387  63.541  1.00  0.00           C
ATOM   6897 6C21 POPEw 102      40.162  90.917  62.130  1.00  0.00           C
ATOM   6900 7C21 POPEw 102      39.522  91.777  61.021  1.00  0.00           C
ATOM   6903 8C21 POPEw 102      39.752  91.227  59.610  1.00  0.00           C
ATOM   6907  C33 POPEw 102      33.462  84.457  78.280  1.00  0.00           C
ATOM   6910  C34 POPEw 102      33.112  83.087  77.671  1.00  0.00           C
ATOM   6913  C35 POPEw 102      33.752  82.797  76.300  1.00  0.00           C
ATOM   6916  C36 POPEw 102      33.002  81.687  75.550  1.00  0.00           C
ATOM   6919  C37 POPEw 102      33.782  81.137  74.360  1.00  0.00           C
ATOM   6922  C38 POPEw 102      32.922  80.327  73.370  1.00  0.00           C
ATOM   6925  C39 POPEw 102      32.122  81.197  72.390  1.00  0.00           C
ATOM   6928 0C31 POPEw 102      32.952  81.787  71.241  1.00  0.00           C
ATOM   6931 1C31 POPEw 102      32.112  82.557  70.210  1.00  0.00           C
ATOM   6934 2C31 POPEw 102      32.882  82.857  68.911  1.00  0.00           C
ATOM   6937 3C31 POPEw 102      32.252  83.987  68.091  1.00  0.00           C
ATOM   6940 4C31 POPEw 102      32.982  84.207  66.751  1.00  0.00           C
ATOM   6943 5C31 POPEw 102      32.532  85.467  66.000  1.00  0.00           C
ATOM   6946 6C31 POPEw 102      33.262  85.657  64.670  1.00  0.00           C
ATOM   6950  NH3 POPEx 103      82.962  84.087  78.581  1.00  0.00           N
ATOM   6954  C12 POPEx 103      83.452  85.217  77.741  1.00  0.00           C
ATOM   6957  C11 POPEx 103      84.042  86.347  78.610  1.00  0.00           C
ATOM   6960  P   POPEx 103      83.712  88.487  77.141  1.00  0.00           P
ATOM   6961  O13 POPEx 103      84.502  89.717  76.941  1.00  0.00           O
ATOM   6962  O14 POPEx 103      82.482  88.587  77.940  1.00  0.00           O
ATOM   6963  O11 POPEx 103      83.382  87.777  75.761  1.00  0.00           O
ATOM   6964  O12 POPEx 103      84.642  87.377  77.821  1.00  0.00           O
ATOM   6965  C1  POPEx 103      84.272  87.727  74.651  1.00  0.00           C
ATOM   6968  C2  POPEx 103      84.632  86.247  74.321  1.00  0.00           C
ATOM   6970  O21 POPEx 103      85.642  86.197  73.280  1.00  0.00           O
ATOM   6971  C21 POPEx 103      85.232  86.447  72.030  1.00  0.00           C
ATOM   6972  O22 POPEx 103      84.102  86.717  71.690  1.00  0.00           O
ATOM   6973  C22 POPEx 103      86.432  86.297  71.091  1.00  0.00           C
ATOM   6976  C3  POPEx 103      83.352  85.377  74.050  1.00  0.00           C
ATOM   6979  O31 POPEx 103      83.642  84.197  73.280  1.00  0.00           O
ATOM   6980  C31 POPEx 103      82.532  83.587  72.830  1.00  0.00           C
ATOM   6981  O32 POPEx 103      81.432  83.657  73.350  1.00  0.00           O
ATOM   6982  C32 POPEx 103      82.882  82.847  71.550  1.00  0.00           C
ATOM   6985  C23 POPEx 103      86.072  85.997  69.610  1.00  0.00           C
ATOM   6988  C24 POPEx 103      87.312  85.507  68.861  1.00  0.00           C
ATOM   6991  C25 POPEx 103      87.102  85.117  67.390  1.00  0.00           C
ATOM   6994  C26 POPEx 103      87.122  86.317  66.421  1.00  0.00           C
ATOM   6997  C27 POPEx 103      87.412  85.857  64.980  1.00  0.00           C
ATOM   7000  C28 POPEx 103      87.642  86.997  63.970  1.00  0.00           C
ATOM   7003  C29 POPEx 103      87.752  86.387  62.590  1.00  0.00           C
ATOM   7005 0C21 POPEx 103      87.862  86.987  61.400  1.00  0.00           C
ATOM   7007 1C21 POPEx 103      87.952  88.457  61.080  1.00  0.00           C
ATOM   7010 2C21 POPEx 103      88.732  88.727  59.771  1.00  0.00           C
ATOM   7013 3C21 POPEx 103      88.112  88.047  58.531  1.00  0.00           C
ATOM   7016 4C21 POPEx 103      88.742  88.477  57.201  1.00  0.00           C
ATOM   7019 5C21 POPEx 103      88.592  87.407  56.111  1.00  0.00           C
ATOM   7022 6C21 POPEx 103      88.632  87.967  54.680  1.00  0.00           C
ATOM   7025 7C21 POPEx 103      88.832  86.877  53.620  1.00  0.00           C
ATOM   7028 8C21 POPEx 103      88.672  87.387  52.180  1.00  0.00           C
ATOM   7032  C33 POPEx 103      81.862  83.067  70.400  1.00  0.00           C
ATOM   7035  C34 POPEx 103      82.552  82.757  69.061  1.00  0.00           C
ATOM   7038  C35 POPEx 103      81.652  82.527  67.841  1.00  0.00           C
ATOM   7041  C36 POPEx 103      82.472  81.897  66.701  1.00  0.00           C
ATOM   7044  C37 POPEx 103      81.862  82.077  65.300  1.00  0.00           C
ATOM   7047  C38 POPEx 103      82.912  82.127  64.181  1.00  0.00           C
ATOM   7050  C39 POPEx 103      83.262  80.787  63.510  1.00  0.00           C
ATOM   7053 0C31 POPEx 103      84.292  81.007  62.380  1.00  0.00           C
ATOM   7056 1C31 POPEx 103      84.902  79.737  61.771  1.00  0.00           C
ATOM   7059 2C31 POPEx 103      85.932  80.107  60.691  1.00  0.00           C
ATOM   7062 3C31 POPEx 103      86.652  78.897  60.061  1.00  0.00           C
ATOM   7065 4C31 POPEx 103      87.702  79.357  59.030  1.00  0.00           C
ATOM   7068 5C31 POPEx 103      88.452  78.207  58.360  1.00  0.00           C
ATOM   7071 6C31 POPEx 103      89.502  78.687  57.361  1.00  0.00           C
ATOM   7075  NH3 POPEy 104      98.112  99.197  77.811  1.00  0.00           N
ATOM   7079  C12 POPEy 104      98.582  98.037  78.640  1.00  0.00           C
ATOM   7082  C11 POPEy 104      99.942  98.367  79.260  1.00  0.00           C
ATOM   7085  P   POPEy 104     102.012  97.167  80.271  1.00  0.00           P
ATOM   7086  O13 POPEy 104     102.472  98.517  80.631  1.00  0.00           O
ATOM   7087  O14 POPEy 104     102.192  96.107  81.291  1.00  0.00           O
ATOM   7088  O11 POPEy 104     102.622  96.637  78.900  1.00  0.00           O
ATOM   7089  O12 POPEy 104     100.452  97.227  79.940  1.00  0.00           O
ATOM   7090  C1  POPEy 104     103.072  97.457  77.821  1.00  0.00           C
ATOM   7093  C2  POPEy 104     102.922  96.717  76.460  1.00  0.00           C
ATOM   7095  O21 POPEy 104     103.912  97.147  75.491  1.00  0.00           O
ATOM   7096  C21 POPEy 104     103.562  98.107  74.630  1.00  0.00           C
ATOM   7097  O22 POPEy 104     102.702  98.947  74.810  1.00  0.00           O
ATOM   7098  C22 POPEy 104     104.272  97.857  73.300  1.00  0.00           C
ATOM   7101  C3  POPEy 104     101.432  96.727  75.980  1.00  0.00           C
ATOM   7104  O31 POPEy 104     101.292  96.457  74.560  1.00  0.00           O
ATOM   7105  C31 POPEy 104     100.132  96.897  74.080  1.00  0.00           C
ATOM   7106  O32 POPEy 104      99.172  97.217  74.760  1.00  0.00           O
ATOM   7107  C32 POPEy 104     100.202  97.017  72.550  1.00  0.00           C
ATOM   7110  C23 POPEy 104     103.762  98.817  72.211  1.00  0.00           C
ATOM   7113  C24 POPEy 104     104.282  98.517  70.800  1.00  0.00           C
ATOM   7116  C25 POPEy 104     103.762  99.577  69.820  1.00  0.00           C
ATOM   7119  C26 POPEy 104     103.802  99.207  68.331  1.00  0.00           C
ATOM   7122  C27 POPEy 104     103.242 100.337  67.450  1.00  0.00           C
ATOM   7125  C28 POPEy 104     102.932  99.917  66.000  1.00  0.00           C
ATOM   7128  C29 POPEy 104     101.692  99.057  65.911  1.00  0.00           C
ATOM   7130 0C21 POPEy 104     100.522  99.377  65.321  1.00  0.00           C
ATOM   7132 1C21 POPEy 104     100.192 100.687  64.641  1.00  0.00           C
ATOM   7135 2C21 POPEy 104      98.682 101.017  64.591  1.00  0.00           C
ATOM   7138 3C21 POPEy 104      97.842  99.987  63.821  1.00  0.00           C
ATOM   7141 4C21 POPEy 104      96.542 100.547  63.210  1.00  0.00           C
ATOM   7144 5C21 POPEy 104      95.652 101.327  64.190  1.00  0.00           C
ATOM   7147 6C21 POPEy 104      94.162 100.957  64.080  1.00  0.00           C
ATOM   7150 7C21 POPEy 104      93.292 101.847  64.980  1.00  0.00           C
ATOM   7153 8C21 POPEy 104      91.822 101.427  65.001  1.00  0.00           C
ATOM   7157  C33 POPEy 104      99.602  98.357  72.060  1.00  0.00           C
ATOM   7160  C34 POPEy 104      99.602  98.557  70.530  1.00  0.00           C
ATOM   7163  C35 POPEy 104      98.582  97.707  69.750  1.00  0.00           C
ATOM   7166  C36 POPEy 104      99.182  96.437  69.131  1.00  0.00           C
ATOM   7169  C37 POPEy 104      98.322  95.817  68.010  1.00  0.00           C
ATOM   7172  C38 POPEy 104      98.762  96.247  66.600  1.00  0.00           C
ATOM   7175  C39 POPEy 104      98.992  95.087  65.620  1.00  0.00           C
ATOM   7178 0C31 POPEy 104      99.772  95.537  64.370  1.00  0.00           C
ATOM   7181 1C31 POPEy 104      99.842  94.477  63.261  1.00  0.00           C
ATOM   7184 2C31 POPEy 104     100.362  95.037  61.920  1.00  0.00           C
ATOM   7187 3C31 POPEy 104     101.852  95.407  61.890  1.00  0.00           C
ATOM   7190 4C31 POPEy 104     102.092  96.927  61.790  1.00  0.00           C
ATOM   7193 5C31 POPEy 104     103.462  97.277  61.221  1.00  0.00           C
ATOM   7196 6C31 POPEy 104     103.682  98.787  61.080  1.00  0.00           C
ATOM   7200  NH3 POPEz 105      43.612 110.197  42.450  1.00  0.00           N
ATOM   7204  C12 POPEz 105      44.782 109.637  41.701  1.00  0.00           C
ATOM   7207  C11 POPEz 105      45.112 110.487  40.451  1.00  0.00           C
ATOM   7210  P   POPEz 105      47.342 110.157  39.030  1.00  0.00           P
ATOM   7211  O13 POPEz 105      47.532 109.627  37.670  1.00  0.00           O
ATOM   7212  O14 POPEz 105      47.572 111.597  39.251  1.00  0.00           O
ATOM   7213  O11 POPEz 105      48.262 109.347  40.010  1.00  0.00           O
ATOM   7214  O12 POPEz 105      45.922 109.737  39.560  1.00  0.00           O
ATOM   7215  C1  POPEz 105      48.712 109.937  41.230  1.00  0.00           C
ATOM   7218  C2  POPEz 105      49.252 108.827  42.141  1.00  0.00           C
ATOM   7220  O21 POPEz 105      48.982 109.187  43.510  1.00  0.00           O
ATOM   7221  C21 POPEz 105      49.902 109.067  44.420  1.00  0.00           C
ATOM   7222  O22 POPEz 105      51.072 109.387  44.360  1.00  0.00           O
ATOM   7223  C22 POPEz 105      49.242 108.427  45.640  1.00  0.00           C
ATOM   7226  C3  POPEz 105      50.702 108.367  41.751  1.00  0.00           C
ATOM   7229  O31 POPEz 105      51.092 107.177  42.480  1.00  0.00           O
ATOM   7230  C31 POPEz 105      52.392 107.087  42.801  1.00  0.00           C
ATOM   7231  O32 POPEz 105      53.242 107.897  42.471  1.00  0.00           O
ATOM   7232  C32 POPEz 105      52.632 105.847  43.651  1.00  0.00           C
ATOM   7235  C23 POPEz 105      50.162 107.357  46.270  1.00  0.00           C
ATOM   7238  C24 POPEz 105      49.712 106.947  47.681  1.00  0.00           C
ATOM   7241  C25 POPEz 105      49.832 108.107  48.671  1.00  0.00           C
ATOM   7244  C26 POPEz 105      50.202 107.647  50.080  1.00  0.00           C
ATOM   7247  C27 POPEz 105      50.692 108.807  50.940  1.00  0.00           C
ATOM   7250  C28 POPEz 105      51.162 108.337  52.330  1.00  0.00           C
ATOM   7253  C29 POPEz 105      52.652 108.107  52.361  1.00  0.00           C
ATOM   7255 0C21 POPEz 105      53.302 107.027  52.830  1.00  0.00           C
ATOM   7257 1C21 POPEz 105      52.662 105.827  53.471  1.00  0.00           C
ATOM   7260 2C21 POPEz 105      53.722 104.827  53.980  1.00  0.00           C
ATOM   7263 3C21 POPEz 105      54.542 105.307  55.190  1.00  0.00           C
ATOM   7266 4C21 POPEz 105      54.122 104.657  56.521  1.00  0.00           C
ATOM   7269 5C21 POPEz 105      55.292 104.347  57.471  1.00  0.00           C
ATOM   7272 6C21 POPEz 105      55.702 105.447  58.471  1.00  0.00           C
ATOM   7275 7C21 POPEz 105      56.502 104.827  59.630  1.00  0.00           C
ATOM   7278 8C21 POPEz 105      57.122 105.817  60.620  1.00  0.00           C
ATOM   7282  C33 POPEz 105      53.722 106.027  44.740  1.00  0.00           C
ATOM   7285  C34 POPEz 105      53.582 104.957  45.831  1.00  0.00           C
ATOM   7288  C35 POPEz 105      54.842 104.697  46.681  1.00  0.00           C
ATOM   7291  C36 POPEz 105      54.602 103.567  47.681  1.00  0.00           C
ATOM   7294  C37 POPEz 105      55.672 103.387  48.751  1.00  0.00           C
ATOM   7297  C38 POPEz 105      55.332 102.217  49.690  1.00  0.00           C
ATOM   7300  C39 POPEz 105      55.852 102.417  51.111  1.00  0.00           C
ATOM   7303 0C31 POPEz 105      55.492 101.287  52.081  1.00  0.00           C
ATOM   7306 1C31 POPEz 105      55.992 101.597  53.500  1.00  0.00           C
ATOM   7309 2C31 POPEz 105      55.582 100.547  54.540  1.00  0.00           C
ATOM   7312 3C31 POPEz 105      55.932 100.987  55.971  1.00  0.00           C
ATOM   7315 4C31 POPEz 105      57.432 100.977  56.291  1.00  0.00           C
ATOM   7318 5C31 POPEz 105      57.772 101.597  57.650  1.00  0.00           C
ATOM   7321 6C31 POPEz 105      59.152 101.237  58.201  1.00  0.00           C
ATOM   7325  NH3 POPE0 106     129.782  32.387  33.701  1.00  0.00           N
ATOM   7329  C12 POPE0 106     130.816  33.447  33.360  1.00  0.00           C
ATOM   7332  C11 POPE0 106     132.216  33.067  33.911  1.00  0.00           C
ATOM   7335  P   POPE0 106     133.316  35.267  32.790  1.00  0.00           P
ATOM   7336  O13 POPE0 106     132.516  35.267  31.540  1.00  0.00           O
ATOM   7337  O14 POPE0 106     134.706  35.767  32.650  1.00  0.00           O
ATOM   7338  O11 POPE0 106     132.546  36.157  33.850  1.00  0.00           O
ATOM   7339  O12 POPE0 106     133.316  33.837  33.430  1.00  0.00           O
ATOM   7340  C1  POPE0 106     132.726  35.987  35.260  1.00  0.00           C
ATOM   7343  C2  POPE0 106     132.586  37.337  36.030  1.00  0.00           C
ATOM   7345  O21 POPE0 106     131.666  37.197  37.100  1.00  0.00           O
ATOM   7346  C21 POPE0 106     131.926  36.407  38.120  1.00  0.00           C
ATOM   7347  O22 POPE0 106     132.956  35.807  38.350  1.00  0.00           O
ATOM   7348  C22 POPE0 106     130.656  36.417  38.970  1.00  0.00           C
ATOM   7351  C3  POPE0 106     132.016  38.467  35.130  1.00  0.00           C
ATOM   7354  O31 POPE0 106     131.816  39.727  35.830  1.00  0.00           O
ATOM   7355  C31 POPE0 106     130.796  39.797  36.691  1.00  0.00           C
ATOM   7356  O32 POPE0 106     130.916  40.037  37.881  1.00  0.00           O
ATOM   7357  C32 POPE0 106     129.452  39.817  35.950  1.00  0.00           C
ATOM   7360  C23 POPE0 106     130.666  35.457  40.181  1.00  0.00           C
ATOM   7363  C24 POPE0 106     129.222  35.027  40.491  1.00  0.00           C
ATOM   7366  C25 POPE0 106     129.032  34.357  41.850  1.00  0.00           C
ATOM   7369  C26 POPE0 106     129.062  35.357  43.021  1.00  0.00           C
ATOM   7372  C27 POPE0 106     128.692  34.737  44.370  1.00  0.00           C
ATOM   7375  C28 POPE0 106     127.842  35.657  45.270  1.00  0.00           C
ATOM   7378  C29 POPE0 106     128.612  36.837  45.831  1.00  0.00           C
ATOM   7380 0C21 POPE0 106     128.212  37.637  46.841  1.00  0.00           C
ATOM   7382 1C21 POPE0 106     126.912  37.547  47.611  1.00  0.00           C
ATOM   7385 2C21 POPE0 106     127.082  37.397  49.140  1.00  0.00           C
ATOM   7388 3C21 POPE0 106     127.732  38.617  49.820  1.00  0.00           C
ATOM   7391 4C21 POPE0 106     128.392  38.327  51.181  1.00  0.00           C
ATOM   7394 5C21 POPE0 106     127.422  38.167  52.370  1.00  0.00           C
ATOM   7397 6C21 POPE0 106     128.172  38.177  53.710  1.00  0.00           C
ATOM   7400 7C21 POPE0 106     127.252  37.987  54.921  1.00  0.00           C
ATOM   7403 8C21 POPE0 106     127.922  38.197  56.281  1.00  0.00           C
ATOM   7407  C33 POPE0 106     128.672  38.487  35.871  1.00  0.00           C
ATOM   7410  C34 POPE0 106     127.152  38.717  35.781  1.00  0.00           C
ATOM   7413  C35 POPE0 106     126.442  38.597  37.130  1.00  0.00           C
ATOM   7416  C36 POPE0 106     125.672  37.277  37.270  1.00  0.00           C
ATOM   7419  C37 POPE0 106     124.922  37.207  38.601  1.00  0.00           C
ATOM   7422  C38 POPE0 106     123.882  36.087  38.661  1.00  0.00           C
ATOM   7425  C39 POPE0 106     122.952  36.257  39.870  1.00  0.00           C
ATOM   7428 0C31 POPE0 106     123.632  36.067  41.241  1.00  0.00           C
ATOM   7431 1C31 POPE0 106     122.902  36.817  42.351  1.00  0.00           C
ATOM   7434 2C31 POPE0 106     123.482  36.507  43.741  1.00  0.00           C
ATOM   7437 3C31 POPE0 106     122.912  37.427  44.820  1.00  0.00           C
ATOM   7440 4C31 POPE0 106     123.492  38.847  44.800  1.00  0.00           C
ATOM   7443 5C31 POPE0 106     122.702  39.817  45.670  1.00  0.00           C
ATOM   7446 6C31 POPE0 106     123.322  41.207  45.750  1.00  0.00           C
ATOM   7450  NH3 POPE1 107      94.612  19.077  81.280  1.00  0.00           N
ATOM   7454  C12 POPE1 107      95.602  17.957  81.341  1.00  0.00           C
ATOM   7457  C11 POPE1 107      94.922  16.567  81.291  1.00  0.00           C
ATOM   7460  P   POPE1 107      96.962  15.347  80.001  1.00  0.00           P
ATOM   7461  O13 POPE1 107      96.862  14.047  79.330  1.00  0.00           O
ATOM   7462  O14 POPE1 107      98.182  15.597  80.790  1.00  0.00           O
ATOM   7463  O11 POPE1 107      96.702  16.487  78.940  1.00  0.00           O
ATOM   7464  O12 POPE1 107      95.792  15.487  81.050  1.00  0.00           O
ATOM   7465  C1  POPE1 107      95.472  16.727  78.220  1.00  0.00           C
ATOM   7468  C2  POPE1 107      94.662  15.497  77.671  1.00  0.00           C
ATOM   7470  O21 POPE1 107      93.722  15.927  76.670  1.00  0.00           O
ATOM   7471  C21 POPE1 107      94.182  16.167  75.451  1.00  0.00           C
ATOM   7472  O22 POPE1 107      95.352  16.307  75.140  1.00  0.00           O
ATOM   7473  C22 POPE1 107      93.022  15.967  74.470  1.00  0.00           C
ATOM   7476  C3  POPE1 107      93.782  14.687  78.690  1.00  0.00           C
ATOM   7479  O31 POPE1 107      93.102  13.607  78.010  1.00  0.00           O
ATOM   7480  C31 POPE1 107      93.832  12.487  77.940  1.00  0.00           C
ATOM   7481  O32 POPE1 107      94.612  12.087  78.780  1.00  0.00           O
ATOM   7482  C32 POPE1 107      93.622  11.877  76.561  1.00  0.00           C
ATOM   7485  C23 POPE1 107      92.442  17.247  73.830  1.00  0.00           C
ATOM   7488  C24 POPE1 107      92.282  17.107  72.310  1.00  0.00           C
ATOM   7491  C25 POPE1 107      93.582  17.427  71.571  1.00  0.00           C
ATOM   7494  C26 POPE1 107      93.682  16.857  70.140  1.00  0.00           C
ATOM   7497  C27 POPE1 107      94.962  17.337  69.441  1.00  0.00           C
ATOM   7500  C28 POPE1 107      95.212  16.667  68.071  1.00  0.00           C
ATOM   7503  C29 POPE1 107      96.482  16.967  67.300  1.00  0.00           C
ATOM   7505 0C21 POPE1 107      97.722  17.257  67.751  1.00  0.00           C
ATOM   7507 1C21 POPE1 107      98.182  17.377  69.181  1.00  0.00           C
ATOM   7510 2C21 POPE1 107      99.592  17.967  69.370  1.00  0.00           C
ATOM   7513 3C21 POPE1 107      99.842  18.327  70.841  1.00  0.00           C
ATOM   7516 4C21 POPE1 107     101.322  18.497  71.190  1.00  0.00           C
ATOM   7519 5C21 POPE1 107     101.982  19.767  70.631  1.00  0.00           C
ATOM   7522 6C21 POPE1 107     101.762  21.017  71.501  1.00  0.00           C
ATOM   7525 7C21 POPE1 107     102.712  22.157  71.111  1.00  0.00           C
ATOM   7528 8C21 POPE1 107     102.642  23.387  72.021  1.00  0.00           C
ATOM   7532  C33 POPE1 107      94.772  10.927  76.190  1.00  0.00           C
ATOM   7535  C34 POPE1 107      94.952  10.807  74.680  1.00  0.00           C
ATOM   7538  C35 POPE1 107      95.802   9.597  74.280  1.00  0.00           C
ATOM   7541  C36 POPE1 107      97.272   9.697  74.730  1.00  0.00           C
ATOM   7544  C37 POPE1 107      98.072   8.507  74.190  1.00  0.00           C
ATOM   7547  C38 POPE1 107      99.542   8.507  74.620  1.00  0.00           C
ATOM   7550  C39 POPE1 107     100.442   7.887  73.541  1.00  0.00           C
ATOM   7553 0C31 POPE1 107     100.862   8.927  72.480  1.00  0.00           C
ATOM   7556 1C31 POPE1 107     101.312   8.307  71.151  1.00  0.00           C
ATOM   7559 2C31 POPE1 107     102.142   9.287  70.311  1.00  0.00           C
ATOM   7562 3C31 POPE1 107     101.712   9.447  68.840  1.00  0.00           C
ATOM   7565 4C31 POPE1 107     101.742   8.167  68.001  1.00  0.00           C
ATOM   7568 5C31 POPE1 107     101.812   8.497  66.501  1.00  0.00           C
ATOM   7571 6C31 POPE1 107     101.692   7.297  65.561  1.00  0.00           C
ATOM   7575  NH3 POPE2 108     102.112  73.097  78.631  1.00  0.00           N
ATOM   7579  C12 POPE2 108     103.562  73.357  78.240  1.00  0.00           C
ATOM   7582  C11 POPE2 108     104.062  74.747  78.660  1.00  0.00           C
ATOM   7585  P   POPE2 108     106.242  76.207  78.620  1.00  0.00           P
ATOM   7586  O13 POPE2 108     105.252  77.247  78.980  1.00  0.00           O
ATOM   7587  O14 POPE2 108     107.282  75.937  79.630  1.00  0.00           O
ATOM   7588  O11 POPE2 108     106.902  76.587  77.230  1.00  0.00           O
ATOM   7589  O12 POPE2 108     105.442  74.877  78.330  1.00  0.00           O
ATOM   7590  C1  POPE2 108     106.012  76.657  76.101  1.00  0.00           C
ATOM   7593  C2  POPE2 108     106.782  76.697  74.750  1.00  0.00           C
ATOM   7595  O21 POPE2 108     106.012  77.357  73.721  1.00  0.00           O
ATOM   7596  C21 POPE2 108     104.842  76.817  73.420  1.00  0.00           C
ATOM   7597  O22 POPE2 108     104.282  75.917  74.001  1.00  0.00           O
ATOM   7598  C22 POPE2 108     104.312  77.507  72.170  1.00  0.00           C
ATOM   7601  C3  POPE2 108     107.292  75.287  74.300  1.00  0.00           C
ATOM   7604  O31 POPE2 108     108.142  75.337  73.120  1.00  0.00           O
ATOM   7605  C31 POPE2 108     107.622  74.867  71.980  1.00  0.00           C
ATOM   7606  O32 POPE2 108     106.492  74.447  71.830  1.00  0.00           O
ATOM   7607  C32 POPE2 108     108.692  74.887  70.880  1.00  0.00           C
ATOM   7610  C23 POPE2 108     102.982  76.857  71.730  1.00  0.00           C
ATOM   7613  C24 POPE2 108     102.712  76.987  70.230  1.00  0.00           C
ATOM   7616  C25 POPE2 108     102.442  78.407  69.711  1.00  0.00           C
ATOM   7619  C26 POPE2 108     103.612  78.997  68.911  1.00  0.00           C
ATOM   7622  C27 POPE2 108     103.162  80.057  67.900  1.00  0.00           C
ATOM   7625  C28 POPE2 108     104.312  80.567  67.011  1.00  0.00           C
ATOM   7628  C29 POPE2 108     103.732  81.297  65.821  1.00  0.00           C
ATOM   7630 0C21 POPE2 108     104.092  81.197  64.530  1.00  0.00           C
ATOM   7632 1C21 POPE2 108     105.222  80.407  63.921  1.00  0.00           C
ATOM   7635 2C21 POPE2 108     104.792  79.647  62.640  1.00  0.00           C
ATOM   7638 3C21 POPE2 108     105.952  79.417  61.640  1.00  0.00           C
ATOM   7641 4C21 POPE2 108     105.592  79.787  60.190  1.00  0.00           C
ATOM   7644 5C21 POPE2 108     104.812  78.687  59.441  1.00  0.00           C
ATOM   7647 6C21 POPE2 108     104.192  79.207  58.140  1.00  0.00           C
ATOM   7650 7C21 POPE2 108     103.482  78.107  57.320  1.00  0.00           C
ATOM   7653 8C21 POPE2 108     102.742  78.647  56.091  1.00  0.00           C
ATOM   7657  C33 POPE2 108     108.282  75.657  69.600  1.00  0.00           C
ATOM   7660  C34 POPE2 108     109.472  75.927  68.671  1.00  0.00           C
ATOM   7663  C35 POPE2 108     109.272  77.077  67.661  1.00  0.00           C
ATOM   7666  C36 POPE2 108     108.732  76.647  66.281  1.00  0.00           C
ATOM   7669  C37 POPE2 108     109.512  77.277  65.111  1.00  0.00           C
ATOM   7672  C38 POPE2 108     108.992  76.797  63.741  1.00  0.00           C
ATOM   7675  C39 POPE2 108     110.002  76.917  62.580  1.00  0.00           C
ATOM   7678 0C31 POPE2 108     109.792  78.167  61.720  1.00  0.00           C
ATOM   7681 1C31 POPE2 108     110.482  78.117  60.350  1.00  0.00           C
ATOM   7684 2C31 POPE2 108     110.072  79.337  59.521  1.00  0.00           C
ATOM   7687 3C31 POPE2 108     110.462  79.337  58.040  1.00  0.00           C
ATOM   7690 4C31 POPE2 108     109.772  80.527  57.351  1.00  0.00           C
ATOM   7693 5C31 POPE2 108     110.132  80.737  55.870  1.00  0.00           C
ATOM   7696 6C31 POPE2 108     109.422  81.957  55.280  1.00  0.00           C
ATOM   7700  NH3 POPE3 109      70.092  43.547  80.300  1.00  0.00           N
ATOM   7704  C12 POPE3 109      69.862  44.877  80.970  1.00  0.00           C
ATOM   7707  C11 POPE3 109      68.552  44.867  81.750  1.00  0.00           C
ATOM   7710  P   POPE3 109      66.952  46.427  83.061  1.00  0.00           P
ATOM   7711  O13 POPE3 109      66.212  45.147  83.190  1.00  0.00           O
ATOM   7712  O14 POPE3 109      67.182  47.257  84.270  1.00  0.00           O
ATOM   7713  O11 POPE3 109      66.302  47.367  82.001  1.00  0.00           O
ATOM   7714  O12 POPE3 109      68.382  46.127  82.410  1.00  0.00           O
ATOM   7715  C1  POPE3 109      65.762  47.067  80.720  1.00  0.00           C
ATOM   7718  C2  POPE3 109      66.202  48.167  79.720  1.00  0.00           C
ATOM   7720  O21 POPE3 109      65.602  47.977  78.430  1.00  0.00           O
ATOM   7721  C21 POPE3 109      64.352  48.337  78.210  1.00  0.00           C
ATOM   7722  O22 POPE3 109      63.502  48.587  79.040  1.00  0.00           O
ATOM   7723  C22 POPE3 109      64.192  48.447  76.701  1.00  0.00           C
ATOM   7726  C3  POPE3 109      67.762  48.137  79.551  1.00  0.00           C
ATOM   7729  O31 POPE3 109      68.302  49.047  78.570  1.00  0.00           O
ATOM   7730  C31 POPE3 109      68.572  48.747  77.281  1.00  0.00           C
ATOM   7731  O32 POPE3 109      69.182  49.507  76.540  1.00  0.00           O
ATOM   7732  C32 POPE3 109      67.932  47.447  76.751  1.00  0.00           C
ATOM   7735  C23 POPE3 109      62.832  49.027  76.241  1.00  0.00           C
ATOM   7738  C24 POPE3 109      62.972  50.257  75.330  1.00  0.00           C
ATOM   7741  C25 POPE3 109      63.802  50.037  74.050  1.00  0.00           C
ATOM   7744  C26 POPE3 109      63.092  50.687  72.850  1.00  0.00           C
ATOM   7747  C27 POPE3 109      63.872  50.727  71.530  1.00  0.00           C
ATOM   7750  C28 POPE3 109      63.052  51.497  70.470  1.00  0.00           C
ATOM   7753  C29 POPE3 109      63.792  51.797  69.181  1.00  0.00           C
ATOM   7755 0C21 POPE3 109      63.912  53.007  68.591  1.00  0.00           C
ATOM   7757 1C21 POPE3 109      63.342  54.317  69.080  1.00  0.00           C
ATOM   7760 2C21 POPE3 109      64.422  55.257  69.630  1.00  0.00           C
ATOM   7763 3C21 POPE3 109      65.032  56.207  68.591  1.00  0.00           C
ATOM   7766 4C21 POPE3 109      65.762  57.387  69.251  1.00  0.00           C
ATOM   7769 5C21 POPE3 109      67.022  56.967  70.020  1.00  0.00           C
ATOM   7772 6C21 POPE3 109      67.422  57.937  71.130  1.00  0.00           C
ATOM   7775 7C21 POPE3 109      68.542  57.367  72.011  1.00  0.00           C
ATOM   7778 8C21 POPE3 109      68.932  58.277  73.170  1.00  0.00           C
ATOM   7782  C33 POPE3 109      68.302  46.957  75.321  1.00  0.00           C
ATOM   7785  C34 POPE3 109      67.122  46.167  74.730  1.00  0.00           C
ATOM   7788  C35 POPE3 109      67.352  45.507  73.370  1.00  0.00           C
ATOM   7791  C36 POPE3 109      67.342  46.497  72.190  1.00  0.00           C
ATOM   7794  C37 POPE3 109      67.302  45.767  70.841  1.00  0.00           C
ATOM   7797  C38 POPE3 109      67.082  46.687  69.630  1.00  0.00           C
ATOM   7800  C39 POPE3 109      66.802  45.907  68.331  1.00  0.00           C
ATOM   7803 0C31 POPE3 109      68.002  45.107  67.800  1.00  0.00           C
ATOM   7806 1C31 POPE3 109      67.572  44.057  66.771  1.00  0.00           C
ATOM   7809 2C31 POPE3 109      68.722  43.127  66.340  1.00  0.00           C
ATOM   7812 3C31 POPE3 109      68.202  41.737  65.940  1.00  0.00           C
ATOM   7815 4C31 POPE3 109      69.302  40.737  65.580  1.00  0.00           C
ATOM   7818 5C31 POPE3 109      68.752  39.317  65.411  1.00  0.00           C
ATOM   7821 6C31 POPE3 109      69.822  38.277  65.061  1.00  0.00           C
ATOM   7825  NH3 POPE4 110      56.022  58.867  86.830  1.00  0.00           N
ATOM   7829  C12 POPE4 110      55.212  57.927  85.980  1.00  0.00           C
ATOM   7832  C11 POPE4 110      53.722  57.997  86.280  1.00  0.00           C
ATOM   7835  P   POPE4 110      52.242  57.517  84.200  1.00  0.00           P
ATOM   7836  O13 POPE4 110      51.892  56.367  83.341  1.00  0.00           O
ATOM   7837  O14 POPE4 110      51.122  58.307  84.770  1.00  0.00           O
ATOM   7838  O11 POPE4 110      53.252  58.497  83.450  1.00  0.00           O
ATOM   7839  O12 POPE4 110      53.102  57.047  85.430  1.00  0.00           O
ATOM   7840  C1  POPE4 110      52.822  58.997  82.180  1.00  0.00           C
ATOM   7843  C2  POPE4 110      54.002  59.577  81.370  1.00  0.00           C
ATOM   7845  O21 POPE4 110      53.482  60.317  80.240  1.00  0.00           O
ATOM   7846  C21 POPE4 110      53.182  61.567  80.510  1.00  0.00           C
ATOM   7847  O22 POPE4 110      53.042  62.047  81.620  1.00  0.00           O
ATOM   7848  C22 POPE4 110      53.132  62.337  79.190  1.00  0.00           C
ATOM   7851  C3  POPE4 110      54.962  58.467  80.841  1.00  0.00           C
ATOM   7854  O31 POPE4 110      56.272  58.947  80.450  1.00  0.00           O
ATOM   7855  C31 POPE4 110      56.412  59.537  79.270  1.00  0.00           C
ATOM   7856  O32 POPE4 110      55.502  59.897  78.540  1.00  0.00           O
ATOM   7857  C32 POPE4 110      57.902  59.747  78.990  1.00  0.00           C
ATOM   7860  C23 POPE4 110      52.802  63.837  79.361  1.00  0.00           C
ATOM   7863  C24 POPE4 110      53.882  64.747  78.760  1.00  0.00           C
ATOM   7866  C25 POPE4 110      53.942  64.767  77.230  1.00  0.00           C
ATOM   7869  C26 POPE4 110      52.712  65.417  76.591  1.00  0.00           C
ATOM   7872  C27 POPE4 110      52.982  65.807  75.131  1.00  0.00           C
ATOM   7875  C28 POPE4 110      51.782  66.537  74.490  1.00  0.00           C
ATOM   7878  C29 POPE4 110      52.162  67.897  73.951  1.00  0.00           C
ATOM   7880 0C21 POPE4 110      52.352  68.307  72.681  1.00  0.00           C
ATOM   7882 1C21 POPE4 110      52.202  67.607  71.351  1.00  0.00           C
ATOM   7885 2C21 POPE4 110      51.372  66.307  71.221  1.00  0.00           C
ATOM   7888 3C21 POPE4 110      51.072  65.977  69.750  1.00  0.00           C
ATOM   7891 4C21 POPE4 110      50.482  64.577  69.511  1.00  0.00           C
ATOM   7894 5C21 POPE4 110      49.022  64.417  69.940  1.00  0.00           C
ATOM   7897 6C21 POPE4 110      48.432  63.077  69.480  1.00  0.00           C
ATOM   7900 7C21 POPE4 110      46.982  62.827  69.931  1.00  0.00           C
ATOM   7903 8C21 POPE4 110      46.432  61.477  69.470  1.00  0.00           C
ATOM   7907  C33 POPE4 110      58.202  60.097  77.520  1.00  0.00           C
ATOM   7910  C34 POPE4 110      59.712  60.267  77.300  1.00  0.00           C
ATOM   7913  C35 POPE4 110      60.122  60.447  75.821  1.00  0.00           C
ATOM   7916  C36 POPE4 110      59.672  61.767  75.190  1.00  0.00           C
ATOM   7919  C37 POPE4 110      60.322  61.987  73.821  1.00  0.00           C
ATOM   7922  C38 POPE4 110      59.952  63.327  73.180  1.00  0.00           C
ATOM   7925  C39 POPE4 110      59.632  63.227  71.681  1.00  0.00           C
ATOM   7928 0C31 POPE4 110      58.302  62.497  71.440  1.00  0.00           C
ATOM   7931 1C31 POPE4 110      57.772  62.667  70.010  1.00  0.00           C
ATOM   7934 2C31 POPE4 110      56.392  62.027  69.851  1.00  0.00           C
ATOM   7937 3C31 POPE4 110      55.732  62.307  68.490  1.00  0.00           C
ATOM   7940 4C31 POPE4 110      55.242  63.757  68.341  1.00  0.00           C
ATOM   7943 5C31 POPE4 110      54.632  64.017  66.951  1.00  0.00           C
ATOM   7946 6C31 POPE4 110      54.142  65.457  66.751  1.00  0.00           C
ATOM   7950  NH3 POPE5 111      18.302  24.667  37.560  1.00  0.00           N
ATOM   7954  C12 POPE5 111      17.162  25.067  38.461  1.00  0.00           C
ATOM   7957  C11 POPE5 111      16.912  26.587  38.440  1.00  0.00           C
ATOM   7960  P   POPE5 111      14.492  26.927  39.500  1.00  0.00           P
ATOM   7961  O13 POPE5 111      14.052  26.267  38.240  1.00  0.00           O
ATOM   7962  O14 POPE5 111      13.892  28.237  39.830  1.00  0.00           O
ATOM   7963  O11 POPE5 111      14.192  26.007  40.740  1.00  0.00           O
ATOM   7964  O12 POPE5 111      16.072  26.997  39.511  1.00  0.00           O
ATOM   7965  C1  POPE5 111      15.172  25.317  41.510  1.00  0.00           C
ATOM   7968  C2  POPE5 111      16.112  26.257  42.330  1.00  0.00           C
ATOM   7970  O21 POPE5 111      16.922  25.537  43.271  1.00  0.00           O
ATOM   7971  C21 POPE5 111      16.442  24.547  44.030  1.00  0.00           C
ATOM   7972  O22 POPE5 111      16.952  23.457  44.131  1.00  0.00           O
ATOM   7973  C22 POPE5 111      15.332  25.097  44.950  1.00  0.00           C
ATOM   7976  C3  POPE5 111      15.362  27.517  42.920  1.00  0.00           C
ATOM   7979  O31 POPE5 111      15.992  28.027  44.121  1.00  0.00           O
ATOM   7980  C31 POPE5 111      15.142  28.377  45.090  1.00  0.00           C
ATOM   7981  O32 POPE5 111      13.932  28.417  45.001  1.00  0.00           O
ATOM   7982  C32 POPE5 111      15.942  28.557  46.380  1.00  0.00           C
ATOM   7985  C23 POPE5 111      14.772  24.267  46.130  1.00  0.00           C
ATOM   7988  C24 POPE5 111      14.122  25.237  47.141  1.00  0.00           C
ATOM   7991  C25 POPE5 111      12.882  24.727  47.890  1.00  0.00           C
ATOM   7994  C26 POPE5 111      13.022  24.527  49.411  1.00  0.00           C
ATOM   7997  C27 POPE5 111      11.622  24.557  50.041  1.00  0.00           C
ATOM   8000  C28 POPE5 111      11.482  23.937  51.440  1.00  0.00           C
ATOM   8003  C29 POPE5 111      10.192  23.147  51.561  1.00  0.00           C
ATOM   8005 0C21 POPE5 111       9.192  23.287  52.450  1.00  0.00           C
ATOM   8007 1C21 POPE5 111       9.102  24.217  53.630  1.00  0.00           C
ATOM   8010 2C21 POPE5 111       8.852  23.347  54.880  1.00  0.00           C
ATOM   8013 3C21 POPE5 111       8.792  24.107  56.210  1.00  0.00           C
ATOM   8016 4C21 POPE5 111       9.162  23.217  57.411  1.00  0.00           C
ATOM   8019 5C21 POPE5 111       7.942  22.707  58.201  1.00  0.00           C
ATOM   8022 6C21 POPE5 111       8.282  21.507  59.100  1.00  0.00           C
ATOM   8025 7C21 POPE5 111       7.122  21.047  59.991  1.00  0.00           C
ATOM   8028 8C21 POPE5 111       7.432  19.837  60.870  1.00  0.00           C
ATOM   8032  C33 POPE5 111      15.012  28.717  47.601  1.00  0.00           C
ATOM   8035  C34 POPE5 111      15.722  28.607  48.950  1.00  0.00           C
ATOM   8038  C35 POPE5 111      14.712  28.327  50.071  1.00  0.00           C
ATOM   8041  C36 POPE5 111      15.082  28.977  51.400  1.00  0.00           C
ATOM   8044  C37 POPE5 111      14.042  28.627  52.471  1.00  0.00           C
ATOM   8047  C38 POPE5 111      14.172  29.467  53.751  1.00  0.00           C
ATOM   8050  C39 POPE5 111      12.982  29.267  54.690  1.00  0.00           C
ATOM   8053 0C31 POPE5 111      13.012  27.907  55.400  1.00  0.00           C
ATOM   8056 1C31 POPE5 111      11.732  27.607  56.190  1.00  0.00           C
ATOM   8059 2C31 POPE5 111      11.952  26.497  57.221  1.00  0.00           C
ATOM   8062 3C31 POPE5 111      11.732  26.947  58.671  1.00  0.00           C
ATOM   8065 4C31 POPE5 111      12.592  28.157  59.091  1.00  0.00           C
ATOM   8068 5C31 POPE5 111      12.602  28.377  60.610  1.00  0.00           C
ATOM   8071 6C31 POPE5 111      13.062  29.787  61.000  1.00  0.00           C
ATOM   8075  NH3 POPE6 112     104.162  20.477  82.211  1.00  0.00           N
ATOM   8079  C12 POPE6 112     103.252  21.357  83.020  1.00  0.00           C
ATOM   8082  C11 POPE6 112     103.622  22.837  82.781  1.00  0.00           C
ATOM   8085  P   POPE6 112     102.862  25.267  83.321  1.00  0.00           P
ATOM   8086  O13 POPE6 112     101.542  25.847  83.690  1.00  0.00           O
ATOM   8087  O14 POPE6 112     104.062  25.817  83.961  1.00  0.00           O
ATOM   8088  O11 POPE6 112     102.992  25.377  81.721  1.00  0.00           O
ATOM   8089  O12 POPE6 112     102.722  23.687  83.500  1.00  0.00           O
ATOM   8090  C1  POPE6 112     101.832  24.947  81.000  1.00  0.00           C
ATOM   8093  C2  POPE6 112     101.972  25.017  79.460  1.00  0.00           C
ATOM   8095  O21 POPE6 112     100.892  24.237  78.940  1.00  0.00           O
ATOM   8096  C21 POPE6 112      99.862  24.737  78.220  1.00  0.00           C
ATOM   8097  O22 POPE6 112      98.962  24.017  77.830  1.00  0.00           O
ATOM   8098  C22 POPE6 112      99.882  26.257  78.050  1.00  0.00           C
ATOM   8101  C3  POPE6 112     103.312  24.407  78.940  1.00  0.00           C
ATOM   8104  O31 POPE6 112     103.202  23.997  77.561  1.00  0.00           O
ATOM   8105  C31 POPE6 112     103.082  24.897  76.561  1.00  0.00           C
ATOM   8106  O32 POPE6 112     102.522  24.647  75.521  1.00  0.00           O
ATOM   8107  C32 POPE6 112     103.802  26.227  76.850  1.00  0.00           C
ATOM   8110  C23 POPE6 112      98.632  26.817  77.330  1.00  0.00           C
ATOM   8113  C24 POPE6 112      98.792  28.257  76.821  1.00  0.00           C
ATOM   8116  C25 POPE6 112      99.792  28.417  75.650  1.00  0.00           C
ATOM   8119  C26 POPE6 112      99.222  29.367  74.591  1.00  0.00           C
ATOM   8122  C27 POPE6 112     100.142  29.677  73.391  1.00  0.00           C
ATOM   8125  C28 POPE6 112      99.362  30.557  72.401  1.00  0.00           C
ATOM   8128  C29 POPE6 112     100.042  31.087  71.171  1.00  0.00           C
ATOM   8130 0C21 POPE6 112      99.462  31.227  69.950  1.00  0.00           C
ATOM   8132 1C21 POPE6 112      98.062  30.847  69.560  1.00  0.00           C
ATOM   8135 2C21 POPE6 112      97.972  29.977  68.290  1.00  0.00           C
ATOM   8138 3C21 POPE6 112      98.052  30.757  66.980  1.00  0.00           C
ATOM   8141 4C21 POPE6 112      97.682  29.887  65.761  1.00  0.00           C
ATOM   8144 5C21 POPE6 112      98.842  29.057  65.201  1.00  0.00           C
ATOM   8147 6C21 POPE6 112      98.412  28.097  64.091  1.00  0.00           C
ATOM   8150 7C21 POPE6 112      99.612  27.417  63.401  1.00  0.00           C
ATOM   8153 8C21 POPE6 112      99.202  26.387  62.351  1.00  0.00           C
ATOM   8157  C33 POPE6 112     103.792  27.237  75.670  1.00  0.00           C
ATOM   8160  C34 POPE6 112     105.022  28.157  75.761  1.00  0.00           C
ATOM   8163  C35 POPE6 112     105.102  29.297  74.730  1.00  0.00           C
ATOM   8166  C36 POPE6 112     106.562  29.747  74.540  1.00  0.00           C
ATOM   8169  C37 POPE6 112     106.752  31.187  74.061  1.00  0.00           C
ATOM   8172  C38 POPE6 112     108.242  31.547  73.980  1.00  0.00           C
ATOM   8175  C39 POPE6 112     108.522  32.987  73.521  1.00  0.00           C
ATOM   8178 0C31 POPE6 112     108.282  33.207  72.030  1.00  0.00           C
ATOM   8181 1C31 POPE6 112     108.572  34.647  71.580  1.00  0.00           C
ATOM   8184 2C31 POPE6 112     108.532  34.787  70.050  1.00  0.00           C
ATOM   8187 3C31 POPE6 112     109.802  35.407  69.451  1.00  0.00           C
ATOM   8190 4C31 POPE6 112     110.052  34.847  68.050  1.00  0.00           C
ATOM   8193 5C31 POPE6 112     111.182  35.547  67.291  1.00  0.00           C
ATOM   8196 6C31 POPE6 112     111.522  34.807  66.000  1.00  0.00           C
ATOM   8200  NH3 POPE7 113      89.952  93.447  36.701  1.00  0.00           N
ATOM   8204  C12 POPE7 113      90.852  92.647  37.600  1.00  0.00           C
ATOM   8207  C11 POPE7 113      92.192  92.377  36.911  1.00  0.00           C
ATOM   8210  P   POPE7 113      94.412  91.127  37.451  1.00  0.00           P
ATOM   8211  O13 POPE7 113      94.912  90.717  36.111  1.00  0.00           O
ATOM   8212  O14 POPE7 113      94.962  92.327  38.081  1.00  0.00           O
ATOM   8213  O11 POPE7 113      94.642  89.937  38.480  1.00  0.00           O
ATOM   8214  O12 POPE7 113      92.822  91.247  37.521  1.00  0.00           O
ATOM   8215  C1  POPE7 113      94.452  90.227  39.880  1.00  0.00           C
ATOM   8218  C2  POPE7 113      95.562  89.617  40.780  1.00  0.00           C
ATOM   8220  O21 POPE7 113      95.012  89.267  42.081  1.00  0.00           O
ATOM   8221  C21 POPE7 113      94.592  90.267  42.840  1.00  0.00           C
ATOM   8222  O22 POPE7 113      94.622  91.447  42.580  1.00  0.00           O
ATOM   8223  C22 POPE7 113      93.922  89.687  44.090  1.00  0.00           C
ATOM   8226  C3  POPE7 113      96.892  90.457  40.800  1.00  0.00           C
ATOM   8229  O31 POPE7 113      97.892  90.137  41.800  1.00  0.00           O
ATOM   8230  C31 POPE7 113      98.022  88.967  42.380  1.00  0.00           C
ATOM   8231  O32 POPE7 113      97.332  87.977  42.221  1.00  0.00           O
ATOM   8232  C32 POPE7 113      99.092  89.037  43.471  1.00  0.00           C
ATOM   8235  C23 POPE7 113      94.792  89.817  45.361  1.00  0.00           C
ATOM   8238  C24 POPE7 113      93.942  90.067  46.621  1.00  0.00           C
ATOM   8241  C25 POPE7 113      93.472  88.797  47.351  1.00  0.00           C
ATOM   8244  C26 POPE7 113      94.252  88.517  48.651  1.00  0.00           C
ATOM   8247  C27 POPE7 113      93.492  87.587  49.610  1.00  0.00           C
ATOM   8250  C28 POPE7 113      94.372  86.957  50.701  1.00  0.00           C
ATOM   8253  C29 POPE7 113      94.892  87.917  51.730  1.00  0.00           C
ATOM   8255 0C21 POPE7 113      94.582  87.977  53.030  1.00  0.00           C
ATOM   8257 1C21 POPE7 113      93.572  87.157  53.800  1.00  0.00           C
ATOM   8260 2C21 POPE7 113      92.552  88.087  54.511  1.00  0.00           C
ATOM   8263 3C21 POPE7 113      93.142  88.877  55.691  1.00  0.00           C
ATOM   8266 4C21 POPE7 113      92.372  90.157  56.060  1.00  0.00           C
ATOM   8269 5C21 POPE7 113      92.192  91.187  54.921  1.00  0.00           C
ATOM   8272 6C21 POPE7 113      93.492  91.577  54.201  1.00  0.00           C
ATOM   8275 7C21 POPE7 113      93.232  92.467  52.980  1.00  0.00           C
ATOM   8278 8C21 POPE7 113      94.492  92.827  52.201  1.00  0.00           C
ATOM   8282  C33 POPE7 113      98.502  88.647  44.841  1.00  0.00           C
ATOM   8285  C34 POPE7 113      99.552  88.147  45.841  1.00  0.00           C
ATOM   8288  C35 POPE7 113     100.012  89.177  46.890  1.00  0.00           C
ATOM   8291  C36 POPE7 113     100.902  88.477  47.920  1.00  0.00           C
ATOM   8294  C37 POPE7 113     101.462  89.347  49.061  1.00  0.00           C
ATOM   8297  C38 POPE7 113     101.912  88.437  50.220  1.00  0.00           C
ATOM   8300  C39 POPE7 113     102.442  89.167  51.470  1.00  0.00           C
ATOM   8303 0C31 POPE7 113     103.822  89.797  51.291  1.00  0.00           C
ATOM   8306 1C31 POPE7 113     104.542  90.027  52.631  1.00  0.00           C
ATOM   8309 2C31 POPE7 113     105.742  90.997  52.531  1.00  0.00           C
ATOM   8312 3C31 POPE7 113     106.752  90.657  51.431  1.00  0.00           C
ATOM   8315 4C31 POPE7 113     107.592  89.397  51.691  1.00  0.00           C
ATOM   8318 5C31 POPE7 113     108.362  88.937  50.451  1.00  0.00           C
ATOM   8321 6C31 POPE7 113     109.382  87.827  50.740  1.00  0.00           C
ATOM   8325  NH3 POPE8 114      77.192 126.607  81.850  1.00  0.00           N
ATOM   8329  C12 POPE8 114      75.782 126.267  82.281  1.00  0.00           C
ATOM   8332  C11 POPE8 114      75.362 124.817  81.920  1.00  0.00           C
ATOM   8335  P   POPE8 114      73.242 123.177  82.030  1.00  0.00           P
ATOM   8336  O13 POPE8 114      73.412 122.037  82.960  1.00  0.00           O
ATOM   8337  O14 POPE8 114      71.872 123.617  81.700  1.00  0.00           O
ATOM   8338  O11 POPE8 114      73.962 122.797  80.670  1.00  0.00           O
ATOM   8339  O12 POPE8 114      74.112 124.437  82.521  1.00  0.00           O
ATOM   8340  C1  POPE8 114      74.992 121.797  80.670  1.00  0.00           C
ATOM   8343  C2  POPE8 114      76.202 122.197  79.781  1.00  0.00           C
ATOM   8345  O21 POPE8 114      76.202 121.437  78.561  1.00  0.00           O
ATOM   8346  C21 POPE8 114      75.432 121.937  77.590  1.00  0.00           C
ATOM   8347  O22 POPE8 114      74.592 122.807  77.741  1.00  0.00           O
ATOM   8348  C22 POPE8 114      75.782 121.267  76.260  1.00  0.00           C
ATOM   8351  C3  POPE8 114      77.532 121.957  80.541  1.00  0.00           C
ATOM   8354  O31 POPE8 114      78.682 121.857  79.680  1.00  0.00           O
ATOM   8355  C31 POPE8 114      79.242 123.007  79.361  1.00  0.00           C
ATOM   8356  O32 POPE8 114      78.852 124.097  79.750  1.00  0.00           O
ATOM   8357  C32 POPE8 114      80.502 122.707  78.540  1.00  0.00           C
ATOM   8360  C23 POPE8 114      76.202 122.277  75.171  1.00  0.00           C
ATOM   8363  C24 POPE8 114      76.772 121.617  73.900  1.00  0.00           C
ATOM   8366  C25 POPE8 114      75.872 120.527  73.310  1.00  0.00           C
ATOM   8369  C26 POPE8 114      75.842 120.507  71.771  1.00  0.00           C
ATOM   8372  C27 POPE8 114      75.212 119.217  71.200  1.00  0.00           C
ATOM   8375  C28 POPE8 114      74.802 119.327  69.721  1.00  0.00           C
ATOM   8378  C29 POPE8 114      73.442 119.957  69.530  1.00  0.00           C
ATOM   8380 0C21 POPE8 114      72.532 119.587  68.611  1.00  0.00           C
ATOM   8382 1C21 POPE8 114      72.732 118.517  67.571  1.00  0.00           C
ATOM   8385 2C21 POPE8 114      73.702 118.987  66.470  1.00  0.00           C
ATOM   8388 3C21 POPE8 114      73.972 117.927  65.390  1.00  0.00           C
ATOM   8391 4C21 POPE8 114      75.072 118.407  64.420  1.00  0.00           C
ATOM   8394 5C21 POPE8 114      75.352 117.447  63.261  1.00  0.00           C
ATOM   8397 6C21 POPE8 114      76.542 117.907  62.411  1.00  0.00           C
ATOM   8400 7C21 POPE8 114      76.742 117.037  61.161  1.00  0.00           C
ATOM   8403 8C21 POPE8 114      77.962 117.467  60.330  1.00  0.00           C
ATOM   8407  C33 POPE8 114      80.842 123.857  77.580  1.00  0.00           C
ATOM   8410  C34 POPE8 114      82.272 123.837  77.011  1.00  0.00           C
ATOM   8413  C35 POPE8 114      82.562 122.627  76.130  1.00  0.00           C
ATOM   8416  C36 POPE8 114      83.672 122.897  75.101  1.00  0.00           C
ATOM   8419  C37 POPE8 114      83.912 121.687  74.201  1.00  0.00           C
ATOM   8422  C38 POPE8 114      84.492 122.077  72.830  1.00  0.00           C
ATOM   8425  C39 POPE8 114      84.462 120.917  71.811  1.00  0.00           C
ATOM   8428 0C31 POPE8 114      83.172 120.807  70.980  1.00  0.00           C
ATOM   8431 1C31 POPE8 114      81.962 120.307  71.790  1.00  0.00           C
ATOM   8434 2C31 POPE8 114      80.782 119.847  70.920  1.00  0.00           C
ATOM   8437 3C31 POPE8 114      79.562 119.387  71.741  1.00  0.00           C
ATOM   8440 4C31 POPE8 114      79.852 118.187  72.640  1.00  0.00           C
ATOM   8443 5C31 POPE8 114      78.632 117.727  73.451  1.00  0.00           C
ATOM   8446 6C31 POPE8 114      78.952 116.537  74.350  1.00  0.00           C
ATOM   8450  NH3 POPE9 115       5.032  45.917  74.560  1.00  0.00           N
ATOM   8454  C12 POPE9 115       3.812  46.517  75.201  1.00  0.00           C
ATOM   8457  C11 POPE9 115       3.902  48.047  75.290  1.00  0.00           C
ATOM   8460  P   POPE9 115       2.552  50.117  76.111  1.00  0.00           P
ATOM   8461  O13 POPE9 115       1.122  50.507  76.050  1.00  0.00           O
ATOM   8462  O14 POPE9 115       3.332  50.557  77.291  1.00  0.00           O
ATOM   8463  O11 POPE9 115       3.222  50.627  74.791  1.00  0.00           O
ATOM   8464  O12 POPE9 115       2.712  48.537  75.930  1.00  0.00           O
ATOM   8465  C1  POPE9 115       4.492  51.277  74.701  1.00  0.00           C
ATOM   8468  C2  POPE9 115       4.492  52.187  73.430  1.00  0.00           C
ATOM   8470  O21 POPE9 115       5.622  52.037  72.561  1.00  0.00           O
ATOM   8471  C21 POPE9 115       5.982  50.887  72.040  1.00  0.00           C
ATOM   8472  O22 POPE9 115       5.652  49.767  72.380  1.00  0.00           O
ATOM   8473  C22 POPE9 115       6.842  51.217  70.810  1.00  0.00           C
ATOM   8476  C3  POPE9 115       4.332  53.687  73.781  1.00  0.00           C
ATOM   8479  O31 POPE9 115       3.672  54.387  72.720  1.00  0.00           O
ATOM   8480  C31 POPE9 115       4.392  54.817  71.710  1.00  0.00           C
ATOM   8481  O32 POPE9 115       5.612  54.917  71.670  1.00  0.00           O
ATOM   8482  C32 POPE9 115       3.442  55.127  70.571  1.00  0.00           C
ATOM   8485  C23 POPE9 115       5.992  51.137  69.521  1.00  0.00           C
ATOM   8488  C24 POPE9 115       6.622  51.907  68.341  1.00  0.00           C
ATOM   8491  C25 POPE9 115       5.682  52.017  67.120  1.00  0.00           C
ATOM   8494  C26 POPE9 115       5.522  50.707  66.340  1.00  0.00           C
ATOM   8497  C27 POPE9 115       4.432  50.757  65.260  1.00  0.00           C
ATOM   8500  C28 POPE9 115       4.492  49.507  64.350  1.00  0.00           C
ATOM   8503  C29 POPE9 115       3.232  49.187  63.580  1.00  0.00           C
ATOM   8505 0C21 POPE9 115       3.112  48.877  62.281  1.00  0.00           C
ATOM   8507 1C21 POPE9 115       4.222  48.807  61.251  1.00  0.00           C
ATOM   8510 2C21 POPE9 115       4.452  47.397  60.691  1.00  0.00           C
ATOM   8513 3C21 POPE9 115       5.642  47.367  59.711  1.00  0.00           C
ATOM   8516 4C21 POPE9 115       5.942  45.967  59.161  1.00  0.00           C
ATOM   8519 5C21 POPE9 115       7.192  45.947  58.261  1.00  0.00           C
ATOM   8522 6C21 POPE9 115       7.652  44.527  57.870  1.00  0.00           C
ATOM   8525 7C21 POPE9 115       8.922  44.547  57.011  1.00  0.00           C
ATOM   8528 8C21 POPE9 115       9.492  43.147  56.720  1.00  0.00           C
ATOM   8532  C33 POPE9 115       2.802  53.847  69.980  1.00  0.00           C
ATOM   8535  C34 POPE9 115       1.612  54.157  69.061  1.00  0.00           C
ATOM   8538  C35 POPE9 115       1.652  53.447  67.701  1.00  0.00           C
ATOM   8541  C36 POPE9 115       1.842  54.417  66.521  1.00  0.00           C
ATOM   8544  C37 POPE9 115       0.558  54.597  65.691  1.00  0.00           C
ATOM   8547  C38 POPE9 115       0.378  56.017  65.120  1.00  0.00           C
ATOM   8550  C39 POPE9 115      -0.922  56.157  64.311  1.00  0.00           C
ATOM   8553 0C31 POPE9 115      -0.662  56.487  62.841  1.00  0.00           C
ATOM   8556 1C31 POPE9 115      -1.902  56.397  61.951  1.00  0.00           C
ATOM   8559 2C31 POPE9 115      -1.592  56.787  60.501  1.00  0.00           C
ATOM   8562 3C31 POPE9 115      -2.712  56.447  59.500  1.00  0.00           C
ATOM   8565 4C31 POPE9 115      -4.062  57.107  59.841  1.00  0.00           C
ATOM   8568 5C31 POPE9 115      -5.102  56.917  58.730  1.00  0.00           C
ATOM   8571 6C31 POPE9 115      -6.462  57.537  59.050  1.00  0.00           C
ATOM   8575  NH3 POPE  116     127.702  -0.233  44.280  1.00  0.00           N
ATOM   8579  C12 POPE  116     127.862   1.017  43.440  1.00  0.00           C
ATOM   8582  C11 POPE  116     126.642   1.947  43.560  1.00  0.00           C
ATOM   8585  P   POPE  116     126.082   4.467  43.081  1.00  0.00           P
ATOM   8586  O13 POPE  116     126.702   5.527  42.250  1.00  0.00           O
ATOM   8587  O14 POPE  116     124.642   4.207  42.850  1.00  0.00           O
ATOM   8588  O11 POPE  116     126.362   4.757  44.610  1.00  0.00           O
ATOM   8589  O12 POPE  116     126.882   3.127  42.801  1.00  0.00           O
ATOM   8590  C1  POPE  116     127.702   4.897  45.071  1.00  0.00           C
ATOM   8593  C2  POPE  116     127.782   4.617  46.590  1.00  0.00           C
ATOM   8595  O21 POPE  116     128.772   5.517  47.161  1.00  0.00           O
ATOM   8596  C21 POPE  116     128.292   6.667  47.571  1.00  0.00           C
ATOM   8597  O22 POPE  116     127.122   6.927  47.811  1.00  0.00           O
ATOM   8598  C22 POPE  116     129.402   7.707  47.550  1.00  0.00           C
ATOM   8601  C3  POPE  116     128.172   3.137  46.890  1.00  0.00           C
ATOM   8604  O31 POPE  116     128.652   2.957  48.230  1.00  0.00           O
ATOM   8605  C31 POPE  116     127.852   3.347  49.210  1.00  0.00           C
ATOM   8606  O32 POPE  116     126.652   3.567  49.150  1.00  0.00           O
ATOM   8607  C32 POPE  116     128.782   3.537  50.410  1.00  0.00           C
ATOM   8610  C23 POPE  116     130.046   8.007  48.921  1.00  0.00           C
ATOM   8613  C24 POPE  116     130.826   9.327  48.821  1.00  0.00           C
ATOM   8616  C25 POPE  116     131.416   9.777  50.161  1.00  0.00           C
ATOM   8619  C26 POPE  116     132.276  11.047  50.050  1.00  0.00           C
ATOM   8622  C27 POPE  116     132.866  11.407  51.421  1.00  0.00           C
ATOM   8625  C28 POPE  116     133.776  12.657  51.450  1.00  0.00           C
ATOM   8628  C29 POPE  116     134.616  12.647  52.710  1.00  0.00           C
ATOM   8630 0C21 POPE  116     134.356  13.227  53.890  1.00  0.00           C
ATOM   8632 1C21 POPE  116     133.156  14.047  54.300  1.00  0.00           C
ATOM   8635 2C21 POPE  116     132.506  13.487  55.591  1.00  0.00           C
ATOM   8638 3C21 POPE  116     131.486  14.427  56.270  1.00  0.00           C
ATOM   8641 4C21 POPE  116     130.696  13.697  57.361  1.00  0.00           C
ATOM   8644 5C21 POPE  116     130.516  14.447  58.690  1.00  0.00           C
ATOM   8647 6C21 POPE  116     129.422  15.517  58.700  1.00  0.00           C
ATOM   8650 7C21 POPE  116     129.112  15.967  60.140  1.00  0.00           C
ATOM   8653 8C21 POPE  116     128.022  17.037  60.251  1.00  0.00           C
ATOM   8657  C33 POPE  116     128.302   4.587  51.421  1.00  0.00           C
ATOM   8660  C34 POPE  116     129.492   5.427  51.900  1.00  0.00           C
ATOM   8663  C35 POPE  116     129.072   6.557  52.830  1.00  0.00           C
ATOM   8666  C36 POPE  116     128.602   6.047  54.190  1.00  0.00           C
ATOM   8669  C37 POPE  116     128.162   7.167  55.140  1.00  0.00           C
ATOM   8672  C38 POPE  116     127.662   6.607  56.460  1.00  0.00           C
ATOM   8675  C39 POPE  116     127.322   7.667  57.510  1.00  0.00           C
ATOM   8678 0C31 POPE  116     126.272   7.127  58.490  1.00  0.00           C
ATOM   8681 1C31 POPE  116     126.252   7.867  59.820  1.00  0.00           C
ATOM   8684 2C31 POPE  116     125.192   7.287  60.771  1.00  0.00           C
ATOM   8687 3C31 POPE  116     124.462   8.377  61.561  1.00  0.00           C
ATOM   8690 4C31 POPE  116     123.552   7.817  62.650  1.00  0.00           C
ATOM   8693 5C31 POPE  116     122.942   8.937  63.510  1.00  0.00           C
ATOM   8696 6C31 POPE  116     122.342   8.447  64.830  1.00  0.00           C
ATOM   8700  NH3 POPE  117      31.042 108.967  42.920  1.00  0.00           N
ATOM   8704  C12 POPE  117      32.332 109.767  42.821  1.00  0.00           C
ATOM   8707  C11 POPE  117      32.742 110.097  41.370  1.00  0.00           C
ATOM   8710  P   POPE  117      34.382 112.187  41.151  1.00  0.00           P
ATOM   8711  O13 POPE  117      35.292 112.387  40.001  1.00  0.00           O
ATOM   8712  O14 POPE  117      33.102 112.937  41.140  1.00  0.00           O
ATOM   8713  O11 POPE  117      35.162 112.577  42.480  1.00  0.00           O
ATOM   8714  O12 POPE  117      34.072 110.637  41.330  1.00  0.00           O
ATOM   8715  C1  POPE  117      34.502 112.507  43.751  1.00  0.00           C
ATOM   8718  C2  POPE  117      35.412 112.967  44.921  1.00  0.00           C
ATOM   8720  O21 POPE  117      34.652 112.867  46.130  1.00  0.00           O
ATOM   8721  C21 POPE  117      34.742 111.697  46.741  1.00  0.00           C
ATOM   8722  O22 POPE  117      33.862 110.837  46.751  1.00  0.00           O
ATOM   8723  C22 POPE  117      36.062 111.557  47.491  1.00  0.00           C
ATOM   8726  C3  POPE  117      35.902 114.437  44.730  1.00  0.00           C
ATOM   8729  O31 POPE  117      35.742 115.297  45.880  1.00  0.00           O
ATOM   8730  C31 POPE  117      36.662 115.237  46.841  1.00  0.00           C
ATOM   8731  O32 POPE  117      37.712 114.627  46.780  1.00  0.00           O
ATOM   8732  C32 POPE  117      36.192 116.107  48.001  1.00  0.00           C
ATOM   8735  C23 POPE  117      35.872 111.667  49.020  1.00  0.00           C
ATOM   8738  C24 POPE  117      37.182 111.957  49.760  1.00  0.00           C
ATOM   8741  C25 POPE  117      37.952 110.687  50.140  1.00  0.00           C
ATOM   8744  C26 POPE  117      37.512 110.067  51.481  1.00  0.00           C
ATOM   8747  C27 POPE  117      38.292 108.777  51.780  1.00  0.00           C
ATOM   8750  C28 POPE  117      37.822 108.037  53.050  1.00  0.00           C
ATOM   8753  C29 POPE  117      38.292 108.667  54.341  1.00  0.00           C
ATOM   8755 0C21 POPE  117      37.582 108.727  55.480  1.00  0.00           C
ATOM   8757 1C21 POPE  117      36.212 108.147  55.691  1.00  0.00           C
ATOM   8760 2C21 POPE  117      35.912 107.687  57.130  1.00  0.00           C
ATOM   8763 3C21 POPE  117      35.852 108.847  58.131  1.00  0.00           C
ATOM   8766 4C21 POPE  117      35.162 108.497  59.460  1.00  0.00           C
ATOM   8769 5C21 POPE  117      34.912 109.757  60.290  1.00  0.00           C
ATOM   8772 6C21 POPE  117      34.062 109.537  61.550  1.00  0.00           C
ATOM   8775 7C21 POPE  117      33.712 110.867  62.240  1.00  0.00           C
ATOM   8778 8C21 POPE  117      32.832 110.707  63.480  1.00  0.00           C
ATOM   8782  C33 POPE  117      35.942 115.337  49.321  1.00  0.00           C
ATOM   8785  C34 POPE  117      35.442 116.267  50.441  1.00  0.00           C
ATOM   8788  C35 POPE  117      34.952 115.567  51.720  1.00  0.00           C
ATOM   8791  C36 POPE  117      36.052 114.837  52.501  1.00  0.00           C
ATOM   8794  C37 POPE  117      35.632 114.537  53.940  1.00  0.00           C
ATOM   8797  C38 POPE  117      36.712 113.777  54.730  1.00  0.00           C
ATOM   8800  C39 POPE  117      36.582 113.957  56.260  1.00  0.00           C
ATOM   8803 0C31 POPE  117      35.192 113.577  56.811  1.00  0.00           C
ATOM   8806 1C31 POPE  117      35.132 113.637  58.341  1.00  0.00           C
ATOM   8809 2C31 POPE  117      33.832 113.027  58.900  1.00  0.00           C
ATOM   8812 3C31 POPE  117      32.732 114.047  59.230  1.00  0.00           C
ATOM   8815 4C31 POPE  117      31.322 113.457  59.100  1.00  0.00           C
ATOM   8818 5C31 POPE  117      30.242 114.327  59.740  1.00  0.00           C
ATOM   8821 6C31 POPE  117      28.822 113.827  59.480  1.00  0.00           C
ATOM   8825  NH3 POPE  118      -3.982  58.017  77.040  1.00  0.00           N
ATOM   8829  C12 POPE  118      -2.652  58.127  77.760  1.00  0.00           C
ATOM   8832  C11 POPE  118      -1.592  57.237  77.081  1.00  0.00           C
ATOM   8835  P   POPE  118       1.002  57.167  77.571  1.00  0.00           P
ATOM   8836  O13 POPE  118       1.822  57.607  78.710  1.00  0.00           O
ATOM   8837  O14 POPE  118       1.402  55.887  76.941  1.00  0.00           O
ATOM   8838  O11 POPE  118       0.948  58.337  76.491  1.00  0.00           O
ATOM   8839  O12 POPE  118      -0.522  57.047  77.991  1.00  0.00           O
ATOM   8840  C1  POPE  118       1.582  58.227  75.210  1.00  0.00           C
ATOM   8843  C2  POPE  118       1.342  59.507  74.350  1.00  0.00           C
ATOM   8845  O21 POPE  118       1.012  59.167  72.980  1.00  0.00           O
ATOM   8846  C21 POPE  118       1.962  58.687  72.180  1.00  0.00           C
ATOM   8847  O22 POPE  118       3.052  58.257  72.520  1.00  0.00           O
ATOM   8848  C22 POPE  118       1.492  58.787  70.730  1.00  0.00           C
ATOM   8851  C3  POPE  118       2.462  60.597  74.490  1.00  0.00           C
ATOM   8854  O31 POPE  118       2.732  61.227  73.220  1.00  0.00           O
ATOM   8855  C31 POPE  118       2.212  62.427  73.001  1.00  0.00           C
ATOM   8856  O32 POPE  118       2.082  63.327  73.800  1.00  0.00           O
ATOM   8857  C32 POPE  118       1.672  62.437  71.571  1.00  0.00           C
ATOM   8860  C23 POPE  118       2.652  58.957  69.711  1.00  0.00           C
ATOM   8863  C24 POPE  118       2.132  58.957  68.261  1.00  0.00           C
ATOM   8866  C25 POPE  118       2.302  60.267  67.480  1.00  0.00           C
ATOM   8869  C26 POPE  118       3.382  60.237  66.381  1.00  0.00           C
ATOM   8872  C27 POPE  118       3.342  61.527  65.530  1.00  0.00           C
ATOM   8875  C28 POPE  118       4.522  61.737  64.560  1.00  0.00           C
ATOM   8878  C29 POPE  118       4.472  60.867  63.331  1.00  0.00           C
ATOM   8880 0C21 POPE  118       4.572  61.277  62.050  1.00  0.00           C
ATOM   8882 1C21 POPE  118       4.772  62.677  61.530  1.00  0.00           C
ATOM   8885 2C21 POPE  118       5.012  62.637  60.001  1.00  0.00           C
ATOM   8888 3C21 POPE  118       5.062  64.007  59.290  1.00  0.00           C
ATOM   8891 4C21 POPE  118       5.482  63.847  57.821  1.00  0.00           C
ATOM   8894 5C21 POPE  118       4.742  64.717  56.790  1.00  0.00           C
ATOM   8897 6C21 POPE  118       5.112  66.207  56.800  1.00  0.00           C
ATOM   8900 7C21 POPE  118       4.752  66.877  55.460  1.00  0.00           C
ATOM   8903 8C21 POPE  118       5.132  68.367  55.390  1.00  0.00           C
ATOM   8907  C33 POPE  118       2.042  63.687  70.750  1.00  0.00           C
ATOM   8910  C34 POPE  118       1.142  63.827  69.511  1.00  0.00           C
ATOM   8913  C35 POPE  118       1.432  65.077  68.681  1.00  0.00           C
ATOM   8916  C36 POPE  118       2.582  64.897  67.681  1.00  0.00           C
ATOM   8919  C37 POPE  118       2.832  66.167  66.841  1.00  0.00           C
ATOM   8922  C38 POPE  118       4.262  66.707  66.911  1.00  0.00           C
ATOM   8925  C39 POPE  118       5.252  65.907  66.050  1.00  0.00           C
ATOM   8928 0C31 POPE  118       6.622  66.587  65.971  1.00  0.00           C
ATOM   8931 1C31 POPE  118       7.572  65.907  64.971  1.00  0.00           C
ATOM   8934 2C31 POPE  118       8.912  66.657  64.841  1.00  0.00           C
ATOM   8937 3C31 POPE  118      10.102  65.927  65.480  1.00  0.00           C
ATOM   8940 4C31 POPE  118      10.622  64.747  64.641  1.00  0.00           C
ATOM   8943 5C31 POPE  118      11.862  64.077  65.251  1.00  0.00           C
ATOM   8946 6C31 POPE  118      12.562  63.107  64.290  1.00  0.00           C
ATOM   8950  NH3 POPE  119     120.822  38.937  81.951  1.00  0.00           N
ATOM   8954  C12 POPE  119     121.492  40.047  81.190  1.00  0.00           C
ATOM   8957  C11 POPE  119     120.832  41.397  81.511  1.00  0.00           C
ATOM   8960  P   POPE  119     122.922  42.897  81.241  1.00  0.00           P
ATOM   8961  O13 POPE  119     123.182  42.397  82.611  1.00  0.00           O
ATOM   8962  O14 POPE  119     123.192  44.317  80.941  1.00  0.00           O
ATOM   8963  O11 POPE  119     123.792  41.977  80.281  1.00  0.00           O
ATOM   8964  O12 POPE  119     121.442  42.497  80.821  1.00  0.00           O
ATOM   8965  C1  POPE  119     123.372  41.537  78.980  1.00  0.00           C
ATOM   8968  C2  POPE  119     123.982  42.407  77.850  1.00  0.00           C
ATOM   8970  O21 POPE  119     123.292  42.147  76.620  1.00  0.00           O
ATOM   8971  C21 POPE  119     123.612  41.257  75.691  1.00  0.00           C
ATOM   8972  O22 POPE  119     123.432  41.467  74.490  1.00  0.00           O
ATOM   8973  C22 POPE  119     124.042  39.877  76.210  1.00  0.00           C
ATOM   8976  C3  POPE  119     125.552  42.417  77.811  1.00  0.00           C
ATOM   8979  O31 POPE  119     126.152  41.837  76.640  1.00  0.00           O
ATOM   8980  C31 POPE  119     126.372  42.667  75.620  1.00  0.00           C
ATOM   8981  O32 POPE  119     126.102  43.847  75.600  1.00  0.00           O
ATOM   8982  C32 POPE  119     127.062  41.897  74.500  1.00  0.00           C
ATOM   8985  C23 POPE  119     124.332  38.937  75.001  1.00  0.00           C
ATOM   8988  C24 POPE  119     124.512  37.457  75.341  1.00  0.00           C
ATOM   8991  C25 POPE  119     124.002  36.507  74.241  1.00  0.00           C
ATOM   8994  C26 POPE  119     124.542  36.787  72.821  1.00  0.00           C
ATOM   8997  C27 POPE  119     123.482  36.527  71.730  1.00  0.00           C
ATOM   9000  C28 POPE  119     123.722  37.327  70.431  1.00  0.00           C
ATOM   9003  C29 POPE  119     124.862  36.877  69.540  1.00  0.00           C
ATOM   9005 0C21 POPE  119     124.912  37.027  68.201  1.00  0.00           C
ATOM   9007 1C21 POPE  119     123.822  37.617  67.341  1.00  0.00           C
ATOM   9010 2C21 POPE  119     123.722  37.007  65.920  1.00  0.00           C
ATOM   9013 3C21 POPE  119     124.722  37.527  64.880  1.00  0.00           C
ATOM   9016 4C21 POPE  119     124.232  37.187  63.471  1.00  0.00           C
ATOM   9019 5C21 POPE  119     125.212  37.437  62.310  1.00  0.00           C
ATOM   9022 6C21 POPE  119     125.422  38.907  61.941  1.00  0.00           C
ATOM   9025 7C21 POPE  119     125.842  39.087  60.470  1.00  0.00           C
ATOM   9028 8C21 POPE  119     126.102  40.547  60.071  1.00  0.00           C
ATOM   9032  C33 POPE  119     126.272  41.827  73.170  1.00  0.00           C
ATOM   9035  C34 POPE  119     127.192  42.157  72.000  1.00  0.00           C
ATOM   9038  C35 POPE  119     126.522  42.137  70.631  1.00  0.00           C
ATOM   9041  C36 POPE  119     127.212  43.067  69.620  1.00  0.00           C
ATOM   9044  C37 POPE  119     128.462  42.497  68.951  1.00  0.00           C
ATOM   9047  C38 POPE  119     129.312  43.567  68.230  1.00  0.00           C
ATOM   9050  C39 POPE  119     128.432  44.587  67.491  1.00  0.00           C
ATOM   9053 0C31 POPE  119     129.092  45.307  66.300  1.00  0.00           C
ATOM   9056 1C31 POPE  119     128.002  45.947  65.431  1.00  0.00           C
ATOM   9059 2C31 POPE  119     128.512  47.057  64.490  1.00  0.00           C
ATOM   9062 3C31 POPE  119     128.572  48.427  65.181  1.00  0.00           C
ATOM   9065 4C31 POPE  119     128.212  49.577  64.220  1.00  0.00           C
ATOM   9068 5C31 POPE  119     128.032  50.917  64.950  1.00  0.00           C
ATOM   9071 6C31 POPE  119     127.462  52.007  64.040  1.00  0.00           C
ATOM   9075  NH3 POPE  120      43.652   9.357  42.840  1.00  0.00           N
ATOM   9079  C12 POPE  120      43.422  10.327  41.710  1.00  0.00           C
ATOM   9082  C11 POPE  120      44.622  11.277  41.551  1.00  0.00           C
ATOM   9085  P   POPE  120      45.282  13.537  40.420  1.00  0.00           P
ATOM   9086  O13 POPE  120      46.652  13.147  40.810  1.00  0.00           O
ATOM   9087  O14 POPE  120      45.072  13.977  39.030  1.00  0.00           O
ATOM   9088  O11 POPE  120      44.642  14.517  41.501  1.00  0.00           O
ATOM   9089  O12 POPE  120      44.322  12.277  40.581  1.00  0.00           O
ATOM   9090  C1  POPE  120      45.242  14.577  42.821  1.00  0.00           C
ATOM   9093  C2  POPE  120      44.172  14.827  43.921  1.00  0.00           C
ATOM   9095  O21 POPE  120      44.702  14.727  45.251  1.00  0.00           O
ATOM   9096  C21 POPE  120      45.372  15.777  45.710  1.00  0.00           C
ATOM   9097  O22 POPE  120      45.882  16.637  45.031  1.00  0.00           O
ATOM   9098  C22 POPE  120      45.172  15.817  47.240  1.00  0.00           C
ATOM   9101  C3  POPE  120      42.982  13.827  43.810  1.00  0.00           C
ATOM   9104  O31 POPE  120      41.922  14.197  44.701  1.00  0.00           O
ATOM   9105  C31 POPE  120      41.802  13.767  45.980  1.00  0.00           C
ATOM   9106  O32 POPE  120      41.042  14.277  46.790  1.00  0.00           O
ATOM   9107  C32 POPE  120      42.742  12.627  46.400  1.00  0.00           C
ATOM   9110  C23 POPE  120      46.352  16.317  48.100  1.00  0.00           C
ATOM   9113  C24 POPE  120      45.902  16.557  49.560  1.00  0.00           C
ATOM   9116  C25 POPE  120      46.982  16.257  50.620  1.00  0.00           C
ATOM   9119  C26 POPE  120      47.332  17.437  51.540  1.00  0.00           C
ATOM   9122  C27 POPE  120      48.182  16.987  52.741  1.00  0.00           C
ATOM   9125  C28 POPE  120      48.802  18.147  53.541  1.00  0.00           C
ATOM   9128  C29 POPE  120      49.692  17.577  54.610  1.00  0.00           C
ATOM   9130 0C21 POPE  120      49.772  17.907  55.911  1.00  0.00           C
ATOM   9132 1C21 POPE  120      49.022  18.987  56.640  1.00  0.00           C
ATOM   9135 2C21 POPE  120      47.882  18.447  57.520  1.00  0.00           C
ATOM   9138 3C21 POPE  120      48.292  17.327  58.500  1.00  0.00           C
ATOM   9141 4C21 POPE  120      47.302  17.167  59.651  1.00  0.00           C
ATOM   9144 5C21 POPE  120      47.742  16.167  60.740  1.00  0.00           C
ATOM   9147 6C21 POPE  120      47.202  14.747  60.540  1.00  0.00           C
ATOM   9150 7C21 POPE  120      47.472  13.847  61.751  1.00  0.00           C
ATOM   9153 8C21 POPE  120      46.842  12.457  61.650  1.00  0.00           C
ATOM   9157  C33 POPE  120      42.982  12.667  47.931  1.00  0.00           C
ATOM   9160  C34 POPE  120      44.172  11.807  48.401  1.00  0.00           C
ATOM   9163  C35 POPE  120      44.812  12.297  49.711  1.00  0.00           C
ATOM   9166  C36 POPE  120      43.812  12.827  50.740  1.00  0.00           C
ATOM   9169  C37 POPE  120      44.402  13.037  52.141  1.00  0.00           C
ATOM   9172  C38 POPE  120      43.432  13.797  53.030  1.00  0.00           C
ATOM   9175  C39 POPE  120      43.982  14.357  54.350  1.00  0.00           C
ATOM   9178 0C31 POPE  120      43.592  15.837  54.490  1.00  0.00           C
ATOM   9181 1C31 POPE  120      43.322  16.277  55.940  1.00  0.00           C
ATOM   9184 2C31 POPE  120      42.552  17.607  56.010  1.00  0.00           C
ATOM   9187 3C31 POPE  120      43.342  18.827  55.501  1.00  0.00           C
ATOM   9190 4C31 POPE  120      42.422  20.017  55.201  1.00  0.00           C
ATOM   9193 5C31 POPE  120      43.182  21.247  54.711  1.00  0.00           C
ATOM   9196 6C31 POPE  120      42.242  22.367  54.271  1.00  0.00           C
ATOM   9200  NH3 POPE  121      12.552  92.167  83.260  1.00  0.00           N
ATOM   9204  C12 POPE  121      11.082  91.937  83.430  1.00  0.00           C
ATOM   9207  C11 POPE  121      10.752  90.497  83.850  1.00  0.00           C
ATOM   9210  P   POPE  121       8.272  89.937  84.650  1.00  0.00           P
ATOM   9211  O13 POPE  121       8.862  90.047  86.010  1.00  0.00           O
ATOM   9212  O14 POPE  121       7.692  88.607  84.341  1.00  0.00           O
ATOM   9213  O11 POPE  121       7.222  91.107  84.400  1.00  0.00           O
ATOM   9214  O12 POPE  121       9.372  90.277  83.590  1.00  0.00           O
ATOM   9215  C1  POPE  121       7.412  92.207  83.491  1.00  0.00           C
ATOM   9218  C2  POPE  121       7.072  91.927  81.981  1.00  0.00           C
ATOM   9220  O21 POPE  121       7.272  93.167  81.241  1.00  0.00           O
ATOM   9221  C21 POPE  121       7.462  92.977  79.931  1.00  0.00           C
ATOM   9222  O22 POPE  121       7.662  91.887  79.400  1.00  0.00           O
ATOM   9223  C22 POPE  121       7.292  94.277  79.161  1.00  0.00           C
ATOM   9226  C3  POPE  121       5.592  91.457  81.800  1.00  0.00           C
ATOM   9229  O31 POPE  121       5.112  91.557  80.440  1.00  0.00           O
ATOM   9230  C31 POPE  121       3.852  91.907  80.281  1.00  0.00           C
ATOM   9231  O32 POPE  121       2.992  91.947  81.151  1.00  0.00           O
ATOM   9232  C32 POPE  121       3.692  92.387  78.841  1.00  0.00           C
ATOM   9235  C23 POPE  121       7.222  94.027  77.631  1.00  0.00           C
ATOM   9238  C24 POPE  121       6.882  95.297  76.821  1.00  0.00           C
ATOM   9241  C25 POPE  121       6.192  95.027  75.470  1.00  0.00           C
ATOM   9244  C26 POPE  121       7.122  94.787  74.280  1.00  0.00           C
ATOM   9247  C27 POPE  121       6.342  94.837  72.951  1.00  0.00           C
ATOM   9250  C28 POPE  121       7.232  94.687  71.690  1.00  0.00           C
ATOM   9253  C29 POPE  121       6.442  94.937  70.420  1.00  0.00           C
ATOM   9255 0C21 POPE  121       6.642  94.397  69.201  1.00  0.00           C
ATOM   9257 1C21 POPE  121       7.702  93.407  68.791  1.00  0.00           C
ATOM   9260 2C21 POPE  121       7.152  92.177  68.010  1.00  0.00           C
ATOM   9263 3C21 POPE  121       7.692  92.047  66.571  1.00  0.00           C
ATOM   9266 4C21 POPE  121       8.872  91.077  66.421  1.00  0.00           C
ATOM   9269 5C21 POPE  121       9.242  90.897  64.940  1.00  0.00           C
ATOM   9272 6C21 POPE  121      10.422  89.947  64.651  1.00  0.00           C
ATOM   9275 7C21 POPE  121      10.702  89.867  63.140  1.00  0.00           C
ATOM   9278 8C21 POPE  121      11.832  88.907  62.751  1.00  0.00           C
ATOM   9282  C33 POPE  121       2.332  93.057  78.550  1.00  0.00           C
ATOM   9285  C34 POPE  121       2.312  93.757  77.180  1.00  0.00           C
ATOM   9288  C35 POPE  121       2.222  92.787  75.990  1.00  0.00           C
ATOM   9291  C36 POPE  121       0.788  92.287  75.771  1.00  0.00           C
ATOM   9294  C37 POPE  121       0.748  90.887  75.140  1.00  0.00           C
ATOM   9297  C38 POPE  121      -0.672  90.337  74.980  1.00  0.00           C
ATOM   9300  C39 POPE  121      -1.472  90.957  73.830  1.00  0.00           C
ATOM   9303 0C31 POPE  121      -0.932  90.547  72.450  1.00  0.00           C
ATOM   9306 1C31 POPE  121      -1.922  90.827  71.321  1.00  0.00           C
ATOM   9309 2C31 POPE  121      -1.532  90.117  70.020  1.00  0.00           C
ATOM   9312 3C31 POPE  121      -2.632  90.187  68.951  1.00  0.00           C
ATOM   9315 4C31 POPE  121      -2.532  89.067  67.920  1.00  0.00           C
ATOM   9318 5C31 POPE  121      -3.552  89.217  66.780  1.00  0.00           C
ATOM   9321 6C31 POPE  121      -3.502  88.057  65.790  1.00  0.00           C
ATOM   9325  NH3 POPE  122      17.352  10.687  82.220  1.00  0.00           N
ATOM   9329  C12 POPE  122      17.712   9.237  82.351  1.00  0.00           C
ATOM   9332  C11 POPE  122      17.082   8.687  83.631  1.00  0.00           C
ATOM   9335  P   POPE  122      16.672   6.077  83.631  1.00  0.00           P
ATOM   9336  O13 POPE  122      17.192   4.977  84.460  1.00  0.00           O
ATOM   9337  O14 POPE  122      15.252   6.447  83.811  1.00  0.00           O
ATOM   9338  O11 POPE  122      16.972   5.807  82.091  1.00  0.00           O
ATOM   9339  O12 POPE  122      17.542   7.367  83.870  1.00  0.00           O
ATOM   9340  C1  POPE  122      17.772   4.727  81.581  1.00  0.00           C
ATOM   9343  C2  POPE  122      18.782   5.217  80.500  1.00  0.00           C
ATOM   9345  O21 POPE  122      19.002   4.237  79.481  1.00  0.00           O
ATOM   9346  C21 POPE  122      19.922   3.297  79.661  1.00  0.00           C
ATOM   9347  O22 POPE  122      20.372   2.947  80.731  1.00  0.00           O
ATOM   9348  C22 POPE  122      20.192   2.637  78.301  1.00  0.00           C
ATOM   9351  C3  POPE  122      20.092   5.847  81.101  1.00  0.00           C
ATOM   9354  O31 POPE  122      21.282   5.687  80.310  1.00  0.00           O
ATOM   9355  C31 POPE  122      21.682   6.387  79.250  1.00  0.00           C
ATOM   9356  O32 POPE  122      22.772   6.277  78.730  1.00  0.00           O
ATOM   9357  C32 POPE  122      20.612   7.267  78.601  1.00  0.00           C
ATOM   9360  C23 POPE  122      21.672   2.397  77.890  1.00  0.00           C
ATOM   9363  C24 POPE  122      21.672   2.167  76.370  1.00  0.00           C
ATOM   9366  C25 POPE  122      22.932   1.667  75.650  1.00  0.00           C
ATOM   9369  C26 POPE  122      22.552   1.527  74.170  1.00  0.00           C
ATOM   9372  C27 POPE  122      23.622   1.097  73.150  1.00  0.00           C
ATOM   9375  C28 POPE  122      23.022   1.317  71.741  1.00  0.00           C
ATOM   9378  C29 POPE  122      23.642   0.567  70.591  1.00  0.00           C
ATOM   9380 0C21 POPE  122      24.292   1.117  69.550  1.00  0.00           C
ATOM   9382 1C21 POPE  122      24.582   2.587  69.350  1.00  0.00           C
ATOM   9385 2C21 POPE  122      25.002   2.907  67.900  1.00  0.00           C
ATOM   9388 3C21 POPE  122      23.832   3.037  66.920  1.00  0.00           C
ATOM   9391 4C21 POPE  122      24.262   2.817  65.460  1.00  0.00           C
ATOM   9394 5C21 POPE  122      25.322   3.797  64.921  1.00  0.00           C
ATOM   9397 6C21 POPE  122      24.742   5.047  64.251  1.00  0.00           C
ATOM   9400 7C21 POPE  122      25.832   5.927  63.620  1.00  0.00           C
ATOM   9403 8C21 POPE  122      25.302   7.167  62.900  1.00  0.00           C
ATOM   9407  C33 POPE  122      20.172   6.607  77.271  1.00  0.00           C
ATOM   9410  C34 POPE  122      19.012   7.327  76.591  1.00  0.00           C
ATOM   9413  C35 POPE  122      18.542   6.577  75.341  1.00  0.00           C
ATOM   9416  C36 POPE  122      17.202   7.127  74.830  1.00  0.00           C
ATOM   9419  C37 POPE  122      16.552   6.227  73.781  1.00  0.00           C
ATOM   9422  C38 POPE  122      15.112   6.627  73.420  1.00  0.00           C
ATOM   9425  C39 POPE  122      14.232   6.867  74.661  1.00  0.00           C
ATOM   9428 0C31 POPE  122      12.762   6.487  74.480  1.00  0.00           C
ATOM   9431 1C31 POPE  122      11.962   6.877  75.730  1.00  0.00           C
ATOM   9434 2C31 POPE  122      10.452   6.607  75.610  1.00  0.00           C
ATOM   9437 3C31 POPE  122       9.702   7.227  76.800  1.00  0.00           C
ATOM   9440 4C31 POPE  122       8.992   6.207  77.701  1.00  0.00           C
ATOM   9443 5C31 POPE  122       8.582   6.857  79.031  1.00  0.00           C
ATOM   9446 6C31 POPE  122       7.622   6.007  79.881  1.00  0.00           C
ATOM   9450  NH3 POPE  123      76.802 127.297  34.470  1.00  0.00           N
ATOM   9454  C12 POPE  123      77.272 128.701  34.670  1.00  0.00           C
ATOM   9457  C11 POPE  123      76.392 129.431  35.711  1.00  0.00           C
ATOM   9460  P   POPE  123      78.292 130.781  36.800  1.00  0.00           P
ATOM   9461  O13 POPE  123      78.312 131.741  37.941  1.00  0.00           O
ATOM   9462  O14 POPE  123      79.302 130.991  35.751  1.00  0.00           O
ATOM   9463  O11 POPE  123      78.562 129.321  37.331  1.00  0.00           O
ATOM   9464  O12 POPE  123      76.882 130.721  36.050  1.00  0.00           O
ATOM   9465  C1  POPE  123      79.372 129.061  38.471  1.00  0.00           C
ATOM   9468  C2  POPE  123      78.462 128.591  39.620  1.00  0.00           C
ATOM   9470  O21 POPE  123      79.162 128.601  40.880  1.00  0.00           O
ATOM   9471  C21 POPE  123      79.122 127.527  41.650  1.00  0.00           C
ATOM   9472  O22 POPE  123      79.282 126.377  41.310  1.00  0.00           O
ATOM   9473  C22 POPE  123      78.762 127.957  43.071  1.00  0.00           C
ATOM   9476  C3  POPE  123      77.732 127.287  39.191  1.00  0.00           C
ATOM   9479  O31 POPE  123      76.772 126.847  40.190  1.00  0.00           O
ATOM   9480  C31 POPE  123      76.342 125.607  39.901  1.00  0.00           C
ATOM   9481  O32 POPE  123      76.712 124.947  38.950  1.00  0.00           O
ATOM   9482  C32 POPE  123      75.242 125.227  40.880  1.00  0.00           C
ATOM   9485  C23 POPE  123      78.422 126.737  43.970  1.00  0.00           C
ATOM   9488  C24 POPE  123      77.632 127.097  45.231  1.00  0.00           C
ATOM   9491  C25 POPE  123      78.472 127.207  46.510  1.00  0.00           C
ATOM   9494  C26 POPE  123      77.602 127.137  47.770  1.00  0.00           C
ATOM   9497  C27 POPE  123      78.352 127.437  49.080  1.00  0.00           C
ATOM   9500  C28 POPE  123      77.462 127.267  50.330  1.00  0.00           C
ATOM   9503  C29 POPE  123      77.982 128.057  51.510  1.00  0.00           C
ATOM   9505 0C21 POPE  123      78.082 127.667  52.800  1.00  0.00           C
ATOM   9507 1C21 POPE  123      77.742 126.317  53.380  1.00  0.00           C
ATOM   9510 2C21 POPE  123      76.452 126.327  54.220  1.00  0.00           C
ATOM   9513 3C21 POPE  123      76.262 124.997  54.980  1.00  0.00           C
ATOM   9516 4C21 POPE  123      74.862 124.777  55.571  1.00  0.00           C
ATOM   9519 5C21 POPE  123      74.452 125.807  56.640  1.00  0.00           C
ATOM   9522 6C21 POPE  123      73.072 125.497  57.250  1.00  0.00           C
ATOM   9525 7C21 POPE  123      72.592 126.527  58.271  1.00  0.00           C
ATOM   9528 8C21 POPE  123      71.202 126.247  58.840  1.00  0.00           C
ATOM   9532  C33 POPE  123      75.402 123.837  41.551  1.00  0.00           C
ATOM   9535  C34 POPE  123      75.302 123.987  43.081  1.00  0.00           C
ATOM   9538  C35 POPE  123      75.322 122.687  43.890  1.00  0.00           C
ATOM   9541  C36 POPE  123      75.252 123.037  45.390  1.00  0.00           C
ATOM   9544  C37 POPE  123      75.152 121.847  46.330  1.00  0.00           C
ATOM   9547  C38 POPE  123      75.132 122.297  47.801  1.00  0.00           C
ATOM   9550  C39 POPE  123      74.922 121.137  48.770  1.00  0.00           C
ATOM   9553 0C31 POPE  123      74.722 121.587  50.220  1.00  0.00           C
ATOM   9556 1C31 POPE  123      74.282 120.407  51.091  1.00  0.00           C
ATOM   9559 2C31 POPE  123      74.082 120.737  52.580  1.00  0.00           C
ATOM   9562 3C31 POPE  123      73.562 119.507  53.331  1.00  0.00           C
ATOM   9565 4C31 POPE  123      73.602 119.637  54.851  1.00  0.00           C
ATOM   9568 5C31 POPE  123      73.042 118.387  55.540  1.00  0.00           C
ATOM   9571 6C31 POPE  123      73.092 118.457  57.071  1.00  0.00           C
ATOM   9575  NH3 POPE  124      76.272  53.477  34.210  1.00  0.00           N
ATOM   9579  C12 POPE  124      77.522  52.847  33.630  1.00  0.00           C
ATOM   9582  C11 POPE  124      77.332  51.357  33.281  1.00  0.00           C
ATOM   9585  P   POPE  124      78.692  49.287  32.440  1.00  0.00           P
ATOM   9586  O13 POPE  124      77.462  48.607  32.941  1.00  0.00           O
ATOM   9587  O14 POPE  124      79.012  49.097  31.011  1.00  0.00           O
ATOM   9588  O11 POPE  124      79.962  48.937  33.350  1.00  0.00           O
ATOM   9589  O12 POPE  124      78.542  50.847  32.711  1.00  0.00           O
ATOM   9590  C1  POPE  124      79.722  49.077  34.761  1.00  0.00           C
ATOM   9593  C2  POPE  124      80.922  48.707  35.671  1.00  0.00           C
ATOM   9595  O21 POPE  124      80.762  49.607  36.771  1.00  0.00           O
ATOM   9596  C21 POPE  124      81.392  49.337  37.870  1.00  0.00           C
ATOM   9597  O22 POPE  124      81.732  48.247  38.290  1.00  0.00           O
ATOM   9598  C22 POPE  124      81.742  50.717  38.440  1.00  0.00           C
ATOM   9601  C3  POPE  124      82.322  48.937  35.021  1.00  0.00           C
ATOM   9604  O31 POPE  124      83.372  48.697  35.990  1.00  0.00           O
ATOM   9605  C31 POPE  124      84.392  49.557  36.030  1.00  0.00           C
ATOM   9606  O32 POPE  124      84.582  50.447  35.211  1.00  0.00           O
ATOM   9607  C32 POPE  124      85.172  49.347  37.340  1.00  0.00           C
ATOM   9610  C23 POPE  124      82.482  50.757  39.791  1.00  0.00           C
ATOM   9613  C24 POPE  124      82.882  52.207  40.130  1.00  0.00           C
ATOM   9616  C25 POPE  124      83.862  52.327  41.300  1.00  0.00           C
ATOM   9619  C26 POPE  124      83.442  51.427  42.471  1.00  0.00           C
ATOM   9622  C27 POPE  124      84.232  51.667  43.751  1.00  0.00           C
ATOM   9625  C28 POPE  124      83.872  50.647  44.851  1.00  0.00           C
ATOM   9628  C29 POPE  124      82.412  50.707  45.231  1.00  0.00           C
ATOM   9630 0C21 POPE  124      81.652  49.657  45.591  1.00  0.00           C
ATOM   9632 1C21 POPE  124      82.142  48.247  45.740  1.00  0.00           C
ATOM   9635 2C21 POPE  124      82.822  48.007  47.100  1.00  0.00           C
ATOM   9638 3C21 POPE  124      81.842  47.737  48.250  1.00  0.00           C
ATOM   9641 4C21 POPE  124      82.532  47.347  49.571  1.00  0.00           C
ATOM   9644 5C21 POPE  124      83.382  46.077  49.451  1.00  0.00           C
ATOM   9647 6C21 POPE  124      83.922  45.577  50.790  1.00  0.00           C
ATOM   9650 7C21 POPE  124      84.862  44.377  50.620  1.00  0.00           C
ATOM   9653 8C21 POPE  124      85.372  43.837  51.960  1.00  0.00           C
ATOM   9657  C33 POPE  124      86.612  49.907  37.370  1.00  0.00           C
ATOM   9660  C34 POPE  124      87.102  50.267  38.791  1.00  0.00           C
ATOM   9663  C35 POPE  124      87.272  49.067  39.730  1.00  0.00           C
ATOM   9666  C36 POPE  124      87.752  49.517  41.120  1.00  0.00           C
ATOM   9669  C37 POPE  124      88.062  48.337  42.040  1.00  0.00           C
ATOM   9672  C38 POPE  124      88.432  48.757  43.480  1.00  0.00           C
ATOM   9675  C39 POPE  124      87.272  48.587  44.470  1.00  0.00           C
ATOM   9678 0C31 POPE  124      87.742  48.547  45.930  1.00  0.00           C
ATOM   9681 1C31 POPE  124      86.592  48.187  46.881  1.00  0.00           C
ATOM   9684 2C31 POPE  124      87.032  48.067  48.350  1.00  0.00           C
ATOM   9687 3C31 POPE  124      87.662  49.357  48.870  1.00  0.00           C
ATOM   9690 4C31 POPE  124      87.582  49.477  50.390  1.00  0.00           C
ATOM   9693 5C31 POPE  124      88.102  50.837  50.850  1.00  0.00           C
ATOM   9696 6C31 POPE  124      87.862  51.067  52.341  1.00  0.00           C
ATOM   9700  NH3 POPE  125      11.002  24.227  38.490  1.00  0.00           N
ATOM   9704  C12 POPE  125       9.652  24.387  39.170  1.00  0.00           C
ATOM   9707  C11 POPE  125       8.502  24.527  38.140  1.00  0.00           C
ATOM   9710  P   POPE  125       5.942  24.497  37.851  1.00  0.00           P
ATOM   9711  O13 POPE  125       6.152  25.477  36.761  1.00  0.00           O
ATOM   9712  O14 POPE  125       5.552  23.127  37.451  1.00  0.00           O
ATOM   9713  O11 POPE  125       4.792  25.097  38.760  1.00  0.00           O
ATOM   9714  O12 POPE  125       7.222  24.427  38.781  1.00  0.00           O
ATOM   9715  C1  POPE  125       5.152  25.747  39.980  1.00  0.00           C
ATOM   9718  C2  POPE  125       3.992  26.617  40.530  1.00  0.00           C
ATOM   9720  O21 POPE  125       4.282  27.287  41.771  1.00  0.00           O
ATOM   9721  C21 POPE  125       5.022  26.687  42.671  1.00  0.00           C
ATOM   9722  O22 POPE  125       6.152  26.267  42.520  1.00  0.00           O
ATOM   9723  C22 POPE  125       4.192  26.497  43.940  1.00  0.00           C
ATOM   9726  C3  POPE  125       2.662  25.807  40.691  1.00  0.00           C
ATOM   9729  O31 POPE  125       1.782  26.467  41.611  1.00  0.00           O
ATOM   9730  C31 POPE  125       0.598  25.907  41.790  1.00  0.00           C
ATOM   9731  O32 POPE  125       0.128  24.997  41.140  1.00  0.00           O
ATOM   9732  C32 POPE  125       0.008  26.417  43.110  1.00  0.00           C
ATOM   9735  C23 POPE  125       4.962  26.827  45.231  1.00  0.00           C
ATOM   9738  C24 POPE  125       4.372  26.077  46.431  1.00  0.00           C
ATOM   9741  C25 POPE  125       3.532  26.947  47.370  1.00  0.00           C
ATOM   9744  C26 POPE  125       4.372  27.737  48.380  1.00  0.00           C
ATOM   9747  C27 POPE  125       3.522  28.227  49.560  1.00  0.00           C
ATOM   9750  C28 POPE  125       4.342  28.867  50.691  1.00  0.00           C
ATOM   9753  C29 POPE  125       3.432  29.107  51.870  1.00  0.00           C
ATOM   9755 0C21 POPE  125       3.492  28.507  53.080  1.00  0.00           C
ATOM   9757 1C21 POPE  125       4.532  27.537  53.570  1.00  0.00           C
ATOM   9760 2C21 POPE  125       4.992  27.927  54.991  1.00  0.00           C
ATOM   9763 3C21 POPE  125       6.352  27.337  55.370  1.00  0.00           C
ATOM   9766 4C21 POPE  125       6.802  27.687  56.800  1.00  0.00           C
ATOM   9769 5C21 POPE  125       6.772  29.187  57.161  1.00  0.00           C
ATOM   9772 6C21 POPE  125       7.152  29.447  58.620  1.00  0.00           C
ATOM   9775 7C21 POPE  125       6.792  30.867  59.080  1.00  0.00           C
ATOM   9778 8C21 POPE  125       6.942  31.057  60.591  1.00  0.00           C
ATOM   9782  C33 POPE  125      -1.242  27.307  42.941  1.00  0.00           C
ATOM   9785  C34 POPE  125      -2.152  27.377  44.181  1.00  0.00           C
ATOM   9788  C35 POPE  125      -1.442  27.427  45.540  1.00  0.00           C
ATOM   9791  C36 POPE  125      -2.332  28.037  46.640  1.00  0.00           C
ATOM   9794  C37 POPE  125      -1.622  28.167  48.001  1.00  0.00           C
ATOM   9797  C38 POPE  125      -2.142  29.347  48.840  1.00  0.00           C
ATOM   9800  C39 POPE  125      -1.262  29.647  50.071  1.00  0.00           C
ATOM   9803 0C31 POPE  125      -1.552  28.767  51.291  1.00  0.00           C
ATOM   9806 1C31 POPE  125      -0.302  28.617  52.190  1.00  0.00           C
ATOM   9809 2C31 POPE  125      -0.622  28.507  53.690  1.00  0.00           C
ATOM   9812 3C31 POPE  125      -0.812  29.887  54.341  1.00  0.00           C
ATOM   9815 4C31 POPE  125      -1.002  29.807  55.870  1.00  0.00           C
ATOM   9818 5C31 POPE  125      -0.932  31.177  56.540  1.00  0.00           C
ATOM   9821 6C31 POPE  125      -1.192  31.147  58.050  1.00  0.00           C
ATOM   9825  NH3 POPE  126      56.992  88.297  42.271  1.00  0.00           N
ATOM   9829  C12 POPE  126      56.062  87.357  41.530  1.00  0.00           C
ATOM   9832  C11 POPE  126      56.672  85.937  41.411  1.00  0.00           C
ATOM   9835  P   POPE  126      54.742  84.127  40.891  1.00  0.00           P
ATOM   9836  O13 POPE  126      53.652  84.277  39.911  1.00  0.00           O
ATOM   9837  O14 POPE  126      55.282  82.767  41.101  1.00  0.00           O
ATOM   9838  O11 POPE  126      54.222  84.717  42.260  1.00  0.00           O
ATOM   9839  O12 POPE  126      55.912  85.127  40.530  1.00  0.00           O
ATOM   9840  C1  POPE  126      54.542  84.167  43.531  1.00  0.00           C
ATOM   9843  C2  POPE  126      54.292  85.207  44.661  1.00  0.00           C
ATOM   9845  O21 POPE  126      54.542  84.597  45.930  1.00  0.00           O
ATOM   9846  C21 POPE  126      53.652  83.787  46.491  1.00  0.00           C
ATOM   9847  O22 POPE  126      52.662  83.307  45.961  1.00  0.00           O
ATOM   9848  C22 POPE  126      54.122  83.637  47.941  1.00  0.00           C
ATOM   9851  C3  POPE  126      52.912  85.957  44.581  1.00  0.00           C
ATOM   9854  O31 POPE  126      52.572  86.497  45.870  1.00  0.00           O
ATOM   9855  C31 POPE  126      52.702  87.787  46.120  1.00  0.00           C
ATOM   9856  O32 POPE  126      53.052  88.657  45.330  1.00  0.00           O
ATOM   9857  C32 POPE  126      52.572  87.897  47.650  1.00  0.00           C
ATOM   9860  C23 POPE  126      53.312  82.717  48.880  1.00  0.00           C
ATOM   9863  C24 POPE  126      53.872  82.817  50.311  1.00  0.00           C
ATOM   9866  C25 POPE  126      53.072  82.117  51.421  1.00  0.00           C
ATOM   9869  C26 POPE  126      53.842  82.177  52.751  1.00  0.00           C
ATOM   9872  C27 POPE  126      53.082  81.597  53.951  1.00  0.00           C
ATOM   9875  C28 POPE  126      53.902  81.597  55.260  1.00  0.00           C
ATOM   9878  C29 POPE  126      53.042  81.507  56.501  1.00  0.00           C
ATOM   9880 0C21 POPE  126      52.872  80.417  57.281  1.00  0.00           C
ATOM   9882 1C21 POPE  126      53.472  79.057  57.071  1.00  0.00           C
ATOM   9885 2C21 POPE  126      53.142  78.087  58.220  1.00  0.00           C
ATOM   9888 3C21 POPE  126      53.842  78.397  59.560  1.00  0.00           C
ATOM   9891 4C21 POPE  126      53.592  77.327  60.640  1.00  0.00           C
ATOM   9894 5C21 POPE  126      54.542  76.117  60.530  1.00  0.00           C
ATOM   9897 6C21 POPE  126      54.392  75.117  61.690  1.00  0.00           C
ATOM   9900 7C21 POPE  126      55.542  74.107  61.741  1.00  0.00           C
ATOM   9903 8C21 POPE  126      55.452  73.127  62.911  1.00  0.00           C
ATOM   9907  C33 POPE  126      52.052  89.207  48.280  1.00  0.00           C
ATOM   9910  C34 POPE  126      52.152  89.077  49.800  1.00  0.00           C
ATOM   9913  C35 POPE  126      51.552  90.217  50.640  1.00  0.00           C
ATOM   9916  C36 POPE  126      51.822  89.987  52.141  1.00  0.00           C
ATOM   9919  C37 POPE  126      51.142  90.997  53.061  1.00  0.00           C
ATOM   9922  C38 POPE  126      51.892  91.227  54.381  1.00  0.00           C
ATOM   9925  C39 POPE  126      51.742  90.157  55.460  1.00  0.00           C
ATOM   9928 0C31 POPE  126      52.432  90.647  56.751  1.00  0.00           C
ATOM   9931 1C31 POPE  126      52.212  89.747  57.980  1.00  0.00           C
ATOM   9934 2C31 POPE  126      52.522  90.477  59.300  1.00  0.00           C
ATOM   9937 3C31 POPE  126      54.012  90.737  59.571  1.00  0.00           C
ATOM   9940 4C31 POPE  126      54.212  91.627  60.810  1.00  0.00           C
ATOM   9943 5C31 POPE  126      55.682  91.797  61.210  1.00  0.00           C
ATOM   9946 6C31 POPE  126      55.872  92.737  62.411  1.00  0.00           C
ATOM   9950  NH3 POPE  127      39.792  92.947  43.640  1.00  0.00           N
ATOM   9954  C12 POPE  127      40.602  92.267  44.721  1.00  0.00           C
ATOM   9957  C11 POPE  127      40.752  90.777  44.411  1.00  0.00           C
ATOM   9960  P   POPE  127      42.342  88.897  45.260  1.00  0.00           P
ATOM   9961  O13 POPE  127      41.692  87.997  44.280  1.00  0.00           O
ATOM   9962  O14 POPE  127      43.682  89.427  44.950  1.00  0.00           O
ATOM   9963  O11 POPE  127      42.352  88.117  46.650  1.00  0.00           O
ATOM   9964  O12 POPE  127      41.362  90.127  45.530  1.00  0.00           O
ATOM   9965  C1  POPE  127      43.432  88.347  47.560  1.00  0.00           C
ATOM   9968  C2  POPE  127      43.202  87.587  48.890  1.00  0.00           C
ATOM   9970  O21 POPE  127      44.332  87.837  49.760  1.00  0.00           O
ATOM   9971  C21 POPE  127      44.162  88.717  50.750  1.00  0.00           C
ATOM   9972  O22 POPE  127      43.122  89.267  51.050  1.00  0.00           O
ATOM   9973  C22 POPE  127      45.482  88.827  51.520  1.00  0.00           C
ATOM   9976  C3  POPE  127      43.052  86.057  48.671  1.00  0.00           C
ATOM   9979  O31 POPE  127      42.912  85.417  49.960  1.00  0.00           O
ATOM   9980  C31 POPE  127      44.032  84.897  50.441  1.00  0.00           C
ATOM   9981  O32 POPE  127      44.912  84.347  49.810  1.00  0.00           O
ATOM   9982  C32 POPE  127      44.172  85.397  51.881  1.00  0.00           C
ATOM   9985  C23 POPE  127      45.712  90.137  52.310  1.00  0.00           C
ATOM   9988  C24 POPE  127      46.972  89.987  53.191  1.00  0.00           C
ATOM   9991  C25 POPE  127      46.682  89.987  54.701  1.00  0.00           C
ATOM   9994  C26 POPE  127      47.322  88.817  55.460  1.00  0.00           C
ATOM   9997  C27 POPE  127      47.302  89.047  56.980  1.00  0.00           C
ATOM  10000  C28 POPE  127      47.962  87.897  57.780  1.00  0.00           C
ATOM  10003  C29 POPE  127      48.182  88.287  59.220  1.00  0.00           C
ATOM  10005 0C21 POPE  127      48.132  87.467  60.290  1.00  0.00           C
ATOM  10007 1C21 POPE  127      47.892  85.977  60.271  1.00  0.00           C
ATOM  10010 2C21 POPE  127      48.672  85.247  61.390  1.00  0.00           C
ATOM  10013 3C21 POPE  127      48.132  85.527  62.800  1.00  0.00           C
ATOM  10016 4C21 POPE  127      49.052  84.997  63.911  1.00  0.00           C
ATOM  10019 5C21 POPE  127      48.582  85.347  65.341  1.00  0.00           C
ATOM  10022 6C21 POPE  127      48.442  86.857  65.591  1.00  0.00           C
ATOM  10025 7C21 POPE  127      48.112  87.197  67.050  1.00  0.00           C
ATOM  10028 8C21 POPE  127      47.942  88.697  67.300  1.00  0.00           C
ATOM  10032  C33 POPE  127      44.842  84.417  52.870  1.00  0.00           C
ATOM  10035  C34 POPE  127      45.512  85.137  54.040  1.00  0.00           C
ATOM  10038  C35 POPE  127      44.742  85.117  55.370  1.00  0.00           C
ATOM  10041  C36 POPE  127      45.022  83.877  56.221  1.00  0.00           C
ATOM  10044  C37 POPE  127      44.452  84.037  57.631  1.00  0.00           C
ATOM  10047  C38 POPE  127      44.812  82.907  58.601  1.00  0.00           C
ATOM  10050  C39 POPE  127      44.442  83.297  60.041  1.00  0.00           C
ATOM  10053 0C31 POPE  127      44.362  82.147  61.050  1.00  0.00           C
ATOM  10056 1C31 POPE  127      44.092  82.717  62.450  1.00  0.00           C
ATOM  10059 2C31 POPE  127      43.332  81.787  63.401  1.00  0.00           C
ATOM  10062 3C31 POPE  127      44.082  80.497  63.781  1.00  0.00           C
ATOM  10065 4C31 POPE  127      43.582  79.967  65.131  1.00  0.00           C
ATOM  10068 5C31 POPE  127      44.152  78.607  65.540  1.00  0.00           C
ATOM  10071 6C31 POPE  127      43.662  78.207  66.941  1.00  0.00           C
ATOM  10075  NH3 POPE  128      43.712  54.407  82.360  1.00  0.00           N
ATOM  10079  C12 POPE  128      44.742  53.357  81.981  1.00  0.00           C
ATOM  10082  C11 POPE  128      44.132  52.017  81.490  1.00  0.00           C
ATOM  10085  P   POPE  128      44.942  49.597  80.830  1.00  0.00           P
ATOM  10086  O13 POPE  128      44.532  48.827  82.021  1.00  0.00           O
ATOM  10087  O14 POPE  128      44.052  49.617  79.661  1.00  0.00           O
ATOM  10088  O11 POPE  128      46.382  49.157  80.331  1.00  0.00           O
ATOM  10089  O12 POPE  128      45.212  51.097  81.241  1.00  0.00           O
ATOM  10090  C1  POPE  128      46.822  49.577  79.021  1.00  0.00           C
ATOM  10093  C2  POPE  128      47.302  48.377  78.150  1.00  0.00           C
ATOM  10095  O21 POPE  128      48.482  48.787  77.431  1.00  0.00           O
ATOM  10096  C21 POPE  128      48.392  49.117  76.151  1.00  0.00           C
ATOM  10097  O22 POPE  128      48.892  48.507  75.220  1.00  0.00           O
ATOM  10098  C22 POPE  128      47.722  50.477  75.990  1.00  0.00           C
ATOM  10101  C3  POPE  128      46.132  47.757  77.310  1.00  0.00           C
ATOM  10104  O31 POPE  128      46.632  47.047  76.161  1.00  0.00           O
ATOM  10105  C31 POPE  128      45.782  46.857  75.171  1.00  0.00           C
ATOM  10106  O32 POPE  128      44.572  46.867  75.251  1.00  0.00           O
ATOM  10107  C32 POPE  128      46.572  46.677  73.861  1.00  0.00           C
ATOM  10110  C23 POPE  128      47.722  50.917  74.511  1.00  0.00           C
ATOM  10113  C24 POPE  128      47.272  52.367  74.321  1.00  0.00           C
ATOM  10116  C25 POPE  128      46.692  52.617  72.931  1.00  0.00           C
ATOM  10119  C26 POPE  128      47.562  52.137  71.760  1.00  0.00           C
ATOM  10122  C27 POPE  128      46.932  52.367  70.381  1.00  0.00           C
ATOM  10125  C28 POPE  128      47.602  51.487  69.311  1.00  0.00           C
ATOM  10128  C29 POPE  128      47.002  51.567  67.931  1.00  0.00           C
ATOM  10130 0C21 POPE  128      47.662  51.377  66.760  1.00  0.00           C
ATOM  10132 1C21 POPE  128      49.122  51.037  66.631  1.00  0.00           C
ATOM  10135 2C21 POPE  128      49.902  51.747  65.491  1.00  0.00           C
ATOM  10138 3C21 POPE  128      49.702  51.097  64.111  1.00  0.00           C
ATOM  10141 4C21 POPE  128      50.812  51.427  63.091  1.00  0.00           C
ATOM  10144 5C21 POPE  128      52.172  50.797  63.430  1.00  0.00           C
ATOM  10147 6C21 POPE  128      53.152  50.767  62.250  1.00  0.00           C
ATOM  10150 7C21 POPE  128      54.472  50.047  62.580  1.00  0.00           C
ATOM  10153 8C21 POPE  128      55.392  49.827  61.381  1.00  0.00           C
ATOM  10157  C33 POPE  128      45.712  46.257  72.640  1.00  0.00           C
ATOM  10160  C34 POPE  128      46.422  46.557  71.311  1.00  0.00           C
ATOM  10163  C35 POPE  128      46.122  47.967  70.771  1.00  0.00           C
ATOM  10166  C36 POPE  128      44.902  47.997  69.830  1.00  0.00           C
ATOM  10169  C37 POPE  128      44.172  49.347  69.830  1.00  0.00           C
ATOM  10172  C38 POPE  128      43.062  49.437  68.770  1.00  0.00           C
ATOM  10175  C39 POPE  128      42.062  50.557  69.071  1.00  0.00           C
ATOM  10178 0C31 POPE  128      41.832  51.517  67.890  1.00  0.00           C
ATOM  10181 1C31 POPE  128      40.812  52.617  68.250  1.00  0.00           C
ATOM  10184 2C31 POPE  128      40.902  53.857  67.361  1.00  0.00           C
ATOM  10187 3C31 POPE  128      40.492  53.627  65.901  1.00  0.00           C
ATOM  10190 4C31 POPE  128      40.962  54.767  64.991  1.00  0.00           C
ATOM  10193 5C31 POPE  128      40.372  54.677  63.580  1.00  0.00           C
ATOM  10196 6C31 POPE  128      40.972  55.687  62.601  1.00  0.00           C
ATOM  10200  NH3 POPE  129      43.322 128.731  82.720  1.00  0.00           N
ATOM  10204  C12 POPE  129      41.952 128.671  83.360  1.00  0.00           C
ATOM  10207  C11 POPE  129      40.922 129.681  82.831  1.00  0.00           C
ATOM  10210  P   POPE  129      38.372 130.211  83.271  1.00  0.00           P
ATOM  10211  O13 POPE  129      37.472 130.241  84.440  1.00  0.00           O
ATOM  10212  O14 POPE  129      38.582 131.481  82.561  1.00  0.00           O
ATOM  10213  O11 POPE  129      37.812 129.161  82.250  1.00  0.00           O
ATOM  10214  O12 POPE  129      39.762 129.561  83.660  1.00  0.00           O
ATOM  10215  C1  POPE  129      37.132 129.601  81.070  1.00  0.00           C
ATOM  10218  C2  POPE  129      37.052 128.451  80.061  1.00  0.00           C
ATOM  10220  O21 POPE  129      36.072 128.751  79.071  1.00  0.00           O
ATOM  10221  C21 POPE  129      36.512 129.151  77.911  1.00  0.00           C
ATOM  10222  O22 POPE  129      37.522 129.791  77.690  1.00  0.00           O
ATOM  10223  C22 POPE  129      35.542 128.641  76.890  1.00  0.00           C
ATOM  10226  C3  POPE  129      36.602 127.137  80.751  1.00  0.00           C
ATOM  10229  O31 POPE  129      36.482 126.047  79.811  1.00  0.00           O
ATOM  10230  C31 POPE  129      35.272 125.647  79.431  1.00  0.00           C
ATOM  10231  O32 POPE  129      34.212 126.177  79.741  1.00  0.00           O
ATOM  10232  C32 POPE  129      35.422 124.347  78.640  1.00  0.00           C
ATOM  10235  C23 POPE  129      35.622 129.281  75.491  1.00  0.00           C
ATOM  10238  C24 POPE  129      34.642 128.531  74.591  1.00  0.00           C
ATOM  10241  C25 POPE  129      34.682 128.951  73.120  1.00  0.00           C
ATOM  10244  C26 POPE  129      33.772 128.027  72.320  1.00  0.00           C
ATOM  10247  C27 POPE  129      33.812 128.297  70.821  1.00  0.00           C
ATOM  10250  C28 POPE  129      32.952 127.267  70.071  1.00  0.00           C
ATOM  10253  C29 POPE  129      32.372 127.747  68.760  1.00  0.00           C
ATOM  10255 0C21 POPE  129      32.982 127.747  67.571  1.00  0.00           C
ATOM  10257 1C21 POPE  129      34.392 127.287  67.291  1.00  0.00           C
ATOM  10260 2C21 POPE  129      34.402 125.817  66.841  1.00  0.00           C
ATOM  10263 3C21 POPE  129      35.762 125.367  66.300  1.00  0.00           C
ATOM  10266 4C21 POPE  129      35.892 123.837  66.321  1.00  0.00           C
ATOM  10269 5C21 POPE  129      37.102 123.307  65.540  1.00  0.00           C
ATOM  10272 6C21 POPE  129      37.442 121.867  65.940  1.00  0.00           C
ATOM  10275 7C21 POPE  129      38.252 121.097  64.890  1.00  0.00           C
ATOM  10278 8C21 POPE  129      38.712 119.717  65.370  1.00  0.00           C
ATOM  10282  C33 POPE  129      34.452 124.187  77.450  1.00  0.00           C
ATOM  10285  C34 POPE  129      34.582 122.787  76.821  1.00  0.00           C
ATOM  10288  C35 POPE  129      33.762 122.597  75.540  1.00  0.00           C
ATOM  10291  C36 POPE  129      34.172 123.547  74.400  1.00  0.00           C
ATOM  10294  C37 POPE  129      33.782 123.027  73.010  1.00  0.00           C
ATOM  10297  C38 POPE  129      34.092 124.027  71.900  1.00  0.00           C
ATOM  10300  C39 POPE  129      34.202 123.407  70.491  1.00  0.00           C
ATOM  10303 0C31 POPE  129      32.952 122.657  70.031  1.00  0.00           C
ATOM  10306 1C31 POPE  129      33.022 122.257  68.541  1.00  0.00           C
ATOM  10309 2C31 POPE  129      31.812 121.427  68.071  1.00  0.00           C
ATOM  10312 3C31 POPE  129      30.522 122.257  67.911  1.00  0.00           C
ATOM  10315 4C31 POPE  129      30.362 122.857  66.510  1.00  0.00           C
ATOM  10318 5C31 POPE  129      29.182 123.827  66.421  1.00  0.00           C
ATOM  10321 6C31 POPE  129      28.882 124.297  64.991  1.00  0.00           C
ATOM  10325  NH3 POPE  130     118.712  44.057  78.240  1.00  0.00           N
ATOM  10329  C12 POPE  130     119.682  45.177  78.000  1.00  0.00           C
ATOM  10332  C11 POPE  130     121.132  44.697  77.881  1.00  0.00           C
ATOM  10335  P   POPE  130     122.262  46.827  76.760  1.00  0.00           P
ATOM  10336  O13 POPE  130     123.692  46.717  76.431  1.00  0.00           O
ATOM  10337  O14 POPE  130     121.792  48.187  77.081  1.00  0.00           O
ATOM  10338  O11 POPE  130     121.392  46.237  75.580  1.00  0.00           O
ATOM  10339  O12 POPE  130     122.002  45.817  77.940  1.00  0.00           O
ATOM  10340  C1  POPE  130     121.892  46.067  74.251  1.00  0.00           C
ATOM  10343  C2  POPE  130     122.052  44.557  73.951  1.00  0.00           C
ATOM  10345  O21 POPE  130     122.722  44.327  72.710  1.00  0.00           O
ATOM  10346  C21 POPE  130     122.222  44.747  71.571  1.00  0.00           C
ATOM  10347  O22 POPE  130     121.272  45.477  71.370  1.00  0.00           O
ATOM  10348  C22 POPE  130     123.082  44.117  70.451  1.00  0.00           C
ATOM  10351  C3  POPE  130     120.702  43.777  74.120  1.00  0.00           C
ATOM  10354  O31 POPE  130     120.282  43.027  72.960  1.00  0.00           O
ATOM  10355  C31 POPE  130     119.202  43.467  72.320  1.00  0.00           C
ATOM  10356  O32 POPE  130     118.532  44.447  72.631  1.00  0.00           O
ATOM  10357  C32 POPE  130     118.912  42.497  71.171  1.00  0.00           C
ATOM  10360  C23 POPE  130     122.282  43.727  69.190  1.00  0.00           C
ATOM  10363  C24 POPE  130     123.052  42.757  68.280  1.00  0.00           C
ATOM  10366  C25 POPE  130     123.932  43.397  67.190  1.00  0.00           C
ATOM  10369  C26 POPE  130     124.562  42.307  66.311  1.00  0.00           C
ATOM  10372  C27 POPE  130     125.492  42.837  65.201  1.00  0.00           C
ATOM  10375  C28 POPE  130     126.202  41.667  64.480  1.00  0.00           C
ATOM  10378  C29 POPE  130     127.192  42.087  63.420  1.00  0.00           C
ATOM  10380 0C21 POPE  130     128.502  41.777  63.360  1.00  0.00           C
ATOM  10382 1C21 POPE  130     129.282  40.987  64.390  1.00  0.00           C
ATOM  10385 2C21 POPE  130     129.132  39.457  64.251  1.00  0.00           C
ATOM  10388 3C21 POPE  130     129.936  38.827  63.100  1.00  0.00           C
ATOM  10391 4C21 POPE  130     129.072  37.937  62.190  1.00  0.00           C
ATOM  10394 5C21 POPE  130     129.762  36.667  61.661  1.00  0.00           C
ATOM  10397 6C21 POPE  130     129.162  35.397  62.281  1.00  0.00           C
ATOM  10400 7C21 POPE  130     129.622  34.087  61.631  1.00  0.00           C
ATOM  10403 8C21 POPE  130     129.112  32.847  62.370  1.00  0.00           C
ATOM  10407  C33 POPE  130     118.022  43.077  70.041  1.00  0.00           C
ATOM  10410  C34 POPE  130     117.092  42.007  69.441  1.00  0.00           C
ATOM  10413  C35 POPE  130     116.262  42.417  68.210  1.00  0.00           C
ATOM  10416  C36 POPE  130     115.592  43.797  68.310  1.00  0.00           C
ATOM  10419  C37 POPE  130     114.362  43.917  67.401  1.00  0.00           C
ATOM  10422  C38 POPE  130     114.372  45.077  66.381  1.00  0.00           C
ATOM  10425  C39 POPE  130     115.292  44.817  65.171  1.00  0.00           C
ATOM  10428 0C31 POPE  130     114.892  45.617  63.911  1.00  0.00           C
ATOM  10431 1C31 POPE  130     115.732  45.217  62.690  1.00  0.00           C
ATOM  10434 2C31 POPE  130     115.252  45.757  61.340  1.00  0.00           C
ATOM  10437 3C31 POPE  130     116.072  45.147  60.190  1.00  0.00           C
ATOM  10440 4C31 POPE  130     115.772  45.677  58.781  1.00  0.00           C
ATOM  10443 5C31 POPE  130     116.702  45.047  57.741  1.00  0.00           C
ATOM  10446 6C31 POPE  130     116.502  45.537  56.311  1.00  0.00           C
ATOM  10450  NH3 POPE  131       6.822  83.687  42.450  1.00  0.00           N
ATOM  10454  C12 POPE  131       7.292  84.947  41.761  1.00  0.00           C
ATOM  10457  C11 POPE  131       6.972  86.177  42.601  1.00  0.00           C
ATOM  10460  P   POPE  131       7.142  88.767  42.590  1.00  0.00           P
ATOM  10461  O13 POPE  131       8.312  89.677  42.710  1.00  0.00           O
ATOM  10462  O14 POPE  131       6.072  89.177  41.660  1.00  0.00           O
ATOM  10463  O11 POPE  131       6.532  88.407  44.001  1.00  0.00           O
ATOM  10464  O12 POPE  131       7.632  87.327  42.091  1.00  0.00           O
ATOM  10465  C1  POPE  131       7.282  88.387  45.220  1.00  0.00           C
ATOM  10468  C2  POPE  131       6.742  87.267  46.171  1.00  0.00           C
ATOM  10470  O21 POPE  131       6.242  87.767  47.440  1.00  0.00           O
ATOM  10471  C21 POPE  131       7.152  88.117  48.331  1.00  0.00           C
ATOM  10472  O22 POPE  131       8.302  88.457  48.110  1.00  0.00           O
ATOM  10473  C22 POPE  131       6.562  87.877  49.730  1.00  0.00           C
ATOM  10476  C3  POPE  131       7.722  86.047  46.380  1.00  0.00           C
ATOM  10479  O31 POPE  131       7.202  85.127  47.361  1.00  0.00           O
ATOM  10480  C31 POPE  131       6.092  84.477  46.990  1.00  0.00           C
ATOM  10481  O32 POPE  131       5.862  84.047  45.870  1.00  0.00           O
ATOM  10482  C32 POPE  131       5.132  84.637  48.170  1.00  0.00           C
ATOM  10485  C23 POPE  131       7.292  88.637  50.860  1.00  0.00           C
ATOM  10488  C24 POPE  131       6.952  88.077  52.260  1.00  0.00           C
ATOM  10491  C25 POPE  131       5.652  88.617  52.870  1.00  0.00           C
ATOM  10494  C26 POPE  131       5.362  88.167  54.311  1.00  0.00           C
ATOM  10497  C27 POPE  131       4.052  88.787  54.830  1.00  0.00           C
ATOM  10500  C28 POPE  131       3.762  88.497  56.321  1.00  0.00           C
ATOM  10503  C29 POPE  131       3.142  87.137  56.540  1.00  0.00           C
ATOM  10505 0C21 POPE  131       2.072  86.857  57.320  1.00  0.00           C
ATOM  10507 1C21 POPE  131       1.312  87.837  58.180  1.00  0.00           C
ATOM  10510 2C21 POPE  131       0.228  88.637  57.431  1.00  0.00           C
ATOM  10513 3C21 POPE  131      -1.212  88.117  57.571  1.00  0.00           C
ATOM  10516 4C21 POPE  131      -2.202  89.057  56.850  1.00  0.00           C
ATOM  10519 5C21 POPE  131      -3.622  89.127  57.440  1.00  0.00           C
ATOM  10522 6C21 POPE  131      -4.692  88.337  56.661  1.00  0.00           C
ATOM  10525 7C21 POPE  131      -6.092  88.907  56.900  1.00  0.00           C
ATOM  10528 8C21 POPE  131      -7.192  88.207  56.091  1.00  0.00           C
ATOM  10532  C33 POPE  131       3.622  84.567  47.830  1.00  0.00           C
ATOM  10535  C34 POPE  131       2.842  85.637  48.601  1.00  0.00           C
ATOM  10538  C35 POPE  131       1.322  85.597  48.380  1.00  0.00           C
ATOM  10541  C36 POPE  131       0.888  85.977  46.960  1.00  0.00           C
ATOM  10544  C37 POPE  131      -0.632  86.077  46.800  1.00  0.00           C
ATOM  10547  C38 POPE  131      -1.052  87.027  45.680  1.00  0.00           C
ATOM  10550  C39 POPE  131      -1.902  88.227  46.151  1.00  0.00           C
ATOM  10553 0C31 POPE  131      -1.252  89.107  47.230  1.00  0.00           C
ATOM  10556 1C31 POPE  131      -2.002  90.437  47.440  1.00  0.00           C
ATOM  10559 2C31 POPE  131      -1.992  90.957  48.890  1.00  0.00           C
ATOM  10562 3C31 POPE  131      -3.182  91.877  49.220  1.00  0.00           C
ATOM  10565 4C31 POPE  131      -3.272  93.157  48.380  1.00  0.00           C
ATOM  10568 5C31 POPE  131      -4.662  93.817  48.490  1.00  0.00           C
ATOM  10571 6C31 POPE  131      -4.732  95.207  47.861  1.00  0.00           C
ATOM  10575  NH3 POPE  132      99.722  -1.557  78.850  1.00  0.00           N
ATOM  10579  C12 POPE  132      98.372  -2.127  78.540  1.00  0.00           C
ATOM  10582  C11 POPE  132      97.542  -1.117  77.760  1.00  0.00           C
ATOM  10585  P   POPE  132      94.952  -1.387  78.181  1.00  0.00           P
ATOM  10586  O13 POPE  132      94.272  -2.677  78.450  1.00  0.00           O
ATOM  10587  O14 POPE  132      95.222  -0.467  79.300  1.00  0.00           O
ATOM  10588  O11 POPE  132      94.262  -0.587  76.980  1.00  0.00           O
ATOM  10589  O12 POPE  132      96.302  -1.727  77.440  1.00  0.00           O
ATOM  10590  C1  POPE  132      93.582   0.637  77.310  1.00  0.00           C
ATOM  10593  C2  POPE  132      93.462   1.567  76.080  1.00  0.00           C
ATOM  10595  O21 POPE  132      93.542   2.927  76.550  1.00  0.00           O
ATOM  10596  C21 POPE  132      94.462   3.717  75.990  1.00  0.00           C
ATOM  10597  O22 POPE  132      95.282   4.377  76.611  1.00  0.00           O
ATOM  10598  C22 POPE  132      94.192   3.917  74.490  1.00  0.00           C
ATOM  10601  C3  POPE  132      92.142   1.257  75.311  1.00  0.00           C
ATOM  10604  O31 POPE  132      91.782   2.347  74.430  1.00  0.00           O
ATOM  10605  C31 POPE  132      90.682   2.167  73.730  1.00  0.00           C
ATOM  10606  O32 POPE  132      90.012   1.157  73.661  1.00  0.00           O
ATOM  10607  C32 POPE  132      90.322   3.517  73.100  1.00  0.00           C
ATOM  10610  C23 POPE  132      95.172   4.877  73.770  1.00  0.00           C
ATOM  10613  C24 POPE  132      94.542   5.557  72.541  1.00  0.00           C
ATOM  10616  C25 POPE  132      93.952   4.607  71.491  1.00  0.00           C
ATOM  10619  C26 POPE  132      94.972   3.687  70.780  1.00  0.00           C
ATOM  10622  C27 POPE  132      94.322   2.927  69.610  1.00  0.00           C
ATOM  10625  C28 POPE  132      95.332   2.157  68.730  1.00  0.00           C
ATOM  10628  C29 POPE  132      94.652   1.647  67.480  1.00  0.00           C
ATOM  10630 0C21 POPE  132      94.892   2.057  66.221  1.00  0.00           C
ATOM  10632 1C21 POPE  132      95.922   3.087  65.821  1.00  0.00           C
ATOM  10635 2C21 POPE  132      96.022   3.327  64.300  1.00  0.00           C
ATOM  10638 3C21 POPE  132      94.862   4.147  63.721  1.00  0.00           C
ATOM  10641 4C21 POPE  132      95.032   4.447  62.221  1.00  0.00           C
ATOM  10644 5C21 POPE  132      94.572   3.307  61.300  1.00  0.00           C
ATOM  10647 6C21 POPE  132      93.072   3.357  61.000  1.00  0.00           C
ATOM  10650 7C21 POPE  132      92.602   2.157  60.171  1.00  0.00           C
ATOM  10653 8C21 POPE  132      91.132   2.237  59.730  1.00  0.00           C
ATOM  10657  C33 POPE  132      89.782   3.357  71.661  1.00  0.00           C
ATOM  10660  C34 POPE  132      89.922   4.647  70.841  1.00  0.00           C
ATOM  10663  C35 POPE  132      90.732   4.407  69.560  1.00  0.00           C
ATOM  10666  C36 POPE  132      91.042   5.677  68.751  1.00  0.00           C
ATOM  10669  C37 POPE  132      91.832   5.357  67.460  1.00  0.00           C
ATOM  10672  C38 POPE  132      91.702   6.447  66.400  1.00  0.00           C
ATOM  10675  C39 POPE  132      92.732   7.587  66.540  1.00  0.00           C
ATOM  10678 0C31 POPE  132      94.012   7.367  65.720  1.00  0.00           C
ATOM  10681 1C31 POPE  132      94.812   8.667  65.530  1.00  0.00           C
ATOM  10684 2C31 POPE  132      96.082   8.547  64.670  1.00  0.00           C
ATOM  10687 3C31 POPE  132      95.862   7.847  63.310  1.00  0.00           C
ATOM  10690 4C31 POPE  132      96.602   8.537  62.151  1.00  0.00           C
ATOM  10693 5C31 POPE  132      96.632   7.677  60.880  1.00  0.00           C
ATOM  10696 6C31 POPE  132      97.202   8.397  59.670  1.00  0.00           C
ATOM  10700  NH3 POPE  133     113.072 103.947  39.400  1.00  0.00           N
ATOM  10704  C12 POPE  133     111.722 104.627  39.441  1.00  0.00           C
ATOM  10707  C11 POPE  133     111.052 104.617  40.821  1.00  0.00           C
ATOM  10710  P   POPE  133     108.582 105.097  41.741  1.00  0.00           P
ATOM  10711  O13 POPE  133     107.802 106.357  41.621  1.00  0.00           O
ATOM  10712  O14 POPE  133     107.772 103.867  41.580  1.00  0.00           O
ATOM  10713  O11 POPE  133     109.322 105.057  43.131  1.00  0.00           O
ATOM  10714  O12 POPE  133     109.722 105.097  40.661  1.00  0.00           O
ATOM  10715  C1  POPE  133     109.732 103.827  43.751  1.00  0.00           C
ATOM  10718  C2  POPE  133     109.192 103.717  45.210  1.00  0.00           C
ATOM  10720  O21 POPE  133     110.182 103.047  46.000  1.00  0.00           O
ATOM  10721  C21 POPE  133     110.282 101.737  45.971  1.00  0.00           C
ATOM  10722  O22 POPE  133     109.752 100.957  45.200  1.00  0.00           O
ATOM  10723  C22 POPE  133     111.102 101.327  47.190  1.00  0.00           C
ATOM  10726  C3  POPE  133     107.742 103.117  45.270  1.00  0.00           C
ATOM  10729  O31 POPE  133     107.052 102.947  46.530  1.00  0.00           O
ATOM  10730  C31 POPE  133     107.412 103.267  47.751  1.00  0.00           C
ATOM  10731  O32 POPE  133     108.472 103.727  48.131  1.00  0.00           O
ATOM  10732  C32 POPE  133     106.192 103.037  48.651  1.00  0.00           C
ATOM  10735  C23 POPE  133     110.242 100.507  48.170  1.00  0.00           C
ATOM  10738  C24 POPE  133     110.702 100.657  49.620  1.00  0.00           C
ATOM  10741  C25 POPE  133     110.562  99.367  50.431  1.00  0.00           C
ATOM  10744  C26 POPE  133     110.912  99.567  51.911  1.00  0.00           C
ATOM  10747  C27 POPE  133     110.452  98.417  52.811  1.00  0.00           C
ATOM  10750  C28 POPE  133     110.612  98.757  54.300  1.00  0.00           C
ATOM  10753  C29 POPE  133     109.432  98.397  55.161  1.00  0.00           C
ATOM  10755 0C21 POPE  133     109.222  97.207  55.750  1.00  0.00           C
ATOM  10757 1C21 POPE  133     110.092  95.987  55.661  1.00  0.00           C
ATOM  10760 2C21 POPE  133     109.302  94.767  55.131  1.00  0.00           C
ATOM  10763 3C21 POPE  133     110.082  93.477  55.390  1.00  0.00           C
ATOM  10766 4C21 POPE  133     109.472  92.197  54.800  1.00  0.00           C
ATOM  10769 5C21 POPE  133     108.562  91.447  55.790  1.00  0.00           C
ATOM  10772 6C21 POPE  133     108.482  89.947  55.510  1.00  0.00           C
ATOM  10775 7C21 POPE  133     107.692  89.157  56.561  1.00  0.00           C
ATOM  10778 8C21 POPE  133     107.672  87.657  56.300  1.00  0.00           C
ATOM  10782  C33 POPE  133     106.412 103.267  50.171  1.00  0.00           C
ATOM  10785  C34 POPE  133     105.072 103.377  50.911  1.00  0.00           C
ATOM  10788  C35 POPE  133     105.162 103.607  52.431  1.00  0.00           C
ATOM  10791  C36 POPE  133     105.582 102.357  53.210  1.00  0.00           C
ATOM  10794  C37 POPE  133     105.442 102.497  54.740  1.00  0.00           C
ATOM  10797  C38 POPE  133     105.732 101.177  55.451  1.00  0.00           C
ATOM  10800  C39 POPE  133     105.922 101.267  56.970  1.00  0.00           C
ATOM  10803 0C31 POPE  133     106.262  99.897  57.571  1.00  0.00           C
ATOM  10806 1C31 POPE  133     107.012  99.997  58.911  1.00  0.00           C
ATOM  10809 2C31 POPE  133     107.512  98.627  59.411  1.00  0.00           C
ATOM  10812 3C31 POPE  133     108.532  98.737  60.550  1.00  0.00           C
ATOM  10815 4C31 POPE  133     109.922  99.197  60.071  1.00  0.00           C
ATOM  10818 5C31 POPE  133     110.872  99.537  61.230  1.00  0.00           C
ATOM  10821 6C31 POPE  133     112.282  99.897  60.740  1.00  0.00           C
ATOM  10825  NH3 POPE  134      50.232   6.197  84.130  1.00  0.00           N
ATOM  10829  C12 POPE  134      48.872   5.717  84.591  1.00  0.00           C
ATOM  10832  C11 POPE  134      48.152   5.007  83.441  1.00  0.00           C
ATOM  10835  P   POPE  134      45.772   4.187  82.831  1.00  0.00           P
ATOM  10836  O13 POPE  134      46.222   2.877  82.311  1.00  0.00           O
ATOM  10837  O14 POPE  134      44.412   4.227  83.421  1.00  0.00           O
ATOM  10838  O11 POPE  134      45.932   5.257  81.680  1.00  0.00           O
ATOM  10839  O12 POPE  134      46.862   4.617  83.900  1.00  0.00           O
ATOM  10840  C1  POPE  134      45.662   4.967  80.300  1.00  0.00           C
ATOM  10843  C2  POPE  134      46.962   4.807  79.451  1.00  0.00           C
ATOM  10845  O21 POPE  134      46.572   4.547  78.100  1.00  0.00           O
ATOM  10846  C21 POPE  134      46.432   5.567  77.300  1.00  0.00           C
ATOM  10847  O22 POPE  134      46.842   6.707  77.480  1.00  0.00           O
ATOM  10848  C22 POPE  134      45.562   5.117  76.130  1.00  0.00           C
ATOM  10851  C3  POPE  134      47.812   3.597  79.921  1.00  0.00           C
ATOM  10854  O31 POPE  134      49.062   3.477  79.210  1.00  0.00           O
ATOM  10855  C31 POPE  134      49.092   2.577  78.231  1.00  0.00           C
ATOM  10856  O32 POPE  134      48.142   1.977  77.771  1.00  0.00           O
ATOM  10857  C32 POPE  134      50.552   2.417  77.790  1.00  0.00           C
ATOM  10860  C23 POPE  134      46.182   4.007  75.251  1.00  0.00           C
ATOM  10863  C24 POPE  134      45.082   3.157  74.581  1.00  0.00           C
ATOM  10866  C25 POPE  134      45.682   2.117  73.640  1.00  0.00           C
ATOM  10869  C26 POPE  134      44.662   1.117  73.061  1.00  0.00           C
ATOM  10872  C27 POPE  134      45.302   0.347  71.900  1.00  0.00           C
ATOM  10875  C28 POPE  134      44.482  -0.837  71.351  1.00  0.00           C
ATOM  10878  C29 POPE  134      45.382  -1.607  70.420  1.00  0.00           C
ATOM  10880 0C21 POPE  134      45.082  -2.327  69.330  1.00  0.00           C
ATOM  10882 1C21 POPE  134      43.732  -2.557  68.710  1.00  0.00           C
ATOM  10885 2C21 POPE  134      43.912  -3.127  67.291  1.00  0.00           C
ATOM  10888 3C21 POPE  134      44.532  -2.117  66.300  1.00  0.00           C
ATOM  10891 4C21 POPE  134      44.852  -2.717  64.931  1.00  0.00           C
ATOM  10894 5C21 POPE  134      45.482  -1.657  64.001  1.00  0.00           C
ATOM  10897 6C21 POPE  134      45.872  -2.207  62.620  1.00  0.00           C
ATOM  10900 7C21 POPE  134      46.632  -1.167  61.780  1.00  0.00           C
ATOM  10903 8C21 POPE  134      46.972  -1.657  60.370  1.00  0.00           C
ATOM  10907  C33 POPE  134      50.742   1.827  76.370  1.00  0.00           C
ATOM  10910  C34 POPE  134      52.222   1.897  75.961  1.00  0.00           C
ATOM  10913  C35 POPE  134      52.812   0.677  75.230  1.00  0.00           C
ATOM  10916  C36 POPE  134      53.252   1.017  73.800  1.00  0.00           C
ATOM  10919  C37 POPE  134      53.982  -0.133  73.071  1.00  0.00           C
ATOM  10922  C38 POPE  134      54.022   0.127  71.550  1.00  0.00           C
ATOM  10925  C39 POPE  134      55.082  -0.667  70.771  1.00  0.00           C
ATOM  10928 0C31 POPE  134      55.092  -0.253  69.290  1.00  0.00           C
ATOM  10931 1C31 POPE  134      55.752  -1.257  68.341  1.00  0.00           C
ATOM  10934 2C31 POPE  134      55.332  -1.057  66.870  1.00  0.00           C
ATOM  10937 3C31 POPE  134      56.282  -0.173  66.041  1.00  0.00           C
ATOM  10940 4C31 POPE  134      57.382  -0.977  65.321  1.00  0.00           C
ATOM  10943 5C31 POPE  134      58.102  -0.163  64.241  1.00  0.00           C
ATOM  10946 6C31 POPE  134      59.222  -0.927  63.531  1.00  0.00           C
ATOM  10950  NH3 POPE  135     104.202   3.667  83.581  1.00  0.00           N
ATOM  10954  C12 POPE  135     104.192   5.147  83.751  1.00  0.00           C
ATOM  10957  C11 POPE  135     104.242   5.817  82.381  1.00  0.00           C
ATOM  10960  P   POPE  135     104.422   8.097  81.280  1.00  0.00           P
ATOM  10961  O13 POPE  135     103.992   9.497  81.480  1.00  0.00           O
ATOM  10962  O14 POPE  135     105.842   7.817  80.970  1.00  0.00           O
ATOM  10963  O11 POPE  135     103.552   7.447  80.141  1.00  0.00           O
ATOM  10964  O12 POPE  135     103.982   7.217  82.541  1.00  0.00           O
ATOM  10965  C1  POPE  135     104.072   7.117  78.850  1.00  0.00           C
ATOM  10968  C2  POPE  135     103.252   7.827  77.751  1.00  0.00           C
ATOM  10970  O21 POPE  135     103.252   7.157  76.470  1.00  0.00           O
ATOM  10971  C21 POPE  135     104.292   6.587  75.930  1.00  0.00           C
ATOM  10972  O22 POPE  135     105.412   6.477  76.381  1.00  0.00           O
ATOM  10973  C22 POPE  135     103.842   6.087  74.560  1.00  0.00           C
ATOM  10976  C3  POPE  135     103.602   9.347  77.611  1.00  0.00           C
ATOM  10979  O31 POPE  135     103.082   9.847  76.370  1.00  0.00           O
ATOM  10980  C31 POPE  135     103.702  10.917  75.911  1.00  0.00           C
ATOM  10981  O32 POPE  135     103.872  11.957  76.510  1.00  0.00           O
ATOM  10982  C32 POPE  135     104.422  10.497  74.630  1.00  0.00           C
ATOM  10985  C23 POPE  135     104.542   4.807  74.040  1.00  0.00           C
ATOM  10988  C24 POPE  135     103.532   3.877  73.341  1.00  0.00           C
ATOM  10991  C25 POPE  135     102.882   4.507  72.100  1.00  0.00           C
ATOM  10994  C26 POPE  135     101.512   3.907  71.771  1.00  0.00           C
ATOM  10997  C27 POPE  135     100.962   4.437  70.431  1.00  0.00           C
ATOM  11000  C28 POPE  135      99.442   4.317  70.241  1.00  0.00           C
ATOM  11003  C29 POPE  135      98.692   5.187  71.221  1.00  0.00           C
ATOM  11005 0C21 POPE  135      97.862   6.207  70.980  1.00  0.00           C
ATOM  11007 1C21 POPE  135      97.432   6.747  69.641  1.00  0.00           C
ATOM  11010 2C21 POPE  135      96.742   8.127  69.730  1.00  0.00           C
ATOM  11013 3C21 POPE  135      97.732   9.267  70.001  1.00  0.00           C
ATOM  11016 4C21 POPE  135      97.192  10.667  69.701  1.00  0.00           C
ATOM  11019 5C21 POPE  135      96.482  11.377  70.870  1.00  0.00           C
ATOM  11022 6C21 POPE  135      96.982  12.827  71.021  1.00  0.00           C
ATOM  11025 7C21 POPE  135      96.172  13.687  71.990  1.00  0.00           C
ATOM  11028 8C21 POPE  135      96.742  15.097  72.151  1.00  0.00           C
ATOM  11032  C33 POPE  135     104.252  11.437  73.420  1.00  0.00           C
ATOM  11035  C34 POPE  135     105.252  11.037  72.320  1.00  0.00           C
ATOM  11038  C35 POPE  135     104.952  11.667  70.961  1.00  0.00           C
ATOM  11041  C36 POPE  135     105.872  11.077  69.880  1.00  0.00           C
ATOM  11044  C37 POPE  135     105.592  11.617  68.471  1.00  0.00           C
ATOM  11047  C38 POPE  135     106.762  11.347  67.510  1.00  0.00           C
ATOM  11050  C39 POPE  135     106.892   9.887  67.050  1.00  0.00           C
ATOM  11053 0C31 POPE  135     106.192   9.617  65.720  1.00  0.00           C
ATOM  11056 1C31 POPE  135     106.562   8.237  65.140  1.00  0.00           C
ATOM  11059 2C31 POPE  135     105.762   7.917  63.881  1.00  0.00           C
ATOM  11062 3C31 POPE  135     105.852   6.437  63.480  1.00  0.00           C
ATOM  11065 4C31 POPE  135     105.022   6.107  62.240  1.00  0.00           C
ATOM  11068 5C31 POPE  135     104.832   4.597  62.060  1.00  0.00           C
ATOM  11071 6C31 POPE  135     104.072   4.197  60.800  1.00  0.00           C
ATOM  11075  NH3 POPE  136      95.382  11.907  35.760  1.00  0.00           N
ATOM  11079  C12 POPE  136      93.952  12.167  35.400  1.00  0.00           C
ATOM  11082  C11 POPE  136      93.222  13.117  36.350  1.00  0.00           C
ATOM  11085  P   POPE  136      91.102  14.597  36.300  1.00  0.00           P
ATOM  11086  O13 POPE  136      91.922  15.807  36.071  1.00  0.00           O
ATOM  11087  O14 POPE  136      89.722  14.587  35.760  1.00  0.00           O
ATOM  11088  O11 POPE  136      91.042  14.307  37.840  1.00  0.00           O
ATOM  11089  O12 POPE  136      91.912  13.327  35.821  1.00  0.00           O
ATOM  11090  C1  POPE  136      90.872  15.327  38.810  1.00  0.00           C
ATOM  11093  C2  POPE  136      92.002  15.197  39.851  1.00  0.00           C
ATOM  11095  O21 POPE  136      91.612  15.707  41.140  1.00  0.00           O
ATOM  11096  C21 POPE  136      91.022  16.887  41.140  1.00  0.00           C
ATOM  11097  O22 POPE  136      91.152  17.747  40.280  1.00  0.00           O
ATOM  11098  C22 POPE  136      89.932  16.827  42.221  1.00  0.00           C
ATOM  11101  C3  POPE  136      93.362  15.767  39.390  1.00  0.00           C
ATOM  11104  O31 POPE  136      94.292  15.627  40.470  1.00  0.00           O
ATOM  11105  C31 POPE  136      95.052  14.517  40.441  1.00  0.00           C
ATOM  11106  O32 POPE  136      95.112  13.737  39.500  1.00  0.00           O
ATOM  11107  C32 POPE  136      95.792  14.457  41.780  1.00  0.00           C
ATOM  11110  C23 POPE  136      90.112  17.657  43.510  1.00  0.00           C
ATOM  11113  C24 POPE  136      88.992  17.307  44.490  1.00  0.00           C
ATOM  11116  C25 POPE  136      88.952  18.167  45.761  1.00  0.00           C
ATOM  11119  C26 POPE  136      89.892  17.717  46.890  1.00  0.00           C
ATOM  11122  C27 POPE  136      89.632  18.467  48.220  1.00  0.00           C
ATOM  11125  C28 POPE  136      89.812  17.627  49.511  1.00  0.00           C
ATOM  11128  C29 POPE  136      88.492  17.327  50.200  1.00  0.00           C
ATOM  11130 0C21 POPE  136      88.272  16.957  51.470  1.00  0.00           C
ATOM  11132 1C21 POPE  136      89.272  16.767  52.580  1.00  0.00           C
ATOM  11135 2C21 POPE  136      88.722  17.287  53.931  1.00  0.00           C
ATOM  11138 3C21 POPE  136      89.672  17.007  55.101  1.00  0.00           C
ATOM  11141 4C21 POPE  136      89.432  17.887  56.340  1.00  0.00           C
ATOM  11144 5C21 POPE  136      88.112  17.657  57.081  1.00  0.00           C
ATOM  11147 6C21 POPE  136      88.172  18.257  58.500  1.00  0.00           C
ATOM  11150 7C21 POPE  136      86.832  18.247  59.251  1.00  0.00           C
ATOM  11153 8C21 POPE  136      86.962  18.687  60.710  1.00  0.00           C
ATOM  11157  C33 POPE  136      96.572  13.167  42.100  1.00  0.00           C
ATOM  11160  C34 POPE  136      97.542  13.357  43.280  1.00  0.00           C
ATOM  11163  C35 POPE  136      96.912  13.867  44.600  1.00  0.00           C
ATOM  11166  C36 POPE  136      97.572  13.247  45.841  1.00  0.00           C
ATOM  11169  C37 POPE  136      96.972  13.687  47.180  1.00  0.00           C
ATOM  11172  C38 POPE  136      97.032  12.567  48.230  1.00  0.00           C
ATOM  11175  C39 POPE  136      96.542  12.957  49.630  1.00  0.00           C
ATOM  11178 0C31 POPE  136      97.672  13.447  50.550  1.00  0.00           C
ATOM  11181 1C31 POPE  136      97.282  13.297  52.030  1.00  0.00           C
ATOM  11184 2C31 POPE  136      98.412  13.667  53.001  1.00  0.00           C
ATOM  11187 3C31 POPE  136      98.052  13.337  54.460  1.00  0.00           C
ATOM  11190 4C31 POPE  136      98.262  11.857  54.830  1.00  0.00           C
ATOM  11193 5C31 POPE  136      97.252  11.357  55.860  1.00  0.00           C
ATOM  11196 6C31 POPE  136      97.622  10.017  56.491  1.00  0.00           C
ATOM  11200  NH3 POPE  137      37.792 100.797  45.200  1.00  0.00           N
ATOM  11204  C12 POPE  137      36.412 100.777  45.800  1.00  0.00           C
ATOM  11207  C11 POPE  137      35.762  99.377  45.771  1.00  0.00           C
ATOM  11210  P   POPE  137      33.492  98.217  46.330  1.00  0.00           P
ATOM  11211  O13 POPE  137      32.262  98.647  45.631  1.00  0.00           O
ATOM  11212  O14 POPE  137      34.162  97.057  45.710  1.00  0.00           O
ATOM  11213  O11 POPE  137      33.192  97.937  47.861  1.00  0.00           O
ATOM  11214  O12 POPE  137      34.462  99.477  46.330  1.00  0.00           O
ATOM  11215  C1  POPE  137      34.272  98.137  48.800  1.00  0.00           C
ATOM  11218  C2  POPE  137      33.762  98.007  50.251  1.00  0.00           C
ATOM  11220  O21 POPE  137      34.862  98.287  51.161  1.00  0.00           O
ATOM  11221  C21 POPE  137      34.412  98.677  52.351  1.00  0.00           C
ATOM  11222  O22 POPE  137      33.282  99.067  52.590  1.00  0.00           O
ATOM  11223  C22 POPE  137      35.502  98.497  53.411  1.00  0.00           C
ATOM  11226  C3  POPE  137      33.162  96.587  50.540  1.00  0.00           C
ATOM  11229  O31 POPE  137      33.442  96.167  51.890  1.00  0.00           O
ATOM  11230  C31 POPE  137      32.522  95.477  52.531  1.00  0.00           C
ATOM  11231  O32 POPE  137      31.472  95.057  52.081  1.00  0.00           O
ATOM  11232  C32 POPE  137      32.992  95.397  53.980  1.00  0.00           C
ATOM  11235  C23 POPE  137      35.032  98.897  54.830  1.00  0.00           C
ATOM  11238  C24 POPE  137      35.702  98.077  55.951  1.00  0.00           C
ATOM  11241  C25 POPE  137      34.812  97.887  57.180  1.00  0.00           C
ATOM  11244  C26 POPE  137      34.702  99.117  58.091  1.00  0.00           C
ATOM  11247  C27 POPE  137      33.512  98.987  59.050  1.00  0.00           C
ATOM  11250  C28 POPE  137      33.322 100.187  59.980  1.00  0.00           C
ATOM  11253  C29 POPE  137      32.052 100.077  60.780  1.00  0.00           C
ATOM  11255 0C21 POPE  137      31.952  99.647  62.050  1.00  0.00           C
ATOM  11257 1C21 POPE  137      33.112  99.227  62.920  1.00  0.00           C
ATOM  11260 2C21 POPE  137      32.712  99.117  64.390  1.00  0.00           C
ATOM  11263 3C21 POPE  137      33.842  98.597  65.300  1.00  0.00           C
ATOM  11266 4C21 POPE  137      33.342  98.447  66.741  1.00  0.00           C
ATOM  11269 5C21 POPE  137      34.412  98.087  67.780  1.00  0.00           C
ATOM  11272 6C21 POPE  137      34.242  98.927  69.050  1.00  0.00           C
ATOM  11275 7C21 POPE  137      34.612  98.217  70.361  1.00  0.00           C
ATOM  11278 8C21 POPE  137      34.362  99.107  71.571  1.00  0.00           C
ATOM  11282  C33 POPE  137      32.082  94.577  54.911  1.00  0.00           C
ATOM  11285  C34 POPE  137      32.422  94.847  56.381  1.00  0.00           C
ATOM  11288  C35 POPE  137      31.682  93.957  57.390  1.00  0.00           C
ATOM  11291  C36 POPE  137      32.032  92.467  57.281  1.00  0.00           C
ATOM  11294  C37 POPE  137      32.062  91.777  58.651  1.00  0.00           C
ATOM  11297  C38 POPE  137      32.312  90.267  58.601  1.00  0.00           C
ATOM  11300  C39 POPE  137      32.392  89.627  60.001  1.00  0.00           C
ATOM  11303 0C31 POPE  137      31.122  89.857  60.841  1.00  0.00           C
ATOM  11306 1C31 POPE  137      31.142  89.137  62.201  1.00  0.00           C
ATOM  11309 2C31 POPE  137      29.902  89.517  63.030  1.00  0.00           C
ATOM  11312 3C31 POPE  137      29.812  88.847  64.411  1.00  0.00           C
ATOM  11315 4C31 POPE  137      30.962  89.217  65.361  1.00  0.00           C
ATOM  11318 5C31 POPE  137      30.542  89.137  66.830  1.00  0.00           C
ATOM  11321 6C31 POPE  137      31.702  89.377  67.811  1.00  0.00           C
ATOM  11325  NH3 POPE  138      46.962 114.497  43.730  1.00  0.00           N
ATOM  11329  C12 POPE  138      46.232 115.387  44.711  1.00  0.00           C
ATOM  11332  C11 POPE  138      46.332 116.817  44.191  1.00  0.00           C
ATOM  11335  P   POPE  138      46.042 119.267  44.620  1.00  0.00           P
ATOM  11336  O13 POPE  138      47.342 119.367  43.950  1.00  0.00           O
ATOM  11337  O14 POPE  138      44.892 119.577  43.730  1.00  0.00           O
ATOM  11338  O11 POPE  138      45.992 120.187  45.911  1.00  0.00           O
ATOM  11339  O12 POPE  138      45.852 117.767  45.150  1.00  0.00           O
ATOM  11340  C1  POPE  138      44.742 120.207  46.571  1.00  0.00           C
ATOM  11343  C2  POPE  138      44.662 121.347  47.601  1.00  0.00           C
ATOM  11345  O21 POPE  138      43.532 120.977  48.411  1.00  0.00           O
ATOM  11346  C21 POPE  138      43.772 120.587  49.641  1.00  0.00           C
ATOM  11347  O22 POPE  138      43.312 119.567  50.130  1.00  0.00           O
ATOM  11348  C22 POPE  138      44.492 121.647  50.460  1.00  0.00           C
ATOM  11351  C3  POPE  138      44.432 122.737  46.941  1.00  0.00           C
ATOM  11354  O31 POPE  138      43.642 123.627  47.780  1.00  0.00           O
ATOM  11355  C31 POPE  138      44.262 124.677  48.300  1.00  0.00           C
ATOM  11356  O32 POPE  138      45.452 124.897  48.201  1.00  0.00           O
ATOM  11357  C32 POPE  138      43.282 125.467  49.170  1.00  0.00           C
ATOM  11360  C23 POPE  138      43.852 121.637  51.850  1.00  0.00           C
ATOM  11363  C24 POPE  138      44.072 122.907  52.671  1.00  0.00           C
ATOM  11366  C25 POPE  138      43.182 122.857  53.921  1.00  0.00           C
ATOM  11369  C26 POPE  138      43.802 122.067  55.080  1.00  0.00           C
ATOM  11372  C27 POPE  138      42.792 121.867  56.230  1.00  0.00           C
ATOM  11375  C28 POPE  138      43.362 121.057  57.411  1.00  0.00           C
ATOM  11378  C29 POPE  138      42.342 120.967  58.521  1.00  0.00           C
ATOM  11380 0C21 POPE  138      42.592 120.757  59.820  1.00  0.00           C
ATOM  11382 1C21 POPE  138      43.932 120.467  60.451  1.00  0.00           C
ATOM  11385 2C21 POPE  138      43.742 119.697  61.771  1.00  0.00           C
ATOM  11388 3C21 POPE  138      45.052 119.457  62.541  1.00  0.00           C
ATOM  11391 4C21 POPE  138      44.852 118.827  63.931  1.00  0.00           C
ATOM  11394 5C21 POPE  138      44.122 119.757  64.921  1.00  0.00           C
ATOM  11397 6C21 POPE  138      44.142 119.227  66.370  1.00  0.00           C
ATOM  11400 7C21 POPE  138      43.512 120.217  67.361  1.00  0.00           C
ATOM  11403 8C21 POPE  138      43.612 119.747  68.821  1.00  0.00           C
ATOM  11407  C33 POPE  138      43.942 126.657  49.901  1.00  0.00           C
ATOM  11410  C34 POPE  138      42.972 127.347  50.880  1.00  0.00           C
ATOM  11413  C35 POPE  138      43.592 127.717  52.240  1.00  0.00           C
ATOM  11416  C36 POPE  138      43.672 126.537  53.230  1.00  0.00           C
ATOM  11419  C37 POPE  138      44.172 126.907  54.641  1.00  0.00           C
ATOM  11422  C38 POPE  138      43.832 125.847  55.701  1.00  0.00           C
ATOM  11425  C39 POPE  138      44.082 126.257  57.161  1.00  0.00           C
ATOM  11428 0C31 POPE  138      43.002 125.697  58.100  1.00  0.00           C
ATOM  11431 1C31 POPE  138      43.472 125.427  59.530  1.00  0.00           C
ATOM  11434 2C31 POPE  138      42.312 125.017  60.460  1.00  0.00           C
ATOM  11437 3C31 POPE  138      42.792 124.157  61.640  1.00  0.00           C
ATOM  11440 4C31 POPE  138      41.792 124.107  62.800  1.00  0.00           C
ATOM  11443 5C31 POPE  138      42.262 123.177  63.931  1.00  0.00           C
ATOM  11446 6C31 POPE  138      41.492 123.397  65.230  1.00  0.00           C
ATOM  11450  NH3 POPE  139     112.302  17.817  37.361  1.00  0.00           N
ATOM  11454  C12 POPE  139     112.262  18.317  35.941  1.00  0.00           C
ATOM  11457  C11 POPE  139     112.182  19.847  35.941  1.00  0.00           C
ATOM  11460  P   POPE  139     111.872  21.857  34.230  1.00  0.00           P
ATOM  11461  O13 POPE  139     112.702  22.147  33.041  1.00  0.00           O
ATOM  11462  O14 POPE  139     110.412  22.107  34.180  1.00  0.00           O
ATOM  11463  O11 POPE  139     112.482  22.707  35.411  1.00  0.00           O
ATOM  11464  O12 POPE  139     112.182  20.337  34.610  1.00  0.00           O
ATOM  11465  C1  POPE  139     111.772  22.907  36.631  1.00  0.00           C
ATOM  11468  C2  POPE  139     112.322  24.127  37.390  1.00  0.00           C
ATOM  11470  O21 POPE  139     112.282  23.857  38.800  1.00  0.00           O
ATOM  11471  C21 POPE  139     111.102  23.897  39.400  1.00  0.00           C
ATOM  11472  O22 POPE  139     110.022  24.117  38.890  1.00  0.00           O
ATOM  11473  C22 POPE  139     111.342  23.487  40.850  1.00  0.00           C
ATOM  11476  C3  POPE  139     111.672  25.487  36.980  1.00  0.00           C
ATOM  11479  O31 POPE  139     111.682  26.417  38.081  1.00  0.00           O
ATOM  11480  C31 POPE  139     112.882  26.857  38.370  1.00  0.00           C
ATOM  11481  O32 POPE  139     113.862  26.797  37.630  1.00  0.00           O
ATOM  11482  C32 POPE  139     112.942  27.347  39.810  1.00  0.00           C
ATOM  11485  C23 POPE  139     110.572  24.257  41.930  1.00  0.00           C
ATOM  11488  C24 POPE  139     110.792  23.577  43.290  1.00  0.00           C
ATOM  11491  C25 POPE  139     112.002  24.097  44.080  1.00  0.00           C
ATOM  11494  C26 POPE  139     111.642  25.307  44.960  1.00  0.00           C
ATOM  11497  C27 POPE  139     112.592  25.437  46.151  1.00  0.00           C
ATOM  11500  C28 POPE  139     112.122  26.447  47.211  1.00  0.00           C
ATOM  11503  C29 POPE  139     112.902  26.267  48.480  1.00  0.00           C
ATOM  11505 0C21 POPE  139     112.582  26.747  49.690  1.00  0.00           C
ATOM  11507 1C21 POPE  139     111.402  27.617  50.041  1.00  0.00           C
ATOM  11510 2C21 POPE  139     111.862  28.977  50.620  1.00  0.00           C
ATOM  11513 3C21 POPE  139     110.912  29.507  51.701  1.00  0.00           C
ATOM  11516 4C21 POPE  139     111.252  30.927  52.180  1.00  0.00           C
ATOM  11519 5C21 POPE  139     112.592  31.027  52.931  1.00  0.00           C
ATOM  11522 6C21 POPE  139     112.762  32.387  53.630  1.00  0.00           C
ATOM  11525 7C21 POPE  139     114.052  32.497  54.441  1.00  0.00           C
ATOM  11528 8C21 POPE  139     114.102  33.757  55.311  1.00  0.00           C
ATOM  11532  C33 POPE  139     114.402  27.257  40.330  1.00  0.00           C
ATOM  11535  C34 POPE  139     114.542  27.447  41.841  1.00  0.00           C
ATOM  11538  C35 POPE  139     114.362  28.897  42.300  1.00  0.00           C
ATOM  11541  C36 POPE  139     115.512  29.827  41.881  1.00  0.00           C
ATOM  11544  C37 POPE  139     115.272  31.287  42.281  1.00  0.00           C
ATOM  11547  C38 POPE  139     116.362  32.227  41.751  1.00  0.00           C
ATOM  11550  C39 POPE  139     117.502  32.507  42.741  1.00  0.00           C
ATOM  11553 0C31 POPE  139     117.112  33.497  43.840  1.00  0.00           C
ATOM  11556 1C31 POPE  139     118.322  34.167  44.521  1.00  0.00           C
ATOM  11559 2C31 POPE  139     117.882  35.287  45.470  1.00  0.00           C
ATOM  11562 3C31 POPE  139     119.032  36.187  45.971  1.00  0.00           C
ATOM  11565 4C31 POPE  139     120.072  35.477  46.831  1.00  0.00           C
ATOM  11568 5C31 POPE  139     120.852  36.487  47.690  1.00  0.00           C
ATOM  11571 6C31 POPE  139     122.062  35.867  48.401  1.00  0.00           C
ATOM  11575  NH3 POPE  140     112.052 127.057  84.741  1.00  0.00           N
ATOM  11579  C12 POPE  140     111.972 128.531  84.470  1.00  0.00           C
ATOM  11582  C11 POPE  140     110.512 128.841  84.101  1.00  0.00           C
ATOM  11585  P   POPE  140     108.832 130.711  83.701  1.00  0.00           P
ATOM  11586  O13 POPE  140     107.812 130.011  84.501  1.00  0.00           O
ATOM  11587  O14 POPE  140     108.772 132.181  83.741  1.00  0.00           O
ATOM  11588  O11 POPE  140     108.742 130.281  82.171  1.00  0.00           O
ATOM  11589  O12 POPE  140     110.272 130.241  84.180  1.00  0.00           O
ATOM  11590  C1  POPE  140     109.792 130.651  81.271  1.00  0.00           C
ATOM  11593  C2  POPE  140     109.442 130.311  79.781  1.00  0.00           C
ATOM  11595  O21 POPE  140     110.652 130.231  79.001  1.00  0.00           O
ATOM  11596  C21 POPE  140     111.392 129.171  79.230  1.00  0.00           C
ATOM  11597  O22 POPE  140     112.382 129.121  79.940  1.00  0.00           O
ATOM  11598  C22 POPE  140     110.842 128.017  78.400  1.00  0.00           C
ATOM  11601  C3  POPE  140     108.462 131.341  79.130  1.00  0.00           C
ATOM  11604  O31 POPE  140     108.442 131.361  77.681  1.00  0.00           O
ATOM  11605  C31 POPE  140     107.672 130.441  77.100  1.00  0.00           C
ATOM  11606  O32 POPE  140     107.102 129.521  77.661  1.00  0.00           O
ATOM  11607  C32 POPE  140     107.692 130.611  75.571  1.00  0.00           C
ATOM  11610  C23 POPE  140     111.742 126.767  78.380  1.00  0.00           C
ATOM  11613  C24 POPE  140     111.122 125.637  77.541  1.00  0.00           C
ATOM  11616  C25 POPE  140     112.142 124.907  76.681  1.00  0.00           C
ATOM  11619  C26 POPE  140     113.062 123.987  77.491  1.00  0.00           C
ATOM  11622  C27 POPE  140     114.132 123.367  76.611  1.00  0.00           C
ATOM  11625  C28 POPE  140     115.002 122.367  77.370  1.00  0.00           C
ATOM  11628  C29 POPE  140     116.222 122.087  76.561  1.00  0.00           C
ATOM  11630 0C21 POPE  140     116.822 120.917  76.300  1.00  0.00           C
ATOM  11632 1C21 POPE  140     116.412 119.537  76.710  1.00  0.00           C
ATOM  11635 2C21 POPE  140     116.472 118.587  75.501  1.00  0.00           C
ATOM  11638 3C21 POPE  140     115.312 118.817  74.521  1.00  0.00           C
ATOM  11641 4C21 POPE  140     115.592 118.647  73.021  1.00  0.00           C
ATOM  11644 5C21 POPE  140     115.792 119.987  72.291  1.00  0.00           C
ATOM  11647 6C21 POPE  140     115.592 119.857  70.771  1.00  0.00           C
ATOM  11650 7C21 POPE  140     115.802 121.187  70.031  1.00  0.00           C
ATOM  11653 8C21 POPE  140     115.592 121.067  68.521  1.00  0.00           C
ATOM  11657  C33 POPE  140     107.012 129.381  74.880  1.00  0.00           C
ATOM  11660  C34 POPE  140     107.032 129.311  73.341  1.00  0.00           C
ATOM  11663  C35 POPE  140     106.732 127.867  72.890  1.00  0.00           C
ATOM  11666  C36 POPE  140     106.332 127.667  71.431  1.00  0.00           C
ATOM  11669  C37 POPE  140     106.002 126.177  71.200  1.00  0.00           C
ATOM  11672  C38 POPE  140     105.152 125.847  69.960  1.00  0.00           C
ATOM  11675  C39 POPE  140     105.942 125.797  68.651  1.00  0.00           C
ATOM  11678 0C31 POPE  140     105.132 125.107  67.541  1.00  0.00           C
ATOM  11681 1C31 POPE  140     105.232 125.817  66.190  1.00  0.00           C
ATOM  11684 2C31 POPE  140     104.112 125.437  65.201  1.00  0.00           C
ATOM  11687 3C31 POPE  140     104.062 123.927  64.921  1.00  0.00           C
ATOM  11690 4C31 POPE  140     103.612 123.587  63.490  1.00  0.00           C
ATOM  11693 5C31 POPE  140     103.812 122.107  63.150  1.00  0.00           C
ATOM  11696 6C31 POPE  140     103.562 121.777  61.681  1.00  0.00           C
ATOM  11700  NH3 POPE  141      59.882  83.377  40.150  1.00  0.00           N
ATOM  11704  C12 POPE  141      60.932  82.297  40.311  1.00  0.00           C
ATOM  11707  C11 POPE  141      60.582  81.047  39.470  1.00  0.00           C
ATOM  11710  P   POPE  141      61.872  78.967  40.501  1.00  0.00           P
ATOM  11711  O13 POPE  141      61.112  77.737  40.171  1.00  0.00           O
ATOM  11712  O14 POPE  141      63.312  78.847  40.780  1.00  0.00           O
ATOM  11713  O11 POPE  141      61.182  79.637  41.741  1.00  0.00           O
ATOM  11714  O12 POPE  141      61.652  80.097  39.411  1.00  0.00           O
ATOM  11715  C1  POPE  141      61.512  79.307  43.081  1.00  0.00           C
ATOM  11718  C2  POPE  141      60.472  79.987  44.001  1.00  0.00           C
ATOM  11720  O21 POPE  141      60.492  79.627  45.400  1.00  0.00           O
ATOM  11721  C21 POPE  141      61.602  79.247  46.010  1.00  0.00           C
ATOM  11722  O22 POPE  141      62.502  78.567  45.561  1.00  0.00           O
ATOM  11723  C22 POPE  141      61.622  79.917  47.390  1.00  0.00           C
ATOM  11726  C3  POPE  141      59.012  79.807  43.461  1.00  0.00           C
ATOM  11729  O31 POPE  141      58.232  81.017  43.380  1.00  0.00           O
ATOM  11730  C31 POPE  141      57.292  81.237  44.321  1.00  0.00           C
ATOM  11731  O32 POPE  141      56.182  81.667  44.080  1.00  0.00           O
ATOM  11732  C32 POPE  141      57.802  80.897  45.720  1.00  0.00           C
ATOM  11735  C23 POPE  141      63.052  80.097  47.941  1.00  0.00           C
ATOM  11738  C24 POPE  141      63.202  81.297  48.900  1.00  0.00           C
ATOM  11741  C25 POPE  141      62.482  81.137  50.251  1.00  0.00           C
ATOM  11744  C26 POPE  141      63.232  80.237  51.251  1.00  0.00           C
ATOM  11747  C27 POPE  141      62.582  80.237  52.640  1.00  0.00           C
ATOM  11750  C28 POPE  141      63.452  79.517  53.690  1.00  0.00           C
ATOM  11753  C29 POPE  141      62.942  79.647  55.111  1.00  0.00           C
ATOM  11755 0C21 POPE  141      63.652  79.967  56.210  1.00  0.00           C
ATOM  11757 1C21 POPE  141      65.132  80.287  56.291  1.00  0.00           C
ATOM  11760 2C21 POPE  141      65.432  81.667  56.920  1.00  0.00           C
ATOM  11763 3C21 POPE  141      65.372  81.697  58.451  1.00  0.00           C
ATOM  11766 4C21 POPE  141      65.542  83.127  59.001  1.00  0.00           C
ATOM  11769 5C21 POPE  141      65.952  83.187  60.480  1.00  0.00           C
ATOM  11772 6C21 POPE  141      64.802  82.967  61.480  1.00  0.00           C
ATOM  11775 7C21 POPE  141      65.282  83.077  62.940  1.00  0.00           C
ATOM  11778 8C21 POPE  141      64.152  83.047  63.970  1.00  0.00           C
ATOM  11782  C33 POPE  141      57.122  81.647  46.881  1.00  0.00           C
ATOM  11785  C34 POPE  141      57.622  81.107  48.220  1.00  0.00           C
ATOM  11788  C35 POPE  141      57.512  82.087  49.400  1.00  0.00           C
ATOM  11791  C36 POPE  141      58.892  82.357  50.010  1.00  0.00           C
ATOM  11794  C37 POPE  141      58.922  83.517  51.010  1.00  0.00           C
ATOM  11797  C38 POPE  141      60.372  83.757  51.450  1.00  0.00           C
ATOM  11800  C39 POPE  141      60.552  84.787  52.561  1.00  0.00           C
ATOM  11803 0C31 POPE  141      60.382  86.257  52.151  1.00  0.00           C
ATOM  11806 1C31 POPE  141      61.062  87.137  53.210  1.00  0.00           C
ATOM  11809 2C31 POPE  141      60.782  88.637  53.100  1.00  0.00           C
ATOM  11812 3C31 POPE  141      61.512  89.357  54.241  1.00  0.00           C
ATOM  11815 4C31 POPE  141      61.512  90.877  54.100  1.00  0.00           C
ATOM  11818 5C31 POPE  141      62.272  91.587  55.230  1.00  0.00           C
ATOM  11821 6C31 POPE  141      61.982  93.087  55.350  1.00  0.00           C
ATOM  11825  NH3 POPE  142     127.342  65.277  80.701  1.00  0.00           N
ATOM  11829  C12 POPE  142     126.302  65.057  79.641  1.00  0.00           C
ATOM  11832  C11 POPE  142     125.822  63.597  79.600  1.00  0.00           C
ATOM  11835  P   POPE  142     124.282  62.047  78.201  1.00  0.00           P
ATOM  11836  O13 POPE  142     124.612  61.087  79.270  1.00  0.00           O
ATOM  11837  O14 POPE  142     122.842  62.247  77.890  1.00  0.00           O
ATOM  11838  O11 POPE  142     125.002  61.557  76.870  1.00  0.00           O
ATOM  11839  O12 POPE  142     124.912  63.467  78.511  1.00  0.00           O
ATOM  11840  C1  POPE  142     124.692  62.297  75.670  1.00  0.00           C
ATOM  11843  C2  POPE  142     125.502  61.827  74.430  1.00  0.00           C
ATOM  11845  O21 POPE  142     124.962  62.557  73.310  1.00  0.00           O
ATOM  11846  C21 POPE  142     125.852  63.257  72.620  1.00  0.00           C
ATOM  11847  O22 POPE  142     127.042  63.337  72.841  1.00  0.00           O
ATOM  11848  C22 POPE  142     125.162  64.007  71.480  1.00  0.00           C
ATOM  11851  C3  POPE  142     125.372  60.267  74.241  1.00  0.00           C
ATOM  11854  O31 POPE  142     124.842  59.797  72.970  1.00  0.00           O
ATOM  11855  C31 POPE  142     125.722  59.647  71.980  1.00  0.00           C
ATOM  11856  O32 POPE  142     126.852  60.097  71.951  1.00  0.00           O
ATOM  11857  C32 POPE  142     125.042  58.887  70.831  1.00  0.00           C
ATOM  11860  C23 POPE  142     125.852  63.777  70.120  1.00  0.00           C
ATOM  11863  C24 POPE  142     124.932  63.047  69.131  1.00  0.00           C
ATOM  11866  C25 POPE  142     125.602  62.737  67.790  1.00  0.00           C
ATOM  11869  C26 POPE  142     125.872  63.957  66.900  1.00  0.00           C
ATOM  11872  C27 POPE  142     127.222  63.847  66.190  1.00  0.00           C
ATOM  11875  C28 POPE  142     127.412  64.847  65.041  1.00  0.00           C
ATOM  11878  C29 POPE  142     128.872  64.877  64.630  1.00  0.00           C
ATOM  11880 0C21 POPE  142     129.432  64.497  63.471  1.00  0.00           C
ATOM  11882 1C21 POPE  142     128.742  63.967  62.240  1.00  0.00           C
ATOM  11885 2C21 POPE  142     128.992  62.467  61.980  1.00  0.00           C
ATOM  11888 3C21 POPE  142     129.702  62.187  60.640  1.00  0.00           C
ATOM  11891 4C21 POPE  142     129.572  60.737  60.140  1.00  0.00           C
ATOM  11894 5C21 POPE  142     130.186  59.677  61.070  1.00  0.00           C
ATOM  11897 6C21 POPE  142     131.156  58.737  60.350  1.00  0.00           C
ATOM  11900 7C21 POPE  142     131.696  57.617  61.251  1.00  0.00           C
ATOM  11903 8C21 POPE  142     132.786  56.757  60.591  1.00  0.00           C
ATOM  11907  C33 POPE  142     125.912  57.767  70.201  1.00  0.00           C
ATOM  11910  C34 POPE  142     125.042  56.957  69.220  1.00  0.00           C
ATOM  11913  C35 POPE  142     125.642  55.697  68.570  1.00  0.00           C
ATOM  11916  C36 POPE  142     126.052  54.607  69.560  1.00  0.00           C
ATOM  11919  C37 POPE  142     125.972  53.207  68.931  1.00  0.00           C
ATOM  11922  C38 POPE  142     126.012  52.077  69.960  1.00  0.00           C
ATOM  11925  C39 POPE  142     127.422  51.567  70.290  1.00  0.00           C
ATOM  11928 0C31 POPE  142     127.922  50.607  69.220  1.00  0.00           C
ATOM  11931 1C31 POPE  142     129.152  49.817  69.661  1.00  0.00           C
ATOM  11934 2C31 POPE  142     129.452  48.677  68.681  1.00  0.00           C
ATOM  11937 3C31 POPE  142     130.466  47.667  69.210  1.00  0.00           C
ATOM  11940 4C31 POPE  142     131.926  48.017  68.890  1.00  0.00           C
ATOM  11943 5C31 POPE  142     132.846  46.837  69.201  1.00  0.00           C
ATOM  11946 6C31 POPE  142     134.316  47.087  68.851  1.00  0.00           C
ATOM  11950  NH3 POPE  143      16.212  45.057  85.771  1.00  0.00           N
ATOM  11954  C12 POPE  143      15.532  44.927  84.421  1.00  0.00           C
ATOM  11957  C11 POPE  143      16.542  44.487  83.341  1.00  0.00           C
ATOM  11960  P   POPE  143      16.612  44.617  80.760  1.00  0.00           P
ATOM  11961  O13 POPE  143      16.622  46.097  80.760  1.00  0.00           O
ATOM  11962  O14 POPE  143      17.912  43.897  80.760  1.00  0.00           O
ATOM  11963  O11 POPE  143      15.672  44.077  79.600  1.00  0.00           O
ATOM  11964  O12 POPE  143      15.882  44.187  82.100  1.00  0.00           O
ATOM  11965  C1  POPE  143      16.312  43.327  78.570  1.00  0.00           C
ATOM  11968  C2  POPE  143      15.342  43.007  77.401  1.00  0.00           C
ATOM  11970  O21 POPE  143      15.882  43.437  76.140  1.00  0.00           O
ATOM  11971  C21 POPE  143      15.922  44.737  75.891  1.00  0.00           C
ATOM  11972  O22 POPE  143      15.562  45.637  76.631  1.00  0.00           O
ATOM  11973  C22 POPE  143      16.422  44.887  74.470  1.00  0.00           C
ATOM  11976  C3  POPE  143      13.882  43.487  77.631  1.00  0.00           C
ATOM  11979  O31 POPE  143      13.122  43.297  76.421  1.00  0.00           O
ATOM  11980  C31 POPE  143      12.542  44.367  75.880  1.00  0.00           C
ATOM  11981  O32 POPE  143      12.392  45.457  76.400  1.00  0.00           O
ATOM  11982  C32 POPE  143      12.082  43.967  74.470  1.00  0.00           C
ATOM  11985  C23 POPE  143      16.312  46.317  73.911  1.00  0.00           C
ATOM  11988  C24 POPE  143      16.822  46.297  72.471  1.00  0.00           C
ATOM  11991  C25 POPE  143      16.732  47.627  71.730  1.00  0.00           C
ATOM  11994  C26 POPE  143      17.502  47.547  70.400  1.00  0.00           C
ATOM  11997  C27 POPE  143      17.442  48.837  69.581  1.00  0.00           C
ATOM  12000  C28 POPE  143      18.252  48.777  68.271  1.00  0.00           C
ATOM  12003  C29 POPE  143      19.732  48.637  68.521  1.00  0.00           C
ATOM  12005 0C21 POPE  143      20.602  47.877  67.830  1.00  0.00           C
ATOM  12007 1C21 POPE  143      20.332  47.007  66.631  1.00  0.00           C
ATOM  12010 2C21 POPE  143      21.232  47.327  65.420  1.00  0.00           C
ATOM  12013 3C21 POPE  143      21.132  46.227  64.350  1.00  0.00           C
ATOM  12016 4C21 POPE  143      21.902  46.517  63.050  1.00  0.00           C
ATOM  12019 5C21 POPE  143      21.232  47.567  62.151  1.00  0.00           C
ATOM  12022 6C21 POPE  143      21.412  47.257  60.650  1.00  0.00           C
ATOM  12025 7C21 POPE  143      20.682  48.247  59.730  1.00  0.00           C
ATOM  12028 8C21 POPE  143      20.792  47.867  58.250  1.00  0.00           C
ATOM  12032  C33 POPE  143      12.442  45.027  73.411  1.00  0.00           C
ATOM  12035  C34 POPE  143      11.812  44.737  72.040  1.00  0.00           C
ATOM  12038  C35 POPE  143      12.742  44.117  70.980  1.00  0.00           C
ATOM  12041  C36 POPE  143      12.592  42.597  70.850  1.00  0.00           C
ATOM  12044  C37 POPE  143      13.472  42.007  69.721  1.00  0.00           C
ATOM  12047  C38 POPE  143      13.452  40.477  69.701  1.00  0.00           C
ATOM  12050  C39 POPE  143      14.272  39.857  68.550  1.00  0.00           C
ATOM  12053 0C31 POPE  143      13.552  39.877  67.190  1.00  0.00           C
ATOM  12056 1C31 POPE  143      14.352  39.157  66.101  1.00  0.00           C
ATOM  12059 2C31 POPE  143      13.752  39.297  64.690  1.00  0.00           C
ATOM  12062 3C31 POPE  143      12.382  38.627  64.521  1.00  0.00           C
ATOM  12065 4C31 POPE  143      11.852  38.727  63.080  1.00  0.00           C
ATOM  12068 5C31 POPE  143      10.442  38.167  62.920  1.00  0.00           C
ATOM  12071 6C31 POPE  143       9.892  38.307  61.491  1.00  0.00           C
ATOM  12075  NH3 POPE  144     121.862  50.227  32.251  1.00  0.00           N
ATOM  12079  C12 POPE  144     122.352  51.087  33.371  1.00  0.00           C
ATOM  12082  C11 POPE  144     123.712  50.577  33.841  1.00  0.00           C
ATOM  12085  P   POPE  144     125.502  52.097  34.940  1.00  0.00           P
ATOM  12086  O13 POPE  144     125.742  52.717  33.620  1.00  0.00           O
ATOM  12087  O14 POPE  144     125.602  52.947  36.140  1.00  0.00           O
ATOM  12088  O11 POPE  144     126.402  50.807  35.130  1.00  0.00           O
ATOM  12089  O12 POPE  144     124.112  51.377  34.951  1.00  0.00           O
ATOM  12090  C1  POPE  144     126.262  50.097  36.380  1.00  0.00           C
ATOM  12093  C2  POPE  144     127.632  50.037  37.091  1.00  0.00           C
ATOM  12095  O21 POPE  144     127.632  49.057  38.140  1.00  0.00           O
ATOM  12096  C21 POPE  144     127.212  49.427  39.341  1.00  0.00           C
ATOM  12097  O22 POPE  144     126.402  50.287  39.600  1.00  0.00           O
ATOM  12098  C22 POPE  144     127.962  48.587  40.381  1.00  0.00           C
ATOM  12101  C3  POPE  144     128.152  51.457  37.491  1.00  0.00           C
ATOM  12104  O31 POPE  144     129.422  51.287  38.140  1.00  0.00           O
ATOM  12105  C31 POPE  144     129.652  51.627  39.400  1.00  0.00           C
ATOM  12106  O32 POPE  144     130.476  51.057  40.101  1.00  0.00           O
ATOM  12107  C32 POPE  144     128.782  52.757  39.950  1.00  0.00           C
ATOM  12110  C23 POPE  144     127.922  49.147  41.831  1.00  0.00           C
ATOM  12113  C24 POPE  144     129.202  48.737  42.580  1.00  0.00           C
ATOM  12116  C25 POPE  144     129.162  48.837  44.121  1.00  0.00           C
ATOM  12119  C26 POPE  144     128.882  47.477  44.771  1.00  0.00           C
ATOM  12122  C27 POPE  144     129.282  47.387  46.260  1.00  0.00           C
ATOM  12125  C28 POPE  144     128.812  46.097  46.970  1.00  0.00           C
ATOM  12128  C29 POPE  144     129.192  44.827  46.260  1.00  0.00           C
ATOM  12130 0C21 POPE  144     129.422  43.617  46.811  1.00  0.00           C
ATOM  12132 1C21 POPE  144     129.342  43.237  48.271  1.00  0.00           C
ATOM  12135 2C21 POPE  144     128.392  42.047  48.541  1.00  0.00           C
ATOM  12138 3C21 POPE  144     126.902  42.407  48.490  1.00  0.00           C
ATOM  12141 4C21 POPE  144     126.242  42.387  49.870  1.00  0.00           C
ATOM  12144 5C21 POPE  144     124.732  42.137  49.830  1.00  0.00           C
ATOM  12147 6C21 POPE  144     124.162  41.977  51.241  1.00  0.00           C
ATOM  12150 7C21 POPE  144     122.652  41.707  51.270  1.00  0.00           C
ATOM  12153 8C21 POPE  144     122.112  41.647  52.701  1.00  0.00           C
ATOM  12157  C33 POPE  144     129.192  53.057  41.400  1.00  0.00           C
ATOM  12160  C34 POPE  144     128.222  53.917  42.211  1.00  0.00           C
ATOM  12163  C35 POPE  144     128.332  53.517  43.681  1.00  0.00           C
ATOM  12166  C36 POPE  144     127.912  54.597  44.670  1.00  0.00           C
ATOM  12169  C37 POPE  144     127.992  54.067  46.101  1.00  0.00           C
ATOM  12172  C38 POPE  144     128.132  55.167  47.151  1.00  0.00           C
ATOM  12175  C39 POPE  144     127.952  54.617  48.570  1.00  0.00           C
ATOM  12178 0C31 POPE  144     126.482  54.627  49.030  1.00  0.00           C
ATOM  12181 1C31 POPE  144     126.172  53.497  50.010  1.00  0.00           C
ATOM  12184 2C31 POPE  144     125.082  53.837  51.041  1.00  0.00           C
ATOM  12187 3C31 POPE  144     125.632  54.697  52.190  1.00  0.00           C
ATOM  12190 4C31 POPE  144     124.732  54.687  53.430  1.00  0.00           C
ATOM  12193 5C31 POPE  144     125.522  54.967  54.721  1.00  0.00           C
ATOM  12196 6C31 POPE  144     124.652  54.917  55.980  1.00  0.00           C
ATOM  12200  NH3 POPE  145      67.212  36.387  85.611  1.00  0.00           N
ATOM  12204  C12 POPE  145      67.142  36.027  84.151  1.00  0.00           C
ATOM  12207  C11 POPE  145      66.352  34.737  83.951  1.00  0.00           C
ATOM  12210  P   POPE  145      65.702  33.027  82.121  1.00  0.00           P
ATOM  12211  O13 POPE  145      65.982  31.897  83.041  1.00  0.00           O
ATOM  12212  O14 POPE  145      64.282  33.427  81.951  1.00  0.00           O
ATOM  12213  O11 POPE  145      66.412  32.737  80.710  1.00  0.00           O
ATOM  12214  O12 POPE  145      66.512  34.297  82.600  1.00  0.00           O
ATOM  12215  C1  POPE  145      65.622  32.327  79.580  1.00  0.00           C
ATOM  12218  C2  POPE  145      66.292  32.667  78.210  1.00  0.00           C
ATOM  12220  O21 POPE  145      65.252  32.577  77.221  1.00  0.00           O
ATOM  12221  C21 POPE  145      65.432  33.357  76.171  1.00  0.00           C
ATOM  12222  O22 POPE  145      66.322  34.167  76.041  1.00  0.00           O
ATOM  12223  C22 POPE  145      64.392  33.067  75.080  1.00  0.00           C
ATOM  12226  C3  POPE  145      67.482  31.707  77.861  1.00  0.00           C
ATOM  12229  O31 POPE  145      68.162  32.007  76.620  1.00  0.00           O
ATOM  12230  C31 POPE  145      67.742  31.387  75.510  1.00  0.00           C
ATOM  12231  O32 POPE  145      66.902  30.507  75.460  1.00  0.00           O
ATOM  12232  C32 POPE  145      68.442  32.047  74.311  1.00  0.00           C
ATOM  12235  C23 POPE  145      64.502  34.137  73.970  1.00  0.00           C
ATOM  12238  C24 POPE  145      63.552  33.917  72.780  1.00  0.00           C
ATOM  12241  C25 POPE  145      63.602  35.047  71.741  1.00  0.00           C
ATOM  12244  C26 POPE  145      63.172  36.407  72.330  1.00  0.00           C
ATOM  12247  C27 POPE  145      63.072  37.517  71.270  1.00  0.00           C
ATOM  12250  C28 POPE  145      62.192  38.697  71.741  1.00  0.00           C
ATOM  12253  C29 POPE  145      60.722  38.347  71.720  1.00  0.00           C
ATOM  12255 0C21 POPE  145      59.942  38.287  70.631  1.00  0.00           C
ATOM  12257 1C21 POPE  145      60.372  38.617  69.220  1.00  0.00           C
ATOM  12260 2C21 POPE  145      59.262  39.367  68.440  1.00  0.00           C
ATOM  12263 3C21 POPE  145      59.792  40.527  67.580  1.00  0.00           C
ATOM  12266 4C21 POPE  145      58.852  41.737  67.571  1.00  0.00           C
ATOM  12269 5C21 POPE  145      58.132  42.007  66.251  1.00  0.00           C
ATOM  12272 6C21 POPE  145      57.122  43.137  66.421  1.00  0.00           C
ATOM  12275 7C21 POPE  145      56.302  43.447  65.161  1.00  0.00           C
ATOM  12278 8C21 POPE  145      55.272  44.537  65.411  1.00  0.00           C
ATOM  12282  C33 POPE  145      67.782  31.767  72.931  1.00  0.00           C
ATOM  12285  C34 POPE  145      68.772  31.857  71.751  1.00  0.00           C
ATOM  12288  C35 POPE  145      68.382  31.007  70.530  1.00  0.00           C
ATOM  12291  C36 POPE  145      67.352  31.657  69.591  1.00  0.00           C
ATOM  12294  C37 POPE  145      67.352  30.987  68.210  1.00  0.00           C
ATOM  12297  C38 POPE  145      66.502  31.687  67.151  1.00  0.00           C
ATOM  12300  C39 POPE  145      66.942  31.257  65.740  1.00  0.00           C
ATOM  12303 0C31 POPE  145      65.942  31.577  64.620  1.00  0.00           C
ATOM  12306 1C31 POPE  145      66.472  31.117  63.250  1.00  0.00           C
ATOM  12309 2C31 POPE  145      65.402  31.057  62.161  1.00  0.00           C
ATOM  12312 3C31 POPE  145      65.822  30.247  60.920  1.00  0.00           C
ATOM  12315 4C31 POPE  145      66.982  30.847  60.101  1.00  0.00           C
ATOM  12318 5C31 POPE  145      68.352  30.207  60.370  1.00  0.00           C
ATOM  12321 6C31 POPE  145      69.402  30.617  59.341  1.00  0.00           C
ATOM  12325  NH3 POPE  146      31.042 122.657  90.780  1.00  0.00           N
ATOM  12329  C12 POPE  146      30.972 124.067  90.300  1.00  0.00           C
ATOM  12332  C11 POPE  146      31.932 124.297  89.130  1.00  0.00           C
ATOM  12335  P   POPE  146      32.922 126.187  87.650  1.00  0.00           P
ATOM  12336  O13 POPE  146      32.212 127.107  86.741  1.00  0.00           O
ATOM  12337  O14 POPE  146      34.142 126.647  88.330  1.00  0.00           O
ATOM  12338  O11 POPE  146      33.172 124.827  86.890  1.00  0.00           O
ATOM  12339  O12 POPE  146      31.892 125.677  88.760  1.00  0.00           O
ATOM  12340  C1  POPE  146      33.662 124.747  85.561  1.00  0.00           C
ATOM  12343  C2  POPE  146      32.592 124.077  84.650  1.00  0.00           C
ATOM  12345  O21 POPE  146      33.212 123.517  83.470  1.00  0.00           O
ATOM  12346  C21 POPE  146      33.462 122.217  83.531  1.00  0.00           C
ATOM  12347  O22 POPE  146      33.442 121.537  84.540  1.00  0.00           O
ATOM  12348  C22 POPE  146      33.652 121.697  82.110  1.00  0.00           C
ATOM  12351  C3  POPE  146      31.452 125.047  84.221  1.00  0.00           C
ATOM  12354  O31 POPE  146      30.232 124.297  84.001  1.00  0.00           O
ATOM  12355  C31 POPE  146      30.182 123.717  82.800  1.00  0.00           C
ATOM  12356  O32 POPE  146      30.962 123.907  81.881  1.00  0.00           O
ATOM  12357  C32 POPE  146      29.092 122.667  82.810  1.00  0.00           C
ATOM  12360  C23 POPE  146      34.372 120.337  82.010  1.00  0.00           C
ATOM  12363  C24 POPE  146      33.562 119.297  81.221  1.00  0.00           C
ATOM  12366  C25 POPE  146      32.382 118.727  82.021  1.00  0.00           C
ATOM  12369  C26 POPE  146      31.782 117.447  81.420  1.00  0.00           C
ATOM  12372  C27 POPE  146      30.642 116.897  82.290  1.00  0.00           C
ATOM  12375  C28 POPE  146      30.182 115.487  81.861  1.00  0.00           C
ATOM  12378  C29 POPE  146      31.082 114.387  82.370  1.00  0.00           C
ATOM  12380 0C21 POPE  146      30.792 113.077  82.320  1.00  0.00           C
ATOM  12382 1C21 POPE  146      29.542 112.497  81.721  1.00  0.00           C
ATOM  12385 2C21 POPE  146      29.632 111.027  81.241  1.00  0.00           C
ATOM  12388 3C21 POPE  146      30.632 110.797  80.100  1.00  0.00           C
ATOM  12391 4C21 POPE  146      30.472 109.407  79.460  1.00  0.00           C
ATOM  12394 5C21 POPE  146      31.182 109.297  78.111  1.00  0.00           C
ATOM  12397 6C21 POPE  146      30.592 108.227  77.170  1.00  0.00           C
ATOM  12400 7C21 POPE  146      31.182 108.367  75.761  1.00  0.00           C
ATOM  12403 8C21 POPE  146      30.572 107.467  74.680  1.00  0.00           C
ATOM  12407  C33 POPE  146      29.082 121.897  81.480  1.00  0.00           C
ATOM  12410  C34 POPE  146      28.042 120.767  81.470  1.00  0.00           C
ATOM  12413  C35 POPE  146      27.882 120.167  80.071  1.00  0.00           C
ATOM  12416  C36 POPE  146      29.022 119.227  79.650  1.00  0.00           C
ATOM  12419  C37 POPE  146      28.992 119.007  78.131  1.00  0.00           C
ATOM  12422  C38 POPE  146      29.852 117.827  77.650  1.00  0.00           C
ATOM  12425  C39 POPE  146      29.802 117.657  76.120  1.00  0.00           C
ATOM  12428 0C31 POPE  146      28.402 117.287  75.571  1.00  0.00           C
ATOM  12431 1C31 POPE  146      28.332 117.287  74.040  1.00  0.00           C
ATOM  12434 2C31 POPE  146      27.802 115.977  73.440  1.00  0.00           C
ATOM  12437 3C31 POPE  146      28.772 114.797  73.620  1.00  0.00           C
ATOM  12440 4C31 POPE  146      28.342 113.567  72.821  1.00  0.00           C
ATOM  12443 5C31 POPE  146      29.372 112.427  72.870  1.00  0.00           C
ATOM  12446 6C31 POPE  146      29.022 111.257  71.951  1.00  0.00           C
ATOM  12450  NH3 POPE  147      12.682   5.657  86.091  1.00  0.00           N
ATOM  12454  C12 POPE  147      11.292   5.557  86.690  1.00  0.00           C
ATOM  12457  C11 POPE  147      10.522   4.257  86.300  1.00  0.00           C
ATOM  12460  P   POPE  147       8.432   2.857  87.150  1.00  0.00           P
ATOM  12461  O13 POPE  147       9.422   1.757  87.270  1.00  0.00           O
ATOM  12462  O14 POPE  147       7.452   3.047  88.230  1.00  0.00           O
ATOM  12463  O11 POPE  147       7.602   2.617  85.841  1.00  0.00           O
ATOM  12464  O12 POPE  147       9.212   4.237  86.911  1.00  0.00           O
ATOM  12465  C1  POPE  147       8.292   2.297  84.641  1.00  0.00           C
ATOM  12468  C2  POPE  147       7.292   1.757  83.590  1.00  0.00           C
ATOM  12470  O21 POPE  147       7.932   0.927  82.600  1.00  0.00           O
ATOM  12471  C21 POPE  147       8.952   1.437  81.931  1.00  0.00           C
ATOM  12472  O22 POPE  147       9.642   2.407  82.241  1.00  0.00           O
ATOM  12473  C22 POPE  147       9.112   0.707  80.620  1.00  0.00           C
ATOM  12476  C3  POPE  147       6.452   2.867  82.921  1.00  0.00           C
ATOM  12479  O31 POPE  147       5.402   2.287  82.121  1.00  0.00           O
ATOM  12480  C31 POPE  147       5.632   2.187  80.821  1.00  0.00           C
ATOM  12481  O32 POPE  147       6.542   2.747  80.230  1.00  0.00           O
ATOM  12482  C32 POPE  147       4.612   1.257  80.161  1.00  0.00           C
ATOM  12485  C23 POPE  147       9.742   1.607  79.551  1.00  0.00           C
ATOM  12488  C24 POPE  147       9.712   0.967  78.161  1.00  0.00           C
ATOM  12491  C25 POPE  147      10.062   1.967  77.060  1.00  0.00           C
ATOM  12494  C26 POPE  147      10.382   1.287  75.730  1.00  0.00           C
ATOM  12497  C27 POPE  147      10.702   2.307  74.620  1.00  0.00           C
ATOM  12500  C28 POPE  147      11.402   1.677  73.401  1.00  0.00           C
ATOM  12503  C29 POPE  147      10.712   1.957  72.091  1.00  0.00           C
ATOM  12505 0C21 POPE  147      10.812   3.087  71.361  1.00  0.00           C
ATOM  12507 1C21 POPE  147      11.642   4.297  71.710  1.00  0.00           C
ATOM  12510 2C21 POPE  147      12.732   4.607  70.670  1.00  0.00           C
ATOM  12513 3C21 POPE  147      13.652   3.417  70.370  1.00  0.00           C
ATOM  12516 4C21 POPE  147      15.052   3.827  69.880  1.00  0.00           C
ATOM  12519 5C21 POPE  147      16.102   3.637  70.980  1.00  0.00           C
ATOM  12522 6C21 POPE  147      17.502   4.167  70.640  1.00  0.00           C
ATOM  12525 7C21 POPE  147      18.522   3.777  71.720  1.00  0.00           C
ATOM  12528 8C21 POPE  147      19.942   4.287  71.451  1.00  0.00           C
ATOM  12532  C33 POPE  147       4.862   1.057  78.640  1.00  0.00           C
ATOM  12535  C34 POPE  147       4.562  -0.373  78.181  1.00  0.00           C
ATOM  12538  C35 POPE  147       4.622  -0.577  76.650  1.00  0.00           C
ATOM  12541  C36 POPE  147       3.582   0.217  75.841  1.00  0.00           C
ATOM  12544  C37 POPE  147       2.992  -0.617  74.690  1.00  0.00           C
ATOM  12547  C38 POPE  147       2.072   0.167  73.741  1.00  0.00           C
ATOM  12550  C39 POPE  147       0.698   0.557  74.321  1.00  0.00           C
ATOM  12553 0C31 POPE  147      -0.312  -0.597  74.400  1.00  0.00           C
ATOM  12556 1C31 POPE  147      -1.712  -0.113  74.841  1.00  0.00           C
ATOM  12559 2C31 POPE  147      -2.722  -1.257  75.041  1.00  0.00           C
ATOM  12562 3C31 POPE  147      -3.022  -2.037  73.751  1.00  0.00           C
ATOM  12565 4C31 POPE  147      -3.792  -3.347  73.980  1.00  0.00           C
ATOM  12568 5C31 POPE  147      -3.702  -4.277  72.771  1.00  0.00           C
ATOM  12571 6C31 POPE  147      -4.422  -5.607  72.970  1.00  0.00           C
ATOM  12575  NH3 POPE  148      54.132 122.657  81.811  1.00  0.00           N
ATOM  12579  C12 POPE  148      54.242 121.387  81.011  1.00  0.00           C
ATOM  12582  C11 POPE  148      54.052 120.197  81.940  1.00  0.00           C
ATOM  12585  P   POPE  148      55.292 118.167  80.860  1.00  0.00           P
ATOM  12586  O13 POPE  148      54.962 116.807  81.291  1.00  0.00           O
ATOM  12587  O14 POPE  148      56.452 118.867  81.440  1.00  0.00           O
ATOM  12588  O11 POPE  148      55.292 118.257  79.291  1.00  0.00           O
ATOM  12589  O12 POPE  148      53.982 119.017  81.171  1.00  0.00           O
ATOM  12590  C1  POPE  148      54.152 117.747  78.570  1.00  0.00           C
ATOM  12593  C2  POPE  148      53.842 118.647  77.341  1.00  0.00           C
ATOM  12595  O21 POPE  148      53.972 118.007  76.050  1.00  0.00           O
ATOM  12596  C21 POPE  148      55.152 117.487  75.750  1.00  0.00           C
ATOM  12597  O22 POPE  148      56.042 117.197  76.530  1.00  0.00           O
ATOM  12598  C22 POPE  148      55.262 117.247  74.241  1.00  0.00           C
ATOM  12601  C3  POPE  148      54.632 119.987  77.380  1.00  0.00           C
ATOM  12604  O31 POPE  148      54.022 120.977  76.521  1.00  0.00           O
ATOM  12605  C31 POPE  148      54.542 121.037  75.290  1.00  0.00           C
ATOM  12606  O32 POPE  148      55.552 120.487  74.921  1.00  0.00           O
ATOM  12607  C32 POPE  148      53.662 121.927  74.430  1.00  0.00           C
ATOM  12610  C23 POPE  148      56.732 117.477  73.800  1.00  0.00           C
ATOM  12613  C24 POPE  148      56.962 117.557  72.281  1.00  0.00           C
ATOM  12616  C25 POPE  148      57.962 118.677  71.960  1.00  0.00           C
ATOM  12619  C26 POPE  148      58.732 118.567  70.631  1.00  0.00           C
ATOM  12622  C27 POPE  148      59.612 119.817  70.431  1.00  0.00           C
ATOM  12625  C28 POPE  148      60.662 119.747  69.300  1.00  0.00           C
ATOM  12628  C29 POPE  148      60.532 120.827  68.250  1.00  0.00           C
ATOM  12630 0C21 POPE  148      61.202 121.997  68.170  1.00  0.00           C
ATOM  12632 1C21 POPE  148      62.252 122.547  69.120  1.00  0.00           C
ATOM  12635 2C21 POPE  148      63.502 123.117  68.420  1.00  0.00           C
ATOM  12638 3C21 POPE  148      63.372 124.577  67.920  1.00  0.00           C
ATOM  12641 4C21 POPE  148      64.672 125.047  67.221  1.00  0.00           C
ATOM  12644 5C21 POPE  148      64.732 126.547  66.881  1.00  0.00           C
ATOM  12647 6C21 POPE  148      63.892 126.967  65.661  1.00  0.00           C
ATOM  12650 7C21 POPE  148      64.472 128.207  64.971  1.00  0.00           C
ATOM  12653 8C21 POPE  148      63.652 128.691  63.770  1.00  0.00           C
ATOM  12657  C33 POPE  148      53.432 121.397  72.991  1.00  0.00           C
ATOM  12660  C34 POPE  148      52.192 122.037  72.351  1.00  0.00           C
ATOM  12663  C35 POPE  148      52.362 123.507  71.930  1.00  0.00           C
ATOM  12666  C36 POPE  148      52.772 123.657  70.451  1.00  0.00           C
ATOM  12669  C37 POPE  148      52.422 125.047  69.890  1.00  0.00           C
ATOM  12672  C38 POPE  148      52.532 125.107  68.360  1.00  0.00           C
ATOM  12675  C39 POPE  148      52.082 126.447  67.751  1.00  0.00           C
ATOM  12678 0C31 POPE  148      50.612 126.797  68.010  1.00  0.00           C
[truncated: 1,654,667 more chars]
