# Supplementary material for: Characterizing Membrane Association and Periplasmic Transfer of Bacterial Lipoproteins through Molecular Dynamics Simulations
Source: Structure. 2020 Apr 7;28(4):475–487.e3. doi: 10.1016/j.str.2020.01.012 (PMC7139219; doi:10.1016/j.str.2020.01.012)
Supplement: Data S2. Final Coordinates from Simulations (A–L), Related to Figure 3 [file mmc4.zip › A-L/LPP-5-atomistic.pdb]

TITLE     Protein
REMARK    THIS IS A SIMULATION BOX
CRYST1  128.703  128.703  124.799  90.00  90.00  90.00 P 1           1
MODEL        1
ATOM      1  N   CYSTA   1      48.547  86.197  80.405  1.00  0.00           N
ATOM      3  CA  CYSTA   1      48.787  87.437  81.085  1.00  0.00           C
ATOM      5  C   CYSTA   1      47.626  87.867  81.984  1.00  0.00           C
ATOM      6  O   CYSTA   1      47.227  89.027  82.046  1.00  0.00           O
ATOM      7  CB  CYSTA   1      49.467  88.456  80.115  1.00  0.00           C
ATOM     10  SG  CYSTA   1      51.187  87.896  79.736  1.00  0.00           S
ATOM     11  C1  CYSTA   1      51.417  87.917  77.916  1.00  0.00           C
ATOM     14  CA1 CYSTA   1      48.067  86.137  79.175  1.00  0.00           C
ATOM     15  OA1 CYSTA   1      48.707  85.447  78.395  1.00  0.00           O
ATOM     16  CA2 CYSTA   1      46.757  86.747  78.735  1.00  0.00           C
ATOM     19  C11 CYSTA   1      52.836  88.355  77.424  1.00  0.00           C
ATOM     21  O11 CYSTA   1      53.777  87.397  77.905  1.00  0.00           O
ATOM     22  CX1 CYSTA   1      54.827  86.877  77.215  1.00  0.00           C
ATOM     23  OX1 CYSTA   1      55.527  86.017  77.726  1.00  0.00           O
ATOM     24  CX2 CYSTA   1      55.196  87.497  75.875  1.00  0.00           C
ATOM     27  C12 CYSTA   1      53.227  89.797  77.916  1.00  0.00           C
ATOM     30  O12 CYSTA   1      54.617  90.187  77.706  1.00  0.00           O
ATOM     31  CD1 CYSTA   1      54.787  90.995  76.646  1.00  0.00           C
ATOM     32  OD1 CYSTA   1      54.016  91.047  75.705  1.00  0.00           O
ATOM     33  CD2 CYSTA   1      56.027  91.867  76.795  1.00  0.00           C
ATOM     36  CA3 CYSTA   1      46.917  87.826  77.636  1.00  0.00           C
ATOM     39  CA4 CYSTA   1      45.837  87.796  76.535  1.00  0.00           C
ATOM     42  CA5 CYSTA   1      44.767  88.887  76.666  1.00  0.00           C
ATOM     45  CA6 CYSTA   1      43.687  88.837  75.565  1.00  0.00           C
ATOM     48  CA7 CYSTA   1      44.197  88.757  74.116  1.00  0.00           C
ATOM     51  CA8 CYSTA   1      44.027  87.346  73.536  1.00  0.00           C
ATOM     54  CA9 CYSTA   1      44.447  87.197  72.065  1.00  0.00           C
ATOM     57 0CA1 CYSTA   1      45.957  87.096  71.836  1.00  0.00           C
ATOM     60 1CA1 CYSTA   1      46.297  86.846  70.355  1.00  0.00           C
ATOM     63 2CA1 CYSTA   1      47.797  86.565  70.145  1.00  0.00           C
ATOM     66 3CA1 CYSTA   1      48.207  86.467  68.665  1.00  0.00           C
ATOM     69 4CA1 CYSTA   1      47.567  85.315  67.866  1.00  0.00           C
ATOM     72 5CA1 CYSTA   1      47.887  83.925  68.415  1.00  0.00           C
ATOM     75 6CA1 CYSTA   1      47.237  82.807  67.596  1.00  0.00           C
ATOM     79  CD3 CYSTA   1      56.957  91.816  75.556  1.00  0.00           C
ATOM     82  CD4 CYSTA   1      57.717  90.487  75.436  1.00  0.00           C
ATOM     85  CD5 CYSTA   1      58.847  90.507  74.396  1.00  0.00           C
ATOM     88  CD6 CYSTA   1      58.387  90.846  72.965  1.00  0.00           C
ATOM     91  CD7 CYSTA   1      59.496  90.627  71.925  1.00  0.00           C
ATOM     94  CD8 CYSTA   1      59.007  90.846  70.496  1.00  0.00           C
ATOM     97  CD9 CYSTA   1      59.847  90.167  69.406  1.00  0.00           C
ATOM    100 0CD1 CYSTA   1      61.317  90.596  69.336  1.00  0.00           C
ATOM    103 1CD1 CYSTA   1      61.527  92.087  69.005  1.00  0.00           C
ATOM    106 2CD1 CYSTA   1      62.967  92.357  68.545  1.00  0.00           C
ATOM    109 3CD1 CYSTA   1      63.267  93.827  68.196  1.00  0.00           C
ATOM    112 4CD1 CYSTA   1      62.597  94.316  66.906  1.00  0.00           C
ATOM    115 5CD1 CYSTA   1      63.067  95.716  66.486  1.00  0.00           C
ATOM    118 6CD1 CYSTA   1      62.427  96.207  65.185  1.00  0.00           C
ATOM    122  CX3 CYSTA   1      55.126  86.425  74.766  1.00  0.00           C
ATOM    125  CX4 CYSTA   1      55.327  86.956  73.345  1.00  0.00           C
ATOM    128  CX5 CYSTA   1      54.957  85.917  72.275  1.00  0.00           C
ATOM    131  CX6 CYSTA   1      56.126  84.997  72.006  1.00  0.00           C
ATOM    134  CX7 CYSTA   1      55.737  83.617  71.486  1.00  0.00           C
ATOM    137  CX8 CYSTA   1      56.977  82.847  71.016  1.00  0.00           C
ATOM    140  CX9 CYSTA   1      57.337  83.267  69.615  1.00  0.00           C
ATOM    142 0CX1 CYSTA   1      57.177  82.497  68.525  1.00  0.00           C
ATOM    144 1CX1 CYSTA   1      56.647  81.087  68.525  1.00  0.00           C
ATOM    147 2CX1 CYSTA   1      56.167  80.606  67.146  1.00  0.00           C
ATOM    150 3CX1 CYSTA   1      54.957  81.387  66.616  1.00  0.00           C
ATOM    153 4CX1 CYSTA   1      54.417  80.806  65.296  1.00  0.00           C
ATOM    156 5CX1 CYSTA   1      53.157  81.536  64.795  1.00  0.00           C
ATOM    159 6CX1 CYSTA   1      53.397  83.026  64.536  1.00  0.00           C
ATOM    162 7CX1 CYSTA   1      52.317  83.727  63.726  1.00  0.00           C
ATOM    165 8CX1 CYSTA   1      52.567  85.237  63.545  1.00  0.00           C
ATOM    169  N   SER A   2      47.107  86.887  82.765  1.00  0.00           N
ATOM    171  CA  SER A   2      46.047  86.947  83.786  1.00  0.00           C
ATOM    173  CB  SER A   2      44.797  87.847  83.465  1.00  0.00           C
ATOM    176  OG  SER A   2      44.727  89.027  84.275  1.00  0.00           O
ATOM    178  C   SER A   2      45.667  85.507  84.125  1.00  0.00           C
ATOM    179  O   SER A   2      46.527  84.727  84.546  1.00  0.00           O
ATOM    180  N   SER A   3      44.407  85.087  83.955  1.00  0.00           N
ATOM    182  CA  SER A   3      44.016  83.687  83.794  1.00  0.00           C
ATOM    184  CB  SER A   3      43.906  82.847  85.115  1.00  0.00           C
ATOM    187  OG  SER A   3      43.217  83.517  86.175  1.00  0.00           O
ATOM    189  C   SER A   3      42.766  83.677  82.924  1.00  0.00           C
ATOM    190  O   SER A   3      42.207  84.745  82.645  1.00  0.00           O
ATOM    191  N   ASN A   4      42.376  82.516  82.345  1.00  0.00           N
ATOM    193  CA  ASN A   4      41.317  82.297  81.356  1.00  0.00           C
ATOM    195  CB  ASN A   4      39.887  82.547  81.906  1.00  0.00           C
ATOM    198  CG  ASN A   4      39.327  81.467  82.826  1.00  0.00           C
ATOM    199  OD1 ASN A   4      38.727  81.747  83.856  1.00  0.00           O
ATOM    200  ND2 ASN A   4      39.527  80.167  82.485  1.00  0.00           N
ATOM    203  C   ASN A   4      41.437  82.977  79.985  1.00  0.00           C
ATOM    204  O   ASN A   4      40.967  82.427  78.996  1.00  0.00           O
ATOM    205  N   ALA A   5      42.087  84.136  79.845  1.00  0.00           N
ATOM    207  CA  ALA A   5      42.437  84.676  78.535  1.00  0.00           C
ATOM    209  CB  ALA A   5      42.927  86.126  78.626  1.00  0.00           C
ATOM    213  C   ALA A   5      43.457  83.827  77.785  1.00  0.00           C
ATOM    214  O   ALA A   5      44.467  83.367  78.325  1.00  0.00           O
ATOM    215  N   LYS A   6      43.227  83.566  76.485  1.00  0.00           N
ATOM    217  CA  LYS A   6      43.497  82.245  75.945  1.00  0.00           C
ATOM    219  CB  LYS A   6      42.427  81.947  74.856  1.00  0.00           C
ATOM    222  CG  LYS A   6      41.866  80.517  74.895  1.00  0.00           C
ATOM    225  CD  LYS A   6      40.357  80.406  75.195  1.00  0.00           C
ATOM    228  CE  LYS A   6      39.907  81.007  76.546  1.00  0.00           C
ATOM    231  NZ  LYS A   6      38.557  80.526  76.925  1.00  0.00           N
ATOM    235  C   LYS A   6      44.907  82.105  75.376  1.00  0.00           C
ATOM    236  O   LYS A   6      45.247  81.087  74.786  1.00  0.00           O
ATOM    237  N   ILE A   7      45.797  83.106  75.626  1.00  0.00           N
ATOM    239  CA  ILE A   7      47.227  82.966  75.405  1.00  0.00           C
ATOM    241  CB  ILE A   7      47.807  84.197  74.665  1.00  0.00           C
ATOM    243  CG2 ILE A   7      47.957  85.396  75.585  1.00  0.00           C
ATOM    247  CG1 ILE A   7      49.167  83.906  73.986  1.00  0.00           C
ATOM    250  CD  ILE A   7      49.857  85.137  73.375  1.00  0.00           C
ATOM    254  C   ILE A   7      47.937  82.617  76.725  1.00  0.00           C
ATOM    255  O   ILE A   7      48.967  81.947  76.704  1.00  0.00           O
ATOM    256  N   ASP A   8      47.327  82.896  77.916  1.00  0.00           N
ATOM    258  CA  ASP A   8      47.807  82.477  79.225  1.00  0.00           C
ATOM    260  CB  ASP A   8      46.977  83.096  80.405  1.00  0.00           C
ATOM    263  CG  ASP A   8      47.707  83.036  81.744  1.00  0.00           C
ATOM    264  OD1 ASP A   8      47.786  81.926  82.326  1.00  0.00           O
ATOM    265  OD2 ASP A   8      48.217  84.097  82.195  1.00  0.00           O
ATOM    266  C   ASP A   8      47.747  80.956  79.315  1.00  0.00           C
ATOM    267  O   ASP A   8      48.567  80.286  79.924  1.00  0.00           O
ATOM    268  N   GLN A   9      46.747  80.357  78.665  1.00  0.00           N
ATOM    270  CA  GLN A   9      46.457  78.967  78.836  1.00  0.00           C
ATOM    272  CB  GLN A   9      44.927  78.777  78.786  1.00  0.00           C
ATOM    275  CG  GLN A   9      44.377  77.807  79.865  1.00  0.00           C
ATOM    278  CD  GLN A   9      44.387  78.297  81.315  1.00  0.00           C
ATOM    279  OE1 GLN A   9      44.016  77.557  82.236  1.00  0.00           O
ATOM    280  NE2 GLN A   9      44.797  79.556  81.576  1.00  0.00           N
ATOM    283  C   GLN A   9      47.157  78.137  77.765  1.00  0.00           C
ATOM    284  O   GLN A   9      47.057  76.916  77.785  1.00  0.00           O
ATOM    285  N   LEU A  10      47.947  78.757  76.844  1.00  0.00           N
ATOM    287  CA  LEU A  10      49.036  78.007  76.215  1.00  0.00           C
ATOM    289  CB  LEU A  10      49.027  78.037  74.665  1.00  0.00           C
ATOM    292  CG  LEU A  10      49.887  76.916  74.015  1.00  0.00           C
ATOM    294  CD1 LEU A  10      49.787  76.896  72.485  1.00  0.00           C
ATOM    298  CD2 LEU A  10      49.587  75.517  74.595  1.00  0.00           C
ATOM    302  C   LEU A  10      50.387  78.467  76.725  1.00  0.00           C
ATOM    303  O   LEU A  10      51.327  77.687  76.745  1.00  0.00           O
ATOM    304  N   SER A  11      50.507  79.697  77.275  1.00  0.00           N
ATOM    306  CA  SER A  11      51.667  80.007  78.105  1.00  0.00           C
ATOM    308  CB  SER A  11      51.707  81.487  78.585  1.00  0.00           C
ATOM    311  OG  SER A  11      52.147  82.397  77.575  1.00  0.00           O
ATOM    313  C   SER A  11      51.847  79.087  79.295  1.00  0.00           C
ATOM    314  O   SER A  11      52.927  78.527  79.476  1.00  0.00           O
ATOM    315  N   SER A  12      50.777  78.786  80.055  1.00  0.00           N
ATOM    317  CA  SER A  12      50.827  77.886  81.196  1.00  0.00           C
ATOM    319  CB  SER A  12      49.637  78.166  82.145  1.00  0.00           C
ATOM    322  OG  SER A  12      49.946  77.797  83.486  1.00  0.00           O
ATOM    324  C   SER A  12      50.837  76.417  80.774  1.00  0.00           C
ATOM    325  O   SER A  12      51.437  75.557  81.426  1.00  0.00           O
ATOM    326  N   ASP A  13      50.247  76.076  79.605  1.00  0.00           N
ATOM    328  CA  ASP A  13      50.247  74.706  79.116  1.00  0.00           C
ATOM    330  CB  ASP A  13      48.967  74.316  78.296  1.00  0.00           C
ATOM    333  CG  ASP A  13      47.766  74.047  79.204  1.00  0.00           C
ATOM    334  OD1 ASP A  13      46.737  73.547  78.685  1.00  0.00           O
ATOM    335  OD2 ASP A  13      47.857  74.307  80.436  1.00  0.00           O
ATOM    336  C   ASP A  13      51.527  74.357  78.355  1.00  0.00           C
ATOM    337  O   ASP A  13      51.837  73.175  78.245  1.00  0.00           O
ATOM    338  N   VAL A  14      52.347  75.327  77.886  1.00  0.00           N
ATOM    340  CA  VAL A  14      53.727  75.017  77.496  1.00  0.00           C
ATOM    342  CB  VAL A  14      54.257  75.917  76.386  1.00  0.00           C
ATOM    344  CG1 VAL A  14      55.707  75.566  76.025  1.00  0.00           C
ATOM    348  CG2 VAL A  14      53.397  75.727  75.115  1.00  0.00           C
ATOM    352  C   VAL A  14      54.657  75.057  78.696  1.00  0.00           C
ATOM    353  O   VAL A  14      55.606  74.287  78.805  1.00  0.00           O
ATOM    354  N   GLN A  15      54.347  75.917  79.705  1.00  0.00           N
ATOM    356  CA  GLN A  15      55.086  75.947  80.965  1.00  0.00           C
ATOM    358  CB  GLN A  15      54.426  76.986  81.896  1.00  0.00           C
ATOM    361  CG  GLN A  15      55.406  78.026  82.465  1.00  0.00           C
ATOM    364  CD  GLN A  15      55.917  79.107  81.505  1.00  0.00           C
ATOM    365  OE1 GLN A  15      56.406  80.156  81.926  1.00  0.00           O
ATOM    366  NE2 GLN A  15      55.787  78.887  80.184  1.00  0.00           N
ATOM    369  C   GLN A  15      55.077  74.605  81.695  1.00  0.00           C
ATOM    370  O   GLN A  15      56.117  74.047  82.036  1.00  0.00           O
ATOM    371  N   THR A  16      53.867  74.016  81.856  1.00  0.00           N
ATOM    373  CA  THR A  16      53.637  72.707  82.446  1.00  0.00           C
ATOM    375  CB  THR A  16      52.157  72.377  82.615  1.00  0.00           C
ATOM    377  OG1 THR A  16      51.547  73.236  83.556  1.00  0.00           O
ATOM    379  CG2 THR A  16      51.957  70.987  83.234  1.00  0.00           C
ATOM    383  C   THR A  16      54.327  71.617  81.646  1.00  0.00           C
ATOM    384  O   THR A  16      54.957  70.717  82.205  1.00  0.00           O
ATOM    385  N   LEU A  17      54.286  71.657  80.296  1.00  0.00           N
ATOM    387  CA  LEU A  17      54.997  70.717  79.446  1.00  0.00           C
ATOM    389  CB  LEU A  17      54.567  70.826  77.954  1.00  0.00           C
ATOM    392  CG  LEU A  17      53.457  69.826  77.566  1.00  0.00           C
ATOM    394  CD1 LEU A  17      52.947  70.137  76.155  1.00  0.00           C
ATOM    398  CD2 LEU A  17      52.277  69.846  78.535  1.00  0.00           C
ATOM    402  C   LEU A  17      56.516  70.787  79.565  1.00  0.00           C
ATOM    403  O   LEU A  17      57.207  69.777  79.446  1.00  0.00           O
ATOM    404  N   ASN A  18      57.087  71.977  79.854  1.00  0.00           N
ATOM    406  CA  ASN A  18      58.497  72.137  80.176  1.00  0.00           C
ATOM    408  CB  ASN A  18      58.867  73.677  80.205  1.00  0.00           C
ATOM    411  CG  ASN A  18      59.617  74.297  81.395  1.00  0.00           C
ATOM    412  OD1 ASN A  18      60.577  75.027  81.205  1.00  0.00           O
ATOM    413  ND2 ASN A  18      59.156  74.066  82.656  1.00  0.00           N
ATOM    416  C   ASN A  18      58.917  71.327  81.395  1.00  0.00           C
ATOM    417  O   ASN A  18      60.007  70.757  81.505  1.00  0.00           O
ATOM    418  N   ALA A  19      58.007  71.237  82.376  1.00  0.00           N
ATOM    420  CA  ALA A  19      58.277  70.557  83.605  1.00  0.00           C
ATOM    422  CB  ALA A  19      57.347  71.157  84.664  1.00  0.00           C
ATOM    426  C   ALA A  19      58.017  69.077  83.505  1.00  0.00           C
ATOM    427  O   ALA A  19      58.696  68.267  84.125  1.00  0.00           O
ATOM    428  N   LYS A  20      57.007  68.677  82.695  1.00  0.00           N
ATOM    430  CA  LYS A  20      56.717  67.277  82.446  1.00  0.00           C
ATOM    432  CB  LYS A  20      55.387  67.027  81.674  1.00  0.00           C
ATOM    435  CG  LYS A  20      54.127  67.407  82.485  1.00  0.00           C
ATOM    438  CD  LYS A  20      52.786  66.917  81.896  1.00  0.00           C
ATOM    441  CE  LYS A  20      51.536  67.687  82.365  1.00  0.00           C
ATOM    444  NZ  LYS A  20      50.247  66.997  82.075  1.00  0.00           N
ATOM    448  C   LYS A  20      57.847  66.536  81.744  1.00  0.00           C
ATOM    449  O   LYS A  20      58.297  65.496  82.205  1.00  0.00           O
ATOM    450  N   VAL A  21      58.347  67.117  80.646  1.00  0.00           N
ATOM    452  CA  VAL A  21      59.296  66.507  79.726  1.00  0.00           C
ATOM    454  CB  VAL A  21      59.397  67.377  78.465  1.00  0.00           C
ATOM    456  CG1 VAL A  21      60.577  66.967  77.566  1.00  0.00           C
ATOM    460  CG2 VAL A  21      58.067  67.237  77.706  1.00  0.00           C
ATOM    464  C   VAL A  21      60.627  66.146  80.366  1.00  0.00           C
ATOM    465  O   VAL A  21      61.157  65.047  80.215  1.00  0.00           O
ATOM    466  N   ASP A  22      61.147  67.047  81.215  1.00  0.00           N
ATOM    468  CA  ASP A  22      62.376  66.837  81.935  1.00  0.00           C
ATOM    470  CB  ASP A  22      63.057  68.206  82.176  1.00  0.00           C
ATOM    473  CG  ASP A  22      63.977  68.627  81.056  1.00  0.00           C
ATOM    474  OD1 ASP A  22      64.686  69.646  81.275  1.00  0.00           O
ATOM    475  OD2 ASP A  22      64.067  67.957  80.005  1.00  0.00           O
ATOM    476  C   ASP A  22      62.187  66.146  83.286  1.00  0.00           C
ATOM    477  O   ASP A  22      63.157  65.807  83.965  1.00  0.00           O
ATOM    478  N   GLN A  23      60.946  65.797  83.686  1.00  0.00           N
ATOM    480  CA  GLN A  23      60.767  64.767  84.695  1.00  0.00           C
ATOM    482  CB  GLN A  23      59.347  64.807  85.305  1.00  0.00           C
ATOM    485  CG  GLN A  23      59.377  64.877  86.856  1.00  0.00           C
ATOM    488  CD  GLN A  23      59.987  66.146  87.455  1.00  0.00           C
ATOM    489  OE1 GLN A  23      60.406  66.177  88.615  1.00  0.00           O
ATOM    490  NE2 GLN A  23      60.027  67.257  86.674  1.00  0.00           N
ATOM    493  C   GLN A  23      61.027  63.387  84.125  1.00  0.00           C
ATOM    494  O   GLN A  23      61.347  62.457  84.855  1.00  0.00           O
ATOM    495  N   LEU A  24      60.876  63.237  82.805  1.00  0.00           N
ATOM    497  CA  LEU A  24      60.616  61.947  82.226  1.00  0.00           C
ATOM    499  CB  LEU A  24      59.277  62.017  81.485  1.00  0.00           C
ATOM    502  CG  LEU A  24      58.337  60.967  82.086  1.00  0.00           C
ATOM    504  CD1 LEU A  24      57.167  60.697  81.154  1.00  0.00           C
ATOM    508  CD2 LEU A  24      57.827  61.377  83.475  1.00  0.00           C
ATOM    512  C   LEU A  24      61.767  61.477  81.375  1.00  0.00           C
ATOM    513  O   LEU A  24      62.157  60.317  81.445  1.00  0.00           O
ATOM    514  N   SER A  25      62.467  62.407  80.704  1.00  0.00           N
ATOM    516  CA  SER A  25      63.766  62.087  80.135  1.00  0.00           C
ATOM    518  CB  SER A  25      64.357  63.337  79.455  1.00  0.00           C
ATOM    521  OG  SER A  25      65.427  62.957  78.604  1.00  0.00           O
ATOM    523  C   SER A  25      64.726  61.617  81.215  1.00  0.00           C
ATOM    524  O   SER A  25      65.387  60.587  81.105  1.00  0.00           O
ATOM    525  N   ASN A  26      64.726  62.307  82.365  1.00  0.00           N
ATOM    527  CA  ASN A  26      65.577  61.987  83.475  1.00  0.00           C
ATOM    529  CB  ASN A  26      65.687  63.257  84.375  1.00  0.00           C
ATOM    532  CG  ASN A  26      66.946  64.117  84.186  1.00  0.00           C
ATOM    533  OD1 ASN A  26      67.067  65.176  84.816  1.00  0.00           O
ATOM    534  ND2 ASN A  26      67.906  63.687  83.335  1.00  0.00           N
ATOM    537  C   ASN A  26      65.187  60.767  84.314  1.00  0.00           C
ATOM    538  O   ASN A  26      66.057  60.246  85.016  1.00  0.00           O
ATOM    539  N   ASP A  27      63.937  60.227  84.235  1.00  0.00           N
ATOM    541  CA  ASP A  27      63.617  58.967  84.885  1.00  0.00           C
ATOM    543  CB  ASP A  27      62.137  58.947  85.405  1.00  0.00           C
ATOM    546  CG  ASP A  27      62.057  58.717  86.896  1.00  0.00           C
ATOM    547  OD1 ASP A  27      60.957  58.597  87.485  1.00  0.00           O
ATOM    548  OD2 ASP A  27      63.116  58.837  87.565  1.00  0.00           O
ATOM    549  C   ASP A  27      63.887  57.787  83.965  1.00  0.00           C
ATOM    550  O   ASP A  27      64.036  56.647  84.406  1.00  0.00           O
ATOM    551  N   VAL A  28      64.057  58.057  82.665  1.00  0.00           N
ATOM    553  CA  VAL A  28      64.546  57.087  81.704  1.00  0.00           C
ATOM    555  CB  VAL A  28      63.867  57.357  80.375  1.00  0.00           C
ATOM    557  CG1 VAL A  28      64.537  56.637  79.195  1.00  0.00           C
ATOM    561  CG2 VAL A  28      62.427  56.867  80.536  1.00  0.00           C
ATOM    565  C   VAL A  28      66.057  57.087  81.595  1.00  0.00           C
ATOM    566  O   VAL A  28      66.707  56.057  81.415  1.00  0.00           O
ATOM    567  N   ASN A  29      66.707  58.247  81.765  1.00  0.00           N
ATOM    569  CA  ASN A  29      68.147  58.347  81.896  1.00  0.00           C
ATOM    571  CB  ASN A  29      68.527  59.847  81.965  1.00  0.00           C
ATOM    574  CG  ASN A  29      69.987  60.197  81.674  1.00  0.00           C
ATOM    575  OD1 ASN A  29      70.327  61.377  81.826  1.00  0.00           O
ATOM    576  ND2 ASN A  29      70.857  59.247  81.286  1.00  0.00           N
ATOM    579  C   ASN A  29      68.667  57.597  83.125  1.00  0.00           C
ATOM    580  O   ASN A  29      69.637  56.847  83.064  1.00  0.00           O
ATOM    581  N   ALA A  30      67.967  57.767  84.256  1.00  0.00           N
ATOM    583  CA  ALA A  30      68.156  57.027  85.466  1.00  0.00           C
ATOM    585  CB  ALA A  30      67.167  57.587  86.505  1.00  0.00           C
ATOM    589  C   ALA A  30      67.927  55.537  85.335  1.00  0.00           C
ATOM    590  O   ALA A  30      68.687  54.737  85.886  1.00  0.00           O
ATOM    591  N   MET A  31      66.847  55.106  84.645  1.00  0.00           N
ATOM    593  CA  MET A  31      66.457  53.717  84.775  1.00  0.00           C
ATOM    595  CB  MET A  31      64.967  53.477  84.445  1.00  0.00           C
ATOM    598  CG  MET A  31      64.446  52.087  84.895  1.00  0.00           C
ATOM    601  SD  MET A  31      64.546  51.847  86.695  1.00  0.00           S
ATOM    602  CE  MET A  31      64.597  50.047  86.756  1.00  0.00           C
ATOM    606  C   MET A  31      67.307  52.807  83.906  1.00  0.00           C
ATOM    607  O   MET A  31      67.656  51.707  84.314  1.00  0.00           O
ATOM    608  N   ARG A  32      67.747  53.237  82.695  1.00  0.00           N
ATOM    610  CA  ARG A  32      68.667  52.377  81.954  1.00  0.00           C
ATOM    612  CB  ARG A  32      68.677  52.627  80.424  1.00  0.00           C
ATOM    615  CG  ARG A  32      67.976  51.517  79.616  1.00  0.00           C
ATOM    618  CD  ARG A  32      68.667  51.137  78.296  1.00  0.00           C
ATOM    621  NE  ARG A  32      69.767  50.187  78.635  1.00  0.00           N
ATOM    623  CZ  ARG A  32      70.086  49.117  77.925  1.00  0.00           C
ATOM    624  NH1 ARG A  32      70.897  48.217  78.415  1.00  0.00           N
ATOM    627  NH2 ARG A  32      69.667  48.917  76.695  1.00  0.00           N
ATOM    630  C   ARG A  32      70.067  52.337  82.525  1.00  0.00           C
ATOM    631  O   ARG A  32      70.747  51.327  82.404  1.00  0.00           O
ATOM    632  N   SER A  33      70.467  53.407  83.255  1.00  0.00           N
ATOM    634  CA  SER A  33      71.677  53.447  84.055  1.00  0.00           C
ATOM    636  CB  SER A  33      71.807  54.907  84.605  1.00  0.00           C
ATOM    639  OG  SER A  33      72.967  55.167  85.405  1.00  0.00           O
ATOM    641  C   SER A  33      71.667  52.387  85.165  1.00  0.00           C
ATOM    642  O   SER A  33      72.607  51.607  85.335  1.00  0.00           O
ATOM    643  N   ASP A  34      70.537  52.257  85.886  1.00  0.00           N
ATOM    645  CA  ASP A  34      70.297  51.207  86.865  1.00  0.00           C
ATOM    647  CB  ASP A  34      69.007  51.587  87.665  1.00  0.00           C
ATOM    650  CG  ASP A  34      69.057  51.177  89.136  1.00  0.00           C
ATOM    651  OD1 ASP A  34      68.027  51.317  89.845  1.00  0.00           O
ATOM    652  OD2 ASP A  34      70.177  50.817  89.585  1.00  0.00           O
ATOM    653  C   ASP A  34      70.217  49.797  86.255  1.00  0.00           C
ATOM    654  O   ASP A  34      70.827  48.837  86.725  1.00  0.00           O
ATOM    655  N   VAL A  35      69.497  49.637  85.125  1.00  0.00           N
ATOM    657  CA  VAL A  35      69.307  48.357  84.445  1.00  0.00           C
ATOM    659  CB  VAL A  35      68.237  48.447  83.355  1.00  0.00           C
ATOM    661  CG1 VAL A  35      68.237  47.247  82.376  1.00  0.00           C
ATOM    665  CG2 VAL A  35      66.897  48.547  84.095  1.00  0.00           C
ATOM    669  C   VAL A  35      70.586  47.746  83.945  1.00  0.00           C
ATOM    670  O   VAL A  35      70.827  46.537  84.066  1.00  0.00           O
ATOM    671  N   GLN A  36      71.477  48.567  83.365  1.00  0.00           N
ATOM    673  CA  GLN A  36      72.757  48.057  82.954  1.00  0.00           C
ATOM    675  CB  GLN A  36      73.357  48.967  81.865  1.00  0.00           C
ATOM    678  CG  GLN A  36      74.457  48.297  80.995  1.00  0.00           C
ATOM    681  CD  GLN A  36      74.107  46.917  80.454  1.00  0.00           C
ATOM    682  OE1 GLN A  36      74.937  46.067  80.176  1.00  0.00           O
ATOM    683  NE2 GLN A  36      72.797  46.637  80.215  1.00  0.00           N
ATOM    686  C   GLN A  36      73.707  47.847  84.105  1.00  0.00           C
ATOM    687  O   GLN A  36      74.457  46.887  84.076  1.00  0.00           O
ATOM    688  N   ALA A  37      73.626  48.627  85.205  1.00  0.00           N
ATOM    690  CA  ALA A  37      74.397  48.337  86.395  1.00  0.00           C
ATOM    692  CB  ALA A  37      74.086  49.427  87.446  1.00  0.00           C
ATOM    696  C   ALA A  37      74.086  46.947  86.965  1.00  0.00           C
ATOM    697  O   ALA A  37      74.977  46.127  87.176  1.00  0.00           O
ATOM    698  N   ALA A  38      72.786  46.637  87.075  1.00  0.00           N
ATOM    700  CA  ALA A  38      72.277  45.367  87.544  1.00  0.00           C
ATOM    702  CB  ALA A  38      70.737  45.447  87.536  1.00  0.00           C
ATOM    706  C   ALA A  38      72.747  44.137  86.765  1.00  0.00           C
ATOM    707  O   ALA A  38      73.007  43.077  87.335  1.00  0.00           O
ATOM    708  N   LYS A  39      72.887  44.267  85.424  1.00  0.00           N
ATOM    710  CA  LYS A  39      73.267  43.157  84.575  1.00  0.00           C
ATOM    712  CB  LYS A  39      72.086  42.627  83.705  1.00  0.00           C
ATOM    715  CG  LYS A  39      71.187  41.767  84.605  1.00  0.00           C
ATOM    718  CD  LYS A  39      70.097  40.896  83.955  1.00  0.00           C
ATOM    721  CE  LYS A  39      69.586  39.877  84.985  1.00  0.00           C
ATOM    724  NZ  LYS A  39      68.547  38.987  84.454  1.00  0.00           N
ATOM    728  C   LYS A  39      74.637  43.187  83.915  1.00  0.00           C
ATOM    729  O   LYS A  39      74.987  42.197  83.274  1.00  0.00           O
ATOM    730  N   ASP A  40      75.507  44.167  84.225  1.00  0.00           N
ATOM    732  CA  ASP A  40      76.917  43.877  84.484  1.00  0.00           C
ATOM    734  CB  ASP A  40      77.677  45.176  84.915  1.00  0.00           C
ATOM    737  CG  ASP A  40      77.957  46.187  83.815  1.00  0.00           C
ATOM    738  OD1 ASP A  40      78.727  47.146  84.085  1.00  0.00           O
ATOM    739  OD2 ASP A  40      77.387  46.067  82.715  1.00  0.00           O
ATOM    740  C   ASP A  40      77.107  42.897  85.665  1.00  0.00           C
ATOM    741  O   ASP A  40      77.766  41.857  85.564  1.00  0.00           O
ATOM    742  N   ASP A  41      76.547  43.217  86.856  1.00  0.00           N
ATOM    744  CA  ASP A  41      77.027  42.597  88.085  1.00  0.00           C
ATOM    746  CB  ASP A  41      76.707  43.507  89.314  1.00  0.00           C
ATOM    749  CG  ASP A  41      77.876  43.617  90.296  1.00  0.00           C
ATOM    750  OD1 ASP A  41      77.617  44.057  91.445  1.00  0.00           O
ATOM    751  OD2 ASP A  41      79.047  43.387  89.885  1.00  0.00           O
ATOM    752  C   ASP A  41      76.516  41.177  88.305  1.00  0.00           C
ATOM    753  O   ASP A  41      77.177  40.337  88.926  1.00  0.00           O
ATOM    754  N   ALA A  42      75.347  40.826  87.726  1.00  0.00           N
ATOM    756  CA  ALA A  42      74.857  39.467  87.665  1.00  0.00           C
ATOM    758  CB  ALA A  42      73.387  39.447  87.215  1.00  0.00           C
ATOM    762  C   ALA A  42      75.717  38.547  86.786  1.00  0.00           C
ATOM    763  O   ALA A  42      75.876  37.367  87.105  1.00  0.00           O
ATOM    764  N   ALA A  43      76.307  39.087  85.685  1.00  0.00           N
ATOM    766  CA  ALA A  43      77.317  38.407  84.904  1.00  0.00           C
ATOM    768  CB  ALA A  43      77.617  39.227  83.635  1.00  0.00           C
ATOM    772  C   ALA A  43      78.607  38.137  85.685  1.00  0.00           C
ATOM    773  O   ALA A  43      79.077  36.987  85.766  1.00  0.00           O
ATOM    774  N   ARG A  44      79.147  39.177  86.375  1.00  0.00           N
ATOM    776  CA  ARG A  44      80.357  39.107  87.195  1.00  0.00           C
ATOM    778  CB  ARG A  44      80.777  40.477  87.826  1.00  0.00           C
ATOM    781  CG  ARG A  44      80.956  41.687  86.875  1.00  0.00           C
ATOM    784  CD  ARG A  44      81.786  42.817  87.525  1.00  0.00           C
ATOM    787  NE  ARG A  44      81.697  44.057  86.686  1.00  0.00           N
ATOM    789  CZ  ARG A  44      82.446  45.137  86.875  1.00  0.00           C
ATOM    790  NH1 ARG A  44      82.247  46.237  86.175  1.00  0.00           N
ATOM    793  NH2 ARG A  44      83.397  45.207  87.785  1.00  0.00           N
ATOM    796  C   ARG A  44      80.237  38.077  88.316  1.00  0.00           C
ATOM    797  O   ARG A  44      81.187  37.327  88.576  1.00  0.00           O
ATOM    798  N   ALA A  45      79.067  37.997  88.976  1.00  0.00           N
ATOM    800  CA  ALA A  45      78.766  37.007  89.985  1.00  0.00           C
ATOM    802  CB  ALA A  45      77.326  37.247  90.475  1.00  0.00           C
ATOM    806  C   ALA A  45      78.906  35.567  89.516  1.00  0.00           C
ATOM    807  O   ALA A  45      79.597  34.747  90.106  1.00  0.00           O
ATOM    808  N   ASN A  46      78.327  35.217  88.344  1.00  0.00           N
ATOM    810  CA  ASN A  46      78.366  33.847  87.866  1.00  0.00           C
ATOM    812  CB  ASN A  46      77.097  33.497  87.024  1.00  0.00           C
ATOM    815  CG  ASN A  46      75.987  32.817  87.835  1.00  0.00           C
ATOM    816  OD1 ASN A  46      74.917  32.517  87.306  1.00  0.00           O
ATOM    817  ND2 ASN A  46      76.227  32.567  89.136  1.00  0.00           N
ATOM    820  C   ASN A  46      79.626  33.557  87.094  1.00  0.00           C
ATOM    821  O   ASN A  46      79.917  32.407  86.795  1.00  0.00           O
ATOM    822  N   GLN A  47      80.466  34.577  86.844  1.00  0.00           N
ATOM    824  CA  GLN A  47      81.816  34.377  86.356  1.00  0.00           C
ATOM    826  CB  GLN A  47      82.387  35.707  85.805  1.00  0.00           C
ATOM    829  CG  GLN A  47      83.417  35.487  84.676  1.00  0.00           C
ATOM    832  CD  GLN A  47      82.877  35.427  83.234  1.00  0.00           C
ATOM    833  OE1 GLN A  47      83.607  34.987  82.355  1.00  0.00           O
ATOM    834  NE2 GLN A  47      81.627  35.867  82.975  1.00  0.00           N
ATOM    837  C   GLN A  47      82.737  33.867  87.475  1.00  0.00           C
ATOM    838  O   GLN A  47      83.806  33.337  87.225  1.00  0.00           O
ATOM    839  N   ARG A  48      82.357  34.037  88.755  1.00  0.00           N
ATOM    841  CA  ARG A  48      83.176  33.527  89.835  1.00  0.00           C
ATOM    843  CB  ARG A  48      83.787  34.687  90.665  1.00  0.00           C
ATOM    846  CG  ARG A  48      85.237  34.357  91.056  1.00  0.00           C
ATOM    849  CD  ARG A  48      86.086  35.507  91.585  1.00  0.00           C
ATOM    852  NE  ARG A  48      85.366  36.127  92.746  1.00  0.00           N
ATOM    854  CZ  ARG A  48      85.997  36.767  93.735  1.00  0.00           C
ATOM    855  NH1 ARG A  48      85.326  37.327  94.715  1.00  0.00           N
ATOM    858  NH2 ARG A  48      87.307  36.857  93.766  1.00  0.00           N
ATOM    861  C   ARG A  48      82.406  32.557  90.715  1.00  0.00           C
ATOM    862  O   ARG A  48      82.807  32.297  91.856  1.00  0.00           O
ATOM    863  N   LEU A  49      81.306  31.987  90.184  1.00  0.00           N
ATOM    865  CA  LEU A  49      80.617  30.827  90.746  1.00  0.00           C
ATOM    867  CB  LEU A  49      79.126  31.137  91.066  1.00  0.00           C
ATOM    870  CG  LEU A  49      78.867  31.727  92.465  1.00  0.00           C
ATOM    872  CD1 LEU A  49      77.357  31.747  92.755  1.00  0.00           C
ATOM    876  CD2 LEU A  49      79.406  33.147  92.715  1.00  0.00           C
ATOM    880  C   LEU A  49      80.716  29.627  89.806  1.00  0.00           C
ATOM    881  O   LEU A  49      80.627  28.477  90.215  1.00  0.00           O
ATOM    882  N   ASP A  50      81.026  29.897  88.525  1.00  0.00           N
ATOM    884  CA  ASP A  50      81.716  28.997  87.635  1.00  0.00           C
ATOM    886  CB  ASP A  50      80.777  28.237  86.616  1.00  0.00           C
ATOM    889  CG  ASP A  50      79.497  28.907  86.085  1.00  0.00           C
ATOM    890  OD1 ASP A  50      79.257  28.737  84.855  1.00  0.00           O
ATOM    891  OD2 ASP A  50      78.667  29.437  86.875  1.00  0.00           O
ATOM    892  C   ASP A  50      82.737  29.887  86.926  1.00  0.00           C
ATOM    893  O   ASP A  50      82.346  30.877  86.326  1.00  0.00           O
ATOM    894  N   ASN A  51      84.067  29.647  86.935  1.00  0.00           N
ATOM    896  CA  ASN A  51      84.846  28.767  87.785  1.00  0.00           C
ATOM    898  CB  ASN A  51      86.357  28.657  87.335  1.00  0.00           C
ATOM    901  CG  ASN A  51      86.637  27.947  86.005  1.00  0.00           C
ATOM    902  OD1 ASN A  51      87.786  27.607  85.725  1.00  0.00           O
ATOM    903  ND2 ASN A  51      85.597  27.717  85.184  1.00  0.00           N
ATOM    906  C   ASN A  51      84.887  29.257  89.225  1.00  0.00           C
ATOM    907  O   ASN A  51      85.477  30.287  89.524  1.00  0.00           O
ATOM    908  N   MET A  52      84.347  28.477  90.176  1.00  0.00           N
ATOM    910  CA  MET A  52      84.596  28.677  91.585  1.00  0.00           C
ATOM    912  CB  MET A  52      83.267  28.947  92.326  1.00  0.00           C
ATOM    915  CG  MET A  52      83.157  28.687  93.836  1.00  0.00           C
ATOM    918  SD  MET A  52      82.037  27.317  94.265  1.00  0.00           S
ATOM    919  CE  MET A  52      81.767  27.947  95.945  1.00  0.00           C
ATOM    923  C   MET A  52      85.357  27.507  92.156  1.00  0.00           C
ATOM    924  O   MET A  52      84.846  26.397  92.285  1.00  0.00           O
ATOM    925  N   ALA A  53      86.637  27.707  92.505  1.00  0.00           N
ATOM    927  CA  ALA A  53      87.397  26.667  93.125  1.00  0.00           C
ATOM    929  CB  ALA A  53      88.127  25.767  92.105  1.00  0.00           C
ATOM    933  C   ALA A  53      88.367  27.397  94.015  1.00  0.00           C
ATOM    934  O   ALA A  53      89.477  27.737  93.615  1.00  0.00           O
ATOM    935  N   THR A  54      87.936  27.707  95.235  1.00  0.00           N
ATOM    937  CA  THR A  54      88.817  28.207  96.255  1.00  0.00           C
ATOM    939  CB  THR A  54      88.877  29.727  96.345  1.00  0.00           C
ATOM    941  OG1 THR A  54      89.946  30.167  97.164  1.00  0.00           O
ATOM    943  CG2 THR A  54      87.577  30.347  96.856  1.00  0.00           C
ATOM    947  C   THR A  54      88.367  27.547  97.555  1.00  0.00           C
ATOM    948  OT1 THR A  54      87.276  26.897  97.586  1.00  0.00           O
ATOM    949  OT2 THR A  54      89.157  27.607  98.524  1.00  0.00           O
ATOM    950  NH3 POPEB  55     112.677  63.497  83.414  1.00  0.00           N
ATOM    954  C12 POPEB  55     113.117  62.177  82.886  1.00  0.00           C
ATOM    957  C11 POPEB  55     114.596  61.967  83.195  1.00  0.00           C
ATOM    960  P   POPEB  55     116.317  60.027  83.225  1.00  0.00           P
ATOM    961  O13 POPEB  55     116.716  60.737  84.454  1.00  0.00           O
ATOM    962  O14 POPEB  55     116.047  58.577  83.355  1.00  0.00           O
ATOM    963  O11 POPEB  55     117.336  60.277  82.036  1.00  0.00           O
ATOM    964  O12 POPEB  55     114.957  60.667  82.746  1.00  0.00           O
ATOM    965  C1  POPEB  55     117.527  59.207  81.095  1.00  0.00           C
ATOM    968  C2  POPEB  55     118.586  59.607  80.036  1.00  0.00           C
ATOM    970  O21 POPEB  55     118.637  58.557  79.046  1.00  0.00           O
ATOM    971  C21 POPEB  55     119.087  58.926  77.855  1.00  0.00           C
ATOM    972  O22 POPEB  55     119.426  60.057  77.536  1.00  0.00           O
ATOM    973  C22 POPEB  55     119.146  57.707  76.906  1.00  0.00           C
ATOM    976  C3  POPEB  55     119.967  59.767  80.746  1.00  0.00           C
ATOM    979  O31 POPEB  55     120.917  60.557  79.996  1.00  0.00           O
ATOM    980  C31 POPEB  55     121.856  59.867  79.344  1.00  0.00           C
ATOM    981  O32 POPEB  55     122.047  58.667  79.415  1.00  0.00           O
ATOM    982  C32 POPEB  55     122.697  60.857  78.535  1.00  0.00           C
ATOM    985  C23 POPEB  55     120.357  57.746  75.945  1.00  0.00           C
ATOM    988  C24 POPEB  55     120.006  58.057  74.476  1.00  0.00           C
ATOM    991  C25 POPEB  55     119.626  56.817  73.645  1.00  0.00           C
ATOM    994  C26 POPEB  55     118.187  56.847  73.115  1.00  0.00           C
ATOM    997  C27 POPEB  55     117.917  55.797  72.025  1.00  0.00           C
ATOM   1000  C28 POPEB  55     117.667  56.377  70.615  1.00  0.00           C
ATOM   1003  C29 POPEB  55     118.836  57.117  70.036  1.00  0.00           C
ATOM   1005 0C21 POPEB  55     118.906  57.606  68.786  1.00  0.00           C
ATOM   1007 1C21 POPEB  55     117.817  57.517  67.746  1.00  0.00           C
ATOM   1010 2C21 POPEB  55     117.866  58.677  66.725  1.00  0.00           C
ATOM   1013 3C21 POPEB  55     119.167  58.707  65.896  1.00  0.00           C
ATOM   1016 4C21 POPEB  55     119.167  59.807  64.825  1.00  0.00           C
ATOM   1019 5C21 POPEB  55     120.576  60.267  64.455  1.00  0.00           C
ATOM   1022 6C21 POPEB  55     120.606  61.147  63.205  1.00  0.00           C
ATOM   1025 7C21 POPEB  55     121.977  61.797  62.975  1.00  0.00           C
ATOM   1028 8C21 POPEB  55     122.027  62.606  61.675  1.00  0.00           C
ATOM   1032  C33 POPEB  55     123.936  60.257  77.816  1.00  0.00           C
ATOM   1035  C34 POPEB  55     125.256  60.927  78.226  1.00  0.00           C
ATOM   1038  C35 POPEB  55     126.487  60.627  77.335  1.00  0.00           C
ATOM   1041  C36 POPEB  55     126.457  61.247  75.926  1.00  0.00           C
ATOM   1044  C37 POPEB  55     127.357  62.487  75.805  1.00  0.00           C
ATOM   1047  C38 POPEB  55     127.247  63.217  74.455  1.00  0.00           C
ATOM   1050  C39 POPEB  55     127.936  62.507  73.266  1.00  0.00           C
ATOM   1053 0C31 POPEB  55     127.066  62.477  72.006  1.00  0.00           C
ATOM   1056 1C31 POPEB  55     127.817  61.947  70.775  1.00  0.00           C
ATOM   1059 2C31 POPEB  55     126.926  61.816  69.536  1.00  0.00           C
ATOM   1062 3C31 POPEB  55     127.686  61.317  68.295  1.00  0.00           C
ATOM   1065 4C31 POPEB  55     126.996  61.667  66.976  1.00  0.00           C
ATOM   1068 5C31 POPEB  55     127.826  61.247  65.756  1.00  0.00           C
ATOM   1071 6C31 POPEB  55     127.317  61.857  64.446  1.00  0.00           C
ATOM   1075  NH3 POPEC  56     110.337  32.507  38.435  1.00  0.00           N
ATOM   1079  C12 POPEC  56     111.116  33.377  37.496  1.00  0.00           C
ATOM   1082  C11 POPEC  56     112.616  33.307  37.816  1.00  0.00           C
ATOM   1085  P   POPEC  56     114.927  34.107  37.016  1.00  0.00           P
ATOM   1086  O13 POPEC  56     115.506  32.757  37.115  1.00  0.00           O
ATOM   1087  O14 POPEC  56     115.557  34.997  36.016  1.00  0.00           O
ATOM   1088  O11 POPEC  56     114.967  34.857  38.406  1.00  0.00           O
ATOM   1089  O12 POPEC  56     113.357  33.967  36.775  1.00  0.00           O
ATOM   1090  C1  POPEC  56     115.597  34.317  39.555  1.00  0.00           C
ATOM   1093  C2  POPEC  56     115.357  35.227  40.795  1.00  0.00           C
ATOM   1095  O21 POPEC  56     115.606  34.487  41.995  1.00  0.00           O
ATOM   1096  C21 POPEC  56     114.757  33.537  42.365  1.00  0.00           C
ATOM   1097  O22 POPEC  56     113.747  33.207  41.785  1.00  0.00           O
ATOM   1098  C22 POPEC  56     115.387  32.807  43.545  1.00  0.00           C
ATOM   1101  C3  POPEC  56     113.967  35.977  40.756  1.00  0.00           C
ATOM   1104  O31 POPEC  56     113.327  36.207  42.016  1.00  0.00           O
ATOM   1105  C31 POPEC  56     113.936  36.827  43.006  1.00  0.00           C
ATOM   1106  O32 POPEC  56     115.016  37.387  42.975  1.00  0.00           O
ATOM   1107  C32 POPEC  56     113.027  36.627  44.215  1.00  0.00           C
ATOM   1110  C23 POPEC  56     114.417  32.527  44.706  1.00  0.00           C
ATOM   1113  C24 POPEC  56     115.027  31.507  45.685  1.00  0.00           C
ATOM   1116  C25 POPEC  56     116.217  32.047  46.476  1.00  0.00           C
ATOM   1119  C26 POPEC  56     116.646  31.097  47.596  1.00  0.00           C
ATOM   1122  C27 POPEC  56     117.467  31.827  48.666  1.00  0.00           C
ATOM   1125  C28 POPEC  56     118.047  30.917  49.766  1.00  0.00           C
ATOM   1128  C29 POPEC  56     118.787  31.797  50.735  1.00  0.00           C
ATOM   1130 0C21 POPEC  56     118.917  31.677  52.065  1.00  0.00           C
ATOM   1132 1C21 POPEC  56     118.467  30.567  52.975  1.00  0.00           C
ATOM   1135 2C21 POPEC  56     119.307  30.637  54.266  1.00  0.00           C
ATOM   1138 3C21 POPEC  56     118.906  29.647  55.354  1.00  0.00           C
ATOM   1141 4C21 POPEC  56     119.617  29.937  56.695  1.00  0.00           C
ATOM   1144 5C21 POPEC  56     118.647  29.987  57.895  1.00  0.00           C
ATOM   1147 6C21 POPEC  56     119.307  30.227  59.256  1.00  0.00           C
ATOM   1150 7C21 POPEC  56     118.346  30.367  60.436  1.00  0.00           C
ATOM   1153 8C21 POPEC  56     119.097  30.577  61.756  1.00  0.00           C
ATOM   1157  C33 POPEC  56     113.607  37.146  45.535  1.00  0.00           C
ATOM   1160  C34 POPEC  56     112.756  36.607  46.695  1.00  0.00           C
ATOM   1163  C35 POPEC  56     113.117  37.197  48.065  1.00  0.00           C
ATOM   1166  C36 POPEC  56     112.157  36.627  49.104  1.00  0.00           C
ATOM   1169  C37 POPEC  56     112.307  37.197  50.516  1.00  0.00           C
ATOM   1172  C38 POPEC  56     111.207  36.637  51.435  1.00  0.00           C
ATOM   1175  C39 POPEC  56     111.476  36.857  52.925  1.00  0.00           C
ATOM   1178 0C31 POPEC  56     111.826  35.537  53.625  1.00  0.00           C
ATOM   1181 1C31 POPEC  56     112.147  35.717  55.115  1.00  0.00           C
ATOM   1184 2C31 POPEC  56     111.727  34.497  55.955  1.00  0.00           C
ATOM   1187 3C31 POPEC  56     112.427  33.187  55.586  1.00  0.00           C
ATOM   1190 4C31 POPEC  56     113.836  33.097  56.176  1.00  0.00           C
ATOM   1193 5C31 POPEC  56     114.377  31.667  56.086  1.00  0.00           C
ATOM   1196 6C31 POPEC  56     115.696  31.487  56.826  1.00  0.00           C
ATOM   1200  NH3 POPED  57     124.027  99.556  39.545  1.00  0.00           N
ATOM   1204  C12 POPED  57     122.966 100.406  38.905  1.00  0.00           C
ATOM   1207  C11 POPED  57     121.816  99.547  38.386  1.00  0.00           C
ATOM   1210  P   POPED  57     119.337 100.027  37.705  1.00  0.00           P
ATOM   1211  O13 POPED  57     118.847 100.077  36.306  1.00  0.00           O
ATOM   1212  O14 POPED  57     119.107  98.806  38.495  1.00  0.00           O
ATOM   1213  O11 POPED  57     118.766 101.227  38.555  1.00  0.00           O
ATOM   1214  O12 POPED  57     120.886 100.386  37.726  1.00  0.00           O
ATOM   1215  C1  POPED  57     119.477 101.716  39.685  1.00  0.00           C
ATOM   1218  C2  POPED  57     118.537 102.027  40.886  1.00  0.00           C
ATOM   1220  O21 POPED  57     119.286 102.687  41.915  1.00  0.00           O
ATOM   1221  C21 POPED  57     120.217 101.996  42.545  1.00  0.00           C
ATOM   1222  O22 POPED  57     120.587 100.867  42.314  1.00  0.00           O
ATOM   1223  C22 POPED  57     120.867 102.917  43.596  1.00  0.00           C
ATOM   1226  C3  POPED  57     117.707 100.786  41.356  1.00  0.00           C
ATOM   1229  O31 POPED  57     117.697 100.637  42.796  1.00  0.00           O
ATOM   1230  C31 POPED  57     116.637 100.067  43.336  1.00  0.00           C
ATOM   1231  O32 POPED  57     115.557  99.916  42.796  1.00  0.00           O
ATOM   1232  C32 POPED  57     117.027  99.527  44.715  1.00  0.00           C
ATOM   1235  C23 POPED  57     121.107 102.187  44.926  1.00  0.00           C
ATOM   1238  C24 POPED  57     121.536 103.127  46.064  1.00  0.00           C
ATOM   1241  C25 POPED  57     120.527 103.137  47.235  1.00  0.00           C
ATOM   1244  C26 POPED  57     120.767 104.237  48.275  1.00  0.00           C
ATOM   1247  C27 POPED  57     119.566 104.437  49.215  1.00  0.00           C
ATOM   1250  C28 POPED  57     119.937 104.667  50.696  1.00  0.00           C
ATOM   1253  C29 POPED  57     120.377 103.397  51.386  1.00  0.00           C
ATOM   1255 0C21 POPED  57     119.997 102.936  52.596  1.00  0.00           C
ATOM   1257 1C21 POPED  57     119.027 103.557  53.575  1.00  0.00           C
ATOM   1260 2C21 POPED  57     119.706 104.016  54.895  1.00  0.00           C
ATOM   1263 3C21 POPED  57     119.967 105.526  54.895  1.00  0.00           C
ATOM   1266 4C21 POPED  57     120.876 106.057  56.016  1.00  0.00           C
ATOM   1269 5C21 POPED  57     120.366 105.797  57.445  1.00  0.00           C
ATOM   1272 6C21 POPED  57     120.876 106.877  58.415  1.00  0.00           C
ATOM   1275 7C21 POPED  57     120.576 106.586  59.895  1.00  0.00           C
ATOM   1278 8C21 POPED  57     121.026 107.717  60.826  1.00  0.00           C
ATOM   1282  C33 POPED  57     115.857  99.307  45.716  1.00  0.00           C
ATOM   1285  C34 POPED  57     115.846  97.867  46.274  1.00  0.00           C
ATOM   1288  C35 POPED  57     115.897  97.737  47.796  1.00  0.00           C
ATOM   1291  C36 POPED  57     117.206  98.236  48.424  1.00  0.00           C
ATOM   1294  C37 POPED  57     117.556  97.467  49.715  1.00  0.00           C
ATOM   1297  C38 POPED  57     118.736  98.096  50.475  1.00  0.00           C
ATOM   1300  C39 POPED  57     118.307  99.247  51.395  1.00  0.00           C
ATOM   1303 0C31 POPED  57     117.807  98.766  52.765  1.00  0.00           C
ATOM   1306 1C31 POPED  57     117.276  99.916  53.625  1.00  0.00           C
ATOM   1309 2C31 POPED  57     117.247  99.605  55.125  1.00  0.00           C
ATOM   1312 3C31 POPED  57     116.756 100.797  55.955  1.00  0.00           C
ATOM   1315 4C31 POPED  57     117.327 100.797  57.386  1.00  0.00           C
ATOM   1318 5C31 POPED  57     116.856 101.966  58.245  1.00  0.00           C
ATOM   1321 6C31 POPED  57     117.537 101.996  59.615  1.00  0.00           C
ATOM   1325  NH3 POPEE  58      85.067  68.157  32.656  1.00  0.00           N
ATOM   1329  C12 POPEE  58      84.776  68.837  33.976  1.00  0.00           C
ATOM   1332  C11 POPEE  58      84.527  67.807  35.075  1.00  0.00           C
ATOM   1335  P   POPEE  58      84.876  67.737  37.666  1.00  0.00           P
ATOM   1336  O13 POPEE  58      83.917  66.637  37.876  1.00  0.00           O
ATOM   1337  O14 POPEE  58      86.306  67.407  37.726  1.00  0.00           O
ATOM   1338  O11 POPEE  58      84.577  68.887  38.716  1.00  0.00           O
ATOM   1339  O12 POPEE  58      84.547  68.497  36.316  1.00  0.00           O
ATOM   1340  C1  POPEE  58      83.616  68.646  39.745  1.00  0.00           C
ATOM   1343  C2  POPEE  58      83.267  69.966  40.475  1.00  0.00           C
ATOM   1345  O21 POPEE  58      83.027  69.646  41.855  1.00  0.00           O
ATOM   1346  C21 POPEE  58      83.397  70.597  42.715  1.00  0.00           C
ATOM   1347  O22 POPEE  58      83.696  71.737  42.445  1.00  0.00           O
ATOM   1348  C22 POPEE  58      83.417  69.997  44.125  1.00  0.00           C
ATOM   1351  C3  POPEE  58      82.047  70.687  39.815  1.00  0.00           C
ATOM   1354  O31 POPEE  58      81.467  71.637  40.726  1.00  0.00           O
ATOM   1355  C31 POPEE  58      80.196  71.527  41.035  1.00  0.00           C
ATOM   1356  O32 POPEE  58      79.397  70.717  40.576  1.00  0.00           O
ATOM   1357  C32 POPEE  58      79.857  72.547  42.136  1.00  0.00           C
ATOM   1360  C23 POPEE  58      84.017  70.987  45.155  1.00  0.00           C
ATOM   1363  C24 POPEE  58      84.586  70.286  46.395  1.00  0.00           C
ATOM   1366  C25 POPEE  58      83.567  70.097  47.524  1.00  0.00           C
ATOM   1369  C26 POPEE  58      83.417  71.337  48.415  1.00  0.00           C
ATOM   1372  C27 POPEE  58      82.327  71.146  49.495  1.00  0.00           C
ATOM   1375  C28 POPEE  58      82.086  72.387  50.375  1.00  0.00           C
ATOM   1378  C29 POPEE  58      83.076  72.497  51.505  1.00  0.00           C
ATOM   1380 0C21 POPEE  58      82.837  72.877  52.775  1.00  0.00           C
ATOM   1382 1C21 POPEE  58      81.517  73.306  53.375  1.00  0.00           C
ATOM   1385 2C21 POPEE  58      81.387  72.786  54.825  1.00  0.00           C
ATOM   1388 3C21 POPEE  58      80.256  73.437  55.626  1.00  0.00           C
ATOM   1391 4C21 POPEE  58      80.247  72.937  57.086  1.00  0.00           C
ATOM   1394 5C21 POPEE  58      79.277  73.727  57.975  1.00  0.00           C
ATOM   1397 6C21 POPEE  58      79.957  74.637  59.005  1.00  0.00           C
ATOM   1400 7C21 POPEE  58      78.937  75.347  59.915  1.00  0.00           C
ATOM   1403 8C21 POPEE  58      79.567  76.216  61.005  1.00  0.00           C
ATOM   1407  C33 POPEE  58      80.517  72.146  43.485  1.00  0.00           C
ATOM   1410  C34 POPEE  58      79.717  72.536  44.735  1.00  0.00           C
ATOM   1413  C35 POPEE  58      79.897  73.987  45.215  1.00  0.00           C
ATOM   1416  C36 POPEE  58      80.086  74.077  46.735  1.00  0.00           C
ATOM   1419  C37 POPEE  58      79.937  75.497  47.285  1.00  0.00           C
ATOM   1422  C38 POPEE  58      80.186  75.577  48.795  1.00  0.00           C
ATOM   1425  C39 POPEE  58      78.967  75.257  49.665  1.00  0.00           C
ATOM   1428 0C31 POPEE  58      77.817  76.227  49.406  1.00  0.00           C
ATOM   1431 1C31 POPEE  58      76.987  76.557  50.656  1.00  0.00           C
ATOM   1434 2C31 POPEE  58      75.817  77.477  50.306  1.00  0.00           C
ATOM   1437 3C31 POPEE  58      75.067  77.967  51.535  1.00  0.00           C
ATOM   1440 4C31 POPEE  58      73.737  78.617  51.156  1.00  0.00           C
ATOM   1443 5C31 POPEE  58      72.946  79.097  52.375  1.00  0.00           C
ATOM   1446 6C31 POPEE  58      71.467  78.747  52.266  1.00  0.00           C
ATOM   1450  NH3 POPEF  59      30.877  12.547  36.055  1.00  0.00           N
ATOM   1454  C12 POPEF  59      31.227  11.647  34.905  1.00  0.00           C
ATOM   1457  C11 POPEF  59      31.187  10.167  35.285  1.00  0.00           C
ATOM   1460  P   POPEF  59      31.537   7.797  34.185  1.00  0.00           P
ATOM   1461  O13 POPEF  59      30.397   7.427  33.316  1.00  0.00           O
ATOM   1462  O14 POPEF  59      32.877   7.307  33.785  1.00  0.00           O
ATOM   1463  O11 POPEF  59      31.257   7.507  35.705  1.00  0.00           O
ATOM   1464  O12 POPEF  59      31.637   9.377  34.185  1.00  0.00           O
ATOM   1465  C1  POPEF  59      30.767   6.287  36.255  1.00  0.00           C
ATOM   1468  C2  POPEF  59      29.857   6.607  37.476  1.00  0.00           C
ATOM   1470  O21 POPEF  59      29.876   5.557  38.456  1.00  0.00           O
ATOM   1471  C21 POPEF  59      30.757   5.697  39.425  1.00  0.00           C
ATOM   1472  O22 POPEF  59      31.637   6.527  39.495  1.00  0.00           O
ATOM   1473  C22 POPEF  59      30.417   4.727  40.556  1.00  0.00           C
ATOM   1476  C3  POPEF  59      28.387   6.847  37.065  1.00  0.00           C
ATOM   1479  O31 POPEF  59      27.617   7.157  38.245  1.00  0.00           O
ATOM   1480  C31 POPEF  59      26.997   6.157  38.856  1.00  0.00           C
ATOM   1481  O32 POPEF  59      26.787   5.057  38.386  1.00  0.00           O
ATOM   1482  C32 POPEF  59      26.647   6.617  40.265  1.00  0.00           C
ATOM   1485  C23 POPEF  59      31.337   4.917  41.785  1.00  0.00           C
ATOM   1488  C24 POPEF  59      31.087   3.917  42.915  1.00  0.00           C
ATOM   1491  C25 POPEF  59      31.977   4.167  44.155  1.00  0.00           C
ATOM   1494  C26 POPEF  59      31.547   3.317  45.366  1.00  0.00           C
ATOM   1497  C27 POPEF  59      32.367   3.607  46.636  1.00  0.00           C
ATOM   1500  C28 POPEF  59      31.827   2.937  47.915  1.00  0.00           C
ATOM   1503  C29 POPEF  59      31.857   1.427  47.875  1.00  0.00           C
ATOM   1505 0C21 POPEF  59      32.447   0.577  48.746  1.00  0.00           C
ATOM   1507 1C21 POPEF  59      33.227   0.877  50.005  1.00  0.00           C
ATOM   1510 2C21 POPEF  59      32.857  -0.143  51.106  1.00  0.00           C
ATOM   1513 3C21 POPEF  59      33.847  -0.233  52.285  1.00  0.00           C
ATOM   1516 4C21 POPEF  59      33.347  -1.283  53.286  1.00  0.00           C
ATOM   1519 5C21 POPEF  59      34.357  -1.773  54.345  1.00  0.00           C
ATOM   1522 6C21 POPEF  59      33.697  -2.823  55.265  1.00  0.00           C
ATOM   1525 7C21 POPEF  59      34.677  -3.793  55.944  1.00  0.00           C
ATOM   1528 8C21 POPEF  59      33.967  -4.933  56.675  1.00  0.00           C
ATOM   1532  C33 POPEF  59      25.417   5.867  40.826  1.00  0.00           C
ATOM   1535  C34 POPEF  59      25.217   6.107  42.325  1.00  0.00           C
ATOM   1538  C35 POPEF  59      25.867   5.027  43.205  1.00  0.00           C
ATOM   1541  C36 POPEF  59      25.517   5.187  44.685  1.00  0.00           C
ATOM   1544  C37 POPEF  59      25.747   3.907  45.506  1.00  0.00           C
ATOM   1547  C38 POPEF  59      25.107   3.957  46.906  1.00  0.00           C
ATOM   1550  C39 POPEF  59      25.777   4.947  47.866  1.00  0.00           C
ATOM   1553 0C31 POPEF  59      26.967   4.347  48.634  1.00  0.00           C
ATOM   1556 1C31 POPEF  59      27.657   5.367  49.555  1.00  0.00           C
ATOM   1559 2C31 POPEF  59      28.347   4.717  50.766  1.00  0.00           C
ATOM   1562 3C31 POPEF  59      27.457   4.707  52.025  1.00  0.00           C
ATOM   1565 4C31 POPEF  59      28.067   5.507  53.196  1.00  0.00           C
ATOM   1568 5C31 POPEF  59      27.017   5.927  54.235  1.00  0.00           C
ATOM   1571 6C31 POPEF  59      27.607   6.717  55.405  1.00  0.00           C
ATOM   1575  NH3 POPEG  60      51.516  31.767  30.325  1.00  0.00           N
ATOM   1579  C12 POPEG  60      51.527  32.507  31.626  1.00  0.00           C
ATOM   1582  C11 POPEG  60      50.107  32.587  32.195  1.00  0.00           C
ATOM   1585  P   POPEG  60      48.917  33.357  34.356  1.00  0.00           P
ATOM   1586  O13 POPEG  60      47.827  34.237  33.885  1.00  0.00           O
ATOM   1587  O14 POPEG  60      48.657  31.937  34.636  1.00  0.00           O
ATOM   1588  O11 POPEG  60      49.647  33.996  35.586  1.00  0.00           O
ATOM   1589  O12 POPEG  60      50.117  33.467  33.325  1.00  0.00           O
ATOM   1590  C1  POPEG  60      49.097  35.167  36.176  1.00  0.00           C
ATOM   1593  C2  POPEG  60      50.107  35.707  37.206  1.00  0.00           C
ATOM   1595  O21 POPEG  60      49.407  36.507  38.175  1.00  0.00           O
ATOM   1596  C21 POPEG  60      49.016  35.837  39.235  1.00  0.00           C
ATOM   1597  O22 POPEG  60      49.077  34.627  39.386  1.00  0.00           O
ATOM   1598  C22 POPEG  60      48.527  36.787  40.306  1.00  0.00           C
ATOM   1601  C3  POPEG  60      51.227  36.557  36.575  1.00  0.00           C
ATOM   1604  O31 POPEG  60      52.087  37.097  37.606  1.00  0.00           O
ATOM   1605  C31 POPEG  60      52.976  36.237  38.056  1.00  0.00           C
ATOM   1606  O32 POPEG  60      53.427  35.277  37.435  1.00  0.00           O
ATOM   1607  C32 POPEG  60      53.106  36.437  39.576  1.00  0.00           C
ATOM   1610  C23 POPEG  60      49.397  36.657  41.575  1.00  0.00           C
ATOM   1613  C24 POPEG  60      49.107  37.767  42.585  1.00  0.00           C
ATOM   1616  C25 POPEG  60      49.987  37.647  43.835  1.00  0.00           C
ATOM   1619  C26 POPEG  60      49.296  38.227  45.075  1.00  0.00           C
ATOM   1622  C27 POPEG  60      50.107  37.967  46.356  1.00  0.00           C
ATOM   1625  C28 POPEG  60      49.307  38.287  47.625  1.00  0.00           C
ATOM   1628  C29 POPEG  60      50.016  37.737  48.835  1.00  0.00           C
ATOM   1630 0C21 POPEG  60      50.357  38.407  49.954  1.00  0.00           C
ATOM   1632 1C21 POPEG  60      50.037  39.837  50.296  1.00  0.00           C
ATOM   1635 2C21 POPEG  60      49.937  40.037  51.826  1.00  0.00           C
ATOM   1638 3C21 POPEG  60      48.847  39.187  52.505  1.00  0.00           C
ATOM   1641 4C21 POPEG  60      48.957  39.147  54.035  1.00  0.00           C
ATOM   1644 5C21 POPEG  60      49.437  37.797  54.586  1.00  0.00           C
ATOM   1647 6C21 POPEG  60      48.937  37.567  56.016  1.00  0.00           C
ATOM   1650 7C21 POPEG  60      49.377  36.227  56.616  1.00  0.00           C
ATOM   1653 8C21 POPEG  60      48.827  35.987  58.025  1.00  0.00           C
ATOM   1657  C33 POPEG  60      54.366  35.757  40.155  1.00  0.00           C
ATOM   1660  C34 POPEG  60      54.277  35.527  41.675  1.00  0.00           C
ATOM   1663  C35 POPEG  60      54.337  36.797  42.524  1.00  0.00           C
ATOM   1666  C36 POPEG  60      55.007  36.557  43.895  1.00  0.00           C
ATOM   1669  C37 POPEG  60      54.117  36.837  45.106  1.00  0.00           C
ATOM   1672  C38 POPEG  60      54.837  36.467  46.426  1.00  0.00           C
ATOM   1675  C39 POPEG  60      53.927  36.587  47.655  1.00  0.00           C
ATOM   1678 0C31 POPEG  60      54.717  36.867  48.935  1.00  0.00           C
ATOM   1681 1C31 POPEG  60      53.787  37.157  50.125  1.00  0.00           C
ATOM   1684 2C31 POPEG  60      54.517  37.767  51.325  1.00  0.00           C
ATOM   1687 3C31 POPEG  60      53.597  38.657  52.176  1.00  0.00           C
ATOM   1690 4C31 POPEG  60      54.347  39.807  52.854  1.00  0.00           C
ATOM   1693 5C31 POPEG  60      53.437  40.727  53.676  1.00  0.00           C
ATOM   1696 6C31 POPEG  60      54.187  41.917  54.266  1.00  0.00           C
ATOM   1700  NH3 POPEH  61      39.987 107.626  34.865  1.00  0.00           N
ATOM   1704  C12 POPEH  61      38.827 106.747  35.205  1.00  0.00           C
ATOM   1707  C11 POPEH  61      38.767 105.566  34.226  1.00  0.00           C
ATOM   1710  P   POPEH  61      36.237 105.087  34.045  1.00  0.00           P
ATOM   1711  O13 POPEH  61      35.527 103.797  34.015  1.00  0.00           O
ATOM   1712  O14 POPEH  61      36.376 105.886  32.805  1.00  0.00           O
ATOM   1713  O11 POPEH  61      35.727 105.995  35.226  1.00  0.00           O
ATOM   1714  O12 POPEH  61      37.687 104.717  34.556  1.00  0.00           O
ATOM   1715  C1  POPEH  61      34.837 105.417  36.195  1.00  0.00           C
ATOM   1718  C2  POPEH  61      35.626 104.536  37.206  1.00  0.00           C
ATOM   1720  O21 POPEH  61      34.876 103.766  38.165  1.00  0.00           O
ATOM   1721  C21 POPEH  61      33.657 104.057  38.545  1.00  0.00           C
ATOM   1722  O22 POPEH  61      32.877 104.816  38.006  1.00  0.00           O
ATOM   1723  C22 POPEH  61      33.407 103.346  39.875  1.00  0.00           C
ATOM   1726  C3  POPEH  61      36.717 105.396  37.936  1.00  0.00           C
ATOM   1729  O31 POPEH  61      36.617 105.277  39.365  1.00  0.00           O
ATOM   1730  C31 POPEH  61      37.567 105.897  40.056  1.00  0.00           C
ATOM   1731  O32 POPEH  61      38.327 106.737  39.605  1.00  0.00           O
ATOM   1732  C32 POPEH  61      37.657 105.187  41.416  1.00  0.00           C
ATOM   1735  C23 POPEH  61      32.007 103.596  40.475  1.00  0.00           C
ATOM   1738  C24 POPEH  61      31.917 102.917  41.845  1.00  0.00           C
ATOM   1741  C25 POPEH  61      30.587 103.096  42.585  1.00  0.00           C
ATOM   1744  C26 POPEH  61      30.707 103.867  43.926  1.00  0.00           C
ATOM   1747  C27 POPEH  61      29.757 103.306  44.996  1.00  0.00           C
ATOM   1750  C28 POPEH  61      29.917 103.946  46.386  1.00  0.00           C
ATOM   1753  C29 POPEH  61      28.797 103.566  47.336  1.00  0.00           C
ATOM   1755 0C21 POPEH  61      28.767 102.537  48.196  1.00  0.00           C
ATOM   1757 1C21 POPEH  61      29.807 101.457  48.365  1.00  0.00           C
ATOM   1760 2C21 POPEH  61      29.217 100.137  48.895  1.00  0.00           C
ATOM   1763 3C21 POPEH  61      28.787 100.156  50.375  1.00  0.00           C
ATOM   1766 4C21 POPEH  61      28.387  98.757  50.865  1.00  0.00           C
ATOM   1769 5C21 POPEH  61      27.197  98.717  51.845  1.00  0.00           C
ATOM   1772 6C21 POPEH  61      27.577  98.896  53.326  1.00  0.00           C
ATOM   1775 7C21 POPEH  61      26.517  98.286  54.256  1.00  0.00           C
ATOM   1778 8C21 POPEH  61      26.897  98.306  55.735  1.00  0.00           C
ATOM   1782  C33 POPEH  61      38.407 105.947  42.536  1.00  0.00           C
ATOM   1785  C34 POPEH  61      37.437 106.757  43.406  1.00  0.00           C
ATOM   1788  C35 POPEH  61      37.857 106.916  44.875  1.00  0.00           C
ATOM   1791  C36 POPEH  61      38.867 108.036  45.145  1.00  0.00           C
ATOM   1794  C37 POPEH  61      39.027 108.306  46.645  1.00  0.00           C
ATOM   1797  C38 POPEH  61      40.067 109.407  46.915  1.00  0.00           C
ATOM   1800  C39 POPEH  61      40.507 109.466  48.386  1.00  0.00           C
ATOM   1803 0C31 POPEH  61      39.957 110.657  49.175  1.00  0.00           C
ATOM   1806 1C31 POPEH  61      40.807 110.926  50.425  1.00  0.00           C
ATOM   1809 2C31 POPEH  61      40.637 112.316  51.035  1.00  0.00           C
ATOM   1812 3C31 POPEH  61      39.597 112.357  52.156  1.00  0.00           C
ATOM   1815 4C31 POPEH  61      39.547 113.727  52.866  1.00  0.00           C
ATOM   1818 5C31 POPEH  61      38.487 113.747  53.955  1.00  0.00           C
ATOM   1821 6C31 POPEH  61      38.387 115.087  54.676  1.00  0.00           C
ATOM   1825  NH3 POPEI  62      82.276 111.376  37.965  1.00  0.00           N
ATOM   1829  C12 POPEI  62      82.027 110.207  38.886  1.00  0.00           C
ATOM   1832  C11 POPEI  62      80.527 109.897  38.986  1.00  0.00           C
ATOM   1835  P   POPEI  62      80.457 107.367  39.656  1.00  0.00           P
ATOM   1836  O13 POPEI  62      80.396 107.136  38.205  1.00  0.00           O
ATOM   1837  O14 POPEI  62      79.647 106.495  40.525  1.00  0.00           O
ATOM   1838  O11 POPEI  62      81.977 107.167  40.066  1.00  0.00           O
ATOM   1839  O12 POPEI  62      80.277 108.906  39.986  1.00  0.00           O
ATOM   1840  C1  POPEI  62      82.397 107.537  41.386  1.00  0.00           C
ATOM   1843  C2  POPEI  62      81.937 106.507  42.454  1.00  0.00           C
ATOM   1845  O21 POPEI  62      82.767 106.667  43.625  1.00  0.00           O
ATOM   1846  C21 POPEI  62      82.346 107.637  44.425  1.00  0.00           C
ATOM   1847  O22 POPEI  62      81.277 108.216  44.345  1.00  0.00           O
ATOM   1848  C22 POPEI  62      83.407 107.997  45.436  1.00  0.00           C
ATOM   1851  C3  POPEI  62      82.047 105.047  41.906  1.00  0.00           C
ATOM   1854  O31 POPEI  62      82.136 103.967  42.866  1.00  0.00           O
ATOM   1855  C31 POPEI  62      80.976 103.537  43.336  1.00  0.00           C
ATOM   1856  O32 POPEI  62      80.426 102.497  43.006  1.00  0.00           O
ATOM   1857  C32 POPEI  62      80.426 104.527  44.326  1.00  0.00           C
ATOM   1860  C23 POPEI  62      82.926 107.667  46.865  1.00  0.00           C
ATOM   1863  C24 POPEI  62      83.476 108.647  47.905  1.00  0.00           C
ATOM   1866  C25 POPEI  62      83.407 108.036  49.306  1.00  0.00           C
ATOM   1869  C26 POPEI  62      83.806 109.016  50.405  1.00  0.00           C
ATOM   1872  C27 POPEI  62      83.866 108.337  51.775  1.00  0.00           C
ATOM   1875  C28 POPEI  62      83.626 109.307  52.945  1.00  0.00           C
ATOM   1878  C29 POPEI  62      84.846 110.137  53.275  1.00  0.00           C
ATOM   1880 0C21 POPEI  62      85.247 110.447  54.516  1.00  0.00           C
ATOM   1882 1C21 POPEI  62      84.487 110.077  55.756  1.00  0.00           C
ATOM   1885 2C21 POPEI  62      84.797 110.947  56.985  1.00  0.00           C
ATOM   1888 3C21 POPEI  62      84.766 112.467  56.775  1.00  0.00           C
ATOM   1891 4C21 POPEI  62      84.466 113.176  58.095  1.00  0.00           C
ATOM   1894 5C21 POPEI  62      85.086 114.566  58.336  1.00  0.00           C
ATOM   1897 6C21 POPEI  62      84.937 115.606  57.205  1.00  0.00           C
ATOM   1900 7C21 POPEI  62      85.716 116.896  57.536  1.00  0.00           C
ATOM   1903 8C21 POPEI  62      85.547 118.007  56.505  1.00  0.00           C
ATOM   1907  C33 POPEI  62      79.826 103.906  45.586  1.00  0.00           C
ATOM   1910  C34 POPEI  62      79.377 105.047  46.505  1.00  0.00           C
ATOM   1913  C35 POPEI  62      77.897 104.907  46.865  1.00  0.00           C
ATOM   1916  C36 POPEI  62      77.757 104.016  48.086  1.00  0.00           C
ATOM   1919  C37 POPEI  62      76.336 103.526  48.315  1.00  0.00           C
ATOM   1922  C38 POPEI  62      76.266 102.626  49.555  1.00  0.00           C
ATOM   1925  C39 POPEI  62      76.647 103.355  50.856  1.00  0.00           C
ATOM   1928 0C31 POPEI  62      76.387 102.477  52.076  1.00  0.00           C
ATOM   1931 1C31 POPEI  62      76.427 103.216  53.406  1.00  0.00           C
ATOM   1934 2C31 POPEI  62      75.757 102.397  54.525  1.00  0.00           C
ATOM   1937 3C31 POPEI  62      76.557 101.157  54.935  1.00  0.00           C
ATOM   1940 4C31 POPEI  62      77.646 101.467  55.976  1.00  0.00           C
ATOM   1943 5C31 POPEI  62      78.567 100.277  56.255  1.00  0.00           C
ATOM   1946 6C31 POPEI  62      79.546 100.547  57.406  1.00  0.00           C
ATOM   1950  NH3 POPEJ  63      35.707 118.717  75.454  1.00  0.00           N
ATOM   1954  C12 POPEJ  63      34.587 119.247  76.336  1.00  0.00           C
ATOM   1957  C11 POPEJ  63      34.647 120.767  76.576  1.00  0.00           C
ATOM   1960  P   POPEJ  63      33.227 122.560  77.896  1.00  0.00           P
ATOM   1961  O13 POPEJ  63      31.907 122.390  78.556  1.00  0.00           O
ATOM   1962  O14 POPEJ  63      34.227 123.279  78.696  1.00  0.00           O
ATOM   1963  O11 POPEJ  63      33.037 123.220  76.476  1.00  0.00           O
ATOM   1964  O12 POPEJ  63      33.727 121.087  77.606  1.00  0.00           O
ATOM   1965  C1  POPEJ  63      33.167 124.599  76.155  1.00  0.00           C
ATOM   1968  C2  POPEJ  63      32.167 125.009  75.025  1.00  0.00           C
ATOM   1970  O21 POPEJ  63      32.817 125.910  74.105  1.00  0.00           O
ATOM   1971  C21 POPEJ  63      32.327 125.919  72.866  1.00  0.00           C
ATOM   1972  O22 POPEJ  63      31.487 125.149  72.426  1.00  0.00           O
ATOM   1973  C22 POPEJ  63      32.947 127.070  72.036  1.00  0.00           C
ATOM   1976  C3  POPEJ  63      30.897 125.669  75.635  1.00  0.00           C
ATOM   1979  O31 POPEJ  63      29.997 126.200  74.646  1.00  0.00           O
ATOM   1980  C31 POPEJ  63      29.047 125.380  74.225  1.00  0.00           C
ATOM   1981  O32 POPEJ  63      28.797 124.290  74.716  1.00  0.00           O
ATOM   1982  C32 POPEJ  63      28.207 126.060  73.146  1.00  0.00           C
ATOM   1985  C23 POPEJ  63      32.907 126.790  70.506  1.00  0.00           C
ATOM   1988  C24 POPEJ  63      33.797 127.710  69.646  1.00  0.00           C
ATOM   1991  C25 POPEJ  63      34.016 127.130  68.234  1.00  0.00           C
ATOM   1994  C26 POPEJ  63      34.997 127.920  67.345  1.00  0.00           C
ATOM   1997  C27 POPEJ  63      35.837 127.010  66.435  1.00  0.00           C
ATOM   2000  C28 POPEJ  63      36.807 127.780  65.506  1.00  0.00           C
ATOM   2003  C29 POPEJ  63      38.087 127.020  65.296  1.00  0.00           C
ATOM   2005 0C21 POPEJ  63      38.677 126.679  64.145  1.00  0.00           C
ATOM   2007 1C21 POPEJ  63      38.227 126.959  62.736  1.00  0.00           C
ATOM   2010 2C21 POPEJ  63      38.047 125.660  61.935  1.00  0.00           C
ATOM   2013 3C21 POPEJ  63      38.167 125.890  60.425  1.00  0.00           C
ATOM   2016 4C21 POPEJ  63      37.997 124.599  59.625  1.00  0.00           C
ATOM   2019 5C21 POPEJ  63      38.437 124.750  58.165  1.00  0.00           C
ATOM   2022 6C21 POPEJ  63      38.117 123.500  57.325  1.00  0.00           C
ATOM   2025 7C21 POPEJ  63      38.727 123.600  55.926  1.00  0.00           C
ATOM   2028 8C21 POPEJ  63      38.287 122.469  54.996  1.00  0.00           C
ATOM   2032  C33 POPEJ  63      27.537 125.070  72.156  1.00  0.00           C
ATOM   2035  C34 POPEJ  63      28.417 124.829  70.935  1.00  0.00           C
ATOM   2038  C35 POPEJ  63      27.717 124.160  69.745  1.00  0.00           C
ATOM   2041  C36 POPEJ  63      28.607 124.270  68.505  1.00  0.00           C
ATOM   2044  C37 POPEJ  63      27.977 123.810  67.185  1.00  0.00           C
ATOM   2047  C38 POPEJ  63      28.977 123.930  66.016  1.00  0.00           C
ATOM   2050  C39 POPEJ  63      29.667 125.310  65.995  1.00  0.00           C
ATOM   2053 0C31 POPEJ  63      30.487 125.600  64.735  1.00  0.00           C
ATOM   2056 1C31 POPEJ  63      31.087 127.010  64.805  1.00  0.00           C
ATOM   2059 2C31 POPEJ  63      31.557 127.540  63.445  1.00  0.00           C
ATOM   2062 3C31 POPEJ  63      32.727 126.730  62.855  1.00  0.00           C
ATOM   2065 4C31 POPEJ  63      33.037 127.130  61.416  1.00  0.00           C
ATOM   2068 5C31 POPEJ  63      34.227 126.340  60.865  1.00  0.00           C
ATOM   2071 6C31 POPEJ  63      34.537 126.609  59.396  1.00  0.00           C
ATOM   2075  NH3 POPEK  64      57.397 101.527  37.286  1.00  0.00           N
ATOM   2079  C12 POPEK  64      58.297 102.477  37.996  1.00  0.00           C
ATOM   2082  C11 POPEK  64      58.587 103.637  37.065  1.00  0.00           C
ATOM   2085  P   POPEK  64      60.417 105.487  37.276  1.00  0.00           P
ATOM   2086  O13 POPEK  64      60.967 104.797  36.096  1.00  0.00           O
ATOM   2087  O14 POPEK  64      59.847 106.826  37.045  1.00  0.00           O
ATOM   2088  O11 POPEK  64      61.417 105.367  38.495  1.00  0.00           O
ATOM   2089  O12 POPEK  64      59.237 104.617  37.845  1.00  0.00           O
ATOM   2090  C1  POPEK  64      61.996 104.076  38.795  1.00  0.00           C
ATOM   2093  C2  POPEK  64      61.897 103.757  40.306  1.00  0.00           C
ATOM   2095  O21 POPEK  64      62.687 102.587  40.595  1.00  0.00           O
ATOM   2096  C21 POPEK  64      63.617 102.547  41.556  1.00  0.00           C
ATOM   2097  O22 POPEK  64      64.007 101.487  42.055  1.00  0.00           O
ATOM   2098  C22 POPEK  64      64.177 103.887  42.045  1.00  0.00           C
ATOM   2101  C3  POPEK  64      60.437 103.486  40.775  1.00  0.00           C
ATOM   2104  O31 POPEK  64      60.367 103.277  42.206  1.00  0.00           O
ATOM   2105  C31 POPEK  64      60.286 102.027  42.625  1.00  0.00           C
ATOM   2106  O32 POPEK  64      60.086 101.047  41.935  1.00  0.00           O
ATOM   2107  C32 POPEK  64      60.536 101.966  44.136  1.00  0.00           C
ATOM   2110  C23 POPEK  64      63.477 104.377  43.345  1.00  0.00           C
ATOM   2113  C24 POPEK  64      64.086 105.666  43.916  1.00  0.00           C
ATOM   2116  C25 POPEK  64      63.867 105.816  45.425  1.00  0.00           C
ATOM   2119  C26 POPEK  64      64.787 104.897  46.255  1.00  0.00           C
ATOM   2122  C27 POPEK  64      64.517 104.967  47.775  1.00  0.00           C
ATOM   2125  C28 POPEK  64      65.237 103.855  48.564  1.00  0.00           C
ATOM   2128  C29 POPEK  64      66.696 104.156  48.795  1.00  0.00           C
ATOM   2130 0C21 POPEK  64      67.326 104.267  49.976  1.00  0.00           C
ATOM   2132 1C21 POPEK  64      66.707 104.117  51.335  1.00  0.00           C
ATOM   2135 2C21 POPEK  64      67.437 104.916  52.445  1.00  0.00           C
ATOM   2138 3C21 POPEK  64      68.857 104.437  52.755  1.00  0.00           C
ATOM   2141 4C21 POPEK  64      69.257 104.667  54.225  1.00  0.00           C
ATOM   2144 5C21 POPEK  64      69.257 106.137  54.685  1.00  0.00           C
ATOM   2147 6C21 POPEK  64      69.167 106.266  56.216  1.00  0.00           C
ATOM   2150 7C21 POPEK  64      69.067 107.717  56.695  1.00  0.00           C
ATOM   2153 8C21 POPEK  64      68.626 107.857  58.156  1.00  0.00           C
ATOM   2157  C33 POPEK  64      60.737 100.517  44.646  1.00  0.00           C
ATOM   2160  C34 POPEK  64      60.946 100.406  46.176  1.00  0.00           C
ATOM   2163  C35 POPEK  64      62.387 100.746  46.625  1.00  0.00           C
ATOM   2166  C36 POPEK  64      63.087  99.657  47.466  1.00  0.00           C
ATOM   2169  C37 POPEK  64      63.477 100.146  48.865  1.00  0.00           C
ATOM   2172  C38 POPEK  64      63.707  99.016  49.895  1.00  0.00           C
ATOM   2175  C39 POPEK  64      65.146  98.486  50.024  1.00  0.00           C
ATOM   2178 0C31 POPEK  64      65.417  98.146  51.496  1.00  0.00           C
ATOM   2181 1C31 POPEK  64      66.766  97.507  51.865  1.00  0.00           C
ATOM   2184 2C31 POPEK  64      66.857  97.477  53.406  1.00  0.00           C
ATOM   2187 3C31 POPEK  64      67.957  96.636  54.056  1.00  0.00           C
ATOM   2190 4C31 POPEK  64      67.687  96.527  55.576  1.00  0.00           C
ATOM   2193 5C31 POPEK  64      68.807  95.867  56.375  1.00  0.00           C
ATOM   2196 6C31 POPEK  64      68.497  95.797  57.875  1.00  0.00           C
ATOM   2200  NH3 POPEL  65      62.537  40.087  30.865  1.00  0.00           N
ATOM   2204  C12 POPEL  65      61.357  40.747  31.535  1.00  0.00           C
ATOM   2207  C11 POPEL  65      61.627  40.857  33.035  1.00  0.00           C
ATOM   2210  P   POPEL  65      60.606  42.067  35.105  1.00  0.00           P
ATOM   2211  O13 POPEL  65      61.507  43.237  35.146  1.00  0.00           O
ATOM   2212  O14 POPEL  65      59.247  42.137  35.685  1.00  0.00           O
ATOM   2213  O11 POPEL  65      61.277  40.797  35.756  1.00  0.00           O
ATOM   2214  O12 POPEL  65      60.507  41.507  33.646  1.00  0.00           O
ATOM   2215  C1  POPEL  65      62.477  40.877  36.505  1.00  0.00           C
ATOM   2218  C2  POPEL  65      62.227  40.467  37.965  1.00  0.00           C
ATOM   2220  O21 POPEL  65      63.467  40.397  38.676  1.00  0.00           O
ATOM   2221  C21 POPEL  65      63.876  41.567  39.116  1.00  0.00           C
ATOM   2222  O22 POPEL  65      63.446  42.647  38.775  1.00  0.00           O
ATOM   2223  C22 POPEL  65      64.917  41.337  40.195  1.00  0.00           C
ATOM   2226  C3  POPEL  65      61.586  39.057  38.105  1.00  0.00           C
ATOM   2229  O31 POPEL  65      61.437  38.747  39.516  1.00  0.00           O
ATOM   2230  C31 POPEL  65      61.937  37.587  39.895  1.00  0.00           C
ATOM   2231  O32 POPEL  65      62.227  36.657  39.176  1.00  0.00           O
ATOM   2232  C32 POPEL  65      62.126  37.647  41.416  1.00  0.00           C
ATOM   2235  C23 POPEL  65      64.387  41.847  41.556  1.00  0.00           C
ATOM   2238  C24 POPEL  65      65.167  41.267  42.736  1.00  0.00           C
ATOM   2241  C25 POPEL  65      65.057  42.127  44.005  1.00  0.00           C
ATOM   2244  C26 POPEL  65      63.647  42.367  44.545  1.00  0.00           C
ATOM   2247  C27 POPEL  65      63.687  43.287  45.775  1.00  0.00           C
ATOM   2250  C28 POPEL  65      62.337  43.427  46.505  1.00  0.00           C
ATOM   2253  C29 POPEL  65      62.196  42.657  47.796  1.00  0.00           C
ATOM   2255 0C21 POPEL  65      62.027  43.217  49.005  1.00  0.00           C
ATOM   2257 1C21 POPEL  65      61.957  44.707  49.245  1.00  0.00           C
ATOM   2260 2C21 POPEL  65      61.777  45.157  50.716  1.00  0.00           C
ATOM   2263 3C21 POPEL  65      60.347  45.647  51.025  1.00  0.00           C
ATOM   2266 4C21 POPEL  65      60.147  45.927  52.515  1.00  0.00           C
ATOM   2269 5C21 POPEL  65      58.687  45.767  52.985  1.00  0.00           C
ATOM   2272 6C21 POPEL  65      58.617  44.997  54.306  1.00  0.00           C
ATOM   2275 7C21 POPEL  65      57.217  44.537  54.665  1.00  0.00           C
ATOM   2278 8C21 POPEL  65      57.227  43.587  55.865  1.00  0.00           C
ATOM   2282  C33 POPEL  65      62.537  36.297  42.025  1.00  0.00           C
ATOM   2285  C34 POPEL  65      62.497  36.317  43.555  1.00  0.00           C
ATOM   2288  C35 POPEL  65      63.667  35.537  44.165  1.00  0.00           C
ATOM   2291  C36 POPEL  65      63.677  35.587  45.696  1.00  0.00           C
ATOM   2294  C37 POPEL  65      64.957  34.957  46.274  1.00  0.00           C
ATOM   2297  C38 POPEL  65      65.107  35.147  47.785  1.00  0.00           C
ATOM   2300  C39 POPEL  65      63.977  34.497  48.606  1.00  0.00           C
ATOM   2303 0C31 POPEL  65      64.237  34.707  50.106  1.00  0.00           C
ATOM   2306 1C31 POPEL  65      63.127  34.217  51.055  1.00  0.00           C
ATOM   2309 2C31 POPEL  65      63.457  34.737  52.454  1.00  0.00           C
ATOM   2312 3C31 POPEL  65      62.537  34.317  53.606  1.00  0.00           C
ATOM   2315 4C31 POPEL  65      62.897  35.137  54.845  1.00  0.00           C
ATOM   2318 5C31 POPEL  65      62.537  34.497  56.185  1.00  0.00           C
ATOM   2321 6C31 POPEL  65      63.077  35.337  57.356  1.00  0.00           C
ATOM   2325  NH3 POPEM  66      26.737  52.257  31.146  1.00  0.00           N
ATOM   2329  C12 POPEM  66      26.827  53.477  32.026  1.00  0.00           C
ATOM   2332  C11 POPEM  66      27.637  53.157  33.295  1.00  0.00           C
ATOM   2335  P   POPEM  66      28.807  54.317  35.316  1.00  0.00           P
ATOM   2336  O13 POPEM  66      30.207  53.837  35.075  1.00  0.00           O
ATOM   2337  O14 POPEM  66      28.747  55.617  35.995  1.00  0.00           O
ATOM   2338  O11 POPEM  66      28.027  53.177  36.115  1.00  0.00           O
ATOM   2339  O12 POPEM  66      28.057  54.367  33.915  1.00  0.00           O
ATOM   2340  C1  POPEM  66      27.487  53.427  37.416  1.00  0.00           C
ATOM   2343  C2  POPEM  66      26.487  52.317  37.886  1.00  0.00           C
ATOM   2345  O21 POPEM  66      25.957  52.647  39.186  1.00  0.00           O
ATOM   2346  C21 POPEM  66      26.717  52.487  40.246  1.00  0.00           C
ATOM   2347  O22 POPEM  66      27.887  52.117  40.255  1.00  0.00           O
ATOM   2348  C22 POPEM  66      25.897  52.757  41.505  1.00  0.00           C
ATOM   2351  C3  POPEM  66      27.047  50.857  37.806  1.00  0.00           C
ATOM   2354  O31 POPEM  66      26.317  49.957  38.695  1.00  0.00           O
ATOM   2355  C31 POPEM  66      27.127  49.147  39.406  1.00  0.00           C
ATOM   2356  O32 POPEM  66      28.287  48.917  39.145  1.00  0.00           O
ATOM   2357  C32 POPEM  66      26.357  48.697  40.656  1.00  0.00           C
ATOM   2360  C23 POPEM  66      26.657  52.297  42.775  1.00  0.00           C
ATOM   2363  C24 POPEM  66      25.957  52.447  44.116  1.00  0.00           C
ATOM   2366  C25 POPEM  66      26.867  52.067  45.306  1.00  0.00           C
ATOM   2369  C26 POPEM  66      26.057  51.667  46.546  1.00  0.00           C
ATOM   2372  C27 POPEM  66      26.737  51.847  47.905  1.00  0.00           C
ATOM   2375  C28 POPEM  66      25.957  51.067  48.986  1.00  0.00           C
ATOM   2378  C29 POPEM  66      26.187  51.597  50.375  1.00  0.00           C
ATOM   2380 0C21 POPEM  66      25.267  51.727  51.346  1.00  0.00           C
ATOM   2382 1C21 POPEM  66      23.807  51.337  51.295  1.00  0.00           C
ATOM   2385 2C21 POPEM  66      23.377  50.347  52.406  1.00  0.00           C
ATOM   2388 3C21 POPEM  66      23.817  50.747  53.816  1.00  0.00           C
ATOM   2391 4C21 POPEM  66      23.437  49.747  54.915  1.00  0.00           C
ATOM   2394 5C21 POPEM  66      22.317  50.237  55.845  1.00  0.00           C
ATOM   2397 6C21 POPEM  66      22.607  49.867  57.316  1.00  0.00           C
ATOM   2400 7C21 POPEM  66      21.527  50.367  58.286  1.00  0.00           C
ATOM   2403 8C21 POPEM  66      21.857  50.087  59.755  1.00  0.00           C
ATOM   2407  C33 POPEM  66      27.217  47.867  41.625  1.00  0.00           C
ATOM   2410  C34 POPEM  66      26.627  47.877  43.045  1.00  0.00           C
ATOM   2413  C35 POPEM  66      27.337  46.887  43.976  1.00  0.00           C
ATOM   2416  C36 POPEM  66      28.787  47.237  44.295  1.00  0.00           C
ATOM   2419  C37 POPEM  66      29.477  46.057  44.976  1.00  0.00           C
ATOM   2422  C38 POPEM  66      30.897  46.327  45.475  1.00  0.00           C
ATOM   2425  C39 POPEM  66      31.517  45.077  46.125  1.00  0.00           C
ATOM   2428 0C31 POPEM  66      31.817  43.957  45.125  1.00  0.00           C
ATOM   2431 1C31 POPEM  66      31.767  42.557  45.756  1.00  0.00           C
ATOM   2434 2C31 POPEM  66      31.837  41.426  44.715  1.00  0.00           C
ATOM   2437 3C31 POPEM  66      33.267  41.087  44.275  1.00  0.00           C
ATOM   2440 4C31 POPEM  66      33.987  40.077  45.176  1.00  0.00           C
ATOM   2443 5C31 POPEM  66      35.347  39.687  44.595  1.00  0.00           C
ATOM   2446 6C31 POPEM  66      36.087  38.607  45.395  1.00  0.00           C
ATOM   2450  NH3 POPEN  67      78.847  49.646  81.025  1.00  0.00           N
ATOM   2454  C12 POPEN  67      78.537  48.177  81.014  1.00  0.00           C
ATOM   2457  C11 POPEN  67      78.327  47.667  79.586  1.00  0.00           C
ATOM   2460  P   POPEN  67      78.037  45.367  78.366  1.00  0.00           P
ATOM   2461  O13 POPEN  67      79.406  44.807  78.286  1.00  0.00           O
ATOM   2462  O14 POPEN  67      76.887  44.447  78.205  1.00  0.00           O
ATOM   2463  O11 POPEN  67      77.906  46.437  77.186  1.00  0.00           O
ATOM   2464  O12 POPEN  67      77.937  46.297  79.625  1.00  0.00           O
ATOM   2465  C1  POPEN  67      79.097  46.827  76.515  1.00  0.00           C
ATOM   2468  C2  POPEN  67      78.827  47.997  75.556  1.00  0.00           C
ATOM   2470  O21 POPEN  67      80.116  48.347  75.055  1.00  0.00           O
ATOM   2471  C21 POPEN  67      80.196  48.587  73.765  1.00  0.00           C
ATOM   2472  O22 POPEN  67      79.287  48.527  72.954  1.00  0.00           O
ATOM   2473  C22 POPEN  67      81.627  49.037  73.505  1.00  0.00           C
ATOM   2476  C3  POPEN  67      78.137  49.257  76.165  1.00  0.00           C
ATOM   2479  O31 POPEN  67      77.737  50.097  75.075  1.00  0.00           O
ATOM   2480  C31 POPEN  67      76.987  51.167  75.195  1.00  0.00           C
ATOM   2481  O32 POPEN  67      76.827  51.827  76.215  1.00  0.00           O
ATOM   2482  C32 POPEN  67      76.427  51.447  73.805  1.00  0.00           C
ATOM   2485  C23 POPEN  67      81.786  49.637  72.105  1.00  0.00           C
ATOM   2488  C24 POPEN  67      83.196  50.187  71.906  1.00  0.00           C
ATOM   2491  C25 POPEN  67      83.476  50.507  70.436  1.00  0.00           C
ATOM   2494  C26 POPEN  67      83.497  49.257  69.545  1.00  0.00           C
ATOM   2497  C27 POPEN  67      82.476  49.367  68.406  1.00  0.00           C
ATOM   2500  C28 POPEN  67      82.437  48.097  67.545  1.00  0.00           C
ATOM   2503  C29 POPEN  67      82.476  48.447  66.086  1.00  0.00           C
ATOM   2505 0C21 POPEN  67      81.716  47.997  65.085  1.00  0.00           C
ATOM   2507 1C21 POPEN  67      80.566  47.007  65.136  1.00  0.00           C
ATOM   2510 2C21 POPEN  67      79.476  47.317  64.085  1.00  0.00           C
ATOM   2513 3C21 POPEN  67      80.086  47.577  62.695  1.00  0.00           C
ATOM   2516 4C21 POPEN  67      79.137  47.547  61.496  1.00  0.00           C
ATOM   2519 5C21 POPEN  67      79.876  47.947  60.195  1.00  0.00           C
ATOM   2522 6C21 POPEN  67      81.007  46.977  59.816  1.00  0.00           C
ATOM   2525 7C21 POPEN  67      81.896  47.487  58.665  1.00  0.00           C
ATOM   2528 8C21 POPEN  67      83.047  46.517  58.345  1.00  0.00           C
ATOM   2532  C33 POPEN  67      76.307  52.917  73.355  1.00  0.00           C
ATOM   2535  C34 POPEN  67      75.767  52.907  71.915  1.00  0.00           C
ATOM   2538  C35 POPEN  67      75.737  54.277  71.235  1.00  0.00           C
ATOM   2541  C36 POPEN  67      74.546  55.147  71.655  1.00  0.00           C
ATOM   2544  C37 POPEN  67      74.247  56.207  70.586  1.00  0.00           C
ATOM   2547  C38 POPEN  67      73.077  57.146  70.935  1.00  0.00           C
ATOM   2550  C39 POPEN  67      73.427  58.617  70.696  1.00  0.00           C
ATOM   2553 0C31 POPEN  67      73.707  58.996  69.225  1.00  0.00           C
ATOM   2556 1C31 POPEN  67      74.437  60.347  69.136  1.00  0.00           C
ATOM   2559 2C31 POPEN  67      75.207  60.647  67.845  1.00  0.00           C
ATOM   2562 3C31 POPEN  67      74.686  61.857  67.065  1.00  0.00           C
ATOM   2565 4C31 POPEN  67      73.667  61.487  65.995  1.00  0.00           C
ATOM   2568 5C31 POPEN  67      73.387  62.647  65.036  1.00  0.00           C
ATOM   2571 6C31 POPEN  67      72.497  62.247  63.856  1.00  0.00           C
ATOM   2575  NH3 POPEO  68       1.957  24.387  79.396  1.00  0.00           N
ATOM   2579  C12 POPEO  68       2.497  25.587  78.674  1.00  0.00           C
ATOM   2582  C11 POPEO  68       3.957  25.837  79.096  1.00  0.00           C
ATOM   2585  P   POPEO  68       4.337  28.377  78.685  1.00  0.00           P
ATOM   2586  O13 POPEO  68       5.627  29.087  78.506  1.00  0.00           O
ATOM   2587  O14 POPEO  68       3.677  28.437  80.005  1.00  0.00           O
ATOM   2588  O11 POPEO  68       3.247  28.877  77.665  1.00  0.00           O
ATOM   2589  O12 POPEO  68       4.527  26.867  78.286  1.00  0.00           O
ATOM   2590  C1  POPEO  68       3.517  29.207  76.305  1.00  0.00           C
ATOM   2593  C2  POPEO  68       3.507  27.957  75.386  1.00  0.00           C
ATOM   2595  O21 POPEO  68       4.247  28.267  74.196  1.00  0.00           O
ATOM   2596  C21 POPEO  68       5.417  27.697  74.085  1.00  0.00           C
ATOM   2597  O22 POPEO  68       6.257  27.537  74.945  1.00  0.00           O
ATOM   2598  C22 POPEO  68       5.437  27.087  72.676  1.00  0.00           C
ATOM   2601  C3  POPEO  68       2.087  27.467  74.935  1.00  0.00           C
ATOM   2604  O31 POPEO  68       2.227  26.677  73.726  1.00  0.00           O
ATOM   2605  C31 POPEO  68       1.457  27.027  72.695  1.00  0.00           C
ATOM   2606  O32 POPEO  68       0.297  27.367  72.746  1.00  0.00           O
ATOM   2607  C32 POPEO  68       2.337  27.057  71.454  1.00  0.00           C
ATOM   2610  C23 POPEO  68       6.807  26.757  72.065  1.00  0.00           C
ATOM   2613  C24 POPEO  68       6.597  25.797  70.896  1.00  0.00           C
ATOM   2616  C25 POPEO  68       7.747  25.757  69.885  1.00  0.00           C
ATOM   2619  C26 POPEO  68       7.237  26.017  68.466  1.00  0.00           C
ATOM   2622  C27 POPEO  68       8.337  26.287  67.435  1.00  0.00           C
ATOM   2625  C28 POPEO  68       7.807  27.017  66.185  1.00  0.00           C
ATOM   2628  C29 POPEO  68       6.807  26.177  65.425  1.00  0.00           C
ATOM   2630 0C21 POPEO  68       6.927  25.797  64.145  1.00  0.00           C
ATOM   2632 1C21 POPEO  68       8.107  26.097  63.256  1.00  0.00           C
ATOM   2635 2C21 POPEO  68       8.177  25.197  62.006  1.00  0.00           C
ATOM   2638 3C21 POPEO  68       7.037  25.457  61.005  1.00  0.00           C
ATOM   2641 4C21 POPEO  68       7.187  24.617  59.726  1.00  0.00           C
ATOM   2644 5C21 POPEO  68       6.527  25.257  58.505  1.00  0.00           C
ATOM   2647 6C21 POPEO  68       7.367  26.417  57.936  1.00  0.00           C
ATOM   2650 7C21 POPEO  68       6.657  27.177  56.806  1.00  0.00           C
ATOM   2653 8C21 POPEO  68       7.507  28.317  56.226  1.00  0.00           C
ATOM   2657  C33 POPEO  68       1.627  27.187  70.085  1.00  0.00           C
ATOM   2660  C34 POPEO  68       2.707  27.507  69.056  1.00  0.00           C
ATOM   2663  C35 POPEO  68       2.197  27.917  67.665  1.00  0.00           C
ATOM   2666  C36 POPEO  68       3.307  28.657  66.906  1.00  0.00           C
ATOM   2669  C37 POPEO  68       2.877  29.137  65.516  1.00  0.00           C
ATOM   2672  C38 POPEO  68       3.747  30.287  64.985  1.00  0.00           C
ATOM   2675  C39 POPEO  68       5.177  29.887  64.605  1.00  0.00           C
ATOM   2678 0C31 POPEO  68       5.737  30.797  63.496  1.00  0.00           C
ATOM   2681 1C31 POPEO  68       7.117  30.377  62.985  1.00  0.00           C
ATOM   2684 2C31 POPEO  68       7.337  30.697  61.496  1.00  0.00           C
ATOM   2687 3C31 POPEO  68       7.767  32.147  61.205  1.00  0.00           C
ATOM   2690 4C31 POPEO  68       7.767  32.447  59.695  1.00  0.00           C
ATOM   2693 5C31 POPEO  68       8.437  33.777  59.336  1.00  0.00           C
ATOM   2696 6C31 POPEO  68       8.357  34.107  57.835  1.00  0.00           C
ATOM   2700  NH3 POPEP  69       6.367  45.357  37.174  1.00  0.00           N
ATOM   2704  C12 POPEP  69       7.177  46.627  37.086  1.00  0.00           C
ATOM   2707  C11 POPEP  69       6.287  47.817  36.645  1.00  0.00           C
ATOM   2710  P   POPEP  69       7.777  49.807  37.466  1.00  0.00           P
ATOM   2711  O13 POPEP  69       7.277  51.187  37.375  1.00  0.00           O
ATOM   2712  O14 POPEP  69       9.227  49.576  37.385  1.00  0.00           O
ATOM   2713  O11 POPEP  69       7.157  49.127  38.755  1.00  0.00           O
ATOM   2714  O12 POPEP  69       7.067  48.967  36.306  1.00  0.00           O
ATOM   2715  C1  POPEP  69       7.187  49.737  40.045  1.00  0.00           C
ATOM   2718  C2  POPEP  69       5.807  49.627  40.775  1.00  0.00           C
ATOM   2720  O21 POPEP  69       5.977  49.957  42.165  1.00  0.00           O
ATOM   2721  C21 POPEP  69       6.567  49.067  42.965  1.00  0.00           C
ATOM   2722  O22 POPEP  69       7.117  48.037  42.645  1.00  0.00           O
ATOM   2723  C22 POPEP  69       6.347  49.527  44.415  1.00  0.00           C
ATOM   2726  C3  POPEP  69       5.067  48.257  40.565  1.00  0.00           C
ATOM   2729  O31 POPEP  69       4.207  47.917  41.686  1.00  0.00           O
ATOM   2730  C31 POPEP  69       2.997  48.477  41.715  1.00  0.00           C
ATOM   2731  O32 POPEP  69       2.507  49.127  40.826  1.00  0.00           O
ATOM   2732  C32 POPEP  69       2.487  48.396  43.165  1.00  0.00           C
ATOM   2735  C23 POPEP  69       7.247  48.827  45.455  1.00  0.00           C
ATOM   2738  C24 POPEP  69       7.597  49.727  46.645  1.00  0.00           C
ATOM   2741  C25 POPEP  69       6.437  50.097  47.575  1.00  0.00           C
ATOM   2744  C26 POPEP  69       6.207  49.107  48.726  1.00  0.00           C
ATOM   2747  C27 POPEP  69       5.097  49.607  49.674  1.00  0.00           C
ATOM   2750  C28 POPEP  69       4.817  48.667  50.865  1.00  0.00           C
ATOM   2753  C29 POPEP  69       3.737  49.247  51.735  1.00  0.00           C
ATOM   2755 0C21 POPEP  69       3.537  49.027  53.045  1.00  0.00           C
ATOM   2757 1C21 POPEP  69       4.307  48.087  53.935  1.00  0.00           C
ATOM   2760 2C21 POPEP  69       3.417  47.577  55.106  1.00  0.00           C
ATOM   2763 3C21 POPEP  69       2.327  46.597  54.665  1.00  0.00           C
ATOM   2766 4C21 POPEP  69       1.077  46.597  55.565  1.00  0.00           C
ATOM   2769 5C21 POPEP  69       1.337  46.297  57.045  1.00  0.00           C
ATOM   2772 6C21 POPEP  69       0.307  45.317  57.625  1.00  0.00           C
ATOM   2775 7C21 POPEP  69       0.377  45.187  59.155  1.00  0.00           C
ATOM   2778 8C21 POPEP  69      -0.606  44.157  59.716  1.00  0.00           C
ATOM   2782  C33 POPEP  69       0.947  48.457  43.336  1.00  0.00           C
ATOM   2785  C34 POPEP  69       0.487  49.127  44.646  1.00  0.00           C
ATOM   2788  C35 POPEP  69      -0.066  48.187  45.735  1.00  0.00           C
ATOM   2791  C36 POPEP  69       0.657  48.377  47.086  1.00  0.00           C
ATOM   2794  C37 POPEP  69      -0.136  47.957  48.336  1.00  0.00           C
ATOM   2797  C38 POPEP  69       0.797  47.746  49.535  1.00  0.00           C
ATOM   2800  C39 POPEP  69       0.134  47.857  50.915  1.00  0.00           C
ATOM   2803 0C31 POPEP  69      -0.136  49.317  51.335  1.00  0.00           C
ATOM   2806 1C31 POPEP  69      -0.436  49.487  52.825  1.00  0.00           C
ATOM   2809 2C31 POPEP  69      -0.356  50.947  53.315  1.00  0.00           C
ATOM   2812 3C31 POPEP  69      -1.276  51.927  52.575  1.00  0.00           C
ATOM   2815 4C31 POPEP  69      -2.766  51.737  52.915  1.00  0.00           C
ATOM   2818 5C31 POPEP  69      -3.686  52.467  51.935  1.00  0.00           C
ATOM   2821 6C31 POPEP  69      -5.146  52.487  52.375  1.00  0.00           C
ATOM   2825  NH3 POPEQ  70      62.467  17.877  75.745  1.00  0.00           N
ATOM   2829  C12 POPEQ  70      62.976  16.477  75.525  1.00  0.00           C
ATOM   2832  C11 POPEQ  70      64.457  16.477  75.155  1.00  0.00           C
ATOM   2835  P   POPEQ  70      64.957  14.067  74.215  1.00  0.00           P
ATOM   2836  O13 POPEQ  70      65.437  12.827  74.875  1.00  0.00           O
ATOM   2837  O14 POPEQ  70      63.617  14.087  73.575  1.00  0.00           O
ATOM   2838  O11 POPEQ  70      66.097  14.517  73.215  1.00  0.00           O
ATOM   2839  O12 POPEQ  70      65.027  15.187  75.316  1.00  0.00           O
ATOM   2840  C1  POPEQ  70      65.967  15.387  72.095  1.00  0.00           C
ATOM   2843  C2  POPEQ  70      67.207  15.217  71.176  1.00  0.00           C
ATOM   2845  O21 POPEQ  70      66.997  15.997  69.976  1.00  0.00           O
ATOM   2846  C21 POPEQ  70      68.116  16.287  69.326  1.00  0.00           C
ATOM   2847  O22 POPEQ  70      69.247  16.077  69.716  1.00  0.00           O
ATOM   2848  C22 POPEQ  70      67.766  16.847  67.946  1.00  0.00           C
ATOM   2851  C3  POPEQ  70      67.387  13.717  70.815  1.00  0.00           C
ATOM   2854  O31 POPEQ  70      68.587  13.427  70.066  1.00  0.00           O
ATOM   2855  C31 POPEQ  70      68.427  12.677  68.986  1.00  0.00           C
ATOM   2856  O32 POPEQ  70      67.376  12.247  68.545  1.00  0.00           O
ATOM   2857  C32 POPEQ  70      69.777  12.547  68.286  1.00  0.00           C
ATOM   2860  C23 POPEQ  70      68.887  16.607  66.906  1.00  0.00           C
ATOM   2863  C24 POPEQ  70      68.487  17.127  65.516  1.00  0.00           C
ATOM   2866  C25 POPEQ  70      69.647  17.117  64.516  1.00  0.00           C
ATOM   2869  C26 POPEQ  70      69.266  17.787  63.196  1.00  0.00           C
ATOM   2872  C27 POPEQ  70      70.467  18.377  62.444  1.00  0.00           C
ATOM   2875  C28 POPEQ  70      70.067  19.377  61.335  1.00  0.00           C
ATOM   2878  C29 POPEQ  70      70.217  18.847  59.935  1.00  0.00           C
ATOM   2880 0C21 POPEQ  70      71.347  18.937  59.205  1.00  0.00           C
ATOM   2882 1C21 POPEQ  70      72.637  19.527  59.705  1.00  0.00           C
ATOM   2885 2C21 POPEQ  70      73.867  19.177  58.835  1.00  0.00           C
ATOM   2888 3C21 POPEQ  70      74.077  17.667  58.606  1.00  0.00           C
ATOM   2891 4C21 POPEQ  70      75.417  17.367  57.915  1.00  0.00           C
ATOM   2894 5C21 POPEQ  70      75.546  15.907  57.476  1.00  0.00           C
ATOM   2897 6C21 POPEQ  70      76.757  15.687  56.556  1.00  0.00           C
ATOM   2900 7C21 POPEQ  70      76.866  14.227  56.075  1.00  0.00           C
ATOM   2903 8C21 POPEQ  70      77.906  14.037  54.966  1.00  0.00           C
ATOM   2907  C33 POPEQ  70      69.747  11.807  66.925  1.00  0.00           C
ATOM   2910  C34 POPEQ  70      71.047  12.017  66.135  1.00  0.00           C
ATOM   2913  C35 POPEQ  70      70.987  11.487  64.695  1.00  0.00           C
ATOM   2916  C36 POPEQ  70      70.016  12.267  63.795  1.00  0.00           C
ATOM   2919  C37 POPEQ  70      69.957  11.727  62.356  1.00  0.00           C
ATOM   2922  C38 POPEQ  70      68.687  12.177  61.616  1.00  0.00           C
ATOM   2925  C39 POPEQ  70      68.527  13.707  61.486  1.00  0.00           C
ATOM   2928 0C31 POPEQ  70      68.417  14.187  60.025  1.00  0.00           C
ATOM   2931 1C31 POPEQ  70      67.976  15.647  59.944  1.00  0.00           C
ATOM   2934 2C31 POPEQ  70      67.516  16.097  58.555  1.00  0.00           C
ATOM   2937 3C31 POPEQ  70      68.626  16.057  57.496  1.00  0.00           C
ATOM   2940 4C31 POPEQ  70      68.616  17.287  56.585  1.00  0.00           C
ATOM   2943 5C31 POPEQ  70      69.767  17.267  55.565  1.00  0.00           C
ATOM   2946 6C31 POPEQ  70      69.937  18.587  54.816  1.00  0.00           C
ATOM   2950  NH3 POPER  71     111.567  57.606  84.745  1.00  0.00           N
ATOM   2954  C12 POPER  71     110.646  58.717  85.184  1.00  0.00           C
ATOM   2957  C11 POPER  71     109.207  58.227  85.415  1.00  0.00           C
ATOM   2960  P   POPER  71     108.157  60.607  85.044  1.00  0.00           P
ATOM   2961  O13 POPER  71     109.216  61.587  85.386  1.00  0.00           O
ATOM   2962  O14 POPER  71     106.747  61.047  85.086  1.00  0.00           O
ATOM   2963  O11 POPER  71     108.417  60.017  83.615  1.00  0.00           O
ATOM   2964  O12 POPER  71     108.376  59.287  85.914  1.00  0.00           O
ATOM   2965  C1  POPER  71     107.896  60.627  82.446  1.00  0.00           C
ATOM   2968  C2  POPER  71     107.577  59.557  81.385  1.00  0.00           C
ATOM   2970  O21 POPER  71     107.537  60.257  80.135  1.00  0.00           O
ATOM   2971  C21 POPER  71     108.607  60.167  79.365  1.00  0.00           C
ATOM   2972  O22 POPER  71     109.446  59.287  79.406  1.00  0.00           O
ATOM   2973  C22 POPER  71     108.666  61.457  78.556  1.00  0.00           C
ATOM   2976  C3  POPER  71     106.236  58.817  81.655  1.00  0.00           C
ATOM   2979  O31 POPER  71     106.287  57.457  81.185  1.00  0.00           O
ATOM   2980  C31 POPER  71     106.236  57.157  79.876  1.00  0.00           C
ATOM   2981  O32 POPER  71     106.697  56.137  79.425  1.00  0.00           O
ATOM   2982  C32 POPER  71     105.457  58.187  79.015  1.00  0.00           C
ATOM   2985  C23 POPER  71     109.286  61.367  77.156  1.00  0.00           C
ATOM   2988  C24 POPER  71     109.916  62.727  76.795  1.00  0.00           C
ATOM   2991  C25 POPER  71     110.056  63.007  75.296  1.00  0.00           C
ATOM   2994  C26 POPER  71     109.027  64.036  74.816  1.00  0.00           C
ATOM   2997  C27 POPER  71     109.396  64.706  73.485  1.00  0.00           C
ATOM   3000  C28 POPER  71     108.397  65.837  73.175  1.00  0.00           C
ATOM   3003  C29 POPER  71     108.736  66.647  71.946  1.00  0.00           C
ATOM   3005 0C21 POPER  71     108.137  66.567  70.745  1.00  0.00           C
ATOM   3007 1C21 POPER  71     107.007  65.647  70.366  1.00  0.00           C
ATOM   3010 2C21 POPER  71     106.047  66.216  69.316  1.00  0.00           C
ATOM   3013 3C21 POPER  71     106.667  66.407  67.925  1.00  0.00           C
ATOM   3016 4C21 POPER  71     105.606  66.737  66.854  1.00  0.00           C
ATOM   3019 5C21 POPER  71     105.576  65.747  65.685  1.00  0.00           C
ATOM   3022 6C21 POPER  71     104.267  65.807  64.895  1.00  0.00           C
ATOM   3025 7C21 POPER  71     104.247  64.817  63.726  1.00  0.00           C
ATOM   3028 8C21 POPER  71     102.926  64.757  62.965  1.00  0.00           C
ATOM   3032  C33 POPER  71     105.156  57.757  77.545  1.00  0.00           C
ATOM   3035  C34 POPER  71     105.696  58.767  76.526  1.00  0.00           C
ATOM   3038  C35 POPER  71     104.757  59.067  75.355  1.00  0.00           C
ATOM   3041  C36 POPER  71     105.286  60.246  74.545  1.00  0.00           C
ATOM   3044  C37 POPER  71     104.377  60.637  73.365  1.00  0.00           C
ATOM   3047  C38 POPER  71     104.976  61.697  72.445  1.00  0.00           C
ATOM   3050  C39 POPER  71     105.417  62.996  73.126  1.00  0.00           C
ATOM   3053 0C31 POPER  71     104.267  63.897  73.595  1.00  0.00           C
ATOM   3056 1C31 POPER  71     104.817  65.237  74.116  1.00  0.00           C
ATOM   3059 2C31 POPER  71     103.747  66.197  74.625  1.00  0.00           C
ATOM   3062 3C31 POPER  71     104.326  67.457  75.285  1.00  0.00           C
ATOM   3065 4C31 POPER  71     104.937  68.447  74.285  1.00  0.00           C
ATOM   3068 5C31 POPER  71     106.077  69.246  74.906  1.00  0.00           C
ATOM   3071 6C31 POPER  71     106.747  70.157  73.895  1.00  0.00           C
ATOM   3075  NH3 POPES  72      73.727  77.477  34.085  1.00  0.00           N
ATOM   3079  C12 POPES  72      73.317  77.497  35.535  1.00  0.00           C
ATOM   3082  C11 POPES  72      71.796  77.717  35.716  1.00  0.00           C
ATOM   3085  P   POPES  72      69.937  77.717  37.556  1.00  0.00           P
ATOM   3086  O13 POPES  72      69.047  78.587  36.756  1.00  0.00           O
ATOM   3087  O14 POPES  72      69.657  76.257  37.556  1.00  0.00           O
ATOM   3088  O11 POPES  72      69.967  78.187  39.075  1.00  0.00           O
ATOM   3089  O12 POPES  72      71.457  77.917  37.086  1.00  0.00           O
ATOM   3090  C1  POPES  72      70.307  77.197  40.056  1.00  0.00           C
ATOM   3093  C2  POPES  72      70.016  77.727  41.465  1.00  0.00           C
ATOM   3095  O21 POPES  72      70.227  76.656  42.435  1.00  0.00           O
ATOM   3096  C21 POPES  72      71.237  76.857  43.275  1.00  0.00           C
ATOM   3097  O22 POPES  72      72.107  77.687  43.126  1.00  0.00           O
ATOM   3098  C22 POPES  72      71.057  75.987  44.525  1.00  0.00           C
ATOM   3101  C3  POPES  72      68.547  78.207  41.546  1.00  0.00           C
ATOM   3104  O31 POPES  72      68.187  78.467  42.915  1.00  0.00           O
ATOM   3105  C31 POPES  72      67.537  77.485  43.516  1.00  0.00           C
ATOM   3106  O32 POPES  72      67.027  76.527  42.985  1.00  0.00           O
ATOM   3107  C32 POPES  72      67.557  77.777  45.024  1.00  0.00           C
ATOM   3110  C23 POPES  72      72.217  76.227  45.535  1.00  0.00           C
ATOM   3113  C24 POPES  72      71.857  76.107  47.025  1.00  0.00           C
ATOM   3116  C25 POPES  72      71.256  74.757  47.466  1.00  0.00           C
ATOM   3119  C26 POPES  72      71.516  74.497  48.965  1.00  0.00           C
ATOM   3122  C27 POPES  72      70.667  73.367  49.586  1.00  0.00           C
ATOM   3125  C28 POPES  72      71.137  72.906  50.996  1.00  0.00           C
ATOM   3128  C29 POPES  72      71.487  74.027  51.946  1.00  0.00           C
ATOM   3130 0C21 POPES  72      71.116  74.187  53.235  1.00  0.00           C
ATOM   3132 1C21 POPES  72      70.227  73.326  54.095  1.00  0.00           C
ATOM   3135 2C21 POPES  72      69.336  74.217  54.996  1.00  0.00           C
ATOM   3138 3C21 POPES  72      68.696  73.487  56.195  1.00  0.00           C
ATOM   3141 4C21 POPES  72      67.946  74.477  57.115  1.00  0.00           C
ATOM   3144 5C21 POPES  72      67.607  73.917  58.505  1.00  0.00           C
ATOM   3147 6C21 POPES  72      67.196  75.027  59.485  1.00  0.00           C
ATOM   3150 7C21 POPES  72      67.046  74.537  60.926  1.00  0.00           C
ATOM   3153 8C21 POPES  72      66.617  75.637  61.906  1.00  0.00           C
ATOM   3157  C33 POPES  72      66.516  76.957  45.826  1.00  0.00           C
ATOM   3160  C34 POPES  72      66.427  77.396  47.295  1.00  0.00           C
ATOM   3163  C35 POPES  72      67.677  77.047  48.126  1.00  0.00           C
ATOM   3166  C36 POPES  72      67.457  77.307  49.625  1.00  0.00           C
ATOM   3169  C37 POPES  72      68.547  76.636  50.475  1.00  0.00           C
ATOM   3172  C38 POPES  72      68.226  76.587  51.985  1.00  0.00           C
ATOM   3175  C39 POPES  72      68.127  77.947  52.676  1.00  0.00           C
ATOM   3178 0C31 POPES  72      68.497  77.867  54.165  1.00  0.00           C
ATOM   3181 1C31 POPES  72      68.527  79.237  54.845  1.00  0.00           C
ATOM   3184 2C31 POPES  72      68.616  79.156  56.375  1.00  0.00           C
ATOM   3187 3C31 POPES  72      68.086  80.417  57.086  1.00  0.00           C
ATOM   3190 4C31 POPES  72      68.177  80.326  58.615  1.00  0.00           C
ATOM   3193 5C31 POPES  72      67.326  81.337  59.375  1.00  0.00           C
ATOM   3196 6C31 POPES  72      67.357  81.117  60.886  1.00  0.00           C
ATOM   3200  NH3 POPET  73      33.126  65.937  84.216  1.00  0.00           N
ATOM   3204  C12 POPET  73      32.847  66.337  82.805  1.00  0.00           C
ATOM   3207  C11 POPET  73      32.007  65.286  82.075  1.00  0.00           C
ATOM   3210  P   POPET  73      30.937  64.787  79.806  1.00  0.00           P
ATOM   3211  O13 POPET  73      31.946  64.187  78.926  1.00  0.00           O
ATOM   3212  O14 POPET  73      30.127  63.877  80.656  1.00  0.00           O
ATOM   3213  O11 POPET  73      29.997  65.767  78.985  1.00  0.00           O
ATOM   3214  O12 POPET  73      31.597  65.826  80.816  1.00  0.00           O
ATOM   3215  C1  POPET  73      30.557  66.297  77.765  1.00  0.00           C
ATOM   3218  C2  POPET  73      29.567  67.307  77.116  1.00  0.00           C
ATOM   3220  O21 POPET  73      29.937  67.887  75.866  1.00  0.00           O
ATOM   3221  C21 POPET  73      31.027  67.676  75.176  1.00  0.00           C
ATOM   3222  O22 POPET  73      31.827  66.787  75.285  1.00  0.00           O
ATOM   3223  C22 POPET  73      31.107  68.887  74.225  1.00  0.00           C
ATOM   3226  C3  POPET  73      29.167  68.447  78.094  1.00  0.00           C
ATOM   3229  O31 POPET  73      27.987  69.137  77.615  1.00  0.00           O
ATOM   3230  C31 POPET  73      28.267  70.106  76.736  1.00  0.00           C
ATOM   3231  O32 POPET  73      29.357  70.607  76.555  1.00  0.00           O
ATOM   3232  C32 POPET  73      26.987  70.507  75.995  1.00  0.00           C
ATOM   3235  C23 POPET  73      32.307  68.907  73.266  1.00  0.00           C
ATOM   3238  C24 POPET  73      32.397  70.237  72.496  1.00  0.00           C
ATOM   3241  C25 POPET  73      31.087  70.636  71.785  1.00  0.00           C
ATOM   3244  C26 POPET  73      31.307  71.647  70.656  1.00  0.00           C
ATOM   3247  C27 POPET  73      29.997  72.027  69.955  1.00  0.00           C
ATOM   3250  C28 POPET  73      30.207  72.676  68.575  1.00  0.00           C
ATOM   3253  C29 POPET  73      28.877  72.926  67.895  1.00  0.00           C
ATOM   3255 0C21 POPET  73      28.517  73.937  67.095  1.00  0.00           C
ATOM   3257 1C21 POPET  73      29.327  75.126  66.645  1.00  0.00           C
ATOM   3260 2C21 POPET  73      28.487  76.417  66.746  1.00  0.00           C
ATOM   3263 3C21 POPET  73      29.267  77.667  66.305  1.00  0.00           C
ATOM   3266 4C21 POPET  73      28.467  78.957  66.535  1.00  0.00           C
ATOM   3269 5C21 POPET  73      29.337  80.217  66.515  1.00  0.00           C
ATOM   3272 6C21 POPET  73      29.487  80.877  65.136  1.00  0.00           C
ATOM   3275 7C21 POPET  73      30.567  81.966  65.145  1.00  0.00           C
ATOM   3278 8C21 POPET  73      30.537  82.926  63.955  1.00  0.00           C
ATOM   3282  C33 POPET  73      27.237  70.947  74.525  1.00  0.00           C
ATOM   3285  C34 POPET  73      25.917  71.087  73.755  1.00  0.00           C
ATOM   3288  C35 POPET  73      25.907  72.117  72.606  1.00  0.00           C
ATOM   3291  C36 POPET  73      25.957  71.507  71.205  1.00  0.00           C
ATOM   3294  C37 POPET  73      25.427  72.477  70.125  1.00  0.00           C
ATOM   3297  C38 POPET  73      25.287  71.837  68.735  1.00  0.00           C
ATOM   3300  C39 POPET  73      24.947  72.886  67.665  1.00  0.00           C
ATOM   3303 0C31 POPET  73      25.247  72.396  66.235  1.00  0.00           C
ATOM   3306 1C31 POPET  73      25.167  73.537  65.215  1.00  0.00           C
ATOM   3309 2C31 POPET  73      25.677  73.117  63.835  1.00  0.00           C
ATOM   3312 3C31 POPET  73      25.837  74.297  62.855  1.00  0.00           C
ATOM   3315 4C31 POPET  73      25.867  73.797  61.416  1.00  0.00           C
ATOM   3318 5C31 POPET  73      26.187  74.867  60.366  1.00  0.00           C
ATOM   3321 6C31 POPET  73      26.107  74.307  58.935  1.00  0.00           C
ATOM   3325  NH3 POPEU  74      37.447  21.387  34.805  1.00  0.00           N
ATOM   3329  C12 POPEU  74      37.477  19.887  34.996  1.00  0.00           C
ATOM   3332  C11 POPEU  74      36.187  19.187  34.556  1.00  0.00           C
ATOM   3335  P   POPEU  74      35.917  16.707  35.455  1.00  0.00           P
ATOM   3336  O13 POPEU  74      35.057  17.347  36.465  1.00  0.00           O
ATOM   3337  O14 POPEU  74      35.336  15.617  34.645  1.00  0.00           O
ATOM   3338  O11 POPEU  74      37.307  16.217  36.106  1.00  0.00           O
ATOM   3339  O12 POPEU  74      36.437  17.787  34.435  1.00  0.00           O
ATOM   3340  C1  POPEU  74      37.357  16.007  37.536  1.00  0.00           C
ATOM   3343  C2  POPEU  74      38.786  15.577  38.035  1.00  0.00           C
ATOM   3345  O21 POPEU  74      38.917  14.147  38.115  1.00  0.00           O
ATOM   3346  C21 POPEU  74      38.867  13.377  39.196  1.00  0.00           C
ATOM   3347  O22 POPEU  74      39.697  12.497  39.425  1.00  0.00           O
ATOM   3348  C22 POPEU  74      37.626  13.587  40.066  1.00  0.00           C
ATOM   3351  C3  POPEU  74      39.347  16.337  39.285  1.00  0.00           C
ATOM   3354  O31 POPEU  74      40.476  15.607  39.805  1.00  0.00           O
ATOM   3355  C31 POPEU  74      40.967  15.977  40.985  1.00  0.00           C
ATOM   3356  O32 POPEU  74      41.137  17.117  41.365  1.00  0.00           O
ATOM   3357  C32 POPEU  74      41.087  14.707  41.836  1.00  0.00           C
ATOM   3360  C23 POPEU  74      37.977  13.727  41.556  1.00  0.00           C
ATOM   3363  C24 POPEU  74      36.797  13.477  42.515  1.00  0.00           C
ATOM   3366  C25 POPEU  74      37.157  13.757  43.986  1.00  0.00           C
ATOM   3369  C26 POPEU  74      38.337  12.927  44.545  1.00  0.00           C
ATOM   3372  C27 POPEU  74      39.197  13.717  45.545  1.00  0.00           C
ATOM   3375  C28 POPEU  74      40.406  12.907  46.055  1.00  0.00           C
ATOM   3378  C29 POPEU  74      41.497  13.767  46.636  1.00  0.00           C
ATOM   3380 0C21 POPEU  74      41.856  13.877  47.936  1.00  0.00           C
ATOM   3382 1C21 POPEU  74      41.257  13.137  49.095  1.00  0.00           C
ATOM   3385 2C21 POPEU  74      42.307  12.707  50.145  1.00  0.00           C
ATOM   3388 3C21 POPEU  74      41.687  11.747  51.176  1.00  0.00           C
ATOM   3391 4C21 POPEU  74      42.617  11.327  52.325  1.00  0.00           C
ATOM   3394 5C21 POPEU  74      42.097  10.057  53.016  1.00  0.00           C
ATOM   3397 6C21 POPEU  74      42.947   9.617  54.215  1.00  0.00           C
ATOM   3400 7C21 POPEU  74      42.516   8.237  54.755  1.00  0.00           C
ATOM   3403 8C21 POPEU  74      43.307   7.797  55.985  1.00  0.00           C
ATOM   3407  C33 POPEU  74      42.487  14.137  42.165  1.00  0.00           C
ATOM   3410  C34 POPEU  74      42.327  12.667  42.575  1.00  0.00           C
ATOM   3413  C35 POPEU  74      43.397  12.097  43.505  1.00  0.00           C
ATOM   3416  C36 POPEU  74      44.667  11.597  42.796  1.00  0.00           C
ATOM   3419  C37 POPEU  74      45.227  10.347  43.494  1.00  0.00           C
ATOM   3422  C38 POPEU  74      46.726  10.107  43.256  1.00  0.00           C
ATOM   3425  C39 POPEU  74      47.137   9.987  41.785  1.00  0.00           C
ATOM   3428 0C31 POPEU  74      46.877   8.627  41.145  1.00  0.00           C
ATOM   3431 1C31 POPEU  74      47.737   8.467  39.895  1.00  0.00           C
ATOM   3434 2C31 POPEU  74      47.527   7.147  39.165  1.00  0.00           C
ATOM   3437 3C31 POPEU  74      48.817   6.707  38.476  1.00  0.00           C
ATOM   3440 4C31 POPEU  74      48.597   5.537  37.536  1.00  0.00           C
ATOM   3443 5C31 POPEU  74      49.927   4.997  37.016  1.00  0.00           C
ATOM   3446 6C31 POPEU  74      49.696   3.827  36.065  1.00  0.00           C
ATOM   3450  NH3 POPEV  75      95.447  50.157  78.076  1.00  0.00           N
ATOM   3454  C12 POPEV  75      95.207  48.747  78.576  1.00  0.00           C
ATOM   3457  C11 POPEV  75      94.076  48.637  79.645  1.00  0.00           C
ATOM   3460  P   POPEV  75      92.656  46.697  80.786  1.00  0.00           P
ATOM   3461  O13 POPEV  75      93.017  45.787  81.896  1.00  0.00           O
ATOM   3462  O14 POPEV  75      91.767  47.827  81.145  1.00  0.00           O
ATOM   3463  O11 POPEV  75      91.996  45.847  79.595  1.00  0.00           O
ATOM   3464  O12 POPEV  75      93.987  47.287  80.125  1.00  0.00           O
ATOM   3465  C1  POPEV  75      92.287  46.247  78.245  1.00  0.00           C
ATOM   3468  C2  POPEV  75      91.707  45.267  77.186  1.00  0.00           C
ATOM   3470  O21 POPEV  75      92.226  45.537  75.875  1.00  0.00           O
ATOM   3471  C21 POPEV  75      91.907  46.687  75.296  1.00  0.00           C
ATOM   3472  O22 POPEV  75      91.317  47.606  75.836  1.00  0.00           O
ATOM   3473  C22 POPEV  75      92.467  46.767  73.865  1.00  0.00           C
ATOM   3476  C3  POPEV  75      90.146  45.227  77.156  1.00  0.00           C
ATOM   3479  O31 POPEV  75      89.647  44.927  75.825  1.00  0.00           O
ATOM   3480  C31 POPEV  75      89.997  43.727  75.376  1.00  0.00           C
ATOM   3481  O32 POPEV  75      90.337  42.787  76.076  1.00  0.00           O
ATOM   3482  C32 POPEV  75      90.146  43.837  73.846  1.00  0.00           C
ATOM   3485  C23 POPEV  75      91.667  47.727  72.936  1.00  0.00           C
ATOM   3488  C24 POPEV  75      92.486  48.307  71.766  1.00  0.00           C
ATOM   3491  C25 POPEV  75      92.497  47.497  70.454  1.00  0.00           C
ATOM   3494  C26 POPEV  75      91.816  48.207  69.266  1.00  0.00           C
ATOM   3497  C27 POPEV  75      92.387  47.837  67.886  1.00  0.00           C
ATOM   3500  C28 POPEV  75      91.546  48.367  66.696  1.00  0.00           C
ATOM   3503  C29 POPEV  75      91.387  49.867  66.704  1.00  0.00           C
ATOM   3505 0C21 POPEV  75      91.576  50.747  65.696  1.00  0.00           C
ATOM   3507 1C21 POPEV  75      92.017  50.467  64.275  1.00  0.00           C
ATOM   3510 2C21 POPEV  75      93.357  51.147  63.905  1.00  0.00           C
ATOM   3513 3C21 POPEV  75      93.297  52.606  63.415  1.00  0.00           C
ATOM   3516 4C21 POPEV  75      94.027  53.617  64.336  1.00  0.00           C
ATOM   3519 5C21 POPEV  75      95.137  54.437  63.645  1.00  0.00           C
ATOM   3522 6C21 POPEV  75      94.667  55.797  63.104  1.00  0.00           C
ATOM   3525 7C21 POPEV  75      95.827  56.737  62.755  1.00  0.00           C
ATOM   3528 8C21 POPEV  75      95.377  58.137  62.325  1.00  0.00           C
ATOM   3532  C33 POPEV  75      91.217  42.897  73.266  1.00  0.00           C
ATOM   3535  C34 POPEV  75      91.676  43.326  71.876  1.00  0.00           C
ATOM   3538  C35 POPEV  75      92.357  42.207  71.066  1.00  0.00           C
ATOM   3541  C36 POPEV  75      93.847  42.097  71.405  1.00  0.00           C
ATOM   3544  C37 POPEV  75      94.626  41.127  70.496  1.00  0.00           C
ATOM   3547  C38 POPEV  75      96.126  41.457  70.405  1.00  0.00           C
ATOM   3550  C39 POPEV  75      96.987  40.917  71.566  1.00  0.00           C
ATOM   3553 0C31 POPEV  75      98.277  41.747  71.715  1.00  0.00           C
ATOM   3556 1C31 POPEV  75      99.197  41.337  72.866  1.00  0.00           C
ATOM   3559 2C31 POPEV  75     100.426  42.267  72.954  1.00  0.00           C
ATOM   3562 3C31 POPEV  75     101.536  41.787  73.895  1.00  0.00           C
ATOM   3565 4C31 POPEV  75     102.096  40.397  73.525  1.00  0.00           C
ATOM   3568 5C31 POPEV  75     103.557  40.217  73.965  1.00  0.00           C
ATOM   3571 6C31 POPEV  75     104.137  38.837  73.645  1.00  0.00           C
ATOM   3575  NH3 POPEW  76      34.617  80.367  81.115  1.00  0.00           N
ATOM   3579  C12 POPEW  76      33.937  80.277  79.785  1.00  0.00           C
ATOM   3582  C11 POPEW  76      32.507  80.786  79.896  1.00  0.00           C
ATOM   3585  P   POPEW  76      30.397  81.157  78.495  1.00  0.00           P
ATOM   3586  O13 POPEW  76      29.717  80.477  77.376  1.00  0.00           O
ATOM   3587  O14 POPEW  76      29.747  81.137  79.816  1.00  0.00           O
ATOM   3588  O11 POPEW  76      30.597  82.687  78.126  1.00  0.00           O
ATOM   3589  O12 POPEW  76      31.897  80.627  78.615  1.00  0.00           O
ATOM   3590  C1  POPEW  76      30.837  82.997  76.745  1.00  0.00           C
ATOM   3593  C2  POPEW  76      30.847  84.527  76.535  1.00  0.00           C
ATOM   3595  O21 POPEW  76      31.147  84.867  75.176  1.00  0.00           O
ATOM   3596  C21 POPEW  76      30.417  84.346  74.196  1.00  0.00           C
ATOM   3597  O22 POPEW  76      30.847  83.517  73.406  1.00  0.00           O
ATOM   3598  C22 POPEW  76      28.987  84.957  74.136  1.00  0.00           C
ATOM   3601  C3  POPEW  76      31.837  85.245  77.496  1.00  0.00           C
ATOM   3604  O31 POPEW  76      32.177  86.565  77.005  1.00  0.00           O
ATOM   3605  C31 POPEW  76      33.347  86.656  76.375  1.00  0.00           C
ATOM   3606  O32 POPEW  76      34.327  85.967  76.576  1.00  0.00           O
ATOM   3607  C32 POPEW  76      33.297  87.717  75.285  1.00  0.00           C
ATOM   3610  C23 POPEW  76      28.837  85.917  72.915  1.00  0.00           C
ATOM   3613  C24 POPEW  76      27.457  86.487  72.525  1.00  0.00           C
ATOM   3616  C25 POPEW  76      27.627  87.227  71.176  1.00  0.00           C
ATOM   3619  C26 POPEW  76      26.467  88.096  70.656  1.00  0.00           C
ATOM   3622  C27 POPEW  76      26.837  88.707  69.285  1.00  0.00           C
ATOM   3625  C28 POPEW  76      25.697  89.326  68.445  1.00  0.00           C
ATOM   3628  C29 POPEW  76      25.157  90.657  68.895  1.00  0.00           C
ATOM   3630 0C21 POPEW  76      25.127  91.797  68.175  1.00  0.00           C
ATOM   3632 1C21 POPEW  76      25.647  92.027  66.775  1.00  0.00           C
ATOM   3635 2C21 POPEW  76      24.667  92.815  65.885  1.00  0.00           C
ATOM   3638 3C21 POPEW  76      23.457  91.996  65.405  1.00  0.00           C
ATOM   3641 4C21 POPEW  76      22.407  92.796  64.615  1.00  0.00           C
ATOM   3644 5C21 POPEW  76      22.987  93.587  63.426  1.00  0.00           C
ATOM   3647 6C21 POPEW  76      21.887  94.086  62.465  1.00  0.00           C
ATOM   3650 7C21 POPEW  76      22.437  94.897  61.275  1.00  0.00           C
ATOM   3653 8C21 POPEW  76      21.397  95.105  60.166  1.00  0.00           C
ATOM   3657  C33 POPEW  76      32.577  87.136  74.056  1.00  0.00           C
ATOM   3660  C34 POPEW  76      32.707  87.917  72.746  1.00  0.00           C
ATOM   3663  C35 POPEW  76      31.797  87.245  71.704  1.00  0.00           C
ATOM   3666  C36 POPEW  76      32.457  86.477  70.556  1.00  0.00           C
ATOM   3669  C37 POPEW  76      31.567  85.307  70.106  1.00  0.00           C
ATOM   3672  C38 POPEW  76      31.517  85.077  68.586  1.00  0.00           C
ATOM   3675  C39 POPEW  76      32.587  84.146  68.025  1.00  0.00           C
ATOM   3678 0C31 POPEW  76      32.477  82.696  68.505  1.00  0.00           C
ATOM   3681 1C31 POPEW  76      33.387  81.767  67.695  1.00  0.00           C
ATOM   3684 2C31 POPEW  76      33.247  80.336  68.215  1.00  0.00           C
ATOM   3687 3C31 POPEW  76      33.217  79.237  67.146  1.00  0.00           C
ATOM   3690 4C31 POPEW  76      34.607  78.807  66.645  1.00  0.00           C
ATOM   3693 5C31 POPEW  76      34.477  77.587  65.726  1.00  0.00           C
ATOM   3696 6C31 POPEW  76      35.787  77.117  65.096  1.00  0.00           C
ATOM   3700  NH3 POPEX  77      58.887 126.968  74.955  1.00  0.00           N
ATOM   3704  C12 POPEX  77      57.997 126.430  76.035  1.00  0.00           C
ATOM   3707  C11 POPEX  77      58.467 125.079  76.596  1.00  0.00           C
ATOM   3710  P   POPEX  77      56.446 123.619  77.424  1.00  0.00           P
ATOM   3711  O13 POPEX  77      57.107 122.410  76.935  1.00  0.00           O
ATOM   3712  O14 POPEX  77      55.627 123.560  78.665  1.00  0.00           O
ATOM   3713  O11 POPEX  77      55.606 124.270  76.246  1.00  0.00           O
ATOM   3714  O12 POPEX  77      57.577 124.710  77.645  1.00  0.00           O
ATOM   3715  C1  POPEX  77      54.937 123.460  75.255  1.00  0.00           C
ATOM   3718  C2  POPEX  77      55.627 123.540  73.856  1.00  0.00           C
ATOM   3720  O21 POPEX  77      54.617 123.579  72.825  1.00  0.00           O
ATOM   3721  C21 POPEX  77      54.047 122.439  72.426  1.00  0.00           C
ATOM   3722  O22 POPEX  77      54.107 121.367  72.975  1.00  0.00           O
ATOM   3723  C22 POPEX  77      53.427 122.670  71.025  1.00  0.00           C
ATOM   3726  C3  POPEX  77      56.777 122.490  73.625  1.00  0.00           C
ATOM   3729  O31 POPEX  77      57.847 122.910  72.736  1.00  0.00           O
ATOM   3730  C31 POPEX  77      57.567 122.900  71.435  1.00  0.00           C
ATOM   3731  O32 POPEX  77      56.467 122.980  70.926  1.00  0.00           O
ATOM   3732  C32 POPEX  77      58.836 122.549  70.665  1.00  0.00           C
ATOM   3735  C23 POPEX  77      52.477 121.550  70.516  1.00  0.00           C
ATOM   3738  C24 POPEX  77      52.637 121.287  68.996  1.00  0.00           C
ATOM   3741  C25 POPEX  77      53.817 120.367  68.615  1.00  0.00           C
ATOM   3744  C26 POPEX  77      54.327 120.507  67.165  1.00  0.00           C
ATOM   3747  C27 POPEX  77      55.397 119.456  66.816  1.00  0.00           C
ATOM   3750  C28 POPEX  77      55.336 118.937  65.366  1.00  0.00           C
ATOM   3753  C29 POPEX  77      55.517 120.016  64.336  1.00  0.00           C
ATOM   3755 0C21 POPEX  77      55.717 119.846  63.006  1.00  0.00           C
ATOM   3757 1C21 POPEX  77      55.787 118.537  62.255  1.00  0.00           C
ATOM   3760 2C21 POPEX  77      55.126 118.596  60.856  1.00  0.00           C
ATOM   3763 3C21 POPEX  77      53.587 118.537  60.875  1.00  0.00           C
ATOM   3766 4C21 POPEX  77      53.017 117.297  60.145  1.00  0.00           C
ATOM   3769 5C21 POPEX  77      52.656 117.587  58.676  1.00  0.00           C
ATOM   3772 6C21 POPEX  77      52.667 116.337  57.785  1.00  0.00           C
ATOM   3775 7C21 POPEX  77      52.147 116.627  56.375  1.00  0.00           C
ATOM   3778 8C21 POPEX  77      52.376 115.477  55.375  1.00  0.00           C
ATOM   3782  C33 POPEX  77      58.626 122.759  69.145  1.00  0.00           C
ATOM   3785  C34 POPEX  77      59.837 122.329  68.326  1.00  0.00           C
ATOM   3788  C35 POPEX  77      59.837 122.900  66.906  1.00  0.00           C
ATOM   3791  C36 POPEX  77      58.696 122.430  65.995  1.00  0.00           C
ATOM   3794  C37 POPEX  77      58.717 123.250  64.695  1.00  0.00           C
ATOM   3797  C38 POPEX  77      57.707 122.829  63.625  1.00  0.00           C
ATOM   3800  C39 POPEX  77      57.567 123.880  62.505  1.00  0.00           C
ATOM   3803 0C31 POPEX  77      58.876 124.160  61.735  1.00  0.00           C
ATOM   3806 1C31 POPEX  77      58.847 125.490  60.966  1.00  0.00           C
ATOM   3809 2C31 POPEX  77      60.247 125.960  60.576  1.00  0.00           C
ATOM   3812 3C31 POPEX  77      60.637 125.630  59.136  1.00  0.00           C
ATOM   3815 4C31 POPEX  77      62.147 125.660  58.895  1.00  0.00           C
ATOM   3818 5C31 POPEX  77      62.527 125.760  57.415  1.00  0.00           C
ATOM   3821 6C31 POPEX  77      64.036 125.840  57.185  1.00  0.00           C
ATOM   3825  NH3 POPEY  78     104.107 103.566  38.315  1.00  0.00           N
ATOM   3829  C12 POPEY  78     105.347 102.966  38.926  1.00  0.00           C
ATOM   3832  C11 POPEY  78     106.557 103.355  38.076  1.00  0.00           C
ATOM   3835  P   POPEY  78     108.246 101.347  38.305  1.00  0.00           P
ATOM   3836  O13 POPEY  78     109.507 101.477  37.566  1.00  0.00           O
ATOM   3837  O14 POPEY  78     107.147 100.566  37.685  1.00  0.00           O
ATOM   3838  O11 POPEY  78     108.497 100.746  39.735  1.00  0.00           O
ATOM   3839  O12 POPEY  78     107.737 102.807  38.625  1.00  0.00           O
ATOM   3840  C1  POPEY  78     107.987 101.327  40.935  1.00  0.00           C
ATOM   3843  C2  POPEY  78     108.997 102.357  41.515  1.00  0.00           C
ATOM   3845  O21 POPEY  78     109.647 101.856  42.676  1.00  0.00           O
ATOM   3846  C21 POPEY  78     108.957 101.586  43.755  1.00  0.00           C
ATOM   3847  O22 POPEY  78     107.777 101.807  43.955  1.00  0.00           O
ATOM   3848  C22 POPEY  78     109.937 100.967  44.726  1.00  0.00           C
ATOM   3851  C3  POPEY  78     108.417 103.766  41.735  1.00  0.00           C
ATOM   3854  O31 POPEY  78     109.487 104.667  42.115  1.00  0.00           O
ATOM   3855  C31 POPEY  78     109.586 104.986  43.375  1.00  0.00           C
ATOM   3856  O32 POPEY  78     108.866 104.627  44.295  1.00  0.00           O
ATOM   3857  C32 POPEY  78     110.637 106.066  43.526  1.00  0.00           C
ATOM   3860  C23 POPEY  78     109.297 100.507  46.045  1.00  0.00           C
ATOM   3863  C24 POPEY  78     110.377 100.126  47.055  1.00  0.00           C
ATOM   3866  C25 POPEY  78     111.366  99.057  46.595  1.00  0.00           C
ATOM   3869  C26 POPEY  78     110.706  97.717  46.295  1.00  0.00           C
ATOM   3872  C27 POPEY  78     111.737  96.797  45.635  1.00  0.00           C
ATOM   3875  C28 POPEY  78     111.226  95.386  45.335  1.00  0.00           C
ATOM   3878  C29 POPEY  78     111.676  94.867  43.996  1.00  0.00           C
ATOM   3880 0C21 POPEY  78     112.936  94.797  43.535  1.00  0.00           C
ATOM   3882 1C21 POPEY  78     114.197  95.167  44.275  1.00  0.00           C
ATOM   3885 2C21 POPEY  78     115.217  94.027  44.355  1.00  0.00           C
ATOM   3888 3C21 POPEY  78     116.616  94.527  44.735  1.00  0.00           C
ATOM   3891 4C21 POPEY  78     117.586  93.386  45.015  1.00  0.00           C
ATOM   3894 5C21 POPEY  78     117.577  92.917  46.486  1.00  0.00           C
ATOM   3897 6C21 POPEY  78     118.887  93.257  47.194  1.00  0.00           C
ATOM   3900 7C21 POPEY  78     118.976  92.707  48.615  1.00  0.00           C
ATOM   3903 8C21 POPEY  78     120.326  93.017  49.266  1.00  0.00           C
ATOM   3907  C33 POPEY  78     110.997 106.355  44.996  1.00  0.00           C
ATOM   3910  C34 POPEY  78     111.567 107.766  45.085  1.00  0.00           C
ATOM   3913  C35 POPEY  78     112.217 108.137  46.416  1.00  0.00           C
ATOM   3916  C36 POPEY  78     111.247 108.267  47.596  1.00  0.00           C
ATOM   3919  C37 POPEY  78     111.747 109.307  48.606  1.00  0.00           C
ATOM   3922  C38 POPEY  78     111.007 109.267  49.935  1.00  0.00           C
ATOM   3925  C39 POPEY  78     111.427 108.066  50.795  1.00  0.00           C
ATOM   3928 0C31 POPEY  78     110.727 108.066  52.156  1.00  0.00           C
ATOM   3931 1C31 POPEY  78     111.137 106.867  53.006  1.00  0.00           C
ATOM   3934 2C31 POPEY  78     110.366 106.797  54.315  1.00  0.00           C
ATOM   3937 3C31 POPEY  78     110.886 105.666  55.205  1.00  0.00           C
ATOM   3940 4C31 POPEY  78     110.077 105.517  56.486  1.00  0.00           C
ATOM   3943 5C31 POPEY  78     110.676 104.456  57.406  1.00  0.00           C
ATOM   3946 6C31 POPEY  78     109.866 104.267  58.685  1.00  0.00           C
ATOM   3950  NH3 POPEZ  79      69.067  27.527  32.435  1.00  0.00           N
ATOM   3954  C12 POPEZ  79      67.607  27.177  32.435  1.00  0.00           C
ATOM   3957  C11 POPEZ  79      66.747  28.307  31.856  1.00  0.00           C
ATOM   3960  P   POPEZ  79      64.266  28.507  32.695  1.00  0.00           P
ATOM   3961  O13 POPEZ  79      64.257  29.987  32.565  1.00  0.00           O
ATOM   3962  O14 POPEZ  79      62.997  27.777  32.495  1.00  0.00           O
ATOM   3963  O11 POPEZ  79      64.847  28.207  34.136  1.00  0.00           O
ATOM   3964  O12 POPEZ  79      65.376  27.887  31.766  1.00  0.00           O
ATOM   3965  C1  POPEZ  79      64.296  28.797  35.316  1.00  0.00           C
ATOM   3968  C2  POPEZ  79      65.487  29.207  36.236  1.00  0.00           C
ATOM   3970  O21 POPEZ  79      65.167  29.557  37.606  1.00  0.00           O
ATOM   3971  C21 POPEZ  79      64.517  28.717  38.386  1.00  0.00           C
ATOM   3972  O22 POPEZ  79      63.727  27.847  38.045  1.00  0.00           O
ATOM   3973  C22 POPEZ  79      65.057  28.877  39.825  1.00  0.00           C
ATOM   3976  C3  POPEZ  79      66.237  30.397  35.545  1.00  0.00           C
ATOM   3979  O31 POPEZ  79      67.347  30.897  36.316  1.00  0.00           O
ATOM   3980  C31 POPEZ  79      68.527  30.347  36.045  1.00  0.00           C
ATOM   3981  O32 POPEZ  79      68.777  29.607  35.115  1.00  0.00           O
ATOM   3982  C32 POPEZ  79      69.476  30.737  37.185  1.00  0.00           C
ATOM   3985  C23 POPEZ  79      64.517  27.817  40.826  1.00  0.00           C
ATOM   3988  C24 POPEZ  79      65.107  27.937  42.244  1.00  0.00           C
ATOM   3991  C25 POPEZ  79      64.577  26.897  43.245  1.00  0.00           C
ATOM   3994  C26 POPEZ  79      65.336  26.927  44.586  1.00  0.00           C
ATOM   3997  C27 POPEZ  79      64.567  26.197  45.705  1.00  0.00           C
ATOM   4000  C28 POPEZ  79      65.297  26.167  47.065  1.00  0.00           C
ATOM   4003  C29 POPEZ  79      64.317  25.777  48.156  1.00  0.00           C
ATOM   4005 0C21 POPEZ  79      64.446  24.807  49.085  1.00  0.00           C
ATOM   4007 1C21 POPEZ  79      65.637  23.907  49.336  1.00  0.00           C
ATOM   4010 2C21 POPEZ  79      65.927  23.707  50.845  1.00  0.00           C
ATOM   4013 3C21 POPEZ  79      65.376  22.397  51.426  1.00  0.00           C
ATOM   4016 4C21 POPEZ  79      65.497  22.327  52.955  1.00  0.00           C
ATOM   4019 5C21 POPEZ  79      65.227  20.927  53.525  1.00  0.00           C
ATOM   4022 6C21 POPEZ  79      65.126  20.917  55.066  1.00  0.00           C
ATOM   4025 7C21 POPEZ  79      64.957  19.507  55.656  1.00  0.00           C
ATOM   4028 8C21 POPEZ  79      64.797  19.507  57.176  1.00  0.00           C
ATOM   4032  C33 POPEZ  79      69.427  29.707  38.336  1.00  0.00           C
ATOM   4035  C34 POPEZ  79      69.557  30.337  39.735  1.00  0.00           C
ATOM   4038  C35 POPEZ  79      70.997  30.477  40.265  1.00  0.00           C
ATOM   4041  C36 POPEZ  79      71.006  30.387  41.795  1.00  0.00           C
ATOM   4044  C37 POPEZ  79      72.347  30.737  42.466  1.00  0.00           C
ATOM   4047  C38 POPEZ  79      72.297  30.527  43.996  1.00  0.00           C
ATOM   4050  C39 POPEZ  79      71.387  31.517  44.735  1.00  0.00           C
ATOM   4053 0C31 POPEZ  79      72.137  32.757  45.255  1.00  0.00           C
ATOM   4056 1C31 POPEZ  79      71.177  33.827  45.795  1.00  0.00           C
ATOM   4059 2C31 POPEZ  79      71.887  34.867  46.675  1.00  0.00           C
ATOM   4062 3C31 POPEZ  79      71.177  35.097  48.025  1.00  0.00           C
ATOM   4065 4C31 POPEZ  79      71.187  33.856  48.935  1.00  0.00           C
ATOM   4068 5C31 POPEZ  79      70.567  34.127  50.306  1.00  0.00           C
ATOM   4071 6C31 POPEZ  79      70.516  32.887  51.195  1.00  0.00           C
ATOM   4075  NH3 POPEa  80      65.476   5.487  72.785  1.00  0.00           N
ATOM   4079  C12 POPEa  80      65.507   4.087  73.336  1.00  0.00           C
ATOM   4082  C11 POPEa  80      66.586   3.957  74.415  1.00  0.00           C
ATOM   4085  P   POPEa  80      67.337   1.407  74.506  1.00  0.00           P
ATOM   4086  O13 POPEa  80      68.766   1.547  74.845  1.00  0.00           O
ATOM   4087  O14 POPEa  80      66.677   0.177  74.965  1.00  0.00           O
ATOM   4088  O11 POPEa  80      67.186   1.597  72.946  1.00  0.00           O
ATOM   4089  O12 POPEa  80      66.577   2.677  75.066  1.00  0.00           O
ATOM   4090  C1  POPEa  80      68.307   1.307  72.115  1.00  0.00           C
ATOM   4093  C2  POPEa  80      68.187   2.097  70.795  1.00  0.00           C
ATOM   4095  O21 POPEa  80      69.027   1.417  69.865  1.00  0.00           O
ATOM   4096  C21 POPEa  80      68.677   1.547  68.595  1.00  0.00           C
ATOM   4097  O22 POPEa  80      67.687   2.097  68.156  1.00  0.00           O
ATOM   4098  C22 POPEa  80      69.756   0.877  67.785  1.00  0.00           C
ATOM   4101  C3  POPEa  80      68.626   3.567  70.995  1.00  0.00           C
ATOM   4104  O31 POPEa  80      68.457   4.337  69.795  1.00  0.00           O
ATOM   4105  C31 POPEa  80      69.517   4.927  69.275  1.00  0.00           C
ATOM   4106  O32 POPEa  80      70.677   4.817  69.665  1.00  0.00           O
ATOM   4107  C32 POPEa  80      69.016   5.837  68.146  1.00  0.00           C
ATOM   4110  C23 POPEa  80      69.866   1.367  66.346  1.00  0.00           C
ATOM   4113  C24 POPEa  80      71.256   0.977  65.826  1.00  0.00           C
ATOM   4116  C25 POPEa  80      71.367   0.917  64.306  1.00  0.00           C
ATOM   4119  C26 POPEa  80      72.376  -0.153  63.886  1.00  0.00           C
ATOM   4122  C27 POPEa  80      72.667  -0.113  62.386  1.00  0.00           C
ATOM   4125  C28 POPEa  80      73.517  -1.313  61.966  1.00  0.00           C
ATOM   4128  C29 POPEa  80      73.616  -1.363  60.465  1.00  0.00           C
ATOM   4130 0C21 POPEa  80      74.366  -2.213  59.755  1.00  0.00           C
ATOM   4132 1C21 POPEa  80      75.307  -3.263  60.296  1.00  0.00           C
ATOM   4135 2C21 POPEa  80      76.717  -3.103  59.705  1.00  0.00           C
ATOM   4138 3C21 POPEa  80      76.766  -3.273  58.175  1.00  0.00           C
ATOM   4141 4C21 POPEa  80      77.506  -2.123  57.476  1.00  0.00           C
ATOM   4144 5C21 POPEa  80      76.976  -1.883  56.055  1.00  0.00           C
ATOM   4147 6C21 POPEa  80      77.567  -0.603  55.475  1.00  0.00           C
ATOM   4150 7C21 POPEa  80      77.207  -0.423  54.005  1.00  0.00           C
ATOM   4153 8C21 POPEa  80      77.417   1.017  53.555  1.00  0.00           C
ATOM   4157  C33 POPEa  80      69.917   5.887  66.896  1.00  0.00           C
ATOM   4160  C34 POPEa  80      69.577   7.087  65.995  1.00  0.00           C
ATOM   4163  C35 POPEa  80      70.607   7.267  64.865  1.00  0.00           C
ATOM   4166  C36 POPEa  80      70.277   6.487  63.575  1.00  0.00           C
ATOM   4169  C37 POPEa  80      71.547   6.087  62.816  1.00  0.00           C
ATOM   4172  C38 POPEa  80      71.437   6.187  61.286  1.00  0.00           C
ATOM   4175  C39 POPEa  80      70.616   5.087  60.604  1.00  0.00           C
ATOM   4178 0C31 POPEa  80      70.857   5.067  59.085  1.00  0.00           C
ATOM   4181 1C31 POPEa  80      70.027   3.987  58.375  1.00  0.00           C
ATOM   4184 2C31 POPEa  80      70.857   2.867  57.726  1.00  0.00           C
ATOM   4187 3C31 POPEa  80      71.327   3.177  56.295  1.00  0.00           C
ATOM   4190 4C31 POPEa  80      72.116   1.997  55.726  1.00  0.00           C
ATOM   4193 5C31 POPEa  80      72.467   2.137  54.235  1.00  0.00           C
ATOM   4196 6C31 POPEa  80      73.417   1.037  53.755  1.00  0.00           C
ATOM   4200  NH3 POPEb  81      63.157  83.377  83.246  1.00  0.00           N
ATOM   4204  C12 POPEb  81      62.147  82.727  84.155  1.00  0.00           C
ATOM   4207  C11 POPEb  81      62.617  81.355  84.705  1.00  0.00           C
ATOM   4210  P   POPEb  81      60.487  79.845  84.895  1.00  0.00           P
ATOM   4211  O13 POPEb  81      61.126  78.537  84.656  1.00  0.00           O
ATOM   4212  O14 POPEb  81      59.257  79.896  85.715  1.00  0.00           O
ATOM   4213  O11 POPEb  81      60.257  80.557  83.486  1.00  0.00           O
ATOM   4214  O12 POPEb  81      61.597  80.786  85.545  1.00  0.00           O
ATOM   4215  C1  POPEb  81      59.946  79.777  82.326  1.00  0.00           C
ATOM   4218  C2  POPEb  81      60.697  80.307  81.066  1.00  0.00           C
ATOM   4220  O21 POPEb  81      59.897  80.217  79.876  1.00  0.00           O
ATOM   4221  C21 POPEb  81      59.687  79.027  79.344  1.00  0.00           C
ATOM   4222  O22 POPEb  81      59.887  77.956  79.885  1.00  0.00           O
ATOM   4223  C22 POPEb  81      59.177  79.247  77.916  1.00  0.00           C
ATOM   4226  C3  POPEb  81      62.117  79.676  80.895  1.00  0.00           C
ATOM   4229  O31 POPEb  81      62.667  79.717  79.555  1.00  0.00           O
ATOM   4230  C31 POPEb  81      62.887  80.897  79.005  1.00  0.00           C
ATOM   4231  O32 POPEb  81      62.397  81.956  79.335  1.00  0.00           O
ATOM   4232  C32 POPEb  81      63.987  80.746  77.945  1.00  0.00           C
ATOM   4235  C23 POPEb  81      58.277  78.096  77.415  1.00  0.00           C
ATOM   4238  C24 POPEb  81      57.957  78.236  75.915  1.00  0.00           C
ATOM   4241  C25 POPEb  81      56.617  78.937  75.594  1.00  0.00           C
ATOM   4244  C26 POPEb  81      56.317  78.876  74.085  1.00  0.00           C
ATOM   4247  C27 POPEb  81      55.016  79.547  73.595  1.00  0.00           C
ATOM   4250  C28 POPEb  81      54.937  79.396  72.055  1.00  0.00           C
ATOM   4253  C29 POPEb  81      53.847  80.016  71.195  1.00  0.00           C
ATOM   4255 0C21 POPEb  81      52.637  80.517  71.505  1.00  0.00           C
ATOM   4257 1C21 POPEb  81      51.957  80.587  72.845  1.00  0.00           C
ATOM   4260 2C21 POPEb  81      50.546  81.236  72.746  1.00  0.00           C
ATOM   4263 3C21 POPEb  81      49.577  80.566  71.756  1.00  0.00           C
ATOM   4266 4C21 POPEb  81      48.067  80.547  72.135  1.00  0.00           C
ATOM   4269 5C21 POPEb  81      47.257  81.786  71.715  1.00  0.00           C
ATOM   4272 6C21 POPEb  81      45.817  81.467  71.295  1.00  0.00           C
ATOM   4275 7C21 POPEb  81      44.957  82.737  71.135  1.00  0.00           C
ATOM   4278 8C21 POPEb  81      43.517  82.447  70.715  1.00  0.00           C
ATOM   4282  C33 POPEb  81      63.647  81.277  76.526  1.00  0.00           C
ATOM   4285  C34 POPEb  81      64.817  82.077  75.936  1.00  0.00           C
ATOM   4288  C35 POPEb  81      65.086  81.966  74.415  1.00  0.00           C
ATOM   4291  C36 POPEb  81      66.317  82.815  74.075  1.00  0.00           C
ATOM   4294  C37 POPEb  81      66.957  82.637  72.695  1.00  0.00           C
ATOM   4297  C38 POPEb  81      68.217  83.526  72.615  1.00  0.00           C
ATOM   4300  C39 POPEb  81      69.296  83.137  71.595  1.00  0.00           C
ATOM   4303 0C31 POPEb  81      70.537  84.027  71.795  1.00  0.00           C
ATOM   4306 1C31 POPEb  81      71.866  83.355  71.426  1.00  0.00           C
ATOM   4309 2C31 POPEb  81      73.107  84.216  71.735  1.00  0.00           C
ATOM   4312 3C31 POPEb  81      72.997  84.927  73.086  1.00  0.00           C
ATOM   4315 4C31 POPEb  81      74.327  85.347  73.695  1.00  0.00           C
ATOM   4318 5C31 POPEb  81      74.107  86.317  74.875  1.00  0.00           C
ATOM   4321 6C31 POPEb  81      75.387  86.727  75.605  1.00  0.00           C
ATOM   4325  NH3 POPEc  82     108.087   9.637  30.465  1.00  0.00           N
ATOM   4329  C12 POPEc  82     108.257  11.127  30.476  1.00  0.00           C
ATOM   4332  C11 POPEc  82     108.257  11.687  31.885  1.00  0.00           C
ATOM   4335  P   POPEc  82     108.866  13.897  33.065  1.00  0.00           P
ATOM   4336  O13 POPEc  82     110.167  13.347  33.495  1.00  0.00           O
ATOM   4337  O14 POPEc  82     108.847  15.317  32.665  1.00  0.00           O
ATOM   4338  O11 POPEc  82     107.667  13.497  34.026  1.00  0.00           O
ATOM   4339  O12 POPEc  82     108.467  13.087  31.766  1.00  0.00           O
ATOM   4340  C1  POPEc  82     107.847  12.507  35.056  1.00  0.00           C
ATOM   4343  C2  POPEc  82     106.627  12.447  36.036  1.00  0.00           C
ATOM   4345  O21 POPEc  82     106.946  11.637  37.195  1.00  0.00           O
ATOM   4346  C21 POPEc  82     107.516  12.317  38.185  1.00  0.00           C
ATOM   4347  O22 POPEc  82     108.047  13.407  38.086  1.00  0.00           O
ATOM   4348  C22 POPEc  82     107.357  11.547  39.506  1.00  0.00           C
ATOM   4351  C3  POPEc  82     105.337  11.867  35.335  1.00  0.00           C
ATOM   4354  O31 POPEc  82     104.507  11.037  36.176  1.00  0.00           O
ATOM   4355  C31 POPEc  82     104.017  11.597  37.276  1.00  0.00           C
ATOM   4356  O32 POPEc  82     103.827  12.787  37.445  1.00  0.00           O
ATOM   4357  C32 POPEc  82     103.847  10.467  38.295  1.00  0.00           C
ATOM   4360  C23 POPEc  82     107.397  12.467  40.745  1.00  0.00           C
ATOM   4363  C24 POPEc  82     106.057  12.887  41.335  1.00  0.00           C
ATOM   4366  C25 POPEc  82     106.226  13.967  42.426  1.00  0.00           C
ATOM   4369  C26 POPEc  82     106.597  13.417  43.825  1.00  0.00           C
ATOM   4372  C27 POPEc  82     106.057  14.337  44.926  1.00  0.00           C
ATOM   4375  C28 POPEc  82     105.956  13.677  46.325  1.00  0.00           C
ATOM   4378  C29 POPEc  82     107.157  13.897  47.215  1.00  0.00           C
ATOM   4380 0C21 POPEc  82     107.276  14.887  48.135  1.00  0.00           C
ATOM   4382 1C21 POPEc  82     106.277  15.987  48.375  1.00  0.00           C
ATOM   4385 2C21 POPEc  82     106.427  16.737  49.715  1.00  0.00           C
ATOM   4388 3C21 POPEc  82     105.447  16.317  50.836  1.00  0.00           C
ATOM   4391 4C21 POPEc  82     104.517  17.467  51.265  1.00  0.00           C
ATOM   4394 5C21 POPEc  82     104.057  17.437  52.736  1.00  0.00           C
ATOM   4397 6C21 POPEc  82     103.796  18.857  53.266  1.00  0.00           C
ATOM   4400 7C21 POPEc  82     103.507  18.917  54.775  1.00  0.00           C
ATOM   4403 8C21 POPEc  82     103.427  20.347  55.306  1.00  0.00           C
ATOM   4407  C33 POPEc  82     103.516  10.887  39.745  1.00  0.00           C
ATOM   4410  C34 POPEc  82     103.927   9.797  40.756  1.00  0.00           C
ATOM   4413  C35 POPEc  82     103.076   9.867  42.025  1.00  0.00           C
ATOM   4416  C36 POPEc  82     103.707   9.117  43.205  1.00  0.00           C
ATOM   4419  C37 POPEc  82     102.707   8.787  44.336  1.00  0.00           C
ATOM   4422  C38 POPEc  82     102.247   7.337  44.225  1.00  0.00           C
ATOM   4425  C39 POPEc  82     101.427   6.767  45.395  1.00  0.00           C
ATOM   4428 0C31 POPEc  82     102.077   7.047  46.756  1.00  0.00           C
ATOM   4431 1C31 POPEc  82     101.597   6.127  47.886  1.00  0.00           C
ATOM   4434 2C31 POPEc  82     102.397   6.307  49.186  1.00  0.00           C
ATOM   4437 3C31 POPEc  82     103.906   6.257  48.955  1.00  0.00           C
ATOM   4440 4C31 POPEc  82     104.747   5.967  50.215  1.00  0.00           C
ATOM   4443 5C31 POPEc  82     106.226   5.837  49.856  1.00  0.00           C
ATOM   4446 6C31 POPEc  82     107.117   5.407  51.016  1.00  0.00           C
ATOM   4450  NH3 POPEd  83      31.487  25.837  37.336  1.00  0.00           N
ATOM   4454  C12 POPEd  83      30.507  26.677  36.575  1.00  0.00           C
ATOM   4457  C11 POPEd  83      29.207  25.947  36.205  1.00  0.00           C
ATOM   4460  P   POPEd  83      27.297  27.757  36.106  1.00  0.00           P
ATOM   4461  O13 POPEd  83      25.967  27.267  35.716  1.00  0.00           O
ATOM   4462  O14 POPEd  83      27.677  29.157  35.826  1.00  0.00           O
ATOM   4463  O11 POPEd  83      27.567  27.517  37.655  1.00  0.00           O
ATOM   4464  O12 POPEd  83      28.397  26.837  35.446  1.00  0.00           O
ATOM   4465  C1  POPEd  83      26.467  27.287  38.545  1.00  0.00           C
ATOM   4468  C2  POPEd  83      26.757  26.137  39.525  1.00  0.00           C
ATOM   4470  O21 POPEd  83      25.947  26.367  40.696  1.00  0.00           O
ATOM   4471  C21 POPEd  83      24.947  25.557  40.915  1.00  0.00           C
ATOM   4472  O22 POPEd  83      24.677  24.517  40.335  1.00  0.00           O
ATOM   4473  C22 POPEd  83      24.147  26.187  42.055  1.00  0.00           C
ATOM   4476  C3  POPEd  83      28.247  26.117  39.976  1.00  0.00           C
ATOM   4479  O31 POPEd  83      28.417  24.897  40.685  1.00  0.00           O
ATOM   4480  C31 POPEd  83      29.217  24.827  41.705  1.00  0.00           C
ATOM   4481  O32 POPEd  83      30.107  25.597  42.016  1.00  0.00           O
ATOM   4482  C32 POPEd  83      28.787  23.587  42.505  1.00  0.00           C
ATOM   4485  C23 POPEd  83      23.837  25.177  43.175  1.00  0.00           C
ATOM   4488  C24 POPEd  83      22.937  25.787  44.266  1.00  0.00           C
ATOM   4491  C25 POPEd  83      23.547  26.977  45.015  1.00  0.00           C
ATOM   4494  C26 POPEd  83      22.667  27.357  46.216  1.00  0.00           C
ATOM   4497  C27 POPEd  83      23.217  28.537  47.025  1.00  0.00           C
ATOM   4500  C28 POPEd  83      22.376  28.857  48.285  1.00  0.00           C
ATOM   4503  C29 POPEd  83      22.497  27.767  49.326  1.00  0.00           C
ATOM   4505 0C21 POPEd  83      22.867  27.907  50.605  1.00  0.00           C
ATOM   4507 1C21 POPEd  83      23.187  29.207  51.316  1.00  0.00           C
ATOM   4510 2C21 POPEd  83      22.947  29.127  52.835  1.00  0.00           C
ATOM   4513 3C21 POPEd  83      22.117  30.307  53.375  1.00  0.00           C
ATOM   4516 4C21 POPEd  83      21.757  30.147  54.856  1.00  0.00           C
ATOM   4519 5C21 POPEd  83      20.547  30.997  55.275  1.00  0.00           C
ATOM   4522 6C21 POPEd  83      20.827  32.507  55.306  1.00  0.00           C
ATOM   4525 7C21 POPEd  83      19.537  33.327  55.506  1.00  0.00           C
ATOM   4528 8C21 POPEd  83      19.767  34.837  55.565  1.00  0.00           C
ATOM   4532  C33 POPEd  83      28.827  23.747  44.046  1.00  0.00           C
ATOM   4535  C34 POPEd  83      27.547  23.207  44.706  1.00  0.00           C
ATOM   4538  C35 POPEd  83      27.287  21.727  44.376  1.00  0.00           C
ATOM   4541  C36 POPEd  83      25.937  21.187  44.865  1.00  0.00           C
ATOM   4544  C37 POPEd  83      25.657  19.787  44.285  1.00  0.00           C
ATOM   4547  C38 POPEd  83      25.007  18.817  45.265  1.00  0.00           C
ATOM   4550  C39 POPEd  83      25.937  18.417  46.426  1.00  0.00           C
ATOM   4553 0C31 POPEd  83      25.427  17.217  47.215  1.00  0.00           C
ATOM   4556 1C31 POPEd  83      26.327  16.847  48.396  1.00  0.00           C
ATOM   4559 2C31 POPEd  83      26.007  15.437  48.935  1.00  0.00           C
ATOM   4562 3C31 POPEd  83      26.757  15.097  50.236  1.00  0.00           C
ATOM   4565 4C31 POPEd  83      26.037  15.627  51.476  1.00  0.00           C
ATOM   4568 5C31 POPEd  83      26.777  15.347  52.785  1.00  0.00           C
ATOM   4571 6C31 POPEd  83      25.957  15.787  54.005  1.00  0.00           C
ATOM   4575  NH3 POPEe  84      75.167  12.847  29.586  1.00  0.00           N
ATOM   4579  C12 POPEe  84      76.567  13.357  29.835  1.00  0.00           C
ATOM   4582  C11 POPEe  84      76.607  14.877  30.056  1.00  0.00           C
ATOM   4585  P   POPEe  84      78.417  16.417  31.205  1.00  0.00           P
ATOM   4586  O13 POPEe  84      79.696  17.007  30.776  1.00  0.00           O
ATOM   4587  O14 POPEe  84      77.287  17.347  31.415  1.00  0.00           O
ATOM   4588  O11 POPEe  84      78.647  15.587  32.535  1.00  0.00           O
ATOM   4589  O12 POPEe  84      77.976  15.277  30.175  1.00  0.00           O
ATOM   4590  C1  POPEe  84      77.527  15.037  33.216  1.00  0.00           C
ATOM   4593  C2  POPEe  84      77.887  14.567  34.665  1.00  0.00           C
ATOM   4595  O21 POPEe  84      76.747  14.247  35.496  1.00  0.00           O
ATOM   4596  C21 POPEe  84      75.557  14.147  34.926  1.00  0.00           C
ATOM   4597  O22 POPEe  84      75.307  13.427  33.976  1.00  0.00           O
ATOM   4598  C22 POPEe  84      74.667  15.287  35.465  1.00  0.00           C
ATOM   4601  C3  POPEe  84      78.677  15.657  35.425  1.00  0.00           C
ATOM   4604  O31 POPEe  84      79.156  15.197  36.715  1.00  0.00           O
ATOM   4605  C31 POPEe  84      78.376  15.487  37.755  1.00  0.00           C
ATOM   4606  O32 POPEe  84      77.237  15.877  37.715  1.00  0.00           O
ATOM   4607  C32 POPEe  84      79.217  15.377  39.025  1.00  0.00           C
ATOM   4610  C23 POPEe  84      73.287  14.847  35.985  1.00  0.00           C
ATOM   4613  C24 POPEe  84      72.567  15.947  36.785  1.00  0.00           C
ATOM   4616  C25 POPEe  84      71.357  15.417  37.545  1.00  0.00           C
ATOM   4619  C26 POPEe  84      70.647  16.467  38.415  1.00  0.00           C
ATOM   4622  C27 POPEe  84      69.567  15.817  39.285  1.00  0.00           C
ATOM   4625  C28 POPEe  84      68.817  16.797  40.205  1.00  0.00           C
ATOM   4628  C29 POPEe  84      67.827  16.007  41.016  1.00  0.00           C
ATOM   4630 0C21 POPEe  84      67.196  16.337  42.165  1.00  0.00           C
ATOM   4632 1C21 POPEe  84      67.307  17.627  42.936  1.00  0.00           C
ATOM   4635 2C21 POPEe  84      67.477  17.357  44.455  1.00  0.00           C
ATOM   4638 3C21 POPEe  84      66.217  16.807  45.145  1.00  0.00           C
ATOM   4641 4C21 POPEe  84      66.437  16.427  46.625  1.00  0.00           C
ATOM   4644 5C21 POPEe  84      66.777  17.597  47.545  1.00  0.00           C
ATOM   4647 6C21 POPEe  84      66.877  17.167  49.025  1.00  0.00           C
ATOM   4650 7C21 POPEe  84      67.397  18.277  49.945  1.00  0.00           C
ATOM   4653 8C21 POPEe  84      67.487  17.867  51.416  1.00  0.00           C
ATOM   4657  C33 POPEe  84      78.427  15.027  40.316  1.00  0.00           C
ATOM   4660  C34 POPEe  84      79.397  15.077  41.505  1.00  0.00           C
ATOM   4663  C35 POPEe  84      78.777  14.797  42.875  1.00  0.00           C
ATOM   4666  C36 POPEe  84      79.866  14.847  43.965  1.00  0.00           C
ATOM   4669  C37 POPEe  84      79.347  14.797  45.405  1.00  0.00           C
ATOM   4672  C38 POPEe  84      80.506  14.797  46.405  1.00  0.00           C
ATOM   4675  C39 POPEe  84      80.086  15.097  47.845  1.00  0.00           C
ATOM   4678 0C31 POPEe  84      81.217  14.897  48.856  1.00  0.00           C
ATOM   4681 1C31 POPEe  84      80.797  15.137  50.316  1.00  0.00           C
ATOM   4684 2C31 POPEe  84      81.926  14.867  51.316  1.00  0.00           C
ATOM   4687 3C31 POPEe  84      81.476  14.957  52.785  1.00  0.00           C
ATOM   4690 4C31 POPEe  84      81.576  16.357  53.396  1.00  0.00           C
ATOM   4693 5C31 POPEe  84      81.336  16.337  54.906  1.00  0.00           C
ATOM   4696 6C31 POPEe  84      81.587  17.677  55.605  1.00  0.00           C
ATOM   4700  NH3 POPEf  85     123.747  53.217  38.565  1.00  0.00           N
ATOM   4704  C12 POPEf  85     123.187  54.007  37.406  1.00  0.00           C
ATOM   4707  C11 POPEf  85     122.117  54.937  37.946  1.00  0.00           C
ATOM   4710  P   POPEf  85     120.146  56.407  37.245  1.00  0.00           P
ATOM   4711  O13 POPEf  85     119.836  57.327  36.115  1.00  0.00           O
ATOM   4712  O14 POPEf  85     119.076  55.457  37.585  1.00  0.00           O
ATOM   4713  O11 POPEf  85     120.517  57.297  38.516  1.00  0.00           O
ATOM   4714  O12 POPEf  85     121.447  55.587  36.876  1.00  0.00           O
ATOM   4715  C1  POPEf  85     120.417  56.737  39.825  1.00  0.00           C
ATOM   4718  C2  POPEf  85     119.817  57.717  40.875  1.00  0.00           C
ATOM   4720  O21 POPEf  85     120.366  57.487  42.185  1.00  0.00           O
ATOM   4721  C21 POPEf  85     120.447  56.267  42.666  1.00  0.00           C
ATOM   4722  O22 POPEf  85     119.986  55.257  42.174  1.00  0.00           O
ATOM   4723  C22 POPEf  85     121.277  56.257  43.955  1.00  0.00           C
ATOM   4726  C3  POPEf  85     118.257  57.817  40.845  1.00  0.00           C
ATOM   4729  O31 POPEf  85     117.677  57.967  42.156  1.00  0.00           O
ATOM   4730  C31 POPEf  85     117.947  59.087  42.796  1.00  0.00           C
ATOM   4731  O32 POPEf  85     118.467  60.087  42.314  1.00  0.00           O
ATOM   4732  C32 POPEf  85     117.656  58.847  44.275  1.00  0.00           C
ATOM   4735  C23 POPEf  85     121.077  54.927  44.735  1.00  0.00           C
ATOM   4738  C24 POPEf  85     122.157  54.607  45.785  1.00  0.00           C
ATOM   4741  C25 POPEf  85     122.357  55.707  46.845  1.00  0.00           C
ATOM   4744  C26 POPEf  85     123.157  55.176  48.056  1.00  0.00           C
ATOM   4747  C27 POPEf  85     123.586  56.287  49.025  1.00  0.00           C
ATOM   4750  C28 POPEf  85     124.267  55.707  50.285  1.00  0.00           C
ATOM   4753  C29 POPEf  85     125.016  56.757  51.075  1.00  0.00           C
ATOM   4755 0C21 POPEf  85     124.967  56.977  52.406  1.00  0.00           C
ATOM   4757 1C21 POPEf  85     124.157  56.237  53.444  1.00  0.00           C
ATOM   4760 2C21 POPEf  85     125.006  55.307  54.345  1.00  0.00           C
ATOM   4763 3C21 POPEf  85     126.196  56.007  55.005  1.00  0.00           C
ATOM   4766 4C21 POPEf  85     126.847  55.197  56.136  1.00  0.00           C
ATOM   4769 5C21 POPEf  85     127.866  54.117  55.716  1.00  0.00           C
ATOM   4772 6C21 POPEf  85     128.657  53.587  56.935  1.00  0.00           C
ATOM   4775 7C21 POPEf  85     129.849  52.707  56.556  1.00  0.00           C
ATOM   4778 8C21 POPEf  85     130.709  52.277  57.755  1.00  0.00           C
ATOM   4782  C33 POPEf  85     118.277  59.927  45.185  1.00  0.00           C
ATOM   4785  C34 POPEf  85     118.336  59.447  46.636  1.00  0.00           C
ATOM   4788  C35 POPEf  85     118.936  60.477  47.596  1.00  0.00           C
ATOM   4791  C36 POPEf  85     119.027  59.927  49.025  1.00  0.00           C
ATOM   4794  C37 POPEf  85     120.457  59.877  49.576  1.00  0.00           C
ATOM   4797  C38 POPEf  85     120.667  58.707  50.556  1.00  0.00           C
ATOM   4800  C39 POPEf  85     120.067  58.957  51.946  1.00  0.00           C
ATOM   4803 0C31 POPEf  85     121.037  59.717  52.866  1.00  0.00           C
ATOM   4806 1C31 POPEf  85     120.627  59.646  54.336  1.00  0.00           C
ATOM   4809 2C31 POPEf  85     121.777  60.007  55.296  1.00  0.00           C
ATOM   4812 3C31 POPEf  85     122.297  61.447  55.155  1.00  0.00           C
ATOM   4815 4C31 POPEf  85     123.456  61.717  56.125  1.00  0.00           C
ATOM   4818 5C31 POPEf  85     123.967  63.157  56.095  1.00  0.00           C
ATOM   4821 6C31 POPEf  85     125.146  63.357  57.045  1.00  0.00           C
ATOM   4825  NH3 POPEg  86     118.976  36.807  83.395  1.00  0.00           N
ATOM   4829  C12 POPEg  86     120.077  36.347  82.475  1.00  0.00           C
ATOM   4832  C11 POPEg  86     119.507  35.977  81.095  1.00  0.00           C
ATOM   4835  P   POPEg  86     121.287  36.007  79.146  1.00  0.00           P
ATOM   4836  O13 POPEg  86     122.266  37.007  79.645  1.00  0.00           O
ATOM   4837  O14 POPEg  86     121.867  34.917  78.336  1.00  0.00           O
ATOM   4838  O11 POPEg  86     120.127  36.757  78.345  1.00  0.00           O
ATOM   4839  O12 POPEg  86     120.527  35.317  80.345  1.00  0.00           O
ATOM   4840  C1  POPEg  86     120.457  37.707  77.326  1.00  0.00           C
ATOM   4843  C2  POPEg  86     119.347  37.777  76.235  1.00  0.00           C
ATOM   4845  O21 POPEg  86     119.667  38.787  75.255  1.00  0.00           O
ATOM   4846  C21 POPEg  86     120.307  38.307  74.175  1.00  0.00           C
ATOM   4847  O22 POPEg  86     121.277  37.577  74.186  1.00  0.00           O
ATOM   4848  C22 POPEg  86     119.456  38.607  72.936  1.00  0.00           C
ATOM   4851  C3  POPEg  86     117.926  38.077  76.826  1.00  0.00           C
ATOM   4854  O31 POPEg  86     117.017  38.497  75.775  1.00  0.00           O
ATOM   4855  C31 POPEg  86     115.797  38.837  76.115  1.00  0.00           C
ATOM   4856  O32 POPEg  86     115.357  38.907  77.245  1.00  0.00           O
ATOM   4857  C32 POPEg  86     115.027  39.277  74.865  1.00  0.00           C
ATOM   4860  C23 POPEg  86     120.207  39.327  71.795  1.00  0.00           C
ATOM   4863  C24 POPEg  86     119.517  39.127  70.436  1.00  0.00           C
ATOM   4866  C25 POPEg  86     119.817  37.767  69.775  1.00  0.00           C
ATOM   4869  C26 POPEg  86     120.917  37.827  68.695  1.00  0.00           C
ATOM   4872  C27 POPEg  86     122.317  38.147  69.266  1.00  0.00           C
ATOM   4875  C28 POPEg  86     123.407  38.326  68.185  1.00  0.00           C
ATOM   4878  C29 POPEg  86     123.817  37.047  67.505  1.00  0.00           C
ATOM   4880 0C21 POPEg  86     124.717  36.977  66.505  1.00  0.00           C
ATOM   4882 1C21 POPEg  86     125.426  38.177  65.915  1.00  0.00           C
ATOM   4885 2C21 POPEg  86     125.797  38.017  64.435  1.00  0.00           C
ATOM   4888 3C21 POPEg  86     126.497  39.277  63.886  1.00  0.00           C
ATOM   4891 4C21 POPEg  86     127.007  39.117  62.444  1.00  0.00           C
ATOM   4894 5C21 POPEg  86     126.007  39.627  61.386  1.00  0.00           C
ATOM   4897 6C21 POPEg  86     126.487  39.347  59.955  1.00  0.00           C
ATOM   4900 7C21 POPEg  86     125.587  39.967  58.875  1.00  0.00           C
ATOM   4903 8C21 POPEg  86     126.016  39.597  57.454  1.00  0.00           C
ATOM   4907  C33 POPEg  86     113.547  39.657  75.106  1.00  0.00           C
ATOM   4910  C34 POPEg  86     112.987  40.637  74.066  1.00  0.00           C
ATOM   4913  C35 POPEg  86     112.637  40.106  72.665  1.00  0.00           C
ATOM   4916  C36 POPEg  86     111.256  39.457  72.555  1.00  0.00           C
ATOM   4919  C37 POPEg  86     110.757  39.417  71.095  1.00  0.00           C
ATOM   4922  C38 POPEg  86     109.946  38.147  70.786  1.00  0.00           C
ATOM   4925  C39 POPEg  86     109.116  38.237  69.484  1.00  0.00           C
ATOM   4928 0C31 POPEg  86     107.807  39.007  69.676  1.00  0.00           C
ATOM   4931 1C31 POPEg  86     106.937  39.067  68.415  1.00  0.00           C
ATOM   4934 2C31 POPEg  86     105.807  40.106  68.545  1.00  0.00           C
ATOM   4937 3C31 POPEg  86     104.577  39.667  69.354  1.00  0.00           C
ATOM   4940 4C31 POPEg  86     103.437  39.177  68.466  1.00  0.00           C
ATOM   4943 5C31 POPEg  86     102.077  39.147  69.165  1.00  0.00           C
ATOM   4946 6C31 POPEg  86     100.907  38.897  68.205  1.00  0.00           C
ATOM   4950  NH3 POPEh  87      25.307  94.027  36.496  1.00  0.00           N
ATOM   4954  C12 POPEh  87      25.267  95.517  36.205  1.00  0.00           C
ATOM   4957  C11 POPEh  87      26.117  96.317  37.216  1.00  0.00           C
ATOM   4960  P   POPEh  87      27.287  98.607  37.596  1.00  0.00           P
ATOM   4961  O13 POPEh  87      28.607  97.956  37.775  1.00  0.00           O
ATOM   4962  O14 POPEh  87      27.277 100.016  37.146  1.00  0.00           O
ATOM   4963  O11 POPEh  87      26.487  98.547  38.955  1.00  0.00           O
ATOM   4964  O12 POPEh  87      26.357  97.646  36.715  1.00  0.00           O
ATOM   4965  C1  POPEh  87      27.037  98.227  40.226  1.00  0.00           C
ATOM   4968  C2  POPEh  87      25.987  98.517  41.325  1.00  0.00           C
ATOM   4970  O21 POPEh  87      26.557  98.417  42.655  1.00  0.00           O
ATOM   4971  C21 POPEh  87      26.517  97.276  43.345  1.00  0.00           C
ATOM   4972  O22 POPEh  87      26.257  96.166  42.915  1.00  0.00           O
ATOM   4973  C22 POPEh  87      27.007  97.537  44.785  1.00  0.00           C
ATOM   4976  C3  POPEh  87      24.697  97.696  41.016  1.00  0.00           C
ATOM   4979  O31 POPEh  87      23.547  98.176  41.725  1.00  0.00           O
ATOM   4980  C31 POPEh  87      22.797  97.227  42.255  1.00  0.00           C
ATOM   4981  O32 POPEh  87      23.137  96.087  42.496  1.00  0.00           O
ATOM   4982  C32 POPEh  87      21.387  97.766  42.426  1.00  0.00           C
ATOM   4985  C23 POPEh  87      26.237  96.776  45.906  1.00  0.00           C
ATOM   4988  C24 POPEh  87      26.597  97.316  47.295  1.00  0.00           C
ATOM   4991  C25 POPEh  87      25.977  96.516  48.456  1.00  0.00           C
ATOM   4994  C26 POPEh  87      24.847  97.257  49.175  1.00  0.00           C
ATOM   4997  C27 POPEh  87      24.287  96.487  50.375  1.00  0.00           C
ATOM   5000  C28 POPEh  87      23.267  97.287  51.204  1.00  0.00           C
ATOM   5003  C29 POPEh  87      22.487  96.417  52.165  1.00  0.00           C
ATOM   5005 0C21 POPEh  87      21.557  96.887  53.016  1.00  0.00           C
ATOM   5007 1C21 POPEh  87      21.187  98.337  53.156  1.00  0.00           C
ATOM   5010 2C21 POPEh  87      20.297  98.626  54.385  1.00  0.00           C
ATOM   5013 3C21 POPEh  87      18.847  98.127  54.295  1.00  0.00           C
ATOM   5016 4C21 POPEh  87      18.017  98.566  55.516  1.00  0.00           C
ATOM   5019 5C21 POPEh  87      18.267  97.727  56.785  1.00  0.00           C
ATOM   5022 6C21 POPEh  87      17.267  96.576  56.946  1.00  0.00           C
ATOM   5025 7C21 POPEh  87      17.547  95.697  58.175  1.00  0.00           C
ATOM   5028 8C21 POPEh  87      16.497  94.605  58.406  1.00  0.00           C
ATOM   5032  C33 POPEh  87      20.317  96.727  42.055  1.00  0.00           C
ATOM   5035  C34 POPEh  87      18.917  97.257  42.356  1.00  0.00           C
ATOM   5038  C35 POPEh  87      18.617  97.276  43.856  1.00  0.00           C
ATOM   5041  C36 POPEh  87      17.587  98.337  44.235  1.00  0.00           C
ATOM   5044  C37 POPEh  87      17.287  98.297  45.735  1.00  0.00           C
ATOM   5047  C38 POPEh  87      16.457  99.496  46.176  1.00  0.00           C
ATOM   5050  C39 POPEh  87      15.447  99.186  47.276  1.00  0.00           C
ATOM   5053 0C31 POPEh  87      16.017  98.526  48.545  1.00  0.00           C
ATOM   5056 1C31 POPEh  87      15.027  98.677  49.706  1.00  0.00           C
ATOM   5059 2C31 POPEh  87      15.377  97.877  50.965  1.00  0.00           C
ATOM   5062 3C31 POPEh  87      14.257  97.987  52.006  1.00  0.00           C
ATOM   5065 4C31 POPEh  87      14.427  97.027  53.185  1.00  0.00           C
ATOM   5068 5C31 POPEh  87      13.177  96.986  54.075  1.00  0.00           C
ATOM   5071 6C31 POPEh  87      13.277  96.007  55.255  1.00  0.00           C
ATOM   5075  NH3 POPEi  88      78.226  40.397  36.886  1.00  0.00           N
ATOM   5079  C12 POPEi  88      79.317  41.337  36.395  1.00  0.00           C
ATOM   5082  C11 POPEi  88      80.737  40.757  36.595  1.00  0.00           C
ATOM   5085  P   POPEi  88      82.287  42.567  35.435  1.00  0.00           P
ATOM   5086  O13 POPEi  88      81.847  41.947  34.166  1.00  0.00           O
ATOM   5087  O14 POPEi  88      83.736  42.857  35.525  1.00  0.00           O
ATOM   5088  O11 POPEi  88      81.536  43.937  35.656  1.00  0.00           O
ATOM   5089  O12 POPEi  88      81.756  41.757  36.686  1.00  0.00           O
ATOM   5090  C1  POPEi  88      81.937  45.007  36.535  1.00  0.00           C
ATOM   5093  C2  POPEi  88      82.047  44.637  38.045  1.00  0.00           C
ATOM   5095  O21 POPEi  88      81.797  45.767  38.895  1.00  0.00           O
ATOM   5096  C21 POPEi  88      80.557  46.177  39.056  1.00  0.00           C
ATOM   5097  O22 POPEi  88      79.597  45.826  38.415  1.00  0.00           O
ATOM   5098  C22 POPEi  88      80.536  47.087  40.296  1.00  0.00           C
ATOM   5101  C3  POPEi  88      83.476  44.127  38.415  1.00  0.00           C
ATOM   5104  O31 POPEi  88      83.647  43.926  39.836  1.00  0.00           O
ATOM   5105  C31 POPEi  88      84.076  44.977  40.525  1.00  0.00           C
ATOM   5106  O32 POPEi  88      84.446  46.037  40.085  1.00  0.00           O
ATOM   5107  C32 POPEi  88      84.087  44.607  42.016  1.00  0.00           C
ATOM   5110  C23 POPEi  88      79.156  47.297  40.976  1.00  0.00           C
ATOM   5113  C24 POPEi  88      79.347  47.767  42.426  1.00  0.00           C
ATOM   5116  C25 POPEi  88      78.077  48.057  43.235  1.00  0.00           C
ATOM   5119  C26 POPEi  88      77.577  49.507  43.086  1.00  0.00           C
ATOM   5122  C27 POPEi  88      76.626  49.927  44.215  1.00  0.00           C
ATOM   5125  C28 POPEi  88      76.277  51.426  44.155  1.00  0.00           C
ATOM   5128  C29 POPEi  88      75.327  51.837  45.236  1.00  0.00           C
ATOM   5130 0C21 POPEi  88      75.607  52.207  46.496  1.00  0.00           C
ATOM   5132 1C21 POPEi  88      76.946  52.337  47.185  1.00  0.00           C
ATOM   5135 2C21 POPEi  88      78.027  53.127  46.426  1.00  0.00           C
ATOM   5138 3C21 POPEi  88      79.107  53.757  47.314  1.00  0.00           C
ATOM   5141 4C21 POPEi  88      80.217  54.377  46.455  1.00  0.00           C
ATOM   5144 5C21 POPEi  88      81.277  55.127  47.255  1.00  0.00           C
ATOM   5147 6C21 POPEi  88      82.247  55.887  46.335  1.00  0.00           C
ATOM   5150 7C21 POPEi  88      83.176  56.837  47.086  1.00  0.00           C
ATOM   5153 8C21 POPEi  88      84.137  57.587  46.176  1.00  0.00           C
ATOM   5157  C33 POPEi  88      83.407  45.697  42.875  1.00  0.00           C
ATOM   5160  C34 POPEi  88      82.107  45.197  43.505  1.00  0.00           C
ATOM   5163  C35 POPEi  88      82.336  44.397  44.795  1.00  0.00           C
ATOM   5166  C36 POPEi  88      82.567  45.307  46.005  1.00  0.00           C
ATOM   5169  C37 POPEi  88      82.646  44.477  47.285  1.00  0.00           C
ATOM   5172  C38 POPEi  88      82.677  45.307  48.586  1.00  0.00           C
ATOM   5175  C39 POPEi  88      82.597  44.347  49.776  1.00  0.00           C
ATOM   5178 0C31 POPEi  88      82.336  44.987  51.145  1.00  0.00           C
ATOM   5181 1C31 POPEi  88      81.966  43.856  52.115  1.00  0.00           C
ATOM   5184 2C31 POPEi  88      82.177  44.157  53.606  1.00  0.00           C
ATOM   5187 3C31 POPEi  88      83.106  43.107  54.215  1.00  0.00           C
ATOM   5190 4C31 POPEi  88      83.187  43.127  55.745  1.00  0.00           C
ATOM   5193 5C31 POPEi  88      84.146  42.047  56.274  1.00  0.00           C
ATOM   5196 6C31 POPEi  88      84.186  41.977  57.806  1.00  0.00           C
ATOM   5200  NH3 POPEj  89      91.896 130.650  81.884  1.00  0.00           N
ATOM   5204  C12 POPEj  89      91.646 129.420  81.066  1.00  0.00           C
ATOM   5207  C11 POPEj  89      91.476 129.850  79.616  1.00  0.00           C
ATOM   5210  P   POPEj  89      90.077 128.000  78.375  1.00  0.00           P
ATOM   5211  O13 POPEj  89      90.396 126.660  77.835  1.00  0.00           O
ATOM   5212  O14 POPEj  89      89.176 128.010  79.555  1.00  0.00           O
ATOM   5213  O11 POPEj  89      89.566 128.950  77.215  1.00  0.00           O
ATOM   5214  O12 POPEj  89      91.427 128.690  78.795  1.00  0.00           O
ATOM   5215  C1  POPEj  89      88.176 129.210  77.005  1.00  0.00           C
ATOM   5218  C2  POPEj  89      87.567 128.100  76.126  1.00  0.00           C
ATOM   5220  O21 POPEj  89      86.627 128.620  75.176  1.00  0.00           O
ATOM   5221  C21 POPEj  89      87.057 128.670  73.926  1.00  0.00           C
ATOM   5222  O22 POPEj  89      88.227 128.680  73.566  1.00  0.00           O
ATOM   5223  C22 POPEj  89      85.857 128.460  72.985  1.00  0.00           C
ATOM   5226  C3  POPEj  89      86.856 126.990  76.955  1.00  0.00           C
ATOM   5229  O31 POPEj  89      86.567 125.870  76.095  1.00  0.00           O
ATOM   5230  C31 POPEj  89      87.546 124.990  76.006  1.00  0.00           C
ATOM   5231  O32 POPEj  89      87.997 124.340  76.935  1.00  0.00           O
ATOM   5232  C32 POPEj  89      88.017 124.890  74.555  1.00  0.00           C
ATOM   5235  C23 POPEj  89      86.086 128.939  71.535  1.00  0.00           C
ATOM   5238  C24 POPEj  89      85.466 128.010  70.485  1.00  0.00           C
ATOM   5241  C25 POPEj  89      84.706 128.770  69.386  1.00  0.00           C
ATOM   5244  C26 POPEj  89      84.396 127.920  68.156  1.00  0.00           C
ATOM   5247  C27 POPEj  89      83.316 128.540  67.245  1.00  0.00           C
ATOM   5250  C28 POPEj  89      83.607 128.370  65.745  1.00  0.00           C
ATOM   5253  C29 POPEj  89      84.687 129.320  65.296  1.00  0.00           C
ATOM   5255 0C21 POPEj  89      84.776 129.930  64.105  1.00  0.00           C
ATOM   5257 1C21 POPEj  89      83.847 129.790  62.925  1.00  0.00           C
ATOM   5260 2C21 POPEj  89      84.216 128.609  62.016  1.00  0.00           C
ATOM   5263 3C21 POPEj  89      84.116 128.939  60.516  1.00  0.00           C
ATOM   5266 4C21 POPEj  89      84.586 127.790  59.625  1.00  0.00           C
ATOM   5269 5C21 POPEj  89      84.927 128.249  58.196  1.00  0.00           C
ATOM   5272 6C21 POPEj  89      85.566 127.140  57.345  1.00  0.00           C
ATOM   5275 7C21 POPEj  89      86.096 127.670  56.005  1.00  0.00           C
ATOM   5278 8C21 POPEj  89      86.837 126.610  55.176  1.00  0.00           C
ATOM   5282  C33 POPEj  89      89.547 125.070  74.415  1.00  0.00           C
ATOM   5285  C34 POPEj  89      90.016 124.850  72.975  1.00  0.00           C
ATOM   5288  C35 POPEj  89      91.336 125.550  72.615  1.00  0.00           C
ATOM   5291  C36 POPEj  89      91.816 125.140  71.215  1.00  0.00           C
ATOM   5294  C37 POPEj  89      93.246 125.620  70.885  1.00  0.00           C
ATOM   5297  C38 POPEj  89      93.726 125.090  69.525  1.00  0.00           C
ATOM   5300  C39 POPEj  89      95.247 125.140  69.354  1.00  0.00           C
ATOM   5303 0C31 POPEj  89      95.836 126.460  68.835  1.00  0.00           C
ATOM   5306 1C31 POPEj  89      97.366 126.330  68.816  1.00  0.00           C
ATOM   5309 2C31 POPEj  89      98.167 127.230  67.855  1.00  0.00           C
ATOM   5312 3C31 POPEj  89      98.216 128.720  68.226  1.00  0.00           C
ATOM   5315 4C31 POPEj  89      97.217 129.570  67.435  1.00  0.00           C
ATOM   5318 5C31 POPEj  89      97.497 131.079  67.575  1.00  0.00           C
ATOM   5321 6C31 POPEj  89      96.616 131.940  66.675  1.00  0.00           C
ATOM   5325  NH3 POPEk  90      76.057  87.815  37.025  1.00  0.00           N
ATOM   5329  C12 POPEk  90      77.506  87.497  36.746  1.00  0.00           C
ATOM   5332  C11 POPEk  90      78.417  88.717  36.766  1.00  0.00           C
ATOM   5335  P   POPEk  90      81.067  88.896  36.886  1.00  0.00           P
ATOM   5336  O13 POPEk  90      81.856  87.826  37.515  1.00  0.00           O
ATOM   5337  O14 POPEk  90      81.637  89.605  35.735  1.00  0.00           O
ATOM   5338  O11 POPEk  90      80.536  89.916  37.985  1.00  0.00           O
ATOM   5339  O12 POPEk  90      79.707  88.277  36.346  1.00  0.00           O
ATOM   5340  C1  POPEk  90      81.296  90.286  39.145  1.00  0.00           C
ATOM   5343  C2  POPEk  90      80.357  90.786  40.296  1.00  0.00           C
ATOM   5345  O21 POPEk  90      81.086  91.417  41.375  1.00  0.00           O
ATOM   5346  C21 POPEk  90      81.697  90.627  42.226  1.00  0.00           C
ATOM   5347  O22 POPEk  90      81.946  89.437  42.076  1.00  0.00           O
ATOM   5348  C22 POPEk  90      82.077  91.446  43.456  1.00  0.00           C
ATOM   5351  C3  POPEk  90      79.336  89.717  40.826  1.00  0.00           C
ATOM   5354  O31 POPEk  90      78.517  90.277  41.885  1.00  0.00           O
ATOM   5355  C31 POPEk  90      78.687  89.827  43.105  1.00  0.00           C
ATOM   5356  O32 POPEk  90      79.247  88.797  43.424  1.00  0.00           O
ATOM   5357  C32 POPEk  90      78.177  90.877  44.104  1.00  0.00           C
ATOM   5360  C23 POPEk  90      82.857  90.606  44.485  1.00  0.00           C
ATOM   5363  C24 POPEk  90      83.557  91.446  45.556  1.00  0.00           C
ATOM   5366  C25 POPEk  90      84.207  90.576  46.636  1.00  0.00           C
ATOM   5369  C26 POPEk  90      83.437  90.576  47.955  1.00  0.00           C
ATOM   5372  C27 POPEk  90      84.197  89.846  49.075  1.00  0.00           C
ATOM   5375  C28 POPEk  90      83.456  89.927  50.425  1.00  0.00           C
ATOM   5378  C29 POPEk  90      84.207  89.247  51.535  1.00  0.00           C
ATOM   5380 0C21 POPEk  90      84.006  89.456  52.854  1.00  0.00           C
ATOM   5382 1C21 POPEk  90      82.997  90.417  53.444  1.00  0.00           C
ATOM   5385 2C21 POPEk  90      83.616  91.337  54.525  1.00  0.00           C
ATOM   5388 3C21 POPEk  90      83.857  90.637  55.865  1.00  0.00           C
ATOM   5391 4C21 POPEk  90      84.547  91.557  56.885  1.00  0.00           C
ATOM   5394 5C21 POPEk  90      84.537  90.977  58.305  1.00  0.00           C
ATOM   5397 6C21 POPEk  90      85.326  91.826  59.306  1.00  0.00           C
ATOM   5400 7C21 POPEk  90      85.156  91.355  60.756  1.00  0.00           C
ATOM   5403 8C21 POPEk  90      85.976  92.176  61.756  1.00  0.00           C
ATOM   5407  C33 POPEk  90      78.567  90.526  45.565  1.00  0.00           C
ATOM   5410  C34 POPEk  90      78.347  91.686  46.535  1.00  0.00           C
ATOM   5413  C35 POPEk  90      78.797  91.387  47.975  1.00  0.00           C
ATOM   5416  C36 POPEk  90      77.687  91.597  49.025  1.00  0.00           C
ATOM   5419  C37 POPEk  90      78.226  91.576  50.465  1.00  0.00           C
ATOM   5422  C38 POPEk  90      77.137  91.757  51.525  1.00  0.00           C
ATOM   5425  C39 POPEk  90      77.717  92.066  52.905  1.00  0.00           C
ATOM   5428 0C31 POPEk  90      76.637  92.276  53.986  1.00  0.00           C
ATOM   5431 1C31 POPEk  90      77.226  92.687  55.335  1.00  0.00           C
ATOM   5434 2C31 POPEk  90      76.147  92.936  56.395  1.00  0.00           C
ATOM   5437 3C31 POPEk  90      76.687  93.547  57.705  1.00  0.00           C
ATOM   5440 4C31 POPEk  90      76.757  95.077  57.685  1.00  0.00           C
ATOM   5443 5C31 POPEk  90      77.267  95.666  59.005  1.00  0.00           C
ATOM   5446 6C31 POPEk  90      77.297  97.197  59.025  1.00  0.00           C
ATOM   5450  NH3 POPEl  91      24.047  20.677  80.135  1.00  0.00           N
ATOM   5454  C12 POPEl  91      24.127  19.157  80.125  1.00  0.00           C
ATOM   5457  C11 POPEl  91      25.547  18.547  80.115  1.00  0.00           C
ATOM   5460  P   POPEl  91      25.517  16.077  79.046  1.00  0.00           P
ATOM   5461  O13 POPEl  91      26.907  15.887  78.626  1.00  0.00           O
ATOM   5462  O14 POPEl  91      24.707  14.887  79.406  1.00  0.00           O
ATOM   5463  O11 POPEl  91      24.747  16.927  77.925  1.00  0.00           O
ATOM   5464  O12 POPEl  91      25.467  17.117  80.275  1.00  0.00           O
ATOM   5465  C1  POPEl  91      25.497  17.417  76.795  1.00  0.00           C
ATOM   5468  C2  POPEl  91      24.587  18.127  75.755  1.00  0.00           C
ATOM   5470  O21 POPEl  91      25.377  18.667  74.676  1.00  0.00           O
ATOM   5471  C21 POPEl  91      25.197  18.037  73.516  1.00  0.00           C
ATOM   5472  O22 POPEl  91      24.657  16.957  73.375  1.00  0.00           O
ATOM   5473  C22 POPEl  91      25.757  18.917  72.385  1.00  0.00           C
ATOM   5476  C3  POPEl  91      23.717  19.267  76.365  1.00  0.00           C
ATOM   5479  O31 POPEl  91      22.857  19.857  75.366  1.00  0.00           O
ATOM   5480  C31 POPEl  91      23.327  20.947  74.775  1.00  0.00           C
ATOM   5481  O32 POPEl  91      24.287  21.597  75.145  1.00  0.00           O
ATOM   5482  C32 POPEl  91      22.547  21.207  73.476  1.00  0.00           C
ATOM   5485  C23 POPEl  91      25.067  18.837  70.995  1.00  0.00           C
ATOM   5488  C24 POPEl  91      25.587  19.977  70.096  1.00  0.00           C
ATOM   5491  C25 POPEl  91      24.647  20.347  68.926  1.00  0.00           C
ATOM   5494  C26 POPEl  91      24.857  19.497  67.676  1.00  0.00           C
ATOM   5497  C27 POPEl  91      23.857  19.837  66.546  1.00  0.00           C
ATOM   5500  C28 POPEl  91      24.217  19.227  65.176  1.00  0.00           C
ATOM   5503  C29 POPEl  91      24.247  17.717  65.204  1.00  0.00           C
ATOM   5505 0C21 POPEl  91      23.977  16.877  64.196  1.00  0.00           C
ATOM   5507 1C21 POPEl  91      23.597  17.207  62.775  1.00  0.00           C
ATOM   5510 2C21 POPEl  91      23.887  16.007  61.845  1.00  0.00           C
ATOM   5513 3C21 POPEl  91      22.977  14.797  62.095  1.00  0.00           C
ATOM   5516 4C21 POPEl  91      23.387  13.567  61.264  1.00  0.00           C
ATOM   5519 5C21 POPEl  91      22.317  12.467  61.264  1.00  0.00           C
ATOM   5522 6C21 POPEl  91      21.867  12.127  59.836  1.00  0.00           C
ATOM   5525 7C21 POPEl  91      20.747  11.087  59.786  1.00  0.00           C
ATOM   5528 8C21 POPEl  91      20.277  10.817  58.356  1.00  0.00           C
ATOM   5532  C33 POPEl  91      23.167  22.347  72.636  1.00  0.00           C
ATOM   5535  C34 POPEl  91      22.607  22.497  71.215  1.00  0.00           C
ATOM   5538  C35 POPEl  91      23.427  23.527  70.395  1.00  0.00           C
ATOM   5541  C36 POPEl  91      23.047  23.647  68.915  1.00  0.00           C
ATOM   5544  C37 POPEl  91      24.097  24.447  68.126  1.00  0.00           C
ATOM   5547  C38 POPEl  91      23.867  24.517  66.605  1.00  0.00           C
ATOM   5550  C39 POPEl  91      22.787  25.537  66.205  1.00  0.00           C
ATOM   5553 0C31 POPEl  91      22.597  25.697  64.685  1.00  0.00           C
ATOM   5556 1C31 POPEl  91      21.507  26.727  64.326  1.00  0.00           C
ATOM   5559 2C31 POPEl  91      21.327  26.967  62.816  1.00  0.00           C
ATOM   5562 3C31 POPEl  91      20.127  27.877  62.485  1.00  0.00           C
ATOM   5565 4C31 POPEl  91      18.797  27.117  62.365  1.00  0.00           C
ATOM   5568 5C31 POPEl  91      17.607  28.027  62.036  1.00  0.00           C
ATOM   5571 6C31 POPEl  91      16.287  27.287  61.806  1.00  0.00           C
ATOM   5575  NH3 POPEm  92     100.226  18.167  35.766  1.00  0.00           N
ATOM   5579  C12 POPEm  92      99.566  18.787  36.976  1.00  0.00           C
ATOM   5582  C11 POPEm  92      99.277  20.277  36.715  1.00  0.00           C
ATOM   5585  P   POPEm  92      99.227  22.437  38.205  1.00  0.00           P
ATOM   5586  O13 POPEm  92     100.116  23.007  37.174  1.00  0.00           O
ATOM   5587  O14 POPEm  92      97.977  23.177  38.476  1.00  0.00           O
ATOM   5588  O11 POPEm  92      99.986  22.327  39.586  1.00  0.00           O
ATOM   5589  O12 POPEm  92      98.817  20.927  37.886  1.00  0.00           O
ATOM   5590  C1  POPEm  92     100.097  21.067  40.255  1.00  0.00           C
ATOM   5593  C2  POPEm  92      98.827  20.717  41.096  1.00  0.00           C
ATOM   5595  O21 POPEm  92      99.216  20.397  42.435  1.00  0.00           O
ATOM   5596  C21 POPEm  92      99.256  21.377  43.305  1.00  0.00           C
ATOM   5597  O22 POPEm  92      99.216  22.577  43.065  1.00  0.00           O
ATOM   5598  C22 POPEm  92      99.227  20.777  44.715  1.00  0.00           C
ATOM   5601  C3  POPEm  92      98.027  19.497  40.535  1.00  0.00           C
ATOM   5604  O31 POPEm  92      97.167  18.957  41.585  1.00  0.00           O
ATOM   5605  C31 POPEm  92      97.416  17.687  41.896  1.00  0.00           C
ATOM   5606  O32 POPEm  92      97.737  16.817  41.096  1.00  0.00           O
ATOM   5607  C32 POPEm  92      97.397  17.517  43.424  1.00  0.00           C
ATOM   5610  C23 POPEm  92      97.817  20.917  45.335  1.00  0.00           C
ATOM   5613  C24 POPEm  92      97.567  19.967  46.525  1.00  0.00           C
ATOM   5616  C25 POPEm  92      98.427  20.267  47.765  1.00  0.00           C
ATOM   5619  C26 POPEm  92      98.127  19.307  48.926  1.00  0.00           C
ATOM   5622  C27 POPEm  92      98.866  19.687  50.215  1.00  0.00           C
ATOM   5625  C28 POPEm  92      98.537  18.757  51.405  1.00  0.00           C
ATOM   5628  C29 POPEm  92      98.577  19.487  52.715  1.00  0.00           C
ATOM   5630 0C21 POPEm  92      99.076  19.097  53.905  1.00  0.00           C
ATOM   5632 1C21 POPEm  92      99.706  17.777  54.266  1.00  0.00           C
ATOM   5635 2C21 POPEm  92      99.827  17.687  55.805  1.00  0.00           C
ATOM   5638 3C21 POPEm  92     100.696  16.527  56.316  1.00  0.00           C
ATOM   5641 4C21 POPEm  92     100.787  16.537  57.854  1.00  0.00           C
ATOM   5644 5C21 POPEm  92     101.917  15.667  58.435  1.00  0.00           C
ATOM   5647 6C21 POPEm  92     103.287  16.367  58.415  1.00  0.00           C
ATOM   5650 7C21 POPEm  92     104.307  15.667  59.316  1.00  0.00           C
ATOM   5653 8C21 POPEm  92     105.727  16.207  59.275  1.00  0.00           C
ATOM   5657  C33 POPEm  92      96.847  16.157  43.945  1.00  0.00           C
ATOM   5660  C34 POPEm  92      97.217  15.867  45.415  1.00  0.00           C
ATOM   5663  C35 POPEm  92      98.577  15.177  45.556  1.00  0.00           C
ATOM   5666  C36 POPEm  92      98.997  14.897  47.016  1.00  0.00           C
ATOM   5669  C37 POPEm  92     100.347  14.187  47.065  1.00  0.00           C
ATOM   5672  C38 POPEm  92     101.057  14.227  48.415  1.00  0.00           C
ATOM   5675  C39 POPEm  92     102.506  13.727  48.315  1.00  0.00           C
ATOM   5678 0C31 POPEm  92     102.796  12.537  49.245  1.00  0.00           C
ATOM   5681 1C31 POPEm  92     104.256  12.057  49.165  1.00  0.00           C
ATOM   5684 2C31 POPEm  92     104.527  10.787  49.986  1.00  0.00           C
ATOM   5687 3C31 POPEm  92     104.107  10.927  51.455  1.00  0.00           C
ATOM   5690 4C31 POPEm  92     104.347   9.657  52.275  1.00  0.00           C
ATOM   5693 5C31 POPEm  92     103.607   9.707  53.615  1.00  0.00           C
ATOM   5696 6C31 POPEm  92     103.857   8.477  54.495  1.00  0.00           C
ATOM   5700  NH3 POPEn  93      14.217  67.597  36.876  1.00  0.00           N
ATOM   5704  C12 POPEn  93      14.437  67.676  38.365  1.00  0.00           C
ATOM   5707  C11 POPEn  93      13.117  67.617  39.126  1.00  0.00           C
ATOM   5710  P   POPEn  93      12.267  67.996  41.515  1.00  0.00           P
ATOM   5711  O13 POPEn  93      11.847  69.377  41.236  1.00  0.00           O
ATOM   5712  O14 POPEn  93      11.277  66.897  41.515  1.00  0.00           O
ATOM   5713  O11 POPEn  93      13.007  67.996  42.915  1.00  0.00           O
ATOM   5714  O12 POPEn  93      13.427  67.617  40.525  1.00  0.00           O
ATOM   5715  C1  POPEn  93      13.487  66.787  43.505  1.00  0.00           C
ATOM   5718  C2  POPEn  93      13.707  66.967  45.036  1.00  0.00           C
ATOM   5720  O21 POPEn  93      14.447  65.857  45.556  1.00  0.00           O
ATOM   5721  C21 POPEn  93      13.907  64.657  45.556  1.00  0.00           C
ATOM   5722  O22 POPEn  93      12.817  64.327  45.125  1.00  0.00           O
ATOM   5723  C22 POPEn  93      15.007  63.707  46.026  1.00  0.00           C
ATOM   5726  C3  POPEn  93      12.397  67.257  45.836  1.00  0.00           C
ATOM   5729  O31 POPEn  93      12.477  67.187  47.276  1.00  0.00           O
ATOM   5730  C31 POPEn  93      12.947  68.257  47.915  1.00  0.00           C
ATOM   5731  O32 POPEn  93      13.737  69.057  47.454  1.00  0.00           O
ATOM   5732  C32 POPEn  93      12.177  68.437  49.235  1.00  0.00           C
ATOM   5735  C23 POPEn  93      14.467  62.346  46.496  1.00  0.00           C
ATOM   5738  C24 POPEn  93      15.587  61.317  46.636  1.00  0.00           C
ATOM   5741  C25 POPEn  93      15.027  59.917  46.925  1.00  0.00           C
ATOM   5744  C26 POPEn  93      14.587  59.727  48.386  1.00  0.00           C
ATOM   5747  C27 POPEn  93      13.767  58.447  48.535  1.00  0.00           C
ATOM   5750  C28 POPEn  93      13.427  58.127  50.005  1.00  0.00           C
ATOM   5753  C29 POPEn  93      12.427  56.997  50.056  1.00  0.00           C
ATOM   5755 0C21 POPEn  93      12.397  55.937  50.875  1.00  0.00           C
ATOM   5757 1C21 POPEn  93      13.357  55.637  51.995  1.00  0.00           C
ATOM   5760 2C21 POPEn  93      12.727  55.927  53.365  1.00  0.00           C
ATOM   5763 3C21 POPEn  93      11.467  55.087  53.636  1.00  0.00           C
ATOM   5766 4C21 POPEn  93      10.967  55.176  55.085  1.00  0.00           C
ATOM   5769 5C21 POPEn  93      12.007  54.687  56.095  1.00  0.00           C
ATOM   5772 6C21 POPEn  93      11.377  54.207  57.406  1.00  0.00           C
ATOM   5775 7C21 POPEn  93      12.387  53.467  58.295  1.00  0.00           C
ATOM   5778 8C21 POPEn  93      11.777  52.887  59.555  1.00  0.00           C
ATOM   5782  C33 POPEn  93      12.987  68.277  50.535  1.00  0.00           C
ATOM   5785  C34 POPEn  93      12.197  68.777  51.756  1.00  0.00           C
ATOM   5788  C35 POPEn  93      12.697  68.247  53.105  1.00  0.00           C
ATOM   5791  C36 POPEn  93      14.017  68.856  53.595  1.00  0.00           C
ATOM   5794  C37 POPEn  93      14.427  68.297  54.976  1.00  0.00           C
ATOM   5797  C38 POPEn  93      15.687  68.967  55.545  1.00  0.00           C
ATOM   5800  C39 POPEn  93      15.417  69.846  56.775  1.00  0.00           C
ATOM   5803 0C31 POPEn  93      15.367  69.057  58.095  1.00  0.00           C
ATOM   5806 1C31 POPEn  93      15.167  69.937  59.345  1.00  0.00           C
ATOM   5809 2C31 POPEn  93      15.247  69.106  60.636  1.00  0.00           C
ATOM   5812 3C31 POPEn  93      14.857  69.857  61.925  1.00  0.00           C
ATOM   5815 4C31 POPEn  93      16.007  70.636  62.596  1.00  0.00           C
ATOM   5818 5C31 POPEn  93      15.897  70.617  64.126  1.00  0.00           C
ATOM   5821 6C31 POPEn  93      17.047  71.327  64.845  1.00  0.00           C
ATOM   5825  NH3 POPEo  94      69.156  64.176  39.476  1.00  0.00           N
ATOM   5829  C12 POPEo  94      69.517  62.907  38.746  1.00  0.00           C
ATOM   5832  C11 POPEo  94      71.006  62.817  38.375  1.00  0.00           C
ATOM   5835  P   POPEo  94      72.757  60.977  37.556  1.00  0.00           P
ATOM   5836  O13 POPEo  94      72.626  59.827  36.616  1.00  0.00           O
ATOM   5837  O14 POPEo  94      73.696  62.076  37.206  1.00  0.00           O
ATOM   5838  O11 POPEo  94      73.217  60.367  38.926  1.00  0.00           O
ATOM   5839  O12 POPEo  94      71.297  61.496  37.895  1.00  0.00           O
ATOM   5840  C1  POPEo  94      73.287  61.127  40.136  1.00  0.00           C
ATOM   5843  C2  POPEo  94      74.327  60.487  41.096  1.00  0.00           C
ATOM   5845  O21 POPEo  94      74.187  61.007  42.426  1.00  0.00           O
ATOM   5846  C21 POPEo  94      74.577  62.206  42.775  1.00  0.00           C
ATOM   5847  O22 POPEo  94      75.047  63.077  42.065  1.00  0.00           O
ATOM   5848  C22 POPEo  94      74.347  62.317  44.295  1.00  0.00           C
ATOM   5851  C3  POPEo  94      75.767  60.587  40.485  1.00  0.00           C
ATOM   5854  O31 POPEo  94      76.887  60.507  41.395  1.00  0.00           O
ATOM   5855  C31 POPEo  94      76.957  59.407  42.136  1.00  0.00           C
ATOM   5856  O32 POPEo  94      76.196  58.477  42.095  1.00  0.00           O
ATOM   5857  C32 POPEo  94      78.237  59.417  42.965  1.00  0.00           C
ATOM   5860  C23 POPEo  94      75.597  62.676  45.115  1.00  0.00           C
ATOM   5863  C24 POPEo  94      75.387  62.617  46.636  1.00  0.00           C
ATOM   5866  C25 POPEo  94      74.577  63.797  47.206  1.00  0.00           C
ATOM   5869  C26 POPEo  94      75.067  64.307  48.564  1.00  0.00           C
ATOM   5872  C27 POPEo  94      74.177  65.426  49.136  1.00  0.00           C
ATOM   5875  C28 POPEo  94      74.817  66.177  50.325  1.00  0.00           C
ATOM   5878  C29 POPEo  94      73.937  67.307  50.815  1.00  0.00           C
ATOM   5880 0C21 POPEo  94      73.836  67.807  52.065  1.00  0.00           C
ATOM   5882 1C21 POPEo  94      74.607  67.417  53.305  1.00  0.00           C
ATOM   5885 2C21 POPEo  94      75.266  68.657  53.935  1.00  0.00           C
ATOM   5888 3C21 POPEo  94      75.696  68.487  55.415  1.00  0.00           C
ATOM   5891 4C21 POPEo  94      76.607  69.637  55.865  1.00  0.00           C
ATOM   5894 5C21 POPEo  94      76.406  70.117  57.316  1.00  0.00           C
ATOM   5897 6C21 POPEo  94      77.126  69.297  58.396  1.00  0.00           C
ATOM   5900 7C21 POPEo  94      77.147  70.057  59.735  1.00  0.00           C
ATOM   5903 8C21 POPEo  94      77.906  69.347  60.845  1.00  0.00           C
ATOM   5907  C33 POPEo  94      77.997  59.087  44.455  1.00  0.00           C
ATOM   5910  C34 POPEo  94      79.307  58.727  45.176  1.00  0.00           C
ATOM   5913  C35 POPEo  94      79.107  58.097  46.566  1.00  0.00           C
ATOM   5916  C36 POPEo  94      78.317  58.967  47.556  1.00  0.00           C
ATOM   5919  C37 POPEo  94      78.116  58.257  48.916  1.00  0.00           C
ATOM   5922  C38 POPEo  94      79.237  58.517  49.926  1.00  0.00           C
ATOM   5925  C39 POPEo  94      79.086  59.857  50.656  1.00  0.00           C
ATOM   5928 0C31 POPEo  94      80.057  59.987  51.836  1.00  0.00           C
ATOM   5931 1C31 POPEo  94      80.077  61.387  52.454  1.00  0.00           C
ATOM   5934 2C31 POPEo  94      80.876  61.407  53.765  1.00  0.00           C
ATOM   5937 3C31 POPEo  94      80.027  60.947  54.966  1.00  0.00           C
ATOM   5940 4C31 POPEo  94      80.846  60.427  56.145  1.00  0.00           C
ATOM   5943 5C31 POPEo  94      79.967  60.007  57.325  1.00  0.00           C
ATOM   5946 6C31 POPEo  94      80.727  59.307  58.445  1.00  0.00           C
ATOM   5950  NH3 POPEp  95     105.347  69.607  36.826  1.00  0.00           N
ATOM   5954  C12 POPEp  95     103.947  69.097  36.616  1.00  0.00           C
ATOM   5957  C11 POPEp  95     102.896  70.207  36.626  1.00  0.00           C
ATOM   5960  P   POPEp  95     100.667  69.517  37.835  1.00  0.00           P
ATOM   5961  O13 POPEp  95      99.906  70.767  37.985  1.00  0.00           O
ATOM   5962  O14 POPEp  95      99.906  68.277  37.625  1.00  0.00           O
ATOM   5963  O11 POPEp  95     101.707  69.287  39.015  1.00  0.00           O
ATOM   5964  O12 POPEp  95     101.597  69.627  36.556  1.00  0.00           O
ATOM   5965  C1  POPEp  95     101.266  69.176  40.366  1.00  0.00           C
ATOM   5968  C2  POPEp  95     102.357  69.797  41.255  1.00  0.00           C
ATOM   5970  O21 POPEp  95     101.966  69.727  42.645  1.00  0.00           O
ATOM   5971  C21 POPEp  95     102.506  68.707  43.315  1.00  0.00           C
ATOM   5972  O22 POPEp  95     103.316  67.917  42.875  1.00  0.00           O
ATOM   5973  C22 POPEp  95     101.966  68.687  44.755  1.00  0.00           C
ATOM   5976  C3  POPEp  95     102.597  71.267  40.826  1.00  0.00           C
ATOM   5979  O31 POPEp  95     103.756  71.746  41.525  1.00  0.00           O
ATOM   5980  C31 POPEp  95     103.497  72.536  42.545  1.00  0.00           C
ATOM   5981  O32 POPEp  95     102.446  73.117  42.755  1.00  0.00           O
ATOM   5982  C32 POPEp  95     104.757  72.657  43.386  1.00  0.00           C
ATOM   5985  C23 POPEp  95     102.817  67.817  45.726  1.00  0.00           C
ATOM   5988  C24 POPEp  95     102.037  66.647  46.335  1.00  0.00           C
ATOM   5991  C25 POPEp  95     101.207  66.997  47.585  1.00  0.00           C
ATOM   5994  C26 POPEp  95     101.937  66.717  48.916  1.00  0.00           C
ATOM   5997  C27 POPEp  95     100.986  66.827  50.125  1.00  0.00           C
ATOM   6000  C28 POPEp  95     101.667  66.757  51.505  1.00  0.00           C
ATOM   6003  C29 POPEp  95     101.756  65.347  52.025  1.00  0.00           C
ATOM   6005 0C21 POPEp  95     101.057  64.817  53.045  1.00  0.00           C
ATOM   6007 1C21 POPEp  95     100.027  65.487  53.926  1.00  0.00           C
ATOM   6010 2C21 POPEp  95     100.617  65.967  55.265  1.00  0.00           C
ATOM   6013 3C21 POPEp  95     101.347  64.896  56.086  1.00  0.00           C
ATOM   6016 4C21 POPEp  95     102.066  65.477  57.316  1.00  0.00           C
ATOM   6019 5C21 POPEp  95     103.057  64.487  57.945  1.00  0.00           C
ATOM   6022 6C21 POPEp  95     104.017  65.176  58.916  1.00  0.00           C
ATOM   6025 7C21 POPEp  95     105.197  64.277  59.316  1.00  0.00           C
ATOM   6028 8C21 POPEp  95     106.306  65.057  59.996  1.00  0.00           C
ATOM   6032  C33 POPEp  95     104.456  72.817  44.895  1.00  0.00           C
ATOM   6035  C34 POPEp  95     104.577  71.477  45.626  1.00  0.00           C
ATOM   6038  C35 POPEp  95     105.226  71.617  47.006  1.00  0.00           C
ATOM   6041  C36 POPEp  95     104.207  71.997  48.076  1.00  0.00           C
ATOM   6044  C37 POPEp  95     104.787  72.057  49.495  1.00  0.00           C
ATOM   6047  C38 POPEp  95     103.677  72.267  50.525  1.00  0.00           C
ATOM   6050  C39 POPEp  95     104.157  72.577  51.946  1.00  0.00           C
ATOM   6053 0C31 POPEp  95     102.966  73.057  52.806  1.00  0.00           C
ATOM   6056 1C31 POPEp  95     103.336  73.477  54.235  1.00  0.00           C
ATOM   6059 2C31 POPEp  95     102.236  74.337  54.875  1.00  0.00           C
ATOM   6062 3C31 POPEp  95     102.627  74.957  56.226  1.00  0.00           C
ATOM   6065 4C31 POPEp  95     102.556  73.977  57.406  1.00  0.00           C
ATOM   6068 5C31 POPEp  95     103.917  73.377  57.796  1.00  0.00           C
ATOM   6071 6C31 POPEp  95     103.836  72.487  59.035  1.00  0.00           C
ATOM   6075  NH3 POPEq  96      37.997 101.627  35.896  1.00  0.00           N
ATOM   6079  C12 POPEq  96      39.527 101.727  35.935  1.00  0.00           C
ATOM   6082  C11 POPEq  96      40.057 103.047  36.546  1.00  0.00           C
ATOM   6085  P   POPEq  96      42.307 104.517  36.316  1.00  0.00           P
ATOM   6086  O13 POPEq  96      43.766 104.307  36.375  1.00  0.00           O
ATOM   6087  O14 POPEq  96      41.786 105.326  35.185  1.00  0.00           O
ATOM   6088  O11 POPEq  96      41.877 105.336  37.606  1.00  0.00           O
ATOM   6089  O12 POPEq  96      41.477 103.157  36.405  1.00  0.00           O
ATOM   6090  C1  POPEq  96      42.906 105.687  38.555  1.00  0.00           C
ATOM   6093  C2  POPEq  96      42.927 104.697  39.755  1.00  0.00           C
ATOM   6095  O21 POPEq  96      42.357 105.315  40.924  1.00  0.00           O
ATOM   6096  C21 POPEq  96      43.097 106.277  41.486  1.00  0.00           C
ATOM   6097  O22 POPEq  96      43.977 106.916  40.935  1.00  0.00           O
ATOM   6098  C22 POPEq  96      42.607 106.477  42.915  1.00  0.00           C
ATOM   6101  C3  POPEq  96      44.267 103.987  40.075  1.00  0.00           C
ATOM   6104  O31 POPEq  96      43.997 102.997  41.086  1.00  0.00           O
ATOM   6105  C31 POPEq  96      44.117 103.337  42.346  1.00  0.00           C
ATOM   6106  O32 POPEq  96      44.757 104.257  42.806  1.00  0.00           O
ATOM   6107  C32 POPEq  96      43.106 102.527  43.146  1.00  0.00           C
ATOM   6110  C23 POPEq  96      43.657 107.157  43.825  1.00  0.00           C
ATOM   6113  C24 POPEq  96      43.106 107.477  45.215  1.00  0.00           C
ATOM   6116  C25 POPEq  96      43.957 106.926  46.375  1.00  0.00           C
ATOM   6119  C26 POPEq  96      43.587 105.497  46.785  1.00  0.00           C
ATOM   6122  C27 POPEq  96      44.467 104.977  47.936  1.00  0.00           C
ATOM   6125  C28 POPEq  96      43.876 103.777  48.695  1.00  0.00           C
ATOM   6128  C29 POPEq  96      44.887 102.997  49.495  1.00  0.00           C
ATOM   6130 0C21 POPEq  96      44.777 102.696  50.805  1.00  0.00           C
ATOM   6132 1C21 POPEq  96      43.597 103.106  51.645  1.00  0.00           C
ATOM   6135 2C21 POPEq  96      43.696 102.656  53.115  1.00  0.00           C
ATOM   6138 3C21 POPEq  96      44.667 103.507  53.955  1.00  0.00           C
ATOM   6141 4C21 POPEq  96      44.617 103.076  55.436  1.00  0.00           C
ATOM   6144 5C21 POPEq  96      44.777 104.227  56.435  1.00  0.00           C
ATOM   6147 6C21 POPEq  96      46.227 104.517  56.865  1.00  0.00           C
ATOM   6150 7C21 POPEq  96      46.266 105.497  58.056  1.00  0.00           C
ATOM   6153 8C21 POPEq  96      47.667 105.797  58.575  1.00  0.00           C
ATOM   6157  C33 POPEq  96      41.656 102.617  42.596  1.00  0.00           C
ATOM   6160  C34 POPEq  96      40.667 101.727  43.354  1.00  0.00           C
ATOM   6163  C35 POPEq  96      40.697 101.867  44.875  1.00  0.00           C
ATOM   6166  C36 POPEq  96      40.257 103.227  45.455  1.00  0.00           C
ATOM   6169  C37 POPEq  96      40.406 103.227  46.985  1.00  0.00           C
ATOM   6172  C38 POPEq  96      39.407 104.107  47.755  1.00  0.00           C
ATOM   6175  C39 POPEq  96      39.667 104.007  49.266  1.00  0.00           C
ATOM   6178 0C31 POPEq  96      38.417 104.156  50.155  1.00  0.00           C
ATOM   6181 1C31 POPEq  96      38.717 103.677  51.585  1.00  0.00           C
ATOM   6184 2C31 POPEq  96      37.536 103.787  52.545  1.00  0.00           C
ATOM   6187 3C31 POPEq  96      37.766 103.026  53.865  1.00  0.00           C
ATOM   6190 4C31 POPEq  96      38.997 103.467  54.656  1.00  0.00           C
ATOM   6193 5C31 POPEq  96      39.117 102.745  56.005  1.00  0.00           C
ATOM   6196 6C31 POPEq  96      40.317 103.216  56.836  1.00  0.00           C
ATOM   6200  NH3 POPEr  97      92.077  25.717  80.646  1.00  0.00           N
ATOM   6204  C12 POPEr  97      92.767  26.937  81.175  1.00  0.00           C
ATOM   6207  C11 POPEr  97      93.577  27.617  80.086  1.00  0.00           C
ATOM   6210  P   POPEr  97      95.077  29.717  79.765  1.00  0.00           P
ATOM   6211  O13 POPEr  97      94.957  31.077  80.316  1.00  0.00           O
ATOM   6212  O14 POPEr  97      96.417  29.117  79.595  1.00  0.00           O
ATOM   6213  O11 POPEr  97      94.297  29.677  78.406  1.00  0.00           O
ATOM   6214  O12 POPEr  97      94.186  28.767  80.656  1.00  0.00           O
ATOM   6215  C1  POPEr  97      94.897  28.937  77.345  1.00  0.00           C
ATOM   6218  C2  POPEr  97      94.036  29.057  76.085  1.00  0.00           C
ATOM   6220  O21 POPEr  97      94.916  28.897  74.955  1.00  0.00           O
ATOM   6221  C21 POPEr  97      94.347  28.507  73.846  1.00  0.00           C
ATOM   6222  O22 POPEr  97      93.196  28.127  73.735  1.00  0.00           O
ATOM   6223  C22 POPEr  97      95.396  28.517  72.726  1.00  0.00           C
ATOM   6226  C3  POPEr  97      93.386  30.457  76.076  1.00  0.00           C
ATOM   6229  O31 POPEr  97      92.896  30.867  74.786  1.00  0.00           O
ATOM   6230  C31 POPEr  97      91.657  30.487  74.545  1.00  0.00           C
ATOM   6231  O32 POPEr  97      90.886  29.997  75.366  1.00  0.00           O
ATOM   6232  C32 POPEr  97      91.336  30.697  73.066  1.00  0.00           C
ATOM   6235  C23 POPEr  97      94.866  28.037  71.356  1.00  0.00           C
ATOM   6238  C24 POPEr  97      96.026  27.967  70.345  1.00  0.00           C
ATOM   6241  C25 POPEr  97      95.657  27.427  68.945  1.00  0.00           C
ATOM   6244  C26 POPEr  97      94.916  28.437  68.045  1.00  0.00           C
ATOM   6247  C27 POPEr  97      95.557  28.547  66.645  1.00  0.00           C
ATOM   6250  C28 POPEr  97      94.617  29.197  65.604  1.00  0.00           C
ATOM   6253  C29 POPEr  97      95.267  30.187  64.665  1.00  0.00           C
ATOM   6255 0C21 POPEr  97      95.436  30.077  63.326  1.00  0.00           C
ATOM   6257 1C21 POPEr  97      95.137  28.877  62.455  1.00  0.00           C
ATOM   6260 2C21 POPEr  97      93.756  28.817  61.766  1.00  0.00           C
ATOM   6263 3C21 POPEr  97      92.616  28.267  62.645  1.00  0.00           C
ATOM   6266 4C21 POPEr  97      91.427  27.767  61.816  1.00  0.00           C
ATOM   6269 5C21 POPEr  97      90.056  28.327  62.275  1.00  0.00           C
ATOM   6272 6C21 POPEr  97      88.976  28.077  61.205  1.00  0.00           C
ATOM   6275 7C21 POPEr  97      87.597  28.637  61.566  1.00  0.00           C
ATOM   6278 8C21 POPEr  97      86.616  28.537  60.395  1.00  0.00           C
ATOM   6282  C33 POPEr  97      89.817  30.587  72.855  1.00  0.00           C
ATOM   6285  C34 POPEr  97      89.367  30.807  71.405  1.00  0.00           C
ATOM   6288  C35 POPEr  97      89.757  32.207  70.926  1.00  0.00           C
ATOM   6291  C36 POPEr  97      88.847  32.707  69.816  1.00  0.00           C
ATOM   6294  C37 POPEr  97      89.036  34.197  69.506  1.00  0.00           C
ATOM   6297  C38 POPEr  97      88.187  34.647  68.315  1.00  0.00           C
ATOM   6300  C39 POPEr  97      88.246  36.157  68.066  1.00  0.00           C
ATOM   6303 0C31 POPEr  97      89.517  36.667  67.356  1.00  0.00           C
ATOM   6306 1C31 POPEr  97      90.606  37.137  68.326  1.00  0.00           C
ATOM   6309 2C31 POPEr  97      91.667  38.047  67.676  1.00  0.00           C
ATOM   6312 3C31 POPEr  97      91.137  39.467  67.426  1.00  0.00           C
ATOM   6315 4C31 POPEr  97      92.187  40.427  66.854  1.00  0.00           C
ATOM   6318 5C31 POPEr  97      91.676  41.877  66.935  1.00  0.00           C
ATOM   6321 6C31 POPEr  97      92.586  42.897  66.255  1.00  0.00           C
ATOM   6325  NH3 POPEs  98       6.597  91.656  37.685  1.00  0.00           N
ATOM   6329  C12 POPEs  98       7.347  92.675  36.855  1.00  0.00           C
ATOM   6332  C11 POPEs  98       8.857  92.745  37.146  1.00  0.00           C
ATOM   6335  P   POPEs  98      10.107  95.056  36.696  1.00  0.00           P
ATOM   6336  O13 POPEs  98      11.497  94.857  37.095  1.00  0.00           O
ATOM   6337  O14 POPEs  98       9.737  96.166  35.795  1.00  0.00           O
ATOM   6338  O11 POPEs  98       9.277  95.336  37.965  1.00  0.00           O
ATOM   6339  O12 POPEs  98       9.447  93.687  36.246  1.00  0.00           O
ATOM   6340  C1  POPEs  98       9.837  96.026  39.066  1.00  0.00           C
ATOM   6343  C2  POPEs  98       8.657  96.507  39.916  1.00  0.00           C
ATOM   6345  O21 POPEs  98       9.077  96.727  41.255  1.00  0.00           O
ATOM   6346  C21 POPEs  98       9.827  97.766  41.525  1.00  0.00           C
ATOM   6347  O22 POPEs  98      10.367  98.517  40.745  1.00  0.00           O
ATOM   6348  C22 POPEs  98       9.727  97.926  43.035  1.00  0.00           C
ATOM   6351  C3  POPEs  98       7.557  95.396  39.945  1.00  0.00           C
ATOM   6354  O31 POPEs  98       6.317  95.867  40.465  1.00  0.00           O
ATOM   6355  C31 POPEs  98       5.857  95.627  41.695  1.00  0.00           C
ATOM   6356  O32 POPEs  98       4.707  95.897  42.025  1.00  0.00           O
ATOM   6357  C32 POPEs  98       6.837  94.937  42.645  1.00  0.00           C
ATOM   6360  C23 POPEs  98      10.227  99.257  43.625  1.00  0.00           C
ATOM   6363  C24 POPEs  98       9.227  99.757  44.674  1.00  0.00           C
ATOM   6366  C25 POPEs  98       9.847 100.637  45.766  1.00  0.00           C
ATOM   6369  C26 POPEs  98      10.637  99.827  46.806  1.00  0.00           C
ATOM   6372  C27 POPEs  98      10.967 100.657  48.065  1.00  0.00           C
ATOM   6375  C28 POPEs  98      12.447 101.037  48.226  1.00  0.00           C
ATOM   6378  C29 POPEs  98      12.967 101.907  47.104  1.00  0.00           C
ATOM   6380 0C21 POPEs  98      13.947 102.836  47.174  1.00  0.00           C
ATOM   6382 1C21 POPEs  98      14.777 103.227  48.365  1.00  0.00           C
ATOM   6385 2C21 POPEs  98      16.207 102.637  48.305  1.00  0.00           C
ATOM   6388 3C21 POPEs  98      17.217 103.337  49.215  1.00  0.00           C
ATOM   6391 4C21 POPEs  98      18.667 102.867  49.005  1.00  0.00           C
ATOM   6394 5C21 POPEs  98      18.927 101.417  49.455  1.00  0.00           C
ATOM   6397 6C21 POPEs  98      20.167 100.806  48.795  1.00  0.00           C
ATOM   6400 7C21 POPEs  98      20.307  99.307  49.056  1.00  0.00           C
ATOM   6403 8C21 POPEs  98      21.357  98.647  48.165  1.00  0.00           C
ATOM   6407  C33 POPEs  98       6.407  95.146  44.116  1.00  0.00           C
ATOM   6410  C34 POPEs  98       7.597  95.067  45.075  1.00  0.00           C
ATOM   6413  C35 POPEs  98       7.237  95.596  46.465  1.00  0.00           C
ATOM   6416  C36 POPEs  98       6.327  94.636  47.244  1.00  0.00           C
ATOM   6419  C37 POPEs  98       5.957  95.217  48.615  1.00  0.00           C
ATOM   6422  C38 POPEs  98       5.347  94.156  49.535  1.00  0.00           C
ATOM   6425  C39 POPEs  98       4.947  94.717  50.906  1.00  0.00           C
ATOM   6428 0C31 POPEs  98       6.137  95.266  51.695  1.00  0.00           C
ATOM   6431 1C31 POPEs  98       5.737  95.687  53.105  1.00  0.00           C
ATOM   6434 2C31 POPEs  98       6.927  96.147  53.955  1.00  0.00           C
ATOM   6437 3C31 POPEs  98       6.477  96.516  55.366  1.00  0.00           C
ATOM   6440 4C31 POPEs  98       7.617  96.786  56.335  1.00  0.00           C
ATOM   6443 5C31 POPEs  98       7.067  97.117  57.726  1.00  0.00           C
ATOM   6446 6C31 POPEs  98       8.147  97.316  58.775  1.00  0.00           C
ATOM   6450  NH3 POPEt  99     103.787  85.767  37.156  1.00  0.00           N
ATOM   6454  C12 POPEt  99     102.907  86.916  37.556  1.00  0.00           C
ATOM   6457  C11 POPEt  99     103.467  88.257  37.076  1.00  0.00           C
ATOM   6460  P   POPEt  99     101.306  89.706  36.785  1.00  0.00           P
ATOM   6461  O13 POPEt  99     101.026  88.687  35.726  1.00  0.00           O
ATOM   6462  O14 POPEt  99     101.387  91.126  36.386  1.00  0.00           O
ATOM   6463  O11 POPEt  99     100.247  89.556  37.936  1.00  0.00           O
ATOM   6464  O12 POPEt  99     102.637  89.316  37.545  1.00  0.00           O
ATOM   6465  C1  POPEt  99     100.487  89.097  39.266  1.00  0.00           C
ATOM   6468  C2  POPEt  99     100.167  90.126  40.395  1.00  0.00           C
ATOM   6470  O21 POPEt  99      99.176  89.577  41.274  1.00  0.00           O
ATOM   6471  C21 POPEt  99      99.446  89.496  42.556  1.00  0.00           C
ATOM   6472  O22 POPEt  99     100.557  89.486  43.065  1.00  0.00           O
ATOM   6473  C22 POPEt  99      98.117  89.486  43.315  1.00  0.00           C
ATOM   6476  C3  POPEt  99      99.607  91.487  39.865  1.00  0.00           C
ATOM   6479  O31 POPEt  99      99.076  92.276  40.965  1.00  0.00           O
ATOM   6480  C31 POPEt  99      99.897  93.166  41.476  1.00  0.00           C
ATOM   6481  O32 POPEt  99     100.566  93.977  40.875  1.00  0.00           O
ATOM   6482  C32 POPEt  99     100.006  92.836  42.955  1.00  0.00           C
ATOM   6485  C23 POPEt  99      98.216  89.396  44.856  1.00  0.00           C
ATOM   6488  C24 POPEt  99      96.856  89.687  45.516  1.00  0.00           C
ATOM   6491  C25 POPEt  99      96.657  89.097  46.915  1.00  0.00           C
ATOM   6494  C26 POPEt  99      97.346  89.857  48.065  1.00  0.00           C
ATOM   6497  C27 POPEt  99      96.937  89.276  49.425  1.00  0.00           C
ATOM   6500  C28 POPEt  99      97.136  90.257  50.605  1.00  0.00           C
ATOM   6503  C29 POPEt  99      98.586  90.497  50.955  1.00  0.00           C
ATOM   6505 0C21 POPEt  99      99.057  90.767  52.185  1.00  0.00           C
ATOM   6507 1C21 POPEt  99      98.216  90.917  53.426  1.00  0.00           C
ATOM   6510 2C21 POPEt  99      98.906  91.747  54.536  1.00  0.00           C
ATOM   6513 3C21 POPEt  99      98.997  93.257  54.285  1.00  0.00           C
ATOM   6516 4C21 POPEt  99      99.736  93.967  55.425  1.00  0.00           C
ATOM   6519 5C21 POPEt  99      99.997  95.466  55.215  1.00  0.00           C
ATOM   6522 6C21 POPEt  99      98.866  96.387  55.705  1.00  0.00           C
ATOM   6525 7C21 POPEt  99      99.367  97.807  55.976  1.00  0.00           C
ATOM   6528 8C21 POPEt  99      98.287  98.777  56.486  1.00  0.00           C
ATOM   6532  C33 POPEt  99     100.836  93.827  43.774  1.00  0.00           C
ATOM   6535  C34 POPEt  99     101.256  93.166  45.096  1.00  0.00           C
ATOM   6538  C35 POPEt  99     100.097  93.036  46.096  1.00  0.00           C
ATOM   6541  C36 POPEt  99     100.536  92.287  47.356  1.00  0.00           C
ATOM   6544  C37 POPEt  99     100.247  93.017  48.676  1.00  0.00           C
ATOM   6547  C38 POPEt  99     101.506  93.187  49.535  1.00  0.00           C
ATOM   6550  C39 POPEt  99     101.226  93.766  50.926  1.00  0.00           C
ATOM   6553 0C31 POPEt  99     102.497  94.316  51.595  1.00  0.00           C
ATOM   6556 1C31 POPEt  99     102.947  93.526  52.835  1.00  0.00           C
ATOM   6559 2C31 POPEt  99     104.377  93.906  53.235  1.00  0.00           C
ATOM   6562 3C31 POPEt  99     104.967  93.007  54.345  1.00  0.00           C
ATOM   6565 4C31 POPEt  99     106.497  92.966  54.285  1.00  0.00           C
ATOM   6568 5C31 POPEt  99     107.117  91.956  55.265  1.00  0.00           C
ATOM   6571 6C31 POPEt  99     108.647  91.846  55.136  1.00  0.00           C
ATOM   6575  NH3 POPEu 100      40.317  58.717  79.245  1.00  0.00           N
ATOM   6579  C12 POPEu 100      40.087  60.176  79.026  1.00  0.00           C
ATOM   6582  C11 POPEu 100      38.626  60.527  79.376  1.00  0.00           C
ATOM   6585  P   POPEu 100      39.027  63.136  79.365  1.00  0.00           P
ATOM   6586  O13 POPEu 100      39.997  62.787  80.445  1.00  0.00           O
ATOM   6587  O14 POPEu 100      38.037  64.187  79.656  1.00  0.00           O
ATOM   6588  O11 POPEu 100      39.827  63.517  78.045  1.00  0.00           O
ATOM   6589  O12 POPEu 100      38.267  61.816  78.895  1.00  0.00           O
ATOM   6590  C1  POPEu 100      39.647  62.897  76.765  1.00  0.00           C
ATOM   6593  C2  POPEu 100      38.697  63.717  75.825  1.00  0.00           C
ATOM   6595  O21 POPEu 100      38.987  63.537  74.415  1.00  0.00           O
ATOM   6596  C21 POPEu 100      38.946  62.317  73.895  1.00  0.00           C
ATOM   6597  O22 POPEu 100      38.807  61.277  74.516  1.00  0.00           O
ATOM   6598  C22 POPEu 100      39.016  62.387  72.365  1.00  0.00           C
ATOM   6601  C3  POPEu 100      38.757  65.237  76.135  1.00  0.00           C
ATOM   6604  O31 POPEu 100      37.957  65.997  75.215  1.00  0.00           O
ATOM   6605  C31 POPEu 100      38.527  66.407  74.095  1.00  0.00           C
ATOM   6606  O32 POPEu 100      39.717  66.487  73.856  1.00  0.00           O
ATOM   6607  C32 POPEu 100      37.427  66.627  73.066  1.00  0.00           C
ATOM   6610  C23 POPEu 100      38.957  60.987  71.686  1.00  0.00           C
ATOM   6613  C24 POPEu 100      38.557  61.027  70.195  1.00  0.00           C
ATOM   6616  C25 POPEu 100      39.697  61.447  69.246  1.00  0.00           C
ATOM   6619  C26 POPEu 100      40.266  60.297  68.396  1.00  0.00           C
ATOM   6622  C27 POPEu 100      41.427  60.767  67.505  1.00  0.00           C
ATOM   6625  C28 POPEu 100      41.607  59.987  66.185  1.00  0.00           C
ATOM   6628  C29 POPEu 100      41.047  60.727  64.985  1.00  0.00           C
ATOM   6630 0C21 POPEu 100      40.937  60.257  63.735  1.00  0.00           C
ATOM   6632 1C21 POPEu 100      41.376  58.877  63.295  1.00  0.00           C
ATOM   6635 2C21 POPEu 100      40.217  57.867  63.315  1.00  0.00           C
ATOM   6638 3C21 POPEu 100      39.397  57.787  62.016  1.00  0.00           C
ATOM   6641 4C21 POPEu 100      38.277  56.727  62.115  1.00  0.00           C
ATOM   6644 5C21 POPEu 100      37.757  56.247  60.745  1.00  0.00           C
ATOM   6647 6C21 POPEu 100      36.547  57.027  60.215  1.00  0.00           C
ATOM   6650 7C21 POPEu 100      35.217  56.597  60.865  1.00  0.00           C
ATOM   6653 8C21 POPEu 100      33.987  57.247  60.215  1.00  0.00           C
ATOM   6657  C33 POPEu 100      36.437  65.437  73.086  1.00  0.00           C
ATOM   6660  C34 POPEu 100      35.397  65.477  71.976  1.00  0.00           C
ATOM   6663  C35 POPEu 100      34.417  64.297  72.105  1.00  0.00           C
ATOM   6666  C36 POPEu 100      33.097  64.667  72.816  1.00  0.00           C
ATOM   6669  C37 POPEu 100      31.857  64.297  71.984  1.00  0.00           C
ATOM   6672  C38 POPEu 100      30.647  65.197  72.235  1.00  0.00           C
ATOM   6675  C39 POPEu 100      29.827  65.407  70.955  1.00  0.00           C
ATOM   6678 0C31 POPEu 100      28.847  66.587  71.025  1.00  0.00           C
ATOM   6681 1C31 POPEu 100      28.237  66.886  69.646  1.00  0.00           C
ATOM   6684 2C31 POPEu 100      27.257  68.077  69.625  1.00  0.00           C
ATOM   6687 3C31 POPEu 100      26.027  67.837  70.506  1.00  0.00           C
ATOM   6690 4C31 POPEu 100      24.677  68.017  69.786  1.00  0.00           C
ATOM   6693 5C31 POPEu 100      23.537  67.567  70.705  1.00  0.00           C
ATOM   6696 6C31 POPEu 100      22.117  67.697  70.145  1.00  0.00           C
ATOM   6700  NH3 POPEv 101      22.987  44.007  77.685  1.00  0.00           N
ATOM   6704  C12 POPEv 101      23.867  44.977  76.946  1.00  0.00           C
ATOM   6707  C11 POPEv 101      25.347  44.837  77.354  1.00  0.00           C
ATOM   6710  P   POPEv 101      27.587  46.167  77.195  1.00  0.00           P
ATOM   6711  O13 POPEv 101      27.427  46.627  78.595  1.00  0.00           O
ATOM   6712  O14 POPEv 101      28.626  45.147  76.946  1.00  0.00           O
ATOM   6713  O11 POPEv 101      27.927  47.487  76.406  1.00  0.00           O
ATOM   6714  O12 POPEv 101      26.167  45.747  76.605  1.00  0.00           O
ATOM   6715  C1  POPEv 101      28.597  47.447  75.145  1.00  0.00           C
ATOM   6718  C2  POPEv 101      28.307  48.737  74.306  1.00  0.00           C
ATOM   6720  O21 POPEv 101      29.057  48.917  73.086  1.00  0.00           O
ATOM   6721  C21 POPEv 101      30.177  48.267  72.866  1.00  0.00           C
ATOM   6722  O22 POPEv 101      30.387  47.087  73.035  1.00  0.00           O
ATOM   6723  C22 POPEv 101      31.207  49.307  72.406  1.00  0.00           C
ATOM   6726  C3  POPEv 101      28.497  50.037  75.125  1.00  0.00           C
ATOM   6729  O31 POPEv 101      28.017  51.187  74.406  1.00  0.00           O
ATOM   6730  C31 POPEv 101      28.887  51.947  73.755  1.00  0.00           C
ATOM   6731  O32 POPEv 101      30.097  51.817  73.726  1.00  0.00           O
ATOM   6732  C32 POPEv 101      28.087  53.047  73.056  1.00  0.00           C
ATOM   6735  C23 POPEv 101      32.457  48.797  71.665  1.00  0.00           C
ATOM   6738  C24 POPEv 101      33.577  49.857  71.725  1.00  0.00           C
ATOM   6741  C25 POPEv 101      34.177  50.287  70.376  1.00  0.00           C
ATOM   6744  C26 POPEv 101      35.277  49.347  69.885  1.00  0.00           C
ATOM   6747  C27 POPEv 101      36.207  49.987  68.835  1.00  0.00           C
ATOM   6750  C28 POPEv 101      37.487  49.157  68.615  1.00  0.00           C
ATOM   6753  C29 POPEv 101      38.457  49.787  67.645  1.00  0.00           C
ATOM   6755 0C21 POPEv 101      38.927  49.237  66.505  1.00  0.00           C
ATOM   6757 1C21 POPEv 101      38.577  47.867  65.976  1.00  0.00           C
ATOM   6760 2C21 POPEv 101      39.647  47.247  65.066  1.00  0.00           C
ATOM   6763 3C21 POPEv 101      39.117  46.037  64.295  1.00  0.00           C
ATOM   6766 4C21 POPEv 101      40.167  45.337  63.426  1.00  0.00           C
ATOM   6769 5C21 POPEv 101      39.557  44.297  62.476  1.00  0.00           C
ATOM   6772 6C21 POPEv 101      40.587  43.547  61.626  1.00  0.00           C
ATOM   6775 7C21 POPEv 101      39.927  42.457  60.766  1.00  0.00           C
ATOM   6778 8C21 POPEv 101      40.867  41.777  59.766  1.00  0.00           C
ATOM   6782  C33 POPEv 101      28.877  54.147  72.295  1.00  0.00           C
ATOM   6785  C34 POPEv 101      28.017  55.417  72.185  1.00  0.00           C
ATOM   6788  C35 POPEv 101      28.497  56.426  71.135  1.00  0.00           C
ATOM   6791  C36 POPEv 101      27.857  56.247  69.745  1.00  0.00           C
ATOM   6794  C37 POPEv 101      28.157  57.417  68.795  1.00  0.00           C
ATOM   6797  C38 POPEv 101      27.307  57.507  67.536  1.00  0.00           C
ATOM   6800  C39 POPEv 101      27.537  56.367  66.556  1.00  0.00           C
ATOM   6803 0C31 POPEv 101      26.337  56.237  65.604  1.00  0.00           C
ATOM   6806 1C31 POPEv 101      26.187  54.807  65.075  1.00  0.00           C
ATOM   6809 2C31 POPEv 101      24.797  54.567  64.476  1.00  0.00           C
ATOM   6812 3C31 POPEv 101      24.467  53.077  64.396  1.00  0.00           C
ATOM   6815 4C31 POPEv 101      25.317  52.337  63.356  1.00  0.00           C
ATOM   6818 5C31 POPEv 101      25.327  50.826  63.586  1.00  0.00           C
ATOM   6821 6C31 POPEv 101      26.117  50.087  62.514  1.00  0.00           C
ATOM   6825  NH3 POPEw 102      44.356  18.487  76.345  1.00  0.00           N
ATOM   6829  C12 POPEw 102      43.477  17.307  76.686  1.00  0.00           C
ATOM   6832  C11 POPEw 102      42.446  17.707  77.746  1.00  0.00           C
ATOM   6835  P   POPEw 102      39.997  16.867  77.405  1.00  0.00           P
ATOM   6836  O13 POPEw 102      39.357  15.557  77.186  1.00  0.00           O
ATOM   6837  O14 POPEw 102      39.357  17.777  78.375  1.00  0.00           O
ATOM   6838  O11 POPEw 102      40.297  17.577  76.015  1.00  0.00           O
ATOM   6839  O12 POPEw 102      41.487  16.657  77.896  1.00  0.00           O
ATOM   6840  C1  POPEw 102      39.317  18.307  75.285  1.00  0.00           C
ATOM   6843  C2  POPEw 102      39.527  18.117  73.765  1.00  0.00           C
ATOM   6845  O21 POPEw 102      38.607  18.987  73.066  1.00  0.00           O
ATOM   6846  C21 POPEw 102      39.127  19.877  72.235  1.00  0.00           C
ATOM   6847  O22 POPEw 102      40.317  20.127  72.105  1.00  0.00           O
ATOM   6848  C22 POPEw 102      37.997  20.507  71.415  1.00  0.00           C
ATOM   6851  C3  POPEw 102      39.287  16.637  73.345  1.00  0.00           C
ATOM   6854  O31 POPEw 102      38.367  16.487  72.255  1.00  0.00           O
ATOM   6855  C31 POPEw 102      38.717  16.477  70.976  1.00  0.00           C
ATOM   6856  O32 POPEw 102      37.967  16.127  70.075  1.00  0.00           O
ATOM   6857  C32 POPEw 102      40.126  17.007  70.665  1.00  0.00           C
ATOM   6860  C23 POPEw 102      38.377  21.677  70.465  1.00  0.00           C
ATOM   6863  C24 POPEw 102      38.717  21.267  69.015  1.00  0.00           C
ATOM   6866  C25 POPEw 102      38.147  22.187  67.915  1.00  0.00           C
ATOM   6869  C26 POPEw 102      38.667  21.847  66.505  1.00  0.00           C
ATOM   6872  C27 POPEw 102      37.817  22.467  65.376  1.00  0.00           C
ATOM   6875  C28 POPEw 102      38.447  22.257  63.976  1.00  0.00           C
ATOM   6878  C29 POPEw 102      37.447  22.077  62.845  1.00  0.00           C
ATOM   6880 0C21 POPEw 102      37.397  22.707  61.655  1.00  0.00           C
ATOM   6882 1C21 POPEw 102      38.317  23.797  61.136  1.00  0.00           C
ATOM   6885 2C21 POPEw 102      39.267  23.347  60.005  1.00  0.00           C
ATOM   6888 3C21 POPEw 102      38.577  22.937  58.685  1.00  0.00           C
ATOM   6891 4C21 POPEw 102      39.577  22.827  57.515  1.00  0.00           C
ATOM   6894 5C21 POPEw 102      38.927  22.437  56.176  1.00  0.00           C
ATOM   6897 6C21 POPEw 102      38.987  20.927  55.875  1.00  0.00           C
ATOM   6900 7C21 POPEw 102      38.317  20.557  54.545  1.00  0.00           C
ATOM   6903 8C21 POPEw 102      38.557  19.097  54.145  1.00  0.00           C
ATOM   6907  C33 POPEw 102      40.126  17.787  69.336  1.00  0.00           C
ATOM   6910  C34 POPEw 102      41.477  18.457  69.046  1.00  0.00           C
ATOM   6913  C35 POPEw 102      42.187  17.757  67.886  1.00  0.00           C
ATOM   6916  C36 POPEw 102      43.696  17.997  67.866  1.00  0.00           C
ATOM   6919  C37 POPEw 102      44.327  17.287  66.665  1.00  0.00           C
ATOM   6922  C38 POPEw 102      45.857  17.227  66.766  1.00  0.00           C
ATOM   6925  C39 POPEw 102      46.516  16.807  65.454  1.00  0.00           C
ATOM   6928 0C31 POPEw 102      46.656  17.937  64.415  1.00  0.00           C
ATOM   6931 1C31 POPEw 102      47.057  17.337  63.066  1.00  0.00           C
ATOM   6934 2C31 POPEw 102      47.167  18.337  61.915  1.00  0.00           C
ATOM   6937 3C31 POPEw 102      48.507  19.087  61.886  1.00  0.00           C
ATOM   6940 4C31 POPEw 102      48.667  19.897  60.586  1.00  0.00           C
ATOM   6943 5C31 POPEw 102      50.067  20.497  60.436  1.00  0.00           C
ATOM   6946 6C31 POPEw 102      50.237  21.327  59.165  1.00  0.00           C
ATOM   6950  NH3 POPEx 103      70.876  40.637  75.285  1.00  0.00           N
ATOM   6954  C12 POPEx 103      70.037  41.877  75.085  1.00  0.00           C
ATOM   6957  C11 POPEx 103      69.987  42.707  76.375  1.00  0.00           C
ATOM   6960  P   POPEx 103      69.577  45.246  75.885  1.00  0.00           P
ATOM   6961  O13 POPEx 103      68.537  46.277  75.965  1.00  0.00           O
ATOM   6962  O14 POPEx 103      70.707  45.467  76.806  1.00  0.00           O
ATOM   6963  O11 POPEx 103      70.097  45.087  74.376  1.00  0.00           O
ATOM   6964  O12 POPEx 103      69.047  43.787  76.235  1.00  0.00           O
ATOM   6965  C1  POPEx 103      70.307  46.247  73.555  1.00  0.00           C
ATOM   6968  C2  POPEx 103      70.167  45.887  72.036  1.00  0.00           C
ATOM   6970  O21 POPEx 103      71.017  46.707  71.195  1.00  0.00           O
ATOM   6971  C21 POPEx 103      70.757  48.017  71.195  1.00  0.00           C
ATOM   6972  O22 POPEx 103      69.807  48.557  71.725  1.00  0.00           O
ATOM   6973  C22 POPEx 103      71.877  48.747  70.436  1.00  0.00           C
ATOM   6976  C3  POPEx 103      68.717  45.727  71.496  1.00  0.00           C
ATOM   6979  O31 POPEx 103      68.587  44.587  70.626  1.00  0.00           O
ATOM   6980  C31 POPEx 103      68.527  44.646  69.285  1.00  0.00           C
ATOM   6981  O32 POPEx 103      68.027  43.757  68.606  1.00  0.00           O
ATOM   6982  C32 POPEx 103      69.277  45.837  68.676  1.00  0.00           C
ATOM   6985  C23 POPEx 103      71.577  50.237  70.115  1.00  0.00           C
ATOM   6988  C24 POPEx 103      72.836  51.057  69.795  1.00  0.00           C
ATOM   6991  C25 POPEx 103      73.827  50.327  68.865  1.00  0.00           C
ATOM   6994  C26 POPEx 103      74.937  51.217  68.275  1.00  0.00           C
ATOM   6997  C27 POPEx 103      75.907  50.377  67.426  1.00  0.00           C
ATOM   7000  C28 POPEx 103      76.667  51.147  66.325  1.00  0.00           C
ATOM   7003  C29 POPEx 103      77.827  52.007  66.795  1.00  0.00           C
ATOM   7005 0C21 POPEx 103      78.977  52.227  66.125  1.00  0.00           C
ATOM   7007 1C21 POPEx 103      79.336  51.677  64.766  1.00  0.00           C
ATOM   7010 2C21 POPEx 103      79.156  52.707  63.625  1.00  0.00           C
ATOM   7013 3C21 POPEx 103      80.196  53.837  63.645  1.00  0.00           C
ATOM   7016 4C21 POPEx 103      80.296  54.597  62.305  1.00  0.00           C
ATOM   7019 5C21 POPEx 103      79.997  56.097  62.415  1.00  0.00           C
ATOM   7022 6C21 POPEx 103      78.497  56.447  62.415  1.00  0.00           C
ATOM   7025 7C21 POPEx 103      78.267  57.947  62.645  1.00  0.00           C
ATOM   7028 8C21 POPEx 103      76.796  58.367  62.525  1.00  0.00           C
ATOM   7032  C33 POPEx 103      69.226  45.777  67.125  1.00  0.00           C
ATOM   7035  C34 POPEx 103      70.347  46.547  66.415  1.00  0.00           C
ATOM   7038  C35 POPEx 103      70.146  48.067  66.365  1.00  0.00           C
ATOM   7041  C36 POPEx 103      71.287  48.747  65.594  1.00  0.00           C
ATOM   7044  C37 POPEx 103      71.207  50.277  65.535  1.00  0.00           C
ATOM   7047  C38 POPEx 103      72.527  50.927  65.085  1.00  0.00           C
ATOM   7050  C39 POPEx 103      72.897  50.707  63.615  1.00  0.00           C
ATOM   7053 0C31 POPEx 103      74.287  51.277  63.286  1.00  0.00           C
ATOM   7056 1C31 POPEx 103      74.717  51.087  61.826  1.00  0.00           C
ATOM   7059 2C31 POPEx 103      76.157  51.567  61.585  1.00  0.00           C
ATOM   7062 3C31 POPEx 103      76.647  51.237  60.176  1.00  0.00           C
ATOM   7065 4C31 POPEx 103      78.116  51.597  59.935  1.00  0.00           C
ATOM   7068 5C31 POPEx 103      78.587  51.247  58.516  1.00  0.00           C
ATOM   7071 6C31 POPEx 103      80.077  51.517  58.266  1.00  0.00           C
ATOM   7075  NH3 POPEy 104      67.766  70.017  81.286  1.00  0.00           N
ATOM   7079  C12 POPEy 104      67.656  68.557  81.655  1.00  0.00           C
ATOM   7082  C11 POPEy 104      68.347  67.627  80.646  1.00  0.00           C
ATOM   7085  P   POPEy 104      68.987  65.106  80.396  1.00  0.00           P
ATOM   7086  O13 POPEy 104      70.247  64.797  81.105  1.00  0.00           O
ATOM   7087  O14 POPEy 104      67.987  64.027  80.285  1.00  0.00           O
ATOM   7088  O11 POPEy 104      69.296  65.717  78.956  1.00  0.00           O
ATOM   7089  O12 POPEy 104      68.287  66.297  81.154  1.00  0.00           O
ATOM   7090  C1  POPEy 104      68.917  64.907  77.826  1.00  0.00           C
ATOM   7093  C2  POPEy 104      69.277  65.507  76.435  1.00  0.00           C
ATOM   7095  O21 POPEy 104      68.476  64.817  75.446  1.00  0.00           O
ATOM   7096  C21 POPEy 104      68.647  63.507  75.335  1.00  0.00           C
ATOM   7097  O22 POPEy 104      69.637  62.867  75.635  1.00  0.00           O
ATOM   7098  C22 POPEy 104      67.297  62.856  74.996  1.00  0.00           C
ATOM   7101  C3  POPEy 104      70.796  65.507  76.095  1.00  0.00           C
ATOM   7104  O31 POPEy 104      70.997  65.587  74.665  1.00  0.00           O
ATOM   7105  C31 POPEy 104      71.097  66.816  74.175  1.00  0.00           C
ATOM   7106  O32 POPEy 104      71.357  67.817  74.825  1.00  0.00           O
ATOM   7107  C32 POPEy 104      70.876  66.777  72.665  1.00  0.00           C
ATOM   7110  C23 POPEy 104      67.147  62.417  73.525  1.00  0.00           C
ATOM   7113  C24 POPEy 104      66.006  61.387  73.375  1.00  0.00           C
ATOM   7116  C25 POPEy 104      65.557  61.157  71.925  1.00  0.00           C
ATOM   7119  C26 POPEy 104      65.067  62.457  71.286  1.00  0.00           C
ATOM   7122  C27 POPEy 104      63.757  62.346  70.475  1.00  0.00           C
ATOM   7125  C28 POPEy 104      63.197  63.707  69.996  1.00  0.00           C
ATOM   7128  C29 POPEy 104      63.267  64.727  71.115  1.00  0.00           C
ATOM   7130 0C21 POPEy 104      63.497  66.047  71.025  1.00  0.00           C
ATOM   7132 1C21 POPEy 104      63.487  66.907  69.786  1.00  0.00           C
ATOM   7135 2C21 POPEy 104      62.527  68.127  69.935  1.00  0.00           C
ATOM   7138 3C21 POPEy 104      61.527  67.996  71.095  1.00  0.00           C
ATOM   7141 4C21 POPEy 104      60.317  68.937  71.125  1.00  0.00           C
ATOM   7144 5C21 POPEy 104      59.407  68.456  72.266  1.00  0.00           C
ATOM   7147 6C21 POPEy 104      58.087  69.187  72.465  1.00  0.00           C
ATOM   7150 7C21 POPEy 104      57.327  68.547  73.645  1.00  0.00           C
ATOM   7153 8C21 POPEy 104      55.967  69.167  73.945  1.00  0.00           C
ATOM   7157  C33 POPEy 104      69.907  67.867  72.165  1.00  0.00           C
ATOM   7160  C34 POPEy 104      68.727  67.237  71.415  1.00  0.00           C
ATOM   7163  C35 POPEy 104      67.847  68.237  70.646  1.00  0.00           C
ATOM   7166  C36 POPEy 104      68.597  68.827  69.446  1.00  0.00           C
ATOM   7169  C37 POPEy 104      67.707  69.657  68.525  1.00  0.00           C
ATOM   7172  C38 POPEy 104      68.537  70.317  67.406  1.00  0.00           C
ATOM   7175  C39 POPEy 104      67.757  71.387  66.626  1.00  0.00           C
ATOM   7178 0C31 POPEy 104      66.807  70.816  65.566  1.00  0.00           C
ATOM   7181 1C31 POPEy 104      66.047  71.937  64.845  1.00  0.00           C
ATOM   7184 2C31 POPEy 104      65.117  71.426  63.746  1.00  0.00           C
ATOM   7187 3C31 POPEy 104      65.866  70.877  62.525  1.00  0.00           C
ATOM   7190 4C31 POPEy 104      64.927  70.517  61.365  1.00  0.00           C
ATOM   7193 5C31 POPEy 104      65.667  69.846  60.205  1.00  0.00           C
ATOM   7196 6C31 POPEy 104      64.756  69.425  59.046  1.00  0.00           C
ATOM   7200  NH3 POPEz 105     117.226  48.307  36.906  1.00  0.00           N
ATOM   7204  C12 POPEz 105     116.067  47.407  36.595  1.00  0.00           C
ATOM   7207  C11 POPEz 105     116.517  45.937  36.585  1.00  0.00           C
ATOM   7210  P   POPEz 105     114.027  44.887  36.316  1.00  0.00           P
ATOM   7211  O13 POPEz 105     113.616  43.477  36.356  1.00  0.00           O
ATOM   7212  O14 POPEz 105     113.917  45.577  35.016  1.00  0.00           O
ATOM   7213  O11 POPEz 105     113.206  45.727  37.375  1.00  0.00           O
ATOM   7214  O12 POPEz 105     115.487  45.007  36.886  1.00  0.00           O
ATOM   7215  C1  POPEz 105     112.677  45.017  38.505  1.00  0.00           C
ATOM   7218  C2  POPEz 105     113.696  44.837  39.656  1.00  0.00           C
ATOM   7220  O21 POPEz 105     113.127  44.297  40.865  1.00  0.00           O
ATOM   7221  C21 POPEz 105     111.896  43.856  40.924  1.00  0.00           C
ATOM   7222  O22 POPEz 105     111.296  43.167  40.125  1.00  0.00           O
ATOM   7223  C22 POPEz 105     111.247  44.737  42.006  1.00  0.00           C
ATOM   7226  C3  POPEz 105     114.316  46.247  39.976  1.00  0.00           C
ATOM   7229  O31 POPEz 105     114.916  46.297  41.286  1.00  0.00           O
ATOM   7230  C31 POPEz 105     116.247  46.457  41.335  1.00  0.00           C
ATOM   7231  O32 POPEz 105     116.956  46.767  40.395  1.00  0.00           O
ATOM   7232  C32 POPEz 105     116.627  46.167  42.785  1.00  0.00           C
ATOM   7235  C23 POPEz 105     111.867  44.567  43.406  1.00  0.00           C
ATOM   7238  C24 POPEz 105     112.117  45.877  44.165  1.00  0.00           C
ATOM   7241  C25 POPEz 105     110.867  46.727  44.446  1.00  0.00           C
ATOM   7244  C26 POPEz 105     111.266  48.067  45.096  1.00  0.00           C
ATOM   7247  C27 POPEz 105     110.137  48.926  45.675  1.00  0.00           C
ATOM   7250  C28 POPEz 105     110.696  50.297  46.115  1.00  0.00           C
ATOM   7253  C29 POPEz 105     109.937  51.007  47.206  1.00  0.00           C
ATOM   7255 0C21 POPEz 105     110.226  50.907  48.526  1.00  0.00           C
ATOM   7257 1C21 POPEz 105     111.287  50.017  49.116  1.00  0.00           C
ATOM   7260 2C21 POPEz 105     111.417  50.106  50.646  1.00  0.00           C
ATOM   7263 3C21 POPEz 105     112.327  49.027  51.246  1.00  0.00           C
ATOM   7266 4C21 POPEz 105     112.406  49.107  52.775  1.00  0.00           C
ATOM   7269 5C21 POPEz 105     113.336  48.077  53.415  1.00  0.00           C
ATOM   7272 6C21 POPEz 105     113.547  48.347  54.915  1.00  0.00           C
ATOM   7275 7C21 POPEz 105     114.446  47.317  55.615  1.00  0.00           C
ATOM   7278 8C21 POPEz 105     114.696  47.657  57.086  1.00  0.00           C
ATOM   7282  C33 POPEz 105     118.127  46.217  43.175  1.00  0.00           C
ATOM   7285  C34 POPEz 105     118.777  44.817  43.266  1.00  0.00           C
ATOM   7288  C35 POPEz 105     119.916  44.747  44.306  1.00  0.00           C
ATOM   7291  C36 POPEz 105     119.396  44.627  45.745  1.00  0.00           C
ATOM   7294  C37 POPEz 105     120.506  44.667  46.815  1.00  0.00           C
ATOM   7297  C38 POPEz 105     119.916  44.707  48.235  1.00  0.00           C
ATOM   7300  C39 POPEz 105     120.956  45.007  49.326  1.00  0.00           C
ATOM   7303 0C31 POPEz 105     121.686  43.757  49.846  1.00  0.00           C
ATOM   7306 1C31 POPEz 105     122.406  44.007  51.176  1.00  0.00           C
ATOM   7309 2C31 POPEz 105     122.586  42.727  51.995  1.00  0.00           C
ATOM   7312 3C31 POPEz 105     122.907  42.977  53.485  1.00  0.00           C
ATOM   7315 4C31 POPEz 105     124.407  42.917  53.805  1.00  0.00           C
ATOM   7318 5C31 POPEz 105     124.747  43.427  55.205  1.00  0.00           C
ATOM   7321 6C31 POPEz 105     126.226  43.237  55.576  1.00  0.00           C
ATOM   7325  NH3 POPE0 106     109.986  45.017  36.735  1.00  0.00           N
ATOM   7329  C12 POPE0 106     109.227  44.727  38.016  1.00  0.00           C
ATOM   7332  C11 POPE0 106     107.717  44.777  37.806  1.00  0.00           C
ATOM   7335  P   POPE0 106     105.807  43.597  39.165  1.00  0.00           P
ATOM   7336  O13 POPE0 106     104.557  44.387  39.145  1.00  0.00           O
ATOM   7337  O14 POPE0 106     105.956  42.437  38.256  1.00  0.00           O
ATOM   7338  O11 POPE0 106     106.047  43.067  40.635  1.00  0.00           O
ATOM   7339  O12 POPE0 106     107.096  44.507  39.066  1.00  0.00           O
ATOM   7340  C1  POPE0 106     106.247  44.037  41.675  1.00  0.00           C
ATOM   7343  C2  POPE0 106     105.986  43.407  43.065  1.00  0.00           C
ATOM   7345  O21 POPE0 106     105.787  44.367  44.104  1.00  0.00           O
ATOM   7346  C21 POPE0 106     106.497  45.467  44.256  1.00  0.00           C
ATOM   7347  O22 POPE0 106     107.506  45.797  43.656  1.00  0.00           O
ATOM   7348  C22 POPE0 106     105.757  46.257  45.345  1.00  0.00           C
ATOM   7351  C3  POPE0 106     107.057  42.337  43.435  1.00  0.00           C
ATOM   7354  O31 POPE0 106     107.037  42.017  44.846  1.00  0.00           O
ATOM   7355  C31 POPE0 106     108.216  42.097  45.445  1.00  0.00           C
ATOM   7356  O32 POPE0 106     109.307  42.137  44.884  1.00  0.00           O
ATOM   7357  C32 POPE0 106     108.036  42.227  46.955  1.00  0.00           C
ATOM   7360  C23 POPE0 106     106.567  47.407  45.976  1.00  0.00           C
ATOM   7363  C24 POPE0 106     105.857  47.997  47.206  1.00  0.00           C
ATOM   7366  C25 POPE0 106     106.727  49.017  47.936  1.00  0.00           C
ATOM   7369  C26 POPE0 106     106.147  49.487  49.285  1.00  0.00           C
ATOM   7372  C27 POPE0 106     107.136  50.427  49.986  1.00  0.00           C
ATOM   7375  C28 POPE0 106     106.576  51.187  51.204  1.00  0.00           C
ATOM   7378  C29 POPE0 106     106.597  50.447  52.515  1.00  0.00           C
ATOM   7380 0C21 POPE0 106     107.437  50.707  53.545  1.00  0.00           C
ATOM   7382 1C21 POPE0 106     108.557  51.717  53.525  1.00  0.00           C
ATOM   7385 2C21 POPE0 106     109.766  51.287  54.376  1.00  0.00           C
ATOM   7388 3C21 POPE0 106     109.667  51.737  55.845  1.00  0.00           C
ATOM   7391 4C21 POPE0 106     110.886  51.287  56.655  1.00  0.00           C
ATOM   7394 5C21 POPE0 106     111.107  52.117  57.925  1.00  0.00           C
ATOM   7397 6C21 POPE0 106     112.457  51.807  58.575  1.00  0.00           C
ATOM   7400 7C21 POPE0 106     112.777  52.727  59.766  1.00  0.00           C
ATOM   7403 8C21 POPE0 106     114.116  52.377  60.425  1.00  0.00           C
ATOM   7407  C33 POPE0 106     109.186  43.037  47.606  1.00  0.00           C
ATOM   7410  C34 POPE0 106     108.796  43.607  48.986  1.00  0.00           C
ATOM   7413  C35 POPE0 106     110.006  43.947  49.865  1.00  0.00           C
ATOM   7416  C36 POPE0 106     110.566  42.717  50.595  1.00  0.00           C
ATOM   7419  C37 POPE0 106     111.807  43.007  51.445  1.00  0.00           C
ATOM   7422  C38 POPE0 106     112.486  41.737  51.985  1.00  0.00           C
ATOM   7425  C39 POPE0 106     113.836  41.967  52.685  1.00  0.00           C
ATOM   7428 0C31 POPE0 106     114.687  40.687  52.785  1.00  0.00           C
ATOM   7431 1C31 POPE0 106     114.477  39.947  54.116  1.00  0.00           C
ATOM   7434 2C31 POPE0 106     114.766  38.447  54.046  1.00  0.00           C
ATOM   7437 3C31 POPE0 106     116.247  38.047  54.225  1.00  0.00           C
ATOM   7440 4C31 POPE0 106     116.447  37.076  55.415  1.00  0.00           C
ATOM   7443 5C31 POPE0 106     117.737  36.257  55.335  1.00  0.00           C
ATOM   7446 6C31 POPE0 106     117.987  35.417  56.595  1.00  0.00           C
ATOM   7450  NH3 POPE1 107      47.167  36.067  80.555  1.00  0.00           N
ATOM   7454  C12 POPE1 107      46.177  34.937  80.506  1.00  0.00           C
ATOM   7457  C11 POPE1 107      44.737  35.477  80.506  1.00  0.00           C
ATOM   7460  P   POPE1 107      42.397  34.427  80.774  1.00  0.00           P
ATOM   7461  O13 POPE1 107      42.367  33.767  82.094  1.00  0.00           O
ATOM   7462  O14 POPE1 107      41.856  35.797  80.734  1.00  0.00           O
ATOM   7463  O11 POPE1 107      41.586  33.527  79.785  1.00  0.00           O
ATOM   7464  O12 POPE1 107      43.857  34.397  80.184  1.00  0.00           O
ATOM   7465  C1  POPE1 107      40.717  34.087  78.825  1.00  0.00           C
ATOM   7468  C2  POPE1 107      40.357  33.027  77.755  1.00  0.00           C
ATOM   7470  O21 POPE1 107      39.407  33.647  76.865  1.00  0.00           O
ATOM   7471  C21 POPE1 107      39.587  33.447  75.565  1.00  0.00           C
ATOM   7472  O22 POPE1 107      38.757  32.947  74.816  1.00  0.00           O
ATOM   7473  C22 POPE1 107      40.897  34.047  75.055  1.00  0.00           C
ATOM   7476  C3  POPE1 107      39.747  31.737  78.345  1.00  0.00           C
ATOM   7479  O31 POPE1 107      39.237  30.897  77.306  1.00  0.00           O
ATOM   7480  C31 POPE1 107      40.027  30.027  76.715  1.00  0.00           C
ATOM   7481  O32 POPE1 107      41.067  29.577  77.176  1.00  0.00           O
ATOM   7482  C32 POPE1 107      39.427  29.617  75.355  1.00  0.00           C
ATOM   7485  C23 POPE1 107      41.307  33.457  73.695  1.00  0.00           C
ATOM   7488  C24 POPE1 107      42.287  34.387  72.975  1.00  0.00           C
ATOM   7491  C25 POPE1 107      42.757  33.837  71.626  1.00  0.00           C
ATOM   7494  C26 POPE1 107      41.677  33.797  70.535  1.00  0.00           C
ATOM   7497  C27 POPE1 107      42.277  33.397  69.175  1.00  0.00           C
ATOM   7500  C28 POPE1 107      41.257  33.347  68.025  1.00  0.00           C
ATOM   7503  C29 POPE1 107      41.926  32.957  66.735  1.00  0.00           C
ATOM   7505 0C21 POPE1 107      41.607  33.337  65.475  1.00  0.00           C
ATOM   7507 1C21 POPE1 107      40.447  34.217  65.066  1.00  0.00           C
ATOM   7510 2C21 POPE1 107      40.567  34.767  63.625  1.00  0.00           C
ATOM   7513 3C21 POPE1 107      41.266  36.137  63.525  1.00  0.00           C
ATOM   7516 4C21 POPE1 107      41.547  36.577  62.086  1.00  0.00           C
ATOM   7519 5C21 POPE1 107      41.856  38.077  61.915  1.00  0.00           C
ATOM   7522 6C21 POPE1 107      42.987  38.607  62.806  1.00  0.00           C
ATOM   7525 7C21 POPE1 107      43.387  40.047  62.465  1.00  0.00           C
ATOM   7528 8C21 POPE1 107      44.507  40.607  63.356  1.00  0.00           C
ATOM   7532  C33 POPE1 107      40.387  29.487  74.145  1.00  0.00           C
ATOM   7535  C34 POPE1 107      39.627  29.537  72.806  1.00  0.00           C
ATOM   7538  C35 POPE1 107      38.557  28.437  72.636  1.00  0.00           C
ATOM   7541  C36 POPE1 107      38.137  28.197  71.176  1.00  0.00           C
ATOM   7544  C37 POPE1 107      37.047  27.107  71.025  1.00  0.00           C
ATOM   7547  C38 POPE1 107      37.037  26.397  69.665  1.00  0.00           C
ATOM   7550  C39 POPE1 107      36.807  27.267  68.426  1.00  0.00           C
ATOM   7553 0C31 POPE1 107      37.477  26.667  67.176  1.00  0.00           C
ATOM   7556 1C31 POPE1 107      37.347  27.577  65.955  1.00  0.00           C
ATOM   7559 2C31 POPE1 107      38.267  27.197  64.786  1.00  0.00           C
ATOM   7562 3C31 POPE1 107      38.207  28.247  63.676  1.00  0.00           C
ATOM   7565 4C31 POPE1 107      39.367  28.167  62.676  1.00  0.00           C
ATOM   7568 5C31 POPE1 107      39.337  29.337  61.686  1.00  0.00           C
ATOM   7571 6C31 POPE1 107      40.557  29.397  60.756  1.00  0.00           C
ATOM   7575  NH3 POPE2 108      91.327  59.777  79.865  1.00  0.00           N
ATOM   7579  C12 POPE2 108      90.737  58.387  79.695  1.00  0.00           C
ATOM   7582  C11 POPE2 108      89.487  58.147  80.555  1.00  0.00           C
ATOM   7585  P   POPE2 108      87.756  56.287  81.145  1.00  0.00           P
ATOM   7586  O13 POPE2 108      88.157  54.927  81.566  1.00  0.00           O
ATOM   7587  O14 POPE2 108      87.467  57.287  82.195  1.00  0.00           O
ATOM   7588  O11 POPE2 108      86.567  56.227  80.086  1.00  0.00           O
ATOM   7589  O12 POPE2 108      88.987  56.827  80.296  1.00  0.00           O
ATOM   7590  C1  POPE2 108      86.727  55.407  78.935  1.00  0.00           C
ATOM   7593  C2  POPE2 108      86.587  56.247  77.656  1.00  0.00           C
ATOM   7595  O21 POPE2 108      87.427  55.607  76.695  1.00  0.00           O
ATOM   7596  C21 POPE2 108      86.826  55.287  75.565  1.00  0.00           C
ATOM   7597  O22 POPE2 108      85.706  55.607  75.255  1.00  0.00           O
ATOM   7598  C22 POPE2 108      87.777  54.417  74.726  1.00  0.00           C
ATOM   7601  C3  POPE2 108      87.096  57.697  77.886  1.00  0.00           C
ATOM   7604  O31 POPE2 108      87.157  58.467  76.666  1.00  0.00           O
ATOM   7605  C31 POPE2 108      86.037  59.087  76.336  1.00  0.00           C
ATOM   7606  O32 POPE2 108      85.016  59.107  77.005  1.00  0.00           O
ATOM   7607  C32 POPE2 108      86.336  59.907  75.075  1.00  0.00           C
ATOM   7610  C23 POPE2 108      87.287  54.077  73.286  1.00  0.00           C
ATOM   7613  C24 POPE2 108      87.556  52.606  72.925  1.00  0.00           C
ATOM   7616  C25 POPE2 108      88.187  52.327  71.546  1.00  0.00           C
ATOM   7619  C26 POPE2 108      87.167  51.817  70.525  1.00  0.00           C
ATOM   7622  C27 POPE2 108      87.777  51.487  69.145  1.00  0.00           C
ATOM   7625  C28 POPE2 108      86.707  51.037  68.126  1.00  0.00           C
ATOM   7628  C29 POPE2 108      86.987  51.507  66.725  1.00  0.00           C
ATOM   7630 0C21 POPE2 108      87.266  50.777  65.626  1.00  0.00           C
ATOM   7632 1C21 POPE2 108      87.397  49.277  65.506  1.00  0.00           C
ATOM   7635 2C21 POPE2 108      86.177  48.667  64.795  1.00  0.00           C
ATOM   7638 3C21 POPE2 108      86.336  47.167  64.455  1.00  0.00           C
ATOM   7641 4C21 POPE2 108      84.997  46.487  64.126  1.00  0.00           C
ATOM   7644 5C21 POPE2 108      85.077  44.947  64.066  1.00  0.00           C
ATOM   7647 6C21 POPE2 108      84.997  44.387  62.636  1.00  0.00           C
ATOM   7650 7C21 POPE2 108      84.876  42.847  62.645  1.00  0.00           C
ATOM   7653 8C21 POPE2 108      84.766  42.237  61.246  1.00  0.00           C
ATOM   7657  C33 POPE2 108      86.716  59.047  73.846  1.00  0.00           C
ATOM   7660  C34 POPE2 108      87.187  59.927  72.676  1.00  0.00           C
ATOM   7663  C35 POPE2 108      87.637  59.167  71.426  1.00  0.00           C
ATOM   7666  C36 POPE2 108      86.536  58.387  70.705  1.00  0.00           C
ATOM   7669  C37 POPE2 108      86.887  58.117  69.235  1.00  0.00           C
ATOM   7672  C38 POPE2 108      86.116  56.937  68.635  1.00  0.00           C
ATOM   7675  C39 POPE2 108      86.166  56.897  67.105  1.00  0.00           C
ATOM   7678 0C31 POPE2 108      85.506  55.657  66.496  1.00  0.00           C
ATOM   7681 1C31 POPE2 108      85.286  55.817  64.985  1.00  0.00           C
ATOM   7684 2C31 POPE2 108      84.356  54.767  64.365  1.00  0.00           C
ATOM   7687 3C31 POPE2 108      85.127  53.717  63.555  1.00  0.00           C
ATOM   7690 4C31 POPE2 108      84.207  52.717  62.845  1.00  0.00           C
ATOM   7693 5C31 POPE2 108      84.997  51.787  61.915  1.00  0.00           C
ATOM   7696 6C31 POPE2 108      84.107  50.907  61.045  1.00  0.00           C
ATOM   7700  NH3 POPE3 109       5.387  81.716  82.124  1.00  0.00           N
ATOM   7704  C12 POPE3 109       6.157  80.657  81.385  1.00  0.00           C
ATOM   7707  C11 POPE3 109       5.337  79.387  81.196  1.00  0.00           C
ATOM   7710  P   POPE3 109       6.017  76.966  80.485  1.00  0.00           P
ATOM   7711  O13 POPE3 109       7.137  76.617  81.395  1.00  0.00           O
ATOM   7712  O14 POPE3 109       4.647  76.547  80.816  1.00  0.00           O
ATOM   7713  O11 POPE3 109       6.437  76.536  79.005  1.00  0.00           O
ATOM   7714  O12 POPE3 109       6.097  78.537  80.354  1.00  0.00           O
ATOM   7715  C1  POPE3 109       5.417  76.687  77.986  1.00  0.00           C
ATOM   7718  C2  POPE3 109       5.647  75.747  76.775  1.00  0.00           C
ATOM   7720  O21 POPE3 109       4.417  75.717  76.056  1.00  0.00           O
ATOM   7721  C21 POPE3 109       4.267  75.956  74.766  1.00  0.00           C
ATOM   7722  O22 POPE3 109       3.307  75.587  74.105  1.00  0.00           O
ATOM   7723  C22 POPE3 109       5.367  76.826  74.116  1.00  0.00           C
ATOM   7726  C3  POPE3 109       6.007  74.297  77.245  1.00  0.00           C
ATOM   7729  O31 POPE3 109       5.867  73.287  76.225  1.00  0.00           O
ATOM   7730  C31 POPE3 109       6.687  73.326  75.204  1.00  0.00           C
ATOM   7731  O32 POPE3 109       7.647  74.066  75.055  1.00  0.00           O
ATOM   7732  C32 POPE3 109       6.217  72.337  74.155  1.00  0.00           C
ATOM   7735  C23 POPE3 109       5.067  77.077  72.606  1.00  0.00           C
ATOM   7738  C24 POPE3 109       6.017  78.076  71.946  1.00  0.00           C
ATOM   7741  C25 POPE3 109       6.047  77.977  70.405  1.00  0.00           C
ATOM   7744  C26 POPE3 109       5.867  79.307  69.646  1.00  0.00           C
ATOM   7747  C27 POPE3 109       6.167  79.136  68.146  1.00  0.00           C
ATOM   7750  C28 POPE3 109       5.667  80.277  67.235  1.00  0.00           C
ATOM   7753  C29 POPE3 109       6.407  81.586  67.345  1.00  0.00           C
ATOM   7755 0C21 POPE3 109       6.727  82.407  66.316  1.00  0.00           C
ATOM   7757 1C21 POPE3 109       6.357  82.187  64.865  1.00  0.00           C
ATOM   7760 2C21 POPE3 109       5.867  83.447  64.116  1.00  0.00           C
ATOM   7763 3C21 POPE3 109       7.007  84.377  63.676  1.00  0.00           C
ATOM   7766 4C21 POPE3 109       6.607  85.436  62.636  1.00  0.00           C
ATOM   7769 5C21 POPE3 109       6.007  84.887  61.325  1.00  0.00           C
ATOM   7772 6C21 POPE3 109       6.827  83.757  60.685  1.00  0.00           C
ATOM   7775 7C21 POPE3 109       6.447  83.477  59.225  1.00  0.00           C
ATOM   7778 8C21 POPE3 109       7.197  82.287  58.615  1.00  0.00           C
ATOM   7782  C33 POPE3 109       4.987  72.906  73.426  1.00  0.00           C
ATOM   7785  C34 POPE3 109       4.617  72.146  72.156  1.00  0.00           C
ATOM   7788  C35 POPE3 109       5.487  72.536  70.955  1.00  0.00           C
ATOM   7791  C36 POPE3 109       4.867  73.627  70.066  1.00  0.00           C
ATOM   7794  C37 POPE3 109       5.757  73.907  68.846  1.00  0.00           C
ATOM   7797  C38 POPE3 109       5.197  74.937  67.855  1.00  0.00           C
ATOM   7800  C39 POPE3 109       6.247  75.307  66.806  1.00  0.00           C
ATOM   7803 0C31 POPE3 109       5.987  74.745  65.395  1.00  0.00           C
ATOM   7806 1C31 POPE3 109       7.217  74.937  64.506  1.00  0.00           C
ATOM   7809 2C31 POPE3 109       7.007  74.627  63.016  1.00  0.00           C
ATOM   7812 3C31 POPE3 109       6.037  75.566  62.286  1.00  0.00           C
ATOM   7815 4C31 POPE3 109       6.177  77.056  62.615  1.00  0.00           C
ATOM   7818 5C31 POPE3 109       5.447  77.967  61.616  1.00  0.00           C
ATOM   7821 6C31 POPE3 109       5.397  79.437  62.036  1.00  0.00           C
ATOM   7825  NH3 POPE4 110      67.357 112.997  77.365  1.00  0.00           N
ATOM   7829  C12 POPE4 110      66.607 112.007  78.205  1.00  0.00           C
ATOM   7832  C11 POPE4 110      67.256 110.637  78.175  1.00  0.00           C
ATOM   7835  P   POPE4 110      65.557 108.687  78.615  1.00  0.00           P
ATOM   7836  O13 POPE4 110      66.307 107.867  77.645  1.00  0.00           O
ATOM   7837  O14 POPE4 110      65.006 108.087  79.845  1.00  0.00           O
ATOM   7838  O11 POPE4 110      64.467 109.556  77.875  1.00  0.00           O
ATOM   7839  O12 POPE4 110      66.557 109.807  79.096  1.00  0.00           O
ATOM   7840  C1  POPE4 110      63.626 108.906  76.896  1.00  0.00           C
ATOM   7843  C2  POPE4 110      63.946 109.396  75.454  1.00  0.00           C
ATOM   7845  O21 POPE4 110      62.766 109.767  74.735  1.00  0.00           O
ATOM   7846  C21 POPE4 110      61.717 108.967  74.656  1.00  0.00           C
ATOM   7847  O22 POPE4 110      61.627 107.815  75.045  1.00  0.00           O
ATOM   7848  C22 POPE4 110      60.616 109.797  73.965  1.00  0.00           C
ATOM   7851  C3  POPE4 110      64.837 108.386  74.676  1.00  0.00           C
ATOM   7854  O31 POPE4 110      64.857 108.577  73.245  1.00  0.00           O
ATOM   7855  C31 POPE4 110      65.446 109.657  72.765  1.00  0.00           C
ATOM   7856  O32 POPE4 110      65.927 110.557  73.426  1.00  0.00           O
ATOM   7857  C32 POPE4 110      65.476 109.547  71.235  1.00  0.00           C
ATOM   7860  C23 POPE4 110      59.317 109.117  73.495  1.00  0.00           C
ATOM   7863  C24 POPE4 110      58.367 110.175  72.905  1.00  0.00           C
ATOM   7866  C25 POPE4 110      57.117 109.605  72.245  1.00  0.00           C
ATOM   7869  C26 POPE4 110      57.217 109.556  70.715  1.00  0.00           C
ATOM   7872  C27 POPE4 110      55.967 108.977  70.036  1.00  0.00           C
ATOM   7875  C28 POPE4 110      55.887 109.267  68.525  1.00  0.00           C
ATOM   7878  C29 POPE4 110      56.967 108.587  67.715  1.00  0.00           C
ATOM   7880 0C21 POPE4 110      56.817 107.617  66.806  1.00  0.00           C
ATOM   7882 1C21 POPE4 110      55.536 106.956  66.346  1.00  0.00           C
ATOM   7885 2C21 POPE4 110      55.427 106.966  64.805  1.00  0.00           C
ATOM   7888 3C21 POPE4 110      55.156 108.367  64.225  1.00  0.00           C
ATOM   7891 4C21 POPE4 110      55.577 108.495  62.755  1.00  0.00           C
ATOM   7894 5C21 POPE4 110      57.087 108.747  62.606  1.00  0.00           C
ATOM   7897 6C21 POPE4 110      57.547 108.797  61.136  1.00  0.00           C
ATOM   7900 7C21 POPE4 110      59.007 109.257  60.996  1.00  0.00           C
ATOM   7903 8C21 POPE4 110      59.487 109.216  59.555  1.00  0.00           C
ATOM   7907  C33 POPE4 110      64.077 109.426  70.576  1.00  0.00           C
ATOM   7910  C34 POPE4 110      64.126 109.307  69.046  1.00  0.00           C
ATOM   7913  C35 POPE4 110      64.826 110.487  68.355  1.00  0.00           C
ATOM   7916  C36 POPE4 110      64.167 110.886  67.025  1.00  0.00           C
ATOM   7919  C37 POPE4 110      64.887 112.066  66.356  1.00  0.00           C
ATOM   7922  C38 POPE4 110      64.327 112.447  64.985  1.00  0.00           C
ATOM   7925  C39 POPE4 110      64.457 111.327  63.945  1.00  0.00           C
ATOM   7928 0C31 POPE4 110      64.546 111.867  62.505  1.00  0.00           C
ATOM   7931 1C31 POPE4 110      64.777 110.767  61.455  1.00  0.00           C
ATOM   7934 2C31 POPE4 110      65.527 111.306  60.236  1.00  0.00           C
ATOM   7937 3C31 POPE4 110      65.627 110.296  59.085  1.00  0.00           C
ATOM   7940 4C31 POPE4 110      64.467 110.417  58.095  1.00  0.00           C
ATOM   7943 5C31 POPE4 110      64.657 109.517  56.865  1.00  0.00           C
ATOM   7946 6C31 POPE4 110      63.757 109.876  55.685  1.00  0.00           C
ATOM   7950  NH3 POPE5 111      93.616  81.597  30.525  1.00  0.00           N
ATOM   7954  C12 POPE5 111      94.797  81.166  31.355  1.00  0.00           C
ATOM   7957  C11 POPE5 111      94.976  81.986  32.646  1.00  0.00           C
ATOM   7960  P   POPE5 111      96.926  82.236  34.406  1.00  0.00           P
ATOM   7961  O13 POPE5 111      98.316  82.307  33.945  1.00  0.00           O
ATOM   7962  O14 POPE5 111      96.306  83.557  34.686  1.00  0.00           O
ATOM   7963  O11 POPE5 111      96.867  81.347  35.726  1.00  0.00           O
ATOM   7964  O12 POPE5 111      96.077  81.417  33.346  1.00  0.00           O
ATOM   7965  C1  POPE5 111      97.397  81.837  36.976  1.00  0.00           C
ATOM   7968  C2  POPE5 111      97.096  80.867  38.175  1.00  0.00           C
ATOM   7970  O21 POPE5 111      97.217  81.507  39.466  1.00  0.00           O
ATOM   7971  C21 POPE5 111      96.166  82.167  39.895  1.00  0.00           C
ATOM   7972  O22 POPE5 111      95.377  82.777  39.215  1.00  0.00           O
ATOM   7973  C22 POPE5 111      96.037  81.937  41.405  1.00  0.00           C
ATOM   7976  C3  POPE5 111      97.977  79.556  38.205  1.00  0.00           C
ATOM   7979  O31 POPE5 111      98.817  79.425  39.386  1.00  0.00           O
ATOM   7980  C31 POPE5 111      98.307  79.156  40.626  1.00  0.00           C
ATOM   7981  O32 POPE5 111      98.766  79.657  41.645  1.00  0.00           O
ATOM   7982  C32 POPE5 111      97.147  78.157  40.605  1.00  0.00           C
ATOM   7985  C23 POPE5 111      94.586  82.047  41.915  1.00  0.00           C
ATOM   7988  C24 POPE5 111      94.446  81.406  43.295  1.00  0.00           C
ATOM   7991  C25 POPE5 111      93.087  81.667  43.965  1.00  0.00           C
ATOM   7994  C26 POPE5 111      92.977  80.947  45.316  1.00  0.00           C
ATOM   7997  C27 POPE5 111      91.847  81.495  46.204  1.00  0.00           C
ATOM   8000  C28 POPE5 111      92.057  81.266  47.726  1.00  0.00           C
ATOM   8003  C29 POPE5 111      92.017  82.537  48.555  1.00  0.00           C
ATOM   8005 0C21 POPE5 111      91.217  82.836  49.595  1.00  0.00           C
ATOM   8007 1C21 POPE5 111      90.156  81.956  50.205  1.00  0.00           C
ATOM   8010 2C21 POPE5 111      89.417  82.626  51.375  1.00  0.00           C
ATOM   8013 3C21 POPE5 111      90.317  82.947  52.585  1.00  0.00           C
ATOM   8016 4C21 POPE5 111      89.596  83.687  53.726  1.00  0.00           C
ATOM   8019 5C21 POPE5 111      89.027  85.056  53.326  1.00  0.00           C
ATOM   8022 6C21 POPE5 111      88.307  85.767  54.476  1.00  0.00           C
ATOM   8025 7C21 POPE5 111      87.667  87.096  54.066  1.00  0.00           C
ATOM   8028 8C21 POPE5 111      86.946  87.815  55.205  1.00  0.00           C
ATOM   8032  C33 POPE5 111      96.637  77.807  42.025  1.00  0.00           C
ATOM   8035  C34 POPE5 111      95.506  76.767  41.995  1.00  0.00           C
ATOM   8038  C35 POPE5 111      94.347  77.036  42.975  1.00  0.00           C
ATOM   8041  C36 POPE5 111      94.607  76.667  44.446  1.00  0.00           C
ATOM   8044  C37 POPE5 111      93.346  76.857  45.316  1.00  0.00           C
ATOM   8047  C38 POPE5 111      93.327  76.076  46.645  1.00  0.00           C
ATOM   8050  C39 POPE5 111      94.247  76.627  47.755  1.00  0.00           C
ATOM   8053 0C31 POPE5 111      93.666  77.815  48.535  1.00  0.00           C
ATOM   8056 1C31 POPE5 111      94.477  78.107  49.814  1.00  0.00           C
ATOM   8059 2C31 POPE5 111      94.097  79.396  50.565  1.00  0.00           C
ATOM   8062 3C31 POPE5 111      93.287  79.206  51.865  1.00  0.00           C
ATOM   8065 4C31 POPE5 111      93.987  79.877  53.065  1.00  0.00           C
ATOM   8068 5C31 POPE5 111      93.196  79.877  54.376  1.00  0.00           C
ATOM   8071 6C31 POPE5 111      93.947  80.576  55.516  1.00  0.00           C
ATOM   8075  NH3 POPE6 112      99.407   2.067  77.036  1.00  0.00           N
ATOM   8079  C12 POPE6 112      99.167   2.267  78.506  1.00  0.00           C
ATOM   8082  C11 POPE6 112      97.857   3.027  78.746  1.00  0.00           C
ATOM   8085  P   POPE6 112      96.277   3.737  80.725  1.00  0.00           P
ATOM   8086  O13 POPE6 112      95.247   2.827  81.286  1.00  0.00           O
ATOM   8087  O14 POPE6 112      96.847   4.717  81.655  1.00  0.00           O
ATOM   8088  O11 POPE6 112      95.696   4.497  79.446  1.00  0.00           O
ATOM   8089  O12 POPE6 112      97.467   2.887  80.095  1.00  0.00           O
ATOM   8090  C1  POPE6 112      94.396   4.097  78.996  1.00  0.00           C
ATOM   8093  C2  POPE6 112      94.116   4.547  77.536  1.00  0.00           C
ATOM   8095  O21 POPE6 112      93.047   3.687  77.125  1.00  0.00           O
ATOM   8096  C21 POPE6 112      91.987   4.107  76.445  1.00  0.00           C
ATOM   8097  O22 POPE6 112      90.946   3.477  76.386  1.00  0.00           O
ATOM   8098  C22 POPE6 112      92.157   5.447  75.705  1.00  0.00           C
ATOM   8101  C3  POPE6 112      95.377   4.337  76.655  1.00  0.00           C
ATOM   8104  O31 POPE6 112      95.137   4.247  75.226  1.00  0.00           O
ATOM   8105  C31 POPE6 112      95.716   5.217  74.506  1.00  0.00           C
ATOM   8106  O32 POPE6 112      95.997   6.317  74.935  1.00  0.00           O
ATOM   8107  C32 POPE6 112      96.116   4.627  73.156  1.00  0.00           C
ATOM   8110  C23 POPE6 112      90.867   5.717  74.926  1.00  0.00           C
ATOM   8113  C24 POPE6 112      90.876   6.867  73.915  1.00  0.00           C
ATOM   8116  C25 POPE6 112      90.077   6.417  72.676  1.00  0.00           C
ATOM   8119  C26 POPE6 112      89.577   7.517  71.746  1.00  0.00           C
ATOM   8122  C27 POPE6 112      89.046   6.907  70.425  1.00  0.00           C
ATOM   8125  C28 POPE6 112      87.936   7.697  69.726  1.00  0.00           C
ATOM   8128  C29 POPE6 112      88.336   9.097  69.336  1.00  0.00           C
ATOM   8130 0C21 POPE6 112      88.616   9.537  68.094  1.00  0.00           C
ATOM   8132 1C21 POPE6 112      88.626   8.757  66.806  1.00  0.00           C
ATOM   8135 2C21 POPE6 112      90.056   8.387  66.316  1.00  0.00           C
ATOM   8138 3C21 POPE6 112      90.366   8.867  64.885  1.00  0.00           C
ATOM   8141 4C21 POPE6 112      91.587   8.157  64.266  1.00  0.00           C
ATOM   8144 5C21 POPE6 112      92.556   9.077  63.496  1.00  0.00           C
ATOM   8147 6C21 POPE6 112      91.917   9.947  62.406  1.00  0.00           C
ATOM   8150 7C21 POPE6 112      92.936  10.857  61.715  1.00  0.00           C
ATOM   8153 8C21 POPE6 112      92.327  11.807  60.685  1.00  0.00           C
ATOM   8157  C33 POPE6 112      97.287   5.357  72.455  1.00  0.00           C
ATOM   8160  C34 POPE6 112      97.936   4.457  71.386  1.00  0.00           C
ATOM   8163  C35 POPE6 112      99.197   5.067  70.756  1.00  0.00           C
ATOM   8166  C36 POPE6 112      98.987   5.647  69.354  1.00  0.00           C
ATOM   8169  C37 POPE6 112     100.307   6.027  68.665  1.00  0.00           C
ATOM   8172  C38 POPE6 112     100.127   6.257  67.156  1.00  0.00           C
ATOM   8175  C39 POPE6 112     101.436   6.407  66.346  1.00  0.00           C
ATOM   8178 0C31 POPE6 112     101.937   7.857  66.176  1.00  0.00           C
ATOM   8181 1C31 POPE6 112     103.036   7.957  65.106  1.00  0.00           C
ATOM   8184 2C31 POPE6 112     103.516   9.397  64.836  1.00  0.00           C
ATOM   8187 3C31 POPE6 112     102.697  10.117  63.746  1.00  0.00           C
ATOM   8190 4C31 POPE6 112     103.257   9.967  62.325  1.00  0.00           C
ATOM   8193 5C31 POPE6 112     102.376  10.677  61.286  1.00  0.00           C
ATOM   8196 6C31 POPE6 112     103.036  10.797  59.915  1.00  0.00           C
ATOM   8200  NH3 POPE7 113      57.117 116.516  33.766  1.00  0.00           N
ATOM   8204  C12 POPE7 113      56.516 115.786  32.586  1.00  0.00           C
ATOM   8207  C11 POPE7 113      56.887 114.297  32.625  1.00  0.00           C
ATOM   8210  P   POPE7 113      54.937 112.857  33.625  1.00  0.00           P
ATOM   8211  O13 POPE7 113      54.757 111.937  34.786  1.00  0.00           O
ATOM   8212  O14 POPE7 113      54.767 112.287  32.275  1.00  0.00           O
ATOM   8213  O11 POPE7 113      53.967 114.107  33.806  1.00  0.00           O
ATOM   8214  O12 POPE7 113      56.317 113.626  33.755  1.00  0.00           O
ATOM   8215  C1  POPE7 113      53.246 114.186  35.035  1.00  0.00           C
ATOM   8218  C2  POPE7 113      54.097 114.697  36.226  1.00  0.00           C
ATOM   8220  O21 POPE7 113      53.417 114.316  37.445  1.00  0.00           O
ATOM   8221  C21 POPE7 113      54.247 113.925  38.415  1.00  0.00           C
ATOM   8222  O22 POPE7 113      55.447 113.806  38.326  1.00  0.00           O
ATOM   8223  C22 POPE7 113      53.446 113.657  39.695  1.00  0.00           C
ATOM   8226  C3  POPE7 113      54.286 116.236  36.135  1.00  0.00           C
ATOM   8229  O31 POPE7 113      54.967 116.686  37.305  1.00  0.00           O
ATOM   8230  C31 POPE7 113      54.387 117.667  37.996  1.00  0.00           C
ATOM   8231  O32 POPE7 113      53.677 118.547  37.525  1.00  0.00           O
ATOM   8232  C32 POPE7 113      54.496 117.337  39.485  1.00  0.00           C
ATOM   8235  C23 POPE7 113      54.277 112.877  40.745  1.00  0.00           C
ATOM   8238  C24 POPE7 113      53.607 112.796  42.136  1.00  0.00           C
ATOM   8241  C25 POPE7 113      53.766 114.076  42.965  1.00  0.00           C
ATOM   8244  C26 POPE7 113      53.027 114.007  44.306  1.00  0.00           C
ATOM   8247  C27 POPE7 113      52.997 115.347  45.056  1.00  0.00           C
ATOM   8250  C28 POPE7 113      51.926 115.447  46.176  1.00  0.00           C
ATOM   8253  C29 POPE7 113      50.507 115.436  45.656  1.00  0.00           C
ATOM   8255 0C21 POPE7 113      49.417 115.967  46.255  1.00  0.00           C
ATOM   8257 1C21 POPE7 113      49.366 116.686  47.575  1.00  0.00           C
ATOM   8260 2C21 POPE7 113      48.957 118.176  47.476  1.00  0.00           C
ATOM   8263 3C21 POPE7 113      47.477 118.437  47.806  1.00  0.00           C
ATOM   8266 4C21 POPE7 113      47.087 119.927  47.676  1.00  0.00           C
ATOM   8269 5C21 POPE7 113      47.387 120.767  48.926  1.00  0.00           C
ATOM   8272 6C21 POPE7 113      46.157 120.907  49.836  1.00  0.00           C
ATOM   8275 7C21 POPE7 113      46.387 121.860  51.025  1.00  0.00           C
ATOM   8278 8C21 POPE7 113      45.117 122.090  51.855  1.00  0.00           C
ATOM   8282  C33 POPE7 113      55.126 118.426  40.375  1.00  0.00           C
ATOM   8285  C34 POPE7 113      55.447 117.826  41.745  1.00  0.00           C
ATOM   8288  C35 POPE7 113      56.007 118.837  42.755  1.00  0.00           C
ATOM   8291  C36 POPE7 113      55.827 118.316  44.186  1.00  0.00           C
ATOM   8294  C37 POPE7 113      56.647 119.127  45.195  1.00  0.00           C
ATOM   8297  C38 POPE7 113      56.387 118.747  46.665  1.00  0.00           C
ATOM   8300  C39 POPE7 113      54.997 119.176  47.156  1.00  0.00           C
ATOM   8303 0C31 POPE7 113      54.727 118.867  48.634  1.00  0.00           C
ATOM   8306 1C31 POPE7 113      53.307 119.276  49.025  1.00  0.00           C
ATOM   8309 2C31 POPE7 113      52.906 118.957  50.465  1.00  0.00           C
ATOM   8312 3C31 POPE7 113      51.417 118.577  50.576  1.00  0.00           C
ATOM   8315 4C31 POPE7 113      50.857 118.666  51.995  1.00  0.00           C
ATOM   8318 5C31 POPE7 113      49.397 118.197  52.076  1.00  0.00           C
ATOM   8321 6C31 POPE7 113      48.766 118.397  53.455  1.00  0.00           C
ATOM   8325  NH3 POPE8 114     103.516  44.237  81.275  1.00  0.00           N
ATOM   8329  C12 POPE8 114     102.037  44.477  81.135  1.00  0.00           C
ATOM   8332  C11 POPE8 114     101.686  44.747  79.656  1.00  0.00           C
ATOM   8335  P   POPE8 114      99.897  45.027  77.905  1.00  0.00           P
ATOM   8336  O13 POPE8 114     100.816  45.947  77.195  1.00  0.00           O
ATOM   8337  O14 POPE8 114      99.916  43.607  77.525  1.00  0.00           O
ATOM   8338  O11 POPE8 114      98.427  45.627  77.866  1.00  0.00           O
ATOM   8339  O12 POPE8 114     100.296  45.047  79.455  1.00  0.00           O
ATOM   8340  C1  POPE8 114      97.527  45.357  76.775  1.00  0.00           C
ATOM   8343  C2  POPE8 114      97.336  46.567  75.786  1.00  0.00           C
ATOM   8345  O21 POPE8 114      97.416  46.047  74.435  1.00  0.00           O
ATOM   8346  C21 POPE8 114      96.697  46.657  73.505  1.00  0.00           C
ATOM   8347  O22 POPE8 114      96.026  47.667  73.665  1.00  0.00           O
ATOM   8348  C22 POPE8 114      96.737  45.857  72.195  1.00  0.00           C
ATOM   8351  C3  POPE8 114      98.376  47.697  76.025  1.00  0.00           C
ATOM   8354  O31 POPE8 114      98.446  48.647  74.945  1.00  0.00           O
ATOM   8355  C31 POPE8 114      97.907  49.847  75.115  1.00  0.00           C
ATOM   8356  O32 POPE8 114      97.336  50.207  76.135  1.00  0.00           O
ATOM   8357  C32 POPE8 114      97.936  50.527  73.746  1.00  0.00           C
ATOM   8360  C23 POPE8 114      96.576  46.737  70.935  1.00  0.00           C
ATOM   8363  C24 POPE8 114      96.476  45.967  69.615  1.00  0.00           C
ATOM   8366  C25 POPE8 114      97.747  45.176  69.275  1.00  0.00           C
ATOM   8369  C26 POPE8 114      97.686  44.547  67.886  1.00  0.00           C
ATOM   8372  C27 POPE8 114      99.017  43.887  67.496  1.00  0.00           C
ATOM   8375  C28 POPE8 114      98.967  43.207  66.115  1.00  0.00           C
ATOM   8378  C29 POPE8 114      98.427  41.797  66.195  1.00  0.00           C
ATOM   8380 0C21 POPE8 114      98.976  40.717  65.604  1.00  0.00           C
ATOM   8382 1C21 POPE8 114     100.186  40.727  64.705  1.00  0.00           C
ATOM   8385 2C21 POPE8 114     100.226  39.537  63.715  1.00  0.00           C
ATOM   8388 3C21 POPE8 114     100.307  38.167  64.406  1.00  0.00           C
ATOM   8391 4C21 POPE8 114     100.907  37.076  63.496  1.00  0.00           C
ATOM   8394 5C21 POPE8 114     100.946  35.697  64.165  1.00  0.00           C
ATOM   8397 6C21 POPE8 114      99.636  34.907  64.005  1.00  0.00           C
ATOM   8400 7C21 POPE8 114      99.667  33.577  64.766  1.00  0.00           C
ATOM   8403 8C21 POPE8 114      98.456  32.687  64.506  1.00  0.00           C
ATOM   8407  C33 POPE8 114      99.057  51.557  73.396  1.00  0.00           C
ATOM   8410  C34 POPE8 114      99.046  51.737  71.865  1.00  0.00           C
ATOM   8413  C35 POPE8 114      99.836  52.917  71.265  1.00  0.00           C
ATOM   8416  C36 POPE8 114      99.347  53.127  69.816  1.00  0.00           C
ATOM   8419  C37 POPE8 114     100.237  53.957  68.886  1.00  0.00           C
ATOM   8422  C38 POPE8 114      99.657  53.926  67.465  1.00  0.00           C
ATOM   8425  C39 POPE8 114     100.576  54.467  66.356  1.00  0.00           C
ATOM   8428 0C31 POPE8 114     100.547  55.997  66.165  1.00  0.00           C
ATOM   8431 1C31 POPE8 114     100.646  56.356  64.676  1.00  0.00           C
ATOM   8434 2C31 POPE8 114     100.676  57.857  64.376  1.00  0.00           C
ATOM   8437 3C31 POPE8 114     100.417  58.107  62.876  1.00  0.00           C
ATOM   8440 4C31 POPE8 114     100.667  59.557  62.435  1.00  0.00           C
ATOM   8443 5C31 POPE8 114     100.387  59.737  60.945  1.00  0.00           C
ATOM   8446 6C31 POPE8 114     100.797  61.107  60.405  1.00  0.00           C
ATOM   8450  NH3 POPE9 115      13.647 123.330  82.525  1.00  0.00           N
ATOM   8454  C12 POPE9 115      14.317 124.669  82.525  1.00  0.00           C
ATOM   8457  C11 POPE9 115      13.317 125.730  82.016  1.00  0.00           C
ATOM   8460  P   POPE9 115      15.177 127.509  81.395  1.00  0.00           P
ATOM   8461  O13 POPE9 115      16.247 127.369  82.415  1.00  0.00           O
ATOM   8462  O14 POPE9 115      15.077 128.820  80.725  1.00  0.00           O
ATOM   8463  O11 POPE9 115      15.397 126.359  80.326  1.00  0.00           O
ATOM   8464  O12 POPE9 115      13.817 127.059  82.024  1.00  0.00           O
ATOM   8465  C1  POPE9 115      14.587 126.240  79.166  1.00  0.00           C
ATOM   8468  C2  POPE9 115      15.377 126.650  77.905  1.00  0.00           C
ATOM   8470  O21 POPE9 115      14.867 125.949  76.765  1.00  0.00           O
ATOM   8471  C21 POPE9 115      13.627 126.229  76.415  1.00  0.00           C
ATOM   8472  O22 POPE9 115      12.917 127.108  76.876  1.00  0.00           O
ATOM   8473  C22 POPE9 115      13.237 125.310  75.265  1.00  0.00           C
ATOM   8476  C3  POPE9 115      16.877 126.299  78.045  1.00  0.00           C
ATOM   8479  O31 POPE9 115      17.627 126.880  76.955  1.00  0.00           O
ATOM   8480  C31 POPE9 115      18.757 126.240  76.655  1.00  0.00           C
ATOM   8481  O32 POPE9 115      19.117 125.170  77.086  1.00  0.00           O
ATOM   8482  C32 POPE9 115      19.507 127.180  75.705  1.00  0.00           C
ATOM   8485  C23 POPE9 115      12.687 126.119  74.066  1.00  0.00           C
ATOM   8488  C24 POPE9 115      13.217 125.560  72.746  1.00  0.00           C
ATOM   8491  C25 POPE9 115      12.637 126.219  71.496  1.00  0.00           C
ATOM   8494  C26 POPE9 115      12.637 125.230  70.316  1.00  0.00           C
ATOM   8497  C27 POPE9 115      12.177 125.820  68.976  1.00  0.00           C
ATOM   8500  C28 POPE9 115      12.087 124.760  67.845  1.00  0.00           C
ATOM   8503  C29 POPE9 115      13.427 124.139  67.515  1.00  0.00           C
ATOM   8505 0C21 POPE9 115      13.967 123.920  66.295  1.00  0.00           C
ATOM   8507 1C21 POPE9 115      13.387 124.200  64.935  1.00  0.00           C
ATOM   8510 2C21 POPE9 115      13.077 122.929  64.116  1.00  0.00           C
ATOM   8513 3C21 POPE9 115      13.427 123.090  62.636  1.00  0.00           C
ATOM   8516 4C21 POPE9 115      12.887 121.990  61.705  1.00  0.00           C
ATOM   8519 5C21 POPE9 115      13.217 120.547  62.115  1.00  0.00           C
ATOM   8522 6C21 POPE9 115      13.617 119.647  60.935  1.00  0.00           C
ATOM   8525 7C21 POPE9 115      13.527 118.157  61.264  1.00  0.00           C
ATOM   8528 8C21 POPE9 115      13.987 117.257  60.115  1.00  0.00           C
ATOM   8532  C33 POPE9 115      20.537 126.509  74.755  1.00  0.00           C
ATOM   8535  C34 POPE9 115      21.287 127.590  73.976  1.00  0.00           C
ATOM   8538  C35 POPE9 115      22.267 127.090  72.895  1.00  0.00           C
ATOM   8541  C36 POPE9 115      21.587 126.290  71.775  1.00  0.00           C
ATOM   8544  C37 POPE9 115      22.457 126.110  70.516  1.00  0.00           C
ATOM   8547  C38 POPE9 115      21.687 125.389  69.386  1.00  0.00           C
ATOM   8550  C39 POPE9 115      22.407 124.160  68.816  1.00  0.00           C
ATOM   8553 0C31 POPE9 115      23.617 124.490  67.925  1.00  0.00           C
ATOM   8556 1C31 POPE9 115      24.197 123.250  67.226  1.00  0.00           C
ATOM   8559 2C31 POPE9 115      24.417 123.500  65.726  1.00  0.00           C
ATOM   8562 3C31 POPE9 115      24.897 122.260  64.945  1.00  0.00           C
ATOM   8565 4C31 POPE9 115      24.787 122.439  63.426  1.00  0.00           C
ATOM   8568 5C31 POPE9 115      26.137 122.640  62.705  1.00  0.00           C
ATOM   8571 6C31 POPE9 115      25.987 122.800  61.194  1.00  0.00           C
ATOM   8575  NH3 POPE  116      71.946 100.806  36.626  1.00  0.00           N
ATOM   8579  C12 POPE  116      73.357 101.306  36.335  1.00  0.00           C
ATOM   8582  C11 POPE  116      74.446 100.217  36.496  1.00  0.00           C
ATOM   8585  P   POPE  116      77.077  99.937  36.255  1.00  0.00           P
ATOM   8586  O13 POPE  116      77.126  98.777  35.325  1.00  0.00           O
ATOM   8587  O14 POPE  116      78.217 100.867  36.125  1.00  0.00           O
ATOM   8588  O11 POPE  116      77.017  99.396  37.746  1.00  0.00           O
ATOM   8589  O12 POPE  116      75.717 100.697  36.026  1.00  0.00           O
ATOM   8590  C1  POPE  116      77.317 100.257  38.856  1.00  0.00           C
ATOM   8593  C2  POPE  116      78.467  99.717  39.745  1.00  0.00           C
ATOM   8595  O21 POPE  116      78.657 100.526  40.915  1.00  0.00           O
ATOM   8596  C21 POPE  116      77.656 100.456  41.785  1.00  0.00           C
ATOM   8597  O22 POPE  116      76.586 101.017  41.686  1.00  0.00           O
ATOM   8598  C22 POPE  116      78.007  99.426  42.845  1.00  0.00           C
ATOM   8601  C3  POPE  116      79.826  99.667  39.005  1.00  0.00           C
ATOM   8604  O31 POPE  116      80.816  99.117  39.895  1.00  0.00           O
ATOM   8605  C31 POPE  116      81.837  99.887  40.226  1.00  0.00           C
ATOM   8606  O32 POPE  116      82.136 100.947  39.716  1.00  0.00           O
ATOM   8607  C32 POPE  116      82.597  99.206  41.356  1.00  0.00           C
ATOM   8610  C23 POPE  116      77.527  99.857  44.245  1.00  0.00           C
ATOM   8613  C24 POPE  116      78.677  99.757  45.246  1.00  0.00           C
ATOM   8616  C25 POPE  116      78.247 100.156  46.655  1.00  0.00           C
ATOM   8619  C26 POPE  116      77.656  98.995  47.476  1.00  0.00           C
ATOM   8622  C27 POPE  116      78.226  99.036  48.905  1.00  0.00           C
ATOM   8625  C28 POPE  116      77.366  98.327  49.954  1.00  0.00           C
ATOM   8628  C29 POPE  116      77.687  98.906  51.305  1.00  0.00           C
ATOM   8630 0C21 POPE  116      77.597  98.316  52.505  1.00  0.00           C
ATOM   8632 1C21 POPE  116      77.157  96.916  52.806  1.00  0.00           C
ATOM   8635 2C21 POPE  116      77.786  96.437  54.125  1.00  0.00           C
ATOM   8638 3C21 POPE  116      79.327  96.367  54.116  1.00  0.00           C
ATOM   8641 4C21 POPE  116      79.897  95.977  55.485  1.00  0.00           C
ATOM   8644 5C21 POPE  116      81.366  96.387  55.696  1.00  0.00           C
ATOM   8647 6C21 POPE  116      82.376  95.606  54.845  1.00  0.00           C
ATOM   8650 7C21 POPE  116      83.817  96.037  55.145  1.00  0.00           C
ATOM   8653 8C21 POPE  116      84.887  95.196  54.446  1.00  0.00           C
ATOM   8657  C33 POPE  116      83.407 100.277  42.104  1.00  0.00           C
ATOM   8660  C34 POPE  116      83.917  99.867  43.485  1.00  0.00           C
ATOM   8663  C35 POPE  116      82.756  99.596  44.446  1.00  0.00           C
ATOM   8666  C36 POPE  116      83.137  99.667  45.924  1.00  0.00           C
ATOM   8669  C37 POPE  116      81.887  99.456  46.785  1.00  0.00           C
ATOM   8672  C38 POPE  116      82.157  99.356  48.285  1.00  0.00           C
ATOM   8675  C39 POPE  116      81.887 100.646  49.075  1.00  0.00           C
ATOM   8678 0C31 POPE  116      81.567 100.347  50.545  1.00  0.00           C
ATOM   8681 1C31 POPE  116      81.256 101.607  51.356  1.00  0.00           C
ATOM   8684 2C31 POPE  116      80.667 101.297  52.746  1.00  0.00           C
ATOM   8687 3C31 POPE  116      81.607 101.597  53.926  1.00  0.00           C
ATOM   8690 4C31 POPE  116      82.457 100.417  54.406  1.00  0.00           C
ATOM   8693 5C31 POPE  116      83.216 100.777  55.696  1.00  0.00           C
ATOM   8696 6C31 POPE  116      83.976  99.605  56.325  1.00  0.00           C
ATOM   8700  NH3 POPE  117      95.197  36.567  37.406  1.00  0.00           N
ATOM   8704  C12 POPE  117      95.077  35.407  36.465  1.00  0.00           C
ATOM   8707  C11 POPE  117      94.946  34.027  37.125  1.00  0.00           C
ATOM   8710  P   POPE  117      94.507  31.537  36.365  1.00  0.00           P
ATOM   8711  O13 POPE  117      93.817  30.917  35.215  1.00  0.00           O
ATOM   8712  O14 POPE  117      95.816  30.937  36.696  1.00  0.00           O
ATOM   8713  O11 POPE  117      93.586  31.497  37.655  1.00  0.00           O
ATOM   8714  O12 POPE  117      94.677  33.077  36.096  1.00  0.00           O
ATOM   8715  C1  POPE  117      94.157  31.447  38.955  1.00  0.00           C
ATOM   8718  C2  POPE  117      93.176  32.007  40.036  1.00  0.00           C
ATOM   8720  O21 POPE  117      92.997  31.057  41.096  1.00  0.00           O
ATOM   8721  C21 POPE  117      92.327  29.957  40.845  1.00  0.00           C
ATOM   8722  O22 POPE  117      91.887  29.547  39.786  1.00  0.00           O
ATOM   8723  C22 POPE  117      92.086  29.287  42.185  1.00  0.00           C
ATOM   8726  C3  POPE  117      91.807  32.547  39.495  1.00  0.00           C
ATOM   8729  O31 POPE  117      90.737  32.487  40.455  1.00  0.00           O
ATOM   8730  C31 POPE  117      90.897  33.117  41.604  1.00  0.00           C
ATOM   8731  O32 POPE  117      91.837  33.807  41.935  1.00  0.00           O
ATOM   8732  C32 POPE  117      89.736  32.777  42.536  1.00  0.00           C
ATOM   8735  C23 POPE  117      91.856  27.767  42.104  1.00  0.00           C
ATOM   8738  C24 POPE  117      92.086  27.117  43.465  1.00  0.00           C
ATOM   8741  C25 POPE  117      91.447  27.927  44.604  1.00  0.00           C
ATOM   8744  C26 POPE  117      91.497  27.217  45.956  1.00  0.00           C
ATOM   8747  C27 POPE  117      90.807  28.057  47.045  1.00  0.00           C
ATOM   8750  C28 POPE  117      91.147  27.607  48.465  1.00  0.00           C
ATOM   8753  C29 POPE  117      90.727  26.177  48.704  1.00  0.00           C
ATOM   8755 0C21 POPE  117      89.827  25.727  49.595  1.00  0.00           C
ATOM   8757 1C21 POPE  117      89.027  26.547  50.565  1.00  0.00           C
ATOM   8760 2C21 POPE  117      87.506  26.317  50.425  1.00  0.00           C
ATOM   8763 3C21 POPE  117      87.007  24.887  50.705  1.00  0.00           C
ATOM   8766 4C21 POPE  117      85.506  24.867  51.035  1.00  0.00           C
ATOM   8769 5C21 POPE  117      84.997  23.497  51.505  1.00  0.00           C
ATOM   8772 6C21 POPE  117      83.787  23.637  52.445  1.00  0.00           C
ATOM   8775 7C21 POPE  117      83.257  22.297  52.975  1.00  0.00           C
ATOM   8778 8C21 POPE  117      82.157  22.447  54.035  1.00  0.00           C
ATOM   8782  C33 POPE  117      89.986  33.247  43.996  1.00  0.00           C
ATOM   8785  C34 POPE  117      88.717  33.127  44.856  1.00  0.00           C
ATOM   8788  C35 POPE  117      88.906  33.727  46.255  1.00  0.00           C
ATOM   8791  C36 POPE  117      89.596  32.767  47.244  1.00  0.00           C
ATOM   8794  C37 POPE  117      89.857  33.447  48.596  1.00  0.00           C
ATOM   8797  C38 POPE  117      90.816  32.657  49.495  1.00  0.00           C
ATOM   8800  C39 POPE  117      90.167  31.487  50.265  1.00  0.00           C
ATOM   8803 0C31 POPE  117      90.247  31.667  51.795  1.00  0.00           C
ATOM   8806 1C31 POPE  117      89.897  30.387  52.566  1.00  0.00           C
ATOM   8809 2C31 POPE  117      90.727  30.197  53.846  1.00  0.00           C
ATOM   8812 3C31 POPE  117      90.127  30.837  55.106  1.00  0.00           C
ATOM   8815 4C31 POPE  117      90.976  30.517  56.356  1.00  0.00           C
ATOM   8818 5C31 POPE  117      90.377  30.967  57.685  1.00  0.00           C
ATOM   8821 6C31 POPE  117      91.196  30.537  58.895  1.00  0.00           C
ATOM   8825  NH3 POPE  118      46.157 112.127  79.505  1.00  0.00           N
ATOM   8829  C12 POPE  118      47.107 113.286  79.406  1.00  0.00           C
ATOM   8832  C11 POPE  118      48.547 112.886  79.765  1.00  0.00           C
ATOM   8835  P   POPE  118      50.266 114.517  78.725  1.00  0.00           P
ATOM   8836  O13 POPE  118      50.367 115.995  78.836  1.00  0.00           O
ATOM   8837  O14 POPE  118      51.477 113.677  78.805  1.00  0.00           O
ATOM   8838  O11 POPE  118      49.356 114.117  77.485  1.00  0.00           O
ATOM   8839  O12 POPE  118      49.327 114.065  79.915  1.00  0.00           O
ATOM   8840  C1  POPE  118      49.917 113.316  76.445  1.00  0.00           C
ATOM   8843  C2  POPE  118      48.967 113.316  75.226  1.00  0.00           C
ATOM   8845  O21 POPE  118      49.727 113.316  74.005  1.00  0.00           O
ATOM   8846  C21 POPE  118      50.347 114.426  73.685  1.00  0.00           C
ATOM   8847  O22 POPE  118      50.397 115.447  74.336  1.00  0.00           O
ATOM   8848  C22 POPE  118      51.017 114.216  72.336  1.00  0.00           C
ATOM   8851  C3  POPE  118      47.897 114.477  75.255  1.00  0.00           C
ATOM   8854  O31 POPE  118      47.337 114.797  73.965  1.00  0.00           O
ATOM   8855  C31 POPE  118      46.617 113.837  73.415  1.00  0.00           C
ATOM   8856  O32 POPE  118      46.317 112.777  73.935  1.00  0.00           O
ATOM   8857  C32 POPE  118      46.287 114.227  71.976  1.00  0.00           C
ATOM   8860  C23 POPE  118      51.237 115.557  71.616  1.00  0.00           C
ATOM   8863  C24 POPE  118      52.037 115.377  70.325  1.00  0.00           C
ATOM   8866  C25 POPE  118      53.507 115.037  70.556  1.00  0.00           C
ATOM   8869  C26 POPE  118      54.417 115.596  69.455  1.00  0.00           C
ATOM   8872  C27 POPE  118      55.847 115.047  69.536  1.00  0.00           C
ATOM   8875  C28 POPE  118      56.747 115.736  68.516  1.00  0.00           C
ATOM   8878  C29 POPE  118      58.227 115.466  68.525  1.00  0.00           C
ATOM   8880 0C21 POPE  118      58.946 114.337  68.656  1.00  0.00           C
ATOM   8882 1C21 POPE  118      58.457 112.917  68.816  1.00  0.00           C
ATOM   8885 2C21 POPE  118      58.557 112.127  67.496  1.00  0.00           C
ATOM   8888 3C21 POPE  118      59.747 111.157  67.465  1.00  0.00           C
ATOM   8891 4C21 POPE  118      59.837 110.426  66.115  1.00  0.00           C
ATOM   8894 5C21 POPE  118      60.797 109.227  66.156  1.00  0.00           C
ATOM   8897 6C21 POPE  118      60.957 108.587  64.775  1.00  0.00           C
ATOM   8900 7C21 POPE  118      62.057 107.516  64.735  1.00  0.00           C
ATOM   8903 8C21 POPE  118      62.217 106.887  63.356  1.00  0.00           C
ATOM   8907  C33 POPE  118      45.727 112.997  71.235  1.00  0.00           C
ATOM   8910  C34 POPE  118      45.047 113.337  69.906  1.00  0.00           C
ATOM   8913  C35 POPE  118      43.657 112.717  69.845  1.00  0.00           C
ATOM   8916  C36 POPE  118      43.147 112.437  68.426  1.00  0.00           C
ATOM   8919  C37 POPE  118      42.027 111.396  68.455  1.00  0.00           C
ATOM   8922  C38 POPE  118      41.656 110.877  67.065  1.00  0.00           C
ATOM   8925  C39 POPE  118      40.487 111.636  66.445  1.00  0.00           C
ATOM   8928 0C31 POPE  118      39.137 111.026  66.836  1.00  0.00           C
ATOM   8931 1C31 POPE  118      37.957 111.607  66.055  1.00  0.00           C
ATOM   8934 2C31 POPE  118      36.657 110.867  66.405  1.00  0.00           C
ATOM   8937 3C31 POPE  118      35.377 111.417  65.766  1.00  0.00           C
ATOM   8940 4C31 POPE  118      35.307 111.367  64.225  1.00  0.00           C
ATOM   8943 5C31 POPE  118      33.897 111.727  63.746  1.00  0.00           C
ATOM   8946 6C31 POPE  118      33.657 111.627  62.235  1.00  0.00           C
ATOM   8950  NH3 POPE  119      45.047  66.277  81.756  1.00  0.00           N
ATOM   8954  C12 POPE  119      45.657  64.907  81.665  1.00  0.00           C
ATOM   8957  C11 POPE  119      47.137  64.966  82.055  1.00  0.00           C
ATOM   8960  P   POPE  119      49.217  63.447  82.355  1.00  0.00           P
ATOM   8961  O13 POPE  119      49.517  64.497  83.365  1.00  0.00           O
ATOM   8962  O14 POPE  119      49.437  62.007  82.606  1.00  0.00           O
ATOM   8963  O11 POPE  119      50.097  63.897  81.126  1.00  0.00           O
ATOM   8964  O12 POPE  119      47.737  63.697  81.835  1.00  0.00           O
ATOM   8965  C1  POPE  119      51.457  63.417  81.185  1.00  0.00           C
ATOM   8968  C2  POPE  119      52.187  63.697  79.865  1.00  0.00           C
ATOM   8970  O21 POPE  119      53.597  63.747  80.115  1.00  0.00           O
ATOM   8971  C21 POPE  119      54.156  62.547  80.255  1.00  0.00           C
ATOM   8972  O22 POPE  119      54.626  62.146  81.305  1.00  0.00           O
ATOM   8973  C22 POPE  119      54.156  61.816  78.895  1.00  0.00           C
ATOM   8976  C3  POPE  119      51.747  65.017  79.166  1.00  0.00           C
ATOM   8979  O31 POPE  119      52.857  65.877  78.825  1.00  0.00           O
ATOM   8980  C31 POPE  119      53.617  65.757  77.735  1.00  0.00           C
ATOM   8981  O32 POPE  119      54.787  66.107  77.706  1.00  0.00           O
ATOM   8982  C32 POPE  119      52.897  65.207  76.505  1.00  0.00           C
ATOM   8985  C23 POPE  119      55.457  61.096  78.476  1.00  0.00           C
ATOM   8988  C24 POPE  119      55.567  60.917  76.955  1.00  0.00           C
ATOM   8991  C25 POPE  119      56.467  61.997  76.325  1.00  0.00           C
ATOM   8994  C26 POPE  119      56.717  61.797  74.816  1.00  0.00           C
ATOM   8997  C27 POPE  119      57.757  62.787  74.275  1.00  0.00           C
ATOM   9000  C28 POPE  119      58.077  62.617  72.774  1.00  0.00           C
ATOM   9003  C29 POPE  119      59.277  63.456  72.435  1.00  0.00           C
ATOM   9005 0C21 POPE  119      59.417  64.407  71.486  1.00  0.00           C
ATOM   9007 1C21 POPE  119      58.437  64.846  70.425  1.00  0.00           C
ATOM   9010 2C21 POPE  119      59.226  65.377  69.204  1.00  0.00           C
ATOM   9013 3C21 POPE  119      58.376  66.037  68.104  1.00  0.00           C
ATOM   9016 4C21 POPE  119      59.247  66.907  67.176  1.00  0.00           C
ATOM   9019 5C21 POPE  119      60.447  66.157  66.575  1.00  0.00           C
ATOM   9022 6C21 POPE  119      61.327  67.066  65.705  1.00  0.00           C
ATOM   9025 7C21 POPE  119      62.497  66.307  65.045  1.00  0.00           C
ATOM   9028 8C21 POPE  119      63.446  67.217  64.266  1.00  0.00           C
ATOM   9032  C33 POPE  119      53.327  65.967  75.226  1.00  0.00           C
ATOM   9035  C34 POPE  119      52.417  65.667  74.015  1.00  0.00           C
ATOM   9038  C35 POPE  119      52.297  66.877  73.076  1.00  0.00           C
ATOM   9041  C36 POPE  119      52.237  66.527  71.585  1.00  0.00           C
ATOM   9044  C37 POPE  119      52.077  67.807  70.745  1.00  0.00           C
ATOM   9047  C38 POPE  119      52.047  67.597  69.225  1.00  0.00           C
ATOM   9050  C39 POPE  119      53.357  67.037  68.635  1.00  0.00           C
ATOM   9053 0C31 POPE  119      53.327  67.066  67.105  1.00  0.00           C
ATOM   9056 1C31 POPE  119      54.477  66.277  66.445  1.00  0.00           C
ATOM   9059 2C31 POPE  119      54.247  66.057  64.945  1.00  0.00           C
ATOM   9062 3C31 POPE  119      54.537  67.297  64.075  1.00  0.00           C
ATOM   9065 4C31 POPE  119      55.987  67.367  63.595  1.00  0.00           C
ATOM   9068 5C31 POPE  119      56.207  68.427  62.496  1.00  0.00           C
ATOM   9071 6C31 POPE  119      57.626  68.417  61.935  1.00  0.00           C
ATOM   9075  NH3 POPE  120      82.177  53.457  32.256  1.00  0.00           N
ATOM   9079  C12 POPE  120      82.786  52.377  33.106  1.00  0.00           C
ATOM   9082  C11 POPE  120      84.307  52.507  33.085  1.00  0.00           C
ATOM   9085  P   POPE  120      86.447  51.457  34.096  1.00  0.00           P
ATOM   9086  O13 POPE  120      86.977  50.517  33.095  1.00  0.00           O
ATOM   9087  O14 POPE  120      86.937  52.857  34.066  1.00  0.00           O
ATOM   9088  O11 POPE  120      86.616  50.867  35.556  1.00  0.00           O
ATOM   9089  O12 POPE  120      84.876  51.477  33.885  1.00  0.00           O
ATOM   9090  C1  POPE  120      85.497  50.627  36.405  1.00  0.00           C
ATOM   9093  C2  POPE  120      85.816  50.927  37.905  1.00  0.00           C
ATOM   9095  O21 POPE  120      84.617  51.237  38.656  1.00  0.00           O
ATOM   9096  C21 POPE  120      83.766  50.227  38.806  1.00  0.00           C
ATOM   9097  O22 POPE  120      83.906  49.127  38.326  1.00  0.00           O
ATOM   9098  C22 POPE  120      82.747  50.617  39.895  1.00  0.00           C
ATOM   9101  C3  POPE  120      86.797  52.127  38.016  1.00  0.00           C
ATOM   9104  O31 POPE  120      86.837  52.727  39.336  1.00  0.00           O
ATOM   9105  C31 POPE  120      87.756  52.237  40.155  1.00  0.00           C
ATOM   9106  O32 POPE  120      88.437  51.237  39.976  1.00  0.00           O
ATOM   9107  C32 POPE  120      87.926  53.167  41.356  1.00  0.00           C
ATOM   9110  C23 POPE  120      81.607  51.577  39.506  1.00  0.00           C
ATOM   9113  C24 POPE  120      81.156  52.427  40.696  1.00  0.00           C
ATOM   9116  C25 POPE  120      79.887  53.227  40.386  1.00  0.00           C
ATOM   9119  C26 POPE  120      79.287  53.926  41.616  1.00  0.00           C
ATOM   9122  C27 POPE  120      77.876  54.477  41.316  1.00  0.00           C
ATOM   9125  C28 POPE  120      77.167  55.077  42.545  1.00  0.00           C
ATOM   9128  C29 POPE  120      75.717  55.357  42.235  1.00  0.00           C
ATOM   9130 0C21 POPE  120      74.696  55.447  43.105  1.00  0.00           C
ATOM   9132 1C21 POPE  120      74.767  55.347  44.615  1.00  0.00           C
ATOM   9135 2C21 POPE  120      74.487  56.727  45.236  1.00  0.00           C
ATOM   9138 3C21 POPE  120      74.317  56.687  46.766  1.00  0.00           C
ATOM   9141 4C21 POPE  120      74.177  58.107  47.325  1.00  0.00           C
ATOM   9144 5C21 POPE  120      74.217  58.177  48.856  1.00  0.00           C
ATOM   9147 6C21 POPE  120      74.427  59.617  49.345  1.00  0.00           C
ATOM   9150 7C21 POPE  120      74.607  59.727  50.856  1.00  0.00           C
ATOM   9153 8C21 POPE  120      74.907  61.147  51.325  1.00  0.00           C
ATOM   9157  C33 POPE  120      87.907  52.427  42.715  1.00  0.00           C
ATOM   9160  C34 POPE  120      88.057  53.367  43.916  1.00  0.00           C
ATOM   9163  C35 POPE  120      87.556  52.737  45.226  1.00  0.00           C
ATOM   9166  C36 POPE  120      87.247  53.777  46.306  1.00  0.00           C
ATOM   9169  C37 POPE  120      86.256  53.247  47.365  1.00  0.00           C
ATOM   9172  C38 POPE  120      85.876  54.307  48.415  1.00  0.00           C
ATOM   9175  C39 POPE  120      86.607  54.137  49.755  1.00  0.00           C
ATOM   9178 0C31 POPE  120      85.876  53.177  50.696  1.00  0.00           C
ATOM   9181 1C31 POPE  120      86.497  53.077  52.095  1.00  0.00           C
ATOM   9184 2C31 POPE  120      85.617  52.277  53.065  1.00  0.00           C
ATOM   9187 3C31 POPE  120      86.177  52.177  54.495  1.00  0.00           C
ATOM   9190 4C31 POPE  120      86.317  53.537  55.195  1.00  0.00           C
ATOM   9193 5C31 POPE  120      86.597  53.407  56.695  1.00  0.00           C
ATOM   9196 6C31 POPE  120      86.686  54.767  57.406  1.00  0.00           C
ATOM   9200  NH3 POPE  121     110.617  69.077  83.395  1.00  0.00           N
ATOM   9204  C12 POPE  121     111.447  68.487  82.285  1.00  0.00           C
ATOM   9207  C11 POPE  121     112.896  68.267  82.715  1.00  0.00           C
ATOM   9210  P   POPE  121     115.107  67.187  81.906  1.00  0.00           P
ATOM   9211  O13 POPE  121     115.696  68.537  81.744  1.00  0.00           O
ATOM   9212  O14 POPE  121     115.466  66.367  83.085  1.00  0.00           O
ATOM   9213  O11 POPE  121     115.407  66.307  80.634  1.00  0.00           O
ATOM   9214  O12 POPE  121     113.537  67.317  81.844  1.00  0.00           O
ATOM   9215  C1  POPE  121     114.736  65.057  80.545  1.00  0.00           C
ATOM   9218  C2  POPE  121     115.657  64.057  79.826  1.00  0.00           C
ATOM   9220  O21 POPE  121     115.146  62.757  80.115  1.00  0.00           O
ATOM   9221  C21 POPE  121     114.787  61.837  79.204  1.00  0.00           C
ATOM   9222  O22 POPE  121     114.766  60.637  79.425  1.00  0.00           O
ATOM   9223  C22 POPE  121     114.256  62.427  77.896  1.00  0.00           C
ATOM   9226  C3  POPE  121     117.126  64.167  80.354  1.00  0.00           C
ATOM   9229  O31 POPE  121     118.106  63.337  79.686  1.00  0.00           O
ATOM   9230  C31 POPE  121     117.926  63.176  78.385  1.00  0.00           C
ATOM   9231  O32 POPE  121     117.346  62.247  77.866  1.00  0.00           O
ATOM   9232  C32 POPE  121     118.417  64.407  77.625  1.00  0.00           C
ATOM   9235  C23 POPE  121     114.237  61.337  76.806  1.00  0.00           C
ATOM   9238  C24 POPE  121     113.397  61.697  75.585  1.00  0.00           C
ATOM   9241  C25 POPE  121     113.567  60.647  74.484  1.00  0.00           C
ATOM   9244  C26 POPE  121     112.777  61.027  73.234  1.00  0.00           C
ATOM   9247  C27 POPE  121     112.997  60.057  72.065  1.00  0.00           C
ATOM   9250  C28 POPE  121     112.327  60.527  70.766  1.00  0.00           C
ATOM   9253  C29 POPE  121     112.926  61.797  70.215  1.00  0.00           C
ATOM   9255 0C21 POPE  121     113.327  62.027  68.965  1.00  0.00           C
ATOM   9257 1C21 POPE  121     113.307  61.057  67.806  1.00  0.00           C
ATOM   9260 2C21 POPE  121     114.446  61.377  66.826  1.00  0.00           C
ATOM   9263 3C21 POPE  121     114.237  62.697  66.055  1.00  0.00           C
ATOM   9266 4C21 POPE  121     115.506  63.176  65.345  1.00  0.00           C
ATOM   9269 5C21 POPE  121     115.197  63.917  64.046  1.00  0.00           C
ATOM   9272 6C21 POPE  121     114.216  65.097  64.196  1.00  0.00           C
ATOM   9275 7C21 POPE  121     113.887  65.647  62.806  1.00  0.00           C
ATOM   9278 8C21 POPE  121     112.997  66.886  62.765  1.00  0.00           C
ATOM   9282  C33 POPE  121     118.267  64.127  76.115  1.00  0.00           C
ATOM   9285  C34 POPE  121     118.866  65.217  75.236  1.00  0.00           C
ATOM   9288  C35 POPE  121     118.796  64.797  73.765  1.00  0.00           C
ATOM   9291  C36 POPE  121     119.747  65.577  72.855  1.00  0.00           C
ATOM   9294  C37 POPE  121     120.137  64.747  71.626  1.00  0.00           C
ATOM   9297  C38 POPE  121     121.377  65.267  70.896  1.00  0.00           C
ATOM   9300  C39 POPE  121     120.976  66.107  69.685  1.00  0.00           C
ATOM   9303 0C31 POPE  121     120.687  65.277  68.435  1.00  0.00           C
ATOM   9306 1C31 POPE  121     119.946  66.146  67.426  1.00  0.00           C
ATOM   9309 2C31 POPE  121     120.027  65.717  65.955  1.00  0.00           C
ATOM   9312 3C31 POPE  121     119.586  66.897  65.085  1.00  0.00           C
ATOM   9315 4C31 POPE  121     119.237  66.536  63.645  1.00  0.00           C
ATOM   9318 5C31 POPE  121     118.747  67.777  62.886  1.00  0.00           C
ATOM   9321 6C31 POPE  121     118.206  67.466  61.486  1.00  0.00           C
ATOM   9325  NH3 POPE  122     119.827  86.597  78.895  1.00  0.00           N
ATOM   9329  C12 POPE  122     120.056  87.936  79.536  1.00  0.00           C
ATOM   9332  C11 POPE  122     118.707  88.456  80.016  1.00  0.00           C
ATOM   9335  P   POPE  122     118.097  90.917  80.625  1.00  0.00           P
ATOM   9336  O13 POPE  122     116.797  90.497  80.075  1.00  0.00           O
ATOM   9337  O14 POPE  122     118.106  91.617  81.946  1.00  0.00           O
ATOM   9338  O11 POPE  122     118.976  91.627  79.476  1.00  0.00           O
ATOM   9339  O12 POPE  122     118.947  89.605  80.816  1.00  0.00           O
ATOM   9340  C1  POPE  122     118.537  91.495  78.105  1.00  0.00           C
ATOM   9343  C2  POPE  122     119.426  92.206  77.025  1.00  0.00           C
ATOM   9345  O21 POPE  122     118.787  91.916  75.766  1.00  0.00           O
ATOM   9346  C21 POPE  122     118.906  92.815  74.795  1.00  0.00           C
ATOM   9347  O22 POPE  122     119.477  93.876  74.865  1.00  0.00           O
ATOM   9348  C22 POPE  122     118.157  92.297  73.566  1.00  0.00           C
ATOM   9351  C3  POPE  122     120.897  91.667  77.016  1.00  0.00           C
ATOM   9354  O31 POPE  122     121.847  92.527  76.336  1.00  0.00           O
ATOM   9355  C31 POPE  122     122.066  92.257  75.045  1.00  0.00           C
ATOM   9356  O32 POPE  122     121.427  91.457  74.376  1.00  0.00           O
ATOM   9357  C32 POPE  122     123.277  93.057  74.536  1.00  0.00           C
ATOM   9360  C23 POPE  122     118.777  92.815  72.255  1.00  0.00           C
ATOM   9363  C24 POPE  122     118.176  92.147  71.005  1.00  0.00           C
ATOM   9366  C25 POPE  122     119.247  92.007  69.935  1.00  0.00           C
ATOM   9369  C26 POPE  122     118.756  91.737  68.505  1.00  0.00           C
ATOM   9372  C27 POPE  122     119.887  92.007  67.505  1.00  0.00           C
ATOM   9375  C28 POPE  122     119.437  91.926  66.036  1.00  0.00           C
ATOM   9378  C29 POPE  122     119.557  90.547  65.436  1.00  0.00           C
ATOM   9380 0C21 POPE  122     120.027  90.266  64.204  1.00  0.00           C
ATOM   9382 1C21 POPE  122     120.487  91.287  63.196  1.00  0.00           C
ATOM   9385 2C21 POPE  122     119.326  92.087  62.566  1.00  0.00           C
ATOM   9388 3C21 POPE  122     118.397  91.227  61.696  1.00  0.00           C
ATOM   9391 4C21 POPE  122     116.996  91.826  61.496  1.00  0.00           C
ATOM   9394 5C21 POPE  122     116.926  93.026  60.545  1.00  0.00           C
ATOM   9397 6C21 POPE  122     115.466  93.407  60.265  1.00  0.00           C
ATOM   9400 7C21 POPE  122     115.337  94.717  59.476  1.00  0.00           C
ATOM   9403 8C21 POPE  122     113.887  95.167  59.275  1.00  0.00           C
ATOM   9407  C33 POPE  122     123.397  93.197  72.985  1.00  0.00           C
ATOM   9410  C34 POPE  122     123.027  94.605  72.476  1.00  0.00           C
ATOM   9413  C35 POPE  122     123.917  95.156  71.335  1.00  0.00           C
ATOM   9416  C36 POPE  122     123.647  94.527  69.965  1.00  0.00           C
ATOM   9419  C37 POPE  122     124.387  95.175  68.786  1.00  0.00           C
ATOM   9422  C38 POPE  122     123.677  94.927  67.445  1.00  0.00           C
ATOM   9425  C39 POPE  122     122.537  95.926  67.176  1.00  0.00           C
ATOM   9428 0C31 POPE  122     121.877  95.736  65.805  1.00  0.00           C
ATOM   9431 1C31 POPE  122     120.917  96.887  65.454  1.00  0.00           C
ATOM   9434 2C31 POPE  122     120.277  96.737  64.066  1.00  0.00           C
ATOM   9437 3C31 POPE  122     121.277  96.977  62.915  1.00  0.00           C
ATOM   9440 4C31 POPE  122     121.037  96.066  61.696  1.00  0.00           C
ATOM   9443 5C31 POPE  122     122.187  96.157  60.696  1.00  0.00           C
ATOM   9446 6C31 POPE  122     122.037  95.217  59.495  1.00  0.00           C
ATOM   9450  NH3 POPE  123      20.217 114.257  33.246  1.00  0.00           N
ATOM   9454  C12 POPE  123      19.957 114.767  34.636  1.00  0.00           C
ATOM   9457  C11 POPE  123      18.467 115.027  34.795  1.00  0.00           C
ATOM   9460  P   POPE  123      16.647 116.096  36.236  1.00  0.00           P
ATOM   9461  O13 POPE  123      16.547 117.537  36.525  1.00  0.00           O
ATOM   9462  O14 POPE  123      15.887 115.566  35.086  1.00  0.00           O
ATOM   9463  O11 POPE  123      16.357 115.277  37.545  1.00  0.00           O
ATOM   9464  O12 POPE  123      18.197 115.806  35.976  1.00  0.00           O
ATOM   9465  C1  POPE  123      15.217 115.507  38.365  1.00  0.00           C
ATOM   9468  C2  POPE  123      15.677 115.855  39.805  1.00  0.00           C
ATOM   9470  O21 POPE  123      14.667 115.536  40.756  1.00  0.00           O
ATOM   9471  C21 POPE  123      13.647 116.337  40.976  1.00  0.00           C
ATOM   9472  O22 POPE  123      13.357 117.357  40.366  1.00  0.00           O
ATOM   9473  C22 POPE  123      12.917 115.786  42.206  1.00  0.00           C
ATOM   9476  C3  POPE  123      16.247 117.307  39.895  1.00  0.00           C
ATOM   9479  O31 POPE  123      16.207 117.867  41.226  1.00  0.00           O
ATOM   9480  C31 POPE  123      17.107 117.397  42.095  1.00  0.00           C
ATOM   9481  O32 POPE  123      18.007 116.627  41.826  1.00  0.00           O
ATOM   9482  C32 POPE  123      16.877 118.127  43.424  1.00  0.00           C
ATOM   9485  C23 POPE  123      12.447 116.877  43.185  1.00  0.00           C
ATOM   9488  C24 POPE  123      12.217 116.327  44.586  1.00  0.00           C
ATOM   9491  C25 POPE  123      11.047 115.336  44.715  1.00  0.00           C
ATOM   9494  C26 POPE  123      10.857 114.897  46.176  1.00  0.00           C
ATOM   9497  C27 POPE  123       9.517 114.206  46.435  1.00  0.00           C
ATOM   9500  C28 POPE  123       9.327 113.827  47.915  1.00  0.00           C
ATOM   9503  C29 POPE  123       9.847 112.447  48.235  1.00  0.00           C
ATOM   9505 0C21 POPE  123      10.457 112.077  49.376  1.00  0.00           C
ATOM   9507 1C21 POPE  123      10.787 112.977  50.545  1.00  0.00           C
ATOM   9510 2C21 POPE  123       9.637 113.267  51.535  1.00  0.00           C
ATOM   9513 3C21 POPE  123      10.097 114.316  52.555  1.00  0.00           C
ATOM   9516 4C21 POPE  123       9.007 114.876  53.485  1.00  0.00           C
ATOM   9519 5C21 POPE  123       9.287 114.596  54.966  1.00  0.00           C
ATOM   9522 6C21 POPE  123       8.477 115.526  55.875  1.00  0.00           C
ATOM   9525 7C21 POPE  123       8.807 115.336  57.356  1.00  0.00           C
ATOM   9528 8C21 POPE  123       8.097 116.367  58.245  1.00  0.00           C
ATOM   9532  C33 POPE  123      16.527 117.217  44.625  1.00  0.00           C
ATOM   9535  C34 POPE  123      16.147 118.066  45.854  1.00  0.00           C
ATOM   9538  C35 POPE  123      16.417 117.397  47.206  1.00  0.00           C
ATOM   9541  C36 POPE  123      17.487 118.137  48.025  1.00  0.00           C
ATOM   9544  C37 POPE  123      17.687 117.516  49.406  1.00  0.00           C
ATOM   9547  C38 POPE  123      18.917 118.087  50.106  1.00  0.00           C
ATOM   9550  C39 POPE  123      19.197 117.427  51.455  1.00  0.00           C
ATOM   9553 0C31 POPE  123      20.577 117.815  52.006  1.00  0.00           C
ATOM   9556 1C31 POPE  123      20.817 117.236  53.406  1.00  0.00           C
ATOM   9559 2C31 POPE  123      22.037 117.807  54.125  1.00  0.00           C
ATOM   9562 3C31 POPE  123      23.397 117.297  53.645  1.00  0.00           C
ATOM   9565 4C31 POPE  123      24.397 117.245  54.816  1.00  0.00           C
ATOM   9568 5C31 POPE  123      25.837 116.937  54.406  1.00  0.00           C
ATOM   9571 6C31 POPE  123      26.747 116.727  55.615  1.00  0.00           C
ATOM   9575  NH3 POPE  124      36.827 116.096  34.466  1.00  0.00           N
ATOM   9579  C12 POPE  124      37.137 114.617  34.566  1.00  0.00           C
ATOM   9582  C11 POPE  124      38.657 114.316  34.476  1.00  0.00           C
ATOM   9585  P   POPE  124      40.377 112.376  34.816  1.00  0.00           P
ATOM   9586  O13 POPE  124      40.767 111.207  33.996  1.00  0.00           O
ATOM   9587  O14 POPE  124      41.307 113.517  34.686  1.00  0.00           O
ATOM   9588  O11 POPE  124      40.207 111.856  36.316  1.00  0.00           O
ATOM   9589  O12 POPE  124      38.917 112.896  34.445  1.00  0.00           O
ATOM   9590  C1  POPE  124      39.247 112.507  37.165  1.00  0.00           C
ATOM   9593  C2  POPE  124      39.047 111.797  38.536  1.00  0.00           C
ATOM   9595  O21 POPE  124      39.957 112.397  39.466  1.00  0.00           O
ATOM   9596  C21 POPE  124      41.097 111.856  39.795  1.00  0.00           C
ATOM   9597  O22 POPE  124      41.577 110.797  39.406  1.00  0.00           O
ATOM   9598  C22 POPE  124      41.767 112.786  40.805  1.00  0.00           C
ATOM   9601  C3  POPE  124      38.977 110.227  38.536  1.00  0.00           C
ATOM   9604  O31 POPE  124      39.117 109.697  39.875  1.00  0.00           O
ATOM   9605  C31 POPE  124      38.047 109.745  40.656  1.00  0.00           C
ATOM   9606  O32 POPE  124      37.067 109.036  40.586  1.00  0.00           O
ATOM   9607  C32 POPE  124      38.187 110.907  41.616  1.00  0.00           C
ATOM   9610  C23 POPE  124      42.017 112.147  42.194  1.00  0.00           C
ATOM   9613  C24 POPE  124      42.947 113.036  43.016  1.00  0.00           C
ATOM   9616  C25 POPE  124      42.967 112.717  44.516  1.00  0.00           C
ATOM   9619  C26 POPE  124      44.127 113.467  45.195  1.00  0.00           C
ATOM   9622  C27 POPE  124      43.867 113.855  46.655  1.00  0.00           C
ATOM   9625  C28 POPE  124      45.107 114.547  47.266  1.00  0.00           C
ATOM   9628  C29 POPE  124      44.807 115.676  48.216  1.00  0.00           C
ATOM   9630 0C21 POPE  124      45.117 115.727  49.525  1.00  0.00           C
ATOM   9632 1C21 POPE  124      45.787 114.636  50.335  1.00  0.00           C
ATOM   9635 2C21 POPE  124      47.327 114.605  50.166  1.00  0.00           C
ATOM   9638 3C21 POPE  124      48.027 113.717  51.216  1.00  0.00           C
ATOM   9641 4C21 POPE  124      48.847 112.556  50.615  1.00  0.00           C
ATOM   9644 5C21 POPE  124      50.187 112.316  51.325  1.00  0.00           C
ATOM   9647 6C21 POPE  124      51.336 113.106  50.675  1.00  0.00           C
ATOM   9650 7C21 POPE  124      52.707 112.796  51.286  1.00  0.00           C
ATOM   9653 8C21 POPE  124      53.857 113.386  50.485  1.00  0.00           C
ATOM   9657  C33 POPE  124      37.017 111.057  42.606  1.00  0.00           C
ATOM   9660  C34 POPE  124      36.967 112.527  43.025  1.00  0.00           C
ATOM   9663  C35 POPE  124      35.867 112.877  44.005  1.00  0.00           C
ATOM   9666  C36 POPE  124      36.137 112.307  45.405  1.00  0.00           C
ATOM   9669  C37 POPE  124      35.247 112.966  46.455  1.00  0.00           C
ATOM   9672  C38 POPE  124      35.437 112.357  47.835  1.00  0.00           C
ATOM   9675  C39 POPE  124      34.457 112.896  48.875  1.00  0.00           C
ATOM   9678 0C31 POPE  124      34.817 114.267  49.455  1.00  0.00           C
ATOM   9681 1C31 POPE  124      34.107 114.486  50.805  1.00  0.00           C
ATOM   9684 2C31 POPE  124      34.446 115.806  51.496  1.00  0.00           C
ATOM   9687 3C31 POPE  124      33.367 116.887  51.386  1.00  0.00           C
ATOM   9690 4C31 POPE  124      32.057 116.536  52.106  1.00  0.00           C
ATOM   9693 5C31 POPE  124      31.107 117.737  52.205  1.00  0.00           C
ATOM   9696 6C31 POPE  124      29.797 117.437  52.955  1.00  0.00           C
ATOM   9700  NH3 POPE  125      43.227 116.565  32.765  1.00  0.00           N
ATOM   9704  C12 POPE  125      42.327 117.646  32.216  1.00  0.00           C
ATOM   9707  C11 POPE  125      41.097 117.766  33.106  1.00  0.00           C
ATOM   9710  P   POPE  125      38.667 118.637  32.795  1.00  0.00           P
ATOM   9711  O13 POPE  125      38.037 119.897  32.356  1.00  0.00           O
ATOM   9712  O14 POPE  125      38.207 117.387  32.156  1.00  0.00           O
ATOM   9713  O11 POPE  125      38.537 118.355  34.356  1.00  0.00           O
ATOM   9714  O12 POPE  125      40.227 118.766  32.575  1.00  0.00           O
ATOM   9715  C1  POPE  125      38.737 119.367  35.335  1.00  0.00           C
ATOM   9718  C2  POPE  125      38.987 118.666  36.696  1.00  0.00           C
ATOM   9720  O21 POPE  125      39.097 119.676  37.705  1.00  0.00           O
ATOM   9721  C21 POPE  125      38.717 119.507  38.986  1.00  0.00           C
ATOM   9722  O22 POPE  125      38.917 120.347  39.846  1.00  0.00           O
ATOM   9723  C22 POPE  125      37.987 118.197  39.306  1.00  0.00           C
ATOM   9726  C3  POPE  125      40.297 117.815  36.616  1.00  0.00           C
ATOM   9729  O31 POPE  125      40.527 116.956  37.736  1.00  0.00           O
ATOM   9730  C31 POPE  125      41.287 117.257  38.816  1.00  0.00           C
ATOM   9731  O32 POPE  125      41.406 116.495  39.755  1.00  0.00           O
ATOM   9732  C32 POPE  125      42.007 118.617  38.716  1.00  0.00           C
ATOM   9735  C23 POPE  125      37.957 117.936  40.836  1.00  0.00           C
ATOM   9738  C24 POPE  125      37.757 116.446  41.166  1.00  0.00           C
ATOM   9741  C25 POPE  125      37.797 116.107  42.666  1.00  0.00           C
ATOM   9744  C26 POPE  125      39.117 116.495  43.354  1.00  0.00           C
ATOM   9747  C27 POPE  125      39.547 115.576  44.525  1.00  0.00           C
ATOM   9750  C28 POPE  125      39.197 116.057  45.956  1.00  0.00           C
ATOM   9753  C29 POPE  125      37.727 116.137  46.226  1.00  0.00           C
ATOM   9755 0C21 POPE  125      37.147 116.686  47.305  1.00  0.00           C
ATOM   9757 1C21 POPE  125      37.797 117.337  48.494  1.00  0.00           C
ATOM   9760 2C21 POPE  125      37.077 118.626  48.955  1.00  0.00           C
ATOM   9763 3C21 POPE  125      37.147 118.837  50.485  1.00  0.00           C
ATOM   9766 4C21 POPE  125      36.117 119.837  51.035  1.00  0.00           C
ATOM   9769 5C21 POPE  125      36.647 121.266  51.246  1.00  0.00           C
ATOM   9772 6C21 POPE  125      36.077 122.309  50.265  1.00  0.00           C
ATOM   9775 7C21 POPE  125      36.477 123.729  50.675  1.00  0.00           C
ATOM   9778 8C21 POPE  125      35.757 124.829  49.895  1.00  0.00           C
ATOM   9782  C33 POPE  125      42.397 119.257  40.075  1.00  0.00           C
ATOM   9785  C34 POPE  125      42.437 120.786  39.945  1.00  0.00           C
ATOM   9788  C35 POPE  125      42.917 121.546  41.185  1.00  0.00           C
ATOM   9791  C36 POPE  125      44.387 121.266  41.515  1.00  0.00           C
ATOM   9794  C37 POPE  125      44.946 122.199  42.596  1.00  0.00           C
ATOM   9797  C38 POPE  125      46.397 121.840  42.975  1.00  0.00           C
ATOM   9800  C39 POPE  125      46.887 122.560  44.225  1.00  0.00           C
ATOM   9803 0C31 POPE  125      47.656 123.850  43.905  1.00  0.00           C
ATOM   9806 1C31 POPE  125      48.327 124.459  45.145  1.00  0.00           C
ATOM   9809 2C31 POPE  125      48.977 125.828  44.895  1.00  0.00           C
ATOM   9812 3C31 POPE  125      47.967 126.850  44.385  1.00  0.00           C
ATOM   9815 4C31 POPE  125      48.427 128.309  44.485  1.00  0.00           C
ATOM   9818 5C31 POPE  125      47.277 129.279  44.195  1.00  0.00           C
ATOM   9821 6C31 POPE  125      47.497 130.669  44.805  1.00  0.00           C
ATOM   9825  NH3 POPE  126      18.237  20.907  35.854  1.00  0.00           N
ATOM   9829  C12 POPE  126      19.677  20.677  36.275  1.00  0.00           C
ATOM   9832  C11 POPE  126      20.167  19.247  35.915  1.00  0.00           C
ATOM   9835  P   POPE  126      22.757  19.497  35.395  1.00  0.00           P
ATOM   9836  O13 POPE  126      22.277  20.627  34.575  1.00  0.00           O
ATOM   9837  O14 POPE  126      23.307  18.347  34.656  1.00  0.00           O
ATOM   9838  O11 POPE  126      23.747  19.987  36.505  1.00  0.00           O
ATOM   9839  O12 POPE  126      21.527  18.987  36.295  1.00  0.00           O
ATOM   9840  C1  POPE  126      23.267  20.557  37.726  1.00  0.00           C
ATOM   9843  C2  POPE  126      23.327  19.567  38.926  1.00  0.00           C
ATOM   9845  O21 POPE  126      23.487  20.417  40.085  1.00  0.00           O
ATOM   9846  C21 POPE  126      22.987  20.007  41.226  1.00  0.00           C
ATOM   9847  O22 POPE  126      23.007  18.877  41.686  1.00  0.00           O
ATOM   9848  C22 POPE  126      22.297  21.197  41.885  1.00  0.00           C
ATOM   9851  C3  POPE  126      24.467  18.517  38.746  1.00  0.00           C
ATOM   9854  O31 POPE  126      24.467  17.547  39.815  1.00  0.00           O
ATOM   9855  C31 POPE  126      25.467  16.687  39.795  1.00  0.00           C
ATOM   9856  O32 POPE  126      26.267  16.547  38.895  1.00  0.00           O
ATOM   9857  C32 POPE  126      25.507  15.997  41.156  1.00  0.00           C
ATOM   9860  C23 POPE  126      21.847  20.917  43.336  1.00  0.00           C
ATOM   9863  C24 POPE  126      20.837  21.977  43.774  1.00  0.00           C
ATOM   9866  C25 POPE  126      21.267  22.747  45.024  1.00  0.00           C
ATOM   9869  C26 POPE  126      20.827  22.137  46.356  1.00  0.00           C
ATOM   9872  C27 POPE  126      21.237  23.057  47.524  1.00  0.00           C
ATOM   9875  C28 POPE  126      20.257  23.067  48.716  1.00  0.00           C
ATOM   9878  C29 POPE  126      20.527  22.037  49.776  1.00  0.00           C
ATOM   9880 0C21 POPE  126      20.757  22.307  51.075  1.00  0.00           C
ATOM   9882 1C21 POPE  126      20.767  23.677  51.735  1.00  0.00           C
ATOM   9885 2C21 POPE  126      20.397  23.637  53.235  1.00  0.00           C
ATOM   9888 3C21 POPE  126      21.457  22.957  54.125  1.00  0.00           C
ATOM   9891 4C21 POPE  126      20.897  22.337  55.415  1.00  0.00           C
ATOM   9894 5C21 POPE  126      21.647  21.067  55.845  1.00  0.00           C
ATOM   9897 6C21 POPE  126      22.987  21.287  56.566  1.00  0.00           C
ATOM   9900 7C21 POPE  126      23.687  19.947  56.845  1.00  0.00           C
ATOM   9903 8C21 POPE  126      24.876  20.047  57.796  1.00  0.00           C
ATOM   9907  C33 POPE  126      26.767  15.117  41.306  1.00  0.00           C
ATOM   9910  C34 POPE  126      27.057  14.667  42.746  1.00  0.00           C
ATOM   9913  C35 POPE  126      28.227  13.677  42.746  1.00  0.00           C
ATOM   9916  C36 POPE  126      29.557  14.157  43.365  1.00  0.00           C
ATOM   9919  C37 POPE  126      30.637  13.097  43.095  1.00  0.00           C
ATOM   9922  C38 POPE  126      32.047  13.357  43.656  1.00  0.00           C
ATOM   9925  C39 POPE  126      32.167  13.107  45.166  1.00  0.00           C
ATOM   9928 0C31 POPE  126      33.577  13.407  45.726  1.00  0.00           C
ATOM   9931 1C31 POPE  126      33.637  13.397  47.266  1.00  0.00           C
ATOM   9934 2C31 POPE  126      35.047  13.697  47.796  1.00  0.00           C
ATOM   9937 3C31 POPE  126      35.297  15.177  48.135  1.00  0.00           C
ATOM   9940 4C31 POPE  126      36.767  15.427  48.535  1.00  0.00           C
ATOM   9943 5C31 POPE  126      37.017  16.807  49.155  1.00  0.00           C
ATOM   9946 6C31 POPE  126      38.497  17.027  49.525  1.00  0.00           C
ATOM   9950  NH3 POPE  127      19.297  57.567  36.785  1.00  0.00           N
ATOM   9954  C12 POPE  127      19.027  56.287  37.525  1.00  0.00           C
ATOM   9957  C11 POPE  127      18.997  55.067  36.595  1.00  0.00           C
ATOM   9960  P   POPE  127      19.377  52.537  37.226  1.00  0.00           P
ATOM   9961  O13 POPE  127      18.377  51.547  36.775  1.00  0.00           O
ATOM   9962  O14 POPE  127      20.577  52.727  36.395  1.00  0.00           O
ATOM   9963  O11 POPE  127      19.887  52.167  38.685  1.00  0.00           O
ATOM   9964  O12 POPE  127      18.697  53.937  37.395  1.00  0.00           O
ATOM   9965  C1  POPE  127      19.757  53.167  39.706  1.00  0.00           C
ATOM   9968  C2  POPE  127      20.097  52.557  41.075  1.00  0.00           C
ATOM   9970  O21 POPE  127      20.227  53.637  42.035  1.00  0.00           O
ATOM   9971  C21 POPE  127      19.087  53.987  42.645  1.00  0.00           C
ATOM   9972  O22 POPE  127      18.067  53.326  42.645  1.00  0.00           O
ATOM   9973  C22 POPE  127      19.307  55.307  43.375  1.00  0.00           C
ATOM   9976  C3  POPE  127      21.427  51.777  40.956  1.00  0.00           C
ATOM   9979  O31 POPE  127      21.787  51.167  42.215  1.00  0.00           O
ATOM   9980  C31 POPE  127      21.947  49.857  42.215  1.00  0.00           C
ATOM   9981  O32 POPE  127      21.927  49.137  41.216  1.00  0.00           O
ATOM   9982  C32 POPE  127      22.097  49.377  43.656  1.00  0.00           C
ATOM   9985  C23 POPE  127      18.337  55.587  44.545  1.00  0.00           C
ATOM   9988  C24 POPE  127      18.677  56.917  45.236  1.00  0.00           C
ATOM   9991  C25 POPE  127      17.757  57.237  46.416  1.00  0.00           C
ATOM   9994  C26 POPE  127      18.067  56.447  47.695  1.00  0.00           C
ATOM   9997  C27 POPE  127      17.037  56.707  48.795  1.00  0.00           C
ATOM  10000  C28 POPE  127      17.467  56.187  50.185  1.00  0.00           C
ATOM  10003  C29 POPE  127      18.357  57.157  50.926  1.00  0.00           C
ATOM  10005 0C21 POPE  127      18.097  57.687  52.136  1.00  0.00           C
ATOM  10007 1C21 POPE  127      16.867  57.347  52.936  1.00  0.00           C
ATOM  10010 2C21 POPE  127      16.777  57.897  54.365  1.00  0.00           C
ATOM  10013 3C21 POPE  127      15.517  57.307  55.015  1.00  0.00           C
ATOM  10016 4C21 POPE  127      15.317  57.597  56.505  1.00  0.00           C
ATOM  10019 5C21 POPE  127      14.327  58.727  56.806  1.00  0.00           C
ATOM  10022 6C21 POPE  127      13.577  58.477  58.126  1.00  0.00           C
ATOM  10025 7C21 POPE  127      12.457  59.477  58.406  1.00  0.00           C
ATOM  10028 8C21 POPE  127      11.727  59.167  59.705  1.00  0.00           C
ATOM  10032  C33 POPE  127      22.407  47.867  43.685  1.00  0.00           C
ATOM  10035  C34 POPE  127      22.427  47.237  45.085  1.00  0.00           C
ATOM  10038  C35 POPE  127      23.457  47.827  46.045  1.00  0.00           C
ATOM  10041  C36 POPE  127      23.727  46.887  47.235  1.00  0.00           C
ATOM  10044  C37 POPE  127      24.507  47.606  48.326  1.00  0.00           C
ATOM  10047  C38 POPE  127      25.007  46.737  49.485  1.00  0.00           C
ATOM  10050  C39 POPE  127      25.807  47.637  50.436  1.00  0.00           C
ATOM  10053 0C31 POPE  127      26.257  47.017  51.766  1.00  0.00           C
ATOM  10056 1C31 POPE  127      26.557  48.157  52.755  1.00  0.00           C
ATOM  10059 2C31 POPE  127      27.467  47.777  53.926  1.00  0.00           C
ATOM  10062 3C31 POPE  127      28.967  47.767  53.595  1.00  0.00           C
ATOM  10065 4C31 POPE  127      29.557  49.147  53.305  1.00  0.00           C
ATOM  10068 5C31 POPE  127      31.077  49.107  53.115  1.00  0.00           C
ATOM  10071 6C31 POPE  127      31.697  50.477  52.835  1.00  0.00           C
ATOM  10075  NH3 POPE  128      51.257  47.367  77.236  1.00  0.00           N
ATOM  10079  C12 POPE  128      51.637  47.447  78.696  1.00  0.00           C
ATOM  10082  C11 POPE  128      53.147  47.337  78.915  1.00  0.00           C
ATOM  10085  P   POPE  128      54.857  46.997  80.844  1.00  0.00           P
ATOM  10086  O13 POPE  128      55.277  47.947  81.896  1.00  0.00           O
ATOM  10087  O14 POPE  128      54.847  45.597  81.315  1.00  0.00           O
ATOM  10088  O11 POPE  128      55.827  47.177  79.616  1.00  0.00           O
ATOM  10089  O12 POPE  128      53.427  47.417  80.316  1.00  0.00           O
ATOM  10090  C1  POPE  128      56.607  48.357  79.396  1.00  0.00           C
ATOM  10093  C2  POPE  128      57.207  48.287  77.965  1.00  0.00           C
ATOM  10095  O21 POPE  128      58.327  49.187  77.765  1.00  0.00           O
ATOM  10096  C21 POPE  128      58.097  50.487  77.656  1.00  0.00           C
ATOM  10097  O22 POPE  128      57.017  51.037  77.776  1.00  0.00           O
ATOM  10098  C22 POPE  128      59.426  51.207  77.345  1.00  0.00           C
ATOM  10101  C3  POPE  128      56.057  48.427  76.925  1.00  0.00           C
ATOM  10104  O31 POPE  128      56.427  49.067  75.696  1.00  0.00           O
ATOM  10105  C31 POPE  128      57.247  48.387  74.915  1.00  0.00           C
ATOM  10106  O32 POPE  128      57.707  47.287  75.106  1.00  0.00           O
ATOM  10107  C32 POPE  128      57.516  49.287  73.715  1.00  0.00           C
ATOM  10110  C23 POPE  128      59.426  52.037  76.035  1.00  0.00           C
ATOM  10113  C24 POPE  128      60.507  53.137  75.986  1.00  0.00           C
ATOM  10116  C25 POPE  128      61.977  52.657  75.995  1.00  0.00           C
ATOM  10119  C26 POPE  128      63.046  53.767  75.866  1.00  0.00           C
ATOM  10122  C27 POPE  128      64.437  53.147  75.675  1.00  0.00           C
ATOM  10125  C28 POPE  128      65.627  54.127  75.556  1.00  0.00           C
ATOM  10128  C29 POPE  128      66.446  54.297  76.815  1.00  0.00           C
ATOM  10130 0C21 POPE  128      67.037  55.427  77.245  1.00  0.00           C
ATOM  10132 1C21 POPE  128      67.007  56.787  76.585  1.00  0.00           C
ATOM  10135 2C21 POPE  128      68.366  57.277  76.076  1.00  0.00           C
ATOM  10138 3C21 POPE  128      68.376  58.797  75.906  1.00  0.00           C
ATOM  10141 4C21 POPE  128      69.557  59.317  75.075  1.00  0.00           C
ATOM  10144 5C21 POPE  128      69.317  59.217  73.566  1.00  0.00           C
ATOM  10147 6C21 POPE  128      70.247  60.157  72.774  1.00  0.00           C
ATOM  10150 7C21 POPE  128      69.826  60.347  71.316  1.00  0.00           C
ATOM  10153 8C21 POPE  128      70.627  61.457  70.615  1.00  0.00           C
ATOM  10157  C33 POPE  128      58.787  48.887  72.954  1.00  0.00           C
ATOM  10160  C34 POPE  128      59.267  50.027  72.055  1.00  0.00           C
ATOM  10163  C35 POPE  128      59.767  49.557  70.696  1.00  0.00           C
ATOM  10166  C36 POPE  128      61.217  49.047  70.656  1.00  0.00           C
ATOM  10169  C37 POPE  128      61.687  48.957  69.204  1.00  0.00           C
ATOM  10172  C38 POPE  128      63.116  48.447  69.005  1.00  0.00           C
ATOM  10175  C39 POPE  128      63.317  47.787  67.636  1.00  0.00           C
ATOM  10178 0C31 POPE  128      62.656  46.407  67.536  1.00  0.00           C
ATOM  10181 1C31 POPE  128      62.547  45.887  66.086  1.00  0.00           C
ATOM  10184 2C31 POPE  128      61.367  44.927  65.885  1.00  0.00           C
ATOM  10187 3C31 POPE  128      61.757  43.457  65.766  1.00  0.00           C
ATOM  10190 4C31 POPE  128      62.137  43.057  64.336  1.00  0.00           C
ATOM  10193 5C31 POPE  128      62.267  41.537  64.196  1.00  0.00           C
ATOM  10196 6C31 POPE  128      62.617  41.097  62.785  1.00  0.00           C
ATOM  10200  NH3 POPE  129     100.466 110.995  78.976  1.00  0.00           N
ATOM  10204  C12 POPE  129     101.226 111.376  80.226  1.00  0.00           C
ATOM  10207  C11 POPE  129     102.556 112.036  79.854  1.00  0.00           C
ATOM  10210  P   POPE  129     104.827 112.826  80.836  1.00  0.00           P
ATOM  10211  O13 POPE  129     104.906 114.046  81.655  1.00  0.00           O
ATOM  10212  O14 POPE  129     105.846 111.767  81.085  1.00  0.00           O
ATOM  10213  O11 POPE  129     104.797 113.227  79.306  1.00  0.00           O
ATOM  10214  O12 POPE  129     103.376 112.187  81.014  1.00  0.00           O
ATOM  10215  C1  POPE  129     105.517 112.637  78.245  1.00  0.00           C
ATOM  10218  C2  POPE  129     104.617 112.527  76.976  1.00  0.00           C
ATOM  10220  O21 POPE  129     105.317 111.937  75.866  1.00  0.00           O
ATOM  10221  C21 POPE  129     106.236 112.667  75.265  1.00  0.00           C
ATOM  10222  O22 POPE  129     106.657 113.757  75.594  1.00  0.00           O
ATOM  10223  C22 POPE  129     106.767 111.887  74.056  1.00  0.00           C
ATOM  10226  C3  POPE  129     103.866 113.855  76.636  1.00  0.00           C
ATOM  10229  O31 POPE  129     103.196 113.827  75.355  1.00  0.00           O
ATOM  10230  C31 POPE  129     102.047 113.166  75.255  1.00  0.00           C
ATOM  10231  O32 POPE  129     101.506 112.547  76.146  1.00  0.00           O
ATOM  10232  C32 POPE  129     101.487 113.386  73.835  1.00  0.00           C
ATOM  10235  C23 POPE  129     105.757 111.727  72.886  1.00  0.00           C
ATOM  10238  C24 POPE  129     106.406 111.037  71.686  1.00  0.00           C
ATOM  10241  C25 POPE  129     105.447 110.217  70.805  1.00  0.00           C
ATOM  10244  C26 POPE  129     106.107 108.876  70.425  1.00  0.00           C
ATOM  10247  C27 POPE  129     105.237 107.886  69.646  1.00  0.00           C
ATOM  10250  C28 POPE  129     105.907 106.495  69.465  1.00  0.00           C
ATOM  10253  C29 POPE  129     106.047 105.716  70.756  1.00  0.00           C
ATOM  10255 0C21 POPE  129     105.706 104.426  70.966  1.00  0.00           C
ATOM  10257 1C21 POPE  129     105.156 103.437  69.965  1.00  0.00           C
ATOM  10260 2C21 POPE  129     105.857 102.077  70.066  1.00  0.00           C
ATOM  10263 3C21 POPE  129     105.517 101.126  68.905  1.00  0.00           C
ATOM  10266 4C21 POPE  129     106.266  99.797  69.005  1.00  0.00           C
ATOM  10269 5C21 POPE  129     106.256  98.946  67.726  1.00  0.00           C
ATOM  10272 6C21 POPE  129     104.906  98.306  67.395  1.00  0.00           C
ATOM  10275 7C21 POPE  129     105.016  97.217  66.325  1.00  0.00           C
ATOM  10278 8C21 POPE  129     103.696  96.487  66.045  1.00  0.00           C
ATOM  10282  C33 POPE  129     102.527 113.036  72.736  1.00  0.00           C
ATOM  10285  C34 POPE  129     102.187 113.495  71.305  1.00  0.00           C
ATOM  10288  C35 POPE  129     101.587 112.376  70.436  1.00  0.00           C
ATOM  10291  C36 POPE  129     101.646 112.707  68.935  1.00  0.00           C
ATOM  10294  C37 POPE  129     101.126 111.586  68.025  1.00  0.00           C
ATOM  10297  C38 POPE  129     101.977 111.437  66.756  1.00  0.00           C
ATOM  10300  C39 POPE  129     101.296 110.646  65.626  1.00  0.00           C
ATOM  10303 0C31 POPE  129     100.217 111.487  64.926  1.00  0.00           C
ATOM  10306 1C31 POPE  129      99.626 110.855  63.656  1.00  0.00           C
ATOM  10309 2C31 POPE  129      98.696 111.867  62.975  1.00  0.00           C
ATOM  10312 3C31 POPE  129      97.896 111.347  61.785  1.00  0.00           C
ATOM  10315 4C31 POPE  129      96.427 111.776  61.875  1.00  0.00           C
ATOM  10318 5C31 POPE  129      95.667 111.737  60.545  1.00  0.00           C
ATOM  10321 6C31 POPE  129      94.186 112.087  60.716  1.00  0.00           C
ATOM  10325  NH3 POPE  130     129.589  66.426  82.355  1.00  0.00           N
ATOM  10329  C12 POPE  130     128.097  66.536  82.094  1.00  0.00           C
ATOM  10332  C11 POPE  130     127.297  67.057  83.316  1.00  0.00           C
ATOM  10335  P   POPE  130     124.766  67.967  83.115  1.00  0.00           P
ATOM  10336  O13 POPE  130     123.596  67.457  83.895  1.00  0.00           O
ATOM  10337  O14 POPE  130     125.417  69.207  83.576  1.00  0.00           O
ATOM  10338  O11 POPE  130     124.356  68.017  81.576  1.00  0.00           O
ATOM  10339  O12 POPE  130     125.886  66.816  83.165  1.00  0.00           O
ATOM  10340  C1  POPE  130     125.286  67.617  80.564  1.00  0.00           C
ATOM  10343  C2  POPE  130     124.706  67.557  79.116  1.00  0.00           C
ATOM  10345  O21 POPE  130     125.377  66.477  78.436  1.00  0.00           O
ATOM  10346  C21 POPE  130     125.037  65.207  78.585  1.00  0.00           C
ATOM  10347  O22 POPE  130     125.827  64.347  78.956  1.00  0.00           O
ATOM  10348  C22 POPE  130     123.586  64.927  78.175  1.00  0.00           C
ATOM  10351  C3  POPE  130     124.976  68.867  78.296  1.00  0.00           C
ATOM  10354  O31 POPE  130     124.197  69.067  77.086  1.00  0.00           O
ATOM  10355  C31 POPE  130     124.607  68.387  76.015  1.00  0.00           C
ATOM  10356  O32 POPE  130     125.347  67.427  76.025  1.00  0.00           O
ATOM  10357  C32 POPE  130     124.046  68.977  74.716  1.00  0.00           C
ATOM  10360  C23 POPE  130     123.427  64.017  76.915  1.00  0.00           C
ATOM  10363  C24 POPE  130     123.367  64.787  75.585  1.00  0.00           C
ATOM  10366  C25 POPE  130     122.616  64.017  74.484  1.00  0.00           C
ATOM  10369  C26 POPE  130     123.257  62.676  74.075  1.00  0.00           C
ATOM  10372  C27 POPE  130     122.387  61.907  73.066  1.00  0.00           C
ATOM  10375  C28 POPE  130     123.157  60.837  72.266  1.00  0.00           C
ATOM  10378  C29 POPE  130     123.526  61.287  70.865  1.00  0.00           C
ATOM  10380 0C21 POPE  130     123.206  60.667  69.716  1.00  0.00           C
ATOM  10382 1C21 POPE  130     122.446  59.367  69.625  1.00  0.00           C
ATOM  10385 2C21 POPE  130     122.497  58.667  68.256  1.00  0.00           C
ATOM  10388 3C21 POPE  130     123.887  58.387  67.655  1.00  0.00           C
ATOM  10391 4C21 POPE  130     123.787  57.387  66.496  1.00  0.00           C
ATOM  10394 5C21 POPE  130     124.507  57.827  65.215  1.00  0.00           C
ATOM  10397 6C21 POPE  130     123.836  57.247  63.965  1.00  0.00           C
ATOM  10400 7C21 POPE  130     124.507  57.687  62.666  1.00  0.00           C
ATOM  10403 8C21 POPE  130     123.677  57.307  61.435  1.00  0.00           C
ATOM  10407  C33 POPE  130     124.626  68.217  73.485  1.00  0.00           C
ATOM  10410  C34 POPE  130     124.247  68.837  72.135  1.00  0.00           C
ATOM  10413  C35 POPE  130     124.057  67.807  70.995  1.00  0.00           C
ATOM  10416  C36 POPE  130     125.127  67.727  69.895  1.00  0.00           C
ATOM  10419  C37 POPE  130     124.537  66.987  68.676  1.00  0.00           C
ATOM  10422  C38 POPE  130     125.497  66.737  67.496  1.00  0.00           C
ATOM  10425  C39 POPE  130     124.726  66.337  66.215  1.00  0.00           C
ATOM  10428 0C31 POPE  130     125.627  65.997  65.025  1.00  0.00           C
ATOM  10431 1C31 POPE  130     124.807  65.557  63.795  1.00  0.00           C
ATOM  10434 2C31 POPE  130     125.667  65.146  62.585  1.00  0.00           C
ATOM  10437 3C31 POPE  130     126.156  66.337  61.756  1.00  0.00           C
ATOM  10440 4C31 POPE  130     126.847  65.937  60.446  1.00  0.00           C
ATOM  10443 5C31 POPE  130     127.126  67.146  59.545  1.00  0.00           C
ATOM  10446 6C31 POPE  130     127.707  66.797  58.175  1.00  0.00           C
ATOM  10450  NH3 POPE  131      10.267  17.507  36.176  1.00  0.00           N
ATOM  10454  C12 POPE  131      11.197  18.677  36.395  1.00  0.00           C
ATOM  10457  C11 POPE  131      12.677  18.307  36.195  1.00  0.00           C
ATOM  10460  P   POPE  131      13.647  20.787  35.966  1.00  0.00           P
ATOM  10461  O13 POPE  131      13.197  20.757  34.556  1.00  0.00           O
ATOM  10462  O14 POPE  131      15.017  21.317  36.185  1.00  0.00           O
ATOM  10463  O11 POPE  131      12.607  21.587  36.826  1.00  0.00           O
ATOM  10464  O12 POPE  131      13.547  19.357  36.605  1.00  0.00           O
ATOM  10465  C1  POPE  131      12.517  21.417  38.245  1.00  0.00           C
ATOM  10468  C2  POPE  131      13.187  22.617  38.965  1.00  0.00           C
ATOM  10470  O21 POPE  131      13.037  22.597  40.395  1.00  0.00           O
ATOM  10471  C21 POPE  131      13.537  21.617  41.106  1.00  0.00           C
ATOM  10472  O22 POPE  131      13.957  20.547  40.705  1.00  0.00           O
ATOM  10473  C22 POPE  131      13.567  22.087  42.585  1.00  0.00           C
ATOM  10476  C3  POPE  131      12.577  23.937  38.375  1.00  0.00           C
ATOM  10479  O31 POPE  131      12.437  24.997  39.345  1.00  0.00           O
ATOM  10480  C31 POPE  131      11.347  24.927  40.096  1.00  0.00           C
ATOM  10481  O32 POPE  131      10.437  24.127  39.976  1.00  0.00           O
ATOM  10482  C32 POPE  131      11.347  26.037  41.125  1.00  0.00           C
ATOM  10485  C23 POPE  131      14.977  22.547  43.065  1.00  0.00           C
ATOM  10488  C24 POPE  131      14.977  23.367  44.365  1.00  0.00           C
ATOM  10491  C25 POPE  131      14.467  22.607  45.605  1.00  0.00           C
ATOM  10494  C26 POPE  131      15.457  22.637  46.795  1.00  0.00           C
ATOM  10497  C27 POPE  131      15.017  21.717  47.945  1.00  0.00           C
ATOM  10500  C28 POPE  131      16.067  21.577  49.075  1.00  0.00           C
ATOM  10503  C29 POPE  131      15.867  20.307  49.875  1.00  0.00           C
ATOM  10505 0C21 POPE  131      16.117  20.087  51.176  1.00  0.00           C
ATOM  10507 1C21 POPE  131      16.727  21.027  52.176  1.00  0.00           C
ATOM  10510 2C21 POPE  131      17.997  20.427  52.806  1.00  0.00           C
ATOM  10513 3C21 POPE  131      17.787  19.287  53.825  1.00  0.00           C
ATOM  10516 4C21 POPE  131      19.147  18.857  54.396  1.00  0.00           C
ATOM  10519 5C21 POPE  131      19.157  17.677  55.386  1.00  0.00           C
ATOM  10522 6C21 POPE  131      18.967  18.077  56.865  1.00  0.00           C
ATOM  10525 7C21 POPE  131      19.877  17.267  57.806  1.00  0.00           C
ATOM  10528 8C21 POPE  131      19.807  17.697  59.275  1.00  0.00           C
ATOM  10532  C33 POPE  131      11.447  25.447  42.545  1.00  0.00           C
ATOM  10535  C34 POPE  131      11.007  26.397  43.666  1.00  0.00           C
ATOM  10538  C35 POPE  131      11.987  27.557  43.935  1.00  0.00           C
ATOM  10541  C36 POPE  131      11.777  28.137  45.335  1.00  0.00           C
ATOM  10544  C37 POPE  131      12.707  29.317  45.685  1.00  0.00           C
ATOM  10547  C38 POPE  131      12.507  29.737  47.146  1.00  0.00           C
ATOM  10550  C39 POPE  131      13.427  30.867  47.625  1.00  0.00           C
ATOM  10553 0C31 POPE  131      13.277  31.107  49.136  1.00  0.00           C
ATOM  10556 1C31 POPE  131      14.177  32.217  49.685  1.00  0.00           C
ATOM  10559 2C31 POPE  131      14.217  32.237  51.216  1.00  0.00           C
ATOM  10562 3C31 POPE  131      15.417  31.457  51.785  1.00  0.00           C
ATOM  10565 4C31 POPE  131      15.377  31.327  53.315  1.00  0.00           C
ATOM  10568 5C31 POPE  131      16.647  30.697  53.886  1.00  0.00           C
ATOM  10571 6C31 POPE  131      16.607  30.517  55.405  1.00  0.00           C
ATOM  10575  NH3 POPE  132     110.037  14.217  79.756  1.00  0.00           N
ATOM  10579  C12 POPE  132     110.167  15.697  79.946  1.00  0.00           C
ATOM  10582  C11 POPE  132     108.777  16.357  79.896  1.00  0.00           C
ATOM  10585  P   POPE  132     107.527  18.617  79.876  1.00  0.00           P
ATOM  10586  O13 POPE  132     106.406  17.717  79.505  1.00  0.00           O
ATOM  10587  O14 POPE  132     107.317  19.577  80.986  1.00  0.00           O
ATOM  10588  O11 POPE  132     108.017  19.357  78.556  1.00  0.00           O
ATOM  10589  O12 POPE  132     108.836  17.747  80.205  1.00  0.00           O
ATOM  10590  C1  POPE  132     107.656  18.827  77.245  1.00  0.00           C
ATOM  10593  C2  POPE  132     108.847  18.557  76.266  1.00  0.00           C
ATOM  10595  O21 POPE  132     108.417  18.697  74.885  1.00  0.00           O
ATOM  10596  C21 POPE  132     107.817  17.677  74.285  1.00  0.00           C
ATOM  10597  O22 POPE  132     107.527  16.607  74.775  1.00  0.00           O
ATOM  10598  C22 POPE  132     107.646  17.957  72.774  1.00  0.00           C
ATOM  10601  C3  POPE  132     109.636  17.227  76.546  1.00  0.00           C
ATOM  10604  O31 POPE  132     110.317  16.737  75.366  1.00  0.00           O
ATOM  10605  C31 POPE  132     111.417  17.367  75.025  1.00  0.00           C
ATOM  10606  O32 POPE  132     112.007  18.197  75.685  1.00  0.00           O
ATOM  10607  C32 POPE  132     111.716  17.027  73.545  1.00  0.00           C
ATOM  10610  C23 POPE  132     108.027  16.747  71.896  1.00  0.00           C
ATOM  10613  C24 POPE  132     107.537  16.797  70.436  1.00  0.00           C
ATOM  10616  C25 POPE  132     108.467  17.527  69.435  1.00  0.00           C
ATOM  10619  C26 POPE  132     108.607  16.797  68.086  1.00  0.00           C
ATOM  10622  C27 POPE  132     108.836  17.747  66.896  1.00  0.00           C
ATOM  10625  C28 POPE  132     109.267  17.037  65.594  1.00  0.00           C
ATOM  10628  C29 POPE  132     110.706  16.607  65.646  1.00  0.00           C
ATOM  10630 0C21 POPE  132     111.417  15.987  64.676  1.00  0.00           C
ATOM  10632 1C21 POPE  132     110.976  15.497  63.315  1.00  0.00           C
ATOM  10635 2C21 POPE  132     111.797  16.067  62.125  1.00  0.00           C
ATOM  10638 3C21 POPE  132     113.327  16.047  62.316  1.00  0.00           C
ATOM  10641 4C21 POPE  132     114.146  15.587  61.095  1.00  0.00           C
ATOM  10644 5C21 POPE  132     114.256  16.557  59.906  1.00  0.00           C
ATOM  10647 6C21 POPE  132     115.267  16.007  58.875  1.00  0.00           C
ATOM  10650 7C21 POPE  132     115.436  16.867  57.615  1.00  0.00           C
ATOM  10653 8C21 POPE  132     116.417  16.257  56.604  1.00  0.00           C
ATOM  10657  C33 POPE  132     113.106  17.507  73.056  1.00  0.00           C
ATOM  10660  C34 POPE  132     113.206  17.787  71.546  1.00  0.00           C
ATOM  10663  C35 POPE  132     112.556  19.107  71.095  1.00  0.00           C
ATOM  10666  C36 POPE  132     113.047  19.617  69.735  1.00  0.00           C
ATOM  10669  C37 POPE  132     112.597  21.067  69.516  1.00  0.00           C
ATOM  10672  C38 POPE  132     113.117  21.757  68.256  1.00  0.00           C
ATOM  10675  C39 POPE  132     112.857  23.267  68.286  1.00  0.00           C
ATOM  10678 0C31 POPE  132     112.977  23.917  66.906  1.00  0.00           C
ATOM  10681 1C31 POPE  132     112.107  25.187  66.785  1.00  0.00           C
ATOM  10684 2C31 POPE  132     112.537  26.117  65.636  1.00  0.00           C
ATOM  10687 3C31 POPE  132     112.597  25.467  64.246  1.00  0.00           C
ATOM  10690 4C31 POPE  132     111.277  25.477  63.476  1.00  0.00           C
ATOM  10693 5C31 POPE  132     111.457  24.887  62.065  1.00  0.00           C
ATOM  10696 6C31 POPE  132     110.197  24.947  61.194  1.00  0.00           C
ATOM  10700  NH3 POPE  133      49.187  19.797  28.216  1.00  0.00           N
ATOM  10704  C12 POPE  133      49.217  20.177  29.675  1.00  0.00           C
ATOM  10707  C11 POPE  133      49.437  18.937  30.556  1.00  0.00           C
ATOM  10710  P   POPE  133      49.657  18.267  33.085  1.00  0.00           P
ATOM  10711  O13 POPE  133      48.357  17.757  33.576  1.00  0.00           O
ATOM  10712  O14 POPE  133      50.616  17.277  32.575  1.00  0.00           O
ATOM  10713  O11 POPE  133      50.327  19.207  34.185  1.00  0.00           O
ATOM  10714  O12 POPE  133      49.356  19.307  31.926  1.00  0.00           O
ATOM  10715  C1  POPE  133      50.457  18.707  35.516  1.00  0.00           C
ATOM  10718  C2  POPE  133      50.627  19.867  36.546  1.00  0.00           C
ATOM  10720  O21 POPE  133      51.007  19.487  37.876  1.00  0.00           O
ATOM  10721  C21 POPE  133      51.067  18.267  38.345  1.00  0.00           C
ATOM  10722  O22 POPE  133      50.697  17.237  37.816  1.00  0.00           O
ATOM  10723  C22 POPE  133      51.607  18.377  39.755  1.00  0.00           C
ATOM  10726  C3  POPE  133      49.417  20.857  36.585  1.00  0.00           C
ATOM  10729  O31 POPE  133      48.597  20.767  37.785  1.00  0.00           O
ATOM  10730  C31 POPE  133      49.036  21.507  38.806  1.00  0.00           C
ATOM  10731  O32 POPE  133      50.097  22.097  38.846  1.00  0.00           O
ATOM  10732  C32 POPE  133      48.017  21.487  39.945  1.00  0.00           C
ATOM  10735  C23 POPE  133      51.317  17.097  40.565  1.00  0.00           C
ATOM  10738  C24 POPE  133      51.917  17.167  41.966  1.00  0.00           C
ATOM  10741  C25 POPE  133      51.017  17.857  42.995  1.00  0.00           C
ATOM  10744  C26 POPE  133      51.617  17.697  44.396  1.00  0.00           C
ATOM  10747  C27 POPE  133      50.657  18.057  45.535  1.00  0.00           C
ATOM  10750  C28 POPE  133      51.117  17.467  46.885  1.00  0.00           C
ATOM  10753  C29 POPE  133      50.927  15.977  46.976  1.00  0.00           C
ATOM  10755 0C21 POPE  133      50.787  15.267  48.115  1.00  0.00           C
ATOM  10757 1C21 POPE  133      50.847  15.837  49.506  1.00  0.00           C
ATOM  10760 2C21 POPE  133      49.457  16.017  50.145  1.00  0.00           C
ATOM  10763 3C21 POPE  133      48.817  14.717  50.646  1.00  0.00           C
ATOM  10766 4C21 POPE  133      47.497  14.967  51.386  1.00  0.00           C
ATOM  10769 5C21 POPE  133      46.917  13.707  52.055  1.00  0.00           C
ATOM  10772 6C21 POPE  133      46.567  13.927  53.535  1.00  0.00           C
ATOM  10775 7C21 POPE  133      45.937  12.697  54.205  1.00  0.00           C
ATOM  10778 8C21 POPE  133      45.606  12.917  55.685  1.00  0.00           C
ATOM  10782  C33 POPE  133      48.687  21.447  41.346  1.00  0.00           C
ATOM  10785  C34 POPE  133      47.667  21.157  42.454  1.00  0.00           C
ATOM  10788  C35 POPE  133      48.176  21.477  43.865  1.00  0.00           C
ATOM  10791  C36 POPE  133      47.157  21.127  44.966  1.00  0.00           C
ATOM  10794  C37 POPE  133      47.557  21.677  46.346  1.00  0.00           C
ATOM  10797  C38 POPE  133      46.637  21.197  47.476  1.00  0.00           C
ATOM  10800  C39 POPE  133      47.267  20.107  48.354  1.00  0.00           C
ATOM  10803 0C31 POPE  133      48.307  20.677  49.345  1.00  0.00           C
ATOM  10806 1C31 POPE  133      48.897  19.607  50.275  1.00  0.00           C
ATOM  10809 2C31 POPE  133      49.837  20.207  51.335  1.00  0.00           C
ATOM  10812 3C31 POPE  133      50.277  19.177  52.386  1.00  0.00           C
ATOM  10815 4C31 POPE  133      51.147  19.777  53.496  1.00  0.00           C
ATOM  10818 5C31 POPE  133      51.417  18.777  54.625  1.00  0.00           C
ATOM  10821 6C31 POPE  133      52.327  19.307  55.726  1.00  0.00           C
ATOM  10825  NH3 POPE  134      44.917  48.417  82.404  1.00  0.00           N
ATOM  10829  C12 POPE  134      44.067  49.567  81.946  1.00  0.00           C
ATOM  10832  C11 POPE  134      44.187  49.687  80.436  1.00  0.00           C
ATOM  10835  P   POPE  134      43.217  50.957  78.465  1.00  0.00           P
ATOM  10836  O13 POPE  134      44.437  50.987  77.645  1.00  0.00           O
ATOM  10837  O14 POPE  134      42.237  49.887  78.175  1.00  0.00           O
ATOM  10838  O11 POPE  134      42.477  52.367  78.345  1.00  0.00           O
ATOM  10839  O12 POPE  134      43.607  50.917  79.996  1.00  0.00           O
ATOM  10840  C1  POPE  134      41.406  52.317  77.385  1.00  0.00           C
ATOM  10843  C2  POPE  134      41.107  53.677  76.736  1.00  0.00           C
ATOM  10845  O21 POPE  134      40.637  53.477  75.386  1.00  0.00           O
ATOM  10846  C21 POPE  134      39.587  52.676  75.195  1.00  0.00           C
ATOM  10847  O22 POPE  134      39.086  51.907  75.995  1.00  0.00           O
ATOM  10848  C22 POPE  134      39.097  52.837  73.765  1.00  0.00           C
ATOM  10851  C3  POPE  134      42.357  54.617  76.715  1.00  0.00           C
ATOM  10854  O31 POPE  134      42.167  55.677  75.755  1.00  0.00           O
ATOM  10855  C31 POPE  134      43.137  55.787  74.845  1.00  0.00           C
ATOM  10856  O32 POPE  134      44.307  55.527  75.025  1.00  0.00           O
ATOM  10857  C32 POPE  134      42.487  56.057  73.485  1.00  0.00           C
ATOM  10860  C23 POPE  134      39.547  51.637  72.925  1.00  0.00           C
ATOM  10863  C24 POPE  134      40.157  52.067  71.595  1.00  0.00           C
ATOM  10866  C25 POPE  134      41.027  50.947  71.055  1.00  0.00           C
ATOM  10869  C26 POPE  134      41.757  51.277  69.755  1.00  0.00           C
ATOM  10872  C27 POPE  134      42.857  50.237  69.495  1.00  0.00           C
ATOM  10875  C28 POPE  134      43.376  50.207  68.045  1.00  0.00           C
ATOM  10878  C29 POPE  134      43.977  51.527  67.676  1.00  0.00           C
ATOM  10880 0C21 POPE  134      44.957  51.757  66.795  1.00  0.00           C
ATOM  10882 1C21 POPE  134      45.727  50.757  65.976  1.00  0.00           C
ATOM  10885 2C21 POPE  134      47.147  51.317  65.805  1.00  0.00           C
ATOM  10888 3C21 POPE  134      48.106  50.447  64.996  1.00  0.00           C
ATOM  10891 4C21 POPE  134      49.457  51.127  64.745  1.00  0.00           C
ATOM  10894 5C21 POPE  134      49.397  52.267  63.715  1.00  0.00           C
ATOM  10897 6C21 POPE  134      50.667  53.137  63.715  1.00  0.00           C
ATOM  10900 7C21 POPE  134      50.557  54.317  62.736  1.00  0.00           C
ATOM  10903 8C21 POPE  134      51.767  55.246  62.796  1.00  0.00           C
ATOM  10907  C33 POPE  134      43.187  57.177  72.676  1.00  0.00           C
ATOM  10910  C34 POPE  134      43.817  56.697  71.356  1.00  0.00           C
ATOM  10913  C35 POPE  134      42.967  56.927  70.085  1.00  0.00           C
ATOM  10916  C36 POPE  134      42.867  55.667  69.215  1.00  0.00           C
ATOM  10919  C37 POPE  134      42.516  55.907  67.736  1.00  0.00           C
ATOM  10922  C38 POPE  134      42.757  54.627  66.915  1.00  0.00           C
ATOM  10925  C39 POPE  134      42.586  54.737  65.395  1.00  0.00           C
ATOM  10928 0C31 POPE  134      41.196  54.307  64.906  1.00  0.00           C
ATOM  10931 1C31 POPE  134      41.126  52.907  64.266  1.00  0.00           C
ATOM  10934 2C31 POPE  134      40.997  52.907  62.726  1.00  0.00           C
ATOM  10937 3C31 POPE  134      42.317  52.707  61.955  1.00  0.00           C
ATOM  10940 4C31 POPE  134      42.077  52.227  60.516  1.00  0.00           C
ATOM  10943 5C31 POPE  134      43.347  51.747  59.795  1.00  0.00           C
ATOM  10946 6C31 POPE  134      43.057  51.087  58.435  1.00  0.00           C
ATOM  10950  NH3 POPE  135       2.607  46.567  81.546  1.00  0.00           N
ATOM  10954  C12 POPE  135       1.756  45.477  80.914  1.00  0.00           C
ATOM  10957  C11 POPE  135       0.256  45.517  81.305  1.00  0.00           C
ATOM  10960  P   POPE  135      -1.567  45.237  79.396  1.00  0.00           P
ATOM  10961  O13 POPE  135      -2.307  44.167  78.685  1.00  0.00           O
ATOM  10962  O14 POPE  135      -2.386  46.327  79.985  1.00  0.00           O
ATOM  10963  O11 POPE  135      -0.627  45.957  78.355  1.00  0.00           O
ATOM  10964  O12 POPE  135      -0.506  44.667  80.436  1.00  0.00           O
ATOM  10965  C1  POPE  135      -1.087  47.027  77.536  1.00  0.00           C
ATOM  10968  C2  POPE  135      -0.977  46.687  76.035  1.00  0.00           C
ATOM  10970  O21 POPE  135      -0.747  47.907  75.335  1.00  0.00           O
ATOM  10971  C21 POPE  135      -1.497  48.747  74.625  1.00  0.00           C
ATOM  10972  O22 POPE  135      -1.066  49.827  74.235  1.00  0.00           O
ATOM  10973  C22 POPE  135      -2.927  48.326  74.316  1.00  0.00           C
ATOM  10976  C3  POPE  135      -2.067  45.697  75.545  1.00  0.00           C
ATOM  10979  O31 POPE  135      -1.857  45.407  74.165  1.00  0.00           O
ATOM  10980  C31 POPE  135      -1.006  44.427  73.915  1.00  0.00           C
ATOM  10981  O32 POPE  135      -0.726  43.507  74.665  1.00  0.00           O
ATOM  10982  C32 POPE  135      -0.346  44.747  72.596  1.00  0.00           C
ATOM  10985  C23 POPE  135      -3.706  49.377  73.466  1.00  0.00           C
ATOM  10988  C24 POPE  135      -4.977  48.797  72.845  1.00  0.00           C
ATOM  10991  C25 POPE  135      -4.737  47.937  71.595  1.00  0.00           C
ATOM  10994  C26 POPE  135      -4.846  48.737  70.285  1.00  0.00           C
ATOM  10997  C27 POPE  135      -4.406  47.957  69.035  1.00  0.00           C
ATOM  11000  C28 POPE  135      -4.716  48.657  67.695  1.00  0.00           C
ATOM  11003  C29 POPE  135      -6.187  48.737  67.406  1.00  0.00           C
ATOM  11005 0C21 POPE  135      -6.777  48.856  66.205  1.00  0.00           C
ATOM  11007 1C21 POPE  135      -6.076  49.147  64.906  1.00  0.00           C
ATOM  11010 2C21 POPE  135      -5.777  47.987  63.935  1.00  0.00           C
ATOM  11013 3C21 POPE  135      -5.616  48.547  62.514  1.00  0.00           C
ATOM  11016 4C21 POPE  135      -4.967  47.617  61.486  1.00  0.00           C
ATOM  11019 5C21 POPE  135      -4.947  48.297  60.106  1.00  0.00           C
ATOM  11022 6C21 POPE  135      -4.126  47.567  59.046  1.00  0.00           C
ATOM  11025 7C21 POPE  135      -4.096  48.337  57.715  1.00  0.00           C
ATOM  11028 8C21 POPE  135      -3.256  47.676  56.625  1.00  0.00           C
ATOM  11032  C33 POPE  135       0.746  45.797  72.835  1.00  0.00           C
ATOM  11035  C34 POPE  135       1.457  46.227  71.556  1.00  0.00           C
ATOM  11038  C35 POPE  135       2.947  45.867  71.546  1.00  0.00           C
ATOM  11041  C36 POPE  135       3.206  44.607  70.715  1.00  0.00           C
ATOM  11044  C37 POPE  135       4.676  44.187  70.715  1.00  0.00           C
ATOM  11047  C38 POPE  135       4.956  43.097  69.676  1.00  0.00           C
ATOM  11050  C39 POPE  135       6.306  42.397  69.885  1.00  0.00           C
ATOM  11053 0C31 POPE  135       7.537  43.287  69.656  1.00  0.00           C
ATOM  11056 1C31 POPE  135       8.827  42.517  69.945  1.00  0.00           C
ATOM  11059 2C31 POPE  135      10.096  43.207  69.446  1.00  0.00           C
ATOM  11062 3C31 POPE  135      11.366  42.377  69.695  1.00  0.00           C
ATOM  11065 4C31 POPE  135      12.196  42.867  70.896  1.00  0.00           C
ATOM  11068 5C31 POPE  135      13.516  42.107  71.045  1.00  0.00           C
ATOM  11071 6C31 POPE  135      14.396  42.637  72.185  1.00  0.00           C
ATOM  11075  NH3 POPE  136     100.317 110.687  35.255  1.00  0.00           N
ATOM  11079  C12 POPE  136     100.787 110.067  36.525  1.00  0.00           C
ATOM  11082  C11 POPE  136      99.607 109.757  37.426  1.00  0.00           C
ATOM  11085  P   POPE  136      99.146 108.757  39.745  1.00  0.00           P
ATOM  11086  O13 POPE  136      97.777 109.156  39.365  1.00  0.00           O
ATOM  11087  O14 POPE  136      99.347 107.307  39.935  1.00  0.00           O
ATOM  11088  O11 POPE  136      99.607 109.556  41.045  1.00  0.00           O
ATOM  11089  O12 POPE  136     100.156 109.257  38.635  1.00  0.00           O
ATOM  11090  C1  POPE  136      99.167 109.036  42.314  1.00  0.00           C
ATOM  11093  C2  POPE  136      99.277 110.067  43.476  1.00  0.00           C
ATOM  11095  O21 POPE  136      98.586 109.477  44.595  1.00  0.00           O
ATOM  11096  C21 POPE  136      98.877 109.967  45.795  1.00  0.00           C
ATOM  11097  O22 POPE  136      98.127 110.627  46.486  1.00  0.00           O
ATOM  11098  C22 POPE  136     100.146 109.307  46.335  1.00  0.00           C
ATOM  11101  C3  POPE  136      98.666 111.467  43.065  1.00  0.00           C
ATOM  11104  O31 POPE  136      98.376 112.407  44.125  1.00  0.00           O
ATOM  11105  C31 POPE  136      99.396 112.815  44.875  1.00  0.00           C
ATOM  11106  O32 POPE  136     100.547 112.457  44.776  1.00  0.00           O
ATOM  11107  C32 POPE  136      98.877 113.727  46.005  1.00  0.00           C
ATOM  11110  C23 POPE  136     100.867 110.077  47.466  1.00  0.00           C
ATOM  11113  C24 POPE  136     101.716 109.156  48.365  1.00  0.00           C
ATOM  11116  C25 POPE  136     100.986 108.757  49.665  1.00  0.00           C
ATOM  11119  C26 POPE  136     101.247 109.736  50.815  1.00  0.00           C
ATOM  11122  C27 POPE  136     100.286 109.536  51.995  1.00  0.00           C
ATOM  11125  C28 POPE  136     100.606 110.396  53.235  1.00  0.00           C
ATOM  11128  C29 POPE  136     101.807 109.897  54.005  1.00  0.00           C
ATOM  11130 0C21 POPE  136     101.887 109.267  55.195  1.00  0.00           C
ATOM  11132 1C21 POPE  136     100.816 108.837  56.176  1.00  0.00           C
ATOM  11135 2C21 POPE  136      99.507 109.636  56.405  1.00  0.00           C
ATOM  11138 3C21 POPE  136      99.706 111.117  56.775  1.00  0.00           C
ATOM  11141 4C21 POPE  136      98.407 111.767  57.275  1.00  0.00           C
ATOM  11144 5C21 POPE  136      98.386 113.297  57.176  1.00  0.00           C
ATOM  11147 6C21 POPE  136      99.417 114.027  58.045  1.00  0.00           C
ATOM  11150 7C21 POPE  136      99.297 115.547  57.925  1.00  0.00           C
ATOM  11153 8C21 POPE  136     100.307 116.327  58.775  1.00  0.00           C
ATOM  11157  C33 POPE  136      99.507 113.377  47.375  1.00  0.00           C
ATOM  11160  C34 POPE  136      99.186 114.377  48.485  1.00  0.00           C
ATOM  11163  C35 POPE  136      99.146 113.757  49.884  1.00  0.00           C
ATOM  11166  C36 POPE  136      99.396 114.807  50.976  1.00  0.00           C
ATOM  11169  C37 POPE  136      99.207 114.267  52.386  1.00  0.00           C
ATOM  11172  C38 POPE  136      99.906 115.087  53.465  1.00  0.00           C
ATOM  11175  C39 POPE  136     101.417 114.816  53.476  1.00  0.00           C
ATOM  11178 0C31 POPE  136     101.977 114.667  54.895  1.00  0.00           C
ATOM  11181 1C31 POPE  136     103.376 114.057  54.875  1.00  0.00           C
ATOM  11184 2C31 POPE  136     103.936 113.827  56.274  1.00  0.00           C
ATOM  11187 3C31 POPE  136     105.296 113.117  56.255  1.00  0.00           C
ATOM  11190 4C31 POPE  136     105.186 111.627  55.906  1.00  0.00           C
ATOM  11193 5C31 POPE  136     106.567 110.947  55.815  1.00  0.00           C
ATOM  11196 6C31 POPE  136     106.476 109.447  55.516  1.00  0.00           C
ATOM  11200  NH3 POPE  137      39.267 122.859  28.466  1.00  0.00           N
ATOM  11204  C12 POPE  137      40.757 122.759  28.255  1.00  0.00           C
ATOM  11207  C11 POPE  137      41.446 122.140  29.496  1.00  0.00           C
ATOM  11210  P   POPE  137      43.807 121.840  30.606  1.00  0.00           P
ATOM  11211  O13 POPE  137      43.807 120.396  30.966  1.00  0.00           O
ATOM  11212  O14 POPE  137      45.117 122.469  30.395  1.00  0.00           O
ATOM  11213  O11 POPE  137      43.097 122.600  31.806  1.00  0.00           O
ATOM  11214  O12 POPE  137      42.867 122.099  29.326  1.00  0.00           O
ATOM  11215  C1  POPE  137      43.836 123.190  32.886  1.00  0.00           C
ATOM  11218  C2  POPE  137      43.766 122.350  34.196  1.00  0.00           C
ATOM  11220  O21 POPE  137      43.457 123.240  35.285  1.00  0.00           O
ATOM  11221  C21 POPE  137      42.626 122.730  36.195  1.00  0.00           C
ATOM  11222  O22 POPE  137      42.307 121.560  36.275  1.00  0.00           O
ATOM  11223  C22 POPE  137      42.047 123.880  37.025  1.00  0.00           C
ATOM  11226  C3  POPE  137      45.086 121.570  34.455  1.00  0.00           C
ATOM  11229  O31 POPE  137      44.997 120.597  35.516  1.00  0.00           O
ATOM  11230  C31 POPE  137      45.417 120.797  36.785  1.00  0.00           C
ATOM  11231  O32 POPE  137      45.227 119.967  37.666  1.00  0.00           O
ATOM  11232  C32 POPE  137      46.227 122.080  36.995  1.00  0.00           C
ATOM  11235  C23 POPE  137      40.946 123.449  38.045  1.00  0.00           C
ATOM  11238  C24 POPE  137      39.807 124.480  38.126  1.00  0.00           C
ATOM  11241  C25 POPE  137      38.807 124.230  39.266  1.00  0.00           C
ATOM  11244  C26 POPE  137      39.347 124.689  40.626  1.00  0.00           C
ATOM  11247  C27 POPE  137      38.277 124.689  41.735  1.00  0.00           C
ATOM  11250  C28 POPE  137      38.797 125.380  43.016  1.00  0.00           C
ATOM  11253  C29 POPE  137      37.747 125.578  44.075  1.00  0.00           C
ATOM  11255 0C21 POPE  137      37.937 125.460  45.405  1.00  0.00           C
ATOM  11257 1C21 POPE  137      39.217 125.049  46.086  1.00  0.00           C
ATOM  11260 2C21 POPE  137      38.977 124.480  47.496  1.00  0.00           C
ATOM  11263 3C21 POPE  137      40.207 123.719  48.006  1.00  0.00           C
ATOM  11266 4C21 POPE  137      39.937 122.940  49.295  1.00  0.00           C
ATOM  11269 5C21 POPE  137      41.047 121.930  49.576  1.00  0.00           C
ATOM  11272 6C21 POPE  137      40.837 121.197  50.906  1.00  0.00           C
ATOM  11275 7C21 POPE  137      41.817 120.047  51.095  1.00  0.00           C
ATOM  11278 8C21 POPE  137      41.586 119.337  52.426  1.00  0.00           C
ATOM  11282  C33 POPE  137      46.677 122.290  38.476  1.00  0.00           C
ATOM  11285  C34 POPE  137      48.036 122.999  38.606  1.00  0.00           C
ATOM  11288  C35 POPE  137      48.007 124.540  38.666  1.00  0.00           C
ATOM  11291  C36 POPE  137      49.447 125.070  38.615  1.00  0.00           C
ATOM  11294  C37 POPE  137      49.707 126.509  39.075  1.00  0.00           C
ATOM  11297  C38 POPE  137      51.177 126.870  38.806  1.00  0.00           C
ATOM  11300  C39 POPE  137      51.737 128.029  39.636  1.00  0.00           C
ATOM  11303 0C31 POPE  137      51.817 127.740  41.145  1.00  0.00           C
ATOM  11306 1C31 POPE  137      52.766 128.729  41.845  1.00  0.00           C
ATOM  11309 2C31 POPE  137      52.667 128.740  43.386  1.00  0.00           C
ATOM  11312 3C31 POPE  137      52.537 130.180  43.916  1.00  0.00           C
ATOM  11315 4C31 POPE  137      52.737 130.310  45.425  1.00  0.00           C
ATOM  11318 5C31 POPE  137      52.707 131.770  45.886  1.00  0.00           C
ATOM  11321 6C31 POPE  137      53.067 131.949  47.365  1.00  0.00           C
ATOM  11325  NH3 POPE  138      31.187  71.327  38.705  1.00  0.00           N
ATOM  11329  C12 POPE  138      30.857  69.966  38.156  1.00  0.00           C
ATOM  11332  C11 POPE  138      29.357  69.706  38.226  1.00  0.00           C
ATOM  11335  P   POPE  138      28.437  67.297  38.765  1.00  0.00           P
ATOM  11336  O13 POPE  138      27.707  67.947  39.875  1.00  0.00           O
ATOM  11337  O14 POPE  138      27.717  66.247  37.996  1.00  0.00           O
ATOM  11338  O11 POPE  138      29.757  66.647  39.365  1.00  0.00           O
ATOM  11339  O12 POPE  138      29.047  68.396  37.785  1.00  0.00           O
ATOM  11340  C1  POPE  138      29.557  65.675  40.395  1.00  0.00           C
ATOM  11343  C2  POPE  138      30.897  65.356  41.096  1.00  0.00           C
ATOM  11345  O21 POPE  138      30.837  64.467  42.215  1.00  0.00           O
ATOM  11346  C21 POPE  138      29.787  64.437  43.006  1.00  0.00           C
ATOM  11347  O22 POPE  138      28.617  64.316  42.695  1.00  0.00           O
ATOM  11348  C22 POPE  138      30.277  64.677  44.435  1.00  0.00           C
ATOM  11351  C3  POPE  138      31.637  66.667  41.525  1.00  0.00           C
ATOM  11354  O31 POPE  138      32.367  66.496  42.765  1.00  0.00           O
ATOM  11355  C31 POPE  138      33.637  66.837  42.816  1.00  0.00           C
ATOM  11356  O32 POPE  138      34.297  67.346  41.935  1.00  0.00           O
ATOM  11357  C32 POPE  138      34.167  66.577  44.225  1.00  0.00           C
ATOM  11360  C23 POPE  138      29.167  64.517  45.495  1.00  0.00           C
ATOM  11363  C24 POPE  138      29.417  65.367  46.745  1.00  0.00           C
ATOM  11366  C25 POPE  138      30.467  64.787  47.695  1.00  0.00           C
ATOM  11369  C26 POPE  138      30.777  65.767  48.835  1.00  0.00           C
ATOM  11372  C27 POPE  138      31.317  65.127  50.125  1.00  0.00           C
ATOM  11375  C28 POPE  138      31.787  66.197  51.136  1.00  0.00           C
ATOM  11378  C29 POPE  138      31.237  66.047  52.536  1.00  0.00           C
ATOM  11380 0C21 POPE  138      30.857  67.037  53.375  1.00  0.00           C
ATOM  11382 1C21 POPE  138      30.897  68.527  53.115  1.00  0.00           C
ATOM  11385 2C21 POPE  138      29.627  69.277  53.566  1.00  0.00           C
ATOM  11388 3C21 POPE  138      29.537  69.517  55.075  1.00  0.00           C
ATOM  11391 4C21 POPE  138      28.297  70.356  55.436  1.00  0.00           C
ATOM  11394 5C21 POPE  138      28.107  70.547  56.946  1.00  0.00           C
ATOM  11397 6C21 POPE  138      26.887  69.777  57.476  1.00  0.00           C
ATOM  11400 7C21 POPE  138      26.717  69.907  58.986  1.00  0.00           C
ATOM  11403 8C21 POPE  138      25.657  69.017  59.606  1.00  0.00           C
ATOM  11407  C33 POPE  138      35.397  67.487  44.485  1.00  0.00           C
ATOM  11410  C34 POPE  138      35.867  67.527  45.944  1.00  0.00           C
ATOM  11413  C35 POPE  138      34.857  68.117  46.935  1.00  0.00           C
ATOM  11416  C36 POPE  138      35.517  68.417  48.285  1.00  0.00           C
ATOM  11419  C37 POPE  138      34.567  68.687  49.455  1.00  0.00           C
ATOM  11422  C38 POPE  138      35.367  69.047  50.726  1.00  0.00           C
ATOM  11425  C39 POPE  138      34.637  68.777  52.055  1.00  0.00           C
ATOM  11428 0C31 POPE  138      35.287  67.627  52.835  1.00  0.00           C
ATOM  11431 1C31 POPE  138      34.777  67.427  54.275  1.00  0.00           C
ATOM  11434 2C31 POPE  138      35.507  66.267  54.976  1.00  0.00           C
ATOM  11437 3C31 POPE  138      35.196  66.087  56.476  1.00  0.00           C
ATOM  11440 4C31 POPE  138      35.977  67.037  57.395  1.00  0.00           C
ATOM  11443 5C31 POPE  138      35.967  66.587  58.865  1.00  0.00           C
ATOM  11446 6C31 POPE  138      36.927  67.377  59.755  1.00  0.00           C
ATOM  11450  NH3 POPE  139     114.647   0.787  34.166  1.00  0.00           N
ATOM  11454  C12 POPE  139     114.577   2.217  34.716  1.00  0.00           C
ATOM  11457  C11 POPE  139     113.547   2.387  35.865  1.00  0.00           C
ATOM  11460  P   POPE  139     112.726   4.157  37.645  1.00  0.00           P
ATOM  11461  O13 POPE  139     112.947   5.617  37.825  1.00  0.00           O
ATOM  11462  O14 POPE  139     111.336   3.697  37.775  1.00  0.00           O
ATOM  11463  O11 POPE  139     113.637   3.447  38.716  1.00  0.00           O
ATOM  11464  O12 POPE  139     113.407   3.757  36.255  1.00  0.00           O
ATOM  11465  C1  POPE  139     113.327   3.717  40.096  1.00  0.00           C
ATOM  11468  C2  POPE  139     114.617   3.657  40.935  1.00  0.00           C
ATOM  11470  O21 POPE  139     114.326   3.787  42.336  1.00  0.00           O
ATOM  11471  C21 POPE  139     114.097   4.967  42.866  1.00  0.00           C
ATOM  11472  O22 POPE  139     113.917   6.017  42.276  1.00  0.00           O
ATOM  11473  C22 POPE  139     114.097   4.737  44.385  1.00  0.00           C
ATOM  11476  C3  POPE  139     115.737   4.607  40.415  1.00  0.00           C
ATOM  11479  O31 POPE  139     116.756   4.957  41.375  1.00  0.00           O
ATOM  11480  C31 POPE  139     117.406   3.967  41.995  1.00  0.00           C
ATOM  11481  O32 POPE  139     117.257   2.777  41.775  1.00  0.00           O
ATOM  11482  C32 POPE  139     118.386   4.557  43.006  1.00  0.00           C
ATOM  11485  C23 POPE  139     114.677   5.887  45.236  1.00  0.00           C
ATOM  11488  C24 POPE  139     114.426   5.607  46.735  1.00  0.00           C
ATOM  11491  C25 POPE  139     114.736   6.787  47.666  1.00  0.00           C
ATOM  11494  C26 POPE  139     116.057   6.657  48.444  1.00  0.00           C
ATOM  11497  C27 POPE  139     116.217   7.777  49.495  1.00  0.00           C
ATOM  11500  C28 POPE  139     117.007   7.367  50.766  1.00  0.00           C
ATOM  11503  C29 POPE  139     116.187   6.527  51.715  1.00  0.00           C
ATOM  11505 0C21 POPE  139     116.497   6.257  53.006  1.00  0.00           C
ATOM  11507 1C21 POPE  139     117.747   6.707  53.726  1.00  0.00           C
ATOM  11510 2C21 POPE  139     117.506   7.407  55.085  1.00  0.00           C
ATOM  11513 3C21 POPE  139     118.836   7.917  55.665  1.00  0.00           C
ATOM  11516 4C21 POPE  139     118.726   8.767  56.946  1.00  0.00           C
ATOM  11519 5C21 POPE  139     118.747   7.967  58.256  1.00  0.00           C
ATOM  11522 6C21 POPE  139     119.027   8.877  59.466  1.00  0.00           C
ATOM  11525 7C21 POPE  139     119.167   8.107  60.786  1.00  0.00           C
ATOM  11528 8C21 POPE  139     119.517   8.997  61.995  1.00  0.00           C
ATOM  11532  C33 POPE  139     118.777   3.597  44.145  1.00  0.00           C
ATOM  11535  C34 POPE  139     119.836   4.247  45.066  1.00  0.00           C
ATOM  11538  C35 POPE  139     120.296   3.347  46.226  1.00  0.00           C
ATOM  11541  C36 POPE  139     119.566   3.687  47.536  1.00  0.00           C
ATOM  11544  C37 POPE  139     119.787   2.657  48.645  1.00  0.00           C
ATOM  11547  C38 POPE  139     119.176   3.067  49.996  1.00  0.00           C
ATOM  11550  C39 POPE  139     119.237   1.927  51.025  1.00  0.00           C
ATOM  11553 0C31 POPE  139     118.877   2.387  52.445  1.00  0.00           C
ATOM  11556 1C31 POPE  139     118.957   1.247  53.476  1.00  0.00           C
ATOM  11559 2C31 POPE  139     119.017   1.747  54.926  1.00  0.00           C
ATOM  11562 3C31 POPE  139     117.756   2.497  55.366  1.00  0.00           C
ATOM  11565 4C31 POPE  139     117.857   2.997  56.815  1.00  0.00           C
ATOM  11568 5C31 POPE  139     116.587   3.707  57.285  1.00  0.00           C
ATOM  11571 6C31 POPE  139     116.676   4.187  58.726  1.00  0.00           C
ATOM  11575  NH3 POPE  140      93.717 117.096  78.836  1.00  0.00           N
ATOM  11579  C12 POPE  140      95.086 116.495  78.775  1.00  0.00           C
ATOM  11582  C11 POPE  140      95.156 115.167  79.525  1.00  0.00           C
ATOM  11585  P   POPE  140      96.917 113.236  79.676  1.00  0.00           P
ATOM  11586  O13 POPE  140      98.157 112.997  80.445  1.00  0.00           O
ATOM  11587  O14 POPE  140      95.716 112.477  80.106  1.00  0.00           O
ATOM  11588  O11 POPE  140      97.247 113.057  78.165  1.00  0.00           O
ATOM  11589  O12 POPE  140      96.536 114.776  79.726  1.00  0.00           O
ATOM  11590  C1  POPE  140      96.287 113.076  77.125  1.00  0.00           C
ATOM  11593  C2  POPE  140      97.027 112.745  75.805  1.00  0.00           C
ATOM  11595  O21 POPE  140      96.086 112.416  74.775  1.00  0.00           O
ATOM  11596  C21 POPE  140      95.457 113.386  74.145  1.00  0.00           C
ATOM  11597  O22 POPE  140      95.517 114.577  74.425  1.00  0.00           O
ATOM  11598  C22 POPE  140      94.687 112.737  72.985  1.00  0.00           C
ATOM  11601  C3  POPE  140      97.977 111.527  76.015  1.00  0.00           C
ATOM  11604  O31 POPE  140      98.666 111.166  74.805  1.00  0.00           O
ATOM  11605  C31 POPE  140      97.957 110.396  73.986  1.00  0.00           C
ATOM  11606  O32 POPE  140      96.946 109.776  74.266  1.00  0.00           O
ATOM  11607  C32 POPE  140      98.516 110.587  72.585  1.00  0.00           C
ATOM  11610  C23 POPE  140      94.766 113.547  71.675  1.00  0.00           C
ATOM  11613  C24 POPE  140      94.387 112.757  70.405  1.00  0.00           C
ATOM  11616  C25 POPE  140      92.947 112.217  70.316  1.00  0.00           C
ATOM  11619  C26 POPE  140      91.987 113.026  69.406  1.00  0.00           C
ATOM  11622  C27 POPE  140      90.857 112.127  68.846  1.00  0.00           C
ATOM  11625  C28 POPE  140      89.647 112.877  68.245  1.00  0.00           C
ATOM  11628  C29 POPE  140      88.376 112.077  68.426  1.00  0.00           C
ATOM  11630 0C21 POPE  140      87.406 111.786  67.536  1.00  0.00           C
ATOM  11632 1C21 POPE  140      87.307 112.257  66.115  1.00  0.00           C
ATOM  11635 2C21 POPE  140      86.067 111.697  65.376  1.00  0.00           C
ATOM  11638 3C21 POPE  140      86.327 110.347  64.695  1.00  0.00           C
ATOM  11641 4C21 POPE  140      85.067 109.697  64.105  1.00  0.00           C
ATOM  11644 5C21 POPE  140      85.436 108.596  63.095  1.00  0.00           C
ATOM  11647 6C21 POPE  140      84.277 107.656  62.755  1.00  0.00           C
ATOM  11650 7C21 POPE  140      84.726 106.536  61.806  1.00  0.00           C
ATOM  11653 8C21 POPE  140      83.616 105.547  61.465  1.00  0.00           C
ATOM  11657  C33 POPE  140      97.777 109.787  71.486  1.00  0.00           C
ATOM  11660  C34 POPE  140      97.997 110.487  70.136  1.00  0.00           C
ATOM  11663  C35 POPE  140      97.376 109.807  68.915  1.00  0.00           C
ATOM  11666  C36 POPE  140      97.966 108.417  68.635  1.00  0.00           C
ATOM  11669  C37 POPE  140      98.017 108.117  67.135  1.00  0.00           C
ATOM  11672  C38 POPE  140      98.456 106.686  66.795  1.00  0.00           C
ATOM  11675  C39 POPE  140      99.396 106.646  65.586  1.00  0.00           C
ATOM  11678 0C31 POPE  140      99.326 105.336  64.795  1.00  0.00           C
ATOM  11681 1C31 POPE  140     100.477 105.245  63.795  1.00  0.00           C
ATOM  11684 2C31 POPE  140     100.307 104.146  62.726  1.00  0.00           C
ATOM  11687 3C31 POPE  140     100.237 104.745  61.316  1.00  0.00           C
ATOM  11690 4C31 POPE  140     100.086 103.707  60.205  1.00  0.00           C
ATOM  11693 5C31 POPE  140     100.056 104.346  58.816  1.00  0.00           C
ATOM  11696 6C31 POPE  140      99.846 103.337  57.676  1.00  0.00           C
ATOM  11700  NH3 POPE  141      42.927  28.457  37.266  1.00  0.00           N
ATOM  11704  C12 POPE  141      42.487  29.137  35.995  1.00  0.00           C
ATOM  11707  C11 POPE  141      43.207  30.467  35.836  1.00  0.00           C
ATOM  11710  P   POPE  141      43.527  32.437  34.155  1.00  0.00           P
ATOM  11711  O13 POPE  141      44.647  32.177  33.246  1.00  0.00           O
ATOM  11712  O14 POPE  141      42.417  33.277  33.636  1.00  0.00           O
ATOM  11713  O11 POPE  141      44.067  33.037  35.525  1.00  0.00           O
ATOM  11714  O12 POPE  141      42.836  31.067  34.604  1.00  0.00           O
ATOM  11715  C1  POPE  141      45.447  32.887  35.945  1.00  0.00           C
ATOM  11718  C2  POPE  141      45.527  32.427  37.426  1.00  0.00           C
ATOM  11720  O21 POPE  141      45.336  33.547  38.305  1.00  0.00           O
ATOM  11721  C21 POPE  141      44.707  33.257  39.435  1.00  0.00           C
ATOM  11722  O22 POPE  141      44.197  32.187  39.706  1.00  0.00           O
ATOM  11723  C22 POPE  141      44.797  34.447  40.386  1.00  0.00           C
ATOM  11726  C3  POPE  141      46.847  31.677  37.806  1.00  0.00           C
ATOM  11729  O31 POPE  141      46.567  30.767  38.895  1.00  0.00           O
ATOM  11730  C31 POPE  141      47.487  30.627  39.846  1.00  0.00           C
ATOM  11731  O32 POPE  141      48.647  30.987  39.786  1.00  0.00           O
ATOM  11732  C32 POPE  141      46.807  29.967  41.055  1.00  0.00           C
ATOM  11735  C23 POPE  141      44.647  33.996  41.855  1.00  0.00           C
ATOM  11738  C24 POPE  141      44.946  35.157  42.816  1.00  0.00           C
ATOM  11741  C25 POPE  141      44.677  34.827  44.295  1.00  0.00           C
ATOM  11744  C26 POPE  141      45.897  34.437  45.125  1.00  0.00           C
ATOM  11747  C27 POPE  141      45.637  34.697  46.625  1.00  0.00           C
ATOM  11750  C28 POPE  141      46.907  34.687  47.496  1.00  0.00           C
ATOM  11753  C29 POPE  141      46.647  35.367  48.816  1.00  0.00           C
ATOM  11755 0C21 POPE  141      46.656  34.807  50.036  1.00  0.00           C
ATOM  11757 1C21 POPE  141      46.937  33.367  50.345  1.00  0.00           C
ATOM  11760 2C21 POPE  141      48.446  33.157  50.545  1.00  0.00           C
ATOM  11763 3C21 POPE  141      49.007  33.667  51.876  1.00  0.00           C
ATOM  11766 4C21 POPE  141      50.536  33.827  51.815  1.00  0.00           C
ATOM  11769 5C21 POPE  141      51.247  33.487  53.135  1.00  0.00           C
ATOM  11772 6C21 POPE  141      51.717  34.687  53.976  1.00  0.00           C
ATOM  11775 7C21 POPE  141      53.187  34.567  54.406  1.00  0.00           C
ATOM  11778 8C21 POPE  141      53.647  35.657  55.375  1.00  0.00           C
ATOM  11782  C33 POPE  141      47.687  29.897  42.325  1.00  0.00           C
ATOM  11785  C34 POPE  141      46.877  29.437  43.545  1.00  0.00           C
ATOM  11788  C35 POPE  141      47.637  29.497  44.875  1.00  0.00           C
ATOM  11791  C36 POPE  141      48.427  28.227  45.226  1.00  0.00           C
ATOM  11794  C37 POPE  141      47.727  27.347  46.286  1.00  0.00           C
ATOM  11797  C38 POPE  141      48.637  26.297  46.946  1.00  0.00           C
ATOM  11800  C39 POPE  141      48.696  26.407  48.485  1.00  0.00           C
ATOM  11803 0C31 POPE  141      48.046  25.237  49.245  1.00  0.00           C
ATOM  11806 1C31 POPE  141      47.516  25.647  50.635  1.00  0.00           C
ATOM  11809 2C31 POPE  141      47.797  24.637  51.766  1.00  0.00           C
ATOM  11812 3C31 POPE  141      48.987  25.057  52.636  1.00  0.00           C
ATOM  11815 4C31 POPE  141      49.207  24.157  53.865  1.00  0.00           C
ATOM  11818 5C31 POPE  141      50.257  24.727  54.825  1.00  0.00           C
ATOM  11821 6C31 POPE  141      50.527  23.847  56.045  1.00  0.00           C
ATOM  11825  NH3 POPE  142     110.197  24.447  85.986  1.00  0.00           N
ATOM  11829  C12 POPE  142     110.296  24.937  84.566  1.00  0.00           C
ATOM  11832  C11 POPE  142     111.697  24.747  83.965  1.00  0.00           C
ATOM  11835  P   POPE  142     113.206  25.727  82.094  1.00  0.00           P
ATOM  11836  O13 POPE  142     113.596  27.087  81.686  1.00  0.00           O
ATOM  11837  O14 POPE  142     114.247  24.907  82.765  1.00  0.00           O
ATOM  11838  O11 POPE  142     112.546  24.907  80.906  1.00  0.00           O
ATOM  11839  O12 POPE  142     112.007  25.847  83.115  1.00  0.00           O
ATOM  11840  C1  POPE  142     111.996  25.677  79.826  1.00  0.00           C
ATOM  11843  C2  POPE  142     111.667  24.797  78.604  1.00  0.00           C
ATOM  11845  O21 POPE  142     110.787  25.417  77.665  1.00  0.00           O
ATOM  11846  C21 POPE  142     110.886  26.687  77.345  1.00  0.00           C
ATOM  11847  O22 POPE  142     111.837  27.427  77.545  1.00  0.00           O
ATOM  11848  C22 POPE  142     109.636  27.097  76.596  1.00  0.00           C
ATOM  11851  C3  POPE  142     110.946  23.497  79.026  1.00  0.00           C
ATOM  11854  O31 POPE  142     110.737  22.657  77.875  1.00  0.00           O
ATOM  11855  C31 POPE  142     109.607  22.887  77.195  1.00  0.00           C
ATOM  11856  O32 POPE  142     108.626  23.477  77.606  1.00  0.00           O
ATOM  11857  C32 POPE  142     109.836  22.297  75.805  1.00  0.00           C
ATOM  11860  C23 POPE  142     109.787  26.847  75.085  1.00  0.00           C
ATOM  11863  C24 POPE  142     108.497  27.197  74.344  1.00  0.00           C
ATOM  11866  C25 POPE  142     108.547  26.887  72.835  1.00  0.00           C
ATOM  11869  C26 POPE  142     109.617  27.717  72.105  1.00  0.00           C
ATOM  11872  C27 POPE  142     109.566  27.527  70.586  1.00  0.00           C
ATOM  11875  C28 POPE  142     110.637  28.377  69.875  1.00  0.00           C
ATOM  11878  C29 POPE  142     110.617  28.137  68.385  1.00  0.00           C
ATOM  11880 0C21 POPE  142     110.566  29.067  67.406  1.00  0.00           C
ATOM  11882 1C21 POPE  142     110.517  30.547  67.636  1.00  0.00           C
ATOM  11885 2C21 POPE  142     110.886  31.397  66.405  1.00  0.00           C
ATOM  11888 3C21 POPE  142     109.986  31.217  65.165  1.00  0.00           C
ATOM  11891 4C21 POPE  142     109.747  32.557  64.455  1.00  0.00           C
ATOM  11894 5C21 POPE  142     109.027  32.457  63.104  1.00  0.00           C
ATOM  11897 6C21 POPE  142     109.957  32.087  61.935  1.00  0.00           C
ATOM  11900 7C21 POPE  142     109.577  32.827  60.646  1.00  0.00           C
ATOM  11903 8C21 POPE  142     110.466  32.487  59.446  1.00  0.00           C
ATOM  11907  C33 POPE  142     108.747  22.577  74.745  1.00  0.00           C
ATOM  11910  C34 POPE  142     109.207  21.907  73.445  1.00  0.00           C
ATOM  11913  C35 POPE  142     108.327  22.077  72.205  1.00  0.00           C
ATOM  11916  C36 POPE  142     109.017  22.807  71.055  1.00  0.00           C
ATOM  11919  C37 POPE  142     108.316  22.577  69.716  1.00  0.00           C
ATOM  11922  C38 POPE  142     109.076  23.257  68.575  1.00  0.00           C
ATOM  11925  C39 POPE  142     108.277  23.467  67.286  1.00  0.00           C
ATOM  11928 0C31 POPE  142     108.106  22.217  66.415  1.00  0.00           C
ATOM  11931 1C31 POPE  142     108.176  22.587  64.926  1.00  0.00           C
ATOM  11934 2C31 POPE  142     107.837  21.437  63.976  1.00  0.00           C
ATOM  11937 3C31 POPE  142     106.327  21.157  63.916  1.00  0.00           C
ATOM  11940 4C31 POPE  142     105.976  20.037  62.915  1.00  0.00           C
ATOM  11943 5C31 POPE  142     104.466  19.887  62.755  1.00  0.00           C
ATOM  11946 6C31 POPE  142     104.046  18.757  61.816  1.00  0.00           C
ATOM  11950  NH3 POPE  143      50.227  87.956  84.855  1.00  0.00           N
ATOM  11954  C12 POPE  143      51.257  88.486  83.885  1.00  0.00           C
ATOM  11957  C11 POPE  143      50.727  89.687  83.106  1.00  0.00           C
ATOM  11960  P   POPE  143      51.597  91.467  81.385  1.00  0.00           P
ATOM  11961  O13 POPE  143      50.517  92.217  82.046  1.00  0.00           O
ATOM  11962  O14 POPE  143      52.957  92.036  81.365  1.00  0.00           O
ATOM  11963  O11 POPE  143      51.137  91.077  79.905  1.00  0.00           O
ATOM  11964  O12 POPE  143      51.667  90.037  82.075  1.00  0.00           O
ATOM  11965  C1  POPE  143      50.876  92.096  78.935  1.00  0.00           C
ATOM  11968  C2  POPE  143      49.937  91.586  77.805  1.00  0.00           C
ATOM  11970  O21 POPE  143      50.107  92.427  76.655  1.00  0.00           O
ATOM  11971  C21 POPE  143      50.817  92.017  75.585  1.00  0.00           C
ATOM  11972  O22 POPE  143      51.717  92.656  75.096  1.00  0.00           O
ATOM  11973  C22 POPE  143      50.286  90.697  74.976  1.00  0.00           C
ATOM  11976  C3  POPE  143      48.457  91.636  78.286  1.00  0.00           C
ATOM  11979  O31 POPE  143      47.557  91.227  77.226  1.00  0.00           O
ATOM  11980  C31 POPE  143      46.656  92.167  76.906  1.00  0.00           C
ATOM  11981  O32 POPE  143      45.717  92.486  77.615  1.00  0.00           O
ATOM  11982  C32 POPE  143      47.147  92.906  75.665  1.00  0.00           C
ATOM  11985  C23 POPE  143      50.387  90.687  73.415  1.00  0.00           C
ATOM  11988  C24 POPE  143      49.957  89.356  72.755  1.00  0.00           C
ATOM  11991  C25 POPE  143      50.737  88.957  71.486  1.00  0.00           C
ATOM  11994  C26 POPE  143      50.657  89.947  70.306  1.00  0.00           C
ATOM  11997  C27 POPE  143      50.447  89.247  68.945  1.00  0.00           C
ATOM  12000  C28 POPE  143      50.757  90.126  67.715  1.00  0.00           C
ATOM  12003  C29 POPE  143      50.317  89.466  66.426  1.00  0.00           C
ATOM  12005 0C21 POPE  143      51.007  89.356  65.265  1.00  0.00           C
ATOM  12007 1C21 POPE  143      52.397  89.837  64.955  1.00  0.00           C
ATOM  12010 2C21 POPE  143      53.067  89.036  63.816  1.00  0.00           C
ATOM  12013 3C21 POPE  143      54.477  89.536  63.476  1.00  0.00           C
ATOM  12016 4C21 POPE  143      55.167  88.736  62.356  1.00  0.00           C
ATOM  12019 5C21 POPE  143      56.627  89.167  62.156  1.00  0.00           C
ATOM  12022 6C21 POPE  143      57.407  88.286  61.165  1.00  0.00           C
ATOM  12025 7C21 POPE  143      58.906  88.587  61.246  1.00  0.00           C
ATOM  12028 8C21 POPE  143      59.767  87.667  60.386  1.00  0.00           C
ATOM  12032  C33 POPE  143      46.207  92.886  74.435  1.00  0.00           C
ATOM  12035  C34 POPE  143      46.926  93.495  73.226  1.00  0.00           C
ATOM  12038  C35 POPE  143      46.376  93.087  71.854  1.00  0.00           C
ATOM  12041  C36 POPE  143      47.196  93.717  70.705  1.00  0.00           C
ATOM  12044  C37 POPE  143      46.757  93.227  69.326  1.00  0.00           C
ATOM  12047  C38 POPE  143      47.797  93.566  68.245  1.00  0.00           C
ATOM  12050  C39 POPE  143      47.477  93.047  66.844  1.00  0.00           C
ATOM  12053 0C31 POPE  143      46.297  93.736  66.135  1.00  0.00           C
ATOM  12056 1C31 POPE  143      46.147  93.197  64.705  1.00  0.00           C
ATOM  12059 2C31 POPE  143      45.307  94.076  63.764  1.00  0.00           C
ATOM  12062 3C31 POPE  143      45.657  93.917  62.275  1.00  0.00           C
ATOM  12065 4C31 POPE  143      47.147  94.197  61.995  1.00  0.00           C
ATOM  12068 5C31 POPE  143      47.477  94.566  60.556  1.00  0.00           C
ATOM  12071 6C31 POPE  143      48.977  94.816  60.355  1.00  0.00           C
ATOM  12075  NH3 POPE  144      25.067  89.387  35.075  1.00  0.00           N
ATOM  12079  C12 POPE  144      24.427  90.646  34.545  1.00  0.00           C
ATOM  12082  C11 POPE  144      22.947  90.797  34.966  1.00  0.00           C
ATOM  12085  P   POPE  144      21.227  92.656  35.545  1.00  0.00           P
ATOM  12086  O13 POPE  144      21.027  94.107  35.316  1.00  0.00           O
ATOM  12087  O14 POPE  144      20.107  91.716  35.355  1.00  0.00           O
ATOM  12088  O11 POPE  144      21.757  92.457  37.025  1.00  0.00           O
ATOM  12089  O12 POPE  144      22.547  92.157  34.795  1.00  0.00           O
ATOM  12090  C1  POPE  144      21.017  93.057  38.086  1.00  0.00           C
ATOM  12093  C2  POPE  144      21.607  92.507  39.386  1.00  0.00           C
ATOM  12095  O21 POPE  144      20.857  93.036  40.495  1.00  0.00           O
ATOM  12096  C21 POPE  144      20.817  92.257  41.556  1.00  0.00           C
ATOM  12097  O22 POPE  144      21.277  91.137  41.655  1.00  0.00           O
ATOM  12098  C22 POPE  144      20.167  92.997  42.705  1.00  0.00           C
ATOM  12101  C3  POPE  144      23.117  92.896  39.415  1.00  0.00           C
ATOM  12104  O31 POPE  144      23.657  93.106  40.726  1.00  0.00           O
ATOM  12105  C31 POPE  144      24.337  92.127  41.274  1.00  0.00           C
ATOM  12106  O32 POPE  144      24.497  91.017  40.795  1.00  0.00           O
ATOM  12107  C32 POPE  144      24.917  92.646  42.585  1.00  0.00           C
ATOM  12110  C23 POPE  144      21.287  93.397  43.676  1.00  0.00           C
ATOM  12113  C24 POPE  144      20.817  94.237  44.856  1.00  0.00           C
ATOM  12116  C25 POPE  144      20.307  93.437  46.045  1.00  0.00           C
ATOM  12119  C26 POPE  144      19.797  94.396  47.125  1.00  0.00           C
ATOM  12122  C27 POPE  144      19.457  93.727  48.465  1.00  0.00           C
ATOM  12125  C28 POPE  144      19.137  94.797  49.525  1.00  0.00           C
ATOM  12128  C29 POPE  144      19.637  94.456  50.906  1.00  0.00           C
ATOM  12130 0C21 POPE  144      18.917  94.437  52.045  1.00  0.00           C
ATOM  12132 1C21 POPE  144      17.447  94.727  52.156  1.00  0.00           C
ATOM  12135 2C21 POPE  144      16.607  93.437  52.226  1.00  0.00           C
ATOM  12138 3C21 POPE  144      15.947  93.227  53.586  1.00  0.00           C
ATOM  12141 4C21 POPE  144      15.187  91.887  53.656  1.00  0.00           C
ATOM  12144 5C21 POPE  144      14.307  91.797  54.895  1.00  0.00           C
ATOM  12147 6C21 POPE  144      15.047  91.297  56.136  1.00  0.00           C
ATOM  12150 7C21 POPE  144      14.157  91.396  57.375  1.00  0.00           C
ATOM  12153 8C21 POPE  144      14.737  90.646  58.555  1.00  0.00           C
ATOM  12157  C33 POPE  144      24.876  91.617  43.736  1.00  0.00           C
ATOM  12160  C34 POPE  144      25.017  92.327  45.085  1.00  0.00           C
ATOM  12163  C35 POPE  144      25.317  91.396  46.274  1.00  0.00           C
ATOM  12166  C36 POPE  144      25.507  92.217  47.566  1.00  0.00           C
ATOM  12169  C37 POPE  144      26.097  91.417  48.736  1.00  0.00           C
ATOM  12172  C38 POPE  144      26.257  92.257  50.015  1.00  0.00           C
ATOM  12175  C39 POPE  144      25.007  92.236  50.906  1.00  0.00           C
ATOM  12178 0C31 POPE  144      24.837  90.897  51.645  1.00  0.00           C
ATOM  12181 1C31 POPE  144      23.387  90.617  52.065  1.00  0.00           C
ATOM  12184 2C31 POPE  144      23.127  89.117  52.295  1.00  0.00           C
ATOM  12187 3C31 POPE  144      24.117  88.456  53.256  1.00  0.00           C
ATOM  12190 4C31 POPE  144      24.037  86.926  53.235  1.00  0.00           C
ATOM  12193 5C31 POPE  144      25.067  86.297  54.155  1.00  0.00           C
ATOM  12196 6C31 POPE  144      24.897  84.787  54.306  1.00  0.00           C
ATOM  12200  NH3 POPE  145      85.436  94.927  81.286  1.00  0.00           N
ATOM  12204  C12 POPE  145      85.137  93.456  81.215  1.00  0.00           C
ATOM  12207  C11 POPE  145      83.626  93.166  81.215  1.00  0.00           C
ATOM  12210  P   POPE  145      82.017  91.077  80.965  1.00  0.00           P
ATOM  12211  O13 POPE  145      82.236  89.617  81.115  1.00  0.00           O
ATOM  12212  O14 POPE  145      80.927  91.627  81.805  1.00  0.00           O
ATOM  12213  O11 POPE  145      81.767  91.417  79.446  1.00  0.00           O
ATOM  12214  O12 POPE  145      83.397  91.767  81.294  1.00  0.00           O
ATOM  12215  C1  POPE  145      80.967  92.507  79.005  1.00  0.00           C
ATOM  12218  C2  POPE  145      80.746  92.416  77.485  1.00  0.00           C
ATOM  12220  O21 POPE  145      79.807  93.447  77.145  1.00  0.00           O
ATOM  12221  C21 POPE  145      80.307  94.486  76.476  1.00  0.00           C
ATOM  12222  O22 POPE  145      80.337  95.627  76.885  1.00  0.00           O
ATOM  12223  C22 POPE  145      80.646  94.076  75.036  1.00  0.00           C
ATOM  12226  C3  POPE  145      80.186  91.026  77.075  1.00  0.00           C
ATOM  12229  O31 POPE  145      79.887  90.967  75.665  1.00  0.00           O
ATOM  12230  C31 POPE  145      79.067  89.986  75.296  1.00  0.00           C
ATOM  12231  O32 POPE  145      78.517  89.197  76.035  1.00  0.00           O
ATOM  12232  C32 POPE  145      78.977  90.027  73.775  1.00  0.00           C
ATOM  12235  C23 POPE  145      80.617  95.266  74.046  1.00  0.00           C
ATOM  12238  C24 POPE  145      80.536  94.797  72.585  1.00  0.00           C
ATOM  12241  C25 POPE  145      81.306  95.646  71.556  1.00  0.00           C
ATOM  12244  C26 POPE  145      80.407  96.037  70.366  1.00  0.00           C
ATOM  12247  C27 POPE  145      81.086  96.297  69.005  1.00  0.00           C
ATOM  12250  C28 POPE  145      79.997  96.487  67.915  1.00  0.00           C
ATOM  12253  C29 POPE  145      80.457  96.907  66.546  1.00  0.00           C
ATOM  12255 0C21 POPE  145      80.067  96.367  65.376  1.00  0.00           C
ATOM  12257 1C21 POPE  145      79.177  95.156  65.215  1.00  0.00           C
ATOM  12260 2C21 POPE  145      79.226  94.547  63.795  1.00  0.00           C
ATOM  12263 3C21 POPE  145      78.626  93.127  63.746  1.00  0.00           C
ATOM  12266 4C21 POPE  145      77.617  92.906  62.606  1.00  0.00           C
ATOM  12269 5C21 POPE  145      78.237  92.687  61.215  1.00  0.00           C
ATOM  12272 6C21 POPE  145      78.647  91.227  60.945  1.00  0.00           C
ATOM  12275 7C21 POPE  145      78.827  90.926  59.446  1.00  0.00           C
ATOM  12278 8C21 POPE  145      79.137  89.466  59.136  1.00  0.00           C
ATOM  12282  C33 POPE  145      77.927  89.057  73.205  1.00  0.00           C
ATOM  12285  C34 POPE  145      77.667  89.346  71.715  1.00  0.00           C
ATOM  12288  C35 POPE  145      78.597  88.657  70.734  1.00  0.00           C
ATOM  12291  C36 POPE  145      78.077  88.867  69.306  1.00  0.00           C
ATOM  12294  C37 POPE  145      78.917  88.106  68.286  1.00  0.00           C
ATOM  12297  C38 POPE  145      78.517  88.407  66.844  1.00  0.00           C
ATOM  12300  C39 POPE  145      79.377  87.567  65.906  1.00  0.00           C
ATOM  12303 0C31 POPE  145      79.377  88.007  64.446  1.00  0.00           C
ATOM  12306 1C31 POPE  145      80.457  87.236  63.694  1.00  0.00           C
ATOM  12309 2C31 POPE  145      80.646  87.637  62.226  1.00  0.00           C
ATOM  12312 3C31 POPE  145      81.977  87.066  61.705  1.00  0.00           C
ATOM  12315 4C31 POPE  145      82.187  87.245  60.205  1.00  0.00           C
ATOM  12318 5C31 POPE  145      83.557  86.706  59.755  1.00  0.00           C
ATOM  12321 6C31 POPE  145      83.766  86.757  58.245  1.00  0.00           C
ATOM  12325  NH3 POPE  146      28.927 101.686  82.236  1.00  0.00           N
ATOM  12329  C12 POPE  146      28.887 101.217  80.816  1.00  0.00           C
ATOM  12332  C11 POPE  146      29.397  99.797  80.576  1.00  0.00           C
ATOM  12335  P   POPE  146      30.147  98.456  78.486  1.00  0.00           P
ATOM  12336  O13 POPE  146      31.587  98.607  78.775  1.00  0.00           O
ATOM  12337  O14 POPE  146      29.497  97.197  78.915  1.00  0.00           O
ATOM  12338  O11 POPE  146      29.897  98.677  76.935  1.00  0.00           O
ATOM  12339  O12 POPE  146      29.367  99.636  79.166  1.00  0.00           O
ATOM  12340  C1  POPE  146      30.997  98.377  76.056  1.00  0.00           C
ATOM  12343  C2  POPE  146      30.677  98.757  74.586  1.00  0.00           C
ATOM  12345  O21 POPE  146      31.857  98.797  73.765  1.00  0.00           O
ATOM  12346  C21 POPE  146      32.597  97.717  73.635  1.00  0.00           C
ATOM  12347  O22 POPE  146      32.536  96.697  74.295  1.00  0.00           O
ATOM  12348  C22 POPE  146      33.537  97.926  72.445  1.00  0.00           C
ATOM  12351  C3  POPE  146      29.987 100.156  74.506  1.00  0.00           C
ATOM  12354  O31 POPE  146      30.097 100.746  73.185  1.00  0.00           O
ATOM  12355  C31 POPE  146      29.277 100.237  72.286  1.00  0.00           C
ATOM  12356  O32 POPE  146      28.327  99.496  72.505  1.00  0.00           O
ATOM  12357  C32 POPE  146      29.737 100.637  70.875  1.00  0.00           C
ATOM  12360  C23 POPE  146      34.177  96.617  71.935  1.00  0.00           C
ATOM  12363  C24 POPE  146      34.917  96.716  70.586  1.00  0.00           C
ATOM  12366  C25 POPE  146      33.997  96.956  69.376  1.00  0.00           C
ATOM  12369  C26 POPE  146      34.547  96.297  68.094  1.00  0.00           C
ATOM  12372  C27 POPE  146      33.567  96.406  66.915  1.00  0.00           C
ATOM  12375  C28 POPE  146      34.047  95.716  65.615  1.00  0.00           C
ATOM  12378  C29 POPE  146      34.137  94.216  65.756  1.00  0.00           C
ATOM  12380 0C21 POPE  146      33.196  93.306  65.415  1.00  0.00           C
ATOM  12382 1C21 POPE  146      31.837  93.587  64.805  1.00  0.00           C
ATOM  12385 2C21 POPE  146      31.457  92.497  63.775  1.00  0.00           C
ATOM  12388 3C21 POPE  146      29.977  92.497  63.375  1.00  0.00           C
ATOM  12391 4C21 POPE  146      29.577  91.177  62.695  1.00  0.00           C
ATOM  12394 5C21 POPE  146      28.917  91.306  61.316  1.00  0.00           C
ATOM  12397 6C21 POPE  146      27.407  91.527  61.395  1.00  0.00           C
ATOM  12400 7C21 POPE  146      26.717  91.266  60.055  1.00  0.00           C
ATOM  12403 8C21 POPE  146      25.197  91.387  60.166  1.00  0.00           C
ATOM  12407  C33 POPE  146      28.667 100.315  69.805  1.00  0.00           C
ATOM  12410  C34 POPE  146      29.067 100.697  68.375  1.00  0.00           C
ATOM  12413  C35 POPE  146      29.367 102.197  68.215  1.00  0.00           C
ATOM  12416  C36 POPE  146      29.287 102.667  66.756  1.00  0.00           C
ATOM  12419  C37 POPE  146      29.477 104.186  66.605  1.00  0.00           C
ATOM  12422  C38 POPE  146      29.657 104.617  65.136  1.00  0.00           C
ATOM  12425  C39 POPE  146      29.197 106.057  64.836  1.00  0.00           C
ATOM  12428 0C31 POPE  146      29.757 107.157  65.745  1.00  0.00           C
ATOM  12431 1C31 POPE  146      29.107 108.517  65.415  1.00  0.00           C
ATOM  12434 2C31 POPE  146      29.677 109.706  66.205  1.00  0.00           C
ATOM  12437 3C31 POPE  146      29.097 111.057  65.766  1.00  0.00           C
ATOM  12440 4C31 POPE  146      27.827 111.457  66.524  1.00  0.00           C
ATOM  12443 5C31 POPE  146      27.376 112.906  66.305  1.00  0.00           C
ATOM  12446 6C31 POPE  146      26.057 113.267  66.995  1.00  0.00           C
ATOM  12450  NH3 POPE  147      68.296 122.999  81.105  1.00  0.00           N
ATOM  12454  C12 POPE  147      67.547 122.369  79.965  1.00  0.00           C
ATOM  12457  C11 POPE  147      66.107 122.880  79.924  1.00  0.00           C
ATOM  12460  P   POPE  147      64.927 122.609  77.555  1.00  0.00           P
ATOM  12461  O13 POPE  147      63.647 121.940  77.285  1.00  0.00           O
ATOM  12462  O14 POPE  147      64.946 124.090  77.424  1.00  0.00           O
ATOM  12463  O11 POPE  147      65.987 121.970  76.546  1.00  0.00           O
ATOM  12464  O12 POPE  147      65.406 122.110  78.965  1.00  0.00           O
ATOM  12465  C1  POPE  147      65.667 122.210  75.155  1.00  0.00           C
ATOM  12468  C2  POPE  147      66.667 121.536  74.175  1.00  0.00           C
ATOM  12470  O21 POPE  147      65.987 121.187  72.954  1.00  0.00           O
ATOM  12471  C21 POPE  147      65.437 122.169  72.255  1.00  0.00           C
ATOM  12472  O22 POPE  147      65.616 123.360  72.415  1.00  0.00           O
ATOM  12473  C22 POPE  147      64.467 121.546  71.265  1.00  0.00           C
ATOM  12476  C3  POPE  147      67.307 120.257  74.816  1.00  0.00           C
ATOM  12479  O31 POPE  147      67.717 119.247  73.865  1.00  0.00           O
ATOM  12480  C31 POPE  147      68.847 119.527  73.234  1.00  0.00           C
ATOM  12481  O32 POPE  147      69.557 120.507  73.435  1.00  0.00           O
ATOM  12482  C32 POPE  147      69.117 118.426  72.216  1.00  0.00           C
ATOM  12485  C23 POPE  147      64.667 122.099  69.836  1.00  0.00           C
ATOM  12488  C24 POPE  147      63.597 121.560  68.886  1.00  0.00           C
ATOM  12491  C25 POPE  147      63.867 121.959  67.435  1.00  0.00           C
ATOM  12494  C26 POPE  147      64.826 121.007  66.725  1.00  0.00           C
ATOM  12497  C27 POPE  147      65.637 121.630  65.576  1.00  0.00           C
ATOM  12500  C28 POPE  147      64.946 121.600  64.186  1.00  0.00           C
ATOM  12503  C29 POPE  147      63.707 122.439  64.056  1.00  0.00           C
ATOM  12505 0C21 POPE  147      63.046 122.689  62.905  1.00  0.00           C
ATOM  12507 1C21 POPE  147      63.437 122.210  61.535  1.00  0.00           C
ATOM  12510 2C21 POPE  147      62.307 121.536  60.726  1.00  0.00           C
ATOM  12513 3C21 POPE  147      62.107 120.047  61.055  1.00  0.00           C
ATOM  12516 4C21 POPE  147      61.497 119.237  59.895  1.00  0.00           C
ATOM  12519 5C21 POPE  147      60.016 118.837  60.075  1.00  0.00           C
ATOM  12522 6C21 POPE  147      59.567 117.836  58.996  1.00  0.00           C
ATOM  12525 7C21 POPE  147      58.087 117.467  59.085  1.00  0.00           C
ATOM  12528 8C21 POPE  147      57.647 116.425  58.045  1.00  0.00           C
ATOM  12532  C33 POPE  147      70.266 118.797  71.246  1.00  0.00           C
ATOM  12535  C34 POPE  147      70.387 117.777  70.106  1.00  0.00           C
ATOM  12538  C35 POPE  147      71.217 116.557  70.506  1.00  0.00           C
ATOM  12541  C36 POPE  147      72.637 116.576  69.915  1.00  0.00           C
ATOM  12544  C37 POPE  147      73.317 115.207  69.955  1.00  0.00           C
ATOM  12547  C38 POPE  147      74.546 115.087  69.046  1.00  0.00           C
ATOM  12550  C39 POPE  147      75.757 114.437  69.735  1.00  0.00           C
ATOM  12553 0C31 POPE  147      76.266 115.315  70.885  1.00  0.00           C
ATOM  12556 1C31 POPE  147      77.747 115.126  71.215  1.00  0.00           C
ATOM  12559 2C31 POPE  147      78.226 116.266  72.105  1.00  0.00           C
ATOM  12562 3C31 POPE  147      79.747 116.467  72.095  1.00  0.00           C
ATOM  12565 4C31 POPE  147      80.527 115.456  72.946  1.00  0.00           C
ATOM  12568 5C31 POPE  147      81.807 116.066  73.536  1.00  0.00           C
ATOM  12571 6C31 POPE  147      82.637 115.097  74.376  1.00  0.00           C
ATOM  12575  NH3 POPE  148      76.327  96.706  78.436  1.00  0.00           N
ATOM  12579  C12 POPE  148      77.807  96.467  78.436  1.00  0.00           C
ATOM  12582  C11 POPE  148      78.376  96.816  79.816  1.00  0.00           C
ATOM  12585  P   POPE  148      80.927  97.257  80.226  1.00  0.00           P
ATOM  12586  O13 POPE  148      80.536  98.216  81.286  1.00  0.00           O
ATOM  12587  O14 POPE  148      82.167  96.467  80.475  1.00  0.00           O
ATOM  12588  O11 POPE  148      81.086  97.997  78.836  1.00  0.00           O
ATOM  12589  O12 POPE  148      79.707  96.306  79.935  1.00  0.00           O
ATOM  12590  C1  POPE  148      81.116  99.416  78.705  1.00  0.00           C
ATOM  12593  C2  POPE  148      80.307  99.876  77.455  1.00  0.00           C
ATOM  12595  O21 POPE  148      81.177 100.466  76.465  1.00  0.00           O
ATOM  12596  C21 POPE  148      81.277  99.797  75.335  1.00  0.00           C
ATOM  12597  O22 POPE  148      81.217  98.577  75.215  1.00  0.00           O
ATOM  12598  C22 POPE  148      81.447 100.767  74.175  1.00  0.00           C
ATOM  12601  C3  POPE  148      79.266 100.956  77.886  1.00  0.00           C
ATOM  12604  O31 POPE  148      78.476 101.437  76.775  1.00  0.00           O
ATOM  12605  C31 POPE  148      78.937 102.547  76.185  1.00  0.00           C
ATOM  12606  O32 POPE  148      79.937 103.146  76.496  1.00  0.00           O
ATOM  12607  C32 POPE  148      77.976 102.977  75.075  1.00  0.00           C
ATOM  12610  C23 POPE  148      82.907 101.147  73.856  1.00  0.00           C
ATOM  12613  C24 POPE  148      83.006 102.457  73.066  1.00  0.00           C
ATOM  12616  C25 POPE  148      83.237 102.297  71.556  1.00  0.00           C
ATOM  12619  C26 POPE  148      82.157 101.507  70.805  1.00  0.00           C
ATOM  12622  C27 POPE  148      82.387 101.507  69.285  1.00  0.00           C
ATOM  12625  C28 POPE  148      81.436 100.576  68.516  1.00  0.00           C
ATOM  12628  C29 POPE  148      82.096 100.087  67.255  1.00  0.00           C
ATOM  12630 0C21 POPE  148      81.917 100.517  65.995  1.00  0.00           C
ATOM  12632 1C21 POPE  148      80.986 101.586  65.496  1.00  0.00           C
ATOM  12635 2C21 POPE  148      80.317 101.207  64.155  1.00  0.00           C
ATOM  12638 3C21 POPE  148      81.296 101.017  62.985  1.00  0.00           C
ATOM  12641 4C21 POPE  148      80.617 100.827  61.616  1.00  0.00           C
ATOM  12644 5C21 POPE  148      80.077  99.407  61.356  1.00  0.00           C
ATOM  12647 6C21 POPE  148      81.187  98.346  61.185  1.00  0.00           C
ATOM  12650 7C21 POPE  148      80.646  97.007  60.675  1.00  0.00           C
ATOM  12653 8C21 POPE  148      81.727  95.926  60.545  1.00  0.00           C
ATOM  12657  C33 POPE  148      78.597 102.917  73.656  1.00  0.00           C
ATOM  12660  C34 POPE  148      77.646 103.587  72.655  1.00  0.00           C
ATOM  12663  C35 POPE  148      77.876 103.377  71.156  1.00  0.00           C
ATOM  12666  C36 POPE  148      76.777 104.097  70.345  1.00  0.00           C
ATOM  12669  C37 POPE  148      76.467 103.477  68.965  1.00  0.00           C
ATOM  12672  C38 POPE  148      75.387 104.276  68.205  1.00  0.00           C
ATOM  12675  C39 POPE  148      74.696 103.486  67.076  1.00  0.00           C
ATOM  12678 0C31 POPE  148      73.657 104.337  66.325  1.00  0.00           C
[truncated: 1,654,667 more chars]
