# Supplementary material for: Characterizing Membrane Association and Periplasmic Transfer of Bacterial Lipoproteins through Molecular Dynamics Simulations
Source: Structure. 2020 Apr 7;28(4):475–487.e3. doi: 10.1016/j.str.2020.01.012 (PMC7139219; doi:10.1016/j.str.2020.01.012)
Supplement: Data S2. Final Coordinates from Simulations (A–L), Related to Figure 3 [file mmc4.zip › A-L/LPTE-1-atomistic.pdb]

TITLE     Protein
REMARK    THIS IS A SIMULATION BOX
CRYST1  129.128  129.128  105.069  90.00  90.00  90.00 P 1           1
MODEL        1
ATOM      1  N   CYSTA   1      58.474  51.339  50.380  1.00  0.00           N
ATOM      3  CA  CYSTA   1      57.744  52.039  51.480  1.00  0.00           C
ATOM      5  C   CYSTA   1      56.484  51.279  52.179  1.00  0.00           C
ATOM      6  O   CYSTA   1      55.934  50.379  51.550  1.00  0.00           O
ATOM      7  CB  CYSTA   1      57.264  53.429  50.869  1.00  0.00           C
ATOM     10  SG  CYSTA   1      58.524  54.659  50.200  1.00  0.00           S
ATOM     11  C1  CYSTA   1      59.234  54.239  48.531  1.00  0.00           C
ATOM     14  CA1 CYSTA   1      59.844  51.219  50.241  1.00  0.00           C
ATOM     15  OA1 CYSTA   1      60.514  51.169  51.270  1.00  0.00           O
ATOM     16  CA2 CYSTA   1      60.574  51.349  48.889  1.00  0.00           C
ATOM     19  C11 CYSTA   1      58.744  54.719  47.101  1.00  0.00           C
ATOM     21  O11 CYSTA   1      59.294  55.989  46.610  1.00  0.00           O
ATOM     22  CX1 CYSTA   1      59.624  55.949  45.290  1.00  0.00           C
ATOM     23  OX1 CYSTA   1      59.864  54.929  44.660  1.00  0.00           O
ATOM     24  CX2 CYSTA   1      59.554  57.349  44.630  1.00  0.00           C
ATOM     27  C12 CYSTA   1      57.204  54.699  46.991  1.00  0.00           C
ATOM     30  O12 CYSTA   1      56.704  55.999  46.630  1.00  0.00           O
ATOM     31  CD1 CYSTA   1      55.554  55.989  45.991  1.00  0.00           C
ATOM     32  OD1 CYSTA   1      54.774  55.049  45.939  1.00  0.00           O
ATOM     33  CD2 CYSTA   1      55.454  57.269  45.181  1.00  0.00           C
ATOM     36  CA3 CYSTA   1      61.944  50.659  48.561  1.00  0.00           C
ATOM     39  CA4 CYSTA   1      62.854  51.459  47.551  1.00  0.00           C
ATOM     42  CA5 CYSTA   1      62.774  51.149  46.031  1.00  0.00           C
ATOM     45  CA6 CYSTA   1      62.254  52.299  45.121  1.00  0.00           C
ATOM     48  CA7 CYSTA   1      62.444  52.059  43.590  1.00  0.00           C
ATOM     51  CA8 CYSTA   1      61.514  52.909  42.700  1.00  0.00           C
ATOM     54  CA9 CYSTA   1      61.614  52.639  41.180  1.00  0.00           C
ATOM     57 0CA1 CYSTA   1      60.534  53.379  40.350  1.00  0.00           C
ATOM     60 1CA1 CYSTA   1      60.474  52.939  38.870  1.00  0.00           C
ATOM     63 2CA1 CYSTA   1      59.234  53.459  38.090  1.00  0.00           C
ATOM     66 3CA1 CYSTA   1      59.184  52.899  36.651  1.00  0.00           C
ATOM     69 4CA1 CYSTA   1      57.894  53.109  35.831  1.00  0.00           C
ATOM     72 5CA1 CYSTA   1      56.924  54.209  36.300  1.00  0.00           C
ATOM     75 6CA1 CYSTA   1      55.814  54.489  35.279  1.00  0.00           C
ATOM     79  CD3 CYSTA   1      55.164  56.879  43.720  1.00  0.00           C
ATOM     82  CD4 CYSTA   1      56.204  55.899  43.151  1.00  0.00           C
ATOM     85  CD5 CYSTA   1      55.594  54.629  42.561  1.00  0.00           C
ATOM     88  CD6 CYSTA   1      54.574  54.869  41.441  1.00  0.00           C
ATOM     91  CD7 CYSTA   1      55.154  55.579  40.219  1.00  0.00           C
ATOM     94  CD8 CYSTA   1      54.054  56.279  39.441  1.00  0.00           C
ATOM     97  CD9 CYSTA   1      54.544  56.939  38.151  1.00  0.00           C
ATOM    100 0CD1 CYSTA   1      53.354  57.419  37.319  1.00  0.00           C
ATOM    103 1CD1 CYSTA   1      53.754  58.459  36.270  1.00  0.00           C
ATOM    106 2CD1 CYSTA   1      52.564  58.899  35.410  1.00  0.00           C
ATOM    109 3CD1 CYSTA   1      52.944  59.899  34.311  1.00  0.00           C
ATOM    112 4CD1 CYSTA   1      54.114  59.419  33.450  1.00  0.00           C
ATOM    115 5CD1 CYSTA   1      54.174  60.089  32.070  1.00  0.00           C
ATOM    118 6CD1 CYSTA   1      55.404  59.669  31.260  1.00  0.00           C
ATOM    122  CX3 CYSTA   1      60.204  57.489  43.200  1.00  0.00           C
ATOM    125  CX4 CYSTA   1      59.254  57.689  42.000  1.00  0.00           C
ATOM    128  CX5 CYSTA   1      59.994  58.079  40.700  1.00  0.00           C
ATOM    131  CX6 CYSTA   1      59.124  58.309  39.441  1.00  0.00           C
ATOM    134  CX7 CYSTA   1      59.994  58.489  38.180  1.00  0.00           C
ATOM    137  CX8 CYSTA   1      59.314  58.989  36.890  1.00  0.00           C
ATOM    140  CX9 CYSTA   1      58.344  58.039  36.230  1.00  0.00           C
ATOM    142 0CX1 CYSTA   1      58.504  57.329  35.090  1.00  0.00           C
ATOM    144 1CX1 CYSTA   1      59.704  57.239  34.169  1.00  0.00           C
ATOM    147 2CX1 CYSTA   1      60.404  55.879  34.351  1.00  0.00           C
ATOM    150 3CX1 CYSTA   1      61.454  55.519  33.281  1.00  0.00           C
ATOM    153 4CX1 CYSTA   1      62.014  54.109  33.530  1.00  0.00           C
ATOM    156 5CX1 CYSTA   1      63.144  53.669  32.590  1.00  0.00           C
ATOM    159 6CX1 CYSTA   1      64.524  53.659  33.281  1.00  0.00           C
ATOM    162 7CX1 CYSTA   1      65.554  52.769  32.580  1.00  0.00           C
ATOM    165 8CX1 CYSTA   1      66.754  52.439  33.460  1.00  0.00           C
ATOM    169  N   GLY A   2      55.964  51.599  53.470  1.00  0.00           N
ATOM    171  CA  GLY A   2      54.704  51.059  54.191  1.00  0.00           C
ATOM    174  C   GLY A   2      54.774  50.759  55.760  1.00  0.00           C
ATOM    175  O   GLY A   2      55.894  50.789  56.241  1.00  0.00           O
ATOM    176  N   TRP A   3      53.764  50.459  56.711  1.00  0.00           N
ATOM    178  CA  TRP A   3      52.274  50.629  56.959  1.00  0.00           C
ATOM    180  CB  TRP A   3      51.724  50.449  58.499  1.00  0.00           C
ATOM    183  CG  TRP A   3      50.284  50.029  58.931  1.00  0.00           C
ATOM    184  CD1 TRP A   3      49.134  49.919  58.160  1.00  0.00           C
ATOM    186  NE1 TRP A   3      48.154  49.199  58.820  1.00  0.00           N
ATOM    188  CE2 TRP A   3      48.554  48.959  60.079  1.00  0.00           C
ATOM    189  CD2 TRP A   3      49.864  49.499  60.230  1.00  0.00           C
ATOM    190  CE3 TRP A   3      50.454  49.409  61.501  1.00  0.00           C
ATOM    192  CZ3 TRP A   3      49.714  48.869  62.570  1.00  0.00           C
ATOM    194  CZ2 TRP A   3      47.864  48.339  61.110  1.00  0.00           C
ATOM    196  CH2 TRP A   3      48.454  48.329  62.381  1.00  0.00           C
ATOM    198  C   TRP A   3      51.314  49.859  56.119  1.00  0.00           C
ATOM    199  O   TRP A   3      50.614  50.459  55.310  1.00  0.00           O
ATOM    200  N   HIS A   4      51.064  48.549  56.361  1.00  0.00           N
ATOM    202  CA  HIS A   4      51.914  47.559  56.991  1.00  0.00           C
ATOM    204  CB  HIS A   4      51.254  46.629  58.081  1.00  0.00           C
ATOM    207  ND1 HIS A   4      51.224  44.129  57.930  1.00  0.00           N
ATOM    208  CG  HIS A   4      50.574  45.329  57.720  1.00  0.00           C
ATOM    209  CE1 HIS A   4      50.324  43.189  57.681  1.00  0.00           C
ATOM    211  NE2 HIS A   4      49.124  43.719  57.340  1.00  0.00           N
ATOM    213  CD2 HIS A   4      49.274  45.089  57.381  1.00  0.00           C
ATOM    215  C   HIS A   4      52.354  46.919  55.719  1.00  0.00           C
ATOM    216  O   HIS A   4      53.424  47.279  55.261  1.00  0.00           O
ATOM    217  N   LEU A   5      51.424  46.199  55.030  1.00  0.00           N
ATOM    219  CA  LEU A   5      51.224  46.209  53.580  1.00  0.00           C
ATOM    221  CB  LEU A   5      50.544  47.469  52.930  1.00  0.00           C
ATOM    224  CG  LEU A   5      51.264  48.829  52.720  1.00  0.00           C
ATOM    226  CD1 LEU A   5      52.204  48.969  51.511  1.00  0.00           C
ATOM    230  CD2 LEU A   5      50.194  49.909  52.509  1.00  0.00           C
ATOM    234  C   LEU A   5      52.364  45.629  52.790  1.00  0.00           C
ATOM    235  O   LEU A   5      52.304  44.519  52.290  1.00  0.00           O
ATOM    236  N   ARG A   6      53.484  46.339  52.730  1.00  0.00           N
ATOM    238  CA  ARG A   6      54.814  45.799  52.660  1.00  0.00           C
ATOM    240  CB  ARG A   6      55.764  47.029  52.790  1.00  0.00           C
ATOM    243  CG  ARG A   6      57.114  46.849  53.510  1.00  0.00           C
ATOM    246  CD  ARG A   6      58.024  48.069  53.359  1.00  0.00           C
ATOM    249  NE  ARG A   6      59.074  48.039  54.430  1.00  0.00           N
ATOM    251  CZ  ARG A   6      59.234  48.989  55.340  1.00  0.00           C
ATOM    252  NH1 ARG A   6      59.954  48.789  56.420  1.00  0.00           N
ATOM    255  NH2 ARG A   6      58.664  50.169  55.270  1.00  0.00           N
ATOM    258  C   ARG A   6      55.064  44.679  53.689  1.00  0.00           C
ATOM    259  O   ARG A   6      55.124  44.919  54.890  1.00  0.00           O
ATOM    260  N   ASP A   7      55.144  43.399  53.250  1.00  0.00           N
ATOM    262  CA  ASP A   7      55.174  42.229  54.130  1.00  0.00           C
ATOM    264  CB  ASP A   7      55.004  40.929  53.281  1.00  0.00           C
ATOM    267  CG  ASP A   7      55.044  39.609  54.050  1.00  0.00           C
ATOM    268  OD1 ASP A   7      54.574  39.569  55.220  1.00  0.00           O
ATOM    269  OD2 ASP A   7      55.424  38.589  53.439  1.00  0.00           O
ATOM    270  C   ASP A   7      56.344  42.229  55.111  1.00  0.00           C
ATOM    271  O   ASP A   7      56.244  41.859  56.280  1.00  0.00           O
ATOM    272  N   THR A   8      57.504  42.699  54.640  1.00  0.00           N
ATOM    274  CA  THR A   8      58.734  42.659  55.401  1.00  0.00           C
ATOM    276  CB  THR A   8      59.794  41.819  54.700  1.00  0.00           C
ATOM    278  OG1 THR A   8      60.924  41.609  55.541  1.00  0.00           O
ATOM    280  CG2 THR A   8      60.224  42.469  53.380  1.00  0.00           C
ATOM    284  C   THR A   8      59.254  44.059  55.671  1.00  0.00           C
ATOM    285  O   THR A   8      58.974  45.039  54.979  1.00  0.00           O
ATOM    286  N   THR A   9      60.034  44.219  56.761  1.00  0.00           N
ATOM    288  CA  THR A   9      60.634  45.509  57.080  1.00  0.00           C
ATOM    290  CB  THR A   9      60.834  45.849  58.549  1.00  0.00           C
ATOM    292  OG1 THR A   9      61.804  45.049  59.200  1.00  0.00           O
ATOM    294  CG2 THR A   9      59.504  45.629  59.270  1.00  0.00           C
ATOM    298  C   THR A   9      61.854  45.819  56.220  1.00  0.00           C
ATOM    299  O   THR A   9      62.224  45.099  55.300  1.00  0.00           O
ATOM    300  N   GLN A  10      62.444  47.019  56.420  1.00  0.00           N
ATOM    302  CA  GLN A  10      63.464  47.539  55.541  1.00  0.00           C
ATOM    304  CB  GLN A  10      63.514  49.079  55.730  1.00  0.00           C
ATOM    307  CG  GLN A  10      64.364  49.859  54.700  1.00  0.00           C
ATOM    310  CD  GLN A  10      63.754  49.699  53.320  1.00  0.00           C
ATOM    311  OE1 GLN A  10      63.924  48.669  52.660  1.00  0.00           O
ATOM    312  NE2 GLN A  10      62.974  50.719  52.880  1.00  0.00           N
ATOM    315  C   GLN A  10      64.814  46.939  55.900  1.00  0.00           C
ATOM    316  O   GLN A  10      65.744  46.889  55.100  1.00  0.00           O
ATOM    317  N   VAL A  11      64.904  46.399  57.120  1.00  0.00           N
ATOM    319  CA  VAL A  11      65.944  45.469  57.500  1.00  0.00           C
ATOM    321  CB  VAL A  11      66.284  45.469  59.001  1.00  0.00           C
ATOM    323  CG1 VAL A  11      66.764  46.869  59.431  1.00  0.00           C
ATOM    327  CG2 VAL A  11      65.084  45.049  59.860  1.00  0.00           C
ATOM    331  C   VAL A  11      65.504  44.059  57.061  1.00  0.00           C
ATOM    332  O   VAL A  11      64.384  43.649  57.369  1.00  0.00           O
ATOM    333  N   PRO A  12      66.314  43.299  56.340  1.00  0.00           N
ATOM    334  CD  PRO A  12      67.364  43.839  55.471  1.00  0.00           C
ATOM    337  CA  PRO A  12      66.124  41.869  56.131  1.00  0.00           C
ATOM    339  CB  PRO A  12      67.374  41.459  55.350  1.00  0.00           C
ATOM    342  CG  PRO A  12      67.674  42.699  54.500  1.00  0.00           C
ATOM    345  C   PRO A  12      65.924  40.999  57.360  1.00  0.00           C
ATOM    346  O   PRO A  12      66.194  41.399  58.491  1.00  0.00           O
ATOM    347  N   SER A  13      65.484  39.739  57.140  1.00  0.00           N
ATOM    349  CA  SER A  13      65.194  38.759  58.171  1.00  0.00           C
ATOM    351  CB  SER A  13      64.434  37.549  57.561  1.00  0.00           C
ATOM    354  OG  SER A  13      63.274  37.989  56.861  1.00  0.00           O
ATOM    356  C   SER A  13      66.414  38.209  58.899  1.00  0.00           C
ATOM    357  O   SER A  13      66.294  37.669  60.000  1.00  0.00           O
ATOM    358  N   THR A  14      67.634  38.369  58.349  1.00  0.00           N
ATOM    360  CA  THR A  14      68.884  38.009  59.020  1.00  0.00           C
ATOM    362  CB  THR A  14      69.964  37.499  58.060  1.00  0.00           C
ATOM    364  OG1 THR A  14      70.294  38.429  57.039  1.00  0.00           O
ATOM    366  CG2 THR A  14      69.444  36.249  57.340  1.00  0.00           C
ATOM    370  C   THR A  14      69.474  39.199  59.760  1.00  0.00           C
ATOM    371  O   THR A  14      70.564  39.139  60.310  1.00  0.00           O
ATOM    372  N   MET A  15      68.764  40.339  59.741  1.00  0.00           N
ATOM    374  CA  MET A  15      69.204  41.619  60.261  1.00  0.00           C
ATOM    376  CB  MET A  15      69.364  42.599  59.081  1.00  0.00           C
ATOM    379  CG  MET A  15      70.324  42.079  57.990  1.00  0.00           C
ATOM    382  SD  MET A  15      72.054  42.059  58.520  1.00  0.00           S
ATOM    383  CE  MET A  15      72.724  41.579  56.921  1.00  0.00           C
ATOM    387  C   MET A  15      68.194  42.139  61.280  1.00  0.00           C
ATOM    388  O   MET A  15      68.164  43.319  61.621  1.00  0.00           O
ATOM    389  N   LYS A  16      67.344  41.229  61.819  1.00  0.00           N
ATOM    391  CA  LYS A  16      66.394  41.489  62.880  1.00  0.00           C
ATOM    393  CB  LYS A  16      65.364  40.329  63.041  1.00  0.00           C
ATOM    396  CG  LYS A  16      64.514  39.979  61.810  1.00  0.00           C
ATOM    399  CD  LYS A  16      63.194  40.759  61.750  1.00  0.00           C
ATOM    402  CE  LYS A  16      63.384  42.229  61.399  1.00  0.00           C
ATOM    405  NZ  LYS A  16      62.074  42.869  61.250  1.00  0.00           N
ATOM    409  C   LYS A  16      67.084  41.589  64.220  1.00  0.00           C
ATOM    410  O   LYS A  16      66.534  42.149  65.170  1.00  0.00           O
ATOM    411  N   VAL A  17      68.284  41.029  64.320  1.00  0.00           N
ATOM    413  CA  VAL A  17      69.144  41.069  65.470  1.00  0.00           C
ATOM    415  CB  VAL A  17      69.364  39.679  66.039  1.00  0.00           C
ATOM    417  CG1 VAL A  17      70.054  39.819  67.400  1.00  0.00           C
ATOM    421  CG2 VAL A  17      68.004  38.959  66.160  1.00  0.00           C
ATOM    425  C   VAL A  17      70.444  41.649  64.979  1.00  0.00           C
ATOM    426  O   VAL A  17      70.914  41.309  63.899  1.00  0.00           O
ATOM    427  N   MET A  18      71.054  42.599  65.721  1.00  0.00           N
ATOM    429  CA  MET A  18      72.264  43.229  65.251  1.00  0.00           C
ATOM    431  CB  MET A  18      71.904  44.449  64.380  1.00  0.00           C
ATOM    434  CG  MET A  18      73.074  45.119  63.619  1.00  0.00           C
ATOM    437  SD  MET A  18      73.554  44.359  62.050  1.00  0.00           S
ATOM    438  CE  MET A  18      72.084  44.939  61.160  1.00  0.00           C
ATOM    442  C   MET A  18      73.034  43.679  66.479  1.00  0.00           C
ATOM    443  O   MET A  18      72.444  44.099  67.479  1.00  0.00           O
ATOM    444  N   ILE A  19      74.374  43.629  66.439  1.00  0.00           N
ATOM    446  CA  ILE A  19      75.204  44.389  67.369  1.00  0.00           C
ATOM    448  CB  ILE A  19      76.514  43.689  67.689  1.00  0.00           C
ATOM    450  CG2 ILE A  19      77.424  44.619  68.531  1.00  0.00           C
ATOM    454  CG1 ILE A  19      76.254  42.349  68.429  1.00  0.00           C
ATOM    457  CD  ILE A  19      77.504  41.479  68.569  1.00  0.00           C
ATOM    461  C   ILE A  19      75.464  45.759  66.790  1.00  0.00           C
ATOM    462  O   ILE A  19      75.884  45.899  65.640  1.00  0.00           O
ATOM    463  N   LEU A  20      75.244  46.839  67.579  1.00  0.00           N
ATOM    465  CA  LEU A  20      75.684  48.169  67.200  1.00  0.00           C
ATOM    467  CB  LEU A  20      74.584  49.229  67.509  1.00  0.00           C
ATOM    470  CG  LEU A  20      74.934  50.679  67.090  1.00  0.00           C
ATOM    472  CD1 LEU A  20      75.134  50.799  65.570  1.00  0.00           C
ATOM    476  CD2 LEU A  20      73.864  51.699  67.549  1.00  0.00           C
ATOM    480  C   LEU A  20      76.984  48.509  67.930  1.00  0.00           C
ATOM    481  O   LEU A  20      77.024  48.639  69.150  1.00  0.00           O
ATOM    482  N   ASP A  21      78.104  48.679  67.190  1.00  0.00           N
ATOM    484  CA  ASP A  21      79.374  49.119  67.751  1.00  0.00           C
ATOM    486  CB  ASP A  21      80.484  47.999  67.671  1.00  0.00           C
ATOM    489  CG  ASP A  21      81.904  48.359  68.119  1.00  0.00           C
ATOM    490  OD1 ASP A  21      82.184  49.529  68.461  1.00  0.00           O
ATOM    491  OD2 ASP A  21      82.774  47.439  68.070  1.00  0.00           O
ATOM    492  C   ASP A  21      79.744  50.419  67.030  1.00  0.00           C
ATOM    493  O   ASP A  21      79.724  50.519  65.800  1.00  0.00           O
ATOM    494  N   SER A  22      80.074  51.479  67.781  1.00  0.00           N
ATOM    496  CA  SER A  22      80.064  52.829  67.260  1.00  0.00           C
ATOM    498  CB  SER A  22      78.854  53.669  67.740  1.00  0.00           C
ATOM    501  OG  SER A  22      77.624  53.119  67.260  1.00  0.00           O
ATOM    503  C   SER A  22      81.294  53.499  67.811  1.00  0.00           C
ATOM    504  O   SER A  22      81.614  53.299  68.970  1.00  0.00           O
ATOM    505  N   GLY A  23      82.014  54.309  67.009  1.00  0.00           N
ATOM    507  CA  GLY A  23      83.204  55.019  67.501  1.00  0.00           C
ATOM    510  C   GLY A  23      82.974  55.939  68.679  1.00  0.00           C
ATOM    511  O   GLY A  23      83.814  56.079  69.570  1.00  0.00           O
ATOM    512  N   ASP A  24      81.814  56.579  68.700  1.00  0.00           N
ATOM    514  CA  ASP A  24      81.194  57.229  69.819  1.00  0.00           C
ATOM    516  CB  ASP A  24      81.064  58.749  69.520  1.00  0.00           C
ATOM    519  CG  ASP A  24      80.234  59.509  70.531  1.00  0.00           C
ATOM    520  OD1 ASP A  24      79.794  58.909  71.540  1.00  0.00           O
ATOM    521  OD2 ASP A  24      80.034  60.739  70.351  1.00  0.00           O
ATOM    522  C   ASP A  24      79.834  56.539  69.991  1.00  0.00           C
ATOM    523  O   ASP A  24      79.004  56.649  69.080  1.00  0.00           O
ATOM    524  N   PRO A  25      79.554  55.829  71.080  1.00  0.00           N
ATOM    525  CD  PRO A  25      80.594  55.179  71.880  1.00  0.00           C
ATOM    528  CA  PRO A  25      78.234  55.259  71.350  1.00  0.00           C
ATOM    530  CB  PRO A  25      78.484  54.269  72.509  1.00  0.00           C
ATOM    533  CG  PRO A  25      79.954  53.879  72.330  1.00  0.00           C
ATOM    536  C   PRO A  25      77.164  56.269  71.720  1.00  0.00           C
ATOM    537  O   PRO A  25      75.974  55.939  71.619  1.00  0.00           O
ATOM    538  N   ASN A  26      77.534  57.499  72.140  1.00  0.00           N
ATOM    540  CA  ASN A  26      76.574  58.489  72.619  1.00  0.00           C
ATOM    542  CB  ASN A  26      77.144  59.209  73.869  1.00  0.00           C
ATOM    545  CG  ASN A  26      77.294  58.219  75.009  1.00  0.00           C
ATOM    546  OD1 ASN A  26      78.404  57.989  75.500  1.00  0.00           O
ATOM    547  ND2 ASN A  26      76.174  57.609  75.430  1.00  0.00           N
ATOM    550  C   ASN A  26      76.284  59.559  71.590  1.00  0.00           C
ATOM    551  O   ASN A  26      75.394  60.409  71.741  1.00  0.00           O
ATOM    552  N   GLY A  27      77.064  59.509  70.500  1.00  0.00           N
ATOM    554  CA  GLY A  27      77.084  60.469  69.410  1.00  0.00           C
ATOM    557  C   GLY A  27      75.794  60.679  68.689  1.00  0.00           C
ATOM    558  O   GLY A  27      74.824  59.939  68.880  1.00  0.00           O
ATOM    559  N   PRO A  28      75.734  61.669  67.821  1.00  0.00           N
ATOM    560  CD  PRO A  28      76.724  62.739  67.671  1.00  0.00           C
ATOM    563  CA  PRO A  28      74.504  61.959  67.111  1.00  0.00           C
ATOM    565  CB  PRO A  28      74.694  63.369  66.571  1.00  0.00           C
ATOM    568  CG  PRO A  28      76.204  63.539  66.470  1.00  0.00           C
ATOM    571  C   PRO A  28      74.224  60.899  66.061  1.00  0.00           C
ATOM    572  O   PRO A  28      73.054  60.629  65.840  1.00  0.00           O
ATOM    573  N   LEU A  29      75.244  60.279  65.441  1.00  0.00           N
ATOM    575  CA  LEU A  29      75.064  59.119  64.579  1.00  0.00           C
ATOM    577  CB  LEU A  29      76.394  58.659  63.931  1.00  0.00           C
ATOM    580  CG  LEU A  29      76.964  59.569  62.821  1.00  0.00           C
ATOM    582  CD1 LEU A  29      75.984  59.659  61.641  1.00  0.00           C
ATOM    586  CD2 LEU A  29      77.414  60.949  63.300  1.00  0.00           C
ATOM    590  C   LEU A  29      74.504  57.929  65.330  1.00  0.00           C
ATOM    591  O   LEU A  29      73.534  57.299  64.921  1.00  0.00           O
ATOM    592  N   SER A  30      75.094  57.609  66.501  1.00  0.00           N
ATOM    594  CA  SER A  30      74.734  56.429  67.281  1.00  0.00           C
ATOM    596  CB  SER A  30      75.734  56.159  68.421  1.00  0.00           C
ATOM    599  OG  SER A  30      75.514  54.879  69.020  1.00  0.00           O
ATOM    601  C   SER A  30      73.324  56.509  67.840  1.00  0.00           C
ATOM    602  O   SER A  30      72.544  55.569  67.720  1.00  0.00           O
ATOM    603  N   ARG A  31      72.914  57.669  68.390  1.00  0.00           N
ATOM    605  CA  ARG A  31      71.514  57.879  68.720  1.00  0.00           C
ATOM    607  CB  ARG A  31      71.284  59.149  69.579  1.00  0.00           C
ATOM    610  CG  ARG A  31      71.344  60.489  68.829  1.00  0.00           C
ATOM    613  CD  ARG A  31      71.294  61.729  69.729  1.00  0.00           C
ATOM    616  NE  ARG A  31      72.614  61.849  70.421  1.00  0.00           N
ATOM    618  CZ  ARG A  31      72.964  62.869  71.210  1.00  0.00           C
ATOM    619  NH1 ARG A  31      72.154  63.889  71.450  1.00  0.00           N
ATOM    622  NH2 ARG A  31      74.144  62.879  71.790  1.00  0.00           N
ATOM    625  C   ARG A  31      70.564  57.839  67.501  1.00  0.00           C
ATOM    626  O   ARG A  31      69.514  57.229  67.561  1.00  0.00           O
ATOM    627  N   ALA A  32      70.924  58.479  66.350  1.00  0.00           N
ATOM    629  CA  ALA A  32      70.104  58.449  65.149  1.00  0.00           C
ATOM    631  CB  ALA A  32      70.704  59.419  64.120  1.00  0.00           C
ATOM    635  C   ALA A  32      69.924  57.069  64.500  1.00  0.00           C
ATOM    636  O   ALA A  32      68.814  56.599  64.260  1.00  0.00           O
ATOM    637  N   VAL A  33      71.054  56.359  64.270  1.00  0.00           N
ATOM    639  CA  VAL A  33      71.114  54.999  63.750  1.00  0.00           C
ATOM    641  CB  VAL A  33      72.554  54.569  63.491  1.00  0.00           C
ATOM    643  CG1 VAL A  33      72.664  53.069  63.120  1.00  0.00           C
ATOM    647  CG2 VAL A  33      73.134  55.419  62.330  1.00  0.00           C
ATOM    651  C   VAL A  33      70.424  53.999  64.671  1.00  0.00           C
ATOM    652  O   VAL A  33      69.664  53.139  64.241  1.00  0.00           O
ATOM    653  N   ARG A  34      70.634  54.119  66.001  1.00  0.00           N
ATOM    655  CA  ARG A  34      69.914  53.299  66.950  1.00  0.00           C
ATOM    657  CB  ARG A  34      70.474  53.449  68.390  1.00  0.00           C
ATOM    660  CG  ARG A  34      69.884  52.459  69.430  1.00  0.00           C
ATOM    663  CD  ARG A  34      70.424  52.579  70.861  1.00  0.00           C
ATOM    666  NE  ARG A  34      71.874  52.189  70.890  1.00  0.00           N
ATOM    668  CZ  ARG A  34      72.354  51.029  71.321  1.00  0.00           C
ATOM    669  NH1 ARG A  34      71.614  49.979  71.571  1.00  0.00           N
ATOM    672  NH2 ARG A  34      73.644  50.939  71.580  1.00  0.00           N
ATOM    675  C   ARG A  34      68.404  53.529  66.869  1.00  0.00           C
ATOM    676  O   ARG A  34      67.644  52.569  66.831  1.00  0.00           O
ATOM    677  N   ASN A  35      67.934  54.799  66.750  1.00  0.00           N
ATOM    679  CA  ASN A  35      66.514  55.089  66.531  1.00  0.00           C
ATOM    681  CB  ASN A  35      66.164  56.599  66.790  1.00  0.00           C
ATOM    684  CG  ASN A  35      65.904  57.519  65.590  1.00  0.00           C
ATOM    685  OD1 ASN A  35      65.194  57.219  64.630  1.00  0.00           O
ATOM    686  ND2 ASN A  35      66.474  58.749  65.660  1.00  0.00           N
ATOM    689  C   ASN A  35      65.984  54.509  65.211  1.00  0.00           C
ATOM    690  O   ASN A  35      64.904  53.919  65.170  1.00  0.00           O
ATOM    691  N   GLN A  36      66.744  54.639  64.101  1.00  0.00           N
ATOM    693  CA  GLN A  36      66.294  54.229  62.780  1.00  0.00           C
ATOM    695  CB  GLN A  36      67.314  54.669  61.721  1.00  0.00           C
ATOM    698  CG  GLN A  36      66.814  54.539  60.261  1.00  0.00           C
ATOM    701  CD  GLN A  36      65.614  55.469  59.979  1.00  0.00           C
ATOM    702  OE1 GLN A  36      65.724  56.689  60.021  1.00  0.00           O
ATOM    703  NE2 GLN A  36      64.434  54.859  59.690  1.00  0.00           N
ATOM    706  C   GLN A  36      66.064  52.729  62.681  1.00  0.00           C
ATOM    707  O   GLN A  36      65.144  52.239  62.020  1.00  0.00           O
ATOM    708  N   LEU A  37      66.944  51.969  63.349  1.00  0.00           N
ATOM    710  CA  LEU A  37      66.834  50.529  63.549  1.00  0.00           C
ATOM    712  CB  LEU A  37      68.194  49.999  64.071  1.00  0.00           C
ATOM    715  CG  LEU A  37      69.284  49.729  62.980  1.00  0.00           C
ATOM    717  CD1 LEU A  37      69.124  48.339  62.340  1.00  0.00           C
ATOM    721  CD2 LEU A  37      69.434  50.789  61.880  1.00  0.00           C
ATOM    725  C   LEU A  37      65.604  50.089  64.369  1.00  0.00           C
ATOM    726  O   LEU A  37      64.934  49.129  64.001  1.00  0.00           O
ATOM    727  N   ARG A  38      65.204  50.799  65.450  1.00  0.00           N
ATOM    729  CA  ARG A  38      63.984  50.459  66.210  1.00  0.00           C
ATOM    731  CB  ARG A  38      63.944  50.959  67.689  1.00  0.00           C
ATOM    734  CG  ARG A  38      64.354  52.419  67.979  1.00  0.00           C
ATOM    737  CD  ARG A  38      63.364  53.499  67.541  1.00  0.00           C
ATOM    740  NE  ARG A  38      62.194  53.499  68.461  1.00  0.00           N
ATOM    742  CZ  ARG A  38      61.164  54.309  68.311  1.00  0.00           C
ATOM    743  NH1 ARG A  38      61.054  55.149  67.299  1.00  0.00           N
ATOM    746  NH2 ARG A  38      60.194  54.249  69.200  1.00  0.00           N
ATOM    749  C   ARG A  38      62.664  50.729  65.491  1.00  0.00           C
ATOM    750  O   ARG A  38      61.654  50.089  65.750  1.00  0.00           O
ATOM    751  N   LEU A  39      62.684  51.619  64.460  1.00  0.00           N
ATOM    753  CA  LEU A  39      61.574  51.829  63.531  1.00  0.00           C
ATOM    755  CB  LEU A  39      61.794  53.059  62.590  1.00  0.00           C
ATOM    758  CG  LEU A  39      61.294  54.439  63.090  1.00  0.00           C
ATOM    760  CD1 LEU A  39      62.204  55.089  64.130  1.00  0.00           C
ATOM    764  CD2 LEU A  39      61.134  55.409  61.921  1.00  0.00           C
ATOM    768  C   LEU A  39      61.344  50.589  62.660  1.00  0.00           C
ATOM    769  O   LEU A  39      60.284  50.359  62.090  1.00  0.00           O
ATOM    770  N   ASN A  40      62.374  49.739  62.530  1.00  0.00           N
ATOM    772  CA  ASN A  40      62.334  48.529  61.740  1.00  0.00           C
ATOM    774  CB  ASN A  40      63.564  48.489  60.800  1.00  0.00           C
ATOM    777  CG  ASN A  40      63.404  49.579  59.749  1.00  0.00           C
ATOM    778  OD1 ASN A  40      62.594  49.409  58.829  1.00  0.00           O
ATOM    779  ND2 ASN A  40      64.184  50.669  59.840  1.00  0.00           N
ATOM    782  C   ASN A  40      62.264  47.279  62.590  1.00  0.00           C
ATOM    783  O   ASN A  40      62.264  46.169  62.050  1.00  0.00           O
ATOM    784  N   GLY A  41      62.144  47.429  63.931  1.00  0.00           N
ATOM    786  CA  GLY A  41      61.994  46.359  64.921  1.00  0.00           C
ATOM    789  C   GLY A  41      63.164  45.439  65.049  1.00  0.00           C
ATOM    790  O   GLY A  41      63.024  44.219  65.211  1.00  0.00           O
ATOM    791  N   VAL A  42      64.374  46.019  64.970  1.00  0.00           N
ATOM    793  CA  VAL A  42      65.604  45.309  65.230  1.00  0.00           C
ATOM    795  CB  VAL A  42      66.794  45.989  64.550  1.00  0.00           C
ATOM    797  CG1 VAL A  42      68.114  45.239  64.830  1.00  0.00           C
ATOM    801  CG2 VAL A  42      66.514  45.999  63.050  1.00  0.00           C
ATOM    805  C   VAL A  42      65.864  45.209  66.711  1.00  0.00           C
ATOM    806  O   VAL A  42      65.914  46.229  67.400  1.00  0.00           O
ATOM    807  N   GLU A  43      66.084  43.989  67.219  1.00  0.00           N
ATOM    809  CA  GLU A  43      66.764  43.729  68.469  1.00  0.00           C
ATOM    811  CB  GLU A  43      66.744  42.199  68.759  1.00  0.00           C
ATOM    814  CG  GLU A  43      67.404  41.799  70.111  1.00  0.00           C
ATOM    817  CD  GLU A  43      67.194  40.349  70.540  1.00  0.00           C
ATOM    818  OE1 GLU A  43      67.674  39.419  69.851  1.00  0.00           O
ATOM    819  OE2 GLU A  43      66.574  40.119  71.610  1.00  0.00           O
ATOM    820  C   GLU A  43      68.204  44.229  68.440  1.00  0.00           C
ATOM    821  O   GLU A  43      69.044  43.619  67.781  1.00  0.00           O
ATOM    822  N   LEU A  44      68.544  45.349  69.110  1.00  0.00           N
ATOM    824  CA  LEU A  44      69.894  45.859  69.119  1.00  0.00           C
ATOM    826  CB  LEU A  44      69.964  47.389  68.970  1.00  0.00           C
ATOM    829  CG  LEU A  44      69.514  47.899  67.590  1.00  0.00           C
ATOM    831  CD1 LEU A  44      69.454  49.429  67.600  1.00  0.00           C
ATOM    835  CD2 LEU A  44      70.434  47.419  66.461  1.00  0.00           C
ATOM    839  C   LEU A  44      70.614  45.469  70.380  1.00  0.00           C
ATOM    840  O   LEU A  44      70.124  45.679  71.479  1.00  0.00           O
ATOM    841  N   LEU A  45      71.824  44.909  70.211  1.00  0.00           N
ATOM    843  CA  LEU A  45      72.664  44.459  71.291  1.00  0.00           C
ATOM    845  CB  LEU A  45      73.134  42.989  71.101  1.00  0.00           C
ATOM    848  CG  LEU A  45      71.994  41.949  71.101  1.00  0.00           C
ATOM    850  CD1 LEU A  45      71.334  41.789  69.729  1.00  0.00           C
ATOM    854  CD2 LEU A  45      72.494  40.579  71.571  1.00  0.00           C
ATOM    858  C   LEU A  45      73.864  45.359  71.361  1.00  0.00           C
ATOM    859  O   LEU A  45      74.414  45.789  70.340  1.00  0.00           O
ATOM    860  N   ASP A  46      74.334  45.679  72.571  1.00  0.00           N
ATOM    862  CA  ASP A  46      75.694  46.149  72.751  1.00  0.00           C
ATOM    864  CB  ASP A  46      75.874  46.889  74.101  1.00  0.00           C
ATOM    867  CG  ASP A  46      75.034  48.149  74.211  1.00  0.00           C
ATOM    868  OD1 ASP A  46      74.834  48.889  73.200  1.00  0.00           O
ATOM    869  OD2 ASP A  46      74.684  48.479  75.380  1.00  0.00           O
ATOM    870  C   ASP A  46      76.684  44.979  72.611  1.00  0.00           C
ATOM    871  O   ASP A  46      76.324  43.799  72.641  1.00  0.00           O
ATOM    872  N   LYS A  47      77.974  45.289  72.410  1.00  0.00           N
ATOM    874  CA  LYS A  47      78.964  44.369  71.880  1.00  0.00           C
ATOM    876  CB  LYS A  47      80.214  45.189  71.520  1.00  0.00           C
ATOM    879  CG  LYS A  47      81.384  44.409  70.910  1.00  0.00           C
ATOM    882  CD  LYS A  47      82.524  45.349  70.509  1.00  0.00           C
ATOM    885  CE  LYS A  47      83.644  44.629  69.770  1.00  0.00           C
ATOM    888  NZ  LYS A  47      84.514  45.619  69.110  1.00  0.00           N
ATOM    892  C   LYS A  47      79.384  43.199  72.770  1.00  0.00           C
ATOM    893  O   LYS A  47      79.914  42.199  72.281  1.00  0.00           O
ATOM    894  N   GLU A  48      79.134  43.259  74.090  1.00  0.00           N
ATOM    896  CA  GLU A  48      79.634  42.299  75.049  1.00  0.00           C
ATOM    898  CB  GLU A  48      79.554  42.909  76.470  1.00  0.00           C
ATOM    901  CG  GLU A  48      78.114  43.119  77.020  1.00  0.00           C
ATOM    904  CD  GLU A  48      77.434  44.419  76.619  1.00  0.00           C
ATOM    905  OE1 GLU A  48      78.084  45.269  75.969  1.00  0.00           O
ATOM    906  OE2 GLU A  48      76.214  44.539  76.930  1.00  0.00           O
ATOM    907  C   GLU A  48      78.814  41.019  75.049  1.00  0.00           C
ATOM    908  O   GLU A  48      79.104  40.079  75.780  1.00  0.00           O
ATOM    909  N   THR A  49      77.754  40.929  74.241  1.00  0.00           N
ATOM    911  CA  THR A  49      76.974  39.729  74.001  1.00  0.00           C
ATOM    913  CB  THR A  49      75.774  40.029  73.101  1.00  0.00           C
ATOM    915  OG1 THR A  49      74.874  38.939  72.930  1.00  0.00           O
ATOM    917  CG2 THR A  49      76.214  40.469  71.700  1.00  0.00           C
ATOM    921  C   THR A  49      77.804  38.579  73.450  1.00  0.00           C
ATOM    922  O   THR A  49      78.624  38.729  72.549  1.00  0.00           O
ATOM    923  N   THR A  50      77.624  37.359  74.001  1.00  0.00           N
ATOM    925  CA  THR A  50      78.444  36.189  73.650  1.00  0.00           C
ATOM    927  CB  THR A  50      78.724  35.239  74.811  1.00  0.00           C
ATOM    929  OG1 THR A  50      77.544  34.719  75.430  1.00  0.00           O
ATOM    931  CG2 THR A  50      79.504  35.999  75.880  1.00  0.00           C
ATOM    935  C   THR A  50      77.764  35.399  72.571  1.00  0.00           C
ATOM    936  O   THR A  50      78.274  34.369  72.100  1.00  0.00           O
ATOM    937  N   ARG A  51      76.594  35.929  72.140  1.00  0.00           N
ATOM    939  CA  ARG A  51      75.714  35.409  71.131  1.00  0.00           C
ATOM    941  CB  ARG A  51      74.434  36.299  70.950  1.00  0.00           C
ATOM    944  CG  ARG A  51      73.244  35.569  70.281  1.00  0.00           C
ATOM    947  CD  ARG A  51      72.114  36.439  69.690  1.00  0.00           C
ATOM    950  NE  ARG A  51      71.314  37.039  70.820  1.00  0.00           N
ATOM    952  CZ  ARG A  51      70.084  37.519  70.630  1.00  0.00           C
ATOM    953  NH1 ARG A  51      69.384  37.309  69.530  1.00  0.00           N
ATOM    956  NH2 ARG A  51      69.524  38.289  71.550  1.00  0.00           N
ATOM    959  C   ARG A  51      76.484  35.269  69.830  1.00  0.00           C
ATOM    960  O   ARG A  51      77.384  36.029  69.471  1.00  0.00           O
ATOM    961  N   LYS A  52      76.174  34.209  69.080  1.00  0.00           N
ATOM    963  CA  LYS A  52      76.754  33.969  67.790  1.00  0.00           C
ATOM    965  CB  LYS A  52      77.444  32.589  67.790  1.00  0.00           C
ATOM    968  CG  LYS A  52      78.334  32.269  66.580  1.00  0.00           C
ATOM    971  CD  LYS A  52      79.754  32.869  66.561  1.00  0.00           C
ATOM    974  CE  LYS A  52      79.894  34.399  66.479  1.00  0.00           C
ATOM    977  NZ  LYS A  52      79.874  35.039  67.821  1.00  0.00           N
ATOM    981  C   LYS A  52      75.614  34.079  66.799  1.00  0.00           C
ATOM    982  O   LYS A  52      74.474  34.109  67.241  1.00  0.00           O
ATOM    983  N   ASP A  53      75.954  34.219  65.500  1.00  0.00           N
ATOM    985  CA  ASP A  53      75.044  34.339  64.360  1.00  0.00           C
ATOM    987  CB  ASP A  53      74.014  33.159  64.250  1.00  0.00           C
ATOM    990  CG  ASP A  53      72.754  33.169  65.119  1.00  0.00           C
ATOM    991  OD1 ASP A  53      72.224  34.239  65.531  1.00  0.00           O
ATOM    992  OD2 ASP A  53      72.294  32.019  65.360  1.00  0.00           O
ATOM    993  C   ASP A  53      74.504  35.749  64.200  1.00  0.00           C
ATOM    994  O   ASP A  53      73.664  36.029  63.349  1.00  0.00           O
ATOM    995  N   VAL A  54      75.054  36.699  64.970  1.00  0.00           N
ATOM    997  CA  VAL A  54      74.584  38.069  64.979  1.00  0.00           C
ATOM    999  CB  VAL A  54      74.364  38.569  66.399  1.00  0.00           C
ATOM   1001  CG1 VAL A  54      75.684  38.809  67.160  1.00  0.00           C
ATOM   1005  CG2 VAL A  54      73.494  39.829  66.380  1.00  0.00           C
ATOM   1009  C   VAL A  54      75.464  38.959  64.101  1.00  0.00           C
ATOM   1010  O   VAL A  54      76.674  39.019  64.340  1.00  0.00           O
ATOM   1011  N   PRO A  55      74.964  39.599  63.041  1.00  0.00           N
ATOM   1012  CD  PRO A  55      73.584  39.499  62.549  1.00  0.00           C
ATOM   1015  CA  PRO A  55      75.694  40.629  62.319  1.00  0.00           C
ATOM   1017  CB  PRO A  55      74.784  41.009  61.150  1.00  0.00           C
ATOM   1020  CG  PRO A  55      73.374  40.699  61.641  1.00  0.00           C
ATOM   1023  C   PRO A  55      76.074  41.809  63.200  1.00  0.00           C
ATOM   1024  O   PRO A  55      75.434  42.069  64.220  1.00  0.00           O
ATOM   1025  N   SER A  56      77.104  42.549  62.790  1.00  0.00           N
ATOM   1027  CA  SER A  56      77.524  43.739  63.491  1.00  0.00           C
ATOM   1029  CB  SER A  56      78.964  43.659  64.071  1.00  0.00           C
ATOM   1032  OG  SER A  56      79.074  42.619  65.030  1.00  0.00           O
ATOM   1034  C   SER A  56      77.494  44.899  62.541  1.00  0.00           C
ATOM   1035  O   SER A  56      78.104  44.849  61.470  1.00  0.00           O
ATOM   1036  N   LEU A  57      76.824  45.989  62.930  1.00  0.00           N
ATOM   1038  CA  LEU A  57      76.974  47.259  62.270  1.00  0.00           C
ATOM   1040  CB  LEU A  57      75.674  48.099  62.211  1.00  0.00           C
ATOM   1043  CG  LEU A  57      75.804  49.449  61.460  1.00  0.00           C
ATOM   1045  CD1 LEU A  57      76.114  49.259  59.970  1.00  0.00           C
ATOM   1049  CD2 LEU A  57      74.514  50.289  61.600  1.00  0.00           C
ATOM   1053  C   LEU A  57      78.054  48.019  63.000  1.00  0.00           C
ATOM   1054  O   LEU A  57      77.964  48.309  64.200  1.00  0.00           O
ATOM   1055  N   ARG A  58      79.154  48.349  62.311  1.00  0.00           N
ATOM   1057  CA  ARG A  58      80.214  49.109  62.920  1.00  0.00           C
ATOM   1059  CB  ARG A  58      81.594  48.459  62.630  1.00  0.00           C
ATOM   1062  CG  ARG A  58      82.784  49.129  63.359  1.00  0.00           C
ATOM   1065  CD  ARG A  58      82.974  48.729  64.830  1.00  0.00           C
ATOM   1068  NE  ARG A  58      84.274  49.289  65.321  1.00  0.00           N
ATOM   1070  CZ  ARG A  58      84.374  50.389  66.069  1.00  0.00           C
ATOM   1071  NH1 ARG A  58      83.334  51.139  66.340  1.00  0.00           N
ATOM   1074  NH2 ARG A  58      85.494  50.769  66.641  1.00  0.00           N
ATOM   1077  C   ARG A  58      80.144  50.509  62.351  1.00  0.00           C
ATOM   1078  O   ARG A  58      80.364  50.719  61.150  1.00  0.00           O
ATOM   1079  N   LEU A  59      79.824  51.529  63.160  1.00  0.00           N
ATOM   1081  CA  LEU A  59      79.834  52.909  62.710  1.00  0.00           C
ATOM   1083  CB  LEU A  59      78.814  53.789  63.470  1.00  0.00           C
ATOM   1086  CG  LEU A  59      77.334  53.369  63.390  1.00  0.00           C
ATOM   1088  CD1 LEU A  59      76.474  54.389  64.150  1.00  0.00           C
ATOM   1092  CD2 LEU A  59      76.844  53.259  61.940  1.00  0.00           C
ATOM   1096  C   LEU A  59      81.214  53.569  62.800  1.00  0.00           C
ATOM   1097  O   LEU A  59      81.904  53.549  63.829  1.00  0.00           O
ATOM   1098  N   GLY A  60      81.654  54.209  61.700  1.00  0.00           N
ATOM   1100  CA  GLY A  60      82.954  54.859  61.581  1.00  0.00           C
ATOM   1103  C   GLY A  60      83.054  56.229  62.190  1.00  0.00           C
ATOM   1104  O   GLY A  60      83.004  56.399  63.410  1.00  0.00           O
ATOM   1105  N   LYS A  61      83.214  57.239  61.340  1.00  0.00           N
ATOM   1107  CA  LYS A  61      83.334  58.639  61.660  1.00  0.00           C
ATOM   1109  CB  LYS A  61      84.814  59.129  61.680  1.00  0.00           C
ATOM   1112  CG  LYS A  61      85.064  60.549  62.220  1.00  0.00           C
ATOM   1115  CD  LYS A  61      86.544  60.859  62.509  1.00  0.00           C
ATOM   1118  CE  LYS A  61      87.194  59.989  63.590  1.00  0.00           C
ATOM   1121  NZ  LYS A  61      86.424  60.139  64.840  1.00  0.00           N
ATOM   1125  C   LYS A  61      82.594  59.329  60.550  1.00  0.00           C
ATOM   1126  O   LYS A  61      82.204  58.699  59.570  1.00  0.00           O
ATOM   1127  N   VAL A  62      82.364  60.639  60.719  1.00  0.00           N
ATOM   1129  CA  VAL A  62      81.674  61.459  59.760  1.00  0.00           C
ATOM   1131  CB  VAL A  62      80.284  61.859  60.240  1.00  0.00           C
ATOM   1133  CG1 VAL A  62      79.434  60.589  60.331  1.00  0.00           C
ATOM   1137  CG2 VAL A  62      80.314  62.549  61.621  1.00  0.00           C
ATOM   1141  C   VAL A  62      82.504  62.679  59.440  1.00  0.00           C
ATOM   1142  O   VAL A  62      83.364  63.099  60.220  1.00  0.00           O
ATOM   1143  N   SER A  63      82.284  63.279  58.250  1.00  0.00           N
ATOM   1145  CA  SER A  63      82.904  64.529  57.850  1.00  0.00           C
ATOM   1147  CB  SER A  63      83.914  64.379  56.670  1.00  0.00           C
ATOM   1150  OG  SER A  63      85.044  63.589  57.070  1.00  0.00           O
ATOM   1152  C   SER A  63      81.844  65.519  57.410  1.00  0.00           C
ATOM   1153  O   SER A  63      81.024  65.209  56.550  1.00  0.00           O
ATOM   1154  N   ILE A  64      81.834  66.749  58.000  1.00  0.00           N
ATOM   1156  CA  ILE A  64      80.914  67.799  57.600  1.00  0.00           C
ATOM   1158  CB  ILE A  64      79.814  68.079  58.640  1.00  0.00           C
ATOM   1160  CG2 ILE A  64      80.124  69.259  59.580  1.00  0.00           C
ATOM   1164  CG1 ILE A  64      78.434  68.249  57.971  1.00  0.00           C
ATOM   1167  CD  ILE A  64      78.304  69.439  57.029  1.00  0.00           C
ATOM   1171  C   ILE A  64      81.714  69.019  57.171  1.00  0.00           C
ATOM   1172  O   ILE A  64      82.484  69.659  57.901  1.00  0.00           O
ATOM   1173  N   ALA A  65      81.544  69.359  55.880  1.00  0.00           N
ATOM   1175  CA  ALA A  65      82.124  70.489  55.240  1.00  0.00           C
ATOM   1177  CB  ALA A  65      82.704  70.019  53.910  1.00  0.00           C
ATOM   1181  C   ALA A  65      81.024  71.529  55.049  1.00  0.00           C
ATOM   1182  O   ALA A  65      79.944  71.209  54.550  1.00  0.00           O
ATOM   1183  N   LYS A  66      81.254  72.779  55.511  1.00  0.00           N
ATOM   1185  CA  LYS A  66      80.294  73.859  55.420  1.00  0.00           C
ATOM   1187  CB  LYS A  66      80.064  74.559  56.791  1.00  0.00           C
ATOM   1190  CG  LYS A  66      78.764  75.389  56.889  1.00  0.00           C
ATOM   1193  CD  LYS A  66      78.844  76.849  56.399  1.00  0.00           C
ATOM   1196  CE  LYS A  66      79.674  77.829  57.249  1.00  0.00           C
ATOM   1199  NZ  LYS A  66      79.004  78.169  58.531  1.00  0.00           N
ATOM   1203  C   LYS A  66      80.874  74.799  54.380  1.00  0.00           C
ATOM   1204  O   LYS A  66      81.474  75.839  54.690  1.00  0.00           O
ATOM   1205  N   ASP A  67      80.744  74.369  53.120  1.00  0.00           N
ATOM   1207  CA  ASP A  67      81.454  74.879  51.961  1.00  0.00           C
ATOM   1209  CB  ASP A  67      81.804  73.709  50.970  1.00  0.00           C
ATOM   1212  CG  ASP A  67      82.794  72.709  51.550  1.00  0.00           C
ATOM   1213  OD1 ASP A  67      83.534  73.059  52.520  1.00  0.00           O
ATOM   1214  OD2 ASP A  67      82.894  71.579  50.999  1.00  0.00           O
ATOM   1215  C   ASP A  67      80.604  75.939  51.270  1.00  0.00           C
ATOM   1216  O   ASP A  67      79.384  75.899  51.361  1.00  0.00           O
ATOM   1217  N   THR A  68      81.204  76.929  50.571  1.00  0.00           N
ATOM   1219  CA  THR A  68      80.424  77.779  49.651  1.00  0.00           C
ATOM   1221  CB  THR A  68      81.114  79.069  49.200  1.00  0.00           C
ATOM   1223  OG1 THR A  68      80.214  79.929  48.510  1.00  0.00           O
ATOM   1225  CG2 THR A  68      82.314  78.819  48.270  1.00  0.00           C
ATOM   1229  C   THR A  68      79.884  77.019  48.450  1.00  0.00           C
ATOM   1230  O   THR A  68      80.604  76.289  47.779  1.00  0.00           O
ATOM   1231  N   ALA A  69      78.574  77.149  48.171  1.00  0.00           N
ATOM   1233  CA  ALA A  69      77.954  76.409  47.090  1.00  0.00           C
ATOM   1235  CB  ALA A  69      76.714  75.689  47.639  1.00  0.00           C
ATOM   1239  C   ALA A  69      77.494  77.309  45.970  1.00  0.00           C
ATOM   1240  O   ALA A  69      77.134  76.819  44.911  1.00  0.00           O
ATOM   1241  N   SER A  70      77.494  78.639  46.161  1.00  0.00           N
ATOM   1243  CA  SER A  70      76.974  79.519  45.130  1.00  0.00           C
ATOM   1245  CB  SER A  70      75.424  79.449  45.020  1.00  0.00           C
ATOM   1248  OG  SER A  70      74.984  79.919  43.750  1.00  0.00           O
ATOM   1250  C   SER A  70      77.464  80.939  45.360  1.00  0.00           C
ATOM   1251  O   SER A  70      77.654  81.389  46.501  1.00  0.00           O
ATOM   1252  N   VAL A  71      77.704  81.699  44.251  1.00  0.00           N
ATOM   1254  CA  VAL A  71      78.504  82.929  44.219  1.00  0.00           C
ATOM   1256  CB  VAL A  71      79.954  82.469  43.850  1.00  0.00           C
ATOM   1258  CG1 VAL A  71      81.024  83.319  44.539  1.00  0.00           C
ATOM   1262  CG2 VAL A  71      80.294  81.029  44.331  1.00  0.00           C
ATOM   1266  C   VAL A  71      77.904  84.089  43.270  1.00  0.00           C
ATOM   1267  O   VAL A  71      78.114  84.049  42.061  1.00  0.00           O
ATOM   1268  N   PHE A  72      77.204  85.159  43.811  1.00  0.00           N
ATOM   1270  CA  PHE A  72      76.524  86.399  43.289  1.00  0.00           C
ATOM   1272  CB  PHE A  72      75.804  87.419  44.351  1.00  0.00           C
ATOM   1275  CG  PHE A  72      74.514  87.309  45.191  1.00  0.00           C
ATOM   1276  CD1 PHE A  72      73.224  86.989  44.711  1.00  0.00           C
ATOM   1278  CE1 PHE A  72      72.084  87.119  45.539  1.00  0.00           C
ATOM   1280  CZ  PHE A  72      72.194  87.539  46.870  1.00  0.00           C
ATOM   1282  CD2 PHE A  72      74.564  87.789  46.529  1.00  0.00           C
ATOM   1284  CE2 PHE A  72      73.454  87.829  47.379  1.00  0.00           C
ATOM   1286  C   PHE A  72      77.524  87.319  42.561  1.00  0.00           C
ATOM   1287  O   PHE A  72      77.894  87.079  41.410  1.00  0.00           O
ATOM   1288  N   ARG A  73      77.914  88.489  43.180  1.00  0.00           N
ATOM   1290  CA  ARG A  73      78.554  89.589  42.470  1.00  0.00           C
ATOM   1292  CB  ARG A  73      77.524  90.729  42.220  1.00  0.00           C
ATOM   1295  CG  ARG A  73      76.264  90.339  41.420  1.00  0.00           C
ATOM   1298  CD  ARG A  73      76.374  90.249  39.889  1.00  0.00           C
ATOM   1301  NE  ARG A  73      77.314  89.129  39.549  1.00  0.00           N
ATOM   1303  CZ  ARG A  73      78.524  89.269  39.029  1.00  0.00           C
ATOM   1304  NH1 ARG A  73      79.034  90.429  38.690  1.00  0.00           N
ATOM   1307  NH2 ARG A  73      79.264  88.189  38.941  1.00  0.00           N
ATOM   1310  C   ARG A  73      79.804  90.209  43.081  1.00  0.00           C
ATOM   1311  O   ARG A  73      80.514  90.859  42.311  1.00  0.00           O
ATOM   1312  N   ASN A  74      80.164  90.059  44.391  1.00  0.00           N
ATOM   1314  CA  ASN A  74      81.334  90.789  44.911  1.00  0.00           C
ATOM   1316  CB  ASN A  74      80.884  92.149  45.501  1.00  0.00           C
ATOM   1319  CG  ASN A  74      79.984  92.009  46.719  1.00  0.00           C
ATOM   1320  OD1 ASN A  74      78.774  91.789  46.610  1.00  0.00           O
ATOM   1321  ND2 ASN A  74      80.574  92.169  47.920  1.00  0.00           N
ATOM   1324  C   ASN A  74      82.304  90.099  45.901  1.00  0.00           C
ATOM   1325  O   ASN A  74      83.384  90.629  46.129  1.00  0.00           O
ATOM   1326  N   GLY A  75      82.024  88.909  46.480  1.00  0.00           N
ATOM   1328  CA  GLY A  75      83.044  88.229  47.290  1.00  0.00           C
ATOM   1331  C   GLY A  75      82.604  87.429  48.491  1.00  0.00           C
ATOM   1332  O   GLY A  75      83.394  86.689  49.061  1.00  0.00           O
ATOM   1333  N   GLN A  76      81.384  87.589  49.020  1.00  0.00           N
ATOM   1335  CA  GLN A  76      81.004  87.019  50.300  1.00  0.00           C
ATOM   1337  CB  GLN A  76      80.664  88.259  51.180  1.00  0.00           C
ATOM   1340  CG  GLN A  76      79.834  88.019  52.449  1.00  0.00           C
ATOM   1343  CD  GLN A  76      80.644  87.319  53.521  1.00  0.00           C
ATOM   1344  OE1 GLN A  76      81.874  87.229  53.479  1.00  0.00           O
ATOM   1345  NE2 GLN A  76      79.954  86.789  54.561  1.00  0.00           N
ATOM   1348  C   GLN A  76      79.874  85.999  50.200  1.00  0.00           C
ATOM   1349  O   GLN A  76      78.744  86.359  49.890  1.00  0.00           O
ATOM   1350  N   THR A  77      80.114  84.689  50.441  1.00  0.00           N
ATOM   1352  CA  THR A  77      79.164  83.559  50.331  1.00  0.00           C
ATOM   1354  CB  THR A  77      79.544  82.359  51.189  1.00  0.00           C
ATOM   1356  OG1 THR A  77      80.844  81.919  50.851  1.00  0.00           O
ATOM   1358  CG2 THR A  77      78.584  81.169  50.970  1.00  0.00           C
ATOM   1362  C   THR A  77      77.694  83.859  50.620  1.00  0.00           C
ATOM   1363  O   THR A  77      77.354  84.449  51.651  1.00  0.00           O
ATOM   1364  N   ALA A  78      76.764  83.429  49.749  1.00  0.00           N
ATOM   1366  CA  ALA A  78      75.364  83.529  50.090  1.00  0.00           C
ATOM   1368  CB  ALA A  78      74.484  83.979  48.941  1.00  0.00           C
ATOM   1372  C   ALA A  78      74.784  82.229  50.461  1.00  0.00           C
ATOM   1373  O   ALA A  78      74.144  82.139  51.480  1.00  0.00           O
ATOM   1374  N   GLU A  79      74.964  81.169  49.671  1.00  0.00           N
ATOM   1376  CA  GLU A  79      74.414  79.899  50.051  1.00  0.00           C
ATOM   1378  CB  GLU A  79      73.364  79.339  49.071  1.00  0.00           C
ATOM   1381  CG  GLU A  79      73.794  78.179  48.141  1.00  0.00           C
ATOM   1384  CD  GLU A  79      72.624  77.779  47.249  1.00  0.00           C
ATOM   1385  OE1 GLU A  79      71.804  76.959  47.730  1.00  0.00           O
ATOM   1386  OE2 GLU A  79      72.524  78.309  46.110  1.00  0.00           O
ATOM   1387  C   GLU A  79      75.624  79.049  50.261  1.00  0.00           C
ATOM   1388  O   GLU A  79      76.494  78.879  49.401  1.00  0.00           O
ATOM   1389  N   TYR A  80      75.724  78.539  51.491  1.00  0.00           N
ATOM   1391  CA  TYR A  80      76.644  77.469  51.781  1.00  0.00           C
ATOM   1393  CB  TYR A  80      76.984  77.369  53.289  1.00  0.00           C
ATOM   1396  CG  TYR A  80      77.654  78.619  53.770  1.00  0.00           C
ATOM   1397  CD1 TYR A  80      79.024  78.799  53.561  1.00  0.00           C
ATOM   1399  CE1 TYR A  80      79.694  79.919  54.061  1.00  0.00           C
ATOM   1401  CZ  TYR A  80      78.974  80.879  54.781  1.00  0.00           C
ATOM   1402  OH  TYR A  80      79.654  82.009  55.251  1.00  0.00           O
ATOM   1404  CD2 TYR A  80      76.944  79.589  54.500  1.00  0.00           C
ATOM   1406  CE2 TYR A  80      77.604  80.729  54.991  1.00  0.00           C
ATOM   1408  C   TYR A  80      75.944  76.209  51.371  1.00  0.00           C
ATOM   1409  O   TYR A  80      74.714  76.189  51.241  1.00  0.00           O
ATOM   1410  N   GLN A  81      76.664  75.089  51.291  1.00  0.00           N
ATOM   1412  CA  GLN A  81      76.004  73.819  51.389  1.00  0.00           C
ATOM   1414  CB  GLN A  81      75.904  73.039  50.069  1.00  0.00           C
ATOM   1417  CG  GLN A  81      77.224  72.509  49.479  1.00  0.00           C
ATOM   1420  CD  GLN A  81      76.894  71.889  48.120  1.00  0.00           C
ATOM   1421  OE1 GLN A  81      76.054  72.379  47.369  1.00  0.00           O
ATOM   1422  NE2 GLN A  81      77.554  70.759  47.790  1.00  0.00           N
ATOM   1425  C   GLN A  81      76.684  73.039  52.460  1.00  0.00           C
ATOM   1426  O   GLN A  81      77.784  73.359  52.910  1.00  0.00           O
ATOM   1427  N   MET A  82      75.974  72.049  52.961  1.00  0.00           N
ATOM   1429  CA  MET A  82      76.464  71.199  53.991  1.00  0.00           C
ATOM   1431  CB  MET A  82      75.784  71.489  55.321  1.00  0.00           C
ATOM   1434  CG  MET A  82      76.344  72.779  55.929  1.00  0.00           C
ATOM   1437  SD  MET A  82      75.974  73.029  57.681  1.00  0.00           S
ATOM   1438  CE  MET A  82      74.224  72.549  57.660  1.00  0.00           C
ATOM   1442  C   MET A  82      76.374  69.769  53.590  1.00  0.00           C
ATOM   1443  O   MET A  82      75.324  69.229  53.219  1.00  0.00           O
ATOM   1444  N   ILE A  83      77.544  69.129  53.610  1.00  0.00           N
ATOM   1446  CA  ILE A  83      77.694  67.809  53.090  1.00  0.00           C
ATOM   1448  CB  ILE A  83      78.774  67.799  52.020  1.00  0.00           C
ATOM   1450  CG2 ILE A  83      78.694  66.429  51.329  1.00  0.00           C
ATOM   1454  CG1 ILE A  83      78.634  68.939  50.979  1.00  0.00           C
ATOM   1457  CD  ILE A  83      79.484  70.179  51.301  1.00  0.00           C
ATOM   1461  C   ILE A  83      78.084  66.939  54.261  1.00  0.00           C
ATOM   1462  O   ILE A  83      79.214  67.019  54.749  1.00  0.00           O
ATOM   1463  N   MET A  84      77.174  66.069  54.741  1.00  0.00           N
ATOM   1465  CA  MET A  84      77.554  65.039  55.690  1.00  0.00           C
ATOM   1467  CB  MET A  84      76.364  64.579  56.560  1.00  0.00           C
ATOM   1470  CG  MET A  84      76.764  63.729  57.790  1.00  0.00           C
ATOM   1473  SD  MET A  84      77.744  64.609  59.050  1.00  0.00           S
ATOM   1474  CE  MET A  84      76.424  65.709  59.599  1.00  0.00           C
ATOM   1478  C   MET A  84      78.074  63.869  54.881  1.00  0.00           C
ATOM   1479  O   MET A  84      77.444  63.449  53.910  1.00  0.00           O
ATOM   1480  N   THR A  85      79.224  63.319  55.290  1.00  0.00           N
ATOM   1482  CA  THR A  85      79.704  62.049  54.770  1.00  0.00           C
ATOM   1484  CB  THR A  85      81.104  62.119  54.191  1.00  0.00           C
ATOM   1486  OG1 THR A  85      81.124  63.019  53.090  1.00  0.00           O
ATOM   1488  CG2 THR A  85      81.564  60.749  53.650  1.00  0.00           C
ATOM   1492  C   THR A  85      79.754  61.089  55.921  1.00  0.00           C
ATOM   1493  O   THR A  85      80.334  61.399  56.950  1.00  0.00           O
ATOM   1494  N   VAL A  86      79.114  59.909  55.779  1.00  0.00           N
ATOM   1496  CA  VAL A  86      79.054  58.909  56.819  1.00  0.00           C
ATOM   1498  CB  VAL A  86      77.624  58.679  57.311  1.00  0.00           C
ATOM   1500  CG1 VAL A  86      77.604  57.749  58.549  1.00  0.00           C
ATOM   1504  CG2 VAL A  86      77.004  60.049  57.660  1.00  0.00           C
ATOM   1508  C   VAL A  86      79.614  57.619  56.291  1.00  0.00           C
ATOM   1509  O   VAL A  86      79.154  57.079  55.280  1.00  0.00           O
ATOM   1510  N   ASN A  87      80.614  57.039  56.980  1.00  0.00           N
ATOM   1512  CA  ASN A  87      81.104  55.709  56.670  1.00  0.00           C
ATOM   1514  CB  ASN A  87      82.624  55.689  56.390  1.00  0.00           C
ATOM   1517  CG  ASN A  87      82.924  56.349  55.041  1.00  0.00           C
ATOM   1518  OD1 ASN A  87      83.494  57.439  54.970  1.00  0.00           O
ATOM   1519  ND2 ASN A  87      82.584  55.639  53.941  1.00  0.00           N
ATOM   1522  C   ASN A  87      80.734  54.739  57.780  1.00  0.00           C
ATOM   1523  O   ASN A  87      80.714  55.049  58.980  1.00  0.00           O
ATOM   1524  N   ALA A  88      80.394  53.509  57.360  1.00  0.00           N
ATOM   1526  CA  ALA A  88      80.024  52.439  58.230  1.00  0.00           C
ATOM   1528  CB  ALA A  88      78.534  52.479  58.610  1.00  0.00           C
ATOM   1532  C   ALA A  88      80.374  51.159  57.500  1.00  0.00           C
ATOM   1533  O   ALA A  88      80.834  51.159  56.350  1.00  0.00           O
ATOM   1534  N   THR A  89      80.244  50.019  58.181  1.00  0.00           N
ATOM   1536  CA  THR A  89      80.484  48.739  57.541  1.00  0.00           C
ATOM   1538  CB  THR A  89      81.954  48.339  57.479  1.00  0.00           C
ATOM   1540  OG1 THR A  89      82.124  47.159  56.740  1.00  0.00           O
ATOM   1542  CG2 THR A  89      82.554  48.099  58.869  1.00  0.00           C
ATOM   1546  C   THR A  89      79.644  47.709  58.230  1.00  0.00           C
ATOM   1547  O   THR A  89      79.334  47.819  59.410  1.00  0.00           O
ATOM   1548  N   VAL A  90      79.244  46.679  57.470  1.00  0.00           N
ATOM   1550  CA  VAL A  90      78.434  45.589  57.941  1.00  0.00           C
ATOM   1552  CB  VAL A  90      77.194  45.399  57.090  1.00  0.00           C
ATOM   1554  CG1 VAL A  90      76.414  44.129  57.530  1.00  0.00           C
ATOM   1558  CG2 VAL A  90      76.334  46.669  57.241  1.00  0.00           C
ATOM   1562  C   VAL A  90      79.294  44.359  57.891  1.00  0.00           C
ATOM   1563  O   VAL A  90      79.864  43.979  56.861  1.00  0.00           O
ATOM   1564  N   LEU A  91      79.404  43.679  59.040  1.00  0.00           N
ATOM   1566  CA  LEU A  91      80.154  42.459  59.160  1.00  0.00           C
ATOM   1568  CB  LEU A  91      81.184  42.459  60.321  1.00  0.00           C
ATOM   1571  CG  LEU A  91      82.434  43.329  60.100  1.00  0.00           C
ATOM   1573  CD1 LEU A  91      82.124  44.829  60.251  1.00  0.00           C
ATOM   1577  CD2 LEU A  91      83.524  42.909  61.090  1.00  0.00           C
ATOM   1581  C   LEU A  91      79.164  41.369  59.450  1.00  0.00           C
ATOM   1582  O   LEU A  91      78.334  41.489  60.350  1.00  0.00           O
ATOM   1583  N   ILE A  92      79.224  40.279  58.680  1.00  0.00           N
ATOM   1585  CA  ILE A  92      78.344  39.159  58.869  1.00  0.00           C
ATOM   1587  CB  ILE A  92      77.504  38.889  57.640  1.00  0.00           C
ATOM   1589  CG2 ILE A  92      76.264  39.819  57.660  1.00  0.00           C
ATOM   1593  CG1 ILE A  92      78.304  39.079  56.340  1.00  0.00           C
ATOM   1596  CD  ILE A  92      77.564  38.479  55.160  1.00  0.00           C
ATOM   1600  C   ILE A  92      79.194  37.959  59.270  1.00  0.00           C
ATOM   1601  O   ILE A  92      80.084  37.529  58.510  1.00  0.00           O
ATOM   1602  N   PRO A  93      79.024  37.399  60.461  1.00  0.00           N
ATOM   1603  CD  PRO A  93      78.464  38.069  61.630  1.00  0.00           C
ATOM   1606  CA  PRO A  93      79.594  36.099  60.820  1.00  0.00           C
ATOM   1608  CB  PRO A  93      79.144  35.869  62.260  1.00  0.00           C
ATOM   1611  CG  PRO A  93      79.024  37.289  62.821  1.00  0.00           C
ATOM   1614  C   PRO A  93      79.224  34.979  59.869  1.00  0.00           C
ATOM   1615  O   PRO A  93      78.064  34.829  59.469  1.00  0.00           O
ATOM   1616  N   GLY A  94      80.224  34.189  59.440  1.00  0.00           N
ATOM   1618  CA  GLY A  94      80.064  33.119  58.470  1.00  0.00           C
ATOM   1621  C   GLY A  94      80.444  33.589  57.090  1.00  0.00           C
ATOM   1622  O   GLY A  94      80.464  32.799  56.150  1.00  0.00           O
ATOM   1623  N   ARG A  95      80.804  34.869  56.910  1.00  0.00           N
ATOM   1625  CA  ARG A  95      81.254  35.349  55.620  1.00  0.00           C
ATOM   1627  CB  ARG A  95      80.024  35.809  54.811  1.00  0.00           C
ATOM   1630  CG  ARG A  95      80.244  35.969  53.299  1.00  0.00           C
ATOM   1633  CD  ARG A  95      80.444  34.639  52.569  1.00  0.00           C
ATOM   1636  NE  ARG A  95      79.134  33.919  52.509  1.00  0.00           N
ATOM   1638  CZ  ARG A  95      78.234  34.069  51.550  1.00  0.00           C
ATOM   1639  NH1 ARG A  95      78.374  34.839  50.501  1.00  0.00           N
ATOM   1642  NH2 ARG A  95      77.134  33.339  51.529  1.00  0.00           N
ATOM   1645  C   ARG A  95      82.284  36.439  55.849  1.00  0.00           C
ATOM   1646  O   ARG A  95      83.364  36.159  56.350  1.00  0.00           O
ATOM   1647  N   ASP A  96      82.004  37.709  55.480  1.00  0.00           N
ATOM   1649  CA  ASP A  96      83.054  38.699  55.401  1.00  0.00           C
ATOM   1651  CB  ASP A  96      83.934  38.439  54.151  1.00  0.00           C
ATOM   1654  CG  ASP A  96      85.234  39.209  54.100  1.00  0.00           C
ATOM   1655  OD1 ASP A  96      85.834  39.459  55.181  1.00  0.00           O
ATOM   1656  OD2 ASP A  96      85.714  39.439  52.969  1.00  0.00           O
ATOM   1657  C   ASP A  96      82.444  40.089  55.420  1.00  0.00           C
ATOM   1658  O   ASP A  96      81.234  40.259  55.500  1.00  0.00           O
ATOM   1659  N   ILE A  97      83.314  41.109  55.420  1.00  0.00           N
ATOM   1661  CA  ILE A  97      83.014  42.519  55.581  1.00  0.00           C
ATOM   1663  CB  ILE A  97      84.234  43.199  56.220  1.00  0.00           C
ATOM   1665  CG2 ILE A  97      85.544  42.919  55.450  1.00  0.00           C
ATOM   1669  CG1 ILE A  97      84.014  44.699  56.540  1.00  0.00           C
ATOM   1672  CD  ILE A  97      84.444  45.689  55.441  1.00  0.00           C
ATOM   1676  C   ILE A  97      82.534  43.199  54.300  1.00  0.00           C
ATOM   1677  O   ILE A  97      83.224  43.209  53.281  1.00  0.00           O
ATOM   1678  N   TYR A  98      81.344  43.849  54.340  1.00  0.00           N
ATOM   1680  CA  TYR A  98      80.844  44.679  53.260  1.00  0.00           C
ATOM   1682  CB  TYR A  98      79.444  44.239  52.741  1.00  0.00           C
ATOM   1685  CG  TYR A  98      79.474  42.829  52.200  1.00  0.00           C
ATOM   1686  CD1 TYR A  98      79.924  42.559  50.901  1.00  0.00           C
ATOM   1688  CE1 TYR A  98      79.814  41.269  50.350  1.00  0.00           C
ATOM   1690  CZ  TYR A  98      79.254  40.229  51.110  1.00  0.00           C
ATOM   1691  OH  TYR A  98      79.084  38.929  50.581  1.00  0.00           O
ATOM   1693  CD2 TYR A  98      78.944  41.769  52.969  1.00  0.00           C
ATOM   1695  CE2 TYR A  98      78.854  40.479  52.421  1.00  0.00           C
ATOM   1697  C   TYR A  98      80.724  46.109  53.780  1.00  0.00           C
ATOM   1698  O   TYR A  98      79.954  46.329  54.720  1.00  0.00           O
ATOM   1699  N   PRO A  99      81.434  47.119  53.289  1.00  0.00           N
ATOM   1700  CD  PRO A  99      82.464  46.979  52.260  1.00  0.00           C
ATOM   1703  CA  PRO A  99      81.384  48.469  53.829  1.00  0.00           C
ATOM   1705  CB  PRO A  99      82.794  49.019  53.521  1.00  0.00           C
ATOM   1708  CG  PRO A  99      83.204  48.319  52.220  1.00  0.00           C
ATOM   1711  C   PRO A  99      80.294  49.289  53.180  1.00  0.00           C
ATOM   1712  O   PRO A  99      79.814  48.919  52.119  1.00  0.00           O
ATOM   1713  N   ILE A 100      79.834  50.389  53.819  1.00  0.00           N
ATOM   1715  CA  ILE A 100      78.754  51.199  53.281  1.00  0.00           C
ATOM   1717  CB  ILE A 100      77.344  50.829  53.770  1.00  0.00           C
ATOM   1719  CG2 ILE A 100      76.914  49.489  53.130  1.00  0.00           C
ATOM   1723  CG1 ILE A 100      77.234  50.789  55.321  1.00  0.00           C
ATOM   1726  CD  ILE A 100      75.794  50.599  55.840  1.00  0.00           C
ATOM   1730  C   ILE A 100      79.004  52.679  53.549  1.00  0.00           C
ATOM   1731  O   ILE A 100      79.594  53.079  54.561  1.00  0.00           O
ATOM   1732  N   SER A 101      78.534  53.539  52.621  1.00  0.00           N
ATOM   1734  CA  SER A 101      78.714  54.969  52.709  1.00  0.00           C
ATOM   1736  CB  SER A 101      79.794  55.539  51.719  1.00  0.00           C
ATOM   1739  OG  SER A 101      80.124  56.909  52.020  1.00  0.00           O
ATOM   1741  C   SER A 101      77.374  55.639  52.491  1.00  0.00           C
ATOM   1742  O   SER A 101      76.594  55.319  51.590  1.00  0.00           O
ATOM   1743  N   ALA A 102      77.034  56.599  53.351  1.00  0.00           N
ATOM   1745  CA  ALA A 102      75.874  57.429  53.190  1.00  0.00           C
ATOM   1747  CB  ALA A 102      74.894  57.239  54.359  1.00  0.00           C
ATOM   1751  C   ALA A 102      76.324  58.859  53.171  1.00  0.00           C
ATOM   1752  O   ALA A 102      77.254  59.239  53.871  1.00  0.00           O
ATOM   1753  N   LYS A 103      75.684  59.699  52.351  1.00  0.00           N
ATOM   1755  CA  LYS A 103      76.044  61.099  52.299  1.00  0.00           C
ATOM   1757  CB  LYS A 103      77.234  61.329  51.329  1.00  0.00           C
ATOM   1760  CG  LYS A 103      76.934  61.379  49.819  1.00  0.00           C
ATOM   1763  CD  LYS A 103      76.494  62.759  49.281  1.00  0.00           C
ATOM   1766  CE  LYS A 103      77.494  63.889  49.520  1.00  0.00           C
ATOM   1769  NZ  LYS A 103      78.674  63.689  48.671  1.00  0.00           N
ATOM   1773  C   LYS A 103      74.794  61.879  51.930  1.00  0.00           C
ATOM   1774  O   LYS A 103      73.944  61.419  51.180  1.00  0.00           O
ATOM   1775  N   VAL A 104      74.624  63.089  52.481  1.00  0.00           N
ATOM   1777  CA  VAL A 104      73.434  63.889  52.260  1.00  0.00           C
ATOM   1779  CB  VAL A 104      72.484  63.929  53.461  1.00  0.00           C
ATOM   1781  CG1 VAL A 104      73.124  64.639  54.660  1.00  0.00           C
ATOM   1785  CG2 VAL A 104      71.164  64.639  53.130  1.00  0.00           C
ATOM   1789  C   VAL A 104      73.894  65.269  51.910  1.00  0.00           C
ATOM   1790  O   VAL A 104      74.884  65.769  52.449  1.00  0.00           O
ATOM   1791  N   PHE A 105      73.164  65.939  51.010  1.00  0.00           N
ATOM   1793  CA  PHE A 105      73.244  67.369  50.840  1.00  0.00           C
ATOM   1795  CB  PHE A 105      73.174  67.749  49.351  1.00  0.00           C
ATOM   1798  CG  PHE A 105      74.344  67.119  48.629  1.00  0.00           C
ATOM   1799  CD1 PHE A 105      74.174  65.979  47.831  1.00  0.00           C
ATOM   1801  CE1 PHE A 105      75.244  65.469  47.081  1.00  0.00           C
ATOM   1803  CZ  PHE A 105      76.484  66.119  47.119  1.00  0.00           C
ATOM   1805  CD2 PHE A 105      75.604  67.729  48.689  1.00  0.00           C
ATOM   1807  CE2 PHE A 105      76.664  67.249  47.930  1.00  0.00           C
ATOM   1809  C   PHE A 105      72.124  68.049  51.600  1.00  0.00           C
ATOM   1810  O   PHE A 105      70.984  67.609  51.610  1.00  0.00           O
ATOM   1811  N   ARG A 106      72.454  69.159  52.281  1.00  0.00           N
ATOM   1813  CA  ARG A 106      71.524  70.209  52.639  1.00  0.00           C
ATOM   1815  CB  ARG A 106      71.194  70.149  54.151  1.00  0.00           C
ATOM   1818  CG  ARG A 106      70.374  68.899  54.561  1.00  0.00           C
ATOM   1821  CD  ARG A 106      68.864  68.919  54.200  1.00  0.00           C
ATOM   1824  NE  ARG A 106      68.224  69.809  55.210  1.00  0.00           N
ATOM   1826  CZ  ARG A 106      67.294  69.479  56.090  1.00  0.00           C
ATOM   1827  NH1 ARG A 106      66.394  68.529  55.940  1.00  0.00           N
ATOM   1830  NH2 ARG A 106      67.254  70.159  57.211  1.00  0.00           N
ATOM   1833  C   ARG A 106      72.184  71.499  52.171  1.00  0.00           C
ATOM   1834  O   ARG A 106      73.404  71.549  52.061  1.00  0.00           O
ATOM   1835  N   SER A 107      71.414  72.569  51.840  1.00  0.00           N
ATOM   1837  CA  SER A 107      71.974  73.869  51.421  1.00  0.00           C
ATOM   1839  CB  SER A 107      72.054  74.099  49.890  1.00  0.00           C
ATOM   1842  OG  SER A 107      72.854  73.079  49.300  1.00  0.00           O
ATOM   1844  C   SER A 107      71.134  74.979  51.979  1.00  0.00           C
ATOM   1845  O   SER A 107      69.934  74.829  52.151  1.00  0.00           O
ATOM   1846  N   PHE A 108      71.714  76.129  52.369  1.00  0.00           N
ATOM   1848  CA  PHE A 108      70.894  77.229  52.891  1.00  0.00           C
ATOM   1850  CB  PHE A 108      70.584  77.159  54.421  1.00  0.00           C
ATOM   1853  CG  PHE A 108      71.824  77.229  55.300  1.00  0.00           C
ATOM   1854  CD1 PHE A 108      72.434  76.059  55.741  1.00  0.00           C
ATOM   1856  CE1 PHE A 108      73.644  76.089  56.439  1.00  0.00           C
ATOM   1858  CZ  PHE A 108      74.244  77.319  56.721  1.00  0.00           C
ATOM   1860  CD2 PHE A 108      72.394  78.459  55.660  1.00  0.00           C
ATOM   1862  CE2 PHE A 108      73.614  78.509  56.361  1.00  0.00           C
ATOM   1864  C   PHE A 108      71.564  78.529  52.520  1.00  0.00           C
ATOM   1865  O   PHE A 108      72.784  78.669  52.600  1.00  0.00           O
ATOM   1866  N   PHE A 109      70.744  79.529  52.119  1.00  0.00           N
ATOM   1868  CA  PHE A 109      71.094  80.919  51.979  1.00  0.00           C
ATOM   1870  CB  PHE A 109      70.034  81.729  51.189  1.00  0.00           C
ATOM   1873  CG  PHE A 109      69.964  81.249  49.760  1.00  0.00           C
ATOM   1874  CD1 PHE A 109      69.144  80.179  49.380  1.00  0.00           C
ATOM   1876  CE1 PHE A 109      69.064  79.779  48.039  1.00  0.00           C
ATOM   1878  CZ  PHE A 109      69.784  80.479  47.061  1.00  0.00           C
ATOM   1880  CD2 PHE A 109      70.684  81.939  48.770  1.00  0.00           C
ATOM   1882  CE2 PHE A 109      70.594  81.559  47.430  1.00  0.00           C
ATOM   1884  C   PHE A 109      71.364  81.609  53.320  1.00  0.00           C
ATOM   1885  O   PHE A 109      70.714  81.389  54.340  1.00  0.00           O
ATOM   1886  N   ASP A 110      72.354  82.489  53.320  1.00  0.00           N
ATOM   1888  CA  ASP A 110      72.894  83.169  54.450  1.00  0.00           C
ATOM   1890  CB  ASP A 110      74.454  83.209  54.331  1.00  0.00           C
ATOM   1893  CG  ASP A 110      75.084  83.659  55.630  1.00  0.00           C
ATOM   1894  OD1 ASP A 110      76.104  84.399  55.620  1.00  0.00           O
ATOM   1895  OD2 ASP A 110      74.514  83.229  56.660  1.00  0.00           O
ATOM   1896  C   ASP A 110      72.264  84.539  54.590  1.00  0.00           C
ATOM   1897  O   ASP A 110      71.684  85.109  53.650  1.00  0.00           O
ATOM   1898  N   ASN A 111      72.354  85.109  55.789  1.00  0.00           N
ATOM   1900  CA  ASN A 111      72.054  86.499  56.031  1.00  0.00           C
ATOM   1902  CB  ASN A 111      70.524  86.719  56.311  1.00  0.00           C
ATOM   1905  CG  ASN A 111      70.084  88.149  56.621  1.00  0.00           C
ATOM   1906  OD1 ASN A 111      70.844  88.979  57.109  1.00  0.00           O
ATOM   1907  ND2 ASN A 111      68.794  88.479  56.369  1.00  0.00           N
ATOM   1910  C   ASN A 111      73.014  86.969  57.109  1.00  0.00           C
ATOM   1911  O   ASN A 111      72.854  86.559  58.260  1.00  0.00           O
ATOM   1912  N   PRO A 112      74.004  87.819  56.840  1.00  0.00           N
ATOM   1913  CD  PRO A 112      74.534  88.029  55.480  1.00  0.00           C
ATOM   1916  CA  PRO A 112      74.984  88.259  57.831  1.00  0.00           C
ATOM   1918  CB  PRO A 112      75.964  89.129  57.039  1.00  0.00           C
ATOM   1921  CG  PRO A 112      75.984  88.429  55.690  1.00  0.00           C
ATOM   1924  C   PRO A 112      74.374  89.069  58.950  1.00  0.00           C
ATOM   1925  O   PRO A 112      74.974  89.159  60.021  1.00  0.00           O
ATOM   1926  N   GLN A 113      73.204  89.679  58.750  1.00  0.00           N
ATOM   1928  CA  GLN A 113      72.544  90.399  59.811  1.00  0.00           C
ATOM   1930  CB  GLN A 113      71.474  91.389  59.291  1.00  0.00           C
ATOM   1933  CG  GLN A 113      71.994  92.559  58.421  1.00  0.00           C
ATOM   1936  CD  GLN A 113      72.674  92.139  57.109  1.00  0.00           C
ATOM   1937  OE1 GLN A 113      73.894  92.269  56.991  1.00  0.00           O
ATOM   1938  NE2 GLN A 113      71.904  91.659  56.119  1.00  0.00           N
ATOM   1941  C   GLN A 113      71.864  89.429  60.760  1.00  0.00           C
ATOM   1942  O   GLN A 113      71.684  89.709  61.940  1.00  0.00           O
ATOM   1943  N   MET A 114      71.514  88.239  60.270  1.00  0.00           N
ATOM   1945  CA  MET A 114      70.834  87.209  61.031  1.00  0.00           C
ATOM   1947  CB  MET A 114      69.764  86.519  60.149  1.00  0.00           C
ATOM   1950  CG  MET A 114      68.664  87.459  59.620  1.00  0.00           C
ATOM   1953  SD  MET A 114      67.434  87.919  60.859  1.00  0.00           S
ATOM   1954  CE  MET A 114      66.454  86.399  60.690  1.00  0.00           C
ATOM   1958  C   MET A 114      71.834  86.149  61.439  1.00  0.00           C
ATOM   1959  O   MET A 114      71.454  85.009  61.670  1.00  0.00           O
ATOM   1960  N   ALA A 115      73.144  86.489  61.470  1.00  0.00           N
ATOM   1962  CA  ALA A 115      74.224  85.519  61.450  1.00  0.00           C
ATOM   1964  CB  ALA A 115      75.564  86.259  61.390  1.00  0.00           C
ATOM   1968  C   ALA A 115      74.204  84.509  62.590  1.00  0.00           C
ATOM   1969  O   ALA A 115      74.404  83.319  62.400  1.00  0.00           O
ATOM   1970  N   LEU A 116      73.874  84.959  63.820  1.00  0.00           N
ATOM   1972  CA  LEU A 116      73.674  84.039  64.939  1.00  0.00           C
ATOM   1974  CB  LEU A 116      73.334  84.869  66.200  1.00  0.00           C
ATOM   1977  CG  LEU A 116      73.564  84.199  67.571  1.00  0.00           C
ATOM   1979  CD1 LEU A 116      73.394  85.259  68.650  1.00  0.00           C
ATOM   1983  CD2 LEU A 116      72.614  83.029  67.860  1.00  0.00           C
ATOM   1987  C   LEU A 116      72.564  83.009  64.711  1.00  0.00           C
ATOM   1988  O   LEU A 116      72.724  81.819  64.939  1.00  0.00           O
ATOM   1989  N   ALA A 117      71.404  83.449  64.180  1.00  0.00           N
ATOM   1991  CA  ALA A 117      70.324  82.549  63.861  1.00  0.00           C
ATOM   1993  CB  ALA A 117      69.034  83.339  63.671  1.00  0.00           C
ATOM   1997  C   ALA A 117      70.584  81.719  62.619  1.00  0.00           C
ATOM   1998  O   ALA A 117      69.934  80.699  62.430  1.00  0.00           O
ATOM   1999  N   LYS A 118      71.544  82.119  61.761  1.00  0.00           N
ATOM   2001  CA  LYS A 118      72.024  81.269  60.690  1.00  0.00           C
ATOM   2003  CB  LYS A 118      72.784  82.059  59.599  1.00  0.00           C
ATOM   2006  CG  LYS A 118      71.984  83.199  58.960  1.00  0.00           C
ATOM   2009  CD  LYS A 118      70.464  82.969  58.811  1.00  0.00           C
ATOM   2012  CE  LYS A 118      70.024  81.689  58.101  1.00  0.00           C
ATOM   2015  NZ  LYS A 118      70.934  81.309  57.020  1.00  0.00           N
ATOM   2019  C   LYS A 118      72.884  80.139  61.171  1.00  0.00           C
ATOM   2020  O   LYS A 118      72.844  79.019  60.660  1.00  0.00           O
ATOM   2021  N   ASP A 119      73.654  80.399  62.241  1.00  0.00           N
ATOM   2023  CA  ASP A 119      74.504  79.389  62.780  1.00  0.00           C
ATOM   2025  CB  ASP A 119      75.854  79.999  63.230  1.00  0.00           C
ATOM   2028  CG  ASP A 119      76.584  80.619  62.039  1.00  0.00           C
ATOM   2029  OD1 ASP A 119      76.254  80.359  60.849  1.00  0.00           O
ATOM   2030  OD2 ASP A 119      77.574  81.349  62.270  1.00  0.00           O
ATOM   2031  C   ASP A 119      73.734  78.539  63.799  1.00  0.00           C
ATOM   2032  O   ASP A 119      74.134  77.419  64.110  1.00  0.00           O
ATOM   2033  N   ASN A 120      72.534  78.979  64.241  1.00  0.00           N
ATOM   2035  CA  ASN A 120      71.604  78.129  64.979  1.00  0.00           C
ATOM   2037  CB  ASN A 120      70.864  79.019  66.020  1.00  0.00           C
ATOM   2040  CG  ASN A 120      70.214  78.239  67.160  1.00  0.00           C
ATOM   2041  OD1 ASN A 120      69.984  77.029  67.100  1.00  0.00           O
ATOM   2042  ND2 ASN A 120      69.944  78.929  68.300  1.00  0.00           N
ATOM   2045  C   ASN A 120      70.654  77.359  64.031  1.00  0.00           C
ATOM   2046  O   ASN A 120      70.264  76.209  64.281  1.00  0.00           O
ATOM   2047  N   GLU A 121      70.324  77.939  62.850  1.00  0.00           N
ATOM   2049  CA  GLU A 121      69.674  77.239  61.750  1.00  0.00           C
ATOM   2051  CB  GLU A 121      69.344  78.249  60.620  1.00  0.00           C
ATOM   2054  CG  GLU A 121      68.764  77.669  59.300  1.00  0.00           C
ATOM   2057  CD  GLU A 121      68.464  78.809  58.330  1.00  0.00           C
ATOM   2058  OE1 GLU A 121      67.524  79.609  58.619  1.00  0.00           O
ATOM   2059  OE2 GLU A 121      69.234  78.969  57.340  1.00  0.00           O
ATOM   2060  C   GLU A 121      70.484  76.069  61.229  1.00  0.00           C
ATOM   2061  O   GLU A 121      69.984  74.959  61.061  1.00  0.00           O
ATOM   2062  N   GLN A 122      71.804  76.249  61.010  1.00  0.00           N
ATOM   2064  CA  GLN A 122      72.624  75.189  60.471  1.00  0.00           C
ATOM   2066  CB  GLN A 122      73.944  75.709  59.890  1.00  0.00           C
ATOM   2069  CG  GLN A 122      74.984  76.199  60.910  1.00  0.00           C
ATOM   2072  CD  GLN A 122      76.124  76.909  60.181  1.00  0.00           C
ATOM   2073  OE1 GLN A 122      77.284  76.509  60.041  1.00  0.00           O
ATOM   2074  NE2 GLN A 122      75.724  78.069  59.630  1.00  0.00           N
ATOM   2077  C   GLN A 122      72.844  74.019  61.420  1.00  0.00           C
ATOM   2078  O   GLN A 122      72.884  72.869  61.010  1.00  0.00           O
ATOM   2079  N   ASP A 123      72.894  74.279  62.751  1.00  0.00           N
ATOM   2081  CA  ASP A 123      72.884  73.239  63.759  1.00  0.00           C
ATOM   2083  CB  ASP A 123      73.004  73.839  65.189  1.00  0.00           C
ATOM   2086  CG  ASP A 123      74.424  74.139  65.660  1.00  0.00           C
ATOM   2087  OD1 ASP A 123      75.384  73.689  65.001  1.00  0.00           O
ATOM   2088  OD2 ASP A 123      74.544  74.679  66.790  1.00  0.00           O
ATOM   2089  C   ASP A 123      71.634  72.349  63.710  1.00  0.00           C
ATOM   2090  O   ASP A 123      71.724  71.119  63.820  1.00  0.00           O
ATOM   2091  N   MET A 124      70.434  72.939  63.520  1.00  0.00           N
ATOM   2093  CA  MET A 124      69.204  72.189  63.241  1.00  0.00           C
ATOM   2095  CB  MET A 124      67.974  73.129  63.130  1.00  0.00           C
ATOM   2098  CG  MET A 124      67.584  73.809  64.460  1.00  0.00           C
ATOM   2101  SD  MET A 124      65.984  74.669  64.430  1.00  0.00           S
ATOM   2102  CE  MET A 124      66.584  76.029  63.390  1.00  0.00           C
ATOM   2106  C   MET A 124      69.244  71.319  61.991  1.00  0.00           C
ATOM   2107  O   MET A 124      68.794  70.169  61.980  1.00  0.00           O
ATOM   2108  N   ILE A 125      69.814  71.859  60.890  1.00  0.00           N
ATOM   2110  CA  ILE A 125      70.094  71.119  59.671  1.00  0.00           C
ATOM   2112  CB  ILE A 125      70.574  72.069  58.561  1.00  0.00           C
ATOM   2114  CG2 ILE A 125      71.014  71.269  57.311  1.00  0.00           C
ATOM   2118  CG1 ILE A 125      69.484  73.119  58.230  1.00  0.00           C
ATOM   2121  CD  ILE A 125      70.054  74.349  57.530  1.00  0.00           C
ATOM   2125  C   ILE A 125      71.074  69.959  59.851  1.00  0.00           C
ATOM   2126  O   ILE A 125      70.804  68.849  59.401  1.00  0.00           O
ATOM   2127  N   VAL A 126      72.194  70.159  60.569  1.00  0.00           N
ATOM   2129  CA  VAL A 126      73.124  69.099  60.950  1.00  0.00           C
ATOM   2131  CB  VAL A 126      74.344  69.679  61.630  1.00  0.00           C
ATOM   2133  CG1 VAL A 126      75.244  68.619  62.281  1.00  0.00           C
ATOM   2137  CG2 VAL A 126      75.174  70.399  60.569  1.00  0.00           C
ATOM   2141  C   VAL A 126      72.494  68.019  61.781  1.00  0.00           C
ATOM   2142  O   VAL A 126      72.694  66.829  61.550  1.00  0.00           O
ATOM   2143  N   LYS A 127      71.654  68.389  62.761  1.00  0.00           N
ATOM   2145  CA  LYS A 127      70.874  67.409  63.479  1.00  0.00           C
ATOM   2147  CB  LYS A 127      70.144  68.039  64.679  1.00  0.00           C
ATOM   2150  CG  LYS A 127      69.124  67.129  65.380  1.00  0.00           C
ATOM   2153  CD  LYS A 127      69.644  65.739  65.861  1.00  0.00           C
ATOM   2156  CE  LYS A 127      68.484  64.709  65.910  1.00  0.00           C
ATOM   2159  NZ  LYS A 127      68.944  63.299  65.929  1.00  0.00           N
ATOM   2163  C   LYS A 127      69.954  66.549  62.611  1.00  0.00           C
ATOM   2164  O   LYS A 127      69.924  65.319  62.720  1.00  0.00           O
ATOM   2165  N   GLU A 128      69.224  67.169  61.651  1.00  0.00           N
ATOM   2167  CA  GLU A 128      68.524  66.439  60.611  1.00  0.00           C
ATOM   2169  CB  GLU A 128      67.684  67.319  59.650  1.00  0.00           C
ATOM   2172  CG  GLU A 128      66.414  67.909  60.280  1.00  0.00           C
ATOM   2175  CD  GLU A 128      65.604  68.649  59.230  1.00  0.00           C
ATOM   2176  OE1 GLU A 128      65.104  67.989  58.279  1.00  0.00           O
ATOM   2177  OE2 GLU A 128      65.544  69.899  59.291  1.00  0.00           O
ATOM   2178  C   GLU A 128      69.394  65.549  59.741  1.00  0.00           C
ATOM   2179  O   GLU A 128      68.994  64.439  59.380  1.00  0.00           O
ATOM   2180  N   MET A 129      70.594  65.989  59.340  1.00  0.00           N
ATOM   2182  CA  MET A 129      71.484  65.219  58.479  1.00  0.00           C
ATOM   2184  CB  MET A 129      72.724  66.029  58.020  1.00  0.00           C
ATOM   2187  CG  MET A 129      72.414  67.109  56.959  1.00  0.00           C
ATOM   2190  SD  MET A 129      73.864  67.849  56.150  1.00  0.00           S
ATOM   2191  CE  MET A 129      74.464  68.679  57.640  1.00  0.00           C
ATOM   2195  C   MET A 129      71.884  63.859  59.020  1.00  0.00           C
ATOM   2196  O   MET A 129      71.884  62.889  58.260  1.00  0.00           O
ATOM   2197  N   TYR A 130      72.164  63.719  60.340  1.00  0.00           N
ATOM   2199  CA  TYR A 130      72.414  62.429  60.970  1.00  0.00           C
ATOM   2201  CB  TYR A 130      72.634  62.639  62.491  1.00  0.00           C
ATOM   2204  CG  TYR A 130      73.814  63.539  62.710  1.00  0.00           C
ATOM   2205  CD1 TYR A 130      75.064  63.199  62.179  1.00  0.00           C
ATOM   2207  CE1 TYR A 130      76.174  64.019  62.410  1.00  0.00           C
ATOM   2209  CZ  TYR A 130      76.044  65.189  63.151  1.00  0.00           C
ATOM   2210  OH  TYR A 130      77.174  66.009  63.330  1.00  0.00           O
ATOM   2212  CD2 TYR A 130      73.684  64.719  63.450  1.00  0.00           C
ATOM   2214  CE2 TYR A 130      74.794  65.539  63.680  1.00  0.00           C
ATOM   2216  C   TYR A 130      71.284  61.429  60.849  1.00  0.00           C
ATOM   2217  O   TYR A 130      71.474  60.249  60.569  1.00  0.00           O
ATOM   2218  N   ASP A 131      70.054  61.919  61.061  1.00  0.00           N
ATOM   2220  CA  ASP A 131      68.824  61.179  60.900  1.00  0.00           C
ATOM   2222  CB  ASP A 131      67.674  62.099  61.369  1.00  0.00           C
ATOM   2225  CG  ASP A 131      67.804  62.539  62.810  1.00  0.00           C
ATOM   2226  OD1 ASP A 131      68.524  61.909  63.619  1.00  0.00           O
ATOM   2227  OD2 ASP A 131      67.024  63.449  63.200  1.00  0.00           O
ATOM   2228  C   ASP A 131      68.574  60.719  59.459  1.00  0.00           C
ATOM   2229  O   ASP A 131      68.264  59.559  59.191  1.00  0.00           O
ATOM   2230  N   ARG A 132      68.784  61.619  58.470  1.00  0.00           N
ATOM   2232  CA  ARG A 132      68.794  61.299  57.050  1.00  0.00           C
ATOM   2234  CB  ARG A 132      68.904  62.549  56.131  1.00  0.00           C
ATOM   2237  CG  ARG A 132      67.754  63.579  56.259  1.00  0.00           C
ATOM   2240  CD  ARG A 132      66.334  63.069  55.970  1.00  0.00           C
ATOM   2243  NE  ARG A 132      65.374  64.029  56.630  1.00  0.00           N
ATOM   2245  CZ  ARG A 132      65.084  63.889  57.920  1.00  0.00           C
ATOM   2246  NH1 ARG A 132      65.264  62.759  58.569  1.00  0.00           N
ATOM   2249  NH2 ARG A 132      64.664  64.939  58.601  1.00  0.00           N
ATOM   2252  C   ARG A 132      69.874  60.309  56.641  1.00  0.00           C
ATOM   2253  O   ARG A 132      69.654  59.409  55.830  1.00  0.00           O
ATOM   2254  N   ALA A 133      71.094  60.439  57.190  1.00  0.00           N
ATOM   2256  CA  ALA A 133      72.154  59.479  57.000  1.00  0.00           C
ATOM   2258  CB  ALA A 133      73.424  59.959  57.700  1.00  0.00           C
ATOM   2262  C   ALA A 133      71.804  58.089  57.500  1.00  0.00           C
ATOM   2263  O   ALA A 133      71.984  57.099  56.800  1.00  0.00           O
ATOM   2264  N   ALA A 134      71.194  57.989  58.701  1.00  0.00           N
ATOM   2266  CA  ALA A 134      70.694  56.749  59.261  1.00  0.00           C
ATOM   2268  CB  ALA A 134      70.094  57.049  60.651  1.00  0.00           C
ATOM   2272  C   ALA A 134      69.654  56.069  58.370  1.00  0.00           C
ATOM   2273  O   ALA A 134      69.724  54.859  58.139  1.00  0.00           O
ATOM   2274  N   GLU A 135      68.724  56.849  57.761  1.00  0.00           N
ATOM   2276  CA  GLU A 135      67.794  56.399  56.730  1.00  0.00           C
ATOM   2278  CB  GLU A 135      66.914  57.549  56.171  1.00  0.00           C
ATOM   2281  CG  GLU A 135      65.904  58.209  57.150  1.00  0.00           C
ATOM   2284  CD  GLU A 135      65.374  59.509  56.571  1.00  0.00           C
ATOM   2285  OE1 GLU A 135      65.504  59.739  55.340  1.00  0.00           O
ATOM   2286  OE2 GLU A 135      64.784  60.329  57.330  1.00  0.00           O
ATOM   2287  C   GLU A 135      68.484  55.789  55.511  1.00  0.00           C
ATOM   2288  O   GLU A 135      68.054  54.769  54.970  1.00  0.00           O
ATOM   2289  N   GLN A 136      69.574  56.399  55.030  1.00  0.00           N
ATOM   2291  CA  GLN A 136      70.434  55.829  54.001  1.00  0.00           C
ATOM   2293  CB  GLN A 136      71.504  56.839  53.569  1.00  0.00           C
ATOM   2296  CG  GLN A 136      70.974  58.139  52.941  1.00  0.00           C
ATOM   2299  CD  GLN A 136      72.174  59.039  52.681  1.00  0.00           C
ATOM   2300  OE1 GLN A 136      73.104  58.619  51.991  1.00  0.00           O
ATOM   2301  NE2 GLN A 136      72.154  60.259  53.229  1.00  0.00           N
ATOM   2304  C   GLN A 136      71.154  54.539  54.359  1.00  0.00           C
ATOM   2305  O   GLN A 136      71.154  53.579  53.601  1.00  0.00           O
ATOM   2306  N   LEU A 137      71.774  54.459  55.560  1.00  0.00           N
ATOM   2308  CA  LEU A 137      72.474  53.269  56.040  1.00  0.00           C
ATOM   2310  CB  LEU A 137      73.104  53.459  57.451  1.00  0.00           C
ATOM   2313  CG  LEU A 137      74.534  54.059  57.491  1.00  0.00           C
ATOM   2315  CD1 LEU A 137      74.534  55.579  57.381  1.00  0.00           C
ATOM   2319  CD2 LEU A 137      75.224  53.669  58.799  1.00  0.00           C
ATOM   2323  C   LEU A 137      71.584  52.039  56.101  1.00  0.00           C
ATOM   2324  O   LEU A 137      71.994  50.929  55.770  1.00  0.00           O
ATOM   2325  N   ILE A 138      70.324  52.229  56.530  1.00  0.00           N
ATOM   2327  CA  ILE A 138      69.344  51.169  56.590  1.00  0.00           C
ATOM   2329  CB  ILE A 138      68.284  51.539  57.640  1.00  0.00           C
ATOM   2331  CG2 ILE A 138      67.284  52.609  57.150  1.00  0.00           C
ATOM   2335  CG1 ILE A 138      67.584  50.329  58.300  1.00  0.00           C
ATOM   2338  CD  ILE A 138      66.554  49.619  57.430  1.00  0.00           C
ATOM   2342  C   ILE A 138      68.784  50.829  55.200  1.00  0.00           C
ATOM   2343  O   ILE A 138      68.334  49.719  54.930  1.00  0.00           O
ATOM   2344  N   ARG A 139      68.854  51.759  54.219  1.00  0.00           N
ATOM   2346  CA  ARG A 139      68.424  51.489  52.850  1.00  0.00           C
ATOM   2348  CB  ARG A 139      67.974  52.789  52.151  1.00  0.00           C
ATOM   2351  CG  ARG A 139      66.894  52.559  51.061  1.00  0.00           C
ATOM   2354  CD  ARG A 139      65.444  52.879  51.470  1.00  0.00           C
ATOM   2357  NE  ARG A 139      65.244  54.369  51.581  1.00  0.00           N
ATOM   2359  CZ  ARG A 139      65.194  55.079  52.709  1.00  0.00           C
ATOM   2360  NH1 ARG A 139      65.274  54.519  53.899  1.00  0.00           N
ATOM   2363  NH2 ARG A 139      65.054  56.389  52.649  1.00  0.00           N
ATOM   2366  C   ARG A 139      69.514  50.809  52.020  1.00  0.00           C
ATOM   2367  O   ARG A 139      69.204  50.109  51.061  1.00  0.00           O
ATOM   2368  N   LYS A 140      70.814  50.889  52.400  1.00  0.00           N
ATOM   2370  CA  LYS A 140      71.844  49.979  51.901  1.00  0.00           C
ATOM   2372  CB  LYS A 140      73.294  50.419  52.211  1.00  0.00           C
ATOM   2375  CG  LYS A 140      73.914  51.419  51.220  1.00  0.00           C
ATOM   2378  CD  LYS A 140      73.444  52.869  51.399  1.00  0.00           C
ATOM   2381  CE  LYS A 140      74.064  53.769  50.331  1.00  0.00           C
ATOM   2384  NZ  LYS A 140      73.744  55.189  50.590  1.00  0.00           N
ATOM   2388  C   LYS A 140      71.714  48.539  52.390  1.00  0.00           C
ATOM   2389  O   LYS A 140      72.194  47.599  51.781  1.00  0.00           O
ATOM   2390  N   LEU A 141      71.044  48.319  53.540  1.00  0.00           N
ATOM   2392  CA  LEU A 141      70.954  47.009  54.141  1.00  0.00           C
ATOM   2394  CB  LEU A 141      70.194  47.129  55.490  1.00  0.00           C
ATOM   2397  CG  LEU A 141      70.864  46.369  56.641  1.00  0.00           C
ATOM   2399  CD1 LEU A 141      69.954  46.329  57.880  1.00  0.00           C
ATOM   2403  CD2 LEU A 141      71.264  44.949  56.241  1.00  0.00           C
ATOM   2407  C   LEU A 141      70.354  45.889  53.250  1.00  0.00           C
ATOM   2408  O   LEU A 141      70.914  44.779  53.200  1.00  0.00           O
ATOM   2409  N   PRO A 142      69.284  46.079  52.481  1.00  0.00           N
ATOM   2410  CD  PRO A 142      68.244  47.089  52.730  1.00  0.00           C
ATOM   2413  CA  PRO A 142      68.804  45.039  51.590  1.00  0.00           C
ATOM   2415  CB  PRO A 142      67.374  45.469  51.210  1.00  0.00           C
ATOM   2418  CG  PRO A 142      67.294  46.959  51.550  1.00  0.00           C
ATOM   2421  C   PRO A 142      69.714  44.849  50.380  1.00  0.00           C
ATOM   2422  O   PRO A 142      69.804  43.739  49.860  1.00  0.00           O
ATOM   2423  N   SER A 143      70.384  45.889  49.851  1.00  0.00           N
ATOM   2425  CA  SER A 143      71.334  45.709  48.750  1.00  0.00           C
ATOM   2427  CB  SER A 143      71.754  47.019  48.060  1.00  0.00           C
ATOM   2430  OG  SER A 143      72.424  47.919  48.941  1.00  0.00           O
ATOM   2432  C   SER A 143      72.534  44.859  49.100  1.00  0.00           C
ATOM   2433  O   SER A 143      72.914  43.979  48.331  1.00  0.00           O
ATOM   2434  N   ILE A 144      73.084  45.019  50.331  1.00  0.00           N
ATOM   2436  CA  ILE A 144      74.014  44.069  50.929  1.00  0.00           C
ATOM   2438  CB  ILE A 144      74.404  44.459  52.369  1.00  0.00           C
ATOM   2440  CG2 ILE A 144      75.464  43.489  52.950  1.00  0.00           C
ATOM   2444  CG1 ILE A 144      74.944  45.909  52.481  1.00  0.00           C
ATOM   2447  CD  ILE A 144      74.984  46.399  53.941  1.00  0.00           C
ATOM   2451  C   ILE A 144      73.414  42.669  50.950  1.00  0.00           C
ATOM   2452  O   ILE A 144      73.974  41.719  50.401  1.00  0.00           O
ATOM   2453  N   ARG A 145      72.204  42.459  51.501  1.00  0.00           N
ATOM   2455  CA  ARG A 145      71.624  41.129  51.600  1.00  0.00           C
ATOM   2457  CB  ARG A 145      70.294  41.219  52.369  1.00  0.00           C
ATOM   2460  CG  ARG A 145      69.674  39.879  52.811  1.00  0.00           C
ATOM   2463  CD  ARG A 145      70.394  39.219  53.991  1.00  0.00           C
ATOM   2466  NE  ARG A 145      71.554  38.419  53.479  1.00  0.00           N
ATOM   2468  CZ  ARG A 145      71.424  37.179  53.020  1.00  0.00           C
ATOM   2469  NH1 ARG A 145      70.274  36.529  53.060  1.00  0.00           N
ATOM   2472  NH2 ARG A 145      72.454  36.509  52.561  1.00  0.00           N
ATOM   2475  C   ARG A 145      71.414  40.399  50.270  1.00  0.00           C
ATOM   2476  O   ARG A 145      71.614  39.189  50.149  1.00  0.00           O
ATOM   2477  N   ALA A 146      71.004  41.149  49.230  1.00  0.00           N
ATOM   2479  CA  ALA A 146      71.024  40.729  47.840  1.00  0.00           C
ATOM   2481  CB  ALA A 146      70.334  41.819  47.000  1.00  0.00           C
ATOM   2485  C   ALA A 146      72.394  40.379  47.249  1.00  0.00           C
ATOM   2486  O   ALA A 146      72.564  39.359  46.590  1.00  0.00           O
ATOM   2487  N   ALA A 147      73.454  41.179  47.481  1.00  0.00           N
ATOM   2489  CA  ALA A 147      74.804  40.819  47.081  1.00  0.00           C
ATOM   2491  CB  ALA A 147      75.724  42.039  47.211  1.00  0.00           C
ATOM   2495  C   ALA A 147      75.374  39.589  47.790  1.00  0.00           C
ATOM   2496  O   ALA A 147      76.074  38.789  47.179  1.00  0.00           O
ATOM   2497  N   ASP A 148      75.064  39.409  49.090  1.00  0.00           N
ATOM   2499  CA  ASP A 148      75.514  38.319  49.939  1.00  0.00           C
ATOM   2501  CB  ASP A 148      74.954  38.519  51.380  1.00  0.00           C
ATOM   2504  CG  ASP A 148      75.684  37.629  52.369  1.00  0.00           C
ATOM   2505  OD1 ASP A 148      76.944  37.579  52.299  1.00  0.00           O
ATOM   2506  OD2 ASP A 148      74.994  37.059  53.250  1.00  0.00           O
ATOM   2507  C   ASP A 148      75.144  36.919  49.440  1.00  0.00           C
ATOM   2508  O   ASP A 148      75.854  35.949  49.700  1.00  0.00           O
ATOM   2509  N   ILE A 149      74.024  36.779  48.710  1.00  0.00           N
ATOM   2511  CA  ILE A 149      73.454  35.489  48.340  1.00  0.00           C
ATOM   2513  CB  ILE A 149      71.924  35.599  48.211  1.00  0.00           C
ATOM   2515  CG2 ILE A 149      71.514  36.239  46.859  1.00  0.00           C
ATOM   2519  CG1 ILE A 149      71.224  34.239  48.410  1.00  0.00           C
ATOM   2522  CD  ILE A 149      69.694  34.309  48.410  1.00  0.00           C
ATOM   2526  C   ILE A 149      74.074  34.959  47.049  1.00  0.00           C
ATOM   2527  O   ILE A 149      73.764  33.849  46.600  1.00  0.00           O
ATOM   2528  N   ARG A 150      74.994  35.749  46.459  1.00  0.00           N
ATOM   2530  CA  ARG A 150      75.784  35.409  45.290  1.00  0.00           C
ATOM   2532  CB  ARG A 150      76.194  36.669  44.500  1.00  0.00           C
ATOM   2535  CG  ARG A 150      75.034  37.599  44.081  1.00  0.00           C
ATOM   2538  CD  ARG A 150      75.494  38.679  43.101  1.00  0.00           C
ATOM   2541  NE  ARG A 150      75.574  38.049  41.751  1.00  0.00           N
ATOM   2543  CZ  ARG A 150      75.774  38.699  40.610  1.00  0.00           C
ATOM   2544  NH1 ARG A 150      75.934  39.999  40.581  1.00  0.00           N
ATOM   2547  NH2 ARG A 150      75.834  38.009  39.479  1.00  0.00           N
ATOM   2550  C   ARG A 150      77.124  34.709  45.671  1.00  0.00           C
ATOM   2551  OT1 ARG A 150      77.414  34.559  46.880  1.00  0.00           O
ATOM   2552  OT2 ARG A 150      77.874  34.359  44.711  1.00  0.00           O
ATOM   2553  NH3 POPEB 151      -1.584  75.159  43.710  1.00  0.00           N
ATOM   2557  C12 POPEB 151      -1.224  74.239  44.840  1.00  0.00           C
ATOM   2560  C11 POPEB 151       0.146  73.539  44.630  1.00  0.00           C
ATOM   2563  P   POPEB 151      -0.064  72.389  42.271  1.00  0.00           P
ATOM   2564  O13 POPEB 151       0.776  71.269  41.800  1.00  0.00           O
ATOM   2565  O14 POPEB 151      -1.494  72.459  41.930  1.00  0.00           O
ATOM   2566  O11 POPEB 151       0.576  73.769  41.880  1.00  0.00           O
ATOM   2567  O12 POPEB 151       0.036  72.349  43.850  1.00  0.00           O
ATOM   2568  C1  POPEB 151       1.336  73.959  40.680  1.00  0.00           C
ATOM   2571  C2  POPEB 151       0.456  74.249  39.421  1.00  0.00           C
ATOM   2573  O21 POPEB 151       1.326  74.769  38.401  1.00  0.00           O
ATOM   2574  C21 POPEB 151       1.206  74.539  37.090  1.00  0.00           C
ATOM   2575  O22 POPEB 151       1.696  75.269  36.230  1.00  0.00           O
ATOM   2576  C22 POPEB 151       0.406  73.299  36.700  1.00  0.00           C
ATOM   2579  C3  POPEB 151      -0.614  75.309  39.780  1.00  0.00           C
ATOM   2582  O31 POPEB 151      -1.414  75.609  38.619  1.00  0.00           O
ATOM   2583  C31 POPEB 151      -1.524  76.899  38.340  1.00  0.00           C
ATOM   2584  O32 POPEB 151      -2.034  77.749  39.050  1.00  0.00           O
ATOM   2585  C32 POPEB 151      -0.784  77.169  37.039  1.00  0.00           C
ATOM   2588  C23 POPEB 151       0.456  73.029  35.171  1.00  0.00           C
ATOM   2591  C24 POPEB 151      -0.284  71.759  34.741  1.00  0.00           C
ATOM   2594  C25 POPEB 151      -0.434  71.649  33.219  1.00  0.00           C
ATOM   2597  C26 POPEB 151       0.796  71.219  32.401  1.00  0.00           C
ATOM   2600  C27 POPEB 151       0.536  71.349  30.879  1.00  0.00           C
ATOM   2603  C28 POPEB 151       1.736  70.879  30.031  1.00  0.00           C
ATOM   2606  C29 POPEB 151       1.536  71.139  28.549  1.00  0.00           C
ATOM   2608 0C21 POPEB 151       2.026  70.399  27.531  1.00  0.00           C
ATOM   2610 1C21 POPEB 151       2.876  69.149  27.620  1.00  0.00           C
ATOM   2613 2C21 POPEB 151       2.326  67.969  26.790  1.00  0.00           C
ATOM   2616 3C21 POPEB 151       2.406  68.199  25.270  1.00  0.00           C
ATOM   2619 4C21 POPEB 151       1.946  66.999  24.420  1.00  0.00           C
ATOM   2622 5C21 POPEB 151       0.496  66.589  24.671  1.00  0.00           C
ATOM   2625 6C21 POPEB 151      -0.114  65.789  23.510  1.00  0.00           C
ATOM   2628 7C21 POPEB 151      -1.594  65.459  23.730  1.00  0.00           C
ATOM   2631 8C21 POPEB 151      -2.254  64.789  22.531  1.00  0.00           C
ATOM   2635  C33 POPEB 151      -1.394  78.269  36.160  1.00  0.00           C
ATOM   2638  C34 POPEB 151      -0.374  78.729  35.111  1.00  0.00           C
ATOM   2641  C35 POPEB 151      -0.964  79.099  33.750  1.00  0.00           C
ATOM   2644  C36 POPEB 151      -1.314  77.869  32.901  1.00  0.00           C
ATOM   2647  C37 POPEB 151      -1.634  78.239  31.449  1.00  0.00           C
ATOM   2650  C38 POPEB 151      -1.984  77.019  30.580  1.00  0.00           C
ATOM   2653  C39 POPEB 151      -0.754  76.219  30.101  1.00  0.00           C
ATOM   2656 0C31 POPEB 151      -0.034  76.839  28.910  1.00  0.00           C
ATOM   2659 1C31 POPEB 151       1.226  76.039  28.531  1.00  0.00           C
ATOM   2662 2C31 POPEB 151       1.936  76.579  27.290  1.00  0.00           C
ATOM   2665 3C31 POPEB 151       1.646  75.789  26.010  1.00  0.00           C
ATOM   2668 4C31 POPEB 151       0.186  75.849  25.540  1.00  0.00           C
ATOM   2671 5C31 POPEB 151      -0.004  75.129  24.200  1.00  0.00           C
ATOM   2674 6C31 POPEB 151      -1.444  75.199  23.680  1.00  0.00           C
ATOM   2678  NH3 POPEC 152      -2.884  68.599  -0.720  1.00  0.00           N
ATOM   2682  C12 POPEC 152      -3.054  69.709   0.281  1.00  0.00           C
ATOM   2685  C11 POPEC 152      -3.184  71.059  -0.460  1.00  0.00           C
ATOM   2688  P   POPEC 152      -0.854  72.209  -0.850  1.00  0.00           P
ATOM   2689  O13 POPEC 152       0.316  72.049  -1.729  1.00  0.00           O
ATOM   2690  O14 POPEC 152      -1.344  73.579  -0.620  1.00  0.00           O
ATOM   2691  O11 POPEC 152      -0.514  71.559   0.560  1.00  0.00           O
ATOM   2692  O12 POPEC 152      -2.084  71.309  -1.329  1.00  0.00           O
ATOM   2693  C1  POPEC 152      -0.954  72.099   1.801  1.00  0.00           C
ATOM   2696  C2  POPEC 152      -0.304  71.309   2.970  1.00  0.00           C
ATOM   2698  O21 POPEC 152      -0.994  71.479   4.220  1.00  0.00           O
ATOM   2699  C21 POPEC 152      -0.904  72.649   4.810  1.00  0.00           C
ATOM   2700  O22 POPEC 152      -0.594  73.709   4.280  1.00  0.00           O
ATOM   2701  C22 POPEC 152      -1.134  72.489   6.319  1.00  0.00           C
ATOM   2704  C3  POPEC 152       1.226  71.589   3.041  1.00  0.00           C
ATOM   2707  O31 POPEC 152       1.816  71.069   4.250  1.00  0.00           O
ATOM   2708  C31 POPEC 152       3.146  70.999   4.240  1.00  0.00           C
ATOM   2709  O32 POPEC 152       3.856  71.239   3.281  1.00  0.00           O
ATOM   2710  C32 POPEC 152       3.606  70.549   5.621  1.00  0.00           C
ATOM   2713  C23 POPEC 152       0.046  73.089   7.121  1.00  0.00           C
ATOM   2716  C24 POPEC 152      -0.044  72.799   8.620  1.00  0.00           C
ATOM   2719  C25 POPEC 152       1.326  72.599   9.291  1.00  0.00           C
ATOM   2722  C26 POPEC 152       2.156  73.869   9.461  1.00  0.00           C
ATOM   2725  C27 POPEC 152       3.546  73.559  10.050  1.00  0.00           C
ATOM   2728  C28 POPEC 152       4.216  74.809  10.640  1.00  0.00           C
ATOM   2731  C29 POPEC 152       5.476  74.589  11.420  1.00  0.00           C
ATOM   2733 0C21 POPEC 152       5.666  74.969  12.700  1.00  0.00           C
ATOM   2735 1C21 POPEC 152       4.636  75.649  13.571  1.00  0.00           C
ATOM   2738 2C21 POPEC 152       4.936  75.609  15.080  1.00  0.00           C
ATOM   2741 3C21 POPEC 152       6.206  76.369  15.469  1.00  0.00           C
ATOM   2744 4C21 POPEC 152       6.306  76.629  16.979  1.00  0.00           C
ATOM   2747 5C21 POPEC 152       7.736  76.899  17.440  1.00  0.00           C
ATOM   2750 6C21 POPEC 152       7.826  77.169  18.950  1.00  0.00           C
ATOM   2753 7C21 POPEC 152       9.234  76.949  19.521  1.00  0.00           C
ATOM   2756 8C21 POPEC 152       9.324  77.209  21.031  1.00  0.00           C
ATOM   2760  C33 POPEC 152       4.816  71.319   6.171  1.00  0.00           C
ATOM   2763  C34 POPEC 152       5.096  70.929   7.629  1.00  0.00           C
ATOM   2766  C35 POPEC 152       6.326  71.639   8.190  1.00  0.00           C
ATOM   2769  C36 POPEC 152       6.586  71.299   9.661  1.00  0.00           C
ATOM   2772  C37 POPEC 152       7.896  71.909  10.181  1.00  0.00           C
ATOM   2775  C38 POPEC 152       8.176  71.469  11.620  1.00  0.00           C
ATOM   2778  C39 POPEC 152       9.474  72.059  12.200  1.00  0.00           C
ATOM   2781 0C31 POPEC 152       9.234  73.419  12.860  1.00  0.00           C
ATOM   2784 1C31 POPEC 152      10.484  74.309  12.830  1.00  0.00           C
ATOM   2787 2C31 POPEC 152      10.334  75.619  13.620  1.00  0.00           C
ATOM   2790 3C31 POPEC 152      10.294  75.449  15.149  1.00  0.00           C
ATOM   2793 4C31 POPEC 152      11.484  74.669  15.729  1.00  0.00           C
ATOM   2796 5C31 POPEC 152      11.674  74.879  17.230  1.00  0.00           C
ATOM   2799 6C31 POPEC 152      12.744  73.979  17.840  1.00  0.00           C
ATOM   2803  NH3 POPED 153      70.234  69.589   6.460  1.00  0.00           N
ATOM   2807  C12 POPED 153      70.514  68.309   5.711  1.00  0.00           C
ATOM   2810  C11 POPED 153      69.674  68.179   4.420  1.00  0.00           C
ATOM   2813  P   POPED 153      67.294  67.499   5.340  1.00  0.00           P
ATOM   2814  O13 POPED 153      67.884  66.139   5.399  1.00  0.00           O
ATOM   2815  O14 POPED 153      65.954  67.629   4.751  1.00  0.00           O
ATOM   2816  O11 POPED 153      67.344  68.189   6.760  1.00  0.00           O
ATOM   2817  O12 POPED 153      68.294  68.509   4.621  1.00  0.00           O
ATOM   2818  C1  POPED 153      67.354  67.389   7.940  1.00  0.00           C
ATOM   2821  C2  POPED 153      67.684  68.269   9.161  1.00  0.00           C
ATOM   2823  O21 POPED 153      68.554  67.589  10.080  1.00  0.00           O
ATOM   2824  C21 POPED 153      69.844  67.639   9.780  1.00  0.00           C
ATOM   2825  O22 POPED 153      70.354  68.109   8.780  1.00  0.00           O
ATOM   2826  C22 POPED 153      70.604  67.179  11.020  1.00  0.00           C
ATOM   2829  C3  POPED 153      66.404  68.759   9.901  1.00  0.00           C
ATOM   2832  O31 POPED 153      66.764  69.639  10.990  1.00  0.00           O
ATOM   2833  C31 POPED 153      65.754  70.039  11.750  1.00  0.00           C
ATOM   2834  O32 POPED 153      64.584  69.739  11.571  1.00  0.00           O
ATOM   2835  C32 POPED 153      66.304  70.919  12.881  1.00  0.00           C
ATOM   2838  C23 POPED 153      70.674  68.369  11.979  1.00  0.00           C
ATOM   2841  C24 POPED 153      71.304  68.049  13.330  1.00  0.00           C
ATOM   2844  C25 POPED 153      71.424  69.319  14.190  1.00  0.00           C
ATOM   2847  C26 POPED 153      72.074  69.029  15.540  1.00  0.00           C
ATOM   2850  C27 POPED 153      72.444  70.299  16.330  1.00  0.00           C
ATOM   2853  C28 POPED 153      73.054  69.999  17.710  1.00  0.00           C
ATOM   2856  C29 POPED 153      74.294  69.149  17.551  1.00  0.00           C
ATOM   2858 0C21 POPED 153      75.544  69.499  17.871  1.00  0.00           C
ATOM   2860 1C21 POPED 153      75.974  70.769  18.561  1.00  0.00           C
ATOM   2863 2C21 POPED 153      77.384  70.639  19.151  1.00  0.00           C
ATOM   2866 3C21 POPED 153      77.564  69.479  20.139  1.00  0.00           C
ATOM   2869 4C21 POPED 153      79.034  69.269  20.529  1.00  0.00           C
ATOM   2872 5C21 POPED 153      79.494  70.169  21.691  1.00  0.00           C
ATOM   2875 6C21 POPED 153      79.004  69.649  23.040  1.00  0.00           C
ATOM   2878 7C21 POPED 153      79.604  70.409  24.229  1.00  0.00           C
ATOM   2881 8C21 POPED 153      79.284  69.739  25.561  1.00  0.00           C
ATOM   2885  C33 POPED 153      66.354  70.199  14.250  1.00  0.00           C
ATOM   2888  C34 POPED 153      67.304  70.889  15.231  1.00  0.00           C
ATOM   2891  C35 POPED 153      67.324  70.229  16.621  1.00  0.00           C
ATOM   2894  C36 POPED 153      68.424  70.799  17.531  1.00  0.00           C
ATOM   2897  C37 POPED 153      68.354  70.299  18.969  1.00  0.00           C
ATOM   2900  C38 POPED 153      69.554  70.769  19.819  1.00  0.00           C
ATOM   2903  C39 POPED 153      69.324  70.669  21.330  1.00  0.00           C
ATOM   2906 0C31 POPED 153      69.024  69.249  21.830  1.00  0.00           C
ATOM   2909 1C31 POPED 153      68.924  69.169  23.360  1.00  0.00           C
ATOM   2912 2C31 POPED 153      68.474  67.779  23.851  1.00  0.00           C
ATOM   2915 3C31 POPED 153      68.694  67.519  25.350  1.00  0.00           C
ATOM   2918 4C31 POPED 153      68.034  68.569  26.260  1.00  0.00           C
ATOM   2921 5C31 POPED 153      68.054  68.139  27.740  1.00  0.00           C
ATOM   2924 6C31 POPED 153      67.634  69.239  28.721  1.00  0.00           C
ATOM   2928  NH3 POPEE 154      16.484  23.939   5.021  1.00  0.00           N
ATOM   2932  C12 POPEE 154      15.194  23.689   4.280  1.00  0.00           C
ATOM   2935  C11 POPEE 154      14.204  22.909   5.151  1.00  0.00           C
ATOM   2938  P   POPEE 154      11.714  22.139   5.220  1.00  0.00           P
ATOM   2939  O13 POPEE 154      10.564  22.059   4.300  1.00  0.00           O
ATOM   2940  O14 POPEE 154      12.184  20.929   5.941  1.00  0.00           O
ATOM   2941  O11 POPEE 154      11.374  23.269   6.271  1.00  0.00           O
ATOM   2942  O12 POPEE 154      12.934  22.819   4.491  1.00  0.00           O
ATOM   2943  C1  POPEE 154      11.594  23.129   7.670  1.00  0.00           C
ATOM   2946  C2  POPEE 154      10.574  23.989   8.450  1.00  0.00           C
ATOM   2948  O21 POPEE 154      11.054  24.279   9.770  1.00  0.00           O
ATOM   2949  C21 POPEE 154      11.214  23.289  10.640  1.00  0.00           C
ATOM   2950  O22 POPEE 154      10.864  22.139  10.491  1.00  0.00           O
ATOM   2951  C22 POPEE 154      12.054  23.769  11.819  1.00  0.00           C
ATOM   2954  C3  POPEE 154       9.144  23.389   8.380  1.00  0.00           C
ATOM   2957  O31 POPEE 154       8.146  24.339   8.790  1.00  0.00           O
ATOM   2958  C31 POPEE 154       7.776  25.219   7.859  1.00  0.00           C
ATOM   2959  O32 POPEE 154       8.146  25.189   6.690  1.00  0.00           O
ATOM   2960  C32 POPEE 154       6.866  26.249   8.510  1.00  0.00           C
ATOM   2963  C23 POPEE 154      11.414  23.399  13.181  1.00  0.00           C
ATOM   2966  C24 POPEE 154      12.384  23.659  14.331  1.00  0.00           C
ATOM   2969  C25 POPEE 154      11.684  24.259  15.549  1.00  0.00           C
ATOM   2972  C26 POPEE 154      12.644  24.629  16.681  1.00  0.00           C
ATOM   2975  C27 POPEE 154      11.894  25.149  17.920  1.00  0.00           C
ATOM   2978  C28 POPEE 154      12.804  25.789  18.990  1.00  0.00           C
ATOM   2981  C29 POPEE 154      13.894  24.849  19.420  1.00  0.00           C
ATOM   2983 0C21 POPEE 154      14.204  24.439  20.660  1.00  0.00           C
ATOM   2985 1C21 POPEE 154      13.554  24.829  21.960  1.00  0.00           C
ATOM   2988 2C21 POPEE 154      14.504  25.699  22.801  1.00  0.00           C
ATOM   2991 3C21 POPEE 154      14.174  25.659  24.311  1.00  0.00           C
ATOM   2994 4C21 POPEE 154      15.224  26.429  25.129  1.00  0.00           C
ATOM   2997 5C21 POPEE 154      14.964  26.399  26.651  1.00  0.00           C
ATOM   3000 6C21 POPEE 154      14.984  24.989  27.260  1.00  0.00           C
ATOM   3003 7C21 POPEE 154      14.804  25.009  28.781  1.00  0.00           C
ATOM   3006 8C21 POPEE 154      14.874  23.619  29.420  1.00  0.00           C
ATOM   3010  C33 POPEE 154       5.416  25.739   8.681  1.00  0.00           C
ATOM   3013  C34 POPEE 154       4.776  26.229   9.981  1.00  0.00           C
ATOM   3016  C35 POPEE 154       4.656  27.759  10.090  1.00  0.00           C
ATOM   3019  C36 POPEE 154       3.476  28.329   9.300  1.00  0.00           C
ATOM   3022  C37 POPEE 154       3.226  29.799   9.649  1.00  0.00           C
ATOM   3025  C38 POPEE 154       1.956  30.359   9.001  1.00  0.00           C
ATOM   3028  C39 POPEE 154       1.576  31.779   9.470  1.00  0.00           C
ATOM   3031 0C31 POPEE 154       1.646  31.939  10.990  1.00  0.00           C
ATOM   3034 1C31 POPEE 154       1.166  33.289  11.530  1.00  0.00           C
ATOM   3037 2C31 POPEE 154       1.286  33.389  13.061  1.00  0.00           C
ATOM   3040 3C31 POPEE 154       2.726  33.209  13.580  1.00  0.00           C
ATOM   3043 4C31 POPEE 154       2.866  33.289  15.111  1.00  0.00           C
ATOM   3046 5C31 POPEE 154       2.526  31.969  15.821  1.00  0.00           C
ATOM   3049 6C31 POPEE 154       2.976  31.949  17.281  1.00  0.00           C
ATOM   3053  NH3 POPEF 155      19.434 107.309  -0.120  1.00  0.00           N
ATOM   3057  C12 POPEF 155      18.874 106.979   1.250  1.00  0.00           C
ATOM   3060  C11 POPEF 155      20.004 106.959   2.310  1.00  0.00           C
ATOM   3063  P   POPEF 155      21.394 104.939   1.301  1.00  0.00           P
ATOM   3064  O13 POPEF 155      21.724 105.899   0.230  1.00  0.00           O
ATOM   3065  O14 POPEF 155      22.494 104.069   1.771  1.00  0.00           O
ATOM   3066  O11 POPEF 155      20.204 104.069   0.711  1.00  0.00           O
ATOM   3067  O12 POPEF 155      20.694 105.709   2.470  1.00  0.00           O
ATOM   3068  C1  POPEF 155      19.684 102.919   1.380  1.00  0.00           C
ATOM   3071  C2  POPEF 155      18.324 103.209   2.091  1.00  0.00           C
ATOM   3073  O21 POPEF 155      18.464 104.109   3.211  1.00  0.00           O
ATOM   3074  C21 POPEF 155      19.174 103.669   4.231  1.00  0.00           C
ATOM   3075  O22 POPEF 155      19.664 102.559   4.361  1.00  0.00           O
ATOM   3076  C22 POPEF 155      19.404 104.789   5.251  1.00  0.00           C
ATOM   3079  C3  POPEF 155      17.554 101.899   2.461  1.00  0.00           C
ATOM   3082  O31 POPEF 155      16.524 102.209   3.411  1.00  0.00           O
ATOM   3083  C31 POPEF 155      15.594 101.309   3.630  1.00  0.00           C
ATOM   3084  O32 POPEF 155      15.364 100.319   2.960  1.00  0.00           O
ATOM   3085  C32 POPEF 155      14.854 101.669   4.921  1.00  0.00           C
ATOM   3088  C23 POPEF 155      18.164 105.199   6.050  1.00  0.00           C
ATOM   3091  C24 POPEF 155      18.474 106.349   7.010  1.00  0.00           C
ATOM   3094  C25 POPEF 155      17.414 106.489   8.111  1.00  0.00           C
ATOM   3097  C26 POPEF 155      17.634 105.509   9.280  1.00  0.00           C
ATOM   3100  C27 POPEF 155      16.364 105.309  10.121  1.00  0.00           C
ATOM   3103  C28 POPEF 155      16.524 104.259  11.230  1.00  0.00           C
ATOM   3106  C29 POPEF 155      17.194 104.799  12.470  1.00  0.00           C
ATOM   3108 0C21 POPEF 155      16.794 104.589  13.741  1.00  0.00           C
ATOM   3110 1C21 POPEF 155      15.654 103.719  14.190  1.00  0.00           C
ATOM   3113 2C21 POPEF 155      16.084 102.809  15.350  1.00  0.00           C
ATOM   3116 3C21 POPEF 155      15.064 101.709  15.670  1.00  0.00           C
ATOM   3119 4C21 POPEF 155      15.534 100.879  16.870  1.00  0.00           C
ATOM   3122 5C21 POPEF 155      14.804  99.539  17.049  1.00  0.00           C
ATOM   3125 6C21 POPEF 155      13.294  99.699  17.271  1.00  0.00           C
ATOM   3128 7C21 POPEF 155      12.644  98.399  17.760  1.00  0.00           C
ATOM   3131 8C21 POPEF 155      11.124  98.499  17.831  1.00  0.00           C
ATOM   3135  C33 POPEF 155      15.734 102.519   5.871  1.00  0.00           C
ATOM   3138  C34 POPEF 155      15.184 102.589   7.291  1.00  0.00           C
ATOM   3141  C35 POPEF 155      15.184 101.239   8.021  1.00  0.00           C
ATOM   3144  C36 POPEF 155      14.904 101.389   9.510  1.00  0.00           C
ATOM   3147  C37 POPEF 155      14.714 100.049  10.231  1.00  0.00           C
ATOM   3150  C38 POPEF 155      14.724 100.199  11.750  1.00  0.00           C
ATOM   3153  C39 POPEF 155      14.574  98.859  12.491  1.00  0.00           C
ATOM   3156 0C31 POPEF 155      13.104  98.439  12.660  1.00  0.00           C
ATOM   3159 1C31 POPEF 155      12.944  97.069  13.351  1.00  0.00           C
ATOM   3162 2C31 POPEF 155      11.504  96.819  13.811  1.00  0.00           C
ATOM   3165 3C31 POPEF 155      11.244  95.399  14.340  1.00  0.00           C
ATOM   3168 4C31 POPEF 155      12.074  95.009  15.581  1.00  0.00           C
ATOM   3171 5C31 POPEF 155      11.734  93.609  16.111  1.00  0.00           C
ATOM   3174 6C31 POPEF 155      12.754  93.059  17.120  1.00  0.00           C
ATOM   3178  NH3 POPEG 156      95.994  46.769   2.131  1.00  0.00           N
ATOM   3182  C12 POPEG 156      97.304  47.519   2.061  1.00  0.00           C
ATOM   3185  C11 POPEG 156      98.424  46.739   1.371  1.00  0.00           C
ATOM   3188  P   POPEG 156      99.754  44.569   1.441  1.00  0.00           P
ATOM   3189  O13 POPEG 156      99.744  43.279   2.180  1.00  0.00           O
ATOM   3190  O14 POPEG 156      99.614  44.459  -0.019  1.00  0.00           O
ATOM   3191  O11 POPEG 156     101.094  45.359   1.740  1.00  0.00           O
ATOM   3192  O12 POPEG 156      98.604  45.479   2.021  1.00  0.00           O
ATOM   3193  C1  POPEG 156     101.564  45.479   3.081  1.00  0.00           C
ATOM   3196  C2  POPEG 156     102.914  46.289   3.141  1.00  0.00           C
ATOM   3198  O21 POPEG 156     103.544  46.089   4.420  1.00  0.00           O
ATOM   3199  C21 POPEG 156     104.044  44.879   4.591  1.00  0.00           C
ATOM   3200  O22 POPEG 156     104.184  44.029   3.731  1.00  0.00           O
ATOM   3201  C22 POPEG 156     104.334  44.699   6.080  1.00  0.00           C
ATOM   3204  C3  POPEG 156     102.724  47.819   2.800  1.00  0.00           C
ATOM   3207  O31 POPEG 156     103.034  48.759   3.871  1.00  0.00           O
ATOM   3208  C31 POPEG 156     102.044  48.789   4.770  1.00  0.00           C
ATOM   3209  O32 POPEG 156     101.044  48.109   4.731  1.00  0.00           O
ATOM   3210  C32 POPEG 156     102.354  49.779   5.880  1.00  0.00           C
ATOM   3213  C23 POPEG 156     104.564  43.219   6.460  1.00  0.00           C
ATOM   3216  C24 POPEG 156     104.244  42.929   7.930  1.00  0.00           C
ATOM   3219  C25 POPEG 156     105.014  43.829   8.901  1.00  0.00           C
ATOM   3222  C26 POPEG 156     104.774  43.429  10.351  1.00  0.00           C
ATOM   3225  C27 POPEG 156     105.164  44.549  11.319  1.00  0.00           C
ATOM   3228  C28 POPEG 156     105.124  44.079  12.769  1.00  0.00           C
ATOM   3231  C29 POPEG 156     105.394  45.209  13.730  1.00  0.00           C
ATOM   3233 0C21 POPEG 156     106.124  45.129  14.861  1.00  0.00           C
ATOM   3235 1C21 POPEG 156     106.784  43.889  15.410  1.00  0.00           C
ATOM   3238 2C21 POPEG 156     106.124  43.469  16.740  1.00  0.00           C
ATOM   3241 3C21 POPEG 156     106.604  44.299  17.931  1.00  0.00           C
ATOM   3244 4C21 POPEG 156     105.904  43.899  19.229  1.00  0.00           C
ATOM   3247 5C21 POPEG 156     104.524  44.549  19.410  1.00  0.00           C
ATOM   3250 6C21 POPEG 156     104.004  44.369  20.841  1.00  0.00           C
ATOM   3253 7C21 POPEG 156     103.004  45.449  21.259  1.00  0.00           C
ATOM   3256 8C21 POPEG 156     102.704  45.369  22.761  1.00  0.00           C
ATOM   3260  C33 POPEG 156     101.394  49.539   7.080  1.00  0.00           C
ATOM   3263  C34 POPEG 156     101.744  50.369   8.319  1.00  0.00           C
ATOM   3266  C35 POPEG 156     100.934  49.939   9.540  1.00  0.00           C
ATOM   3269  C36 POPEG 156     101.384  50.639  10.830  1.00  0.00           C
ATOM   3272  C37 POPEG 156     101.204  49.739  12.061  1.00  0.00           C
ATOM   3275  C38 POPEG 156     101.854  50.329  13.321  1.00  0.00           C
ATOM   3278  C39 POPEG 156     102.294  49.219  14.291  1.00  0.00           C
ATOM   3281 0C31 POPEG 156     103.124  49.759  15.460  1.00  0.00           C
ATOM   3284 1C31 POPEG 156     103.924  48.669  16.160  1.00  0.00           C
ATOM   3287 2C31 POPEG 156     104.924  49.249  17.160  1.00  0.00           C
ATOM   3290 3C31 POPEG 156     105.754  48.169  17.861  1.00  0.00           C
ATOM   3293 4C31 POPEG 156     106.664  48.749  18.960  1.00  0.00           C
ATOM   3296 5C31 POPEG 156     107.364  47.659  19.781  1.00  0.00           C
ATOM   3299 6C31 POPEG 156     108.274  48.249  20.870  1.00  0.00           C
ATOM   3303  NH3 POPEH 157      17.974  92.479  -2.669  1.00  0.00           N
ATOM   3307  C12 POPEH 157      17.234  93.399  -3.600  1.00  0.00           C
ATOM   3310  C11 POPEH 157      17.264  92.869  -5.050  1.00  0.00           C
ATOM   3313  P   POPEH 157      17.404  90.239  -5.069  1.00  0.00           P
ATOM   3314  O13 POPEH 157      16.674  89.109  -5.670  1.00  0.00           O
ATOM   3315  O14 POPEH 157      18.824  90.489  -5.400  1.00  0.00           O
ATOM   3316  O11 POPEH 157      17.364  90.089  -3.499  1.00  0.00           O
ATOM   3317  O12 POPEH 157      16.614  91.599  -5.190  1.00  0.00           O
ATOM   3318  C1  POPEH 157      18.284  89.209  -2.860  1.00  0.00           C
ATOM   3321  C2  POPEH 157      17.724  88.759  -1.491  1.00  0.00           C
ATOM   3323  O21 POPEH 157      17.704  89.909  -0.610  1.00  0.00           O
ATOM   3324  C21 POPEH 157      16.614  89.899   0.160  1.00  0.00           C
ATOM   3325  O22 POPEH 157      16.544  89.349   1.241  1.00  0.00           O
ATOM   3326  C22 POPEH 157      15.544  90.789  -0.461  1.00  0.00           C
ATOM   3329  C3  POPEH 157      18.554  87.579  -0.890  1.00  0.00           C
ATOM   3332  O31 POPEH 157      18.114  87.099   0.409  1.00  0.00           O
ATOM   3333  C31 POPEH 157      16.944  86.439   0.409  1.00  0.00           C
ATOM   3334  O32 POPEH 157      16.264  86.209  -0.570  1.00  0.00           O
ATOM   3335  C32 POPEH 157      16.734  85.829   1.799  1.00  0.00           C
ATOM   3338  C23 POPEH 157      14.224  90.719   0.330  1.00  0.00           C
ATOM   3341  C24 POPEH 157      13.484  89.399   0.120  1.00  0.00           C
ATOM   3344  C25 POPEH 157      12.234  89.269   0.990  1.00  0.00           C
ATOM   3347  C26 POPEH 157      11.604  87.899   0.801  1.00  0.00           C
ATOM   3350  C27 POPEH 157      10.424  87.609   1.729  1.00  0.00           C
ATOM   3353  C28 POPEH 157       9.066  87.969   1.090  1.00  0.00           C
ATOM   3356  C29 POPEH 157       7.956  87.119   1.650  1.00  0.00           C
ATOM   3358 0C21 POPEH 157       6.736  87.499   2.060  1.00  0.00           C
ATOM   3360 1C21 POPEH 157       6.176  88.899   2.079  1.00  0.00           C
ATOM   3363 2C21 POPEH 157       5.496  89.249   3.420  1.00  0.00           C
ATOM   3366 3C21 POPEH 157       4.256  88.389   3.721  1.00  0.00           C
ATOM   3369 4C21 POPEH 157       3.436  88.869   4.931  1.00  0.00           C
ATOM   3372 5C21 POPEH 157       2.846  90.269   4.759  1.00  0.00           C
ATOM   3375 6C21 POPEH 157       1.926  90.659   5.920  1.00  0.00           C
ATOM   3378 7C21 POPEH 157       1.356  92.069   5.789  1.00  0.00           C
ATOM   3381 8C21 POPEH 157       0.376  92.439   6.911  1.00  0.00           C
ATOM   3385  C33 POPEH 157      15.264  85.819   2.319  1.00  0.00           C
ATOM   3388  C34 POPEH 157      14.964  86.929   3.340  1.00  0.00           C
ATOM   3391  C35 POPEH 157      13.534  86.889   3.910  1.00  0.00           C
ATOM   3394  C36 POPEH 157      13.094  85.519   4.450  1.00  0.00           C
ATOM   3397  C37 POPEH 157      11.654  85.489   5.001  1.00  0.00           C
ATOM   3400  C38 POPEH 157      11.314  84.159   5.700  1.00  0.00           C
ATOM   3403  C39 POPEH 157      11.354  82.939   4.770  1.00  0.00           C
ATOM   3406 0C31 POPEH 157      11.204  81.609   5.500  1.00  0.00           C
ATOM   3409 1C31 POPEH 157      11.704  80.449   4.630  1.00  0.00           C
ATOM   3412 2C31 POPEH 157      11.654  79.089   5.330  1.00  0.00           C
ATOM   3415 3C31 POPEH 157      12.254  77.969   4.469  1.00  0.00           C
ATOM   3418 4C31 POPEH 157      13.794  77.939   4.469  1.00  0.00           C
ATOM   3421 5C31 POPEH 157      14.324  76.699   3.730  1.00  0.00           C
ATOM   3424 6C31 POPEH 157      15.844  76.639   3.639  1.00  0.00           C
ATOM   3428  NH3 POPEI 158     129.024  45.579   3.351  1.00  0.00           N
ATOM   3432  C12 POPEI 158     128.414  45.279   4.691  1.00  0.00           C
ATOM   3435  C11 POPEI 158     128.954  43.969   5.281  1.00  0.00           C
ATOM   3438  P   POPEI 158     129.034  41.409   4.851  1.00  0.00           P
ATOM   3439  O13 POPEI 158     127.794  40.759   5.300  1.00  0.00           O
ATOM   3440  O14 POPEI 158     129.854  40.749   3.801  1.00  0.00           O
ATOM   3441  O11 POPEI 158     129.934  41.639   6.130  1.00  0.00           O
ATOM   3442  O12 POPEI 158     128.744  42.889   4.371  1.00  0.00           O
ATOM   3443  C1  POPEI 158     130.674  40.579   6.750  1.00  0.00           C
ATOM   3446  C2  POPEI 158     130.084  40.169   8.141  1.00  0.00           C
ATOM   3448  O21 POPEI 158     131.194  39.909   9.010  1.00  0.00           O
ATOM   3449  C21 POPEI 158     131.654  40.799   9.931  1.00  0.00           C
ATOM   3450  O22 POPEI 158     132.564  40.519  10.690  1.00  0.00           O
ATOM   3451  C22 POPEI 158     130.894  42.139   9.931  1.00  0.00           C
ATOM   3454  C3  POPEI 158     129.134  38.929   8.090  1.00  0.00           C
ATOM   3457  O31 POPEI 158     129.144  38.139   9.310  1.00  0.00           O
ATOM   3458  C31 POPEI 158     128.784  38.789  10.410  1.00  0.00           C
ATOM   3459  O32 POPEI 158     128.194  39.849  10.451  1.00  0.00           O
ATOM   3460  C32 POPEI 158     129.304  38.049  11.661  1.00  0.00           C
ATOM   3463  C23 POPEI 158     131.464  43.189  10.920  1.00  0.00           C
ATOM   3466  C24 POPEI 158     131.104  42.939  12.391  1.00  0.00           C
ATOM   3469  C25 POPEI 158     129.634  43.239  12.719  1.00  0.00           C
ATOM   3472  C26 POPEI 158     129.294  42.819  14.161  1.00  0.00           C
ATOM   3475  C27 POPEI 158     127.964  43.409  14.620  1.00  0.00           C
ATOM   3478  C28 POPEI 158     127.514  42.819  15.971  1.00  0.00           C
ATOM   3481  C29 POPEI 158     126.214  43.429  16.410  1.00  0.00           C
ATOM   3483 0C21 POPEI 158     125.414  42.969  17.389  1.00  0.00           C
ATOM   3485 1C21 POPEI 158     125.634  41.719  18.211  1.00  0.00           C
ATOM   3488 2C21 POPEI 158     124.304  41.019  18.521  1.00  0.00           C
ATOM   3491 3C21 POPEI 158     124.484  39.579  19.020  1.00  0.00           C
ATOM   3494 4C21 POPEI 158     124.804  38.569  17.910  1.00  0.00           C
ATOM   3497 5C21 POPEI 158     124.984  37.129  18.421  1.00  0.00           C
ATOM   3500 6C21 POPEI 158     123.704  36.479  18.950  1.00  0.00           C
ATOM   3503 7C21 POPEI 158     124.014  35.279  19.860  1.00  0.00           C
ATOM   3506 8C21 POPEI 158     122.774  34.629  20.469  1.00  0.00           C
ATOM   3510  C33 POPEI 158     129.534  39.009  12.860  1.00  0.00           C
ATOM   3513  C34 POPEI 158     130.484  38.459  13.931  1.00  0.00           C
ATOM   3516  C35 POPEI 158     129.804  37.929  15.210  1.00  0.00           C
ATOM   3519  C36 POPEI 158     130.824  37.269  16.139  1.00  0.00           C
ATOM   3522  C37 POPEI 158     130.204  36.599  17.380  1.00  0.00           C
ATOM   3525  C38 POPEI 158     130.324  37.399  18.690  1.00  0.00           C
ATOM   3528  C39 POPEI 158     128.984  37.889  19.260  1.00  0.00           C
ATOM   3531 0C31 POPEI 158     129.084  38.289  20.740  1.00  0.00           C
ATOM   3534 1C31 POPEI 158     127.734  38.629  21.379  1.00  0.00           C
ATOM   3537 2C31 POPEI 158     127.804  38.649  22.910  1.00  0.00           C
ATOM   3540 3C31 POPEI 158     126.444  38.909  23.590  1.00  0.00           C
ATOM   3543 4C31 POPEI 158     125.944  40.349  23.421  1.00  0.00           C
ATOM   3546 5C31 POPEI 158     124.704  40.649  24.280  1.00  0.00           C
ATOM   3549 6C31 POPEI 158     124.224  42.099  24.170  1.00  0.00           C
ATOM   3553  NH3 POPEJ 159      41.014  95.439  44.430  1.00  0.00           N
ATOM   3557  C12 POPEJ 159      40.534  94.169  45.090  1.00  0.00           C
ATOM   3560  C11 POPEJ 159      39.014  93.979  44.939  1.00  0.00           C
ATOM   3563  P   POPEJ 159      37.334  93.089  43.250  1.00  0.00           P
ATOM   3564  O13 POPEJ 159      36.294  93.329  44.270  1.00  0.00           O
ATOM   3565  O14 POPEJ 159      37.554  94.139  42.229  1.00  0.00           O
ATOM   3566  O11 POPEJ 159      37.074  91.649  42.621  1.00  0.00           O
ATOM   3567  O12 POPEJ 159      38.694  92.929  44.029  1.00  0.00           O
ATOM   3568  C1  POPEJ 159      38.174  90.889  42.090  1.00  0.00           C
ATOM   3571  C2  POPEJ 159      37.844  89.369  41.930  1.00  0.00           C
ATOM   3573  O21 POPEJ 159      38.984  88.679  41.350  1.00  0.00           O
ATOM   3574  C21 POPEJ 159      39.274  88.909  40.079  1.00  0.00           C
ATOM   3575  O22 POPEJ 159      38.774  89.739  39.340  1.00  0.00           O
ATOM   3576  C22 POPEJ 159      40.334  87.899  39.640  1.00  0.00           C
ATOM   3579  C3  POPEJ 159      36.494  89.079  41.200  1.00  0.00           C
ATOM   3582  O31 POPEJ 159      36.254  87.679  40.921  1.00  0.00           O
ATOM   3583  C31 POPEJ 159      35.574  87.009  41.851  1.00  0.00           C
ATOM   3584  O32 POPEJ 159      35.274  87.439  42.950  1.00  0.00           O
ATOM   3585  C32 POPEJ 159      35.264  85.589  41.370  1.00  0.00           C
ATOM   3588  C23 POPEJ 159      40.434  87.849  38.090  1.00  0.00           C
ATOM   3591  C24 POPEJ 159      41.314  86.709  37.569  1.00  0.00           C
ATOM   3594  C25 POPEJ 159      41.304  86.629  36.040  1.00  0.00           C
ATOM   3597  C26 POPEJ 159      42.154  85.479  35.491  1.00  0.00           C
ATOM   3600  C27 POPEJ 159      42.064  85.279  33.970  1.00  0.00           C
ATOM   3603  C28 POPEJ 159      42.404  86.519  33.119  1.00  0.00           C
ATOM   3606  C29 POPEJ 159      43.794  87.079  33.351  1.00  0.00           C
ATOM   3608 0C21 POPEJ 159      44.344  88.089  32.650  1.00  0.00           C
ATOM   3610 1C21 POPEJ 159      43.694  88.819  31.500  1.00  0.00           C
ATOM   3613 2C21 POPEJ 159      44.574  88.849  30.240  1.00  0.00           C
ATOM   3616 3C21 POPEJ 159      43.764  89.149  28.969  1.00  0.00           C
ATOM   3619 4C21 POPEJ 159      44.604  89.619  27.780  1.00  0.00           C
ATOM   3622 5C21 POPEJ 159      45.834  88.749  27.480  1.00  0.00           C
ATOM   3625 6C21 POPEJ 159      46.664  89.319  26.311  1.00  0.00           C
ATOM   3628 7C21 POPEJ 159      47.974  88.559  26.101  1.00  0.00           C
ATOM   3631 8C21 POPEJ 159      48.854  89.169  25.010  1.00  0.00           C
ATOM   3635  C33 POPEJ 159      36.474  84.879  40.700  1.00  0.00           C
ATOM   3638  C34 POPEJ 159      36.124  83.519  40.090  1.00  0.00           C
ATOM   3641  C35 POPEJ 159      37.174  83.049  39.071  1.00  0.00           C
ATOM   3644  C36 POPEJ 159      37.214  83.929  37.811  1.00  0.00           C
ATOM   3647  C37 POPEJ 159      38.004  83.329  36.651  1.00  0.00           C
ATOM   3650  C38 POPEJ 159      37.644  83.959  35.300  1.00  0.00           C
ATOM   3653  C39 POPEJ 159      38.344  83.269  34.120  1.00  0.00           C
ATOM   3656 0C31 POPEJ 159      37.814  83.759  32.770  1.00  0.00           C
ATOM   3659 1C31 POPEJ 159      38.604  83.219  31.571  1.00  0.00           C
ATOM   3662 2C31 POPEJ 159      37.924  83.489  30.219  1.00  0.00           C
ATOM   3665 3C31 POPEJ 159      37.534  84.959  30.000  1.00  0.00           C
ATOM   3668 4C31 POPEJ 159      36.784  85.189  28.680  1.00  0.00           C
ATOM   3671 5C31 POPEJ 159      36.324  86.639  28.549  1.00  0.00           C
ATOM   3674 6C31 POPEJ 159      35.504  86.929  27.290  1.00  0.00           C
ATOM   3678  NH3 POPEK 160     120.224  98.839  -4.210  1.00  0.00           N
ATOM   3682  C12 POPEK 160     119.014  98.629  -3.350  1.00  0.00           C
ATOM   3685  C11 POPEK 160     117.824  99.559  -3.700  1.00  0.00           C
ATOM   3688  P   POPEK 160     118.614 101.919  -2.860  1.00  0.00           P
ATOM   3689  O13 POPEK 160     117.594 102.979  -2.779  1.00  0.00           O
ATOM   3690  O14 POPEK 160     120.014 102.319  -3.129  1.00  0.00           O
ATOM   3691  O11 POPEK 160     118.574 101.059  -1.519  1.00  0.00           O
ATOM   3692  O12 POPEK 160     118.204 100.899  -4.010  1.00  0.00           O
ATOM   3693  C1  POPEK 160     119.204 101.559  -0.320  1.00  0.00           C
ATOM   3696  C2  POPEK 160     120.564 100.849  -0.030  1.00  0.00           C
ATOM   3698  O21 POPEK 160     120.564 100.199   1.260  1.00  0.00           O
ATOM   3699  C21 POPEK 160     120.674 100.979   2.331  1.00  0.00           C
ATOM   3700  O22 POPEK 160     120.584 102.199   2.340  1.00  0.00           O
ATOM   3701  C22 POPEK 160     120.944 100.139   3.560  1.00  0.00           C
ATOM   3704  C3  POPEK 160     121.844 101.709  -0.290  1.00  0.00           C
ATOM   3707  O31 POPEK 160     123.074 101.019   0.070  1.00  0.00           O
ATOM   3708  C31 POPEK 160     123.504 100.159  -0.859  1.00  0.00           C
ATOM   3709  O32 POPEK 160     122.934  99.919  -1.910  1.00  0.00           O
ATOM   3710  C32 POPEK 160     124.744  99.409  -0.379  1.00  0.00           C
ATOM   3713  C23 POPEK 160     122.294  99.409   3.420  1.00  0.00           C
ATOM   3716  C24 POPEK 160     122.764  98.729   4.700  1.00  0.00           C
ATOM   3719  C25 POPEK 160     124.254  98.379   4.609  1.00  0.00           C
ATOM   3722  C26 POPEK 160     124.784  97.559   5.790  1.00  0.00           C
ATOM   3725  C27 POPEK 160     126.314  97.489   5.771  1.00  0.00           C
ATOM   3728  C28 POPEK 160     126.904  96.359   6.620  1.00  0.00           C
ATOM   3731  C29 POPEK 160     128.414  96.439   6.601  1.00  0.00           C
ATOM   3733 0C21 POPEK 160     129.214  96.709   7.640  1.00  0.00           C
ATOM   3735 1C21 POPEK 160     128.794  96.969   9.061  1.00  0.00           C
ATOM   3738 2C21 POPEK 160     128.924  95.699   9.921  1.00  0.00           C
ATOM   3741 3C21 POPEK 160     128.644  95.959  11.401  1.00  0.00           C
ATOM   3744 4C21 POPEK 160     128.804  94.699  12.250  1.00  0.00           C
ATOM   3747 5C21 POPEK 160     128.594  94.959  13.750  1.00  0.00           C
ATOM   3750 6C21 POPEK 160     128.624  93.669  14.580  1.00  0.00           C
ATOM   3753 7C21 POPEK 160     128.304  93.909  16.050  1.00  0.00           C
ATOM   3756 8C21 POPEK 160     128.234  92.629  16.891  1.00  0.00           C
ATOM   3760  C33 POPEK 160     124.954  98.079  -1.159  1.00  0.00           C
ATOM   3763  C34 POPEK 160     126.094  97.189  -0.660  1.00  0.00           C
ATOM   3766  C35 POPEK 160     125.984  96.789   0.820  1.00  0.00           C
ATOM   3769  C36 POPEK 160     126.724  95.479   1.160  1.00  0.00           C
ATOM   3772  C37 POPEK 160     126.764  95.209   2.670  1.00  0.00           C
ATOM   3775  C38 POPEK 160     127.524  93.939   3.100  1.00  0.00           C
ATOM   3778  C39 POPEK 160     126.794  92.639   2.770  1.00  0.00           C
ATOM   3781 0C31 POPEK 160     127.334  91.419   3.541  1.00  0.00           C
ATOM   3784 1C31 POPEK 160     126.484  90.149   3.360  1.00  0.00           C
ATOM   3787 2C31 POPEK 160     126.844  89.029   4.350  1.00  0.00           C
ATOM   3790 3C31 POPEK 160     128.264  88.479   4.210  1.00  0.00           C
ATOM   3793 4C31 POPEK 160     128.514  87.769   2.881  1.00  0.00           C
ATOM   3796 5C31 POPEK 160     129.924  87.189   2.760  1.00  0.00           C
ATOM   3799 6C31 POPEK 160     130.224  86.459   1.450  1.00  0.00           C
ATOM   3803  NH3 POPEL 161      19.204   9.379   1.441  1.00  0.00           N
ATOM   3807  C12 POPEL 161      19.964   8.299   0.711  1.00  0.00           C
ATOM   3810  C11 POPEL 161      21.384   8.029   1.280  1.00  0.00           C
ATOM   3813  P   POPEL 161      23.564   9.249   2.050  1.00  0.00           P
ATOM   3814  O13 POPEL 161      24.564   8.329   1.460  1.00  0.00           O
ATOM   3815  O14 POPEL 161      24.014  10.639   2.270  1.00  0.00           O
ATOM   3816  O11 POPEL 161      23.184   8.699   3.511  1.00  0.00           O
ATOM   3817  O12 POPEL 161      22.184   9.209   1.280  1.00  0.00           O
ATOM   3818  C1  POPEL 161      22.514   9.649   4.371  1.00  0.00           C
ATOM   3821  C2  POPEL 161      21.814   8.979   5.599  1.00  0.00           C
ATOM   3823  O21 POPEL 161      22.684   8.789   6.720  1.00  0.00           O
ATOM   3824  C21 POPEL 161      22.924   9.839   7.470  1.00  0.00           C
ATOM   3825  O22 POPEL 161      22.674  10.999   7.191  1.00  0.00           O
ATOM   3826  C22 POPEL 161      23.584   9.319   8.760  1.00  0.00           C
ATOM   3829  C3  POPEL 161      21.184   7.619   5.230  1.00  0.00           C
ATOM   3832  O31 POPEL 161      20.294   7.149   6.271  1.00  0.00           O
ATOM   3833  C31 POPEL 161      20.814   6.399   7.231  1.00  0.00           C
ATOM   3834  O32 POPEL 161      21.974   6.019   7.320  1.00  0.00           O
ATOM   3835  C32 POPEL 161      19.734   6.109   8.271  1.00  0.00           C
ATOM   3838  C23 POPEL 161      24.514  10.289   9.510  1.00  0.00           C
ATOM   3841  C24 POPEL 161      23.824  11.329  10.399  1.00  0.00           C
ATOM   3844  C25 POPEL 161      22.984  10.769  11.571  1.00  0.00           C
ATOM   3847  C26 POPEL 161      23.774   9.919  12.569  1.00  0.00           C
ATOM   3850  C27 POPEL 161      22.934   9.379  13.741  1.00  0.00           C
ATOM   3853  C28 POPEL 161      22.304  10.439  14.670  1.00  0.00           C
ATOM   3856  C29 POPEL 161      21.634   9.749  15.841  1.00  0.00           C
ATOM   3858 0C21 POPEL 161      21.434  10.239  17.080  1.00  0.00           C
ATOM   3860 1C21 POPEL 161      21.784  11.629  17.551  1.00  0.00           C
ATOM   3863 2C21 POPEL 161      22.504  11.659  18.910  1.00  0.00           C
ATOM   3866 3C21 POPEL 161      23.874  10.969  18.920  1.00  0.00           C
ATOM   3869 4C21 POPEL 161      24.694  11.349  20.160  1.00  0.00           C
ATOM   3872 5C21 POPEL 161      26.084  10.709  20.181  1.00  0.00           C
ATOM   3875 6C21 POPEL 161      26.954  11.189  21.361  1.00  0.00           C
ATOM   3878 7C21 POPEL 161      28.384  10.649  21.270  1.00  0.00           C
ATOM   3881 8C21 POPEL 161      29.264  11.029  22.471  1.00  0.00           C
ATOM   3885  C33 POPEL 161      20.284   5.729   9.680  1.00  0.00           C
ATOM   3888  C34 POPEL 161      19.214   5.019  10.530  1.00  0.00           C
ATOM   3891  C35 POPEL 161      19.584   4.769  12.010  1.00  0.00           C
ATOM   3894  C36 POPEL 161      20.674   3.729  12.291  1.00  0.00           C
ATOM   3897  C37 POPEL 161      20.994   3.609  13.780  1.00  0.00           C
ATOM   3900  C38 POPEL 161      22.134   2.639  14.101  1.00  0.00           C
ATOM   3903  C39 POPEL 161      22.254   2.389  15.599  1.00  0.00           C
ATOM   3906 0C31 POPEL 161      23.344   1.369  15.971  1.00  0.00           C
ATOM   3909 1C31 POPEL 161      23.314   1.009  17.459  1.00  0.00           C
ATOM   3912 2C31 POPEL 161      24.554   0.199  17.871  1.00  0.00           C
ATOM   3915 3C31 POPEL 161      24.574  -0.191  19.360  1.00  0.00           C
ATOM   3918 4C31 POPEL 161      23.794  -1.479  19.660  1.00  0.00           C
ATOM   3921 5C31 POPEL 161      24.114  -2.029  21.061  1.00  0.00           C
ATOM   3924 6C31 POPEL 161      23.504  -3.399  21.340  1.00  0.00           C
ATOM   3928  NH3 POPEM 162     112.724  10.149  -1.640  1.00  0.00           N
ATOM   3932  C12 POPEM 162     111.324   9.659  -1.870  1.00  0.00           C
ATOM   3935  C11 POPEM 162     110.334  10.459  -1.020  1.00  0.00           C
ATOM   3938  P   POPEM 162     107.764  10.749  -0.680  1.00  0.00           P
ATOM   3939  O13 POPEM 162     108.264  11.849   0.170  1.00  0.00           O
ATOM   3940  O14 POPEM 162     106.754  11.039  -1.719  1.00  0.00           O
ATOM   3941  O11 POPEM 162     107.264   9.589   0.281  1.00  0.00           O
ATOM   3942  O12 POPEM 162     109.014  10.049  -1.380  1.00  0.00           O
ATOM   3943  C1  POPEM 162     106.504   9.939   1.450  1.00  0.00           C
ATOM   3946  C2  POPEM 162     107.334   9.939   2.781  1.00  0.00           C
ATOM   3948  O21 POPEM 162     107.174  11.169   3.520  1.00  0.00           O
ATOM   3949  C21 POPEM 162     106.054  11.179   4.240  1.00  0.00           C
ATOM   3950  O22 POPEM 162     105.204  10.309   4.231  1.00  0.00           O
ATOM   3951  C22 POPEM 162     106.054  12.369   5.191  1.00  0.00           C
ATOM   3954  C3  POPEM 162     108.864   9.689   2.591  1.00  0.00           C
ATOM   3957  O31 POPEM 162     109.674   9.929   3.760  1.00  0.00           O
ATOM   3958  C31 POPEM 162     109.354   9.229   4.840  1.00  0.00           C
ATOM   3959  O32 POPEM 162     108.564   8.299   4.891  1.00  0.00           O
ATOM   3960  C32 POPEM 162     110.094   9.799   6.041  1.00  0.00           C
ATOM   3963  C23 POPEM 162     106.864  12.029   6.460  1.00  0.00           C
ATOM   3966  C24 POPEM 162     106.894  13.199   7.451  1.00  0.00           C
ATOM   3969  C25 POPEM 162     106.004  13.049   8.681  1.00  0.00           C
ATOM   3972  C26 POPEM 162     105.994  14.349   9.491  1.00  0.00           C
ATOM   3975  C27 POPEM 162     105.644  14.219  10.981  1.00  0.00           C
ATOM   3978  C28 POPEM 162     105.774  15.559  11.750  1.00  0.00           C
ATOM   3981  C29 POPEM 162     105.214  15.489  13.151  1.00  0.00           C
ATOM   3983 0C21 POPEM 162     105.184  16.499  14.039  1.00  0.00           C
ATOM   3985 1C21 POPEM 162     105.664  17.909  13.850  1.00  0.00           C
ATOM   3988 2C21 POPEM 162     104.494  18.909  14.001  1.00  0.00           C
ATOM   3991 3C21 POPEM 162     103.604  18.969  12.751  1.00  0.00           C
ATOM   3994 4C21 POPEM 162     102.414  19.929  12.899  1.00  0.00           C
ATOM   3997 5C21 POPEM 162     101.594  20.069  11.620  1.00  0.00           C
ATOM   4000 6C21 POPEM 162     102.294  20.929  10.540  1.00  0.00           C
ATOM   4003 7C21 POPEM 162     101.704  20.699   9.149  1.00  0.00           C
ATOM   4006 8C21 POPEM 162     102.424  21.459   8.030  1.00  0.00           C
ATOM   4010  C33 POPEM 162     109.494   9.339   7.391  1.00  0.00           C
ATOM   4013  C34 POPEM 162     110.104  10.139   8.541  1.00  0.00           C
ATOM   4016  C35 POPEM 162     109.844   9.539   9.931  1.00  0.00           C
ATOM   4019  C36 POPEM 162     108.394   9.659  10.420  1.00  0.00           C
ATOM   4022  C37 POPEM 162     108.244   9.019  11.811  1.00  0.00           C
ATOM   4025  C38 POPEM 162     106.834   9.079  12.410  1.00  0.00           C
ATOM   4028  C39 POPEM 162     106.384  10.509  12.740  1.00  0.00           C
ATOM   4031 0C31 POPEM 162     105.074  10.549  13.541  1.00  0.00           C
ATOM   4034 1C31 POPEM 162     104.644  11.999  13.819  1.00  0.00           C
ATOM   4037 2C31 POPEM 162     103.514  12.159  14.851  1.00  0.00           C
ATOM   4040 3C31 POPEM 162     103.834  11.609  16.250  1.00  0.00           C
ATOM   4043 4C31 POPEM 162     105.104  12.199  16.891  1.00  0.00           C
ATOM   4046 5C31 POPEM 162     105.404  11.539  18.240  1.00  0.00           C
ATOM   4049 6C31 POPEM 162     106.684  12.039  18.899  1.00  0.00           C
ATOM   4053  NH3 POPEN 163      15.344  66.869  44.270  1.00  0.00           N
ATOM   4057  C12 POPEN 163      14.494  67.619  45.251  1.00  0.00           C
ATOM   4060  C11 POPEN 163      13.524  68.559  44.500  1.00  0.00           C
ATOM   4063  P   POPEN 163      11.344  69.159  45.890  1.00  0.00           P
ATOM   4064  O13 POPEN 163      10.914  67.759  45.680  1.00  0.00           O
ATOM   4065  O14 POPEN 163      11.244  69.759  47.229  1.00  0.00           O
ATOM   4066  O11 POPEN 163      10.594  70.149  44.890  1.00  0.00           O
ATOM   4067  O12 POPEN 163      12.844  69.389  45.430  1.00  0.00           O
ATOM   4068  C1  POPEN 163       9.644  69.689  43.921  1.00  0.00           C
ATOM   4071  C2  POPEN 163      10.264  69.399  42.520  1.00  0.00           C
ATOM   4073  O21 POPEN 163      10.134  70.579  41.691  1.00  0.00           O
ATOM   4074  C21 POPEN 163      10.864  70.589  40.581  1.00  0.00           C
ATOM   4075  O22 POPEN 163      11.794  69.839  40.340  1.00  0.00           O
ATOM   4076  C22 POPEN 163      10.374  71.709  39.640  1.00  0.00           C
ATOM   4079  C3  POPEN 163       9.524  68.179  41.891  1.00  0.00           C
ATOM   4082  O31 POPEN 163      10.294  67.509  40.879  1.00  0.00           O
ATOM   4083  C31 POPEN 163       9.874  67.619  39.630  1.00  0.00           C
ATOM   4084  O32 POPEN 163       9.016  68.389  39.220  1.00  0.00           O
ATOM   4085  C32 POPEN 163      10.734  66.689  38.791  1.00  0.00           C
ATOM   4088  C23 POPEN 163      10.514  71.359  38.140  1.00  0.00           C
ATOM   4091  C24 POPEN 163      10.204  72.559  37.220  1.00  0.00           C
ATOM   4094  C25 POPEN 163      10.404  72.269  35.719  1.00  0.00           C
ATOM   4097  C26 POPEN 163      10.204  73.489  34.819  1.00  0.00           C
ATOM   4100  C27 POPEN 163      10.324  73.139  33.320  1.00  0.00           C
ATOM   4103  C28 POPEN 163       9.974  74.289  32.360  1.00  0.00           C
ATOM   4106  C29 POPEN 163      10.944  75.449  32.420  1.00  0.00           C
ATOM   4108 0C21 POPEN 163      12.114  75.549  31.750  1.00  0.00           C
ATOM   4110 1C21 POPEN 163      12.714  74.519  30.830  1.00  0.00           C
ATOM   4113 2C21 POPEN 163      13.054  75.069  29.430  1.00  0.00           C
ATOM   4116 3C21 POPEN 163      11.824  75.409  28.590  1.00  0.00           C
ATOM   4119 4C21 POPEN 163      12.164  75.929  27.180  1.00  0.00           C
ATOM   4122 5C21 POPEN 163      13.204  77.059  27.199  1.00  0.00           C
ATOM   4125 6C21 POPEN 163      13.314  77.859  25.900  1.00  0.00           C
ATOM   4128 7C21 POPEN 163      14.294  79.039  26.040  1.00  0.00           C
ATOM   4131 8C21 POPEN 163      14.454  79.839  24.750  1.00  0.00           C
ATOM   4135  C33 POPEN 163      10.044  66.249  37.491  1.00  0.00           C
ATOM   4138  C34 POPEN 163      10.934  65.319  36.669  1.00  0.00           C
ATOM   4141  C35 POPEN 163      10.274  64.869  35.370  1.00  0.00           C
ATOM   4144  C36 POPEN 163      11.164  63.919  34.581  1.00  0.00           C
ATOM   4147  C37 POPEN 163      10.494  63.509  33.261  1.00  0.00           C
ATOM   4150  C38 POPEN 163      11.344  62.519  32.459  1.00  0.00           C
ATOM   4153  C39 POPEN 163      12.614  63.129  31.850  1.00  0.00           C
ATOM   4156 0C31 POPEN 163      13.374  62.059  31.061  1.00  0.00           C
ATOM   4159 1C31 POPEN 163      14.474  62.599  30.140  1.00  0.00           C
ATOM   4162 2C31 POPEN 163      15.144  61.509  29.290  1.00  0.00           C
ATOM   4165 3C31 POPEN 163      14.134  60.509  28.700  1.00  0.00           C
ATOM   4168 4C31 POPEN 163      14.704  59.479  27.719  1.00  0.00           C
ATOM   4171 5C31 POPEN 163      13.714  58.339  27.510  1.00  0.00           C
ATOM   4174 6C31 POPEN 163      14.264  57.239  26.600  1.00  0.00           C
ATOM   4178  NH3 POPEO 164      56.754 117.989  44.351  1.00  0.00           N
ATOM   4182  C12 POPEO 164      56.364 119.429  44.590  1.00  0.00           C
ATOM   4185  C11 POPEO 164      55.074 119.849  43.861  1.00  0.00           C
ATOM   4188  P   POPEO 164      55.584 122.389  43.629  1.00  0.00           P
ATOM   4189  O13 POPEO 164      54.804 123.589  43.219  1.00  0.00           O
ATOM   4190  O14 POPEO 164      56.684 122.649  44.581  1.00  0.00           O
ATOM   4191  O11 POPEO 164      56.194 121.789  42.311  1.00  0.00           O
ATOM   4192  O12 POPEO 164      54.694 121.199  44.170  1.00  0.00           O
ATOM   4193  C1  POPEO 164      57.054 122.549  41.460  1.00  0.00           C
ATOM   4196  C2  POPEO 164      57.284 121.819  40.100  1.00  0.00           C
ATOM   4198  O21 POPEO 164      56.074 121.539  39.380  1.00  0.00           O
ATOM   4199  C21 POPEO 164      55.314 122.529  39.011  1.00  0.00           C
ATOM   4200  O22 POPEO 164      55.404 123.709  39.351  1.00  0.00           O
ATOM   4201  C22 POPEO 164      54.284 121.989  38.010  1.00  0.00           C
ATOM   4204  C3  POPEO 164      58.024 120.469  40.340  1.00  0.00           C
ATOM   4207  O31 POPEO 164      57.834 119.459  39.330  1.00  0.00           O
ATOM   4208  C31 POPEO 164      58.414 119.629  38.160  1.00  0.00           C
ATOM   4209  O32 POPEO 164      59.004 120.629  37.790  1.00  0.00           O
ATOM   4210  C32 POPEO 164      58.284 118.299  37.410  1.00  0.00           C
ATOM   4213  C23 POPEO 164      54.834 121.909  36.561  1.00  0.00           C
ATOM   4216  C24 POPEO 164      53.764 121.509  35.531  1.00  0.00           C
ATOM   4219  C25 POPEO 164      54.324 121.119  34.151  1.00  0.00           C
ATOM   4222  C26 POPEO 164      54.984 122.259  33.360  1.00  0.00           C
ATOM   4225  C27 POPEO 164      55.524 121.769  32.011  1.00  0.00           C
ATOM   4228  C28 POPEO 164      56.344 122.819  31.230  1.00  0.00           C
ATOM   4231  C29 POPEO 164      55.504 123.909  30.600  1.00  0.00           C
ATOM   4233 0C21 POPEO 164      55.314 124.099  29.280  1.00  0.00           C
ATOM   4235 1C21 POPEO 164      55.904 123.269  28.170  1.00  0.00           C
ATOM   4238 2C21 POPEO 164      55.914 123.959  26.780  1.00  0.00           C
ATOM   4241 3C21 POPEO 164      54.514 124.229  26.190  1.00  0.00           C
ATOM   4244 4C21 POPEO 164      54.384 123.729  24.741  1.00  0.00           C
ATOM   4247 5C21 POPEO 164      53.074 124.169  24.060  1.00  0.00           C
ATOM   4250 6C21 POPEO 164      52.954 123.649  22.620  1.00  0.00           C
ATOM   4253 7C21 POPEO 164      51.684 124.139  21.901  1.00  0.00           C
ATOM   4256 8C21 POPEO 164      51.534 123.569  20.490  1.00  0.00           C
ATOM   4260  C33 POPEO 164      58.284 118.409  35.869  1.00  0.00           C
ATOM   4263  C34 POPEO 164      58.094 117.009  35.279  1.00  0.00           C
ATOM   4266  C35 POPEO 164      57.704 116.969  33.800  1.00  0.00           C
ATOM   4269  C36 POPEO 164      57.034 115.629  33.430  1.00  0.00           C
ATOM   4272  C37 POPEO 164      57.834 114.389  33.889  1.00  0.00           C
ATOM   4275  C38 POPEO 164      57.284 113.039  33.390  1.00  0.00           C
ATOM   4278  C39 POPEO 164      55.774 112.849  33.569  1.00  0.00           C
ATOM   4281 0C31 POPEO 164      54.994 113.169  32.280  1.00  0.00           C
ATOM   4284 1C31 POPEO 164      53.474 112.969  32.401  1.00  0.00           C
ATOM   4287 2C31 POPEO 164      52.784 113.259  31.069  1.00  0.00           C
ATOM   4290 3C31 POPEO 164      51.264 113.029  31.110  1.00  0.00           C
ATOM   4293 4C31 POPEO 164      50.634 113.049  29.711  1.00  0.00           C
ATOM   4296 5C31 POPEO 164      49.254 112.379  29.690  1.00  0.00           C
ATOM   4299 6C31 POPEO 164      48.644 112.249  28.289  1.00  0.00           C
ATOM   4303  NH3 POPEP 165      58.424  10.069   3.450  1.00  0.00           N
ATOM   4307  C12 POPEP 165      58.474   8.579   3.620  1.00  0.00           C
ATOM   4310  C11 POPEP 165      57.364   7.899   2.821  1.00  0.00           C
ATOM   4313  P   POPEP 165      56.024   5.709   3.371  1.00  0.00           P
ATOM   4314  O13 POPEP 165      54.864   6.619   3.481  1.00  0.00           O
ATOM   4315  O14 POPEP 165      55.814   4.659   2.361  1.00  0.00           O
ATOM   4316  O11 POPEP 165      56.184   4.979   4.740  1.00  0.00           O
ATOM   4317  O12 POPEP 165      57.354   6.499   3.090  1.00  0.00           O
ATOM   4318  C1  POPEP 165      56.184   5.669   5.971  1.00  0.00           C
ATOM   4321  C2  POPEP 165      56.554   4.659   7.080  1.00  0.00           C
ATOM   4323  O21 POPEP 165      57.964   4.439   7.069  1.00  0.00           O
ATOM   4324  C21 POPEP 165      58.524   3.439   6.420  1.00  0.00           C
ATOM   4325  O22 POPEP 165      58.044   2.729   5.550  1.00  0.00           O
ATOM   4326  C22 POPEP 165      59.824   3.199   7.191  1.00  0.00           C
ATOM   4329  C3  POPEP 165      55.684   3.359   7.061  1.00  0.00           C
ATOM   4332  O31 POPEP 165      56.194   2.309   7.930  1.00  0.00           O
ATOM   4333  C31 POPEP 165      56.094   2.599   9.231  1.00  0.00           C
ATOM   4334  O32 POPEP 165      55.514   3.569   9.680  1.00  0.00           O
ATOM   4335  C32 POPEP 165      56.784   1.539  10.080  1.00  0.00           C
ATOM   4338  C23 POPEP 165      60.894   2.339   6.480  1.00  0.00           C
ATOM   4341  C24 POPEP 165      62.134   2.159   7.370  1.00  0.00           C
ATOM   4344  C25 POPEP 165      61.814   1.429   8.681  1.00  0.00           C
ATOM   4347  C26 POPEP 165      63.074   1.029   9.461  1.00  0.00           C
ATOM   4350  C27 POPEP 165      62.684   0.319  10.771  1.00  0.00           C
ATOM   4353  C28 POPEP 165      63.884  -0.191  11.580  1.00  0.00           C
ATOM   4356  C29 POPEP 165      64.634  -1.269  10.851  1.00  0.00           C
ATOM   4358 0C21 POPEP 165      65.814  -1.779  11.209  1.00  0.00           C
ATOM   4360 1C21 POPEP 165      66.634  -1.379  12.421  1.00  0.00           C
ATOM   4363 2C21 POPEP 165      66.034  -1.689  13.801  1.00  0.00           C
ATOM   4366 3C21 POPEP 165      67.114  -1.539  14.880  1.00  0.00           C
ATOM   4369 4C21 POPEP 165      66.564  -1.359  16.291  1.00  0.00           C
ATOM   4372 5C21 POPEP 165      67.704  -1.329  17.319  1.00  0.00           C
ATOM   4375 6C21 POPEP 165      67.294  -0.671  18.651  1.00  0.00           C
ATOM   4378 7C21 POPEP 165      68.424  -0.741  19.680  1.00  0.00           C
ATOM   4381 8C21 POPEP 165      68.084  -0.091  21.021  1.00  0.00           C
ATOM   4385  C33 POPEP 165      57.974   2.119  10.879  1.00  0.00           C
ATOM   4388  C34 POPEP 165      58.734   1.039  11.661  1.00  0.00           C
ATOM   4391  C35 POPEP 165      57.994   0.559  12.920  1.00  0.00           C
ATOM   4394  C36 POPEP 165      58.694  -0.641  13.559  1.00  0.00           C
ATOM   4397  C37 POPEP 165      58.014  -1.171  14.830  1.00  0.00           C
ATOM   4400  C38 POPEP 165      58.624  -2.529  15.219  1.00  0.00           C
ATOM   4403  C39 POPEP 165      57.814  -3.399  16.170  1.00  0.00           C
ATOM   4406 0C31 POPEP 165      58.124  -3.079  17.639  1.00  0.00           C
ATOM   4409 1C31 POPEP 165      57.364  -3.979  18.610  1.00  0.00           C
ATOM   4412 2C31 POPEP 165      57.464  -3.499  20.061  1.00  0.00           C
ATOM   4415 3C31 POPEP 165      58.834  -3.719  20.711  1.00  0.00           C
ATOM   4418 4C31 POPEP 165      58.834  -3.189  22.150  1.00  0.00           C
ATOM   4421 5C31 POPEP 165      60.124  -3.469  22.931  1.00  0.00           C
ATOM   4424 6C31 POPEP 165      59.964  -3.259  24.441  1.00  0.00           C
ATOM   4428  NH3 POPEQ 166      88.624 123.019  42.930  1.00  0.00           N
ATOM   4432  C12 POPEQ 166      89.854 122.499  42.229  1.00  0.00           C
ATOM   4435  C11 POPEQ 166      91.024 122.309  43.200  1.00  0.00           C
ATOM   4438  P   POPEQ 166      92.834 123.879  44.281  1.00  0.00           P
ATOM   4439  O13 POPEQ 166      93.784 123.159  43.380  1.00  0.00           O
ATOM   4440  O14 POPEQ 166      93.044 123.659  45.729  1.00  0.00           O
ATOM   4441  O11 POPEQ 166      92.894 125.449  44.050  1.00  0.00           O
ATOM   4442  O12 POPEQ 166      91.344 123.529  43.871  1.00  0.00           O
ATOM   4443  C1  POPEQ 166      93.354 125.979  42.811  1.00  0.00           C
ATOM   4446  C2  POPEQ 166      92.274 125.909  41.700  1.00  0.00           C
ATOM   4448  O21 POPEQ 166      92.804 126.599  40.561  1.00  0.00           O
ATOM   4449  C21 POPEQ 166      93.564 125.849  39.790  1.00  0.00           C
ATOM   4450  O22 POPEQ 166      93.914 124.699  40.020  1.00  0.00           O
ATOM   4451  C22 POPEQ 166      93.874 126.659  38.530  1.00  0.00           C
ATOM   4454  C3  POPEQ 166      90.924 126.559  42.090  1.00  0.00           C
ATOM   4457  O31 POPEQ 166      90.044 126.559  40.929  1.00  0.00           O
ATOM   4458  C31 POPEQ 166      89.554 127.729  40.540  1.00  0.00           C
ATOM   4459  O32 POPEQ 166      89.584 128.757  41.189  1.00  0.00           O
ATOM   4460  C32 POPEQ 166      88.934 127.619  39.130  1.00  0.00           C
ATOM   4463  C23 POPEQ 166      94.534 125.859  37.389  1.00  0.00           C
ATOM   4466  C24 POPEQ 166      93.644 124.709  36.880  1.00  0.00           C
ATOM   4469  C25 POPEQ 166      94.164 124.019  35.610  1.00  0.00           C
ATOM   4472  C26 POPEQ 166      93.964 124.829  34.320  1.00  0.00           C
ATOM   4475  C27 POPEQ 166      93.644 123.919  33.119  1.00  0.00           C
ATOM   4478  C28 POPEQ 166      93.774 124.599  31.741  1.00  0.00           C
ATOM   4481  C29 POPEQ 166      92.814 125.749  31.530  1.00  0.00           C
ATOM   4483 0C21 POPEQ 166      92.104 126.029  30.420  1.00  0.00           C
ATOM   4485 1C21 POPEQ 166      92.094 125.219  29.151  1.00  0.00           C
ATOM   4488 2C21 POPEQ 166      90.724 125.189  28.440  1.00  0.00           C
ATOM   4491 3C21 POPEQ 166      90.624 126.119  27.220  1.00  0.00           C
ATOM   4494 4C21 POPEQ 166      89.234 126.039  26.581  1.00  0.00           C
ATOM   4497 5C21 POPEQ 166      89.124 126.799  25.261  1.00  0.00           C
ATOM   4500 6C21 POPEQ 166      87.664 126.999  24.840  1.00  0.00           C
ATOM   4503 7C21 POPEQ 166      87.514 127.719  23.491  1.00  0.00           C
ATOM   4506 8C21 POPEQ 166      86.074 128.107  23.180  1.00  0.00           C
ATOM   4510  C33 POPEQ 166      89.514 126.489  38.241  1.00  0.00           C
ATOM   4513  C34 POPEQ 166      88.984 126.459  36.790  1.00  0.00           C
ATOM   4516  C35 POPEQ 166      89.374 127.669  35.921  1.00  0.00           C
ATOM   4519  C36 POPEQ 166      88.814 127.599  34.491  1.00  0.00           C
ATOM   4522  C37 POPEQ 166      89.314 128.757  33.610  1.00  0.00           C
ATOM   4525  C38 POPEQ 166      88.824 128.697  32.160  1.00  0.00           C
ATOM   4528  C39 POPEQ 166      89.564 129.687  31.250  1.00  0.00           C
ATOM   4531 0C31 POPEQ 166      88.834 131.007  30.981  1.00  0.00           C
ATOM   4534 1C31 POPEQ 166      89.774 132.057  30.350  1.00  0.00           C
ATOM   4537 2C31 POPEQ 166      89.074 133.167  29.539  1.00  0.00           C
ATOM   4540 3C31 POPEQ 166      88.484 132.647  28.219  1.00  0.00           C
ATOM   4543 4C31 POPEQ 166      88.244 133.757  27.180  1.00  0.00           C
ATOM   4546 5C31 POPEQ 166      87.674 133.207  25.870  1.00  0.00           C
ATOM   4549 6C31 POPEQ 166      87.404 134.287  24.811  1.00  0.00           C
ATOM   4553  NH3 POPER 167     100.484  39.029  45.000  1.00  0.00           N
ATOM   4557  C12 POPER 167      99.264  39.069  45.890  1.00  0.00           C
ATOM   4560  C11 POPER 167      97.994  39.389  45.090  1.00  0.00           C
ATOM   4563  P   POPER 167      95.784  39.229  46.600  1.00  0.00           P
ATOM   4564  O13 POPER 167      96.194  38.049  47.400  1.00  0.00           O
ATOM   4565  O14 POPER 167      94.944  40.269  47.249  1.00  0.00           O
ATOM   4566  O11 POPER 167      94.964  38.579  45.420  1.00  0.00           O
ATOM   4567  O12 POPER 167      96.994  39.949  45.929  1.00  0.00           O
ATOM   4568  C1  POPER 167      94.024  39.329  44.660  1.00  0.00           C
ATOM   4571  C2  POPER 167      94.594  39.789  43.289  1.00  0.00           C
ATOM   4573  O21 POPER 167      93.534  40.239  42.439  1.00  0.00           O
ATOM   4574  C21 POPER 167      92.944  41.359  42.800  1.00  0.00           C
ATOM   4575  O22 POPER 167      93.254  42.059  43.750  1.00  0.00           O
ATOM   4576  C22 POPER 167      91.754  41.639  41.870  1.00  0.00           C
ATOM   4579  C3  POPER 167      95.334  38.599  42.590  1.00  0.00           C
ATOM   4582  O31 POPER 167      95.574  38.829  41.189  1.00  0.00           O
ATOM   4583  C31 POPER 167      94.624  38.349  40.401  1.00  0.00           C
ATOM   4584  O32 POPER 167      93.584  37.849  40.770  1.00  0.00           O
ATOM   4585  C32 POPER 167      95.004  38.509  38.941  1.00  0.00           C
ATOM   4588  C23 POPER 167      91.754  40.839  40.531  1.00  0.00           C
ATOM   4591  C24 POPER 167      90.554  41.149  39.619  1.00  0.00           C
ATOM   4594  C25 POPER 167      90.944  41.489  38.171  1.00  0.00           C
ATOM   4597  C26 POPER 167      89.744  41.959  37.319  1.00  0.00           C
ATOM   4600  C27 POPER 167      90.074  42.209  35.840  1.00  0.00           C
ATOM   4603  C28 POPER 167      88.964  43.019  35.130  1.00  0.00           C
ATOM   4606  C29 POPER 167      89.184  43.189  33.651  1.00  0.00           C
ATOM   4608 0C21 POPER 167      88.404  42.709  32.660  1.00  0.00           C
ATOM   4610 1C21 POPER 167      87.134  41.909  32.821  1.00  0.00           C
ATOM   4613 2C21 POPER 167      86.024  42.269  31.811  1.00  0.00           C
ATOM   4616 3C21 POPER 167      86.224  41.669  30.410  1.00  0.00           C
ATOM   4619 4C21 POPER 167      86.564  42.699  29.330  1.00  0.00           C
ATOM   4622 5C21 POPER 167      86.574  42.069  27.920  1.00  0.00           C
ATOM   4625 6C21 POPER 167      86.334  43.099  26.811  1.00  0.00           C
ATOM   4628 7C21 POPER 167      86.314  42.469  25.410  1.00  0.00           C
ATOM   4631 8C21 POPER 167      85.794  43.409  24.320  1.00  0.00           C
ATOM   4635  C33 POPER 167      95.954  37.369  38.521  1.00  0.00           C
ATOM   4638  C34 POPER 167      96.164  37.339  37.000  1.00  0.00           C
ATOM   4641  C35 POPER 167      94.904  36.869  36.260  1.00  0.00           C
ATOM   4644  C36 POPER 167      94.274  37.949  35.370  1.00  0.00           C
ATOM   4647  C37 POPER 167      92.984  37.469  34.689  1.00  0.00           C
ATOM   4650  C38 POPER 167      92.184  38.599  34.029  1.00  0.00           C
ATOM   4653  C39 POPER 167      92.804  39.119  32.720  1.00  0.00           C
ATOM   4656 0C31 POPER 167      92.124  40.409  32.250  1.00  0.00           C
ATOM   4659 1C31 POPER 167      92.394  40.719  30.771  1.00  0.00           C
ATOM   4662 2C31 POPER 167      91.844  42.089  30.361  1.00  0.00           C
ATOM   4665 3C31 POPER 167      91.934  42.349  28.851  1.00  0.00           C
ATOM   4668 4C31 POPER 167      90.884  41.569  28.040  1.00  0.00           C
ATOM   4671 5C31 POPER 167      90.914  41.919  26.551  1.00  0.00           C
ATOM   4674 6C31 POPER 167      90.034  41.009  25.680  1.00  0.00           C
ATOM   4678  NH3 POPES 168      93.944  32.089   2.351  1.00  0.00           N
ATOM   4682  C12 POPES 168      93.424  33.429   2.791  1.00  0.00           C
ATOM   4685  C11 POPES 168      92.984  34.289   1.580  1.00  0.00           C
ATOM   4688  P   POPES 168      93.874  36.619   2.310  1.00  0.00           P
ATOM   4689  O13 POPES 168      95.054  36.189   1.510  1.00  0.00           O
ATOM   4690  O14 POPES 168      93.444  38.019   2.161  1.00  0.00           O
ATOM   4691  O11 POPES 168      94.074  36.309   3.841  1.00  0.00           O
ATOM   4692  O12 POPES 168      92.654  35.629   1.961  1.00  0.00           O
ATOM   4693  C1  POPES 168      92.914  36.289   4.680  1.00  0.00           C
ATOM   4696  C2  POPES 168      93.384  36.029   6.130  1.00  0.00           C
ATOM   4698  O21 POPES 168      92.294  35.659   7.010  1.00  0.00           O
ATOM   4699  C21 POPES 168      91.774  34.469   6.831  1.00  0.00           C
ATOM   4700  O22 POPES 168      92.114  33.639   6.001  1.00  0.00           O
ATOM   4701  C22 POPES 168      90.614  34.229   7.800  1.00  0.00           C
ATOM   4704  C3  POPES 168      94.074  37.309   6.670  1.00  0.00           C
ATOM   4707  O31 POPES 168      95.084  36.979   7.629  1.00  0.00           O
ATOM   4708  C31 POPES 168      94.794  37.089   8.901  1.00  0.00           C
ATOM   4709  O32 POPES 168      93.704  37.339   9.391  1.00  0.00           O
ATOM   4710  C32 POPES 168      96.124  36.979   9.640  1.00  0.00           C
ATOM   4713  C23 POPES 168      91.044  33.989   9.280  1.00  0.00           C
ATOM   4716  C24 POPES 168      91.154  35.299  10.069  1.00  0.00           C
ATOM   4719  C25 POPES 168      89.974  35.539  11.020  1.00  0.00           C
ATOM   4722  C26 POPES 168      90.094  34.759  12.351  1.00  0.00           C
ATOM   4725  C27 POPES 168      88.964  35.139  13.321  1.00  0.00           C
ATOM   4728  C28 POPES 168      89.064  34.459  14.690  1.00  0.00           C
ATOM   4731  C29 POPES 168      87.904  34.829  15.590  1.00  0.00           C
ATOM   4733 0C21 POPES 168      87.954  35.329  16.840  1.00  0.00           C
ATOM   4735 1C21 POPES 168      89.194  35.639  17.660  1.00  0.00           C
ATOM   4738 2C21 POPES 168      89.514  34.489  18.630  1.00  0.00           C
ATOM   4741 3C21 POPES 168      90.604  34.839  19.671  1.00  0.00           C
ATOM   4744 4C21 POPES 168      91.094  33.619  20.469  1.00  0.00           C
ATOM   4747 5C21 POPES 168      90.024  32.919  21.330  1.00  0.00           C
ATOM   4750 6C21 POPES 168      89.624  33.669  22.620  1.00  0.00           C
ATOM   4753 7C21 POPES 168      90.714  33.649  23.700  1.00  0.00           C
ATOM   4756 8C21 POPES 168      90.264  34.229  25.050  1.00  0.00           C
ATOM   4760  C33 POPES 168      96.034  37.239  11.160  1.00  0.00           C
ATOM   4763  C34 POPES 168      97.314  36.789  11.870  1.00  0.00           C
ATOM   4766  C35 POPES 168      97.084  35.499  12.660  1.00  0.00           C
ATOM   4769  C36 POPES 168      98.354  34.909  13.271  1.00  0.00           C
ATOM   4772  C37 POPES 168      98.024  33.809  14.280  1.00  0.00           C
ATOM   4775  C38 POPES 168      99.184  32.859  14.580  1.00  0.00           C
ATOM   4778  C39 POPES 168     100.414  33.519  15.219  1.00  0.00           C
ATOM   4781 0C31 POPES 168     101.414  32.469  15.740  1.00  0.00           C
ATOM   4784 1C31 POPES 168     102.634  33.079  16.450  1.00  0.00           C
ATOM   4787 2C31 POPES 168     103.624  32.029  16.961  1.00  0.00           C
ATOM   4790 3C31 POPES 168     103.454  31.629  18.440  1.00  0.00           C
ATOM   4793 4C31 POPES 168     102.104  30.959  18.760  1.00  0.00           C
ATOM   4796 5C31 POPES 168     102.094  30.359  20.170  1.00  0.00           C
ATOM   4799 6C31 POPES 168     100.764  29.719  20.581  1.00  0.00           C
ATOM   4803  NH3 POPET 169       5.436  82.619  44.520  1.00  0.00           N
ATOM   4807  C12 POPET 169       5.756  81.149  44.640  1.00  0.00           C
ATOM   4810  C11 POPET 169       6.916  80.909  45.620  1.00  0.00           C
ATOM   4813  P   POPET 169       8.306  78.679  45.840  1.00  0.00           P
ATOM   4814  O13 POPET 169       8.126  77.449  46.630  1.00  0.00           O
ATOM   4815  O14 POPET 169       9.414  79.549  46.270  1.00  0.00           O
ATOM   4816  O11 POPET 169       8.426  78.379  44.300  1.00  0.00           O
ATOM   4817  O12 POPET 169       6.976  79.509  45.929  1.00  0.00           O
ATOM   4818  C1  POPET 169       9.654  77.949  43.720  1.00  0.00           C
ATOM   4821  C2  POPET 169       9.804  78.469  42.281  1.00  0.00           C
ATOM   4823  O21 POPET 169      11.004  77.849  41.730  1.00  0.00           O
ATOM   4824  C21 POPET 169      10.954  77.759  40.410  1.00  0.00           C
ATOM   4825  O22 POPET 169      10.024  78.099  39.720  1.00  0.00           O
ATOM   4826  C22 POPET 169      12.214  77.099  39.860  1.00  0.00           C
ATOM   4829  C3  POPET 169       9.854  80.029  42.220  1.00  0.00           C
ATOM   4832  O31 POPET 169       9.484  80.519  40.910  1.00  0.00           O
ATOM   4833  C31 POPET 169      10.424  81.129  40.200  1.00  0.00           C
ATOM   4834  O32 POPET 169      11.504  81.519  40.619  1.00  0.00           O
ATOM   4835  C32 POPET 169       9.944  81.299  38.760  1.00  0.00           C
ATOM   4838  C23 POPET 169      12.614  77.719  38.500  1.00  0.00           C
ATOM   4841  C24 POPET 169      13.854  77.059  37.880  1.00  0.00           C
ATOM   4844  C25 POPET 169      14.524  77.939  36.820  1.00  0.00           C
ATOM   4847  C26 POPET 169      13.794  77.959  35.461  1.00  0.00           C
ATOM   4850  C27 POPET 169      14.394  78.999  34.511  1.00  0.00           C
ATOM   4853  C28 POPET 169      13.674  79.059  33.140  1.00  0.00           C
ATOM   4856  C29 POPET 169      14.064  80.269  32.340  1.00  0.00           C
ATOM   4858 0C21 POPET 169      13.724  80.509  31.069  1.00  0.00           C
ATOM   4860 1C21 POPET 169      12.884  79.589  30.210  1.00  0.00           C
ATOM   4863 2C21 POPET 169      11.394  79.939  30.310  1.00  0.00           C
ATOM   4866 3C21 POPET 169      10.504  78.869  29.661  1.00  0.00           C
ATOM   4869 4C21 POPET 169       9.124  79.359  29.200  1.00  0.00           C
ATOM   4872 5C21 POPET 169       9.164  80.349  28.030  1.00  0.00           C
ATOM   4875 6C21 POPET 169       9.574  79.719  26.691  1.00  0.00           C
ATOM   4878 7C21 POPET 169       9.954  80.769  25.651  1.00  0.00           C
ATOM   4881 8C21 POPET 169      10.174  80.209  24.241  1.00  0.00           C
ATOM   4885  C33 POPET 169      11.054  81.179  37.700  1.00  0.00           C
ATOM   4888  C34 POPET 169      10.544  81.669  36.330  1.00  0.00           C
ATOM   4891  C35 POPET 169      11.554  81.429  35.200  1.00  0.00           C
ATOM   4894  C36 POPET 169      12.624  82.519  35.130  1.00  0.00           C
ATOM   4897  C37 POPET 169      12.254  83.679  34.200  1.00  0.00           C
ATOM   4900  C38 POPET 169      13.284  84.809  34.290  1.00  0.00           C
ATOM   4903  C39 POPET 169      12.904  86.029  33.439  1.00  0.00           C
ATOM   4906 0C31 POPET 169      13.724  87.269  33.830  1.00  0.00           C
ATOM   4909 1C31 POPET 169      13.304  88.489  33.010  1.00  0.00           C
ATOM   4912 2C31 POPET 169      13.814  89.809  33.590  1.00  0.00           C
ATOM   4915 3C31 POPET 169      13.344  91.009  32.761  1.00  0.00           C
ATOM   4918 4C31 POPET 169      14.314  91.379  31.641  1.00  0.00           C
ATOM   4921 5C31 POPET 169      14.164  92.839  31.200  1.00  0.00           C
ATOM   4924 6C31 POPET 169      15.104  93.209  30.050  1.00  0.00           C
ATOM   4928  NH3 POPEU 170     121.694  32.859   0.700  1.00  0.00           N
ATOM   4932  C12 POPEU 170     122.924  33.599   0.251  1.00  0.00           C
ATOM   4935  C11 POPEU 170     123.874  33.969   1.411  1.00  0.00           C
ATOM   4938  P   POPEU 170     123.854  36.589   1.460  1.00  0.00           P
ATOM   4939  O13 POPEU 170     124.564  37.739   0.860  1.00  0.00           O
ATOM   4940  O14 POPEU 170     122.424  36.459   1.130  1.00  0.00           O
ATOM   4941  O11 POPEU 170     123.954  36.709   3.021  1.00  0.00           O
ATOM   4942  O12 POPEU 170     124.544  35.199   1.141  1.00  0.00           O
ATOM   4943  C1  POPEU 170     125.224  36.999   3.601  1.00  0.00           C
ATOM   4946  C2  POPEU 170     125.134  36.789   5.121  1.00  0.00           C
ATOM   4948  O21 POPEU 170     123.984  37.499   5.611  1.00  0.00           O
ATOM   4949  C21 POPEU 170     123.194  36.869   6.450  1.00  0.00           C
ATOM   4950  O22 POPEU 170     123.234  35.679   6.720  1.00  0.00           O
ATOM   4951  C22 POPEU 170     122.274  37.899   7.091  1.00  0.00           C
ATOM   4954  C3  POPEU 170     126.414  37.329   5.820  1.00  0.00           C
ATOM   4957  O31 POPEU 170     126.694  36.579   7.010  1.00  0.00           O
ATOM   4958  C31 POPEU 170     126.064  36.959   8.111  1.00  0.00           C
ATOM   4959  O32 POPEU 170     125.364  37.939   8.241  1.00  0.00           O
ATOM   4960  C32 POPEU 170     126.324  35.889   9.170  1.00  0.00           C
ATOM   4963  C23 POPEU 170     121.914  37.519   8.541  1.00  0.00           C
ATOM   4966  C24 POPEU 170     120.664  36.629   8.630  1.00  0.00           C
ATOM   4969  C25 POPEU 170     119.364  37.429   8.481  1.00  0.00           C
ATOM   4972  C26 POPEU 170     119.054  38.279   9.720  1.00  0.00           C
ATOM   4975  C27 POPEU 170     118.034  39.399   9.461  1.00  0.00           C
ATOM   4978  C28 POPEU 170     118.544  40.799   9.901  1.00  0.00           C
ATOM   4981  C29 POPEU 170     119.694  41.309   9.050  1.00  0.00           C
ATOM   4983 0C21 POPEU 170     120.554  42.279   9.391  1.00  0.00           C
ATOM   4985 1C21 POPEU 170     120.564  43.059  10.690  1.00  0.00           C
ATOM   4988 2C21 POPEU 170     120.394  44.589  10.549  1.00  0.00           C
ATOM   4991 3C21 POPEU 170     121.534  45.289   9.800  1.00  0.00           C
ATOM   4994 4C21 POPEU 170     121.594  46.799  10.110  1.00  0.00           C
ATOM   4997 5C21 POPEU 170     122.884  47.469   9.609  1.00  0.00           C
ATOM   5000 6C21 POPEU 170     123.254  48.719  10.410  1.00  0.00           C
ATOM   5003 7C21 POPEU 170     124.594  49.329   9.981  1.00  0.00           C
ATOM   5006 8C21 POPEU 170     124.844  50.679  10.640  1.00  0.00           C
ATOM   5010  C33 POPEU 170     125.864  36.289  10.589  1.00  0.00           C
ATOM   5013  C34 POPEU 170     126.074  35.119  11.560  1.00  0.00           C
ATOM   5016  C35 POPEU 170     126.014  35.529  13.030  1.00  0.00           C
ATOM   5019  C36 POPEU 170     126.564  34.429  13.941  1.00  0.00           C
ATOM   5022  C37 POPEU 170     126.574  34.829  15.420  1.00  0.00           C
ATOM   5025  C38 POPEU 170     127.464  33.929  16.281  1.00  0.00           C
ATOM   5028  C39 POPEU 170     127.204  34.159  17.780  1.00  0.00           C
ATOM   5031 0C31 POPEU 170     128.254  33.529  18.690  1.00  0.00           C
ATOM   5034 1C31 POPEU 170     127.874  33.659  20.181  1.00  0.00           C
ATOM   5037 2C31 POPEU 170     129.094  33.849  21.101  1.00  0.00           C
ATOM   5040 3C31 POPEU 170     128.754  33.739  22.590  1.00  0.00           C
ATOM   5043 4C31 POPEU 170     128.434  32.309  23.049  1.00  0.00           C
ATOM   5046 5C31 POPEU 170     128.184  32.199  24.559  1.00  0.00           C
ATOM   5049 6C31 POPEU 170     127.964  30.759  25.031  1.00  0.00           C
ATOM   5053  NH3 POPEV 171      72.404 115.559  47.179  1.00  0.00           N
ATOM   5057  C12 POPEV 171      72.244 116.679  48.180  1.00  0.00           C
ATOM   5060  C11 POPEV 171      73.444 117.669  48.180  1.00  0.00           C
ATOM   5063  P   POPEV 171      74.954 117.769  46.061  1.00  0.00           P
ATOM   5064  O13 POPEV 171      74.704 116.319  45.840  1.00  0.00           O
ATOM   5065  O14 POPEV 171      76.174 118.149  46.789  1.00  0.00           O
ATOM   5066  O11 POPEV 171      74.864 118.629  44.720  1.00  0.00           O
ATOM   5067  O12 POPEV 171      73.684 118.249  46.891  1.00  0.00           O
ATOM   5068  C1  POPEV 171      75.314 119.989  44.900  1.00  0.00           C
ATOM   5071  C2  POPEV 171      75.044 120.879  43.671  1.00  0.00           C
ATOM   5073  O21 POPEV 171      75.974 120.579  42.611  1.00  0.00           O
ATOM   5074  C21 POPEV 171      75.484 120.559  41.380  1.00  0.00           C
ATOM   5075  O22 POPEV 171      74.314 120.539  41.061  1.00  0.00           O
ATOM   5076  C22 POPEV 171      76.684 120.739  40.430  1.00  0.00           C
ATOM   5079  C3  POPEV 171      75.204 122.379  44.061  1.00  0.00           C
ATOM   5082  O31 POPEV 171      74.084 123.159  43.640  1.00  0.00           O
ATOM   5083  C31 POPEV 171      74.094 123.569  42.379  1.00  0.00           C
ATOM   5084  O32 POPEV 171      75.054 123.489  41.621  1.00  0.00           O
ATOM   5085  C32 POPEV 171      72.734 124.119  42.031  1.00  0.00           C
ATOM   5088  C23 POPEV 171      76.364 120.959  38.941  1.00  0.00           C
ATOM   5091  C24 POPEV 171      77.574 121.549  38.191  1.00  0.00           C
ATOM   5094  C25 POPEV 171      77.734 121.009  36.770  1.00  0.00           C
ATOM   5097  C26 POPEV 171      78.974 121.579  36.069  1.00  0.00           C
ATOM   5100  C27 POPEV 171      79.174 121.019  34.651  1.00  0.00           C
ATOM   5103  C28 POPEV 171      80.514 121.409  34.000  1.00  0.00           C
ATOM   5106  C29 POPEV 171      80.704 122.889  33.791  1.00  0.00           C
ATOM   5108 0C21 POPEV 171      80.734 123.549  32.620  1.00  0.00           C
ATOM   5110 1C21 POPEV 171      80.514 123.009  31.230  1.00  0.00           C
ATOM   5113 2C21 POPEV 171      79.444 123.859  30.510  1.00  0.00           C
ATOM   5116 3C21 POPEV 171      79.234 123.439  29.051  1.00  0.00           C
ATOM   5119 4C21 POPEV 171      78.114 124.249  28.379  1.00  0.00           C
ATOM   5122 5C21 POPEV 171      77.954 123.899  26.890  1.00  0.00           C
ATOM   5125 6C21 POPEV 171      79.094 124.449  26.021  1.00  0.00           C
ATOM   5128 7C21 POPEV 171      78.664 125.549  25.050  1.00  0.00           C
ATOM   5131 8C21 POPEV 171      79.854 126.009  24.200  1.00  0.00           C
ATOM   5135  C33 POPEV 171      72.594 124.459  40.540  1.00  0.00           C
ATOM   5138  C34 POPEV 171      71.154 124.829  40.181  1.00  0.00           C
ATOM   5141  C35 POPEV 171      70.614 126.059  40.921  1.00  0.00           C
ATOM   5144  C36 POPEV 171      71.354 127.349  40.570  1.00  0.00           C
ATOM   5147  C37 POPEV 171      70.804 128.547  41.350  1.00  0.00           C
ATOM   5150  C38 POPEV 171      71.694 129.797  41.250  1.00  0.00           C
ATOM   5153  C39 POPEV 171      72.084 130.217  39.829  1.00  0.00           C
ATOM   5156 0C31 POPEV 171      72.954 131.497  39.799  1.00  0.00           C
ATOM   5159 1C31 POPEV 171      73.434 131.857  38.380  1.00  0.00           C
ATOM   5162 2C31 POPEV 171      74.354 133.087  38.281  1.00  0.00           C
ATOM   5165 3C31 POPEV 171      73.634 134.437  38.491  1.00  0.00           C
ATOM   5168 4C31 POPEV 171      74.424 135.677  38.061  1.00  0.00           C
ATOM   5171 5C31 POPEV 171      73.604 136.967  38.229  1.00  0.00           C
ATOM   5174 6C31 POPEV 171      74.164 138.157  37.450  1.00  0.00           C
ATOM   5178  NH3 POPEW 172      62.404 131.597  46.751  1.00  0.00           N
ATOM   5182  C12 POPEW 172      62.804 131.757  45.311  1.00  0.00           C
ATOM   5185  C11 POPEW 172      64.184 131.137  45.020  1.00  0.00           C
ATOM   5188  P   POPEW 172      63.864 128.567  45.501  1.00  0.00           P
ATOM   5189  O13 POPEW 172      63.274 129.057  46.761  1.00  0.00           O
ATOM   5190  O14 POPEW 172      65.144 127.819  45.571  1.00  0.00           O
ATOM   5191  O11 POPEW 172      62.884 127.659  44.651  1.00  0.00           O
ATOM   5192  O12 POPEW 172      64.094 129.797  44.539  1.00  0.00           O
ATOM   5193  C1  POPEW 172      62.534 127.947  43.289  1.00  0.00           C
ATOM   5196  C2  POPEW 172      63.714 127.799  42.281  1.00  0.00           C
ATOM   5198  O21 POPEW 172      63.434 128.427  41.010  1.00  0.00           O
ATOM   5199  C21 POPEW 172      62.414 128.017  40.280  1.00  0.00           C
ATOM   5200  O22 POPEW 172      61.704 127.049  40.491  1.00  0.00           O
ATOM   5201  C22 POPEW 172      62.224 129.027  39.141  1.00  0.00           C
ATOM   5204  C3  POPEW 172      64.234 126.329  42.151  1.00  0.00           C
ATOM   5207  O31 POPEW 172      65.544 126.309  41.520  1.00  0.00           O
ATOM   5208  C31 POPEW 172      65.544 125.799  40.270  1.00  0.00           C
ATOM   5209  O32 POPEW 172      64.624 125.209  39.741  1.00  0.00           O
ATOM   5210  C32 POPEW 172      66.864 126.119  39.581  1.00  0.00           C
ATOM   5213  C23 POPEW 172      61.204 128.597  38.049  1.00  0.00           C
ATOM   5216  C24 POPEW 172      61.504 129.257  36.681  1.00  0.00           C
ATOM   5219  C25 POPEW 172      62.764 128.707  35.991  1.00  0.00           C
ATOM   5222  C26 POPEW 172      63.224 129.557  34.799  1.00  0.00           C
ATOM   5225  C27 POPEW 172      64.484 128.987  34.141  1.00  0.00           C
ATOM   5228  C28 POPEW 172      65.364 130.047  33.450  1.00  0.00           C
ATOM   5231  C29 POPEW 172      64.564 130.967  32.561  1.00  0.00           C
ATOM   5233 0C21 POPEW 172      64.294 130.777  31.260  1.00  0.00           C
ATOM   5235 1C21 POPEW 172      64.734 129.617  30.420  1.00  0.00           C
ATOM   5238 2C21 POPEW 172      63.604 129.027  29.550  1.00  0.00           C
ATOM   5241 3C21 POPEW 172      64.174 128.367  28.281  1.00  0.00           C
ATOM   5244 4C21 POPEW 172      63.114 127.679  27.410  1.00  0.00           C
ATOM   5247 5C21 POPEW 172      63.514 127.599  25.930  1.00  0.00           C
ATOM   5250 6C21 POPEW 172      64.934 127.079  25.701  1.00  0.00           C
ATOM   5253 7C21 POPEW 172      65.264 126.789  24.229  1.00  0.00           C
ATOM   5256 8C21 POPEW 172      66.724 126.409  24.020  1.00  0.00           C
ATOM   5260  C33 POPEW 172      66.634 126.759  38.200  1.00  0.00           C
ATOM   5263  C34 POPEW 172      67.864 126.679  37.290  1.00  0.00           C
ATOM   5266  C35 POPEW 172      67.564 127.239  35.901  1.00  0.00           C
ATOM   5269  C36 POPEW 172      68.764 127.219  34.940  1.00  0.00           C
ATOM   5272  C37 POPEW 172      68.444 127.977  33.651  1.00  0.00           C
ATOM   5275  C38 POPEW 172      69.634 128.047  32.681  1.00  0.00           C
ATOM   5278  C39 POPEW 172      69.524 129.167  31.641  1.00  0.00           C
ATOM   5281 0C31 POPEW 172      68.584 128.867  30.470  1.00  0.00           C
ATOM   5284 1C31 POPEW 172      68.684 129.957  29.381  1.00  0.00           C
ATOM   5287 2C31 POPEW 172      67.844 129.677  28.131  1.00  0.00           C
ATOM   5290 3C31 POPEW 172      68.584 129.987  26.820  1.00  0.00           C
ATOM   5293 4C31 POPEW 172      69.604 128.907  26.441  1.00  0.00           C
ATOM   5296 5C31 POPEW 172      70.484 129.327  25.261  1.00  0.00           C
ATOM   5299 6C31 POPEW 172      71.424 128.217  24.771  1.00  0.00           C
ATOM   5303  NH3 POPEX 173      58.344  87.059  48.980  1.00  0.00           N
ATOM   5307  C12 POPEX 173      57.904  85.749  49.601  1.00  0.00           C
ATOM   5310  C11 POPEX 173      56.364  85.669  49.771  1.00  0.00           C
ATOM   5313  P   POPEX 173      55.494  83.229  49.370  1.00  0.00           P
ATOM   5314  O13 POPEX 173      55.744  81.929  50.030  1.00  0.00           O
ATOM   5315  O14 POPEX 173      54.114  83.499  48.910  1.00  0.00           O
ATOM   5316  O11 POPEX 173      56.464  83.409  48.160  1.00  0.00           O
ATOM   5317  O12 POPEX 173      55.974  84.399  50.321  1.00  0.00           O
ATOM   5318  C1  POPEX 173      56.214  82.729  46.930  1.00  0.00           C
ATOM   5321  C2  POPEX 173      57.364  81.739  46.590  1.00  0.00           C
ATOM   5323  O21 POPEX 173      56.834  80.549  45.979  1.00  0.00           O
ATOM   5324  C21 POPEX 173      56.344  80.809  44.781  1.00  0.00           C
ATOM   5325  O22 POPEX 173      56.474  81.859  44.170  1.00  0.00           O
ATOM   5326  C22 POPEX 173      55.564  79.589  44.289  1.00  0.00           C
ATOM   5329  C3  POPEX 173      58.164  81.309  47.850  1.00  0.00           C
ATOM   5332  O31 POPEX 173      59.264  80.479  47.449  1.00  0.00           O
ATOM   5333  C31 POPEX 173      59.634  79.549  48.299  1.00  0.00           C
ATOM   5334  O32 POPEX 173      59.114  79.309  49.380  1.00  0.00           O
ATOM   5335  C32 POPEX 173      60.734  78.689  47.691  1.00  0.00           C
ATOM   5338  C23 POPEX 173      54.784  79.859  42.990  1.00  0.00           C
ATOM   5341  C24 POPEX 173      55.654  79.949  41.730  1.00  0.00           C
ATOM   5344  C25 POPEX 173      56.384  78.649  41.370  1.00  0.00           C
ATOM   5347  C26 POPEX 173      57.294  78.839  40.160  1.00  0.00           C
ATOM   5350  C27 POPEX 173      58.034  77.559  39.759  1.00  0.00           C
ATOM   5353  C28 POPEX 173      59.174  77.829  38.781  1.00  0.00           C
ATOM   5356  C29 POPEX 173      59.894  76.549  38.430  1.00  0.00           C
ATOM   5358 0C21 POPEX 173      60.644  76.319  37.340  1.00  0.00           C
ATOM   5360 1C21 POPEX 173      60.954  77.289  36.230  1.00  0.00           C
ATOM   5363 2C21 POPEX 173      60.544  76.729  34.860  1.00  0.00           C
ATOM   5366 3C21 POPEX 173      61.154  77.519  33.700  1.00  0.00           C
ATOM   5369 4C21 POPEX 173      60.464  77.199  32.369  1.00  0.00           C
ATOM   5372 5C21 POPEX 173      59.354  78.219  32.060  1.00  0.00           C
ATOM   5375 6C21 POPEX 173      58.354  77.719  31.010  1.00  0.00           C
ATOM   5378 7C21 POPEX 173      57.474  78.849  30.470  1.00  0.00           C
ATOM   5381 8C21 POPEX 173      56.624  78.429  29.280  1.00  0.00           C
ATOM   5385  C33 POPEX 173      61.584  79.359  46.590  1.00  0.00           C
ATOM   5388  C34 POPEX 173      60.864  79.339  45.230  1.00  0.00           C
ATOM   5391  C35 POPEX 173      61.334  80.489  44.340  1.00  0.00           C
ATOM   5394  C36 POPEX 173      60.374  80.859  43.200  1.00  0.00           C
ATOM   5397  C37 POPEX 173      60.874  82.079  42.421  1.00  0.00           C
ATOM   5400  C38 POPEX 173      60.694  81.899  40.910  1.00  0.00           C
ATOM   5403  C39 POPEX 173      61.234  83.089  40.111  1.00  0.00           C
ATOM   5406 0C31 POPEX 173      60.434  83.309  38.819  1.00  0.00           C
ATOM   5409 1C31 POPEX 173      61.134  84.239  37.831  1.00  0.00           C
ATOM   5412 2C31 POPEX 173      61.774  83.499  36.641  1.00  0.00           C
ATOM   5415 3C31 POPEX 173      62.874  82.509  37.031  1.00  0.00           C
ATOM   5418 4C31 POPEX 173      63.494  81.839  35.789  1.00  0.00           C
ATOM   5421 5C31 POPEX 173      64.584  80.809  36.130  1.00  0.00           C
ATOM   5424 6C31 POPEX 173      65.184  80.149  34.889  1.00  0.00           C
ATOM   5428  NH3 POPEY 174      14.934 123.599  -0.209  1.00  0.00           N
ATOM   5432  C12 POPEY 174      14.864 124.809   0.690  1.00  0.00           C
ATOM   5435  C11 POPEY 174      14.354 126.019  -0.100  1.00  0.00           C
ATOM   5438  P   POPEY 174      11.794 126.499   0.240  1.00  0.00           P
ATOM   5439  O13 POPEY 174      12.154 127.879   0.651  1.00  0.00           O
ATOM   5440  O14 POPEY 174      10.524 126.349  -0.509  1.00  0.00           O
ATOM   5441  O11 POPEY 174      11.694 125.569   1.520  1.00  0.00           O
ATOM   5442  O12 POPEY 174      13.004 125.829  -0.550  1.00  0.00           O
ATOM   5443  C1  POPEY 174      11.194 126.119   2.740  1.00  0.00           C
ATOM   5446  C2  POPEY 174      12.344 126.409   3.741  1.00  0.00           C
ATOM   5448  O21 POPEY 174      13.064 125.229   4.149  1.00  0.00           O
ATOM   5449  C21 POPEY 174      12.464 124.339   4.910  1.00  0.00           C
ATOM   5450  O22 POPEY 174      11.284 124.309   5.220  1.00  0.00           O
ATOM   5451  C22 POPEY 174      13.504 123.279   5.269  1.00  0.00           C
ATOM   5454  C3  POPEY 174      11.894 127.279   4.951  1.00  0.00           C
ATOM   5457  O31 POPEY 174      13.064 127.859   5.581  1.00  0.00           O
ATOM   5458  C31 POPEY 174      13.334 129.117   5.260  1.00  0.00           C
ATOM   5459  O32 POPEY 174      12.534 129.897   4.780  1.00  0.00           O
ATOM   5460  C32 POPEY 174      14.804 129.407   5.541  1.00  0.00           C
ATOM   5463  C23 POPEY 174      13.114 122.369   6.460  1.00  0.00           C
ATOM   5466  C24 POPEY 174      13.494 122.919   7.830  1.00  0.00           C
ATOM   5469  C25 POPEY 174      13.444 121.819   8.890  1.00  0.00           C
ATOM   5472  C26 POPEY 174      14.294 122.119  10.121  1.00  0.00           C
ATOM   5475  C27 POPEY 174      14.554 120.869  10.970  1.00  0.00           C
ATOM   5478  C28 POPEY 174      15.484 121.159  12.150  1.00  0.00           C
ATOM   5481  C29 POPEY 174      15.714 119.929  12.990  1.00  0.00           C
ATOM   5483 0C21 POPEY 174      15.824 119.899  14.331  1.00  0.00           C
ATOM   5485 1C21 POPEY 174      15.824 121.099  15.251  1.00  0.00           C
ATOM   5488 2C21 POPEY 174      17.044 121.099  16.181  1.00  0.00           C
ATOM   5491 3C21 POPEY 174      16.994 120.039  17.300  1.00  0.00           C
ATOM   5494 4C21 POPEY 174      18.244 119.159  17.351  1.00  0.00           C
ATOM   5497 5C21 POPEY 174      18.264 117.979  16.371  1.00  0.00           C
ATOM   5500 6C21 POPEY 174      19.514 117.129  16.600  1.00  0.00           C
ATOM   5503 7C21 POPEY 174      19.594 115.919  15.670  1.00  0.00           C
ATOM   5506 8C21 POPEY 174      20.804 115.029  15.950  1.00  0.00           C
ATOM   5510  C33 POPEY 174      15.454 128.537   6.641  1.00  0.00           C
ATOM   5513  C34 POPEY 174      15.934 127.149   6.181  1.00  0.00           C
ATOM   5516  C35 POPEY 174      16.774 126.449   7.270  1.00  0.00           C
ATOM   5519  C36 POPEY 174      17.064 124.979   6.970  1.00  0.00           C
ATOM   5522  C37 POPEY 174      17.674 124.249   8.170  1.00  0.00           C
ATOM   5525  C38 POPEY 174      17.814 122.729   7.960  1.00  0.00           C
ATOM   5528  C39 POPEY 174      18.364 122.029   9.220  1.00  0.00           C
ATOM   5531 0C31 POPEY 174      18.184 120.509   9.180  1.00  0.00           C
ATOM   5534 1C31 POPEY 174      18.804 119.809  10.399  1.00  0.00           C
ATOM   5537 2C31 POPEY 174      18.414 118.329  10.491  1.00  0.00           C
ATOM   5540 3C31 POPEY 174      19.204 117.579  11.571  1.00  0.00           C
ATOM   5543 4C31 POPEY 174      18.984 116.059  11.560  1.00  0.00           C
ATOM   5546 5C31 POPEY 174      17.504 115.659  11.701  1.00  0.00           C
ATOM   5549 6C31 POPEY 174      17.314 114.169  12.010  1.00  0.00           C
ATOM   5553  NH3 POPEZ 175      55.584  71.439   6.501  1.00  0.00           N
ATOM   5557  C12 POPEZ 175      56.024  70.409   5.490  1.00  0.00           C
ATOM   5560  C11 POPEZ 175      55.794  68.989   6.010  1.00  0.00           C
ATOM   5563  P   POPEZ 175      53.464  68.779   7.161  1.00  0.00           P
ATOM   5564  O13 POPEZ 175      53.694  70.079   7.821  1.00  0.00           O
ATOM   5565  O14 POPEZ 175      52.104  68.489   6.680  1.00  0.00           O
ATOM   5566  O11 POPEZ 175      54.024  67.579   8.021  1.00  0.00           O
ATOM   5567  O12 POPEZ 175      54.414  68.669   5.929  1.00  0.00           O
ATOM   5568  C1  POPEZ 175      54.694  67.859   9.250  1.00  0.00           C
ATOM   5571  C2  POPEZ 175      53.674  67.879  10.420  1.00  0.00           C
ATOM   5573  O21 POPEZ 175      54.004  68.779  11.490  1.00  0.00           O
ATOM   5574  C21 POPEZ 175      55.204  68.819  12.010  1.00  0.00           C
ATOM   5575  O22 POPEZ 175      56.184  68.159  11.710  1.00  0.00           O
ATOM   5576  C22 POPEZ 175      55.144  69.749  13.229  1.00  0.00           C
ATOM   5579  C3  POPEZ 175      53.364  66.429  10.900  1.00  0.00           C
ATOM   5582  O31 POPEZ 175      54.544  65.789  11.431  1.00  0.00           O
ATOM   5583  C31 POPEZ 175      54.614  65.729  12.751  1.00  0.00           C
ATOM   5584  O32 POPEZ 175      53.724  66.029  13.530  1.00  0.00           O
ATOM   5585  C32 POPEZ 175      56.014  65.319  13.181  1.00  0.00           C
ATOM   5588  C23 POPEZ 175      56.544  70.259  13.630  1.00  0.00           C
ATOM   5591  C24 POPEZ 175      56.584  70.959  15.000  1.00  0.00           C
ATOM   5594  C25 POPEZ 175      56.634  69.959  16.170  1.00  0.00           C
ATOM   5597  C26 POPEZ 175      57.124  70.599  17.480  1.00  0.00           C
ATOM   5600  C27 POPEZ 175      57.404  69.539  18.550  1.00  0.00           C
ATOM   5603  C28 POPEZ 175      57.844  70.099  19.910  1.00  0.00           C
ATOM   5606  C29 POPEZ 175      57.924  68.979  20.921  1.00  0.00           C
ATOM   5608 0C21 POPEZ 175      58.914  68.709  21.780  1.00  0.00           C
ATOM   5610 1C21 POPEZ 175      60.174  69.519  22.021  1.00  0.00           C
ATOM   5613 2C21 POPEZ 175      60.874  69.059  23.321  1.00  0.00           C
ATOM   5616 3C21 POPEZ 175      60.054  69.309  24.601  1.00  0.00           C
ATOM   5619 4C21 POPEZ 175      60.584  68.519  25.809  1.00  0.00           C
ATOM   5622 5C21 POPEZ 175      59.704  68.639  27.059  1.00  0.00           C
ATOM   5625 6C21 POPEZ 175      58.384  67.859  26.930  1.00  0.00           C
ATOM   5628 7C21 POPEZ 175      57.514  67.919  28.191  1.00  0.00           C
ATOM   5631 8C21 POPEZ 175      56.214  67.129  28.061  1.00  0.00           C
ATOM   5635  C33 POPEZ 175      56.264  65.749  14.641  1.00  0.00           C
ATOM   5638  C34 POPEZ 175      57.704  65.509  15.061  1.00  0.00           C
ATOM   5641  C35 POPEZ 175      58.014  66.059  16.460  1.00  0.00           C
ATOM   5644  C36 POPEZ 175      58.444  64.979  17.459  1.00  0.00           C
ATOM   5647  C37 POPEZ 175      58.704  65.579  18.851  1.00  0.00           C
ATOM   5650  C38 POPEZ 175      59.084  64.519  19.889  1.00  0.00           C
ATOM   5653  C39 POPEZ 175      59.384  65.139  21.259  1.00  0.00           C
ATOM   5656 0C31 POPEZ 175      59.994  64.139  22.250  1.00  0.00           C
ATOM   5659 1C31 POPEZ 175      60.524  64.809  23.531  1.00  0.00           C
ATOM   5662 2C31 POPEZ 175      61.574  63.959  24.260  1.00  0.00           C
ATOM   5665 3C31 POPEZ 175      61.004  62.799  25.080  1.00  0.00           C
ATOM   5668 4C31 POPEZ 175      60.594  63.209  26.511  1.00  0.00           C
ATOM   5671 5C31 POPEZ 175      60.354  62.009  27.420  1.00  0.00           C
ATOM   5674 6C31 POPEZ 175      59.874  62.399  28.820  1.00  0.00           C
ATOM   5678  NH3 POPEa 176      -0.534  98.659  40.511  1.00  0.00           N
ATOM   5682  C12 POPEa 176       0.716  98.739  41.361  1.00  0.00           C
ATOM   5685  C11 POPEa 176       1.926  98.159  40.619  1.00  0.00           C
ATOM   5688  P   POPEa 176       4.266  99.259  40.140  1.00  0.00           P
ATOM   5689  O13 POPEa 176       3.976 100.709  39.971  1.00  0.00           O
ATOM   5690  O14 POPEa 176       5.626  98.879  40.590  1.00  0.00           O
ATOM   5691  O11 POPEa 176       3.956  98.449  38.830  1.00  0.00           O
ATOM   5692  O12 POPEa 176       3.176  98.679  41.130  1.00  0.00           O
ATOM   5693  C1  POPEa 176       4.376  98.959  37.580  1.00  0.00           C
ATOM   5696  C2  POPEa 176       4.406  97.809  36.529  1.00  0.00           C
ATOM   5698  O21 POPEa 176       4.696  98.349  35.220  1.00  0.00           O
ATOM   5699  C21 POPEa 176       3.766  99.129  34.689  1.00  0.00           C
ATOM   5700  O22 POPEa 176       2.766  99.539  35.250  1.00  0.00           O
ATOM   5701  C22 POPEa 176       4.166  99.539  33.281  1.00  0.00           C
ATOM   5704  C3  POPEa 176       3.166  96.849  36.550  1.00  0.00           C
ATOM   5707  O31 POPEa 176       3.426  95.669  35.770  1.00  0.00           O
ATOM   5708  C31 POPEa 176       2.756  95.499  34.640  1.00  0.00           C
ATOM   5709  O32 POPEa 176       1.866  96.229  34.220  1.00  0.00           O
ATOM   5710  C32 POPEa 176       3.316  94.249  33.970  1.00  0.00           C
ATOM   5713  C23 POPEa 176       2.946  99.949  32.420  1.00  0.00           C
ATOM   5716  C24 POPEa 176       2.296  98.759  31.720  1.00  0.00           C
ATOM   5719  C25 POPEa 176       1.246  99.189  30.680  1.00  0.00           C
ATOM   5722  C26 POPEa 176       0.706  97.999  29.889  1.00  0.00           C
ATOM   5725  C27 POPEa 176       0.156  98.389  28.510  1.00  0.00           C
ATOM   5728  C28 POPEa 176      -0.234  97.209  27.590  1.00  0.00           C
ATOM   5731  C29 POPEa 176       0.946  96.289  27.360  1.00  0.00           C
ATOM   5733 0C21 POPEa 176       1.686  96.159  26.250  1.00  0.00           C
ATOM   5735 1C21 POPEa 176       1.526  96.919  24.959  1.00  0.00           C
ATOM   5738 2C21 POPEa 176       0.406  96.359  24.060  1.00  0.00           C
ATOM   5741 3C21 POPEa 176       0.416  94.829  23.949  1.00  0.00           C
ATOM   5744 4C21 POPEa 176      -0.464  94.299  22.810  1.00  0.00           C
ATOM   5747 5C21 POPEa 176      -0.554  92.769  22.831  1.00  0.00           C
ATOM   5750 6C21 POPEa 176      -1.264  92.209  21.600  1.00  0.00           C
ATOM   5753 7C21 POPEa 176      -1.174  90.679  21.530  1.00  0.00           C
ATOM   5756 8C21 POPEa 176      -0.294  90.189  20.380  1.00  0.00           C
ATOM   5760  C33 POPEa 176       2.646  93.839  32.639  1.00  0.00           C
ATOM   5763  C34 POPEa 176       3.666  93.559  31.520  1.00  0.00           C
ATOM   5766  C35 POPEa 176       4.076  94.809  30.740  1.00  0.00           C
ATOM   5769  C36 POPEa 176       4.986  94.459  29.550  1.00  0.00           C
ATOM   5772  C37 POPEa 176       5.096  95.589  28.521  1.00  0.00           C
ATOM   5775  C38 POPEa 176       5.926  95.149  27.299  1.00  0.00           C
ATOM   5778  C39 POPEa 176       5.686  96.019  26.061  1.00  0.00           C
ATOM   5781 0C31 POPEa 176       6.476  95.499  24.851  1.00  0.00           C
ATOM   5784 1C31 POPEa 176       5.706  95.659  23.521  1.00  0.00           C
ATOM   5787 2C31 POPEa 176       6.496  95.179  22.299  1.00  0.00           C
ATOM   5790 3C31 POPEa 176       7.136  93.789  22.471  1.00  0.00           C
ATOM   5793 4C31 POPEa 176       7.666  93.229  21.151  1.00  0.00           C
ATOM   5796 5C31 POPEa 176       8.136  91.779  21.270  1.00  0.00           C
ATOM   5799 6C31 POPEa 176       8.616  91.229  19.930  1.00  0.00           C
ATOM   5803  NH3 POPEb 177      76.274  26.709  47.730  1.00  0.00           N
ATOM   5807  C12 POPEb 177      77.034  27.959  48.090  1.00  0.00           C
ATOM   5810  C11 POPEb 177      76.784  28.419  49.539  1.00  0.00           C
ATOM   5813  P   POPEb 177      78.784  29.989  50.391  1.00  0.00           P
ATOM   5814  O13 POPEb 177      79.624  28.769  50.321  1.00  0.00           O
ATOM   5815  O14 POPEb 177      78.654  30.699  51.691  1.00  0.00           O
ATOM   5816  O11 POPEb 177      79.394  30.999  49.321  1.00  0.00           O
ATOM   5817  O12 POPEb 177      77.344  29.699  49.799  1.00  0.00           O
ATOM   5818  C1  POPEb 177      79.554  30.579  47.969  1.00  0.00           C
ATOM   5821  C2  POPEb 177      79.544  31.819  47.039  1.00  0.00           C
ATOM   5823  O21 POPEb 177      79.054  31.449  45.729  1.00  0.00           O
ATOM   5824  C21 POPEb 177      77.714  31.399  45.700  1.00  0.00           C
ATOM   5825  O22 POPEb 177      76.984  31.369  46.670  1.00  0.00           O
ATOM   5826  C22 POPEb 177      77.274  31.269  44.240  1.00  0.00           C
ATOM   5829  C3  POPEb 177      80.984  32.369  46.910  1.00  0.00           C
ATOM   5832  O31 POPEb 177      81.054  33.659  46.270  1.00  0.00           O
ATOM   5833  C31 POPEb 177      81.284  34.709  47.061  1.00  0.00           C
ATOM   5834  O32 POPEb 177      81.594  34.639  48.241  1.00  0.00           O
ATOM   5835  C32 POPEb 177      81.184  35.979  46.210  1.00  0.00           C
ATOM   5838  C23 POPEb 177      75.794  30.819  44.090  1.00  0.00           C
ATOM   5841  C24 POPEb 177      75.094  31.429  42.860  1.00  0.00           C
ATOM   5844  C25 POPEb 177      75.254  30.639  41.560  1.00  0.00           C
ATOM   5847  C26 POPEb 177      76.384  31.099  40.630  1.00  0.00           C
ATOM   5850  C27 POPEb 177      76.204  32.529  40.100  1.00  0.00           C
ATOM   5853  C28 POPEb 177      76.354  32.619  38.569  1.00  0.00           C
ATOM   5856  C29 POPEb 177      77.744  32.269  38.101  1.00  0.00           C
ATOM   5858 0C21 POPEb 177      78.504  32.989  37.259  1.00  0.00           C
ATOM   5860 1C21 POPEb 177      78.134  34.319  36.641  1.00  0.00           C
ATOM   5863 2C21 POPEb 177      79.384  35.069  36.151  1.00  0.00           C
ATOM   5866 3C21 POPEb 177      80.304  35.549  37.290  1.00  0.00           C
ATOM   5869 4C21 POPEb 177      81.744  35.839  36.830  1.00  0.00           C
ATOM   5872 5C21 POPEb 177      82.524  34.569  36.470  1.00  0.00           C
ATOM   5875 6C21 POPEb 177      83.984  34.859  36.151  1.00  0.00           C
ATOM   5878 7C21 POPEb 177      84.754  33.599  35.729  1.00  0.00           C
ATOM   5881 8C21 POPEb 177      86.254  33.869  35.610  1.00  0.00           C
ATOM   5885  C33 POPEb 177      81.454  37.319  46.940  1.00  0.00           C
ATOM   5888  C34 POPEb 177      81.794  38.449  45.939  1.00  0.00           C
ATOM   5891  C35 POPEb 177      83.294  38.729  45.811  1.00  0.00           C
ATOM   5894  C36 POPEb 177      83.744  39.149  44.391  1.00  0.00           C
ATOM   5897  C37 POPEb 177      83.284  40.559  43.970  1.00  0.00           C
ATOM   5900  C38 POPEb 177      83.764  40.959  42.561  1.00  0.00           C
ATOM   5903  C39 POPEb 177      82.714  40.729  41.460  1.00  0.00           C
ATOM   5906 0C31 POPEb 177      83.264  40.999  40.041  1.00  0.00           C
ATOM   5909 1C31 POPEb 177      82.214  40.829  38.931  1.00  0.00           C
ATOM   5912 2C31 POPEb 177      82.834  40.919  37.531  1.00  0.00           C
ATOM   5915 3C31 POPEb 177      81.814  40.779  36.389  1.00  0.00           C
ATOM   5918 4C31 POPEb 177      82.454  40.819  35.000  1.00  0.00           C
ATOM   5921 5C31 POPEb 177      81.444  40.569  33.870  1.00  0.00           C
ATOM   5924 6C31 POPEb 177      82.084  40.539  32.480  1.00  0.00           C
ATOM   5928  NH3 POPEc 178      26.124 109.039   0.841  1.00  0.00           N
ATOM   5932  C12 POPEc 178      26.954 110.179   1.360  1.00  0.00           C
ATOM   5935  C11 POPEc 178      26.374 110.779   2.640  1.00  0.00           C
ATOM   5938  P   POPEc 178      26.704 113.369   2.891  1.00  0.00           P
ATOM   5939  O13 POPEc 178      26.924 113.879   1.520  1.00  0.00           O
ATOM   5940  O14 POPEc 178      25.354 113.499   3.450  1.00  0.00           O
ATOM   5941  O11 POPEc 178      27.754 114.099   3.820  1.00  0.00           O
ATOM   5942  O12 POPEc 178      27.194 111.879   3.021  1.00  0.00           O
ATOM   5943  C1  POPEc 178      27.894 113.739   5.200  1.00  0.00           C
ATOM   5946  C2  POPEc 178      29.344 113.349   5.570  1.00  0.00           C
ATOM   5948  O21 POPEc 178      29.374 113.179   7.001  1.00  0.00           O
ATOM   5949  C21 POPEc 178      30.054 112.139   7.451  1.00  0.00           C
ATOM   5950  O22 POPEc 178      30.544 111.259   6.771  1.00  0.00           O
ATOM   5951  C22 POPEc 178      30.184 112.299   8.970  1.00  0.00           C
ATOM   5954  C3  POPEc 178      30.364 114.449   5.151  1.00  0.00           C
ATOM   5957  O31 POPEc 178      31.354 114.729   6.189  1.00  0.00           O
ATOM   5958  C31 POPEc 178      31.024 115.729   7.001  1.00  0.00           C
ATOM   5959  O32 POPEc 178      30.034 116.439   6.880  1.00  0.00           O
ATOM   5960  C32 POPEc 178      32.154 115.959   8.010  1.00  0.00           C
ATOM   5963  C23 POPEc 178      30.424 110.989   9.760  1.00  0.00           C
ATOM   5966  C24 POPEc 178      30.754 111.329  11.220  1.00  0.00           C
ATOM   5969  C25 POPEc 178      30.764 110.149  12.191  1.00  0.00           C
ATOM   5972  C26 POPEc 178      30.974 110.649  13.630  1.00  0.00           C
ATOM   5975  C27 POPEc 178      30.634 109.639  14.731  1.00  0.00           C
ATOM   5978  C28 POPEc 178      30.724 110.269  16.130  1.00  0.00           C
ATOM   5981  C29 POPEc 178      30.264 109.319  17.211  1.00  0.00           C
ATOM   5983 0C21 POPEc 178      29.604 109.629  18.340  1.00  0.00           C
ATOM   5985 1C21 POPEc 178      29.214 110.999  18.810  1.00  0.00           C
ATOM   5988 2C21 POPEc 178      27.694 111.229  18.660  1.00  0.00           C
ATOM   5991 3C21 POPEc 178      27.214 112.519  19.350  1.00  0.00           C
ATOM   5994 4C21 POPEc 178      25.684 112.689  19.229  1.00  0.00           C
ATOM   5997 5C21 POPEc 178      25.164 113.969  19.889  1.00  0.00           C
ATOM   6000 6C21 POPEc 178      23.624 113.989  19.959  1.00  0.00           C
ATOM   6003 7C21 POPEc 178      23.064 115.199  20.719  1.00  0.00           C
ATOM   6006 8C21 POPEc 178      21.534 115.189  20.821  1.00  0.00           C
ATOM   6010  C33 POPEc 178      31.794 115.979   9.521  1.00  0.00           C
ATOM   6013  C34 POPEc 178      33.064 116.199  10.359  1.00  0.00           C
ATOM   6016  C35 POPEc 178      32.784 116.499  11.840  1.00  0.00           C
ATOM   6019  C36 POPEc 178      34.044 116.939  12.610  1.00  0.00           C
ATOM   6022  C37 POPEc 178      33.844 118.269  13.359  1.00  0.00           C
ATOM   6025  C38 POPEc 178      33.224 118.139  14.760  1.00  0.00           C
ATOM   6028  C39 POPEc 178      34.174 117.439  15.740  1.00  0.00           C
ATOM   6031 0C31 POPEc 178      33.914 117.769  17.211  1.00  0.00           C
ATOM   6034 1C31 POPEc 178      34.734 116.889  18.170  1.00  0.00           C
ATOM   6037 2C31 POPEc 178      36.254 116.959  17.969  1.00  0.00           C
ATOM   6040 3C31 POPEc 178      37.024 115.959  18.851  1.00  0.00           C
ATOM   6043 4C31 POPEc 178      37.054 116.339  20.331  1.00  0.00           C
ATOM   6046 5C31 POPEc 178      37.834 115.339  21.180  1.00  0.00           C
ATOM   6049 6C31 POPEc 178      37.924 115.719  22.660  1.00  0.00           C
ATOM   6053  NH3 POPEd 179      27.054   8.409   2.500  1.00  0.00           N
ATOM   6057  C12 POPEd 179      28.474   8.819   2.200  1.00  0.00           C
ATOM   6060  C11 POPEd 179      28.624  10.349   2.061  1.00  0.00           C
ATOM   6063  P   POPEd 179      31.064  10.879   2.921  1.00  0.00           P
ATOM   6064  O13 POPEd 179      32.034   9.799   2.630  1.00  0.00           O
ATOM   6065  O14 POPEd 179      31.634  12.239   2.881  1.00  0.00           O
ATOM   6066  O11 POPEd 179      30.264  10.619   4.261  1.00  0.00           O
ATOM   6067  O12 POPEd 179      29.984  10.719   1.771  1.00  0.00           O
ATOM   6068  C1  POPEd 179      30.594  11.309   5.481  1.00  0.00           C
ATOM   6071  C2  POPEd 179      29.574  10.939   6.601  1.00  0.00           C
ATOM   6073  O21 POPEd 179      29.824  11.609   7.859  1.00  0.00           O
ATOM   6074  C21 POPEd 179      30.864  11.219   8.590  1.00  0.00           C
ATOM   6075  O22 POPEd 179      31.844  10.629   8.170  1.00  0.00           O
ATOM   6076  C22 POPEd 179      30.644  11.649  10.050  1.00  0.00           C
ATOM   6079  C3  POPEd 179      29.404   9.399   6.791  1.00  0.00           C
ATOM   6082  O31 POPEd 179      28.434   9.119   7.830  1.00  0.00           O
ATOM   6083  C31 POPEd 179      28.834   8.299   8.800  1.00  0.00           C
ATOM   6084  O32 POPEd 179      29.884   7.689   8.819  1.00  0.00           O
ATOM   6085  C32 POPEd 179      27.794   8.269   9.910  1.00  0.00           C
ATOM   6088  C23 POPEd 179      31.564  10.889  11.041  1.00  0.00           C
ATOM   6091  C24 POPEd 179      31.524  11.459  12.470  1.00  0.00           C
ATOM   6094  C25 POPEd 179      32.444  10.709  13.471  1.00  0.00           C
ATOM   6097  C26 POPEd 179      32.764  11.509  14.750  1.00  0.00           C
ATOM   6100  C27 POPEd 179      33.104  10.609  15.950  1.00  0.00           C
ATOM   6103  C28 POPEd 179      33.584  11.349  17.211  1.00  0.00           C
ATOM   6106  C29 POPEd 179      35.044  11.739  17.150  1.00  0.00           C
ATOM   6108 0C21 POPEd 179      35.684  12.599  17.960  1.00  0.00           C
ATOM   6110 1C21 POPEd 179      35.104  13.379  19.121  1.00  0.00           C
ATOM   6113 2C21 POPEd 179      34.624  12.569  20.339  1.00  0.00           C
ATOM   6116 3C21 POPEd 179      35.704  11.639  20.921  1.00  0.00           C
ATOM   6119 4C21 POPEd 179      35.424  11.139  22.351  1.00  0.00           C
ATOM   6122 5C21 POPEd 179      34.124  10.339  22.520  1.00  0.00           C
ATOM   6125 6C21 POPEd 179      34.124   9.519  23.820  1.00  0.00           C
ATOM   6128 7C21 POPEd 179      32.784   8.829  24.130  1.00  0.00           C
ATOM   6131 8C21 POPEd 179      32.844   7.959  25.391  1.00  0.00           C
ATOM   6135  C33 POPEd 179      28.224   7.359  11.090  1.00  0.00           C
ATOM   6138  C34 POPEd 179      27.594   7.759  12.431  1.00  0.00           C
ATOM   6141  C35 POPEd 179      26.234   7.119  12.731  1.00  0.00           C
ATOM   6144  C36 POPEd 179      26.324   5.789  13.490  1.00  0.00           C
ATOM   6147  C37 POPEd 179      25.974   5.939  14.980  1.00  0.00           C
ATOM   6150  C38 POPEd 179      26.044   4.619  15.760  1.00  0.00           C
ATOM   6153  C39 POPEd 179      25.464   4.699  17.180  1.00  0.00           C
ATOM   6156 0C31 POPEd 179      26.214   5.649  18.120  1.00  0.00           C
ATOM   6159 1C31 POPEd 179      25.754   5.559  19.590  1.00  0.00           C
ATOM   6162 2C31 POPEd 179      24.344   6.139  19.811  1.00  0.00           C
ATOM   6165 3C31 POPEd 179      23.854   6.019  21.270  1.00  0.00           C
ATOM   6168 4C31 POPEd 179      23.324   4.629  21.621  1.00  0.00           C
ATOM   6171 5C31 POPEd 179      22.904   4.509  23.090  1.00  0.00           C
ATOM   6174 6C31 POPEd 179      22.214   3.179  23.430  1.00  0.00           C
ATOM   6178  NH3 POPEe 180      28.604  45.729   5.300  1.00  0.00           N
ATOM   6182  C12 POPEe 180      27.694  45.109   4.280  1.00  0.00           C
ATOM   6185  C11 POPEe 180      26.974  43.849   4.810  1.00  0.00           C
ATOM   6188  P   POPEe 180      24.794  43.089   6.001  1.00  0.00           P
ATOM   6189  O13 POPEe 180      24.984  41.879   5.200  1.00  0.00           O
ATOM   6190  O14 POPEe 180      23.474  43.729   5.841  1.00  0.00           O
ATOM   6191  O11 POPEe 180      24.904  42.739   7.530  1.00  0.00           O
ATOM   6192  O12 POPEe 180      25.914  44.189   5.729  1.00  0.00           O
ATOM   6193  C1  POPEe 180      26.094  42.139   8.041  1.00  0.00           C
ATOM   6196  C2  POPEe 180      26.264  42.439   9.550  1.00  0.00           C
ATOM   6198  O21 POPEe 180      25.174  41.889  10.321  1.00  0.00           O
ATOM   6199  C21 POPEe 180      25.404  40.629  10.670  1.00  0.00           C
ATOM   6200  O22 POPEe 180      26.414  39.989  10.410  1.00  0.00           O
ATOM   6201  C22 POPEe 180      24.254  40.089  11.530  1.00  0.00           C
ATOM   6204  C3  POPEe 180      26.344  43.979   9.760  1.00  0.00           C
ATOM   6207  O31 POPEe 180      26.754  44.339  11.090  1.00  0.00           O
ATOM   6208  C31 POPEe 180      25.844  44.449  12.080  1.00  0.00           C
ATOM   6209  O32 POPEe 180      26.154  44.319  13.260  1.00  0.00           O
ATOM   6210  C32 POPEe 180      24.454  44.879  11.620  1.00  0.00           C
ATOM   6213  C23 POPEe 180      24.744  38.879  12.351  1.00  0.00           C
ATOM   6216  C24 POPEe 180      23.694  38.269  13.281  1.00  0.00           C
ATOM   6219  C25 POPEe 180      23.824  38.709  14.740  1.00  0.00           C
ATOM   6222  C26 POPEe 180      22.974  37.829  15.680  1.00  0.00           C
ATOM   6225  C27 POPEe 180      23.034  38.259  17.160  1.00  0.00           C
ATOM   6228  C28 POPEe 180      22.314  37.229  18.061  1.00  0.00           C
ATOM   6231  C29 POPEe 180      21.914  37.609  19.470  1.00  0.00           C
ATOM   6233 0C21 POPEe 180      22.504  38.459  20.339  1.00  0.00           C
ATOM   6235 1C21 POPEe 180      23.794  39.219  20.170  1.00  0.00           C
ATOM   6238 2C21 POPEe 180      24.564  39.399  21.490  1.00  0.00           C
ATOM   6241 3C21 POPEe 180      25.114  38.079  22.059  1.00  0.00           C
ATOM   6244 4C21 POPEe 180      26.094  38.289  23.230  1.00  0.00           C
ATOM   6247 5C21 POPEe 180      26.784  36.999  23.700  1.00  0.00           C
ATOM   6250 6C21 POPEe 180      25.864  35.999  24.420  1.00  0.00           C
ATOM   6253 7C21 POPEe 180      25.284  36.529  25.740  1.00  0.00           C
ATOM   6256 8C21 POPEe 180      24.484  35.489  26.520  1.00  0.00           C
ATOM   6260  C33 POPEe 180      23.464  45.199  12.760  1.00  0.00           C
ATOM   6263  C34 POPEe 180      22.284  46.059  12.270  1.00  0.00           C
ATOM   6266  C35 POPEe 180      22.654  47.539  12.049  1.00  0.00           C
ATOM   6269  C36 POPEe 180      22.574  48.359  13.341  1.00  0.00           C
ATOM   6272  C37 POPEe 180      23.274  49.719  13.260  1.00  0.00           C
ATOM   6275  C38 POPEe 180      22.934  50.599  14.470  1.00  0.00           C
ATOM   6278  C39 POPEe 180      24.044  51.589  14.851  1.00  0.00           C
ATOM   6281 0C31 POPEe 180      23.574  52.599  15.911  1.00  0.00           C
ATOM   6284 1C31 POPEe 180      24.714  53.469  16.460  1.00  0.00           C
ATOM   6287 2C31 POPEe 180      24.234  54.839  16.970  1.00  0.00           C
ATOM   6290 3C31 POPEe 180      23.114  54.799  18.010  1.00  0.00           C
ATOM   6293 4C31 POPEe 180      23.584  54.339  19.400  1.00  0.00           C
ATOM   6296 5C31 POPEe 180      22.444  54.329  20.420  1.00  0.00           C
ATOM   6299 6C31 POPEe 180      22.914  54.019  21.840  1.00  0.00           C
ATOM   6303  NH3 POPEf 181      82.184 106.119   3.190  1.00  0.00           N
ATOM   6307  C12 POPEf 181      81.184 107.019   3.871  1.00  0.00           C
ATOM   6310  C11 POPEf 181      81.474 108.519   3.701  1.00  0.00           C
ATOM   6313  P   POPEf 181      80.534 110.839   4.361  1.00  0.00           P
ATOM   6314  O13 POPEf 181      81.354 111.369   3.260  1.00  0.00           O
ATOM   6315  O14 POPEf 181      79.204 111.459   4.580  1.00  0.00           O
ATOM   6316  O11 POPEf 181      81.414 110.889   5.660  1.00  0.00           O
ATOM   6317  O12 POPEf 181      80.364 109.269   4.210  1.00  0.00           O
ATOM   6318  C1  POPEf 181      81.044 110.509   6.970  1.00  0.00           C
ATOM   6321  C2  POPEf 181      81.124 111.759   7.881  1.00  0.00           C
ATOM   6323  O21 POPEf 181      82.094 111.509   8.920  1.00  0.00           O
ATOM   6324  C21 POPEf 181      81.784 111.419  10.200  1.00  0.00           C
ATOM   6325  O22 POPEf 181      80.674 111.319  10.690  1.00  0.00           O
ATOM   6326  C22 POPEf 181      83.094 111.379  10.990  1.00  0.00           C
ATOM   6329  C3  POPEf 181      79.714 112.299   8.281  1.00  0.00           C
ATOM   6332  O31 POPEf 181      79.864 113.529   9.010  1.00  0.00           O
ATOM   6333  C31 POPEf 181      79.104 113.839  10.069  1.00  0.00           C
ATOM   6334  O32 POPEf 181      79.374 114.749  10.841  1.00  0.00           O
ATOM   6335  C32 POPEf 181      77.804 113.039  10.181  1.00  0.00           C
ATOM   6338  C23 POPEf 181      82.864 111.389  12.521  1.00  0.00           C
ATOM   6341  C24 POPEf 181      84.194 111.329  13.271  1.00  0.00           C
ATOM   6344  C25 POPEf 181      84.084 111.589  14.781  1.00  0.00           C
ATOM   6347  C26 POPEf 181      85.474 111.639  15.431  1.00  0.00           C
ATOM   6350  C27 POPEf 181      85.514 112.369  16.790  1.00  0.00           C
ATOM   6353  C28 POPEf 181      86.074 113.809  16.681  1.00  0.00           C
ATOM   6356  C29 POPEf 181      85.164 114.769  15.961  1.00  0.00           C
ATOM   6358 0C21 POPEf 181      84.894 116.039  16.301  1.00  0.00           C
ATOM   6360 1C21 POPEf 181      85.464 116.779  17.480  1.00  0.00           C
ATOM   6363 2C21 POPEf 181      86.874 117.299  17.180  1.00  0.00           C
ATOM   6366 3C21 POPEf 181      87.414 118.189  18.309  1.00  0.00           C
ATOM   6369 4C21 POPEf 181      88.864 118.639  18.090  1.00  0.00           C
ATOM   6372 5C21 POPEf 181      89.064 119.499  16.830  1.00  0.00           C
ATOM   6375 6C21 POPEf 181      90.464 120.109  16.750  1.00  0.00           C
ATOM   6378 7C21 POPEf 181      90.654 120.999  15.521  1.00  0.00           C
ATOM   6381 8C21 POPEf 181      92.034 121.659  15.460  1.00  0.00           C
ATOM   6385  C33 POPEf 181      76.784 113.759  11.090  1.00  0.00           C
ATOM   6388  C34 POPEf 181      75.564 112.919  11.509  1.00  0.00           C
ATOM   6391  C35 POPEf 181      74.684 113.709  12.480  1.00  0.00           C
ATOM   6394  C36 POPEf 181      73.784 112.879  13.411  1.00  0.00           C
ATOM   6397  C37 POPEf 181      73.314 113.719  14.609  1.00  0.00           C
ATOM   6400  C38 POPEf 181      72.424 112.959  15.599  1.00  0.00           C
ATOM   6403  C39 POPEf 181      71.874 113.859  16.710  1.00  0.00           C
ATOM   6406 0C31 POPEf 181      72.964 114.449  17.621  1.00  0.00           C
ATOM   6409 1C31 POPEf 181      72.394 115.409  18.670  1.00  0.00           C
ATOM   6412 2C31 POPEf 181      73.494 115.899  19.620  1.00  0.00           C
ATOM   6415 3C31 POPEf 181      72.974 116.729  20.789  1.00  0.00           C
ATOM   6418 4C31 POPEf 181      72.144 115.899  21.780  1.00  0.00           C
ATOM   6421 5C31 POPEf 181      71.964 116.579  23.140  1.00  0.00           C
ATOM   6424 6C31 POPEf 181      71.164 115.729  24.130  1.00  0.00           C
ATOM   6428  NH3 POPEg 182      49.994  39.249  45.520  1.00  0.00           N
ATOM   6432  C12 POPEg 182      49.124  39.769  46.630  1.00  0.00           C
ATOM   6435  C11 POPEg 182      47.934  38.849  46.901  1.00  0.00           C
ATOM   6438  P   POPEg 182      45.784  39.009  48.380  1.00  0.00           P
ATOM   6439  O13 POPEg 182      45.454  37.609  48.071  1.00  0.00           O
ATOM   6440  O14 POPEg 182      45.374  39.559  49.679  1.00  0.00           O
ATOM   6441  O11 POPEg 182      45.124  39.829  47.241  1.00  0.00           O
ATOM   6442  O12 POPEg 182      47.334  39.209  48.151  1.00  0.00           O
ATOM   6443  C1  POPEg 182      45.144  41.259  47.290  1.00  0.00           C
ATOM   6446  C2  POPEg 182      43.784  41.789  46.810  1.00  0.00           C
ATOM   6448  O21 POPEg 182      43.184  40.949  45.811  1.00  0.00           O
ATOM   6449  C21 POPEg 182      43.864  40.809  44.679  1.00  0.00           C
ATOM   6450  O22 POPEg 182      44.974  41.239  44.421  1.00  0.00           O
ATOM   6451  C22 POPEg 182      43.014  39.969  43.741  1.00  0.00           C
ATOM   6454  C3  POPEg 182      43.854  43.259  46.350  1.00  0.00           C
ATOM   6457  O31 POPEg 182      42.554  43.869  46.389  1.00  0.00           O
ATOM   6458  C31 POPEg 182      41.864  43.849  45.261  1.00  0.00           C
ATOM   6459  O32 POPEg 182      42.274  43.449  44.180  1.00  0.00           O
ATOM   6460  C32 POPEg 182      40.484  44.449  45.560  1.00  0.00           C
ATOM   6463  C23 POPEg 182      43.674  39.769  42.360  1.00  0.00           C
ATOM   6466  C24 POPEg 182      42.754  39.049  41.370  1.00  0.00           C
ATOM   6469  C25 POPEg 182      43.214  39.269  39.930  1.00  0.00           C
ATOM   6472  C26 POPEg 182      42.424  38.479  38.880  1.00  0.00           C
ATOM   6475  C27 POPEg 182      42.974  38.779  37.480  1.00  0.00           C
ATOM   6478  C28 POPEg 182      42.154  38.129  36.351  1.00  0.00           C
ATOM   6481  C29 POPEg 182      42.464  36.679  36.130  1.00  0.00           C
ATOM   6483 0C21 POPEg 182      42.904  36.109  34.991  1.00  0.00           C
ATOM   6485 1C21 POPEg 182      43.184  36.799  33.670  1.00  0.00           C
ATOM   6488 2C21 POPEg 182      42.444  36.159  32.480  1.00  0.00           C
ATOM   6491 3C21 POPEg 182      42.864  34.709  32.200  1.00  0.00           C
ATOM   6494 4C21 POPEg 182      42.344  34.199  30.851  1.00  0.00           C
ATOM   6497 5C21 POPEg 182      42.704  32.719  30.619  1.00  0.00           C
ATOM   6500 6C21 POPEg 182      42.284  32.239  29.229  1.00  0.00           C
ATOM   6503 7C21 POPEg 182      42.594  30.749  29.000  1.00  0.00           C
ATOM   6506 8C21 POPEg 182      42.354  30.309  27.550  1.00  0.00           C
ATOM   6510  C33 POPEg 182      39.404  44.109  44.520  1.00  0.00           C
ATOM   6513  C34 POPEg 182      39.584  44.849  43.190  1.00  0.00           C
ATOM   6516  C35 POPEg 182      38.534  44.449  42.151  1.00  0.00           C
ATOM   6519  C36 POPEg 182      37.394  45.459  41.961  1.00  0.00           C
ATOM   6522  C37 POPEg 182      36.314  44.919  41.021  1.00  0.00           C
ATOM   6525  C38 POPEg 182      35.364  45.979  40.450  1.00  0.00           C
ATOM   6528  C39 POPEg 182      35.984  46.799  39.311  1.00  0.00           C
ATOM   6531 0C31 POPEg 182      34.944  47.549  38.470  1.00  0.00           C
ATOM   6534 1C31 POPEg 182      35.574  48.349  37.319  1.00  0.00           C
ATOM   6537 2C31 POPEg 182      34.564  48.769  36.241  1.00  0.00           C
ATOM   6540 3C31 POPEg 182      33.464  49.719  36.741  1.00  0.00           C
ATOM   6543 4C31 POPEg 182      32.564  50.189  35.580  1.00  0.00           C
ATOM   6546 5C31 POPEg 182      31.464  51.159  36.021  1.00  0.00           C
ATOM   6549 6C31 POPEg 182      30.744  51.849  34.860  1.00  0.00           C
ATOM   6553  NH3 POPEh 183      39.434  85.779  48.671  1.00  0.00           N
ATOM   6557  C12 POPEh 183      40.834  85.179  48.710  1.00  0.00           C
ATOM   6560  C11 POPEh 183      41.014  84.209  49.890  1.00  0.00           C
ATOM   6563  P   POPEh 183      43.624  83.859  49.840  1.00  0.00           P
ATOM   6564  O13 POPEh 183      43.704  85.059  50.700  1.00  0.00           O
ATOM   6565  O14 POPEh 183      44.544  82.739  50.139  1.00  0.00           O
ATOM   6566  O11 POPEh 183      43.854  84.299  48.340  1.00  0.00           O
ATOM   6567  O12 POPEh 183      42.124  83.319  49.729  1.00  0.00           O
ATOM   6568  C1  POPEh 183      45.114  84.789  47.871  1.00  0.00           C
ATOM   6571  C2  POPEh 183      45.734  83.729  46.930  1.00  0.00           C
ATOM   6573  O21 POPEh 183      46.864  84.259  46.199  1.00  0.00           O
ATOM   6574  C21 POPEh 183      46.644  85.059  45.160  1.00  0.00           C
ATOM   6575  O22 POPEh 183      45.574  85.419  44.741  1.00  0.00           O
ATOM   6576  C22 POPEh 183      47.994  85.519  44.590  1.00  0.00           C
ATOM   6579  C3  POPEh 183      44.624  83.069  46.049  1.00  0.00           C
ATOM   6582  O31 POPEh 183      45.184  82.379  44.921  1.00  0.00           O
ATOM   6583  C31 POPEh 183      44.474  81.369  44.450  1.00  0.00           C
ATOM   6584  O32 POPEh 183      43.454  80.919  44.949  1.00  0.00           O
ATOM   6585  C32 POPEh 183      45.224  80.769  43.250  1.00  0.00           C
ATOM   6588  C23 POPEh 183      48.024  87.039  44.281  1.00  0.00           C
ATOM   6591  C24 POPEh 183      49.154  87.409  43.299  1.00  0.00           C
ATOM   6594  C25 POPEh 183      48.884  88.749  42.611  1.00  0.00           C
ATOM   6597  C26 POPEh 183      49.884  89.149  41.511  1.00  0.00           C
ATOM   6600  C27 POPEh 183      49.334  90.369  40.750  1.00  0.00           C
ATOM   6603  C28 POPEh 183      50.214  90.929  39.610  1.00  0.00           C
ATOM   6606  C29 POPEh 183      50.234  90.099  38.351  1.00  0.00           C
ATOM   6608 0C21 POPEh 183      50.864  90.439  37.210  1.00  0.00           C
ATOM   6610 1C21 POPEh 183      51.694  91.689  36.991  1.00  0.00           C
ATOM   6613 2C21 POPEh 183      51.254  92.619  35.831  1.00  0.00           C
ATOM   6616 3C21 POPEh 183      52.004  93.969  35.851  1.00  0.00           C
ATOM   6619 4C21 POPEh 183      51.794  94.799  34.570  1.00  0.00           C
ATOM   6622 5C21 POPEh 183      52.634  96.089  34.511  1.00  0.00           C
ATOM   6625 6C21 POPEh 183      51.974  97.299  35.200  1.00  0.00           C
ATOM   6628 7C21 POPEh 183      52.904  98.519  35.200  1.00  0.00           C
ATOM   6631 8C21 POPEh 183      52.254  99.829  35.660  1.00  0.00           C
ATOM   6635  C33 POPEh 183      45.604  81.809  42.171  1.00  0.00           C
ATOM   6638  C34 POPEh 183      44.614  81.909  41.010  1.00  0.00           C
ATOM   6641  C35 POPEh 183      45.194  81.289  39.729  1.00  0.00           C
ATOM   6644  C36 POPEh 183      44.224  81.349  38.549  1.00  0.00           C
ATOM   6647  C37 POPEh 183      44.914  81.179  37.180  1.00  0.00           C
ATOM   6650  C38 POPEh 183      43.954  80.649  36.110  1.00  0.00           C
ATOM   6653  C39 POPEh 183      42.684  81.489  35.910  1.00  0.00           C
ATOM   6656 0C31 POPEh 183      41.584  80.739  35.139  1.00  0.00           C
ATOM   6659 1C31 POPEh 183      41.844  80.589  33.630  1.00  0.00           C
ATOM   6662 2C31 POPEh 183      40.644  79.929  32.940  1.00  0.00           C
ATOM   6665 3C31 POPEh 183      40.804  79.769  31.420  1.00  0.00           C
ATOM   6668 4C31 POPEh 183      41.624  78.539  31.010  1.00  0.00           C
ATOM   6671 5C31 POPEh 183      41.804  78.419  29.490  1.00  0.00           C
ATOM   6674 6C31 POPEh 183      42.644  77.219  29.060  1.00  0.00           C
ATOM   6678  NH3 POPEi 184      59.834 114.439   1.480  1.00  0.00           N
ATOM   6682  C12 POPEi 184      58.434 114.529   1.991  1.00  0.00           C
ATOM   6685  C11 POPEi 184      58.154 115.899   2.610  1.00  0.00           C
ATOM   6688  P   POPEi 184      55.994 117.279   3.021  1.00  0.00           P
ATOM   6689  O13 POPEi 184      56.164 118.009   1.750  1.00  0.00           O
ATOM   6690  O14 POPEi 184      54.604 116.989   3.460  1.00  0.00           O
ATOM   6691  O11 POPEi 184      56.774 118.049   4.161  1.00  0.00           O
ATOM   6692  O12 POPEi 184      56.774 115.909   2.960  1.00  0.00           O
ATOM   6693  C1  POPEi 184      56.804 117.569   5.511  1.00  0.00           C
ATOM   6696  C2  POPEi 184      57.884 118.329   6.331  1.00  0.00           C
ATOM   6698  O21 POPEi 184      58.044 117.719   7.621  1.00  0.00           O
ATOM   6699  C21 POPEi 184      57.084 117.819   8.520  1.00  0.00           C
ATOM   6700  O22 POPEi 184      56.164 118.619   8.560  1.00  0.00           O
ATOM   6701  C22 POPEi 184      57.304 116.679   9.531  1.00  0.00           C
ATOM   6704  C3  POPEi 184      57.714 119.879   6.331  1.00  0.00           C
ATOM   6707  O31 POPEi 184      58.954 120.529   6.649  1.00  0.00           O
ATOM   6708  C31 POPEi 184      59.224 120.749   7.920  1.00  0.00           C
ATOM   6709  O32 POPEi 184      58.474 120.539   8.859  1.00  0.00           O
ATOM   6710  C32 POPEi 184      60.614 121.369   8.041  1.00  0.00           C
ATOM   6713  C23 POPEi 184      56.024 116.239  10.280  1.00  0.00           C
ATOM   6716  C24 POPEi 184      55.664 117.129  11.469  1.00  0.00           C
ATOM   6719  C25 POPEi 184      54.364 116.699  12.179  1.00  0.00           C
ATOM   6722  C26 POPEi 184      54.504 115.469  13.090  1.00  0.00           C
ATOM   6725  C27 POPEi 184      54.954 115.789  14.531  1.00  0.00           C
ATOM   6728  C28 POPEi 184      53.804 115.809  15.561  1.00  0.00           C
ATOM   6731  C29 POPEi 184      52.784 116.869  15.269  1.00  0.00           C
ATOM   6733 0C21 POPEi 184      52.204 117.699  16.160  1.00  0.00           C
ATOM   6735 1C21 POPEi 184      52.404 117.709  17.649  1.00  0.00           C
ATOM   6738 2C21 POPEi 184      51.524 118.789  18.309  1.00  0.00           C
ATOM   6741 3C21 POPEi 184      50.004 118.539  18.170  1.00  0.00           C
ATOM   6744 4C21 POPEi 184      49.184 119.839  18.090  1.00  0.00           C
ATOM   6747 5C21 POPEi 184      49.314 120.549  16.740  1.00  0.00           C
ATOM   6750 6C21 POPEi 184      48.374 121.759  16.611  1.00  0.00           C
ATOM   6753 7C21 POPEi 184      48.534 122.469  15.260  1.00  0.00           C
ATOM   6756 8C21 POPEi 184      47.524 123.599  15.031  1.00  0.00           C
ATOM   6760  C33 POPEi 184      61.764 120.329   7.940  1.00  0.00           C
ATOM   6763  C34 POPEi 184      61.584 119.059   8.780  1.00  0.00           C
ATOM   6766  C35 POPEi 184      61.244 119.299  10.269  1.00  0.00           C
ATOM   6769  C36 POPEi 184      62.374 118.869  11.220  1.00  0.00           C
ATOM   6772  C37 POPEi 184      62.074 119.279  12.670  1.00  0.00           C
ATOM   6775  C38 POPEi 184      63.154 118.799  13.651  1.00  0.00           C
ATOM   6778  C39 POPEi 184      62.944 119.249  15.111  1.00  0.00           C
ATOM   6781 0C31 POPEi 184      63.144 120.759  15.321  1.00  0.00           C
ATOM   6784 1C31 POPEi 184      63.044 121.179  16.790  1.00  0.00           C
ATOM   6787 2C31 POPEi 184      61.604 121.289  17.309  1.00  0.00           C
ATOM   6790 3C31 POPEi 184      61.484 121.549  18.819  1.00  0.00           C
ATOM   6793 4C31 POPEi 184      62.384 122.679  19.350  1.00  0.00           C
ATOM   6796 5C31 POPEi 184      62.144 122.949  20.841  1.00  0.00           C
ATOM   6799 6C31 POPEi 184      63.194 123.869  21.460  1.00  0.00           C
ATOM   6803  NH3 POPEj 185      20.004 120.359  -0.450  1.00  0.00           N
ATOM   6807  C12 POPEj 185      19.764 121.799  -0.130  1.00  0.00           C
ATOM   6810  C11 POPEj 185      18.744 122.449  -1.059  1.00  0.00           C
ATOM   6813  P   POPEj 185      18.254 124.809  -1.940  1.00  0.00           P
ATOM   6814  O13 POPEj 185      18.974 124.489  -3.199  1.00  0.00           O
ATOM   6815  O14 POPEj 185      16.794 124.589  -1.870  1.00  0.00           O
ATOM   6816  O11 POPEj 185      18.674 126.219  -1.429  1.00  0.00           O
ATOM   6817  O12 POPEj 185      18.834 123.859  -0.850  1.00  0.00           O
ATOM   6818  C1  POPEj 185      18.484 126.629  -0.069  1.00  0.00           C
ATOM   6821  C2  POPEj 185      19.864 126.829   0.590  1.00  0.00           C
ATOM   6823  O21 POPEj 185      19.724 127.109   2.001  1.00  0.00           O
ATOM   6824  C21 POPEj 185      19.394 126.039   2.721  1.00  0.00           C
ATOM   6825  O22 POPEj 185      19.104 124.939   2.300  1.00  0.00           O
ATOM   6826  C22 POPEj 185      19.544 126.399   4.190  1.00  0.00           C
ATOM   6829  C3  POPEj 185      20.664 127.967  -0.130  1.00  0.00           C
ATOM   6832  O31 POPEj 185      20.944 129.127   0.681  1.00  0.00           O
ATOM   6833  C31 POPEj 185      22.004 129.017   1.480  1.00  0.00           C
ATOM   6834  O32 POPEj 185      22.704 128.027   1.601  1.00  0.00           O
ATOM   6835  C32 POPEj 185      22.224 130.347   2.221  1.00  0.00           C
ATOM   6838  C23 POPEj 185      20.554 125.449   4.870  1.00  0.00           C
ATOM   6841  C24 POPEj 185      20.964 125.959   6.250  1.00  0.00           C
ATOM   6844  C25 POPEj 185      22.154 125.179   6.820  1.00  0.00           C
ATOM   6847  C26 POPEj 185      21.774 123.959   7.661  1.00  0.00           C
ATOM   6850  C27 POPEj 185      23.014 123.289   8.260  1.00  0.00           C
ATOM   6853  C28 POPEj 185      22.684 122.259   9.361  1.00  0.00           C
ATOM   6856  C29 POPEj 185      23.934 121.769  10.040  1.00  0.00           C
ATOM   6858 0C21 POPEj 185      24.284 121.969  11.319  1.00  0.00           C
ATOM   6860 1C21 POPEj 185      23.454 122.689  12.361  1.00  0.00           C
ATOM   6863 2C21 POPEj 185      23.774 122.249  13.811  1.00  0.00           C
ATOM   6866 3C21 POPEj 185      25.104 122.819  14.331  1.00  0.00           C
ATOM   6869 4C21 POPEj 185      25.344 122.659  15.841  1.00  0.00           C
ATOM   6872 5C21 POPEj 185      25.464 121.209  16.330  1.00  0.00           C
ATOM   6875 6C21 POPEj 185      25.884 121.129  17.801  1.00  0.00           C
ATOM   6878 7C21 POPEj 185      26.174 119.709  18.321  1.00  0.00           C
ATOM   6881 8C21 POPEj 185      26.654 119.709  19.771  1.00  0.00           C
ATOM   6885  C33 POPEj 185      22.754 130.177   3.660  1.00  0.00           C
ATOM   6888  C34 POPEj 185      22.284 131.287   4.601  1.00  0.00           C
ATOM   6891  C35 POPEj 185      22.824 131.167   6.030  1.00  0.00           C
ATOM   6894  C36 POPEj 185      24.294 131.567   6.210  1.00  0.00           C
ATOM   6897  C37 POPEj 185      24.584 131.857   7.691  1.00  0.00           C
ATOM   6900  C38 POPEj 185      26.054 132.157   8.010  1.00  0.00           C
ATOM   6903  C39 POPEj 185      26.294 132.757   9.410  1.00  0.00           C
ATOM   6906 0C31 POPEj 185      26.344 131.757  10.589  1.00  0.00           C
ATOM   6909 1C31 POPEj 185      27.664 131.887  11.340  1.00  0.00           C
ATOM   6912 2C31 POPEj 185      27.724 131.147  12.681  1.00  0.00           C
ATOM   6915 3C31 POPEj 185      29.074 131.407  13.359  1.00  0.00           C
ATOM   6918 4C31 POPEj 185      29.184 130.847  14.781  1.00  0.00           C
ATOM   6921 5C31 POPEj 185      30.554 131.187  15.399  1.00  0.00           C
ATOM   6924 6C31 POPEj 185      30.694 130.747  16.860  1.00  0.00           C
ATOM   6928  NH3 POPEk 186      85.454  52.829  48.141  1.00  0.00           N
ATOM   6932  C12 POPEk 186      85.084  52.699  46.670  1.00  0.00           C
ATOM   6935  C11 POPEk 186      83.594  52.379  46.459  1.00  0.00           C
ATOM   6938  P   POPEk 186      82.644  50.909  48.429  1.00  0.00           P
ATOM   6939  O13 POPEk 186      83.014  49.529  48.819  1.00  0.00           O
ATOM   6940  O14 POPEk 186      83.194  51.999  49.261  1.00  0.00           O
ATOM   6941  O11 POPEk 186      81.114  51.179  48.200  1.00  0.00           O
ATOM   6942  O12 POPEk 186      83.264  51.119  47.010  1.00  0.00           O
ATOM   6943  C1  POPEk 186      80.374  50.669  47.090  1.00  0.00           C
ATOM   6946  C2  POPEk 186      79.224  51.659  46.670  1.00  0.00           C
ATOM   6948  O21 POPEk 186      78.504  51.379  45.450  1.00  0.00           O
ATOM   6949  C21 POPEk 186      78.374  50.159  44.949  1.00  0.00           C
ATOM   6950  O22 POPEk 186      78.764  49.119  45.430  1.00  0.00           O
ATOM   6951  C22 POPEk 186      77.654  50.209  43.610  1.00  0.00           C
ATOM   6954  C3  POPEk 186      79.804  53.119  46.590  1.00  0.00           C
ATOM   6957  O31 POPEk 186      79.124  53.979  45.630  1.00  0.00           O
ATOM   6958  C31 POPEk 186      79.604  53.859  44.370  1.00  0.00           C
ATOM   6959  O32 POPEk 186      80.614  53.269  44.071  1.00  0.00           O
ATOM   6960  C32 POPEk 186      78.714  54.629  43.401  1.00  0.00           C
ATOM   6963  C23 POPEk 186      77.954  48.949  42.761  1.00  0.00           C
ATOM   6966  C24 POPEk 186      76.914  48.789  41.651  1.00  0.00           C
ATOM   6969  C25 POPEk 186      77.044  47.499  40.830  1.00  0.00           C
ATOM   6972  C26 POPEk 186      75.694  47.069  40.251  1.00  0.00           C
ATOM   6975  C27 POPEk 186      75.784  45.999  39.151  1.00  0.00           C
ATOM   6978  C28 POPEk 186      75.954  46.599  37.730  1.00  0.00           C
ATOM   6981  C29 POPEk 186      74.664  47.209  37.241  1.00  0.00           C
ATOM   6983 0C21 POPEk 186      73.904  46.789  36.221  1.00  0.00           C
ATOM   6985 1C21 POPEk 186      74.174  45.589  35.331  1.00  0.00           C
ATOM   6988 2C21 POPEk 186      72.914  44.749  35.050  1.00  0.00           C
ATOM   6991 3C21 POPEk 186      72.314  44.069  36.300  1.00  0.00           C
ATOM   6994 4C21 POPEk 186      72.014  42.569  36.100  1.00  0.00           C
ATOM   6997 5C21 POPEk 186      73.274  41.699  36.079  1.00  0.00           C
ATOM   7000 6C21 POPEk 186      73.004  40.219  35.750  1.00  0.00           C
ATOM   7003 7C21 POPEk 186      74.304  39.429  35.561  1.00  0.00           C
ATOM   7006 8C21 POPEk 186      74.094  37.979  35.111  1.00  0.00           C
ATOM   7010  C33 POPEk 186      78.494  53.879  42.061  1.00  0.00           C
ATOM   7013  C34 POPEk 186      77.014  53.849  41.651  1.00  0.00           C
ATOM   7016  C35 POPEk 186      76.764  52.939  40.430  1.00  0.00           C
ATOM   7019  C36 POPEk 186      75.274  52.839  40.050  1.00  0.00           C
ATOM   7022  C37 POPEk 186      74.864  51.449  39.549  1.00  0.00           C
ATOM   7025  C38 POPEk 186      75.384  51.119  38.140  1.00  0.00           C
ATOM   7028  C39 POPEk 186      74.344  51.399  37.039  1.00  0.00           C
ATOM   7031 0C31 POPEk 186      74.784  50.809  35.700  1.00  0.00           C
ATOM   7034 1C31 POPEk 186      73.714  50.899  34.601  1.00  0.00           C
ATOM   7037 2C31 POPEk 186      73.854  49.739  33.610  1.00  0.00           C
ATOM   7040 3C31 POPEk 186      73.054  49.879  32.311  1.00  0.00           C
ATOM   7043 4C31 POPEk 186      71.624  50.389  32.491  1.00  0.00           C
ATOM   7046 5C31 POPEk 186      70.824  50.299  31.180  1.00  0.00           C
ATOM   7049 6C31 POPEk 186      69.524  51.099  31.170  1.00  0.00           C
ATOM   7053  NH3 POPEl 187       1.396  13.629   2.070  1.00  0.00           N
ATOM   7057  C12 POPEl 187       1.206  15.089   2.400  1.00  0.00           C
ATOM   7060  C11 POPEl 187       0.756  15.899   1.171  1.00  0.00           C
ATOM   7063  P   POPEl 187       1.526  18.309   1.801  1.00  0.00           P
ATOM   7064  O13 POPEl 187       0.976  19.679   1.680  1.00  0.00           O
ATOM   7065  O14 POPEl 187       2.726  18.009   0.990  1.00  0.00           O
ATOM   7066  O11 POPEl 187       1.826  18.079   3.351  1.00  0.00           O
ATOM   7067  O12 POPEl 187       0.396  17.229   1.541  1.00  0.00           O
ATOM   7068  C1  POPEl 187       0.926  18.779   4.231  1.00  0.00           C
ATOM   7071  C2  POPEl 187       1.206  18.519   5.720  1.00  0.00           C
ATOM   7073  O21 POPEl 187       2.476  19.109   6.041  1.00  0.00           O
ATOM   7074  C21 POPEl 187       2.706  19.329   7.310  1.00  0.00           C
ATOM   7075  O22 POPEl 187       1.966  19.119   8.251  1.00  0.00           O
ATOM   7076  C22 POPEl 187       4.096  19.959   7.460  1.00  0.00           C
ATOM   7079  C3  POPEl 187       1.066  17.019   6.090  1.00  0.00           C
ATOM   7082  O31 POPEl 187       0.266  16.859   7.291  1.00  0.00           O
ATOM   7083  C31 POPEl 187       0.816  16.359   8.371  1.00  0.00           C
ATOM   7084  O32 POPEl 187       1.916  15.849   8.430  1.00  0.00           O
ATOM   7085  C32 POPEl 187      -0.184  16.539   9.521  1.00  0.00           C
ATOM   7088  C23 POPEl 187       4.936  19.239   8.520  1.00  0.00           C
ATOM   7091  C24 POPEl 187       6.016  20.069   9.210  1.00  0.00           C
ATOM   7094  C25 POPEl 187       5.466  21.129  10.181  1.00  0.00           C
ATOM   7097  C26 POPEl 187       6.596  21.739  11.010  1.00  0.00           C
ATOM   7100  C27 POPEl 187       6.136  22.829  11.979  1.00  0.00           C
ATOM   7103  C28 POPEl 187       7.336  23.509  12.660  1.00  0.00           C
ATOM   7106  C29 POPEl 187       6.906  24.509  13.709  1.00  0.00           C
ATOM   7108 0C21 POPEl 187       7.096  24.399  15.031  1.00  0.00           C
ATOM   7110 1C21 POPEl 187       7.786  23.239  15.701  1.00  0.00           C
ATOM   7113 2C21 POPEl 187       7.576  23.159  17.230  1.00  0.00           C
ATOM   7116 3C21 POPEl 187       8.076  24.369  18.030  1.00  0.00           C
ATOM   7119 4C21 POPEl 187       7.896  24.149  19.540  1.00  0.00           C
ATOM   7122 5C21 POPEl 187       8.296  25.369  20.380  1.00  0.00           C
ATOM   7125 6C21 POPEl 187       8.146  25.099  21.881  1.00  0.00           C
ATOM   7128 7C21 POPEl 187       8.546  26.299  22.750  1.00  0.00           C
ATOM   7131 8C21 POPEl 187       8.506  25.979  24.250  1.00  0.00           C
ATOM   7135  C33 POPEl 187       0.236  16.009  10.900  1.00  0.00           C
ATOM   7138  C34 POPEl 187      -0.864  16.239  11.950  1.00  0.00           C
ATOM   7141  C35 POPEl 187      -0.404  15.939  13.379  1.00  0.00           C
ATOM   7144  C36 POPEl 187       0.246  14.559  13.530  1.00  0.00           C
ATOM   7147  C37 POPEl 187       0.366  14.139  15.009  1.00  0.00           C
ATOM   7150  C38 POPEl 187       1.026  12.769  15.121  1.00  0.00           C
ATOM   7153  C39 POPEl 187       1.286  12.269  16.539  1.00  0.00           C
ATOM   7156 0C31 POPEl 187       0.056  12.269  17.450  1.00  0.00           C
ATOM   7159 1C31 POPEl 187       0.356  11.579  18.781  1.00  0.00           C
ATOM   7162 2C31 POPEl 187      -0.804  11.649  19.771  1.00  0.00           C
ATOM   7165 3C31 POPEl 187      -1.054  13.049  20.350  1.00  0.00           C
ATOM   7168 4C31 POPEl 187       0.036  13.499  21.340  1.00  0.00           C
ATOM   7171 5C31 POPEl 187      -0.244  14.889  21.920  1.00  0.00           C
ATOM   7174 6C31 POPEl 187       0.746  15.319  23.000  1.00  0.00           C
ATOM   7178  NH3 POPEm 188     128.464  32.999  44.331  1.00  0.00           N
ATOM   7182  C12 POPEm 188     128.864  33.409  45.719  1.00  0.00           C
ATOM   7185  C11 POPEm 188     129.224  34.919  45.811  1.00  0.00           C
ATOM   7188  P   POPEm 188     129.584  37.139  44.520  1.00  0.00           P
ATOM   7189  O13 POPEm 188     129.114  37.829  45.741  1.00  0.00           O
ATOM   7190  O14 POPEm 188     131.024  37.209  44.191  1.00  0.00           O
ATOM   7191  O11 POPEm 188     128.744  37.789  43.331  1.00  0.00           O
ATOM   7192  O12 POPEm 188     129.094  35.619  44.561  1.00  0.00           O
ATOM   7193  C1  POPEm 188     129.054  37.439  41.979  1.00  0.00           C
ATOM   7196  C2  POPEm 188     128.224  36.219  41.520  1.00  0.00           C
ATOM   7198  O21 POPEm 188     129.054  35.399  40.660  1.00  0.00           O
ATOM   7199  C21 POPEm 188     128.664  34.139  40.590  1.00  0.00           C
ATOM   7200  O22 POPEm 188     127.604  33.699  40.999  1.00  0.00           O
ATOM   7201  C22 POPEm 188     129.784  33.269  40.050  1.00  0.00           C
ATOM   7204  C3  POPEm 188     126.814  36.569  40.949  1.00  0.00           C
ATOM   7207  O31 POPEm 188     126.794  36.799  39.520  1.00  0.00           O
ATOM   7208  C31 POPEm 188     125.624  36.489  38.959  1.00  0.00           C
ATOM   7209  O32 POPEm 188     124.644  36.039  39.539  1.00  0.00           O
ATOM   7210  C32 POPEm 188     125.654  36.859  37.491  1.00  0.00           C
ATOM   7213  C23 POPEm 188     129.344  31.789  39.991  1.00  0.00           C
ATOM   7216  C24 POPEm 188     128.584  31.449  38.690  1.00  0.00           C
ATOM   7219  C25 POPEm 188     129.474  31.249  37.459  1.00  0.00           C
ATOM   7222  C26 POPEm 188     128.724  31.199  36.139  1.00  0.00           C
ATOM   7225  C27 POPEm 188     129.644  30.829  34.959  1.00  0.00           C
ATOM   7228  C28 POPEm 188     129.004  31.179  33.600  1.00  0.00           C
ATOM   7231  C29 POPEm 188     129.554  30.369  32.459  1.00  0.00           C
ATOM   7233 0C21 POPEm 188     129.714  30.779  31.190  1.00  0.00           C
ATOM   7235 1C21 POPEm 188     129.414  32.139  30.631  1.00  0.00           C
ATOM   7238 2C21 POPEm 188     130.494  32.629  29.650  1.00  0.00           C
ATOM   7241 3C21 POPEm 188     130.644  31.749  28.391  1.00  0.00           C
ATOM   7244 4C21 POPEm 188     131.534  32.389  27.319  1.00  0.00           C
ATOM   7247 5C21 POPEm 188     131.724  31.469  26.110  1.00  0.00           C
ATOM   7250 6C21 POPEm 188     132.434  32.159  24.940  1.00  0.00           C
ATOM   7253 7C21 POPEm 188     132.534  31.239  23.709  1.00  0.00           C
ATOM   7256 8C21 POPEm 188     133.214  31.899  22.510  1.00  0.00           C
ATOM   7260  C33 POPEm 188     125.554  38.389  37.280  1.00  0.00           C
ATOM   7263  C34 POPEm 188     124.704  38.769  36.069  1.00  0.00           C
ATOM   7266  C35 POPEm 188     123.184  38.759  36.319  1.00  0.00           C
ATOM   7269  C36 POPEm 188     122.724  39.799  37.360  1.00  0.00           C
ATOM   7272  C37 POPEm 188     121.214  40.069  37.329  1.00  0.00           C
ATOM   7275  C38 POPEm 188     120.814  41.359  36.599  1.00  0.00           C
ATOM   7278  C39 POPEm 188     121.164  41.409  35.101  1.00  0.00           C
ATOM   7281 0C31 POPEm 188     120.884  42.809  34.531  1.00  0.00           C
ATOM   7284 1C31 POPEm 188     121.464  43.009  33.131  1.00  0.00           C
ATOM   7287 2C31 POPEm 188     121.264  44.429  32.569  1.00  0.00           C
ATOM   7290 3C31 POPEm 188     121.764  45.559  33.491  1.00  0.00           C
ATOM   7293 4C31 POPEm 188     121.924  46.869  32.700  1.00  0.00           C
ATOM   7296 5C31 POPEm 188     122.564  47.999  33.509  1.00  0.00           C
ATOM   7299 6C31 POPEm 188     122.794  49.259  32.660  1.00  0.00           C
ATOM   7303  NH3 POPEn 189      96.634  62.389   0.841  1.00  0.00           N
ATOM   7307  C12 POPEn 189      95.474  61.439   0.830  1.00  0.00           C
ATOM   7310  C11 POPEn 189      94.994  61.209   2.270  1.00  0.00           C
ATOM   7313  P   POPEn 189      93.974  58.769   2.521  1.00  0.00           P
ATOM   7314  O13 POPEn 189      92.684  58.309   3.081  1.00  0.00           O
ATOM   7315  O14 POPEn 189      94.424  58.049   1.301  1.00  0.00           O
ATOM   7316  O11 POPEn 189      95.094  58.639   3.620  1.00  0.00           O
ATOM   7317  O12 POPEn 189      93.884  60.319   2.261  1.00  0.00           O
ATOM   7318  C1  POPEn 189      94.754  58.859   5.000  1.00  0.00           C
ATOM   7321  C2  POPEn 189      96.044  58.709   5.830  1.00  0.00           C
ATOM   7323  O21 POPEn 189      95.894  59.199   7.180  1.00  0.00           O
ATOM   7324  C21 POPEn 189      95.374  58.339   8.030  1.00  0.00           C
ATOM   7325  O22 POPEn 189      94.904  57.259   7.751  1.00  0.00           O
ATOM   7326  C22 POPEn 189      95.624  58.849   9.450  1.00  0.00           C
ATOM   7329  C3  POPEn 189      97.194  59.489   5.130  1.00  0.00           C
ATOM   7332  O31 POPEn 189      98.234  59.879   6.030  1.00  0.00           O
ATOM   7333  C31 POPEn 189      98.954  58.909   6.531  1.00  0.00           C
ATOM   7334  O32 POPEn 189      99.004  57.749   6.141  1.00  0.00           O
ATOM   7335  C32 POPEn 189      99.624  59.489   7.769  1.00  0.00           C
ATOM   7338  C23 POPEn 189      95.314  57.789  10.530  1.00  0.00           C
ATOM   7341  C24 POPEn 189      95.964  58.129  11.891  1.00  0.00           C
ATOM   7344  C25 POPEn 189      95.534  57.159  13.000  1.00  0.00           C
ATOM   7347  C26 POPEn 189      96.264  57.379  14.331  1.00  0.00           C
ATOM   7350  C27 POPEn 189      95.534  56.689  15.490  1.00  0.00           C
ATOM   7353  C28 POPEn 189      96.204  56.899  16.860  1.00  0.00           C
ATOM   7356  C29 POPEn 189      97.404  56.019  17.059  1.00  0.00           C
ATOM   7358 0C21 POPEn 189      97.424  54.829  17.691  1.00  0.00           C
ATOM   7360 1C21 POPEn 189      96.254  54.109  18.321  1.00  0.00           C
ATOM   7363 2C21 POPEn 189      96.454  53.849  19.830  1.00  0.00           C
ATOM   7366 3C21 POPEn 189      97.554  52.809  20.139  1.00  0.00           C
ATOM   7369 4C21 POPEn 189      97.574  52.399  21.621  1.00  0.00           C
ATOM   7372 5C21 POPEn 189      98.144  53.469  22.570  1.00  0.00           C
ATOM   7375 6C21 POPEn 189      98.154  53.019  24.039  1.00  0.00           C
ATOM   7378 7C21 POPEn 189      98.834  54.039  24.971  1.00  0.00           C
ATOM   7381 8C21 POPEn 189      98.814  53.649  26.449  1.00  0.00           C
ATOM   7385  C33 POPEn 189     100.984  58.849   8.010  1.00  0.00           C
ATOM   7388  C34 POPEn 189     101.594  59.229   9.350  1.00  0.00           C
ATOM   7391  C35 POPEn 189     100.814  58.899  10.630  1.00  0.00           C
ATOM   7394  C36 POPEn 189     101.524  59.469  11.870  1.00  0.00           C
ATOM   7397  C37 POPEn 189     100.764  59.329  13.190  1.00  0.00           C
ATOM   7400  C38 POPEn 189     101.474  60.129  14.291  1.00  0.00           C
ATOM   7403  C39 POPEn 189     100.684  60.189  15.610  1.00  0.00           C
ATOM   7406 0C31 POPEn 189     100.764  58.909  16.441  1.00  0.00           C
ATOM   7409 1C31 POPEn 189     100.054  59.079  17.780  1.00  0.00           C
ATOM   7412 2C31 POPEn 189     100.244  57.889  18.721  1.00  0.00           C
ATOM   7415 3C31 POPEn 189      99.474  58.069  20.031  1.00  0.00           C
ATOM   7418 4C31 POPEn 189      99.604  56.869  20.970  1.00  0.00           C
ATOM   7421 5C31 POPEn 189      98.744  56.999  22.241  1.00  0.00           C
ATOM   7424 6C31 POPEn 189      99.074  58.209  23.110  1.00  0.00           C
ATOM   7428  NH3 POPEo 190      88.104  75.949   2.510  1.00  0.00           N
ATOM   7432  C12 POPEo 190      88.604  74.879   1.590  1.00  0.00           C
ATOM   7435  C11 POPEo 190      90.144  74.889   1.501  1.00  0.00           C
ATOM   7438  P   POPEo 190      90.404  72.399   0.760  1.00  0.00           P
ATOM   7439  O13 POPEo 190      88.994  72.119   0.391  1.00  0.00           O
ATOM   7440  O14 POPEo 190      91.484  71.669   0.070  1.00  0.00           O
ATOM   7441  O11 POPEo 190      90.574  72.269   2.300  1.00  0.00           O
ATOM   7442  O12 POPEo 190      90.674  73.949   0.541  1.00  0.00           O
ATOM   7443  C1  POPEo 190      91.224  71.139   2.870  1.00  0.00           C
ATOM   7446  C2  POPEo 190      90.384  70.549   4.020  1.00  0.00           C
ATOM   7448  O21 POPEo 190      89.984  71.549   4.991  1.00  0.00           O
ATOM   7449  C21 POPEo 190      90.924  72.109   5.720  1.00  0.00           C
ATOM   7450  O22 POPEo 190      92.124  71.969   5.570  1.00  0.00           O
ATOM   7451  C22 POPEo 190      90.294  73.009   6.780  1.00  0.00           C
ATOM   7454  C3  POPEo 190      91.094  69.319   4.650  1.00  0.00           C
ATOM   7457  O31 POPEo 190      90.244  68.719   5.630  1.00  0.00           O
ATOM   7458  C31 POPEo 190      90.624  68.749   6.910  1.00  0.00           C
ATOM   7459  O32 POPEo 190      89.904  69.109   7.821  1.00  0.00           O
ATOM   7460  C32 POPEo 190      92.034  68.159   7.091  1.00  0.00           C
ATOM   7463  C23 POPEo 190      90.624  72.529   8.211  1.00  0.00           C
ATOM   7466  C24 POPEo 190      89.864  73.289   9.300  1.00  0.00           C
ATOM   7469  C25 POPEo 190      90.084  72.679  10.690  1.00  0.00           C
ATOM   7472  C26 POPEo 190      89.134  73.199  11.780  1.00  0.00           C
ATOM   7475  C27 POPEo 190      89.334  74.679  12.150  1.00  0.00           C
ATOM   7478  C28 POPEo 190      88.824  75.039  13.559  1.00  0.00           C
ATOM   7481  C29 POPEo 190      89.644  74.359  14.629  1.00  0.00           C
ATOM   7483 0C21 POPEo 190      89.614  74.579  15.950  1.00  0.00           C
ATOM   7485 1C21 POPEo 190      88.754  75.589  16.670  1.00  0.00           C
ATOM   7488 2C21 POPEo 190      89.414  76.109  17.960  1.00  0.00           C
ATOM   7491 3C21 POPEo 190      90.834  76.669  17.750  1.00  0.00           C
ATOM   7494 4C21 POPEo 190      91.414  77.319  19.020  1.00  0.00           C
ATOM   7497 5C21 POPEo 190      92.754  78.019  18.760  1.00  0.00           C
ATOM   7500 6C21 POPEo 190      93.894  77.039  18.430  1.00  0.00           C
ATOM   7503 7C21 POPEo 190      95.194  77.769  18.110  1.00  0.00           C
ATOM   7506 8C21 POPEo 190      96.404  76.839  18.010  1.00  0.00           C
ATOM   7510  C33 POPEo 190      93.004  69.109   7.821  1.00  0.00           C
ATOM   7513  C34 POPEo 190      93.794  68.399   8.931  1.00  0.00           C
ATOM   7516  C35 POPEo 190      92.924  68.049  10.140  1.00  0.00           C
ATOM   7519  C36 POPEo 190      93.644  67.159  11.160  1.00  0.00           C
ATOM   7522  C37 POPEo 190      92.684  66.679  12.260  1.00  0.00           C
ATOM   7525  C38 POPEo 190      93.204  65.499  13.099  1.00  0.00           C
ATOM   7528  C39 POPEo 190      93.724  65.909  14.490  1.00  0.00           C
ATOM   7531 0C31 POPEo 190      95.044  66.679  14.461  1.00  0.00           C
ATOM   7534 1C31 POPEo 190      95.434  67.179  15.851  1.00  0.00           C
ATOM   7537 2C31 POPEo 190      96.714  68.029  15.911  1.00  0.00           C
ATOM   7540 3C31 POPEo 190      96.954  68.549  17.330  1.00  0.00           C
ATOM   7543 4C31 POPEo 190      96.024  69.699  17.750  1.00  0.00           C
ATOM   7546 5C31 POPEo 190      95.974  69.869  19.270  1.00  0.00           C
ATOM   7549 6C31 POPEo 190      95.034  70.989  19.741  1.00  0.00           C
ATOM   7553  NH3 POPEp 191       8.126 124.969  -0.639  1.00  0.00           N
ATOM   7557  C12 POPEp 191       8.896 123.739  -1.020  1.00  0.00           C
ATOM   7560  C11 POPEp 191       8.136 122.889  -2.049  1.00  0.00           C
ATOM   7563  P   POPEp 191       6.476 120.939  -2.330  1.00  0.00           P
ATOM   7564  O13 POPEp 191       5.176 121.399  -2.850  1.00  0.00           O
ATOM   7565  O14 POPEp 191       7.506 120.419  -3.260  1.00  0.00           O
ATOM   7566  O11 POPEp 191       6.156 119.829  -1.250  1.00  0.00           O
ATOM   7567  O12 POPEp 191       7.116 122.089  -1.450  1.00  0.00           O
ATOM   7568  C1  POPEp 191       6.656 119.799   0.081  1.00  0.00           C
ATOM   7571  C2  POPEp 191       5.786 118.859   0.971  1.00  0.00           C
ATOM   7573  O21 POPEp 191       5.876 119.179   2.380  1.00  0.00           O
ATOM   7574  C21 POPEp 191       4.926 119.979   2.870  1.00  0.00           C
ATOM   7575  O22 POPEp 191       4.166 120.649   2.170  1.00  0.00           O
ATOM   7576  C22 POPEp 191       5.036 120.019   4.410  1.00  0.00           C
ATOM   7579  C3  POPEp 191       6.216 117.379   0.730  1.00  0.00           C
ATOM   7582  O31 POPEp 191       5.976 116.529   1.871  1.00  0.00           O
ATOM   7583  C31 POPEp 191       4.736 116.139   2.050  1.00  0.00           C
ATOM   7584  O32 POPEp 191       3.756 116.549   1.460  1.00  0.00           O
ATOM   7585  C32 POPEp 191       4.746 114.989   3.060  1.00  0.00           C
ATOM   7588  C23 POPEp 191       3.826 119.539   5.260  1.00  0.00           C
ATOM   7591  C24 POPEp 191       4.216 119.379   6.740  1.00  0.00           C
ATOM   7594  C25 POPEp 191       3.116 118.799   7.640  1.00  0.00           C
ATOM   7597  C26 POPEp 191       2.056 119.809   8.121  1.00  0.00           C
ATOM   7600  C27 POPEp 191       1.176 119.199   9.220  1.00  0.00           C
ATOM   7603  C28 POPEp 191       0.136 120.169   9.821  1.00  0.00           C
ATOM   7606  C29 POPEp 191      -0.564 119.569  11.010  1.00  0.00           C
ATOM   7608 0C21 POPEp 191      -0.944 120.209  12.129  1.00  0.00           C
ATOM   7610 1C21 POPEp 191      -0.764 121.679  12.401  1.00  0.00           C
ATOM   7613 2C21 POPEp 191      -1.064 122.139  13.850  1.00  0.00           C
ATOM   7616 3C21 POPEp 191      -2.464 121.769  14.361  1.00  0.00           C
ATOM   7619 4C21 POPEp 191      -2.914 122.609  15.561  1.00  0.00           C
ATOM   7622 5C21 POPEp 191      -4.304 122.219  16.080  1.00  0.00           C
ATOM   7625 6C21 POPEp 191      -4.764 123.089  17.260  1.00  0.00           C
ATOM   7628 7C21 POPEp 191      -6.144 122.689  17.789  1.00  0.00           C
ATOM   7631 8C21 POPEp 191      -6.534 123.399  19.090  1.00  0.00           C
ATOM   7635  C33 POPEp 191       3.916 115.259   4.331  1.00  0.00           C
ATOM   7638  C34 POPEp 191       4.336 114.299   5.451  1.00  0.00           C
ATOM   7641  C35 POPEp 191       3.296 114.139   6.561  1.00  0.00           C
ATOM   7644  C36 POPEp 191       2.106 113.249   6.181  1.00  0.00           C
ATOM   7647  C37 POPEp 191       2.486 111.789   5.890  1.00  0.00           C
ATOM   7650  C38 POPEp 191       1.246 110.869   5.781  1.00  0.00           C
ATOM   7653  C39 POPEp 191       1.436 109.449   6.340  1.00  0.00           C
ATOM   7656 0C31 POPEp 191       1.796 109.429   7.830  1.00  0.00           C
ATOM   7659 1C31 POPEp 191       1.536 108.069   8.501  1.00  0.00           C
ATOM   7662 2C31 POPEp 191       1.886 108.079  10.000  1.00  0.00           C
ATOM   7665 3C31 POPEp 191       1.806 106.679  10.619  1.00  0.00           C
ATOM   7668 4C31 POPEp 191       2.076 106.669  12.129  1.00  0.00           C
ATOM   7671 5C31 POPEp 191       2.506 105.279  12.621  1.00  0.00           C
ATOM   7674 6C31 POPEp 191       2.466 105.109  14.141  1.00  0.00           C
ATOM   7678  NH3 POPEq 192      24.564  94.919  -2.600  1.00  0.00           N
ATOM   7682  C12 POPEq 192      23.164  94.539  -2.170  1.00  0.00           C
ATOM   7685  C11 POPEq 192      23.134  93.329  -1.220  1.00  0.00           C
ATOM   7688  P   POPEq 192      23.404  90.749  -1.140  1.00  0.00           P
ATOM   7689  O13 POPEq 192      22.544  89.729  -1.789  1.00  0.00           O
ATOM   7690  O14 POPEq 192      24.794  90.359  -0.790  1.00  0.00           O
ATOM   7691  O11 POPEq 192      22.744  91.159   0.240  1.00  0.00           O
ATOM   7692  O12 POPEq 192      23.404  92.119  -1.940  1.00  0.00           O
ATOM   7693  C1  POPEq 192      21.684  90.419   0.830  1.00  0.00           C
ATOM   7696  C2  POPEq 192      21.914  90.279   2.361  1.00  0.00           C
ATOM   7698  O21 POPEq 192      20.634  90.239   3.041  1.00  0.00           O
ATOM   7699  C21 POPEq 192      20.074  89.039   2.960  1.00  0.00           C
ATOM   7700  O22 POPEq 192      20.514  88.089   2.331  1.00  0.00           O
ATOM   7701  C22 POPEq 192      18.864  88.939   3.871  1.00  0.00           C
ATOM   7704  C3  POPEq 192      22.794  91.439   2.911  1.00  0.00           C
ATOM   7707  O31 POPEq 192      22.694  91.659   4.331  1.00  0.00           O
ATOM   7708  C31 POPEq 192      23.624  91.169   5.170  1.00  0.00           C
ATOM   7709  O32 POPEq 192      24.024  91.769   6.150  1.00  0.00           O
ATOM   7710  C32 POPEq 192      23.984  89.719   4.851  1.00  0.00           C
ATOM   7713  C23 POPEq 192      19.204  87.949   5.000  1.00  0.00           C
ATOM   7716  C24 POPEq 192      18.094  87.769   6.041  1.00  0.00           C
ATOM   7719  C25 POPEq 192      18.594  86.969   7.251  1.00  0.00           C
ATOM   7722  C26 POPEq 192      17.494  86.839   8.311  1.00  0.00           C
ATOM   7725  C27 POPEq 192      18.014  86.459   9.700  1.00  0.00           C
ATOM   7728  C28 POPEq 192      16.904  86.349  10.760  1.00  0.00           C
ATOM   7731  C29 POPEq 192      16.134  87.639  10.930  1.00  0.00           C
ATOM   7733 0C21 POPEq 192      15.854  88.279  12.071  1.00  0.00           C
ATOM   7735 1C21 POPEq 192      16.164  87.859  13.481  1.00  0.00           C
ATOM   7738 2C21 POPEq 192      14.974  88.199  14.401  1.00  0.00           C
ATOM   7741 3C21 POPEq 192      15.344  88.159  15.891  1.00  0.00           C
ATOM   7744 4C21 POPEq 192      14.154  88.509  16.799  1.00  0.00           C
ATOM   7747 5C21 POPEq 192      14.584  88.799  18.240  1.00  0.00           C
ATOM   7750 6C21 POPEq 192      13.424  89.239  19.130  1.00  0.00           C
ATOM   7753 7C21 POPEq 192      13.914  89.829  20.459  1.00  0.00           C
ATOM   7756 8C21 POPEq 192      12.824  90.499  21.301  1.00  0.00           C
ATOM   7760  C33 POPEq 192      24.854  89.059   5.960  1.00  0.00           C
ATOM   7763  C34 POPEq 192      25.234  87.609   5.621  1.00  0.00           C
ATOM   7766  C35 POPEq 192      26.474  87.109   6.371  1.00  0.00           C
ATOM   7769  C36 POPEq 192      26.284  86.959   7.891  1.00  0.00           C
ATOM   7772  C37 POPEq 192      27.624  86.769   8.611  1.00  0.00           C
ATOM   7775  C38 POPEq 192      27.484  86.519  10.121  1.00  0.00           C
ATOM   7778  C39 POPEq 192      26.974  87.729  10.900  1.00  0.00           C
ATOM   7781 0C31 POPEq 192      26.664  87.359  12.351  1.00  0.00           C
ATOM   7784 1C31 POPEq 192      26.294  88.569  13.220  1.00  0.00           C
ATOM   7787 2C31 POPEq 192      25.664  88.149  14.549  1.00  0.00           C
ATOM   7790 3C31 POPEq 192      25.624  89.279  15.590  1.00  0.00           C
ATOM   7793 4C31 POPEq 192      24.794  88.899  16.811  1.00  0.00           C
ATOM   7796 5C31 POPEq 192      25.064  89.799  18.020  1.00  0.00           C
ATOM   7799 6C31 POPEq 192      24.164  89.499  19.229  1.00  0.00           C
ATOM   7803  NH3 POPEr 193      67.694  44.179   5.311  1.00  0.00           N
ATOM   7807  C12 POPEr 193      68.784  43.499   6.090  1.00  0.00           C
ATOM   7810  C11 POPEr 193      69.994  43.159   5.200  1.00  0.00           C
ATOM   7813  P   POPEr 193      70.634  40.809   6.171  1.00  0.00           P
ATOM   7814  O13 POPEr 193      71.864  39.999   6.059  1.00  0.00           O
ATOM   7815  O14 POPEr 193      69.514  40.379   5.290  1.00  0.00           O
ATOM   7816  O11 POPEr 193      70.174  40.829   7.681  1.00  0.00           O
ATOM   7817  O12 POPEr 193      70.944  42.329   5.890  1.00  0.00           O
ATOM   7818  C1  POPEr 193      71.114  40.719   8.771  1.00  0.00           C
ATOM   7821  C2  POPEr 193      71.924  42.019   9.080  1.00  0.00           C
ATOM   7823  O21 POPEr 193      72.774  41.809  10.231  1.00  0.00           O
ATOM   7824  C21 POPEr 193      72.274  41.979  11.441  1.00  0.00           C
ATOM   7825  O22 POPEr 193      71.084  41.949  11.731  1.00  0.00           O
ATOM   7826  C22 POPEr 193      73.414  42.159  12.451  1.00  0.00           C
ATOM   7829  C3  POPEr 193      70.984  43.269   9.141  1.00  0.00           C
ATOM   7832  O31 POPEr 193      71.444  44.329   9.991  1.00  0.00           O
ATOM   7833  C31 POPEr 193      70.624  45.379  10.050  1.00  0.00           C
ATOM   7834  O32 POPEr 193      69.614  45.499   9.371  1.00  0.00           O
ATOM   7835  C32 POPEr 193      71.114  46.329  11.151  1.00  0.00           C
ATOM   7838  C23 POPEr 193      73.674  40.999  13.450  1.00  0.00           C
ATOM   7841  C24 POPEr 193      75.124  41.079  13.981  1.00  0.00           C
ATOM   7844  C25 POPEr 193      75.424  40.179  15.191  1.00  0.00           C
ATOM   7847  C26 POPEr 193      76.854  40.329  15.740  1.00  0.00           C
ATOM   7850  C27 POPEr 193      77.134  39.499  17.021  1.00  0.00           C
ATOM   7853  C28 POPEr 193      78.564  39.589  17.569  1.00  0.00           C
ATOM   7856  C29 POPEr 193      78.994  41.009  17.840  1.00  0.00           C
ATOM   7858 0C21 POPEr 193      78.814  41.689  18.981  1.00  0.00           C
ATOM   7860 1C21 POPEr 193      78.134  41.189  20.231  1.00  0.00           C
ATOM   7863 2C21 POPEr 193      79.134  40.819  21.351  1.00  0.00           C
ATOM   7866 3C21 POPEr 193      79.974  41.999  21.840  1.00  0.00           C
ATOM   7869 4C21 POPEr 193      80.764  41.699  23.131  1.00  0.00           C
ATOM   7872 5C21 POPEr 193      81.914  40.699  22.941  1.00  0.00           C
ATOM   7875 6C21 POPEr 193      82.834  40.619  24.170  1.00  0.00           C
ATOM   7878 7C21 POPEr 193      82.144  40.019  25.401  1.00  0.00           C
ATOM   7881 8C21 POPEr 193      83.094  39.849  26.600  1.00  0.00           C
ATOM   7885  C33 POPEr 193      70.094  47.319  11.771  1.00  0.00           C
ATOM   7888  C34 POPEr 193      70.534  47.749  13.181  1.00  0.00           C
ATOM   7891  C35 POPEr 193      70.254  46.669  14.240  1.00  0.00           C
ATOM   7894  C36 POPEr 193      70.564  47.049  15.701  1.00  0.00           C
ATOM   7897  C37 POPEr 193      70.144  45.949  16.701  1.00  0.00           C
ATOM   7900  C38 POPEr 193      70.614  46.259  18.131  1.00  0.00           C
ATOM   7903  C39 POPEr 193      70.194  45.209  19.181  1.00  0.00           C
ATOM   7906 0C31 POPEr 193      70.774  45.529  20.561  1.00  0.00           C
ATOM   7909 1C31 POPEr 193      70.374  44.539  21.670  1.00  0.00           C
ATOM   7912 2C31 POPEr 193      70.974  44.939  23.030  1.00  0.00           C
ATOM   7915 3C31 POPEr 193      71.784  43.839  23.730  1.00  0.00           C
ATOM   7918 4C31 POPEr 193      70.934  42.669  24.241  1.00  0.00           C
ATOM   7921 5C31 POPEr 193      71.664  41.869  25.331  1.00  0.00           C
ATOM   7924 6C31 POPEr 193      70.884  40.649  25.830  1.00  0.00           C
ATOM   7928  NH3 POPEs 194      17.124  26.719  46.441  1.00  0.00           N
ATOM   7932  C12 POPEs 194      16.284  26.759  47.691  1.00  0.00           C
ATOM   7935  C11 POPEs 194      15.164  27.819  47.590  1.00  0.00           C
ATOM   7938  P   POPEs 194      13.844  27.879  45.321  1.00  0.00           P
ATOM   7939  O13 POPEs 194      13.164  29.189  45.340  1.00  0.00           O
ATOM   7940  O14 POPEs 194      15.184  27.789  44.729  1.00  0.00           O
ATOM   7941  O11 POPEs 194      12.904  26.759  44.720  1.00  0.00           O
ATOM   7942  O12 POPEs 194      14.044  27.379  46.800  1.00  0.00           O
ATOM   7943  C1  POPEs 194      12.784  26.719  43.281  1.00  0.00           C
ATOM   7946  C2  POPEs 194      13.684  25.599  42.709  1.00  0.00           C
ATOM   7948  O21 POPEs 194      14.434  26.109  41.600  1.00  0.00           O
ATOM   7949  C21 POPEs 194      14.254  25.789  40.340  1.00  0.00           C
ATOM   7950  O22 POPEs 194      13.474  24.979  39.869  1.00  0.00           O
ATOM   7951  C22 POPEs 194      15.174  26.699  39.520  1.00  0.00           C
ATOM   7954  C3  POPEs 194      12.854  24.309  42.500  1.00  0.00           C
ATOM   7957  O31 POPEs 194      13.684  23.189  42.101  1.00  0.00           O
ATOM   7958  C31 POPEs 194      12.954  22.089  41.940  1.00  0.00           C
ATOM   7959  O32 POPEs 194      11.754  22.009  42.130  1.00  0.00           O
ATOM   7960  C32 POPEs 194      13.884  20.939  41.581  1.00  0.00           C
ATOM   7963  C23 POPEs 194      14.674  26.879  38.070  1.00  0.00           C
ATOM   7966  C24 POPEs 194      13.304  27.579  38.000  1.00  0.00           C
ATOM   7969  C25 POPEs 194      13.034  28.179  36.620  1.00  0.00           C
ATOM   7972  C26 POPEs 194      13.364  29.679  36.581  1.00  0.00           C
ATOM   7975  C27 POPEs 194      13.674  30.169  35.171  1.00  0.00           C
ATOM   7978  C28 POPEs 194      13.834  31.709  35.090  1.00  0.00           C
ATOM   7981  C29 POPEs 194      12.504  32.419  35.010  1.00  0.00           C
ATOM   7983 0C21 POPEs 194      11.744  32.539  33.900  1.00  0.00           C
ATOM   7985 1C21 POPEs 194      12.094  31.979  32.541  1.00  0.00           C
ATOM   7988 2C21 POPEs 194      11.114  30.879  32.081  1.00  0.00           C
ATOM   7991 3C21 POPEs 194      11.564  30.219  30.771  1.00  0.00           C
ATOM   7994 4C21 POPEs 194      10.674  29.049  30.340  1.00  0.00           C
ATOM   7997 5C21 POPEs 194      11.234  28.289  29.141  1.00  0.00           C
ATOM   8000 6C21 POPEs 194      10.444  27.029  28.770  1.00  0.00           C
ATOM   8003 7C21 POPEs 194      10.974  26.399  27.471  1.00  0.00           C
ATOM   8006 8C21 POPEs 194      10.344  25.049  27.129  1.00  0.00           C
ATOM   8010  C33 POPEs 194      13.134  19.789  40.879  1.00  0.00           C
ATOM   8013  C34 POPEs 194      14.114  18.659  40.520  1.00  0.00           C
ATOM   8016  C35 POPEs 194      13.514  17.599  39.590  1.00  0.00           C
ATOM   8019  C36 POPEs 194      13.484  18.039  38.110  1.00  0.00           C
ATOM   8022  C37 POPEs 194      13.034  16.899  37.180  1.00  0.00           C
ATOM   8025  C38 POPEs 194      13.234  17.229  35.691  1.00  0.00           C
ATOM   8028  C39 POPEs 194      12.884  16.059  34.759  1.00  0.00           C
ATOM   8031 0C31 POPEs 194      11.434  16.089  34.260  1.00  0.00           C
ATOM   8034 1C31 POPEs 194      11.104  14.949  33.281  1.00  0.00           C
ATOM   8037 2C31 POPEs 194       9.634  14.989  32.821  1.00  0.00           C
ATOM   8040 3C31 POPEs 194       9.254  13.899  31.820  1.00  0.00           C
ATOM   8043 4C31 POPEs 194       7.736  13.829  31.590  1.00  0.00           C
ATOM   8046 5C31 POPEs 194       7.316  12.799  30.540  1.00  0.00           C
ATOM   8049 6C31 POPEs 194       5.806  12.639  30.401  1.00  0.00           C
ATOM   8053  NH3 POPEt 195      71.594   6.259  -0.090  1.00  0.00           N
ATOM   8057  C12 POPEt 195      73.024   6.119   0.400  1.00  0.00           C
ATOM   8060  C11 POPEt 195      73.754   4.999  -0.369  1.00  0.00           C
ATOM   8063  P   POPEt 195      76.354   5.549  -0.169  1.00  0.00           P
ATOM   8064  O13 POPEt 195      76.214   6.419  -1.340  1.00  0.00           O
ATOM   8065  O14 POPEt 195      77.524   4.619  -0.139  1.00  0.00           O
ATOM   8066  O11 POPEt 195      76.394   6.449   1.111  1.00  0.00           O
ATOM   8067  O12 POPEt 195      75.054   4.719   0.140  1.00  0.00           O
ATOM   8068  C1  POPEt 195      76.194   5.929   2.431  1.00  0.00           C
ATOM   8071  C2  POPEt 195      77.454   5.209   2.970  1.00  0.00           C
ATOM   8073  O21 POPEt 195      77.074   4.429   4.131  1.00  0.00           O
ATOM   8074  C21 POPEt 195      77.624   3.239   4.210  1.00  0.00           C
ATOM   8075  O22 POPEt 195      78.144   2.619   3.300  1.00  0.00           O
ATOM   8076  C22 POPEt 195      77.504   2.689   5.630  1.00  0.00           C
ATOM   8079  C3  POPEt 195      78.584   6.239   3.300  1.00  0.00           C
ATOM   8082  O31 POPEt 195      79.524   5.729   4.271  1.00  0.00           O
ATOM   8083  C31 POPEt 195      79.174   5.929   5.541  1.00  0.00           C
ATOM   8084  O32 POPEt 195      78.224   6.589   5.929  1.00  0.00           O
ATOM   8085  C32 POPEt 195      80.054   5.049   6.431  1.00  0.00           C
ATOM   8088  C23 POPEt 195      76.114   2.129   6.001  1.00  0.00           C
ATOM   8091  C24 POPEt 195      76.194   1.079   7.121  1.00  0.00           C
ATOM   8094  C25 POPEt 195      74.814   0.679   7.670  1.00  0.00           C
ATOM   8097  C26 POPEt 195      74.824  -0.551   8.590  1.00  0.00           C
ATOM   8100  C27 POPEt 195      73.434  -0.811   9.201  1.00  0.00           C
ATOM   8103  C28 POPEt 195      73.244  -2.179   9.891  1.00  0.00           C
ATOM   8106  C29 POPEt 195      73.924  -2.329  11.230  1.00  0.00           C
ATOM   8108 0C21 POPEt 195      73.404  -2.989  12.291  1.00  0.00           C
ATOM   8110 1C21 POPEt 195      72.054  -3.679  12.300  1.00  0.00           C
ATOM   8113 2C21 POPEt 195      71.604  -4.219  13.671  1.00  0.00           C
ATOM   8116 3C21 POPEt 195      71.394  -3.119  14.721  1.00  0.00           C
ATOM   8119 4C21 POPEt 195      70.684  -3.579  16.000  1.00  0.00           C
ATOM   8122 5C21 POPEt 195      71.324  -4.829  16.621  1.00  0.00           C
ATOM   8125 6C21 POPEt 195      70.884  -5.059  18.070  1.00  0.00           C
ATOM   8128 7C21 POPEt 195      71.194  -6.479  18.561  1.00  0.00           C
ATOM   8131 8C21 POPEt 195      70.834  -6.689  20.031  1.00  0.00           C
ATOM   8135  C33 POPEt 195      79.484   4.929   7.851  1.00  0.00           C
ATOM   8138  C34 POPEt 195      79.934   3.659   8.571  1.00  0.00           C
ATOM   8141  C35 POPEt 195      80.214   3.909  10.061  1.00  0.00           C
ATOM   8144  C36 POPEt 195      78.994   4.419  10.851  1.00  0.00           C
ATOM   8147  C37 POPEt 195      79.404   5.019  12.200  1.00  0.00           C
ATOM   8150  C38 POPEt 195      78.314   5.929  12.769  1.00  0.00           C
ATOM   8153  C39 POPEt 195      78.814   6.839  13.910  1.00  0.00           C
ATOM   8156 0C31 POPEt 195      79.284   6.089  15.160  1.00  0.00           C
ATOM   8159 1C31 POPEt 195      79.514   7.059  16.330  1.00  0.00           C
ATOM   8162 2C31 POPEt 195      79.784   6.389  17.681  1.00  0.00           C
ATOM   8165 3C31 POPEt 195      79.654   7.379  18.851  1.00  0.00           C
ATOM   8168 4C31 POPEt 195      78.194   7.629  19.250  1.00  0.00           C
ATOM   8171 5C31 POPEt 195      77.994   8.909  20.069  1.00  0.00           C
ATOM   8174 6C31 POPEt 195      76.554   9.119  20.520  1.00  0.00           C
ATOM   8178  NH3 POPEu 196      69.484  86.359   4.440  1.00  0.00           N
ATOM   8182  C12 POPEu 196      69.244  85.109   5.260  1.00  0.00           C
ATOM   8185  C11 POPEu 196      67.904  85.239   5.990  1.00  0.00           C
ATOM   8188  P   POPEu 196      67.514  83.789   8.160  1.00  0.00           P
ATOM   8189  O13 POPEu 196      66.804  82.509   8.359  1.00  0.00           O
ATOM   8190  O14 POPEu 196      68.904  83.929   8.641  1.00  0.00           O
ATOM   8191  O11 POPEu 196      66.584  84.929   8.790  1.00  0.00           O
ATOM   8192  O12 POPEu 196      67.494  84.029   6.601  1.00  0.00           O
ATOM   8193  C1  POPEu 196      66.574  85.049  10.231  1.00  0.00           C
ATOM   8196  C2  POPEu 196      65.784  86.299  10.740  1.00  0.00           C
ATOM   8198  O21 POPEu 196      66.394  86.769  11.970  1.00  0.00           O
ATOM   8199  C21 POPEu 196      65.884  87.879  12.500  1.00  0.00           C
ATOM   8200  O22 POPEu 196      65.144  88.649  11.920  1.00  0.00           O
ATOM   8201  C22 POPEu 196      66.394  88.079  13.931  1.00  0.00           C
ATOM   8204  C3  POPEu 196      64.244  86.099  10.891  1.00  0.00           C
ATOM   8207  O31 POPEu 196      63.924  85.509  12.170  1.00  0.00           O
ATOM   8208  C31 POPEu 196      63.404  84.309  12.141  1.00  0.00           C
ATOM   8209  O32 POPEu 196      63.044  83.709  11.141  1.00  0.00           O
ATOM   8210  C32 POPEu 196      63.454  83.679  13.541  1.00  0.00           C
ATOM   8213  C23 POPEu 196      65.904  89.399  14.601  1.00  0.00           C
ATOM   8216  C24 POPEu 196      65.414  89.189  16.041  1.00  0.00           C
ATOM   8219  C25 POPEu 196      66.574  88.889  17.010  1.00  0.00           C
ATOM   8222  C26 POPEu 196      66.094  88.469  18.400  1.00  0.00           C
ATOM   8225  C27 POPEu 196      67.264  88.239  19.370  1.00  0.00           C
ATOM   8228  C28 POPEu 196      66.824  88.079  20.841  1.00  0.00           C
ATOM   8231  C29 POPEu 196      68.004  87.819  21.741  1.00  0.00           C
ATOM   8233 0C21 POPEu 196      67.984  87.849  23.080  1.00  0.00           C
ATOM   8235 1C21 POPEu 196      66.784  88.149  23.960  1.00  0.00           C
ATOM   8238 2C21 POPEu 196      67.034  89.359  24.880  1.00  0.00           C
ATOM   8241 3C21 POPEu 196      66.984  90.709  24.141  1.00  0.00           C
ATOM   8244 4C21 POPEu 196      67.444  91.909  24.991  1.00  0.00           C
ATOM   8247 5C21 POPEu 196      66.704  92.029  26.340  1.00  0.00           C
ATOM   8250 6C21 POPEu 196      67.094  93.289  27.120  1.00  0.00           C
ATOM   8253 7C21 POPEu 196      66.494  93.319  28.521  1.00  0.00           C
ATOM   8256 8C21 POPEu 196      66.764  94.629  29.260  1.00  0.00           C
ATOM   8260  C33 POPEu 196      62.354  84.179  14.490  1.00  0.00           C
ATOM   8263  C34 POPEu 196      62.234  83.349  15.790  1.00  0.00           C
ATOM   8266  C35 POPEu 196      63.504  83.329  16.649  1.00  0.00           C
ATOM   8269  C36 POPEu 196      63.804  84.669  17.340  1.00  0.00           C
ATOM   8272  C37 POPEu 196      65.194  84.689  18.000  1.00  0.00           C
ATOM   8275  C38 POPEu 196      65.184  84.999  19.510  1.00  0.00           C
ATOM   8278  C39 POPEu 196      64.464  83.949  20.361  1.00  0.00           C
ATOM   8281 0C31 POPEu 196      64.834  84.049  21.850  1.00  0.00           C
ATOM   8284 1C31 POPEu 196      64.064  83.049  22.710  1.00  0.00           C
ATOM   8287 2C31 POPEu 196      64.384  83.089  24.209  1.00  0.00           C
ATOM   8290 3C31 POPEu 196      64.164  84.459  24.869  1.00  0.00           C
ATOM   8293 4C31 POPEu 196      64.294  84.419  26.399  1.00  0.00           C
ATOM   8296 5C31 POPEu 196      64.174  85.819  27.031  1.00  0.00           C
ATOM   8299 6C31 POPEu 196      64.314  85.829  28.561  1.00  0.00           C
ATOM   8303  NH3 POPEv 197      93.404  91.349  43.661  1.00  0.00           N
ATOM   8307  C12 POPEv 197      92.444  90.829  44.689  1.00  0.00           C
ATOM   8310  C11 POPEv 197      93.164  90.099  45.831  1.00  0.00           C
ATOM   8313  P   POPEv 197      92.064  88.149  47.179  1.00  0.00           P
ATOM   8314  O13 POPEv 197      93.394  87.659  47.621  1.00  0.00           O
ATOM   8315  O14 POPEv 197      90.964  87.999  48.171  1.00  0.00           O
ATOM   8316  O11 POPEv 197      91.654  87.529  45.789  1.00  0.00           O
ATOM   8317  O12 POPEv 197      92.214  89.669  46.821  1.00  0.00           O
ATOM   8318  C1  POPEv 197      92.344  86.409  45.220  1.00  0.00           C
ATOM   8321  C2  POPEv 197      91.724  85.909  43.880  1.00  0.00           C
ATOM   8323  O21 POPEv 197      92.044  86.859  42.871  1.00  0.00           O
ATOM   8324  C21 POPEv 197      92.344  86.599  41.610  1.00  0.00           C
ATOM   8325  O22 POPEv 197      92.944  87.399  40.900  1.00  0.00           O
ATOM   8326  C22 POPEv 197      91.974  85.209  41.069  1.00  0.00           C
ATOM   8329  C3  POPEv 197      90.184  85.639  44.001  1.00  0.00           C
ATOM   8332  O31 POPEv 197      89.364  86.809  43.780  1.00  0.00           O
ATOM   8333  C31 POPEv 197      88.904  86.939  42.541  1.00  0.00           C
ATOM   8334  O32 POPEv 197      89.154  86.189  41.610  1.00  0.00           O
ATOM   8335  C32 POPEv 197      87.944  88.139  42.449  1.00  0.00           C
ATOM   8338  C23 POPEv 197      91.714  85.329  39.539  1.00  0.00           C
ATOM   8341  C24 POPEv 197      91.284  84.039  38.830  1.00  0.00           C
ATOM   8344  C25 POPEv 197      92.374  82.969  38.730  1.00  0.00           C
ATOM   8347  C26 POPEv 197      92.214  82.069  37.480  1.00  0.00           C
ATOM   8350  C27 POPEv 197      93.364  81.069  37.319  1.00  0.00           C
ATOM   8353  C28 POPEv 197      93.374  80.319  35.970  1.00  0.00           C
ATOM   8356  C29 POPEv 197      93.634  81.229  34.790  1.00  0.00           C
ATOM   8358 0C21 POPEv 197      94.474  81.009  33.760  1.00  0.00           C
ATOM   8360 1C21 POPEv 197      95.314  79.779  33.521  1.00  0.00           C
ATOM   8363 2C21 POPEv 197      95.264  79.359  32.039  1.00  0.00           C
ATOM   8366 3C21 POPEv 197      96.124  78.129  31.750  1.00  0.00           C
ATOM   8369 4C21 POPEv 197      96.284  77.829  30.250  1.00  0.00           C
ATOM   8372 5C21 POPEv 197      97.204  78.849  29.550  1.00  0.00           C
ATOM   8375 6C21 POPEv 197      97.384  78.589  28.049  1.00  0.00           C
ATOM   8378 7C21 POPEv 197      98.324  79.629  27.430  1.00  0.00           C
ATOM   8381 8C21 POPEv 197      98.514  79.449  25.921  1.00  0.00           C
ATOM   8385  C33 POPEv 197      87.614  88.549  40.991  1.00  0.00           C
ATOM   8388  C34 POPEv 197      88.464  89.709  40.441  1.00  0.00           C
ATOM   8391  C35 POPEv 197      89.924  89.329  40.191  1.00  0.00           C
ATOM   8394  C36 POPEv 197      90.564  90.219  39.120  1.00  0.00           C
ATOM   8397  C37 POPEv 197      92.094  90.099  39.141  1.00  0.00           C
ATOM   8400  C38 POPEv 197      92.774  91.139  38.250  1.00  0.00           C
ATOM   8403  C39 POPEv 197      92.744  90.829  36.750  1.00  0.00           C
ATOM   8406 0C31 POPEv 197      93.944  91.449  36.021  1.00  0.00           C
ATOM   8409 1C31 POPEv 197      93.794  91.439  34.500  1.00  0.00           C
ATOM   8412 2C31 POPEv 197      94.974  92.099  33.791  1.00  0.00           C
ATOM   8415 3C31 POPEv 197      94.934  91.929  32.259  1.00  0.00           C
ATOM   8418 4C31 POPEv 197      95.134  90.469  31.830  1.00  0.00           C
ATOM   8421 5C31 POPEv 197      95.334  90.319  30.331  1.00  0.00           C
ATOM   8424 6C31 POPEv 197      95.644  88.879  29.930  1.00  0.00           C
ATOM   8428  NH3 POPEw 198      -0.564  49.939  40.401  1.00  0.00           N
ATOM   8432  C12 POPEw 198       0.636  49.159  39.880  1.00  0.00           C
ATOM   8435  C11 POPEw 198       2.026  49.609  40.410  1.00  0.00           C
ATOM   8438  P   POPEw 198       3.856  51.529  40.140  1.00  0.00           P
ATOM   8439  O13 POPEw 198       4.016  52.649  39.190  1.00  0.00           O
ATOM   8440  O14 POPEw 198       4.266  51.839  41.520  1.00  0.00           O
ATOM   8441  O11 POPEw 198       4.676  50.299  39.549  1.00  0.00           O
ATOM   8442  O12 POPEw 198       2.336  50.989  40.130  1.00  0.00           O
ATOM   8443  C1  POPEw 198       4.496  50.079  38.130  1.00  0.00           C
ATOM   8446  C2  POPEw 198       5.466  49.019  37.561  1.00  0.00           C
ATOM   8448  O21 POPEw 198       5.086  48.769  36.190  1.00  0.00           O
ATOM   8449  C21 POPEw 198       5.636  49.579  35.290  1.00  0.00           C
ATOM   8450  O22 POPEw 198       6.326  50.559  35.540  1.00  0.00           O
ATOM   8451  C22 POPEw 198       5.336  48.969  33.910  1.00  0.00           C
ATOM   8454  C3  POPEw 198       5.396  47.679  38.360  1.00  0.00           C
ATOM   8457  O31 POPEw 198       6.536  46.789  38.241  1.00  0.00           O
ATOM   8458  C31 POPEw 198       6.566  46.019  37.151  1.00  0.00           C
ATOM   8459  O32 POPEw 198       6.246  46.359  36.030  1.00  0.00           O
ATOM   8460  C32 POPEw 198       6.956  44.579  37.531  1.00  0.00           C
ATOM   8463  C23 POPEw 198       5.836  49.809  32.709  1.00  0.00           C
ATOM   8466  C24 POPEw 198       6.406  48.969  31.551  1.00  0.00           C
ATOM   8469  C25 POPEw 198       5.446  47.989  30.860  1.00  0.00           C
ATOM   8472  C26 POPEw 198       6.226  47.129  29.851  1.00  0.00           C
ATOM   8475  C27 POPEw 198       5.526  45.839  29.401  1.00  0.00           C
ATOM   8478  C28 POPEw 198       6.356  44.949  28.440  1.00  0.00           C
ATOM   8481  C29 POPEw 198       7.816  44.779  28.811  1.00  0.00           C
ATOM   8483 0C21 POPEw 198       8.716  44.009  28.170  1.00  0.00           C
ATOM   8485 1C21 POPEw 198       8.466  43.109  26.990  1.00  0.00           C
ATOM   8488 2C21 POPEw 198       8.506  41.659  27.500  1.00  0.00           C
ATOM   8491 3C21 POPEw 198       8.386  40.639  26.379  1.00  0.00           C
ATOM   8494 4C21 POPEw 198       8.286  39.199  26.910  1.00  0.00           C
ATOM   8497 5C21 POPEw 198       6.876  38.789  27.340  1.00  0.00           C
ATOM   8500 6C21 POPEw 198       6.796  37.299  27.660  1.00  0.00           C
ATOM   8503 7C21 POPEw 198       5.496  36.659  27.141  1.00  0.00           C
ATOM   8506 8C21 POPEw 198       5.416  35.149  27.430  1.00  0.00           C
ATOM   8510  C33 POPEw 198       6.316  43.569  36.550  1.00  0.00           C
ATOM   8513  C34 POPEw 198       6.006  42.189  37.151  1.00  0.00           C
ATOM   8516  C35 POPEw 198       5.196  41.329  36.160  1.00  0.00           C
ATOM   8519  C36 POPEw 198       6.076  40.309  35.431  1.00  0.00           C
ATOM   8522  C37 POPEw 198       5.446  39.779  34.141  1.00  0.00           C
ATOM   8525  C38 POPEw 198       6.376  38.739  33.491  1.00  0.00           C
ATOM   8528  C39 POPEw 198       6.136  38.489  32.000  1.00  0.00           C
ATOM   8531 0C31 POPEw 198       5.346  37.199  31.691  1.00  0.00           C
ATOM   8534 1C31 POPEw 198       4.016  37.459  30.981  1.00  0.00           C
ATOM   8537 2C31 POPEw 198       3.176  36.189  30.800  1.00  0.00           C
ATOM   8540 3C31 POPEw 198       1.826  36.469  30.111  1.00  0.00           C
ATOM   8543 4C31 POPEw 198       1.956  36.609  28.590  1.00  0.00           C
ATOM   8546 5C31 POPEw 198       0.626  36.819  27.871  1.00  0.00           C
ATOM   8549 6C31 POPEw 198       0.746  36.769  26.340  1.00  0.00           C
ATOM   8553  NH3 POPEx 199     114.164  99.459  39.169  1.00  0.00           N
ATOM   8557  C12 POPEx 199     112.794 100.009  39.390  1.00  0.00           C
ATOM   8560  C11 POPEx 199     111.794  99.249  38.509  1.00  0.00           C
ATOM   8563  P   POPEx 199     110.014 100.999  37.790  1.00  0.00           P
ATOM   8564  O13 POPEx 199     110.434 102.259  38.439  1.00  0.00           O
ATOM   8565  O14 POPEx 199     110.484 100.749  36.400  1.00  0.00           O
ATOM   8566  O11 POPEx 199     108.444 100.909  37.870  1.00  0.00           O
ATOM   8567  O12 POPEx 199     110.474  99.769  38.690  1.00  0.00           O
ATOM   8568  C1  POPEx 199     107.614 100.679  36.741  1.00  0.00           C
ATOM   8571  C2  POPEx 199     106.964 101.989  36.209  1.00  0.00           C
ATOM   8573  O21 POPEx 199     105.764 101.689  35.491  1.00  0.00           O
ATOM   8574  C21 POPEx 199     105.884 100.959  34.380  1.00  0.00           C
ATOM   8575  O22 POPEx 199     106.924 100.619  33.861  1.00  0.00           O
ATOM   8576  C22 POPEx 199     104.474 100.579  33.921  1.00  0.00           C
ATOM   8579  C3  POPEx 199     107.954 102.919  35.440  1.00  0.00           C
ATOM   8582  O31 POPEx 199     107.254 104.049  34.850  1.00  0.00           O
ATOM   8583  C31 POPEx 199     106.944 103.859  33.561  1.00  0.00           C
ATOM   8584  O32 POPEx 199     105.824 103.639  33.140  1.00  0.00           O
ATOM   8585  C32 POPEx 199     108.194 104.029  32.681  1.00  0.00           C
ATOM   8588  C23 POPEx 199     104.454  99.249  33.140  1.00  0.00           C
ATOM   8591  C24 POPEx 199     103.104  98.519  33.240  1.00  0.00           C
ATOM   8594  C25 POPEx 199     101.884  99.359  32.861  1.00  0.00           C
ATOM   8597  C26 POPEx 199     101.864  99.839  31.399  1.00  0.00           C
ATOM   8600  C27 POPEx 199     100.484 100.359  30.991  1.00  0.00           C
ATOM   8603  C28 POPEx 199     100.444 100.719  29.500  1.00  0.00           C
ATOM   8606  C29 POPEx 199      99.064 101.029  28.981  1.00  0.00           C
ATOM   8608 0C21 POPEx 199      98.814 101.719  27.861  1.00  0.00           C
ATOM   8610 1C21 POPEx 199      99.874 102.259  26.930  1.00  0.00           C
ATOM   8613 2C21 POPEx 199      99.604 102.069  25.431  1.00  0.00           C
ATOM   8616 3C21 POPEx 199     100.774 102.629  24.601  1.00  0.00           C
ATOM   8619 4C21 POPEx 199     100.604 102.479  23.090  1.00  0.00           C
ATOM   8622 5C21 POPEx 199     101.804 103.059  22.319  1.00  0.00           C
ATOM   8625 6C21 POPEx 199     101.704 102.839  20.799  1.00  0.00           C
ATOM   8628 7C21 POPEx 199     102.914 103.399  20.041  1.00  0.00           C
ATOM   8631 8C21 POPEx 199     102.884 103.069  18.540  1.00  0.00           C
ATOM   8635  C33 POPEx 199     108.524 102.759  31.869  1.00  0.00           C
ATOM   8638  C34 POPEx 199     109.344 103.079  30.619  1.00  0.00           C
ATOM   8641  C35 POPEx 199     108.494 103.589  29.451  1.00  0.00           C
ATOM   8644  C36 POPEx 199     109.344 104.309  28.391  1.00  0.00           C
ATOM   8647  C37 POPEx 199     108.644 104.509  27.039  1.00  0.00           C
ATOM   8650  C38 POPEx 199     109.584 104.209  25.860  1.00  0.00           C
ATOM   8653  C39 POPEx 199     109.774 102.699  25.660  1.00  0.00           C
ATOM   8656 0C31 POPEx 199     111.124 102.329  25.041  1.00  0.00           C
ATOM   8659 1C31 POPEx 199     111.274 100.809  24.910  1.00  0.00           C
ATOM   8662 2C31 POPEx 199     112.714 100.339  24.699  1.00  0.00           C
ATOM   8665 3C31 POPEx 199     112.814  98.809  24.790  1.00  0.00           C
ATOM   8668 4C31 POPEx 199     114.234  98.289  24.559  1.00  0.00           C
ATOM   8671 5C31 POPEx 199     114.334  96.789  24.840  1.00  0.00           C
ATOM   8674 6C31 POPEx 199     115.714  96.199  24.521  1.00  0.00           C
ATOM   8678  NH3 POPEy 200      87.434   4.909  40.601  1.00  0.00           N
ATOM   8682  C12 POPEy 200      87.724   3.669  41.399  1.00  0.00           C
ATOM   8685  C11 POPEy 200      87.044   3.649  42.779  1.00  0.00           C
ATOM   8688  P   POPEy 200      84.744   4.809  43.351  1.00  0.00           P
ATOM   8689  O13 POPEy 200      83.474   4.259  43.861  1.00  0.00           O
ATOM   8690  O14 POPEy 200      85.574   5.629  44.251  1.00  0.00           O
ATOM   8691  O11 POPEy 200      84.454   5.699  42.061  1.00  0.00           O
ATOM   8692  O12 POPEy 200      85.624   3.679  42.691  1.00  0.00           O
ATOM   8693  C1  POPEy 200      83.424   5.259  41.160  1.00  0.00           C
ATOM   8696  C2  POPEy 200      83.224   6.279  40.009  1.00  0.00           C
ATOM   8698  O21 POPEy 200      84.384   6.309  39.160  1.00  0.00           O
ATOM   8699  C21 POPEy 200      84.604   5.339  38.261  1.00  0.00           C
ATOM   8700  O22 POPEy 200      85.724   4.999  37.901  1.00  0.00           O
ATOM   8701  C22 POPEy 200      83.314   4.759  37.691  1.00  0.00           C
ATOM   8704  C3  POPEy 200      82.944   7.689  40.619  1.00  0.00           C
ATOM   8707  O31 POPEy 200      82.884   8.769  39.671  1.00  0.00           O
ATOM   8708  C31 POPEy 200      81.684   8.939  39.141  1.00  0.00           C
ATOM   8709  O32 POPEy 200      80.734   8.179  39.270  1.00  0.00           O
ATOM   8710  C32 POPEy 200      81.684  10.219  38.320  1.00  0.00           C
ATOM   8713  C23 POPEy 200      83.504   4.019  36.351  1.00  0.00           C
ATOM   8716  C24 POPEy 200      82.184   3.369  35.901  1.00  0.00           C
ATOM   8719  C25 POPEy 200      82.314   2.599  34.581  1.00  0.00           C
ATOM   8722  C26 POPEy 200      82.384   3.509  33.351  1.00  0.00           C
ATOM   8725  C27 POPEy 200      82.464   2.709  32.039  1.00  0.00           C
ATOM   8728  C28 POPEy 200      82.274   3.579  30.781  1.00  0.00           C
ATOM   8731  C29 POPEy 200      83.414   4.529  30.540  1.00  0.00           C
ATOM   8733 0C21 POPEy 200      83.754   5.049  29.350  1.00  0.00           C
ATOM   8735 1C21 POPEy 200      83.034   4.809  28.040  1.00  0.00           C
ATOM   8738 2C21 POPEy 200      83.784   3.819  27.141  1.00  0.00           C
ATOM   8741 3C21 POPEy 200      83.174   3.719  25.740  1.00  0.00           C
ATOM   8744 4C21 POPEy 200      83.864   2.699  24.819  1.00  0.00           C
ATOM   8747 5C21 POPEy 200      83.164   1.329  24.760  1.00  0.00           C
ATOM   8750 6C21 POPEy 200      83.314   0.459  26.010  1.00  0.00           C
ATOM   8753 7C21 POPEy 200      82.564  -0.871  25.879  1.00  0.00           C
ATOM   8756 8C21 POPEy 200      82.724  -1.809  27.090  1.00  0.00           C
ATOM   8760  C33 POPEy 200      80.344  10.469  37.590  1.00  0.00           C
ATOM   8763  C34 POPEy 200      80.344  11.799  36.820  1.00  0.00           C
ATOM   8766  C35 POPEy 200      81.384  11.859  35.691  1.00  0.00           C
ATOM   8769  C36 POPEy 200      81.374  13.209  34.959  1.00  0.00           C
ATOM   8772  C37 POPEy 200      82.584  13.339  34.029  1.00  0.00           C
ATOM   8775  C38 POPEy 200      82.804  14.729  33.410  1.00  0.00           C
ATOM   8778  C39 POPEy 200      84.044  14.839  32.510  1.00  0.00           C
ATOM   8781 0C31 POPEy 200      84.314  16.239  31.951  1.00  0.00           C
ATOM   8784 1C31 POPEy 200      85.464  16.229  30.930  1.00  0.00           C
ATOM   8787 2C31 POPEy 200      86.004  17.619  30.570  1.00  0.00           C
ATOM   8790 3C31 POPEy 200      84.974  18.539  29.910  1.00  0.00           C
ATOM   8793 4C31 POPEy 200      85.504  19.979  29.731  1.00  0.00           C
ATOM   8796 5C31 POPEy 200      84.444  20.919  29.141  1.00  0.00           C
ATOM   8799 6C31 POPEy 200      84.884  22.389  29.141  1.00  0.00           C
ATOM   8803  NH3 POPEz 201      62.844  36.469  52.439  1.00  0.00           N
ATOM   8807  C12 POPEz 201      61.674  36.089  53.289  1.00  0.00           C
ATOM   8810  C11 POPEz 201      60.354  36.289  52.520  1.00  0.00           C
ATOM   8813  P   POPEz 201      60.594  34.569  50.539  1.00  0.00           P
ATOM   8814  O13 POPEz 201      61.914  34.069  50.979  1.00  0.00           O
ATOM   8815  O14 POPEz 201      59.414  33.799  50.979  1.00  0.00           O
ATOM   8816  O11 POPEz 201      60.594  34.859  48.980  1.00  0.00           O
ATOM   8817  O12 POPEz 201      60.484  36.019  51.129  1.00  0.00           O
ATOM   8818  C1  POPEz 201      60.984  36.169  48.531  1.00  0.00           C
ATOM   8821  C2  POPEz 201      60.614  36.389  47.031  1.00  0.00           C
ATOM   8823  O21 POPEz 201      61.294  37.519  46.450  1.00  0.00           O
ATOM   8824  C21 POPEz 201      61.034  38.729  46.910  1.00  0.00           C
ATOM   8825  O22 POPEz 201      60.334  39.019  47.860  1.00  0.00           O
ATOM   8826  C22 POPEz 201      61.714  39.759  46.010  1.00  0.00           C
ATOM   8829  C3  POPEz 201      59.084  36.459  46.831  1.00  0.00           C
ATOM   8832  O31 POPEz 201      58.794  36.379  45.420  1.00  0.00           O
ATOM   8833  C31 POPEz 201      57.914  35.479  45.041  1.00  0.00           C
ATOM   8834  O32 POPEz 201      57.184  34.809  45.760  1.00  0.00           O
ATOM   8835  C32 POPEz 201      57.964  35.409  43.510  1.00  0.00           C
ATOM   8838  C23 POPEz 201      60.974  39.929  44.671  1.00  0.00           C
ATOM   8841  C24 POPEz 201      61.664  40.939  43.750  1.00  0.00           C
ATOM   8844  C25 POPEz 201      60.854  41.239  42.491  1.00  0.00           C
ATOM   8847  C26 POPEz 201      61.534  42.299  41.610  1.00  0.00           C
ATOM   8850  C27 POPEz 201      60.644  42.839  40.479  1.00  0.00           C
ATOM   8853  C28 POPEz 201      61.374  43.949  39.710  1.00  0.00           C
ATOM   8856  C29 POPEz 201      60.504  44.679  38.721  1.00  0.00           C
ATOM   8858 0C21 POPEz 201      60.954  45.339  37.639  1.00  0.00           C
ATOM   8860 1C21 POPEz 201      62.404  45.449  37.241  1.00  0.00           C
ATOM   8863 2C21 POPEz 201      62.644  46.049  35.840  1.00  0.00           C
ATOM   8866 3C21 POPEz 201      61.994  45.249  34.689  1.00  0.00           C
ATOM   8869 4C21 POPEz 201      60.764  45.959  34.111  1.00  0.00           C
ATOM   8872 5C21 POPEz 201      60.014  45.099  33.080  1.00  0.00           C
ATOM   8875 6C21 POPEz 201      58.814  45.859  32.500  1.00  0.00           C
ATOM   8878 7C21 POPEz 201      57.954  44.999  31.560  1.00  0.00           C
ATOM   8881 8C21 POPEz 201      56.764  45.759  30.981  1.00  0.00           C
ATOM   8885  C33 POPEz 201      56.884  34.489  42.901  1.00  0.00           C
ATOM   8888  C34 POPEz 201      56.844  34.589  41.370  1.00  0.00           C
ATOM   8891  C35 POPEz 201      55.874  33.579  40.760  1.00  0.00           C
ATOM   8894  C36 POPEz 201      55.814  33.669  39.229  1.00  0.00           C
ATOM   8897  C37 POPEz 201      54.814  32.699  38.600  1.00  0.00           C
ATOM   8900  C38 POPEz 201      55.504  31.489  37.950  1.00  0.00           C
ATOM   8903  C39 POPEz 201      54.544  30.439  37.380  1.00  0.00           C
ATOM   8906 0C31 POPEz 201      53.544  30.949  36.319  1.00  0.00           C
ATOM   8909 1C31 POPEz 201      54.194  31.659  35.130  1.00  0.00           C
ATOM   8912 2C31 POPEz 201      53.174  32.099  34.061  1.00  0.00           C
ATOM   8915 3C31 POPEz 201      53.164  31.229  32.800  1.00  0.00           C
ATOM   8918 4C31 POPEz 201      52.754  29.769  33.040  1.00  0.00           C
ATOM   8921 5C31 POPEz 201      52.434  29.019  31.741  1.00  0.00           C
ATOM   8924 6C31 POPEz 201      51.984  27.579  31.960  1.00  0.00           C
ATOM   8928  NH3 POPE0 202      83.434  40.529   2.940  1.00  0.00           N
ATOM   8932  C12 POPE0 202      83.234  41.659   1.970  1.00  0.00           C
ATOM   8935  C11 POPE0 202      84.534  42.069   1.241  1.00  0.00           C
ATOM   8938  P   POPE0 202      86.824  41.369   2.361  1.00  0.00           P
ATOM   8939  O13 POPE0 202      86.174  40.209   3.011  1.00  0.00           O
ATOM   8940  O14 POPE0 202      87.554  41.069   1.101  1.00  0.00           O
ATOM   8941  O11 POPE0 202      87.704  42.109   3.420  1.00  0.00           O
ATOM   8942  O12 POPE0 202      85.624  42.389   2.110  1.00  0.00           O
ATOM   8943  C1  POPE0 202      87.504  41.909   4.821  1.00  0.00           C
ATOM   8946  C2  POPE0 202      86.634  42.989   5.521  1.00  0.00           C
ATOM   8948  O21 POPE0 202      86.774  42.759   6.940  1.00  0.00           O
ATOM   8949  C21 POPE0 202      86.694  43.889   7.651  1.00  0.00           C
ATOM   8950  O22 POPE0 202      86.314  44.969   7.251  1.00  0.00           O
ATOM   8951  C22 POPE0 202      87.024  43.579   9.109  1.00  0.00           C
ATOM   8954  C3  POPE0 202      85.124  42.919   5.110  1.00  0.00           C
ATOM   8957  O31 POPE0 202      84.254  43.429   6.150  1.00  0.00           O
ATOM   8958  C31 POPE0 202      82.964  43.269   5.941  1.00  0.00           C
ATOM   8959  O32 POPE0 202      82.474  42.609   5.030  1.00  0.00           O
ATOM   8960  C32 POPE0 202      82.214  44.019   7.040  1.00  0.00           C
ATOM   8963  C23 POPE0 202      86.524  44.669  10.080  1.00  0.00           C
ATOM   8966  C24 POPE0 202      87.024  44.429  11.509  1.00  0.00           C
ATOM   8969  C25 POPE0 202      86.654  45.539  12.500  1.00  0.00           C
ATOM   8972  C26 POPE0 202      87.814  45.809  13.471  1.00  0.00           C
ATOM   8975  C27 POPE0 202      87.504  46.879  14.531  1.00  0.00           C
ATOM   8978  C28 POPE0 202      88.744  47.349  15.321  1.00  0.00           C
ATOM   8981  C29 POPE0 202      89.544  46.209  15.911  1.00  0.00           C
ATOM   8983 0C21 POPE0 202      89.324  45.609  17.090  1.00  0.00           C
ATOM   8985 1C21 POPE0 202      88.214  45.939  18.061  1.00  0.00           C
ATOM   8988 2C21 POPE0 202      88.674  46.869  19.200  1.00  0.00           C
ATOM   8991 3C21 POPE0 202      89.784  46.269  20.080  1.00  0.00           C
ATOM   8994 4C21 POPE0 202      90.084  47.149  21.301  1.00  0.00           C
ATOM   8997 5C21 POPE0 202      91.554  47.109  21.729  1.00  0.00           C
ATOM   9000 6C21 POPE0 202      92.484  47.869  20.781  1.00  0.00           C
ATOM   9003 7C21 POPE0 202      93.914  47.969  21.319  1.00  0.00           C
ATOM   9006 8C21 POPE0 202      94.824  48.829  20.431  1.00  0.00           C
ATOM   9010  C33 POPE0 202      81.224  43.129   7.840  1.00  0.00           C
ATOM   9013  C34 POPE0 202      81.774  42.399   9.080  1.00  0.00           C
ATOM   9016  C35 POPE0 202      82.364  43.309  10.170  1.00  0.00           C
ATOM   9019  C36 POPE0 202      82.374  42.619  11.550  1.00  0.00           C
ATOM   9022  C37 POPE0 202      83.434  43.179  12.509  1.00  0.00           C
ATOM   9025  C38 POPE0 202      83.414  42.509  13.901  1.00  0.00           C
ATOM   9028  C39 POPE0 202      84.734  42.689  14.670  1.00  0.00           C
ATOM   9031 0C31 POPE0 202      85.674  41.489  14.531  1.00  0.00           C
ATOM   9034 1C31 POPE0 202      85.354  40.399  15.570  1.00  0.00           C
ATOM   9037 2C31 POPE0 202      85.964  39.019  15.269  1.00  0.00           C
ATOM   9040 3C31 POPE0 202      87.494  38.959  15.121  1.00  0.00           C
ATOM   9043 4C31 POPE0 202      88.274  39.549  16.291  1.00  0.00           C
ATOM   9046 5C31 POPE0 202      89.774  39.269  16.209  1.00  0.00           C
ATOM   9049 6C31 POPE0 202      90.564  39.849  17.389  1.00  0.00           C
ATOM   9053  NH3 POPE1 203      11.044   6.219   2.361  1.00  0.00           N
ATOM   9057  C12 POPE1 203      12.454   6.689   2.530  1.00  0.00           C
ATOM   9060  C11 POPE1 203      13.074   7.139   1.190  1.00  0.00           C
ATOM   9063  P   POPE1 203      15.564   7.009   1.980  1.00  0.00           P
ATOM   9064  O13 POPE1 203      15.264   5.569   1.840  1.00  0.00           O
ATOM   9065  O14 POPE1 203      16.834   7.519   1.390  1.00  0.00           O
ATOM   9066  O11 POPE1 203      15.494   7.379   3.520  1.00  0.00           O
ATOM   9067  O12 POPE1 203      14.334   7.809   1.380  1.00  0.00           O
ATOM   9068  C1  POPE1 203      16.534   6.929   4.401  1.00  0.00           C
ATOM   9071  C2  POPE1 203      15.964   6.099   5.581  1.00  0.00           C
ATOM   9073  O21 POPE1 203      16.954   5.169   6.050  1.00  0.00           O
ATOM   9074  C21 POPE1 203      17.074   3.999   5.451  1.00  0.00           C
ATOM   9075  O22 POPE1 203      16.564   3.639   4.410  1.00  0.00           O
ATOM   9076  C22 POPE1 203      17.934   3.099   6.311  1.00  0.00           C
ATOM   9079  C3  POPE1 203      14.574   5.479   5.191  1.00  0.00           C
ATOM   9082  O31 POPE1 203      14.084   4.539   6.160  1.00  0.00           O
ATOM   9083  C31 POPE1 203      12.754   4.549   6.280  1.00  0.00           C
ATOM   9084  O32 POPE1 203      11.994   5.199   5.599  1.00  0.00           O
ATOM   9085  C32 POPE1 203      12.344   3.619   7.421  1.00  0.00           C
ATOM   9088  C23 POPE1 203      17.184   2.769   7.621  1.00  0.00           C
ATOM   9091  C24 POPE1 203      17.894   1.639   8.359  1.00  0.00           C
ATOM   9094  C25 POPE1 203      17.144   1.049   9.550  1.00  0.00           C
ATOM   9097  C26 POPE1 203      17.234   1.909  10.811  1.00  0.00           C
ATOM   9100  C27 POPE1 203      16.294   1.429  11.910  1.00  0.00           C
ATOM   9103  C28 POPE1 203      16.584   2.059  13.281  1.00  0.00           C
ATOM   9106  C29 POPE1 203      17.754   1.399  13.981  1.00  0.00           C
ATOM   9108 0C21 POPE1 203      17.674   0.309  14.760  1.00  0.00           C
ATOM   9110 1C21 POPE1 203      16.404  -0.451  15.051  1.00  0.00           C
ATOM   9113 2C21 POPE1 203      15.874  -0.241  16.481  1.00  0.00           C
ATOM   9116 3C21 POPE1 203      16.544  -1.161  17.510  1.00  0.00           C
ATOM   9119 4C21 POPE1 203      15.894  -1.021  18.899  1.00  0.00           C
ATOM   9122 5C21 POPE1 203      16.204  -2.169  19.870  1.00  0.00           C
ATOM   9125 6C21 POPE1 203      15.744  -3.559  19.420  1.00  0.00           C
ATOM   9128 7C21 POPE1 203      14.224  -3.669  19.191  1.00  0.00           C
ATOM   9131 8C21 POPE1 203      13.764  -5.079  18.830  1.00  0.00           C
ATOM   9135  C33 POPE1 203      10.824   3.339   7.431  1.00  0.00           C
ATOM   9138  C34 POPE1 203      10.334   2.639   8.710  1.00  0.00           C
ATOM   9141  C35 POPE1 203      10.994   1.279   8.980  1.00  0.00           C
ATOM   9144  C36 POPE1 203      10.864   0.849  10.440  1.00  0.00           C
ATOM   9147  C37 POPE1 203      11.784  -0.331  10.790  1.00  0.00           C
ATOM   9150  C38 POPE1 203      12.354  -0.241  12.221  1.00  0.00           C
ATOM   9153  C39 POPE1 203      11.294  -0.381  13.321  1.00  0.00           C
ATOM   9156 0C31 POPE1 203      11.884  -0.111  14.711  1.00  0.00           C
ATOM   9159 1C31 POPE1 203      11.034  -0.721  15.830  1.00  0.00           C
ATOM   9162 2C31 POPE1 203      11.594  -0.421  17.230  1.00  0.00           C
ATOM   9165 3C31 POPE1 203      10.864  -1.201  18.321  1.00  0.00           C
ATOM   9168 4C31 POPE1 203      11.394  -0.901  19.720  1.00  0.00           C
ATOM   9171 5C31 POPE1 203      10.724  -1.759  20.789  1.00  0.00           C
ATOM   9174 6C31 POPE1 203      11.244  -1.549  22.220  1.00  0.00           C
ATOM   9178  NH3 POPE2 204      42.324  38.719  47.639  1.00  0.00           N
ATOM   9182  C12 POPE2 204      41.744  38.359  48.980  1.00  0.00           C
ATOM   9185  C11 POPE2 204      40.404  39.079  49.230  1.00  0.00           C
ATOM   9188  P   POPE2 204      38.594  39.949  47.569  1.00  0.00           P
ATOM   9189  O13 POPE2 204      37.424  40.279  48.439  1.00  0.00           O
ATOM   9190  O14 POPE2 204      39.534  40.999  47.151  1.00  0.00           O
ATOM   9191  O11 POPE2 204      38.084  39.229  46.270  1.00  0.00           O
ATOM   9192  O12 POPE2 204      39.424  38.759  48.229  1.00  0.00           O
ATOM   9193  C1  POPE2 204      39.044  38.649  45.380  1.00  0.00           C
ATOM   9196  C2  POPE2 204      38.594  38.749  43.910  1.00  0.00           C
ATOM   9198  O21 POPE2 204      39.374  37.779  43.171  1.00  0.00           O
ATOM   9199  C21 POPE2 204      38.704  36.959  42.379  1.00  0.00           C
ATOM   9200  O22 POPE2 204      37.484  36.929  42.249  1.00  0.00           O
ATOM   9201  C22 POPE2 204      39.664  36.119  41.539  1.00  0.00           C
ATOM   9204  C3  POPE2 204      38.844  40.199  43.380  1.00  0.00           C
ATOM   9207  O31 POPE2 204      37.974  40.549  42.281  1.00  0.00           O
ATOM   9208  C31 POPE2 204      38.564  40.919  41.151  1.00  0.00           C
ATOM   9209  O32 POPE2 204      39.744  40.869  40.900  1.00  0.00           O
ATOM   9210  C32 POPE2 204      37.494  41.629  40.280  1.00  0.00           C
ATOM   9213  C23 POPE2 204      38.914  35.369  40.401  1.00  0.00           C
ATOM   9216  C24 POPE2 204      39.804  34.909  39.229  1.00  0.00           C
ATOM   9219  C25 POPE2 204      38.964  34.539  38.000  1.00  0.00           C
ATOM   9222  C26 POPE2 204      39.764  33.889  36.860  1.00  0.00           C
ATOM   9225  C27 POPE2 204      38.874  33.479  35.680  1.00  0.00           C
ATOM   9228  C28 POPE2 204      39.654  32.929  34.469  1.00  0.00           C
ATOM   9231  C29 POPE2 204      40.474  31.699  34.780  1.00  0.00           C
ATOM   9233 0C21 POPE2 204      40.004  30.449  34.850  1.00  0.00           C
ATOM   9235 1C21 POPE2 204      38.564  30.059  34.640  1.00  0.00           C
ATOM   9238 2C21 POPE2 204      38.334  28.529  34.581  1.00  0.00           C
ATOM   9241 3C21 POPE2 204      38.604  27.809  35.910  1.00  0.00           C
ATOM   9244 4C21 POPE2 204      38.214  26.329  35.869  1.00  0.00           C
ATOM   9247 5C21 POPE2 204      38.324  25.619  37.229  1.00  0.00           C
ATOM   9250 6C21 POPE2 204      39.764  25.499  37.761  1.00  0.00           C
ATOM   9253 7C21 POPE2 204      39.844  24.639  39.029  1.00  0.00           C
ATOM   9256 8C21 POPE2 204      41.274  24.489  39.570  1.00  0.00           C
ATOM   9260  C33 POPE2 204      37.414  41.209  38.800  1.00  0.00           C
ATOM   9263  C34 POPE2 204      36.794  42.289  37.910  1.00  0.00           C
ATOM   9266  C35 POPE2 204      37.224  42.219  36.431  1.00  0.00           C
ATOM   9269  C36 POPE2 204      36.734  40.999  35.640  1.00  0.00           C
ATOM   9272  C37 POPE2 204      37.194  41.149  34.181  1.00  0.00           C
ATOM   9275  C38 POPE2 204      36.724  40.039  33.219  1.00  0.00           C
ATOM   9278  C39 POPE2 204      37.364  40.159  31.820  1.00  0.00           C
ATOM   9281 0C31 POPE2 204      37.294  41.569  31.230  1.00  0.00           C
ATOM   9284 1C31 POPE2 204      37.924  41.729  29.840  1.00  0.00           C
ATOM   9287 2C31 POPE2 204      37.964  43.209  29.441  1.00  0.00           C
ATOM   9290 3C31 POPE2 204      38.724  43.519  28.140  1.00  0.00           C
ATOM   9293 4C31 POPE2 204      40.194  43.099  28.170  1.00  0.00           C
ATOM   9296 5C31 POPE2 204      40.994  43.659  26.990  1.00  0.00           C
ATOM   9299 6C31 POPE2 204      42.374  43.029  26.830  1.00  0.00           C
ATOM   9303  NH3 POPE3 205     109.934  88.339  42.260  1.00  0.00           N
ATOM   9307  C12 POPE3 205     110.704  87.139  41.789  1.00  0.00           C
ATOM   9310  C11 POPE3 205     112.104  87.099  42.439  1.00  0.00           C
ATOM   9313  P   POPE3 205     112.844  84.519  42.700  1.00  0.00           P
ATOM   9314  O13 POPE3 205     112.704  84.609  44.170  1.00  0.00           O
ATOM   9315  O14 POPE3 205     114.054  83.869  42.140  1.00  0.00           O
ATOM   9316  O11 POPE3 205     111.564  83.869  42.020  1.00  0.00           O
ATOM   9317  O12 POPE3 205     112.834  85.949  42.039  1.00  0.00           O
ATOM   9318  C1  POPE3 205     111.394  83.919  40.601  1.00  0.00           C
ATOM   9321  C2  POPE3 205     112.264  82.859  39.880  1.00  0.00           C
ATOM   9323  O21 POPE3 205     112.004  82.939  38.479  1.00  0.00           O
ATOM   9324  C21 POPE3 205     112.974  83.479  37.750  1.00  0.00           C
ATOM   9325  O22 POPE3 205     113.964  84.039  38.191  1.00  0.00           O
ATOM   9326  C22 POPE3 205     112.664  83.219  36.281  1.00  0.00           C
ATOM   9329  C3  POPE3 205     111.984  81.419  40.371  1.00  0.00           C
ATOM   9332  O31 POPE3 205     112.974  80.499  39.850  1.00  0.00           O
ATOM   9333  C31 POPE3 205     112.704  80.019  38.639  1.00  0.00           C
ATOM   9334  O32 POPE3 205     111.684  80.209  38.000  1.00  0.00           O
ATOM   9335  C32 POPE3 205     113.854  79.109  38.200  1.00  0.00           C
ATOM   9338  C23 POPE3 205     113.584  83.969  35.279  1.00  0.00           C
ATOM   9341  C24 POPE3 205     113.564  83.299  33.900  1.00  0.00           C
ATOM   9344  C25 POPE3 205     114.124  84.159  32.761  1.00  0.00           C
ATOM   9347  C26 POPE3 205     113.144  85.189  32.171  1.00  0.00           C
ATOM   9350  C27 POPE3 205     113.814  85.959  31.021  1.00  0.00           C
ATOM   9353  C28 POPE3 205     113.024  87.179  30.520  1.00  0.00           C
ATOM   9356  C29 POPE3 205     113.634  87.719  29.250  1.00  0.00           C
ATOM   9358 0C21 POPE3 205     114.244  88.909  29.071  1.00  0.00           C
ATOM   9360 1C21 POPE3 205     114.384  89.999  30.090  1.00  0.00           C
ATOM   9363 2C21 POPE3 205     114.624  91.359  29.410  1.00  0.00           C
ATOM   9366 3C21 POPE3 205     116.084  91.579  28.960  1.00  0.00           C
ATOM   9369 4C21 POPE3 205     116.314  93.029  28.510  1.00  0.00           C
ATOM   9372 5C21 POPE3 205     117.774  93.379  28.201  1.00  0.00           C
ATOM   9375 6C21 POPE3 205     118.364  92.609  27.021  1.00  0.00           C
ATOM   9378 7C21 POPE3 205     119.604  93.299  26.449  1.00  0.00           C
ATOM   9381 8C21 POPE3 205     120.204  92.569  25.240  1.00  0.00           C
ATOM   9385  C33 POPE3 205     113.944  79.019  36.660  1.00  0.00           C
ATOM   9388  C34 POPE3 205     115.114  78.149  36.180  1.00  0.00           C
ATOM   9391  C35 POPE3 205     115.304  78.229  34.660  1.00  0.00           C
ATOM   9394  C36 POPE3 205     114.674  77.039  33.921  1.00  0.00           C
ATOM   9397  C37 POPE3 205     114.734  77.139  32.389  1.00  0.00           C
ATOM   9400  C38 POPE3 205     113.694  76.229  31.709  1.00  0.00           C
ATOM   9403  C39 POPE3 205     114.184  75.499  30.450  1.00  0.00           C
ATOM   9406 0C31 POPE3 205     114.604  76.409  29.290  1.00  0.00           C
ATOM   9409 1C31 POPE3 205     114.904  75.599  28.020  1.00  0.00           C
ATOM   9412 2C31 POPE3 205     115.394  76.439  26.830  1.00  0.00           C
ATOM   9415 3C31 POPE3 205     116.674  77.249  27.101  1.00  0.00           C
ATOM   9418 4C31 POPE3 205     117.894  76.429  27.531  1.00  0.00           C
ATOM   9421 5C31 POPE3 205     119.074  77.319  27.941  1.00  0.00           C
ATOM   9424 6C31 POPE3 205     120.404  76.579  28.061  1.00  0.00           C
ATOM   9428  NH3 POPE4 206      43.974  92.249  48.871  1.00  0.00           N
ATOM   9432  C12 POPE4 206      43.384  92.999  47.709  1.00  0.00           C
ATOM   9435  C11 POPE4 206      44.374  94.009  47.109  1.00  0.00           C
ATOM   9438  P   POPE4 206      44.474  95.849  45.300  1.00  0.00           P
ATOM   9439  O13 POPE4 206      44.204  97.159  45.921  1.00  0.00           O
ATOM   9440  O14 POPE4 206      45.874  95.389  45.200  1.00  0.00           O
ATOM   9441  O11 POPE4 206      43.674  95.669  43.941  1.00  0.00           O
ATOM   9442  O12 POPE4 206      43.664  94.789  46.140  1.00  0.00           O
ATOM   9443  C1  POPE4 206      44.434  95.739  42.709  1.00  0.00           C
ATOM   9446  C2  POPE4 206      43.494  95.639  41.490  1.00  0.00           C
ATOM   9448  O21 POPE4 206      44.294  95.659  40.289  1.00  0.00           O
ATOM   9449  C21 POPE4 206      43.694  95.559  39.120  1.00  0.00           C
ATOM   9450  O22 POPE4 206      42.494  95.459  38.921  1.00  0.00           O
ATOM   9451  C22 POPE4 206      44.734  95.609  37.991  1.00  0.00           C
ATOM   9454  C3  POPE4 206      42.444  96.779  41.571  1.00  0.00           C
ATOM   9457  O31 POPE4 206      41.164  96.309  41.080  1.00  0.00           O
ATOM   9458  C31 POPE4 206      40.454  97.289  40.561  1.00  0.00           C
ATOM   9459  O32 POPE4 206      40.544  98.469  40.870  1.00  0.00           O
ATOM   9460  C32 POPE4 206      39.504  96.809  39.479  1.00  0.00           C
ATOM   9463  C23 POPE4 206      45.254  94.199  37.601  1.00  0.00           C
ATOM   9466  C24 POPE4 206      46.524  94.229  36.720  1.00  0.00           C
ATOM   9469  C25 POPE4 206      46.294  94.759  35.290  1.00  0.00           C
ATOM   9472  C26 POPE4 206      47.584  94.749  34.460  1.00  0.00           C
ATOM   9475  C27 POPE4 206      47.344  95.139  32.991  1.00  0.00           C
ATOM   9478  C28 POPE4 206      48.614  95.019  32.130  1.00  0.00           C
ATOM   9481  C29 POPE4 206      48.334  95.079  30.651  1.00  0.00           C
ATOM   9483 0C21 POPE4 206      47.954  94.029  29.889  1.00  0.00           C
ATOM   9485 1C21 POPE4 206      47.704  92.629  30.380  1.00  0.00           C
ATOM   9488 2C21 POPE4 206      48.994  91.799  30.540  1.00  0.00           C
ATOM   9491 3C21 POPE4 206      49.654  91.389  29.220  1.00  0.00           C
ATOM   9494 4C21 POPE4 206      51.134  91.049  29.410  1.00  0.00           C
ATOM   9497 5C21 POPE4 206      51.674  90.089  28.340  1.00  0.00           C
ATOM   9500 6C21 POPE4 206      53.194  90.119  28.240  1.00  0.00           C
ATOM   9503 7C21 POPE4 206      53.744  88.939  27.430  1.00  0.00           C
ATOM   9506 8C21 POPE4 206      55.214  89.119  27.039  1.00  0.00           C
ATOM   9510  C33 POPE4 206      39.584  97.719  38.241  1.00  0.00           C
ATOM   9513  C34 POPE4 206      38.494  97.439  37.200  1.00  0.00           C
ATOM   9516  C35 POPE4 206      38.994  96.509  36.090  1.00  0.00           C
ATOM   9519  C36 POPE4 206      39.974  97.219  35.150  1.00  0.00           C
ATOM   9522  C37 POPE4 206      40.854  96.269  34.340  1.00  0.00           C
ATOM   9525  C38 POPE4 206      41.874  97.079  33.530  1.00  0.00           C
ATOM   9528  C39 POPE4 206      42.774  96.229  32.639  1.00  0.00           C
ATOM   9531 0C31 POPE4 206      43.574  97.129  31.691  1.00  0.00           C
ATOM   9534 1C31 POPE4 206      44.344  96.339  30.631  1.00  0.00           C
ATOM   9537 2C31 POPE4 206      44.734  97.219  29.430  1.00  0.00           C
ATOM   9540 3C31 POPE4 206      45.494  96.419  28.370  1.00  0.00           C
ATOM   9543 4C31 POPE4 206      45.684  97.169  27.050  1.00  0.00           C
ATOM   9546 5C31 POPE4 206      46.514  96.349  26.061  1.00  0.00           C
ATOM   9549 6C31 POPE4 206      46.684  97.019  24.699  1.00  0.00           C
ATOM   9553  NH3 POPE5 207     111.254  45.749  44.081  1.00  0.00           N
ATOM   9557  C12 POPE5 207     109.944  45.389  44.711  1.00  0.00           C
ATOM   9560  C11 POPE5 207     108.944  46.559  44.671  1.00  0.00           C
ATOM   9563  P   POPE5 207     110.374  48.589  45.700  1.00  0.00           P
ATOM   9564  O13 POPE5 207     110.104  49.599  46.761  1.00  0.00           O
ATOM   9565  O14 POPE5 207     111.654  47.849  45.820  1.00  0.00           O
ATOM   9566  O11 POPE5 207     110.334  49.299  44.321  1.00  0.00           O
ATOM   9567  O12 POPE5 207     109.194  47.559  45.651  1.00  0.00           O
ATOM   9568  C1  POPE5 207     109.144  49.859  43.770  1.00  0.00           C
ATOM   9571  C2  POPE5 207     109.524  50.809  42.621  1.00  0.00           C
ATOM   9573  O21 POPE5 207     108.384  50.969  41.761  1.00  0.00           O
ATOM   9574  C21 POPE5 207     108.534  51.899  40.840  1.00  0.00           C
ATOM   9575  O22 POPE5 207     109.274  52.859  40.900  1.00  0.00           O
ATOM   9576  C22 POPE5 207     107.724  51.459  39.610  1.00  0.00           C
ATOM   9579  C3  POPE5 207     110.774  50.319  41.810  1.00  0.00           C
ATOM   9582  O31 POPE5 207     110.474  49.359  40.760  1.00  0.00           O
ATOM   9583  C31 POPE5 207     110.734  48.089  40.999  1.00  0.00           C
ATOM   9584  O32 POPE5 207     110.854  47.559  42.090  1.00  0.00           O
ATOM   9585  C32 POPE5 207     110.984  47.349  39.689  1.00  0.00           C
ATOM   9588  C23 POPE5 207     107.204  52.639  38.760  1.00  0.00           C
ATOM   9591  C24 POPE5 207     107.424  52.419  37.259  1.00  0.00           C
ATOM   9594  C25 POPE5 207     106.694  51.199  36.690  1.00  0.00           C
ATOM   9597  C26 POPE5 207     107.064  50.989  35.220  1.00  0.00           C
ATOM   9600  C27 POPE5 207     106.374  49.799  34.539  1.00  0.00           C
ATOM   9603  C28 POPE5 207     106.554  49.789  33.010  1.00  0.00           C
ATOM   9606  C29 POPE5 207     107.994  49.799  32.569  1.00  0.00           C
ATOM   9608 0C21 POPE5 207     108.474  50.309  31.420  1.00  0.00           C
ATOM   9610 1C21 POPE5 207     107.684  50.929  30.301  1.00  0.00           C
ATOM   9613 2C21 POPE5 207     108.114  52.359  29.930  1.00  0.00           C
ATOM   9616 3C21 POPE5 207     109.394  52.469  29.081  1.00  0.00           C
ATOM   9619 4C21 POPE5 207     109.704  53.939  28.760  1.00  0.00           C
ATOM   9622 5C21 POPE5 207     110.774  54.139  27.691  1.00  0.00           C
ATOM   9625 6C21 POPE5 207     111.004  55.629  27.380  1.00  0.00           C
ATOM   9628 7C21 POPE5 207     111.814  55.879  26.110  1.00  0.00           C
ATOM   9631 8C21 POPE5 207     112.024  57.359  25.821  1.00  0.00           C
ATOM   9635  C33 POPE5 207     110.254  47.859  38.439  1.00  0.00           C
ATOM   9638  C34 POPE5 207     110.634  46.969  37.259  1.00  0.00           C
ATOM   9641  C35 POPE5 207     110.314  47.569  35.890  1.00  0.00           C
ATOM   9644  C36 POPE5 207     110.734  46.619  34.759  1.00  0.00           C
ATOM   9647  C37 POPE5 207     111.074  47.359  33.460  1.00  0.00           C
ATOM   9650  C38 POPE5 207     110.754  46.549  32.200  1.00  0.00           C
ATOM   9653  C39 POPE5 207     111.034  47.379  30.940  1.00  0.00           C
ATOM   9656 0C31 POPE5 207     110.574  46.719  29.641  1.00  0.00           C
ATOM   9659 1C31 POPE5 207     110.654  47.729  28.491  1.00  0.00           C
ATOM   9662 2C31 POPE5 207     110.324  47.139  27.110  1.00  0.00           C
ATOM   9665 3C31 POPE5 207     110.654  48.119  25.970  1.00  0.00           C
ATOM   9668 4C31 POPE5 207     109.824  49.409  26.000  1.00  0.00           C
ATOM   9671 5C31 POPE5 207     110.224  50.389  24.889  1.00  0.00           C
ATOM   9674 6C31 POPE5 207     109.294  51.599  24.781  1.00  0.00           C
ATOM   9678  NH3 POPE6 208      38.604  23.749   4.981  1.00  0.00           N
ATOM   9682  C12 POPE6 208      38.424  25.119   5.560  1.00  0.00           C
ATOM   9685  C11 POPE6 208      38.404  26.219   4.491  1.00  0.00           C
ATOM   9688  P   POPE6 208      37.884  28.669   5.381  1.00  0.00           P
ATOM   9689  O13 POPE6 208      36.534  28.369   4.870  1.00  0.00           O
ATOM   9690  O14 POPE6 208      38.594  29.909   4.970  1.00  0.00           O
ATOM   9691  O11 POPE6 208      37.844  28.739   6.910  1.00  0.00           O
ATOM   9692  O12 POPE6 208      38.834  27.429   5.100  1.00  0.00           O
ATOM   9693  C1  POPE6 208      37.144  27.849   7.740  1.00  0.00           C
ATOM   9696  C2  POPE6 208      37.584  28.169   9.170  1.00  0.00           C
ATOM   9698  O21 POPE6 208      37.564  26.979   9.939  1.00  0.00           O
ATOM   9699  C21 POPE6 208      36.424  26.379  10.191  1.00  0.00           C
ATOM   9700  O22 POPE6 208      35.324  26.709   9.791  1.00  0.00           O
ATOM   9701  C22 POPE6 208      36.774  25.119  10.981  1.00  0.00           C
ATOM   9704  C3  POPE6 208      36.834  29.369   9.831  1.00  0.00           C
ATOM   9707  O31 POPE6 208      37.354  29.639  11.151  1.00  0.00           O
ATOM   9708  C31 POPE6 208      36.614  29.689  12.280  1.00  0.00           C
ATOM   9709  O32 POPE6 208      37.074  30.089  13.341  1.00  0.00           O
ATOM   9710  C32 POPE6 208      35.144  29.259  12.109  1.00  0.00           C
ATOM   9713  C23 POPE6 208      35.794  24.749  12.121  1.00  0.00           C
ATOM   9716  C24 POPE6 208      35.684  23.239  12.380  1.00  0.00           C
ATOM   9719  C25 POPE6 208      36.464  22.729  13.611  1.00  0.00           C
ATOM   9722  C26 POPE6 208      35.664  22.839  14.910  1.00  0.00           C
ATOM   9725  C27 POPE6 208      36.454  22.299  16.120  1.00  0.00           C
ATOM   9728  C28 POPE6 208      35.734  22.579  17.450  1.00  0.00           C
ATOM   9731  C29 POPE6 208      36.594  22.119  18.610  1.00  0.00           C
ATOM   9733 0C21 POPE6 208      37.114  22.859  19.601  1.00  0.00           C
ATOM   9735 1C21 POPE6 208      36.954  24.349  19.781  1.00  0.00           C
ATOM   9738 2C21 POPE6 208      35.944  24.669  20.900  1.00  0.00           C
ATOM   9741 3C21 POPE6 208      36.474  24.409  22.311  1.00  0.00           C
ATOM   9744 4C21 POPE6 208      35.474  24.869  23.379  1.00  0.00           C
ATOM   9747 5C21 POPE6 208      36.084  24.989  24.790  1.00  0.00           C
ATOM   9750 6C21 POPE6 208      36.994  26.209  24.930  1.00  0.00           C
ATOM   9753 7C21 POPE6 208      37.474  26.429  26.370  1.00  0.00           C
ATOM   9756 8C21 POPE6 208      38.284  27.719  26.520  1.00  0.00           C
ATOM   9760  C33 POPE6 208      34.314  28.909  13.371  1.00  0.00           C
ATOM   9763  C34 POPE6 208      33.044  28.129  12.969  1.00  0.00           C
ATOM   9766  C35 POPE6 208      31.904  28.179  13.981  1.00  0.00           C
ATOM   9769  C36 POPE6 208      32.274  27.719  15.391  1.00  0.00           C
ATOM   9772  C37 POPE6 208      31.004  27.439  16.209  1.00  0.00           C
ATOM   9775  C38 POPE6 208      31.174  27.659  17.710  1.00  0.00           C
ATOM   9778  C39 POPE6 208      31.544  26.409  18.531  1.00  0.00           C
ATOM   9781 0C31 POPE6 208      31.624  26.789  20.009  1.00  0.00           C
ATOM   9784 1C31 POPE6 208      31.874  25.629  20.991  1.00  0.00           C
ATOM   9787 2C31 POPE6 208      32.174  26.139  22.410  1.00  0.00           C
ATOM   9790 3C31 POPE6 208      31.034  26.959  23.049  1.00  0.00           C
ATOM   9793 4C31 POPE6 208      31.454  27.699  24.320  1.00  0.00           C
ATOM   9796 5C31 POPE6 208      30.364  28.649  24.840  1.00  0.00           C
ATOM   9799 6C31 POPE6 208      30.844  29.619  25.921  1.00  0.00           C
ATOM   9803  NH3 POPE7 209      24.354  16.349  48.001  1.00  0.00           N
ATOM   9807  C12 POPE7 209      23.764  15.259  47.140  1.00  0.00           C
ATOM   9810  C11 POPE7 209      24.704  14.029  47.020  1.00  0.00           C
ATOM   9813  P   POPE7 209      23.204  12.349  45.641  1.00  0.00           P
ATOM   9814  O13 POPE7 209      23.104  11.249  46.630  1.00  0.00           O
ATOM   9815  O14 POPE7 209      22.004  13.199  45.490  1.00  0.00           O
ATOM   9816  O11 POPE7 209      23.514  11.729  44.230  1.00  0.00           O
ATOM   9817  O12 POPE7 209      24.454  13.289  45.831  1.00  0.00           O
ATOM   9818  C1  POPE7 209      22.424  11.539  43.320  1.00  0.00           C
ATOM   9821  C2  POPE7 209      22.834  10.609  42.160  1.00  0.00           C
ATOM   9823  O21 POPE7 209      22.084   9.389  42.311  1.00  0.00           O
ATOM   9824  C21 POPE7 209      21.814   8.589  41.280  1.00  0.00           C
ATOM   9825  O22 POPE7 209      21.584   7.389  41.441  1.00  0.00           O
ATOM   9826  C22 POPE7 209      21.614   9.339  39.950  1.00  0.00           C
ATOM   9829  C3  POPE7 209      24.374  10.339  42.211  1.00  0.00           C
ATOM   9832  O31 POPE7 209      24.854   9.469  41.171  1.00  0.00           O
ATOM   9833  C31 POPE7 209      25.104  10.089  40.020  1.00  0.00           C
ATOM   9834  O32 POPE7 209      24.814  11.249  39.780  1.00  0.00           O
ATOM   9835  C32 POPE7 209      25.834   9.139  39.081  1.00  0.00           C
ATOM   9838  C23 POPE7 209      21.124   8.439  38.791  1.00  0.00           C
ATOM   9841  C24 POPE7 209      20.634   9.229  37.550  1.00  0.00           C
ATOM   9844  C25 POPE7 209      21.614  10.259  36.979  1.00  0.00           C
ATOM   9847  C26 POPE7 209      21.054  10.959  35.729  1.00  0.00           C
ATOM   9850  C27 POPE7 209      21.864  12.209  35.331  1.00  0.00           C
ATOM   9853  C28 POPE7 209      21.424  12.809  33.980  1.00  0.00           C
ATOM   9856  C29 POPE7 209      21.804  11.939  32.800  1.00  0.00           C
ATOM   9858 0C21 POPE7 209      23.034  11.789  32.280  1.00  0.00           C
ATOM   9860 1C21 POPE7 209      24.314  12.459  32.730  1.00  0.00           C
ATOM   9863 2C21 POPE7 209      25.444  12.339  31.681  1.00  0.00           C
ATOM   9866 3C21 POPE7 209      25.974  10.899  31.520  1.00  0.00           C
ATOM   9869 4C21 POPE7 209      27.034  10.729  30.420  1.00  0.00           C
ATOM   9872 5C21 POPE7 209      28.384  11.399  30.719  1.00  0.00           C
ATOM   9875 6C21 POPE7 209      29.444  11.059  29.671  1.00  0.00           C
ATOM   9878 7C21 POPE7 209      30.834  11.609  30.010  1.00  0.00           C
ATOM   9881 8C21 POPE7 209      31.914  11.219  28.990  1.00  0.00           C
ATOM   9885  C33 POPE7 209      25.154   9.099  37.700  1.00  0.00           C
ATOM   9888  C34 POPE7 209      25.974   8.249  36.729  1.00  0.00           C
ATOM   9891  C35 POPE7 209      25.484   8.329  35.279  1.00  0.00           C
ATOM   9894  C36 POPE7 209      26.574   7.829  34.330  1.00  0.00           C
ATOM   9897  C37 POPE7 209      26.054   7.449  32.940  1.00  0.00           C
ATOM   9900  C38 POPE7 209      27.194   6.969  32.049  1.00  0.00           C
ATOM   9903  C39 POPE7 209      26.714   6.419  30.710  1.00  0.00           C
ATOM   9906 0C31 POPE7 209      27.844   6.329  29.671  1.00  0.00           C
ATOM   9909 1C31 POPE7 209      27.514   5.379  28.521  1.00  0.00           C
ATOM   9912 2C31 POPE7 209      28.684   5.209  27.520  1.00  0.00           C
ATOM   9915 3C31 POPE7 209      28.884   6.409  26.590  1.00  0.00           C
ATOM   9918 4C31 POPE7 209      27.804   6.499  25.500  1.00  0.00           C
ATOM   9921 5C31 POPE7 209      27.934   7.749  24.620  1.00  0.00           C
ATOM   9924 6C31 POPE7 209      26.824   7.839  23.561  1.00  0.00           C
ATOM   9928  NH3 POPE8 210      99.374  10.739   0.051  1.00  0.00           N
ATOM   9932  C12 POPE8 210      98.324  10.659  -1.029  1.00  0.00           C
ATOM   9935  C11 POPE8 210      97.054   9.929  -0.550  1.00  0.00           C
ATOM   9938  P   POPE8 210      94.514  10.719  -0.810  1.00  0.00           P
ATOM   9939  O13 POPE8 210      93.644  11.099  -1.949  1.00  0.00           O
ATOM   9940  O14 POPE8 210      93.934   9.609  -0.000  1.00  0.00           O
ATOM   9941  O11 POPE8 210      94.804  11.979   0.100  1.00  0.00           O
ATOM   9942  O12 POPE8 210      95.944  10.309  -1.350  1.00  0.00           O
ATOM   9943  C1  POPE8 210      94.894  11.839   1.510  1.00  0.00           C
ATOM   9946  C2  POPE8 210      95.074  13.199   2.240  1.00  0.00           C
ATOM   9948  O21 POPE8 210      95.734  13.009   3.501  1.00  0.00           O
ATOM   9949  C21 POPE8 210      97.034  12.829   3.520  1.00  0.00           C
ATOM   9950  O22 POPE8 210      97.774  12.699   2.551  1.00  0.00           O
ATOM   9951  C22 POPE8 210      97.474  12.749   4.981  1.00  0.00           C
ATOM   9954  C3  POPE8 210      93.704  13.859   2.540  1.00  0.00           C
ATOM   9957  O31 POPE8 210      92.854  12.959   3.290  1.00  0.00           O
ATOM   9958  C31 POPE8 210      92.854  13.119   4.609  1.00  0.00           C
ATOM   9959  O32 POPE8 210      93.394  14.009   5.230  1.00  0.00           O
ATOM   9960  C32 POPE8 210      92.024  11.989   5.240  1.00  0.00           C
ATOM   9963  C23 POPE8 210      96.714  11.669   5.781  1.00  0.00           C
ATOM   9966  C24 POPE8 210      97.024  11.699   7.291  1.00  0.00           C
ATOM   9969  C25 POPE8 210      97.004  10.289   7.870  1.00  0.00           C
ATOM   9972  C26 POPE8 210      96.844  10.179   9.391  1.00  0.00           C
ATOM   9975  C27 POPE8 210      97.754  11.139  10.170  1.00  0.00           C
ATOM   9978  C28 POPE8 210      97.844  10.799  11.670  1.00  0.00           C
ATOM   9981  C29 POPE8 210      98.614   9.529  11.891  1.00  0.00           C
ATOM   9983 0C21 POPE8 210      98.784   8.919  13.069  1.00  0.00           C
ATOM   9985 1C21 POPE8 210      98.274   9.389  14.410  1.00  0.00           C
ATOM   9988 2C21 POPE8 210      99.444   9.649  15.381  1.00  0.00           C
ATOM   9991 3C21 POPE8 210      98.954   9.829  16.830  1.00  0.00           C
ATOM   9994 4C21 POPE8 210     100.084   9.909  17.880  1.00  0.00           C
ATOM   9997 5C21 POPE8 210     101.074   8.749  17.780  1.00  0.00           C
ATOM  10000 6C21 POPE8 210     101.714   8.359  19.130  1.00  0.00           C
ATOM  10003 7C21 POPE8 210     102.884   7.389  18.950  1.00  0.00           C
ATOM  10006 8C21 POPE8 210     103.294   6.669  20.231  1.00  0.00           C
ATOM  10010  C33 POPE8 210      91.954  12.029   6.780  1.00  0.00           C
ATOM  10013  C34 POPE8 210      93.274  11.619   7.460  1.00  0.00           C
ATOM  10016  C35 POPE8 210      93.264  11.829   8.980  1.00  0.00           C
ATOM  10019  C36 POPE8 210      92.574  10.749   9.810  1.00  0.00           C
ATOM  10022  C37 POPE8 210      93.054  10.809  11.260  1.00  0.00           C
ATOM  10025  C38 POPE8 210      92.184   9.999  12.231  1.00  0.00           C
ATOM  10028  C39 POPE8 210      90.934  10.759  12.681  1.00  0.00           C
ATOM  10031 0C31 POPE8 210      91.174  11.739  13.850  1.00  0.00           C
ATOM  10034 1C31 POPE8 210      91.374  11.029  15.191  1.00  0.00           C
ATOM  10037 2C31 POPE8 210      91.324  11.979  16.389  1.00  0.00           C
ATOM  10040 3C31 POPE8 210      91.224  11.259  17.750  1.00  0.00           C
ATOM  10043 4C31 POPE8 210      92.354  10.249  18.000  1.00  0.00           C
ATOM  10046 5C31 POPE8 210      92.364   9.719  19.441  1.00  0.00           C
ATOM  10049 6C31 POPE8 210      93.424   8.639  19.671  1.00  0.00           C
ATOM  10053  NH3 POPE9 211       8.606  28.759  43.819  1.00  0.00           N
ATOM  10057  C12 POPE9 211       9.174  29.099  45.160  1.00  0.00           C
ATOM  10060  C11 POPE9 211       8.096  29.719  46.090  1.00  0.00           C
ATOM  10063  P   POPE9 211       6.026  31.309  45.750  1.00  0.00           P
ATOM  10064  O13 POPE9 211       6.796  32.489  45.311  1.00  0.00           O
ATOM  10065  O14 POPE9 211       5.536  31.239  47.140  1.00  0.00           O
ATOM  10066  O11 POPE9 211       4.766  31.109  44.790  1.00  0.00           O
ATOM  10067  O12 POPE9 211       6.876  30.019  45.391  1.00  0.00           O
ATOM  10068  C1  POPE9 211       4.976  31.239  43.380  1.00  0.00           C
ATOM  10071  C2  POPE9 211       4.996  29.859  42.681  1.00  0.00           C
ATOM  10073  O21 POPE9 211       4.936  30.129  41.280  1.00  0.00           O
ATOM  10074  C21 POPE9 211       6.026  30.659  40.741  1.00  0.00           C
ATOM  10075  O22 POPE9 211       7.126  30.699  41.270  1.00  0.00           O
ATOM  10076  C22 POPE9 211       5.726  30.939  39.290  1.00  0.00           C
ATOM  10079  C3  POPE9 211       3.816  28.929  43.090  1.00  0.00           C
ATOM  10082  O31 POPE9 211       3.966  27.579  42.590  1.00  0.00           O
ATOM  10083  C31 POPE9 211       3.416  27.329  41.410  1.00  0.00           C
ATOM  10084  O32 POPE9 211       2.816  28.119  40.700  1.00  0.00           O
ATOM  10085  C32 POPE9 211       3.716  25.889  40.999  1.00  0.00           C
ATOM  10088  C23 POPE9 211       6.876  31.009  38.299  1.00  0.00           C
ATOM  10091  C24 POPE9 211       6.296  30.749  36.910  1.00  0.00           C
ATOM  10094  C25 POPE9 211       7.316  30.789  35.789  1.00  0.00           C
ATOM  10097  C26 POPE9 211       6.716  30.279  34.479  1.00  0.00           C
ATOM  10100  C27 POPE9 211       7.716  30.329  33.331  1.00  0.00           C
ATOM  10103  C28 POPE9 211       7.266  29.529  32.090  1.00  0.00           C
ATOM  10106  C29 POPE9 211       6.006  29.889  31.351  1.00  0.00           C
ATOM  10108 0C21 POPE9 211       5.436  31.089  31.119  1.00  0.00           C
ATOM  10110 1C21 POPE9 211       5.926  32.449  31.551  1.00  0.00           C
ATOM  10113 2C21 POPE9 211       7.206  32.919  30.821  1.00  0.00           C
ATOM  10116 3C21 POPE9 211       7.756  34.209  31.449  1.00  0.00           C
ATOM  10119 4C21 POPE9 211       8.676  35.009  30.520  1.00  0.00           C
ATOM  10122 5C21 POPE9 211      10.064  34.369  30.380  1.00  0.00           C
ATOM  10125 6C21 POPE9 211      10.964  35.159  29.420  1.00  0.00           C
ATOM  10128 7C21 POPE9 211      12.374  34.559  29.320  1.00  0.00           C
ATOM  10131 8C21 POPE9 211      13.244  35.299  28.309  1.00  0.00           C
ATOM  10135  C33 POPE9 211       4.456  25.899  39.651  1.00  0.00           C
ATOM  10138  C34 POPE9 211       4.616  24.499  39.040  1.00  0.00           C
ATOM  10141  C35 POPE9 211       5.736  24.509  38.010  1.00  0.00           C
ATOM  10144  C36 POPE9 211       5.686  23.379  36.979  1.00  0.00           C
ATOM  10147  C37 POPE9 211       6.886  23.489  36.030  1.00  0.00           C
ATOM  10150  C38 POPE9 211       6.866  22.499  34.850  1.00  0.00           C
ATOM  10153  C39 POPE9 211       8.146  22.529  33.991  1.00  0.00           C
ATOM  10156 0C31 POPE9 211       8.686  23.929  33.670  1.00  0.00           C
ATOM  10159 1C31 POPE9 211      10.024  23.909  32.919  1.00  0.00           C
ATOM  10162 2C31 POPE9 211      10.724  25.279  32.959  1.00  0.00           C
ATOM  10165 3C31 POPE9 211      12.154  25.259  32.401  1.00  0.00           C
ATOM  10168 4C31 POPE9 211      12.894  26.569  32.691  1.00  0.00           C
ATOM  10171 5C31 POPE9 211      14.254  26.669  32.011  1.00  0.00           C
ATOM  10174 6C31 POPE9 211      15.004  27.969  32.311  1.00  0.00           C
ATOM  10178  NH3 POPE  212       4.306 115.639  42.730  1.00  0.00           N
ATOM  10182  C12 POPE  212       3.306 114.519  42.590  1.00  0.00           C
ATOM  10185  C11 POPE  212       3.106 113.669  43.880  1.00  0.00           C
ATOM  10188  P   POPE  212       2.246 111.569  42.569  1.00  0.00           P
ATOM  10189  O13 POPE  212       3.686 111.249  42.369  1.00  0.00           O
ATOM  10190  O14 POPE  212       1.326 110.429  42.720  1.00  0.00           O
ATOM  10191  O11 POPE  212       1.786 112.449  41.361  1.00  0.00           O
ATOM  10192  O12 POPE  212       2.136 112.619  43.750  1.00  0.00           O
ATOM  10193  C1  POPE  212       1.306 111.939  40.120  1.00  0.00           C
ATOM  10196  C2  POPE  212       2.026 112.669  38.959  1.00  0.00           C
ATOM  10198  O21 POPE  212       1.146 112.759  37.831  1.00  0.00           O
ATOM  10199  C21 POPE  212       0.606 113.949  37.630  1.00  0.00           C
ATOM  10200  O22 POPE  212       0.846 114.959  38.261  1.00  0.00           O
ATOM  10201  C22 POPE  212      -0.374 113.889  36.470  1.00  0.00           C
ATOM  10204  C3  POPE  212       3.336 111.939  38.549  1.00  0.00           C
ATOM  10207  O31 POPE  212       4.026 112.709  37.541  1.00  0.00           O
ATOM  10208  C31 POPE  212       5.136 112.119  37.110  1.00  0.00           C
ATOM  10209  O32 POPE  212       5.566 111.059  37.520  1.00  0.00           O
ATOM  10210  C32 POPE  212       5.806 113.029  36.090  1.00  0.00           C
ATOM  10213  C23 POPE  212       0.316 113.789  35.090  1.00  0.00           C
ATOM  10216  C24 POPE  212      -0.514 114.489  34.011  1.00  0.00           C
ATOM  10219  C25 POPE  212       0.056 114.339  32.590  1.00  0.00           C
ATOM  10222  C26 POPE  212      -0.774 115.119  31.571  1.00  0.00           C
ATOM  10225  C27 POPE  212      -0.404 114.809  30.120  1.00  0.00           C
ATOM  10228  C28 POPE  212      -1.304 115.579  29.130  1.00  0.00           C
ATOM  10231  C29 POPE  212      -1.034 115.139  27.719  1.00  0.00           C
ATOM  10233 0C21 POPE  212      -1.364 115.779  26.590  1.00  0.00           C
ATOM  10235 1C21 POPE  212      -2.044 117.119  26.469  1.00  0.00           C
ATOM  10238 2C21 POPE  212      -1.724 117.769  25.111  1.00  0.00           C
ATOM  10241 3C21 POPE  212      -2.464 117.109  23.941  1.00  0.00           C
ATOM  10244 4C21 POPE  212      -1.904 117.449  22.550  1.00  0.00           C
ATOM  10247 5C21 POPE  212      -2.664 116.679  21.460  1.00  0.00           C
ATOM  10250 6C21 POPE  212      -1.944 116.619  20.101  1.00  0.00           C
ATOM  10253 7C21 POPE  212      -2.694 115.729  19.111  1.00  0.00           C
ATOM  10256 8C21 POPE  212      -1.944 115.459  17.811  1.00  0.00           C
ATOM  10260  C33 POPE  212       5.066 112.979  34.729  1.00  0.00           C
ATOM  10263  C34 POPE  212       5.656 113.939  33.700  1.00  0.00           C
ATOM  10266  C35 POPE  212       4.996 113.769  32.319  1.00  0.00           C
ATOM  10269  C36 POPE  212       5.526 114.749  31.270  1.00  0.00           C
ATOM  10272  C37 POPE  212       4.926 114.499  29.889  1.00  0.00           C
ATOM  10275  C38 POPE  212       5.686 115.239  28.770  1.00  0.00           C
ATOM  10278  C39 POPE  212       5.286 114.769  27.360  1.00  0.00           C
ATOM  10281 0C31 POPE  212       3.866 115.199  26.980  1.00  0.00           C
ATOM  10284 1C31 POPE  212       3.496 114.819  25.540  1.00  0.00           C
ATOM  10287 2C31 POPE  212       2.116 115.359  25.160  1.00  0.00           C
ATOM  10290 3C31 POPE  212       1.786 115.219  23.670  1.00  0.00           C
ATOM  10293 4C31 POPE  212       1.316 113.809  23.309  1.00  0.00           C
ATOM  10296 5C31 POPE  212       1.056 113.629  21.811  1.00  0.00           C
ATOM  10299 6C31 POPE  212       0.536 112.239  21.481  1.00  0.00           C
ATOM  10303  NH3 POPE  213      29.704  50.489   8.160  1.00  0.00           N
ATOM  10307  C12 POPE  213      30.914  49.619   8.371  1.00  0.00           C
ATOM  10310  C11 POPE  213      31.714  49.449   7.080  1.00  0.00           C
ATOM  10313  P   POPE  213      34.224  48.679   7.080  1.00  0.00           P
ATOM  10314  O13 POPE  213      34.944  47.469   6.631  1.00  0.00           O
ATOM  10315  O14 POPE  213      34.464  49.879   6.271  1.00  0.00           O
ATOM  10316  O11 POPE  213      34.704  48.939   8.560  1.00  0.00           O
ATOM  10317  O12 POPE  213      32.674  48.409   7.251  1.00  0.00           O
ATOM  10318  C1  POPE  213      36.134  49.049   8.710  1.00  0.00           C
ATOM  10321  C2  POPE  213      36.574  48.899  10.181  1.00  0.00           C
ATOM  10323  O21 POPE  213      36.214  47.589  10.651  1.00  0.00           O
ATOM  10324  C21 POPE  213      37.054  47.139  11.571  1.00  0.00           C
ATOM  10325  O22 POPE  213      38.154  47.599  11.819  1.00  0.00           O
ATOM  10326  C22 POPE  213      36.414  45.969  12.321  1.00  0.00           C
ATOM  10329  C3  POPE  213      35.934  49.999  11.060  1.00  0.00           C
ATOM  10332  O31 POPE  213      36.744  50.179  12.250  1.00  0.00           O
ATOM  10333  C31 POPE  213      37.464  51.289  12.321  1.00  0.00           C
ATOM  10334  O32 POPE  213      37.214  52.319  11.719  1.00  0.00           O
ATOM  10335  C32 POPE  213      38.624  51.049  13.260  1.00  0.00           C
ATOM  10338  C23 POPE  213      35.794  46.459  13.651  1.00  0.00           C
ATOM  10341  C24 POPE  213      35.314  45.329  14.571  1.00  0.00           C
ATOM  10344  C25 POPE  213      34.494  45.829  15.771  1.00  0.00           C
ATOM  10347  C26 POPE  213      35.284  46.629  16.820  1.00  0.00           C
ATOM  10350  C27 POPE  213      34.394  47.569  17.649  1.00  0.00           C
ATOM  10353  C28 POPE  213      35.164  48.409  18.690  1.00  0.00           C
ATOM  10356  C29 POPE  213      34.284  49.509  19.240  1.00  0.00           C
ATOM  10358 0C21 POPE  213      33.954  49.759  20.520  1.00  0.00           C
ATOM  10360 1C21 POPE  213      34.404  48.989  21.720  1.00  0.00           C
ATOM  10363 2C21 POPE  213      33.434  47.819  22.000  1.00  0.00           C
ATOM  10366 3C21 POPE  213      33.754  47.119  23.321  1.00  0.00           C
ATOM  10369 4C21 POPE  213      33.204  47.889  24.521  1.00  0.00           C
ATOM  10372 5C21 POPE  213      33.714  47.359  25.860  1.00  0.00           C
ATOM  10375 6C21 POPE  213      33.084  48.119  27.031  1.00  0.00           C
ATOM  10378 7C21 POPE  213      33.554  47.609  28.391  1.00  0.00           C
ATOM  10381 8C21 POPE  213      32.974  48.429  29.550  1.00  0.00           C
ATOM  10385  C33 POPE  213      39.324  52.369  13.671  1.00  0.00           C
ATOM  10388  C34 POPE  213      38.554  53.169  14.711  1.00  0.00           C
ATOM  10391  C35 POPE  213      38.534  52.489  16.080  1.00  0.00           C
ATOM  10394  C36 POPE  213      37.794  53.319  17.129  1.00  0.00           C
ATOM  10397  C37 POPE  213      37.194  52.439  18.229  1.00  0.00           C
ATOM  10400  C38 POPE  213      36.324  53.219  19.210  1.00  0.00           C
ATOM  10403  C39 POPE  213      37.104  53.839  20.371  1.00  0.00           C
ATOM  10406 0C31 POPE  213      37.524  52.799  21.420  1.00  0.00           C
ATOM  10409 1C31 POPE  213      38.174  53.459  22.649  1.00  0.00           C
ATOM  10412 2C31 POPE  213      38.434  52.489  23.811  1.00  0.00           C
ATOM  10415 3C31 POPE  213      37.154  52.089  24.559  1.00  0.00           C
ATOM  10418 4C31 POPE  213      37.424  51.169  25.750  1.00  0.00           C
ATOM  10421 5C31 POPE  213      36.154  50.829  26.539  1.00  0.00           C
ATOM  10424 6C31 POPE  213      36.434  49.909  27.731  1.00  0.00           C
ATOM  10428  NH3 POPE  214      60.744  52.939   8.121  1.00  0.00           N
ATOM  10432  C12 POPE  214      61.594  51.699   8.121  1.00  0.00           C
ATOM  10435  C11 POPE  214      62.884  51.899   7.299  1.00  0.00           C
ATOM  10438  P   POPE  214      64.854  50.499   8.319  1.00  0.00           P
ATOM  10439  O13 POPE  214      65.714  49.399   7.830  1.00  0.00           O
ATOM  10440  O14 POPE  214      65.464  51.829   8.501  1.00  0.00           O
ATOM  10441  O11 POPE  214      64.004  50.049   9.569  1.00  0.00           O
ATOM  10442  O12 POPE  214      63.684  50.709   7.260  1.00  0.00           O
ATOM  10443  C1  POPE  214      64.004  48.669   9.970  1.00  0.00           C
ATOM  10446  C2  POPE  214      62.694  48.279  10.711  1.00  0.00           C
ATOM  10448  O21 POPE  214      62.674  48.729  12.080  1.00  0.00           O
ATOM  10449  C21 POPE  214      63.464  48.109  12.940  1.00  0.00           C
ATOM  10450  O22 POPE  214      64.294  47.259  12.691  1.00  0.00           O
ATOM  10451  C22 POPE  214      63.254  48.719  14.340  1.00  0.00           C
ATOM  10454  C3  POPE  214      62.384  46.749  10.549  1.00  0.00           C
ATOM  10457  O31 POPE  214      61.214  46.339  11.311  1.00  0.00           O
ATOM  10458  C31 POPE  214      60.094  46.239  10.600  1.00  0.00           C
ATOM  10459  O32 POPE  214      59.994  46.439   9.401  1.00  0.00           O
ATOM  10460  C32 POPE  214      58.944  45.959  11.550  1.00  0.00           C
ATOM  10463  C23 POPE  214      63.084  47.689  15.490  1.00  0.00           C
ATOM  10466  C24 POPE  214      62.944  48.389  16.850  1.00  0.00           C
ATOM  10469  C25 POPE  214      62.824  47.439  18.049  1.00  0.00           C
ATOM  10472  C26 POPE  214      62.574  48.199  19.370  1.00  0.00           C
ATOM  10475  C27 POPE  214      62.104  47.289  20.520  1.00  0.00           C
ATOM  10478  C28 POPE  214      61.914  48.099  21.820  1.00  0.00           C
ATOM  10481  C29 POPE  214      61.184  47.329  22.880  1.00  0.00           C
ATOM  10483 0C21 POPE  214      60.034  47.699  23.481  1.00  0.00           C
ATOM  10485 1C21 POPE  214      59.244  48.949  23.201  1.00  0.00           C
ATOM  10488 2C21 POPE  214      59.754  50.149  24.020  1.00  0.00           C
ATOM  10491 3C21 POPE  214      59.054  51.459  23.610  1.00  0.00           C
ATOM  10494 4C21 POPE  214      59.574  52.679  24.390  1.00  0.00           C
ATOM  10497 5C21 POPE  214      58.664  53.909  24.220  1.00  0.00           C
ATOM  10500 6C21 POPE  214      58.514  54.369  22.761  1.00  0.00           C
ATOM  10503 7C21 POPE  214      57.514  55.519  22.611  1.00  0.00           C
ATOM  10506 8C21 POPE  214      57.394  56.019  21.171  1.00  0.00           C
ATOM  10510  C33 POPE  214      58.324  47.279  12.040  1.00  0.00           C
ATOM  10513  C34 POPE  214      57.114  47.089  12.969  1.00  0.00           C
ATOM  10516  C35 POPE  214      56.054  48.179  12.781  1.00  0.00           C
ATOM  10519  C36 POPE  214      55.584  48.889  14.061  1.00  0.00           C
ATOM  10522  C37 POPE  214      54.724  50.109  13.720  1.00  0.00           C
ATOM  10525  C38 POPE  214      54.624  51.139  14.851  1.00  0.00           C
ATOM  10528  C39 POPE  214      53.744  50.699  16.021  1.00  0.00           C
ATOM  10531 0C31 POPE  214      53.434  51.859  16.979  1.00  0.00           C
ATOM  10534 1C31 POPE  214      51.934  52.169  17.080  1.00  0.00           C
ATOM  10537 2C31 POPE  214      51.624  53.579  17.611  1.00  0.00           C
ATOM  10540 3C31 POPE  214      52.104  53.859  19.039  1.00  0.00           C
ATOM  10543 4C31 POPE  214      51.474  52.929  20.090  1.00  0.00           C
ATOM  10546 5C31 POPE  214      51.584  53.499  21.511  1.00  0.00           C
ATOM  10549 6C31 POPE  214      51.044  52.559  22.590  1.00  0.00           C
ATOM  10553  NH3 POPE  215       4.496 125.629  44.151  1.00  0.00           N
ATOM  10557  C12 POPE  215       5.946 125.269  44.401  1.00  0.00           C
ATOM  10560  C11 POPE  215       6.896 126.489  44.531  1.00  0.00           C
ATOM  10563  P   POPE  215       9.514 126.969  44.749  1.00  0.00           P
ATOM  10564  O13 POPE  215       9.036 128.317  45.121  1.00  0.00           O
ATOM  10565  O14 POPE  215      10.544 126.339  45.609  1.00  0.00           O
ATOM  10566  O11 POPE  215      10.154 127.019  43.311  1.00  0.00           O
ATOM  10567  O12 POPE  215       8.246 126.029  44.561  1.00  0.00           O
ATOM  10568  C1  POPE  215       9.444 127.549  42.179  1.00  0.00           C
ATOM  10571  C2  POPE  215       9.254 126.449  41.101  1.00  0.00           C
ATOM  10573  O21 POPE  215       9.374 127.009  39.780  1.00  0.00           O
ATOM  10574  C21 POPE  215       8.296 127.489  39.181  1.00  0.00           C
ATOM  10575  O22 POPE  215       7.216 127.719  39.700  1.00  0.00           O
ATOM  10576  C22 POPE  215       8.636 127.739  37.700  1.00  0.00           C
ATOM  10579  C3  POPE  215       8.006 125.549  41.361  1.00  0.00           C
ATOM  10582  O31 POPE  215       7.726 124.649  40.270  1.00  0.00           O
ATOM  10583  C31 POPE  215       8.566 123.629  40.170  1.00  0.00           C
ATOM  10584  O32 POPE  215       9.434 123.329  40.961  1.00  0.00           O
ATOM  10585  C32 POPE  215       8.336 122.959  38.830  1.00  0.00           C
ATOM  10588  C23 POPE  215       9.374 129.077  37.440  1.00  0.00           C
ATOM  10591  C24 POPE  215      10.304 129.027  36.209  1.00  0.00           C
ATOM  10594  C25 POPE  215       9.584 128.817  34.869  1.00  0.00           C
ATOM  10597  C26 POPE  215      10.584 128.597  33.721  1.00  0.00           C
ATOM  10600  C27 POPE  215       9.924 128.467  32.329  1.00  0.00           C
ATOM  10603  C28 POPE  215       9.984 129.757  31.469  1.00  0.00           C
ATOM  10606  C29 POPE  215       9.114 130.877  31.980  1.00  0.00           C
ATOM  10608 0C21 POPE  215       8.096 131.467  31.340  1.00  0.00           C
ATOM  10610 1C21 POPE  215       7.546 131.117  29.980  1.00  0.00           C
ATOM  10613 2C21 POPE  215       6.046 131.427  29.889  1.00  0.00           C
ATOM  10616 3C21 POPE  215       5.486 131.247  28.470  1.00  0.00           C
ATOM  10619 4C21 POPE  215       3.946 131.397  28.379  1.00  0.00           C
ATOM  10622 5C21 POPE  215       3.366 132.727  28.899  1.00  0.00           C
ATOM  10625 6C21 POPE  215       1.846 132.807  28.709  1.00  0.00           C
ATOM  10628 7C21 POPE  215       1.266 134.207  28.941  1.00  0.00           C
ATOM  10631 8C21 POPE  215      -0.234 134.287  28.630  1.00  0.00           C
ATOM  10635  C33 POPE  215       9.144 123.689  37.750  1.00  0.00           C
ATOM  10638  C34 POPE  215       8.286 124.089  36.550  1.00  0.00           C
ATOM  10641  C35 POPE  215       7.946 122.889  35.660  1.00  0.00           C
ATOM  10644  C36 POPE  215       7.376 123.339  34.311  1.00  0.00           C
ATOM  10647  C37 POPE  215       7.266 122.189  33.320  1.00  0.00           C
ATOM  10650  C38 POPE  215       6.756 122.679  31.969  1.00  0.00           C
ATOM  10653  C39 POPE  215       6.736 121.579  30.900  1.00  0.00           C
ATOM  10656 0C31 POPE  215       6.316 122.149  29.550  1.00  0.00           C
ATOM  10659 1C31 POPE  215       6.346 121.119  28.421  1.00  0.00           C
ATOM  10662 2C31 POPE  215       5.866 121.749  27.101  1.00  0.00           C
ATOM  10665 3C31 POPE  215       6.046 120.849  25.870  1.00  0.00           C
ATOM  10668 4C31 POPE  215       7.506 120.699  25.431  1.00  0.00           C
ATOM  10671 5C31 POPE  215       7.636 119.919  24.111  1.00  0.00           C
ATOM  10674 6C31 POPE  215       9.066 119.909  23.561  1.00  0.00           C
ATOM  10678  NH3 POPE  216      75.104  95.579  47.369  1.00  0.00           N
ATOM  10682  C12 POPE  216      76.034  94.649  48.109  1.00  0.00           C
ATOM  10685  C11 POPE  216      75.524  93.199  48.260  1.00  0.00           C
ATOM  10688  P   POPE  216      73.054  92.839  49.191  1.00  0.00           P
ATOM  10689  O13 POPE  216      72.724  91.429  49.491  1.00  0.00           O
ATOM  10690  O14 POPE  216      72.324  93.849  49.991  1.00  0.00           O
ATOM  10691  O11 POPE  216      72.774  93.119  47.660  1.00  0.00           O
ATOM  10692  O12 POPE  216      74.604  93.079  49.340  1.00  0.00           O
ATOM  10693  C1  POPE  216      72.634  92.089  46.670  1.00  0.00           C
ATOM  10696  C2  POPE  216      72.374  92.799  45.321  1.00  0.00           C
ATOM  10698  O21 POPE  216      72.384  91.889  44.211  1.00  0.00           O
ATOM  10699  C21 POPE  216      71.364  92.109  43.369  1.00  0.00           C
ATOM  10700  O22 POPE  216      70.274  92.519  43.731  1.00  0.00           O
ATOM  10701  C22 POPE  216      71.754  91.789  41.930  1.00  0.00           C
ATOM  10704  C3  POPE  216      73.494  93.829  45.061  1.00  0.00           C
ATOM  10707  O31 POPE  216      73.574  94.219  43.671  1.00  0.00           O
ATOM  10708  C31 POPE  216      74.564  95.099  43.499  1.00  0.00           C
ATOM  10709  O32 POPE  216      75.234  95.549  44.421  1.00  0.00           O
ATOM  10710  C32 POPE  216      74.854  95.259  42.010  1.00  0.00           C
ATOM  10713  C23 POPE  216      71.434  92.999  41.040  1.00  0.00           C
ATOM  10716  C24 POPE  216      71.634  92.749  39.539  1.00  0.00           C
ATOM  10719  C25 POPE  216      72.024  94.049  38.830  1.00  0.00           C
ATOM  10722  C26 POPE  216      71.914  93.979  37.311  1.00  0.00           C
ATOM  10725  C27 POPE  216      72.524  95.229  36.660  1.00  0.00           C
ATOM  10728  C28 POPE  216      72.254  95.309  35.160  1.00  0.00           C
ATOM  10731  C29 POPE  216      72.884  96.529  34.539  1.00  0.00           C
ATOM  10733 0C21 POPE  216      72.374  97.779  34.549  1.00  0.00           C
ATOM  10735 1C21 POPE  216      71.094  98.239  35.200  1.00  0.00           C
ATOM  10738 2C21 POPE  216      71.364  99.029  36.511  1.00  0.00           C
ATOM  10741 3C21 POPE  216      72.194 100.299  36.311  1.00  0.00           C
ATOM  10744 4C21 POPE  216      72.624 100.959  37.620  1.00  0.00           C
ATOM  10747 5C21 POPE  216      73.954 101.719  37.480  1.00  0.00           C
ATOM  10750 6C21 POPE  216      74.484 102.189  38.840  1.00  0.00           C
ATOM  10753 7C21 POPE  216      75.894 102.789  38.750  1.00  0.00           C
ATOM  10756 8C21 POPE  216      76.464 103.119  40.130  1.00  0.00           C
ATOM  10760  C33 POPE  216      74.874  96.729  41.571  1.00  0.00           C
ATOM  10763  C34 POPE  216      75.214  96.869  40.070  1.00  0.00           C
ATOM  10766  C35 POPE  216      75.134  98.309  39.549  1.00  0.00           C
ATOM  10769  C36 POPE  216      76.144  98.599  38.439  1.00  0.00           C
ATOM  10772  C37 POPE  216      75.814  97.919  37.101  1.00  0.00           C
ATOM  10775  C38 POPE  216      77.074  97.519  36.330  1.00  0.00           C
ATOM  10778  C39 POPE  216      77.964  98.689  35.910  1.00  0.00           C
ATOM  10781 0C31 POPE  216      77.384  99.489  34.729  1.00  0.00           C
ATOM  10784 1C31 POPE  216      77.304 100.999  35.010  1.00  0.00           C
ATOM  10787 2C31 POPE  216      76.934 101.789  33.760  1.00  0.00           C
ATOM  10790 3C31 POPE  216      76.794 103.289  34.040  1.00  0.00           C
ATOM  10793 4C31 POPE  216      76.684 104.129  32.761  1.00  0.00           C
ATOM  10796 5C31 POPE  216      76.474 105.609  33.070  1.00  0.00           C
ATOM  10799 6C31 POPE  216      76.524 106.509  31.830  1.00  0.00           C
ATOM  10803  NH3 POPE  217     110.894  77.369   2.681  1.00  0.00           N
ATOM  10807  C12 POPE  217     112.144  76.999   3.450  1.00  0.00           C
ATOM  10810  C11 POPE  217     113.284  76.589   2.491  1.00  0.00           C
ATOM  10813  P   POPE  217     115.864  76.369   2.261  1.00  0.00           P
ATOM  10814  O13 POPE  217     115.594  75.519   1.081  1.00  0.00           O
ATOM  10815  O14 POPE  217     116.314  77.749   1.980  1.00  0.00           O
ATOM  10816  O11 POPE  217     116.904  75.659   3.220  1.00  0.00           O
ATOM  10817  O12 POPE  217     114.544  76.429   3.160  1.00  0.00           O
ATOM  10818  C1  POPE  217     116.474  74.529   3.971  1.00  0.00           C
ATOM  10821  C2  POPE  217     117.634  73.549   4.250  1.00  0.00           C
ATOM  10823  O21 POPE  217     118.694  74.179   4.991  1.00  0.00           O
ATOM  10824  C21 POPE  217     118.454  74.399   6.260  1.00  0.00           C
ATOM  10825  O22 POPE  217     117.514  73.979   6.910  1.00  0.00           O
ATOM  10826  C22 POPE  217     119.594  75.239   6.831  1.00  0.00           C
ATOM  10829  C3  POPE  217     118.224  72.969   2.940  1.00  0.00           C
ATOM  10832  O31 POPE  217     119.034  71.819   3.251  1.00  0.00           O
ATOM  10833  C31 POPE  217     120.344  72.019   3.300  1.00  0.00           C
ATOM  10834  O32 POPE  217     120.934  73.029   2.990  1.00  0.00           O
ATOM  10835  C32 POPE  217     121.014  70.789   3.920  1.00  0.00           C
ATOM  10838  C23 POPE  217     119.574  75.309   8.371  1.00  0.00           C
ATOM  10841  C24 POPE  217     120.724  76.179   8.901  1.00  0.00           C
ATOM  10844  C25 POPE  217     120.824  76.219  10.430  1.00  0.00           C
ATOM  10847  C26 POPE  217     121.874  77.229  10.941  1.00  0.00           C
ATOM  10850  C27 POPE  217     121.384  78.679  10.900  1.00  0.00           C
ATOM  10853  C28 POPE  217     122.494  79.739  11.090  1.00  0.00           C
ATOM  10856  C29 POPE  217     123.024  79.829  12.500  1.00  0.00           C
ATOM  10858 0C21 POPE  217     123.714  80.869  13.011  1.00  0.00           C
ATOM  10860 1C21 POPE  217     124.124  82.129  12.280  1.00  0.00           C
ATOM  10863 2C21 POPE  217     123.854  83.419  13.099  1.00  0.00           C
ATOM  10866 3C21 POPE  217     124.404  84.669  12.391  1.00  0.00           C
ATOM  10869 4C21 POPE  217     123.804  85.999  12.870  1.00  0.00           C
ATOM  10872 5C21 POPE  217     123.934  86.239  14.380  1.00  0.00           C
ATOM  10875 6C21 POPE  217     123.534  87.669  14.781  1.00  0.00           C
ATOM  10878 7C21 POPE  217     123.584  87.889  16.301  1.00  0.00           C
ATOM  10881 8C21 POPE  217     123.344  89.339  16.719  1.00  0.00           C
ATOM  10885  C33 POPE  217     122.394  70.489   3.290  1.00  0.00           C
ATOM  10888  C34 POPE  217     123.384  69.899   4.300  1.00  0.00           C
ATOM  10891  C35 POPE  217     123.964  70.969   5.240  1.00  0.00           C
ATOM  10894  C36 POPE  217     124.774  70.369   6.389  1.00  0.00           C
ATOM  10897  C37 POPE  217     124.594  71.109   7.720  1.00  0.00           C
ATOM  10900  C38 POPE  217     125.534  70.569   8.811  1.00  0.00           C
ATOM  10903  C39 POPE  217     125.074  70.889  10.240  1.00  0.00           C
ATOM  10906 0C31 POPE  217     124.854  72.389  10.510  1.00  0.00           C
ATOM  10909 1C31 POPE  217     124.794  72.709  12.010  1.00  0.00           C
ATOM  10912 2C31 POPE  217     124.344  74.149  12.291  1.00  0.00           C
ATOM  10915 3C31 POPE  217     124.724  74.599  13.701  1.00  0.00           C
ATOM  10918 4C31 POPE  217     124.174  75.979  14.071  1.00  0.00           C
ATOM  10921 5C31 POPE  217     124.654  76.449  15.451  1.00  0.00           C
ATOM  10924 6C31 POPE  217     124.274  77.899  15.760  1.00  0.00           C
ATOM  10928  NH3 POPE  218     101.484  62.219  44.170  1.00  0.00           N
ATOM  10932  C12 POPE  218     100.324  62.999  44.741  1.00  0.00           C
ATOM  10935  C11 POPE  218     100.664  64.499  44.790  1.00  0.00           C
ATOM  10938  P   POPE  218      99.354  66.739  44.949  1.00  0.00           P
ATOM  10939  O13 POPE  218      98.434  66.689  43.801  1.00  0.00           O
ATOM  10940  O14 POPE  218      98.974  67.579  46.101  1.00  0.00           O
ATOM  10941  O11 POPE  218     100.794  67.189  44.479  1.00  0.00           O
ATOM  10942  O12 POPE  218      99.604  65.239  45.410  1.00  0.00           O
ATOM  10943  C1  POPE  218     100.974  68.249  43.540  1.00  0.00           C
ATOM  10946  C2  POPE  218     100.934  67.699  42.090  1.00  0.00           C
ATOM  10948  O21 POPE  218     102.144  68.089  41.450  1.00  0.00           O
ATOM  10949  C21 POPE  218     102.634  67.259  40.561  1.00  0.00           C
ATOM  10950  O22 POPE  218     102.314  66.099  40.380  1.00  0.00           O
ATOM  10951  C22 POPE  218     103.704  68.019  39.741  1.00  0.00           C
ATOM  10954  C3  POPE  218      99.714  68.259  41.300  1.00  0.00           C
ATOM  10957  O31 POPE  218      99.354  67.419  40.191  1.00  0.00           O
ATOM  10958  C31 POPE  218      99.874  67.749  39.020  1.00  0.00           C
ATOM  10959  O32 POPE  218     100.584  68.719  38.811  1.00  0.00           O
ATOM  10960  C32 POPE  218      99.524  66.669  38.000  1.00  0.00           C
ATOM  10963  C23 POPE  218     104.754  68.789  40.590  1.00  0.00           C
ATOM  10966  C24 POPE  218     105.484  69.889  39.799  1.00  0.00           C
ATOM  10969  C25 POPE  218     106.404  69.379  38.680  1.00  0.00           C
ATOM  10972  C26 POPE  218     106.004  69.819  37.271  1.00  0.00           C
ATOM  10975  C27 POPE  218     106.914  69.209  36.200  1.00  0.00           C
ATOM  10978  C28 POPE  218     106.384  69.409  34.759  1.00  0.00           C
ATOM  10981  C29 POPE  218     107.054  68.459  33.800  1.00  0.00           C
ATOM  10983 0C21 POPE  218     107.204  68.609  32.471  1.00  0.00           C
ATOM  10985 1C21 POPE  218     106.764  69.779  31.630  1.00  0.00           C
ATOM  10988 2C21 POPE  218     107.694  70.059  30.441  1.00  0.00           C
ATOM  10991 3C21 POPE  218     107.674  68.979  29.350  1.00  0.00           C
ATOM  10994 4C21 POPE  218     108.424  69.409  28.080  1.00  0.00           C
ATOM  10997 5C21 POPE  218     108.344  68.409  26.920  1.00  0.00           C
ATOM  11000 6C21 POPE  218     108.994  68.959  25.651  1.00  0.00           C
ATOM  11003 7C21 POPE  218     108.964  67.979  24.469  1.00  0.00           C
ATOM  11006 8C21 POPE  218     109.584  68.569  23.191  1.00  0.00           C
ATOM  11010  C33 POPE  218      99.634  67.109  36.520  1.00  0.00           C
ATOM  11013  C34 POPE  218     101.074  67.299  36.021  1.00  0.00           C
ATOM  11016  C35 POPE  218     101.834  65.979  35.781  1.00  0.00           C
ATOM  11019  C36 POPE  218     103.224  66.209  35.191  1.00  0.00           C
ATOM  11022  C37 POPE  218     103.794  64.979  34.469  1.00  0.00           C
ATOM  11025  C38 POPE  218     105.204  65.239  33.931  1.00  0.00           C
ATOM  11028  C39 POPE  218     105.664  64.219  32.880  1.00  0.00           C
ATOM  11031 0C31 POPE  218     107.094  64.499  32.389  1.00  0.00           C
ATOM  11034 1C31 POPE  218     107.444  63.739  31.110  1.00  0.00           C
ATOM  11037 2C31 POPE  218     108.954  63.739  30.771  1.00  0.00           C
ATOM  11040 3C31 POPE  218     109.574  65.139  30.660  1.00  0.00           C
ATOM  11043 4C31 POPE  218     111.074  65.099  30.340  1.00  0.00           C
ATOM  11046 5C31 POPE  218     111.614  66.479  29.971  1.00  0.00           C
ATOM  11049 6C31 POPE  218     113.114  66.489  29.661  1.00  0.00           C
ATOM  11053  NH3 POPE  219      34.244  98.969  44.609  1.00  0.00           N
ATOM  11057  C12 POPE  219      35.004  98.499  45.820  1.00  0.00           C
ATOM  11060  C11 POPE  219      34.914  96.979  46.021  1.00  0.00           C
ATOM  11063  P   POPE  219      32.534  96.039  45.371  1.00  0.00           P
ATOM  11064  O13 POPE  219      32.434  94.579  45.360  1.00  0.00           O
ATOM  11065  O14 POPE  219      31.314  96.829  45.609  1.00  0.00           O
ATOM  11066  O11 POPE  219      33.064  96.539  43.970  1.00  0.00           O
ATOM  11067  O12 POPE  219      33.594  96.599  46.380  1.00  0.00           O
ATOM  11068  C1  POPE  219      32.244  96.239  42.831  1.00  0.00           C
ATOM  11071  C2  POPE  219      33.184  96.099  41.600  1.00  0.00           C
ATOM  11073  O21 POPE  219      32.604  96.299  40.289  1.00  0.00           O
ATOM  11074  C21 POPE  219      31.294  96.369  40.070  1.00  0.00           C
ATOM  11075  O22 POPE  219      30.404  95.949  40.781  1.00  0.00           O
ATOM  11076  C22 POPE  219      31.084  97.219  38.811  1.00  0.00           C
ATOM  11079  C3  POPE  219      34.044  94.799  41.730  1.00  0.00           C
ATOM  11082  O31 POPE  219      34.824  94.449  40.570  1.00  0.00           O
ATOM  11083  C31 POPE  219      35.864  95.199  40.261  1.00  0.00           C
ATOM  11084  O32 POPE  219      36.054  96.349  40.640  1.00  0.00           O
ATOM  11085  C32 POPE  219      36.694  94.429  39.229  1.00  0.00           C
ATOM  11088  C23 POPE  219      31.704  96.639  37.520  1.00  0.00           C
ATOM  11091  C24 POPE  219      32.064  97.749  36.529  1.00  0.00           C
ATOM  11094  C25 POPE  219      33.214  97.379  35.580  1.00  0.00           C
ATOM  11097  C26 POPE  219      33.754  98.619  34.850  1.00  0.00           C
ATOM  11100  C27 POPE  219      35.234  98.519  34.450  1.00  0.00           C
ATOM  11103  C28 POPE  219      35.434  98.349  32.931  1.00  0.00           C
ATOM  11106  C29 POPE  219      36.904  98.359  32.580  1.00  0.00           C
ATOM  11108 0C21 POPE  219      37.484  99.009  31.551  1.00  0.00           C
ATOM  11110 1C21 POPE  219      36.814  99.809  30.470  1.00  0.00           C
ATOM  11113 2C21 POPE  219      37.374  99.389  29.090  1.00  0.00           C
ATOM  11116 3C21 POPE  219      36.814 100.219  27.920  1.00  0.00           C
ATOM  11119 4C21 POPE  219      37.744 100.159  26.700  1.00  0.00           C
ATOM  11122 5C21 POPE  219      37.274 101.019  25.520  1.00  0.00           C
ATOM  11125 6C21 POPE  219      38.364 101.169  24.451  1.00  0.00           C
ATOM  11128 7C21 POPE  219      37.934 102.049  23.271  1.00  0.00           C
ATOM  11131 8C21 POPE  219      39.054 102.279  22.250  1.00  0.00           C
ATOM  11135  C33 POPE  219      36.024  94.489  37.849  1.00  0.00           C
ATOM  11138  C34 POPE  219      36.734  93.709  36.750  1.00  0.00           C
ATOM  11141  C35 POPE  219      35.934  93.859  35.450  1.00  0.00           C
ATOM  11144  C36 POPE  219      36.654  93.409  34.181  1.00  0.00           C
ATOM  11147  C37 POPE  219      35.854  93.839  32.940  1.00  0.00           C
ATOM  11150  C38 POPE  219      36.614  93.699  31.621  1.00  0.00           C
ATOM  11153  C39 POPE  219      37.944  94.469  31.600  1.00  0.00           C
ATOM  11156 0C31 POPE  219      38.344  94.879  30.181  1.00  0.00           C
ATOM  11159 1C31 POPE  219      39.714  95.579  30.120  1.00  0.00           C
ATOM  11162 2C31 POPE  219      39.994  96.189  28.730  1.00  0.00           C
ATOM  11165 3C31 POPE  219      40.194  95.139  27.629  1.00  0.00           C
ATOM  11168 4C31 POPE  219      40.054  95.729  26.221  1.00  0.00           C
ATOM  11171 5C31 POPE  219      40.154  94.669  25.120  1.00  0.00           C
ATOM  11174 6C31 POPE  219      39.614  95.149  23.770  1.00  0.00           C
ATOM  11178  NH3 POPE  220      27.054  22.839   4.880  1.00  0.00           N
ATOM  11182  C12 POPE  220      28.094  21.839   5.311  1.00  0.00           C
ATOM  11185  C11 POPE  220      27.794  20.419   4.800  1.00  0.00           C
ATOM  11188  P   POPE  220      26.024  18.489   4.981  1.00  0.00           P
ATOM  11189  O13 POPE  220      24.684  18.299   5.570  1.00  0.00           O
ATOM  11190  O14 POPE  220      26.244  17.939   3.630  1.00  0.00           O
ATOM  11191  O11 POPE  220      27.044  17.719   5.900  1.00  0.00           O
ATOM  11192  O12 POPE  220      26.474  20.019   5.121  1.00  0.00           O
ATOM  11193  C1  POPE  220      27.094  16.289   5.880  1.00  0.00           C
ATOM  11196  C2  POPE  220      26.514  15.699   7.200  1.00  0.00           C
ATOM  11198  O21 POPE  220      27.264  14.529   7.569  1.00  0.00           O
ATOM  11199  C21 POPE  220      26.934  13.939   8.720  1.00  0.00           C
ATOM  11200  O22 POPE  220      26.604  12.759   8.780  1.00  0.00           O
ATOM  11201  C22 POPE  220      27.134  14.839   9.939  1.00  0.00           C
ATOM  11204  C3  POPE  220      24.974  15.439   7.191  1.00  0.00           C
ATOM  11207  O31 POPE  220      24.484  15.329   8.550  1.00  0.00           O
ATOM  11208  C31 POPE  220      23.424  16.069   8.871  1.00  0.00           C
ATOM  11209  O32 POPE  220      22.704  16.639   8.060  1.00  0.00           O
ATOM  11210  C32 POPE  220      23.304  16.119  10.399  1.00  0.00           C
ATOM  11213  C23 POPE  220      26.504  14.329  11.260  1.00  0.00           C
ATOM  11216  C24 POPE  220      27.424  13.489  12.129  1.00  0.00           C
ATOM  11219  C25 POPE  220      26.834  13.289  13.541  1.00  0.00           C
ATOM  11222  C26 POPE  220      27.834  12.719  14.540  1.00  0.00           C
ATOM  11225  C27 POPE  220      27.474  11.299  14.980  1.00  0.00           C
ATOM  11228  C28 POPE  220      28.524  10.709  15.940  1.00  0.00           C
ATOM  11231  C29 POPE  220      28.874   9.299  15.581  1.00  0.00           C
ATOM  11233 0C21 POPE  220      29.574   8.429  16.340  1.00  0.00           C
ATOM  11235 1C21 POPE  220      30.164   8.709  17.691  1.00  0.00           C
ATOM  11238 2C21 POPE  220      29.624   7.769  18.781  1.00  0.00           C
ATOM  11241 3C21 POPE  220      30.464   7.849  20.061  1.00  0.00           C
ATOM  11244 4C21 POPE  220      29.984   6.929  21.189  1.00  0.00           C
ATOM  11247 5C21 POPE  220      29.944   5.449  20.789  1.00  0.00           C
ATOM  11250 6C21 POPE  220      30.214   4.509  21.980  1.00  0.00           C
ATOM  11253 7C21 POPE  220      30.264   3.029  21.551  1.00  0.00           C
ATOM  11256 8C21 POPE  220      30.724   2.089  22.670  1.00  0.00           C
ATOM  11260  C33 POPE  220      22.014  15.439  10.911  1.00  0.00           C
ATOM  11263  C34 POPE  220      21.944  15.119  12.410  1.00  0.00           C
ATOM  11266  C35 POPE  220      21.154  13.829  12.710  1.00  0.00           C
ATOM  11269  C36 POPE  220      19.654  13.969  13.041  1.00  0.00           C
ATOM  11272  C37 POPE  220      19.254  12.939  14.120  1.00  0.00           C
ATOM  11275  C38 POPE  220      17.764  12.899  14.479  1.00  0.00           C
ATOM  11278  C39 POPE  220      17.434  11.719  15.399  1.00  0.00           C
ATOM  11281 0C31 POPE  220      18.104  11.749  16.790  1.00  0.00           C
ATOM  11284 1C31 POPE  220      17.104  11.739  17.960  1.00  0.00           C
ATOM  11287 2C31 POPE  220      17.794  11.549  19.330  1.00  0.00           C
ATOM  11290 3C31 POPE  220      18.164  10.089  19.620  1.00  0.00           C
ATOM  11293 4C31 POPE  220      18.744   9.889  21.031  1.00  0.00           C
ATOM  11296 5C31 POPE  220      19.204   8.439  21.259  1.00  0.00           C
ATOM  11299 6C31 POPE  220      19.694   8.179  22.691  1.00  0.00           C
ATOM  11303  NH3 POPE  221      92.834 109.749  -1.029  1.00  0.00           N
ATOM  11307  C12 POPE  221      91.634 109.399  -0.200  1.00  0.00           C
ATOM  11310  C11 POPE  221      90.504 110.409  -0.390  1.00  0.00           C
ATOM  11313  P   POPE  221      87.974 109.819  -0.249  1.00  0.00           P
ATOM  11314  O13 POPE  221      87.394 111.129  -0.590  1.00  0.00           O
ATOM  11315  O14 POPE  221      88.104 108.859  -1.370  1.00  0.00           O
ATOM  11316  O11 POPE  221      87.024 109.229   0.871  1.00  0.00           O
ATOM  11317  O12 POPE  221      89.394 110.019   0.430  1.00  0.00           O
ATOM  11318  C1  POPE  221      87.334 108.029   1.571  1.00  0.00           C
ATOM  11321  C2  POPE  221      87.844 108.339   3.000  1.00  0.00           C
ATOM  11323  O21 POPE  221      88.774 107.349   3.470  1.00  0.00           O
ATOM  11324  C21 POPE  221      88.294 106.119   3.630  1.00  0.00           C
ATOM  11325  O22 POPE  221      87.214 105.709   3.251  1.00  0.00           O
ATOM  11326  C22 POPE  221      89.214 105.369   4.591  1.00  0.00           C
ATOM  11329  C3  POPE  221      86.714 108.589   4.050  1.00  0.00           C
ATOM  11332  O31 POPE  221      87.234 108.509   5.399  1.00  0.00           O
ATOM  11333  C31 POPE  221      86.344 108.089   6.290  1.00  0.00           C
ATOM  11334  O32 POPE  221      85.174 107.789   6.080  1.00  0.00           O
ATOM  11335  C32 POPE  221      87.014 108.019   7.651  1.00  0.00           C
ATOM  11338  C23 POPE  221      89.064 103.839   4.609  1.00  0.00           C
ATOM  11341  C24 POPE  221      89.184 103.309   6.050  1.00  0.00           C
ATOM  11344  C25 POPE  221      90.524 103.619   6.740  1.00  0.00           C
ATOM  11347  C26 POPE  221      90.504 103.199   8.220  1.00  0.00           C
ATOM  11350  C27 POPE  221      91.884 103.279   8.890  1.00  0.00           C
ATOM  11353  C28 POPE  221      91.894 102.799  10.359  1.00  0.00           C
ATOM  11356  C29 POPE  221      91.464 103.859  11.350  1.00  0.00           C
ATOM  11358 0C21 POPE  221      90.834 103.669  12.521  1.00  0.00           C
ATOM  11360 1C21 POPE  221      90.464 102.329  13.120  1.00  0.00           C
ATOM  11363 2C21 POPE  221      90.884 102.189  14.591  1.00  0.00           C
ATOM  11366 3C21 POPE  221      89.994 102.929  15.599  1.00  0.00           C
ATOM  11369 4C21 POPE  221      90.334 102.509  17.040  1.00  0.00           C
ATOM  11372 5C21 POPE  221      89.574 103.239  18.160  1.00  0.00           C
ATOM  11375 6C21 POPE  221      88.044 103.069  18.110  1.00  0.00           C
ATOM  11378 7C21 POPE  221      87.364 103.289  19.461  1.00  0.00           C
ATOM  11381 8C21 POPE  221      85.854 103.549  19.360  1.00  0.00           C
ATOM  11385  C33 POPE  221      85.994 107.899   8.800  1.00  0.00           C
ATOM  11388  C34 POPE  221      86.624 107.969  10.200  1.00  0.00           C
ATOM  11391  C35 POPE  221      87.704 106.889  10.340  1.00  0.00           C
ATOM  11394  C36 POPE  221      88.264 106.699  11.750  1.00  0.00           C
ATOM  11397  C37 POPE  221      87.184 106.309  12.769  1.00  0.00           C
ATOM  11400  C38 POPE  221      87.764 105.669  14.039  1.00  0.00           C
ATOM  11403  C39 POPE  221      86.704 104.929  14.880  1.00  0.00           C
ATOM  11406 0C31 POPE  221      86.014 105.749  15.981  1.00  0.00           C
ATOM  11409 1C31 POPE  221      85.504 107.129  15.530  1.00  0.00           C
ATOM  11412 2C31 POPE  221      84.644 107.849  16.570  1.00  0.00           C
ATOM  11415 3C31 POPE  221      83.184 107.379  16.621  1.00  0.00           C
ATOM  11418 4C31 POPE  221      82.424 108.129  17.719  1.00  0.00           C
ATOM  11421 5C31 POPE  221      80.954 107.739  17.880  1.00  0.00           C
ATOM  11424 6C31 POPE  221      80.344 108.399  19.111  1.00  0.00           C
ATOM  11428  NH3 POPE  222      38.624  32.209   6.431  1.00  0.00           N
ATOM  11432  C12 POPE  222      39.934  32.169   7.191  1.00  0.00           C
ATOM  11435  C11 POPE  222      40.744  33.469   7.010  1.00  0.00           C
ATOM  11438  P   POPE  222      43.224  32.629   6.940  1.00  0.00           P
ATOM  11439  O13 POPE  222      44.464  33.449   6.910  1.00  0.00           O
ATOM  11440  O14 POPE  222      42.724  32.089   5.651  1.00  0.00           O
ATOM  11441  O11 POPE  222      43.424  31.379   7.891  1.00  0.00           O
ATOM  11442  O12 POPE  222      42.024  33.389   7.661  1.00  0.00           O
ATOM  11443  C1  POPE  222      44.734  31.019   8.351  1.00  0.00           C
ATOM  11446  C2  POPE  222      44.894  31.409   9.831  1.00  0.00           C
ATOM  11448  O21 POPE  222      46.144  30.939  10.370  1.00  0.00           O
ATOM  11449  C21 POPE  222      46.274  29.669  10.660  1.00  0.00           C
ATOM  11450  O22 POPE  222      45.514  28.769  10.359  1.00  0.00           O
ATOM  11451  C22 POPE  222      47.504  29.499  11.560  1.00  0.00           C
ATOM  11454  C3  POPE  222      43.654  30.919  10.619  1.00  0.00           C
ATOM  11457  O31 POPE  222      43.944  30.819  12.040  1.00  0.00           O
ATOM  11458  C31 POPE  222      43.124  29.959  12.651  1.00  0.00           C
ATOM  11459  O32 POPE  222      42.254  29.299  12.121  1.00  0.00           O
ATOM  11460  C32 POPE  222      43.464  29.959  14.131  1.00  0.00           C
ATOM  11463  C23 POPE  222      47.244  28.379  12.610  1.00  0.00           C
ATOM  11466  C24 POPE  222      48.284  28.259  13.741  1.00  0.00           C
ATOM  11469  C25 POPE  222      47.984  29.059  15.020  1.00  0.00           C
ATOM  11472  C26 POPE  222      48.954  28.729  16.160  1.00  0.00           C
ATOM  11475  C27 POPE  222      48.274  28.619  17.531  1.00  0.00           C
ATOM  11478  C28 POPE  222      49.224  28.109  18.639  1.00  0.00           C
ATOM  11481  C29 POPE  222      50.274  29.109  19.061  1.00  0.00           C
ATOM  11483 0C21 POPE  222      51.594  28.869  19.219  1.00  0.00           C
ATOM  11485 1C21 POPE  222      52.304  27.559  19.030  1.00  0.00           C
ATOM  11488 2C21 POPE  222      53.454  27.289  20.031  1.00  0.00           C
ATOM  11491 3C21 POPE  222      52.974  27.179  21.481  1.00  0.00           C
ATOM  11494 4C21 POPE  222      54.084  26.869  22.491  1.00  0.00           C
ATOM  11497 5C21 POPE  222      53.544  26.919  23.931  1.00  0.00           C
ATOM  11500 6C21 POPE  222      54.614  26.629  24.980  1.00  0.00           C
ATOM  11503 7C21 POPE  222      54.064  26.729  26.410  1.00  0.00           C
ATOM  11506 8C21 POPE  222      55.104  26.419  27.491  1.00  0.00           C
ATOM  11510  C33 POPE  222      42.444  29.229  15.020  1.00  0.00           C
ATOM  11513  C34 POPE  222      43.134  28.559  16.209  1.00  0.00           C
ATOM  11516  C35 POPE  222      43.844  29.569  17.129  1.00  0.00           C
ATOM  11519  C36 POPE  222      44.484  28.869  18.330  1.00  0.00           C
ATOM  11522  C37 POPE  222      45.104  29.869  19.311  1.00  0.00           C
ATOM  11525  C38 POPE  222      45.814  29.219  20.500  1.00  0.00           C
ATOM  11528  C39 POPE  222      44.864  28.619  21.551  1.00  0.00           C
ATOM  11531 0C31 POPE  222      45.624  28.199  22.810  1.00  0.00           C
ATOM  11534 1C31 POPE  222      44.724  27.689  23.949  1.00  0.00           C
ATOM  11537 2C31 POPE  222      45.514  27.289  25.210  1.00  0.00           C
ATOM  11540 3C31 POPE  222      46.184  28.469  25.930  1.00  0.00           C
ATOM  11543 4C31 POPE  222      47.034  28.009  27.129  1.00  0.00           C
ATOM  11546 5C31 POPE  222      47.824  29.159  27.780  1.00  0.00           C
ATOM  11549 6C31 POPE  222      48.834  28.679  28.830  1.00  0.00           C
ATOM  11553  NH3 POPE  223     116.224  79.859   0.421  1.00  0.00           N
ATOM  11557  C12 POPE  223     117.124  79.939  -0.790  1.00  0.00           C
ATOM  11560  C11 POPE  223     118.274  80.949  -0.580  1.00  0.00           C
ATOM  11563  P   POPE  223     118.604  83.559  -0.530  1.00  0.00           P
ATOM  11564  O13 POPE  223     119.854  83.759   0.260  1.00  0.00           O
ATOM  11565  O14 POPE  223     118.824  83.559  -1.979  1.00  0.00           O
ATOM  11566  O11 POPE  223     117.594  84.719  -0.179  1.00  0.00           O
ATOM  11567  O12 POPE  223     117.834  82.229  -0.090  1.00  0.00           O
ATOM  11568  C1  POPE  223     117.944  86.019   0.291  1.00  0.00           C
ATOM  11571  C2  POPE  223     117.254  86.379   1.650  1.00  0.00           C
ATOM  11573  O21 POPE  223     118.154  87.269   2.351  1.00  0.00           O
ATOM  11574  C21 POPE  223     117.634  88.109   3.240  1.00  0.00           C
ATOM  11575  O22 POPE  223     116.454  88.259   3.511  1.00  0.00           O
ATOM  11576  C22 POPE  223     118.764  88.899   3.901  1.00  0.00           C
ATOM  11579  C3  POPE  223     116.934  85.079   2.470  1.00  0.00           C
ATOM  11582  O31 POPE  223     116.084  85.319   3.611  1.00  0.00           O
ATOM  11583  C31 POPE  223     116.704  85.509   4.770  1.00  0.00           C
ATOM  11584  O32 POPE  223     117.914  85.469   4.921  1.00  0.00           O
ATOM  11585  C32 POPE  223     115.714  85.859   5.871  1.00  0.00           C
ATOM  11588  C23 POPE  223     118.334  89.729   5.139  1.00  0.00           C
ATOM  11591  C24 POPE  223     119.564  90.399   5.781  1.00  0.00           C
ATOM  11594  C25 POPE  223     119.274  91.679   6.580  1.00  0.00           C
ATOM  11597  C26 POPE  223     118.634  91.439   7.951  1.00  0.00           C
ATOM  11600  C27 POPE  223     118.584  92.719   8.800  1.00  0.00           C
ATOM  11603  C28 POPE  223     118.144  92.469  10.251  1.00  0.00           C
ATOM  11606  C29 POPE  223     119.234  91.829  11.090  1.00  0.00           C
ATOM  11608 0C21 POPE  223     119.454  92.049  12.401  1.00  0.00           C
ATOM  11610 1C21 POPE  223     118.634  92.939  13.299  1.00  0.00           C
ATOM  11613 2C21 POPE  223     117.594  92.149  14.110  1.00  0.00           C
ATOM  11616 3C21 POPE  223     116.474  93.059  14.629  1.00  0.00           C
ATOM  11619 4C21 POPE  223     115.434  92.339  15.511  1.00  0.00           C
ATOM  11622 5C21 POPE  223     115.984  91.949  16.891  1.00  0.00           C
ATOM  11625 6C21 POPE  223     114.894  91.399  17.820  1.00  0.00           C
ATOM  11628 7C21 POPE  223     115.474  90.929  19.160  1.00  0.00           C
ATOM  11631 8C21 POPE  223     114.424  90.339  20.090  1.00  0.00           C
ATOM  11635  C33 POPE  223     115.634  84.729   6.910  1.00  0.00           C
ATOM  11638  C34 POPE  223     114.834  85.019   8.190  1.00  0.00           C
ATOM  11641  C35 POPE  223     114.834  83.809   9.161  1.00  0.00           C
ATOM  11644  C36 POPE  223     114.794  84.229  10.640  1.00  0.00           C
ATOM  11647  C37 POPE  223     114.364  83.129  11.620  1.00  0.00           C
ATOM  11650  C38 POPE  223     114.994  83.329  13.011  1.00  0.00           C
ATOM  11653  C39 POPE  223     114.124  82.919  14.210  1.00  0.00           C
ATOM  11656 0C31 POPE  223     112.994  83.919  14.490  1.00  0.00           C
ATOM  11659 1C31 POPE  223     112.304  83.699  15.851  1.00  0.00           C
ATOM  11662 2C31 POPE  223     111.284  84.809  16.160  1.00  0.00           C
ATOM  11665 3C31 POPE  223     110.714  84.749  17.580  1.00  0.00           C
ATOM  11668 4C31 POPE  223     109.684  85.859  17.820  1.00  0.00           C
ATOM  11671 5C31 POPE  223     109.204  85.939  19.280  1.00  0.00           C
ATOM  11674 6C31 POPE  223     108.044  86.909  19.500  1.00  0.00           C
ATOM  11678  NH3 POPE  224      10.224  95.129  -4.819  1.00  0.00           N
ATOM  11682  C12 POPE  224      10.054  95.529  -6.259  1.00  0.00           C
ATOM  11685  C11 POPE  224      11.384  96.059  -6.810  1.00  0.00           C
ATOM  11688  P   POPE  224      13.714  95.349  -5.780  1.00  0.00           P
ATOM  11689  O13 POPE  224      14.224  94.069  -5.260  1.00  0.00           O
ATOM  11690  O14 POPE  224      14.634  96.229  -6.539  1.00  0.00           O
ATOM  11691  O11 POPE  224      13.084  96.159  -4.570  1.00  0.00           O
ATOM  11692  O12 POPE  224      12.414  95.079  -6.639  1.00  0.00           O
ATOM  11693  C1  POPE  224      13.984  97.059  -3.899  1.00  0.00           C
ATOM  11696  C2  POPE  224      13.334  97.889  -2.739  1.00  0.00           C
ATOM  11698  O21 POPE  224      13.754  97.519  -1.399  1.00  0.00           O
ATOM  11699  C21 POPE  224      13.774  96.249  -1.040  1.00  0.00           C
ATOM  11700  O22 POPE  224      13.494  95.289  -1.719  1.00  0.00           O
ATOM  11701  C22 POPE  224      14.164  96.079   0.440  1.00  0.00           C
ATOM  11704  C3  POPE  224      11.784  98.129  -2.860  1.00  0.00           C
ATOM  11707  O31 POPE  224      10.964  96.939  -2.730  1.00  0.00           O
ATOM  11708  C31 POPE  224      10.694  96.599  -1.470  1.00  0.00           C
ATOM  11709  O32 POPE  224      11.024  97.209  -0.469  1.00  0.00           O
ATOM  11710  C32 POPE  224      10.024  95.239  -1.529  1.00  0.00           C
ATOM  11713  C23 POPE  224      15.294  95.029   0.600  1.00  0.00           C
ATOM  11716  C24 POPE  224      15.464  94.429   2.010  1.00  0.00           C
ATOM  11719  C25 POPE  224      14.244  93.649   2.500  1.00  0.00           C
ATOM  11722  C26 POPE  224      14.534  92.629   3.620  1.00  0.00           C
ATOM  11725  C27 POPE  224      13.294  91.849   4.101  1.00  0.00           C
ATOM  11728  C28 POPE  224      13.624  90.629   4.991  1.00  0.00           C
ATOM  11731  C29 POPE  224      14.314  91.009   6.280  1.00  0.00           C
ATOM  11733 0C21 POPE  224      14.254  90.369   7.460  1.00  0.00           C
ATOM  11735 1C21 POPE  224      13.504  89.109   7.811  1.00  0.00           C
ATOM  11738 2C21 POPE  224      12.814  89.229   9.189  1.00  0.00           C
ATOM  11741 3C21 POPE  224      12.314  87.899   9.760  1.00  0.00           C
ATOM  11744 4C21 POPE  224      11.984  87.879  11.260  1.00  0.00           C
ATOM  11747 5C21 POPE  224      11.044  88.989  11.740  1.00  0.00           C
ATOM  11750 6C21 POPE  224      10.814  88.889  13.250  1.00  0.00           C
ATOM  11753 7C21 POPE  224       9.944  90.029  13.801  1.00  0.00           C
ATOM  11756 8C21 POPE  224      10.014  90.149  15.321  1.00  0.00           C
ATOM  11760  C33 POPE  224       9.694  94.609  -0.160  1.00  0.00           C
ATOM  11763  C34 POPE  224       9.724  93.069  -0.260  1.00  0.00           C
ATOM  11766  C35 POPE  224       8.826  92.349   0.760  1.00  0.00           C
ATOM  11769  C36 POPE  224       9.076  92.749   2.221  1.00  0.00           C
ATOM  11772  C37 POPE  224       8.136  92.019   3.190  1.00  0.00           C
ATOM  11775  C38 POPE  224       8.086  92.639   4.591  1.00  0.00           C
ATOM  11778  C39 POPE  224       9.394  92.489   5.391  1.00  0.00           C
ATOM  11781 0C31 POPE  224       9.284  93.099   6.791  1.00  0.00           C
ATOM  11784 1C31 POPE  224      10.524  92.849   7.661  1.00  0.00           C
ATOM  11787 2C31 POPE  224      10.374  93.459   9.061  1.00  0.00           C
ATOM  11790 3C31 POPE  224      11.474  93.029  10.050  1.00  0.00           C
ATOM  11793 4C31 POPE  224      12.874  93.569   9.700  1.00  0.00           C
ATOM  11796 5C31 POPE  224      13.924  93.149  10.729  1.00  0.00           C
ATOM  11799 6C31 POPE  224      15.354  93.549  10.391  1.00  0.00           C
ATOM  11803  NH3 POPE  225       5.666  97.169  43.180  1.00  0.00           N
ATOM  11807  C12 POPE  225       7.086  97.419  43.601  1.00  0.00           C
ATOM  11810  C11 POPE  225       7.776  98.219  42.491  1.00  0.00           C
ATOM  11813  P   POPE  225       9.914  98.969  43.750  1.00  0.00           P
ATOM  11814  O13 POPE  225       8.936  99.819  44.479  1.00  0.00           O
ATOM  11815  O14 POPE  225      10.584  97.939  44.581  1.00  0.00           O
ATOM  11816  O11 POPE  225      11.004  99.849  43.050  1.00  0.00           O
ATOM  11817  O12 POPE  225       9.194  98.239  42.561  1.00  0.00           O
ATOM  11818  C1  POPE  225      12.144  99.219  42.439  1.00  0.00           C
ATOM  11821  C2  POPE  225      12.004  99.339  40.921  1.00  0.00           C
ATOM  11823  O21 POPE  225      13.224  98.879  40.301  1.00  0.00           O
ATOM  11824  C21 POPE  225      13.054  97.869  39.460  1.00  0.00           C
ATOM  11825  O22 POPE  225      12.034  97.209  39.311  1.00  0.00           O
ATOM  11826  C22 POPE  225      14.294  97.789  38.561  1.00  0.00           C
ATOM  11829  C3  POPE  225      11.754 100.819  40.520  1.00  0.00           C
ATOM  11832  O31 POPE  225      11.994 101.059  39.130  1.00  0.00           O
ATOM  11833  C31 POPE  225      11.094 100.619  38.261  1.00  0.00           C
ATOM  11834  O32 POPE  225      10.164  99.869  38.500  1.00  0.00           O
ATOM  11835  C32 POPE  225      11.444 101.219  36.901  1.00  0.00           C
ATOM  11838  C23 POPE  225      14.574  96.369  38.020  1.00  0.00           C
ATOM  11841  C24 POPE  225      15.254  96.449  36.651  1.00  0.00           C
ATOM  11844  C25 POPE  225      16.164  95.249  36.380  1.00  0.00           C
ATOM  11847  C26 POPE  225      16.534  95.139  34.889  1.00  0.00           C
ATOM  11850  C27 POPE  225      17.624  94.089  34.680  1.00  0.00           C
ATOM  11853  C28 POPE  225      17.984  93.869  33.201  1.00  0.00           C
ATOM  11856  C29 POPE  225      19.234  93.049  33.110  1.00  0.00           C
ATOM  11858 0C21 POPE  225      20.274  93.229  32.280  1.00  0.00           C
ATOM  11860 1C21 POPE  225      20.374  94.249  31.170  1.00  0.00           C
ATOM  11863 2C21 POPE  225      20.874  93.589  29.880  1.00  0.00           C
ATOM  11866 3C21 POPE  225      21.124  94.589  28.741  1.00  0.00           C
ATOM  11869 4C21 POPE  225      21.694  93.929  27.480  1.00  0.00           C
ATOM  11872 5C21 POPE  225      20.684  93.069  26.700  1.00  0.00           C
ATOM  11875 6C21 POPE  225      19.664  93.899  25.911  1.00  0.00           C
ATOM  11878 7C21 POPE  225      18.894  93.099  24.851  1.00  0.00           C
ATOM  11881 8C21 POPE  225      18.144  94.009  23.870  1.00  0.00           C
ATOM  11885  C33 POPE  225      10.194 101.459  36.021  1.00  0.00           C
ATOM  11888  C34 POPE  225       9.674 100.209  35.311  1.00  0.00           C
ATOM  11891  C35 POPE  225      10.034 100.169  33.819  1.00  0.00           C
ATOM  11894  C36 POPE  225       9.284  99.059  33.090  1.00  0.00           C
ATOM  11897  C37 POPE  225       9.334  99.169  31.560  1.00  0.00           C
ATOM  11900  C38 POPE  225       8.576  98.019  30.891  1.00  0.00           C
ATOM  11903  C39 POPE  225       8.456  98.139  29.360  1.00  0.00           C
ATOM  11906 0C31 POPE  225       9.804  98.199  28.630  1.00  0.00           C
ATOM  11909 1C31 POPE  225       9.644  97.949  27.120  1.00  0.00           C
ATOM  11912 2C31 POPE  225      10.914  98.209  26.300  1.00  0.00           C
ATOM  11915 3C31 POPE  225      12.164  97.469  26.780  1.00  0.00           C
ATOM  11918 4C31 POPE  225      13.344  97.629  25.809  1.00  0.00           C
ATOM  11921 5C31 POPE  225      14.704  97.309  26.449  1.00  0.00           C
ATOM  11924 6C31 POPE  225      15.874  97.459  25.459  1.00  0.00           C
ATOM  11928  NH3 POPE  226      83.584 123.209  44.430  1.00  0.00           N
ATOM  11932  C12 POPE  226      82.344 122.849  43.671  1.00  0.00           C
ATOM  11935  C11 POPE  226      81.214 123.849  43.941  1.00  0.00           C
ATOM  11938  P   POPE  226      79.724 124.899  45.811  1.00  0.00           P
ATOM  11939  O13 POPE  226      78.534 124.049  46.101  1.00  0.00           O
ATOM  11940  O14 POPE  226      80.214 125.769  46.891  1.00  0.00           O
ATOM  11941  O11 POPE  226      79.514 125.749  44.491  1.00  0.00           O
ATOM  11942  O12 POPE  226      80.904 123.929  45.340  1.00  0.00           O
ATOM  11943  C1  POPE  226      78.324 126.459  44.219  1.00  0.00           C
ATOM  11946  C2  POPE  226      78.254 126.839  42.720  1.00  0.00           C
ATOM  11948  O21 POPE  226      77.014 127.519  42.541  1.00  0.00           O
ATOM  11949  C21 POPE  226      76.864 128.677  41.891  1.00  0.00           C
ATOM  11950  O22 POPE  226      75.914 129.427  42.090  1.00  0.00           O
ATOM  11951  C22 POPE  226      77.864 128.907  40.760  1.00  0.00           C
ATOM  11954  C3  POPE  226      78.314 125.549  41.851  1.00  0.00           C
ATOM  11957  O31 POPE  226      78.524 125.799  40.441  1.00  0.00           O
ATOM  11958  C31 POPE  226      79.784 125.889  40.041  1.00  0.00           C
ATOM  11959  O32 POPE  226      80.764 125.709  40.730  1.00  0.00           O
ATOM  11960  C32 POPE  226      79.794 126.279  38.561  1.00  0.00           C
ATOM  11963  C23 POPE  226      77.514 130.217  40.000  1.00  0.00           C
ATOM  11966  C24 POPE  226      78.164 130.317  38.619  1.00  0.00           C
ATOM  11969  C25 POPE  226      77.674 131.567  37.870  1.00  0.00           C
ATOM  11972  C26 POPE  226      78.214 131.657  36.441  1.00  0.00           C
ATOM  11975  C27 POPE  226      77.834 132.997  35.781  1.00  0.00           C
ATOM  11978  C28 POPE  226      78.564 133.217  34.441  1.00  0.00           C
ATOM  11981  C29 POPE  226      78.864 134.677  34.181  1.00  0.00           C
ATOM  11983 0C21 POPE  226      78.484 135.407  33.110  1.00  0.00           C
ATOM  11985 1C21 POPE  226      77.664 134.897  31.951  1.00  0.00           C
ATOM  11988 2C21 POPE  226      78.544 134.317  30.840  1.00  0.00           C
ATOM  11991 3C21 POPE  226      77.704 133.797  29.671  1.00  0.00           C
ATOM  11994 4C21 POPE  226      78.574 133.287  28.500  1.00  0.00           C
ATOM  11997 5C21 POPE  226      77.724 132.597  27.430  1.00  0.00           C
ATOM  12000 6C21 POPE  226      78.474 132.317  26.130  1.00  0.00           C
ATOM  12003 7C21 POPE  226      77.614 131.487  25.170  1.00  0.00           C
ATOM  12006 8C21 POPE  226      78.144 131.437  23.741  1.00  0.00           C
ATOM  12010  C33 POPE  226      79.514 125.109  37.580  1.00  0.00           C
ATOM  12013  C34 POPE  226      78.814 125.549  36.281  1.00  0.00           C
ATOM  12016  C35 POPE  226      77.284 125.639  36.400  1.00  0.00           C
ATOM  12019  C36 POPE  226      76.624 126.169  35.120  1.00  0.00           C
ATOM  12022  C37 POPE  226      75.114 126.389  35.311  1.00  0.00           C
ATOM  12025  C38 POPE  226      74.464 127.109  34.120  1.00  0.00           C
ATOM  12028  C39 POPE  226      73.094 127.739  34.410  1.00  0.00           C
ATOM  12031 0C31 POPE  226      73.144 128.917  35.410  1.00  0.00           C
ATOM  12034 1C31 POPE  226      72.044 129.967  35.181  1.00  0.00           C
ATOM  12037 2C31 POPE  226      72.344 130.867  33.970  1.00  0.00           C
ATOM  12040 3C31 POPE  226      73.124 132.137  34.330  1.00  0.00           C
ATOM  12043 4C31 POPE  226      73.354 133.017  33.090  1.00  0.00           C
ATOM  12046 5C31 POPE  226      73.784 134.447  33.421  1.00  0.00           C
ATOM  12049 6C31 POPE  226      73.904 135.337  32.171  1.00  0.00           C
ATOM  12053  NH3 POPE  227     103.494 116.169  43.250  1.00  0.00           N
ATOM  12057  C12 POPE  227     103.824 117.389  42.421  1.00  0.00           C
ATOM  12060  C11 POPE  227     104.884 118.279  43.081  1.00  0.00           C
ATOM  12063  P   POPE  227     104.574 120.869  43.311  1.00  0.00           P
ATOM  12064  O13 POPE  227     103.444 120.629  44.219  1.00  0.00           O
ATOM  12065  O14 POPE  227     105.844 121.359  43.871  1.00  0.00           O
ATOM  12066  O11 POPE  227     104.094 121.929  42.241  1.00  0.00           O
ATOM  12067  O12 POPE  227     104.844 119.569  42.460  1.00  0.00           O
ATOM  12068  C1  POPE  227     103.044 121.609  41.329  1.00  0.00           C
ATOM  12071  C2  POPE  227     103.444 122.139  39.940  1.00  0.00           C
ATOM  12073  O21 POPE  227     102.394 121.869  38.991  1.00  0.00           O
ATOM  12074  C21 POPE  227     101.354 122.709  39.120  1.00  0.00           C
ATOM  12075  O22 POPE  227     101.254 123.609  39.930  1.00  0.00           O
ATOM  12076  C22 POPE  227     100.334 122.449  38.040  1.00  0.00           C
ATOM  12079  C3  POPE  227     104.784 121.479  39.500  1.00  0.00           C
ATOM  12082  O31 POPE  227     104.974 121.509  38.061  1.00  0.00           O
ATOM  12083  C31 POPE  227     105.354 122.689  37.611  1.00  0.00           C
ATOM  12084  O32 POPE  227     105.734 123.629  38.289  1.00  0.00           O
ATOM  12085  C32 POPE  227     105.274 122.729  36.090  1.00  0.00           C
ATOM  12088  C23 POPE  227      99.754 123.779  37.510  1.00  0.00           C
ATOM  12091  C24 POPE  227      99.094 123.569  36.151  1.00  0.00           C
ATOM  12094  C25 POPE  227      98.614 124.859  35.479  1.00  0.00           C
ATOM  12097  C26 POPE  227      98.214 124.579  34.020  1.00  0.00           C
ATOM  12100  C27 POPE  227      97.894 125.849  33.210  1.00  0.00           C
ATOM  12103  C28 POPE  227      97.854 125.599  31.691  1.00  0.00           C
ATOM  12106  C29 POPE  227      99.244 125.379  31.139  1.00  0.00           C
ATOM  12108 0C21 POPE  227      99.724 125.549  29.901  1.00  0.00           C
ATOM  12110 1C21 POPE  227      99.064 126.019  28.630  1.00  0.00           C
ATOM  12113 2C21 POPE  227      97.904 127.039  28.639  1.00  0.00           C
ATOM  12116 3C21 POPE  227      97.904 127.839  27.319  1.00  0.00           C
ATOM  12119 4C21 POPE  227      96.714 128.797  27.161  1.00  0.00           C
ATOM  12122 5C21 POPE  227      96.874 129.727  25.940  1.00  0.00           C
ATOM  12125 6C21 POPE  227      97.834 130.907  26.190  1.00  0.00           C
ATOM  12128 7C21 POPE  227      97.794 131.947  25.061  1.00  0.00           C
ATOM  12131 8C21 POPE  227      98.724 133.137  25.321  1.00  0.00           C
ATOM  12135  C33 POPE  227     103.834 122.669  35.540  1.00  0.00           C
ATOM  12138  C34 POPE  227     103.824 122.729  34.011  1.00  0.00           C
ATOM  12141  C35 POPE  227     102.454 122.469  33.360  1.00  0.00           C
ATOM  12144  C36 POPE  227     102.554 122.419  31.830  1.00  0.00           C
ATOM  12147  C37 POPE  227     101.244 122.059  31.130  1.00  0.00           C
ATOM  12150  C38 POPE  227     101.274 122.309  29.610  1.00  0.00           C
ATOM  12153  C39 POPE  227     102.214 121.399  28.811  1.00  0.00           C
ATOM  12156 0C31 POPE  227     102.214 121.789  27.319  1.00  0.00           C
ATOM  12159 1C31 POPE  227     103.234 121.039  26.460  1.00  0.00           C
ATOM  12162 2C31 POPE  227     103.124 121.349  24.950  1.00  0.00           C
ATOM  12165 3C31 POPE  227     103.204 122.839  24.601  1.00  0.00           C
ATOM  12168 4C31 POPE  227     103.134 123.129  23.090  1.00  0.00           C
ATOM  12171 5C31 POPE  227     102.794 124.599  22.789  1.00  0.00           C
ATOM  12174 6C31 POPE  227     102.694 124.949  21.301  1.00  0.00           C
ATOM  12178  NH3 POPE  228     100.314 124.659  -2.049  1.00  0.00           N
ATOM  12182  C12 POPE  228      99.984 125.979  -1.389  1.00  0.00           C
ATOM  12185  C11 POPE  228      98.474 126.269  -1.450  1.00  0.00           C
ATOM  12188  P   POPE  228      97.764 128.737  -2.040  1.00  0.00           P
ATOM  12189  O13 POPE  228      98.824 128.837  -3.069  1.00  0.00           O
ATOM  12190  O14 POPE  228      96.404 128.577  -2.560  1.00  0.00           O
ATOM  12191  O11 POPE  228      97.894 130.057  -1.180  1.00  0.00           O
ATOM  12192  O12 POPE  228      98.184 127.599  -1.020  1.00  0.00           O
ATOM  12193  C1  POPE  228      96.854 130.577  -0.360  1.00  0.00           C
ATOM  12196  C2  POPE  228      97.184 130.477   1.160  1.00  0.00           C
ATOM  12198  O21 POPE  228      97.124 129.097   1.490  1.00  0.00           O
ATOM  12199  C21 POPE  228      97.484 128.687   2.691  1.00  0.00           C
ATOM  12200  O22 POPE  228      98.104 129.327   3.520  1.00  0.00           O
ATOM  12201  C22 POPE  228      96.914 127.269   2.830  1.00  0.00           C
ATOM  12204  C3  POPE  228      96.164 131.317   1.991  1.00  0.00           C
ATOM  12207  O31 POPE  228      96.804 132.047   3.051  1.00  0.00           O
ATOM  12208  C31 POPE  228      96.074 132.217   4.141  1.00  0.00           C
ATOM  12209  O32 POPE  228      94.944 131.797   4.310  1.00  0.00           O
ATOM  12210  C32 POPE  228      96.824 133.137   5.110  1.00  0.00           C
ATOM  12213  C23 POPE  228      96.814 126.669   4.261  1.00  0.00           C
ATOM  12216  C24 POPE  228      95.674 125.629   4.331  1.00  0.00           C
ATOM  12219  C25 POPE  228      95.854 124.499   5.351  1.00  0.00           C
ATOM  12222  C26 POPE  228      94.794 123.389   5.230  1.00  0.00           C
ATOM  12225  C27 POPE  228      95.094 122.229   6.189  1.00  0.00           C
ATOM  12228  C28 POPE  228      94.024 121.129   6.250  1.00  0.00           C
ATOM  12231  C29 POPE  228      93.574 120.599   4.910  1.00  0.00           C
ATOM  12233 0C21 POPE  228      92.444 119.899   4.710  1.00  0.00           C
ATOM  12235 1C21 POPE  228      91.474 119.469   5.781  1.00  0.00           C
ATOM  12238 2C21 POPE  228      92.004 118.299   6.631  1.00  0.00           C
ATOM  12241 3C21 POPE  228      92.094 116.979   5.871  1.00  0.00           C
ATOM  12244 4C21 POPE  228      92.664 115.839   6.720  1.00  0.00           C
ATOM  12247 5C21 POPE  228      92.484 114.469   6.059  1.00  0.00           C
ATOM  12250 6C21 POPE  228      92.914 113.329   6.979  1.00  0.00           C
ATOM  12253 7C21 POPE  228      92.324 111.979   6.550  1.00  0.00           C
ATOM  12256 8C21 POPE  228      92.644 110.859   7.530  1.00  0.00           C
ATOM  12260  C33 POPE  228      96.804 132.597   6.550  1.00  0.00           C
ATOM  12263  C34 POPE  228      97.644 133.447   7.500  1.00  0.00           C
ATOM  12266  C35 POPE  228      98.084 132.717   8.771  1.00  0.00           C
ATOM  12269  C36 POPE  228      97.074 132.777   9.931  1.00  0.00           C
ATOM  12272  C37 POPE  228      97.624 131.997  11.120  1.00  0.00           C
ATOM  12275  C38 POPE  228      96.784 132.007  12.401  1.00  0.00           C
ATOM  12278  C39 POPE  228      97.364 130.967  13.359  1.00  0.00           C
ATOM  12281 0C31 POPE  228      96.824 130.977  14.800  1.00  0.00           C
ATOM  12284 1C31 POPE  228      97.554 129.917  15.631  1.00  0.00           C
ATOM  12287 2C31 POPE  228      97.464 130.137  17.141  1.00  0.00           C
ATOM  12290 3C31 POPE  228      96.104 129.767  17.750  1.00  0.00           C
ATOM  12293 4C31 POPE  228      96.104 130.057  19.260  1.00  0.00           C
ATOM  12296 5C31 POPE  228      94.844 129.577  19.990  1.00  0.00           C
[truncated: 1,731,850 more chars]
