# Supplementary material for: Characterizing Membrane Association and Periplasmic Transfer of Bacterial Lipoproteins through Molecular Dynamics Simulations
Source: Structure. 2020 Apr 7;28(4):475–487.e3. doi: 10.1016/j.str.2020.01.012 (PMC7139219; doi:10.1016/j.str.2020.01.012)
Supplement: Data S2. Final Coordinates from Simulations (A–L), Related to Figure 3 [file mmc4.zip › A-L/LPTE-2-atomistic.pdb]

TITLE     Protein
REMARK    THIS IS A SIMULATION BOX
CRYST1  129.164  129.164  104.948  90.00  90.00  90.00 P 1           1
MODEL        1
ATOM      1  N   CYSTA   1      49.087  48.387  67.034  1.00  0.00           N
ATOM      3  CA  CYSTA   1      47.647  48.517  66.754  1.00  0.00           C
ATOM      5  C   CYSTA   1      47.217  49.447  68.174  1.00  0.00           C
ATOM      6  O   CYSTA   1      48.037  49.307  69.084  1.00  0.00           O
ATOM      7  CB  CYSTA   1      47.077  46.967  66.224  1.00  0.00           C
ATOM     10  SG  CYSTA   1      47.767  45.277  65.194  1.00  0.00           S
ATOM     11  C1  CYSTA   1      48.667  44.657  63.454  1.00  0.00           C
ATOM     14  CA1 CYSTA   1      50.147  47.837  66.374  1.00  0.00           C
ATOM     15  OA1 CYSTA   1      51.117  47.547  67.074  1.00  0.00           O
ATOM     16  CA2 CYSTA   1      50.197  47.447  64.904  1.00  0.00           C
ATOM     19  C11 CYSTA   1      48.747  43.247  62.434  1.00  0.00           C
ATOM     21  O11 CYSTA   1      47.467  42.677  62.044  1.00  0.00           O
ATOM     22  CX1 CYSTA   1      47.387  41.477  61.414  1.00  0.00           C
ATOM     23  OX1 CYSTA   1      47.367  40.397  61.984  1.00  0.00           O
ATOM     24  CX2 CYSTA   1      47.337  41.657  59.854  1.00  0.00           C
ATOM     27  C12 CYSTA   1      50.017  42.177  62.384  1.00  0.00           C
ATOM     30  O12 CYSTA   1      50.017  40.997  61.454  1.00  0.00           O
ATOM     31  CD1 CYSTA   1      50.917  40.787  60.414  1.00  0.00           C
ATOM     32  OD1 CYSTA   1      51.677  41.657  60.044  1.00  0.00           O
ATOM     33  CD2 CYSTA   1      50.877  39.337  59.724  1.00  0.00           C
ATOM     36  CA3 CYSTA   1      51.567  47.597  64.154  1.00  0.00           C
ATOM     39  CA4 CYSTA   1      51.457  47.207  62.654  1.00  0.00           C
ATOM     42  CA5 CYSTA   1      52.807  47.017  61.924  1.00  0.00           C
ATOM     45  CA6 CYSTA   1      52.967  47.907  60.664  1.00  0.00           C
ATOM     48  CA7 CYSTA   1      52.057  47.557  59.464  1.00  0.00           C
ATOM     51  CA8 CYSTA   1      51.617  48.817  58.684  1.00  0.00           C
ATOM     54  CA9 CYSTA   1      51.557  48.697  57.154  1.00  0.00           C
ATOM     57 0CA1 CYSTA   1      52.927  48.577  56.464  1.00  0.00           C
ATOM     60 1CA1 CYSTA   1      52.977  49.237  55.084  1.00  0.00           C
ATOM     63 2CA1 CYSTA   1      54.377  49.227  54.434  1.00  0.00           C
ATOM     66 3CA1 CYSTA   1      54.527  50.237  53.284  1.00  0.00           C
ATOM     69 4CA1 CYSTA   1      54.647  51.697  53.764  1.00  0.00           C
ATOM     72 5CA1 CYSTA   1      54.687  52.707  52.604  1.00  0.00           C
ATOM     75 6CA1 CYSTA   1      54.767  54.167  53.084  1.00  0.00           C
ATOM     79  CD3 CYSTA   1      51.317  39.197  58.184  1.00  0.00           C
ATOM     82  CD4 CYSTA   1      51.057  37.857  57.374  1.00  0.00           C
ATOM     85  CD5 CYSTA   1      51.467  37.857  55.844  1.00  0.00           C
ATOM     88  CD6 CYSTA   1      51.447  36.507  55.024  1.00  0.00           C
ATOM     91  CD7 CYSTA   1      51.447  36.647  53.454  1.00  0.00           C
ATOM     94  CD8 CYSTA   1      51.707  35.347  52.624  1.00  0.00           C
ATOM     97  CD9 CYSTA   1      51.227  35.367  51.134  1.00  0.00           C
ATOM    100 0CD1 CYSTA   1      52.307  35.577  50.044  1.00  0.00           C
ATOM    103 1CD1 CYSTA   1      51.767  35.787  48.604  1.00  0.00           C
ATOM    106 2CD1 CYSTA   1      52.867  36.017  47.544  1.00  0.00           C
ATOM    109 3CD1 CYSTA   1      52.327  36.407  46.144  1.00  0.00           C
ATOM    112 4CD1 CYSTA   1      53.417  36.697  45.094  1.00  0.00           C
ATOM    115 5CD1 CYSTA   1      52.847  37.157  43.734  1.00  0.00           C
ATOM    118 6CD1 CYSTA   1      53.907  37.477  42.674  1.00  0.00           C
ATOM    122  CX3 CYSTA   1      47.517  40.407  58.894  1.00  0.00           C
ATOM    125  CX4 CYSTA   1      46.257  39.577  58.544  1.00  0.00           C
ATOM    128  CX5 CYSTA   1      45.327  40.067  57.404  1.00  0.00           C
ATOM    131  CX6 CYSTA   1      45.487  39.417  56.004  1.00  0.00           C
ATOM    134  CX7 CYSTA   1      44.157  39.317  55.204  1.00  0.00           C
ATOM    137  CX8 CYSTA   1      44.297  39.007  53.694  1.00  0.00           C
ATOM    140  CX9 CYSTA   1      42.987  38.607  53.064  1.00  0.00           C
ATOM    142 0CX1 CYSTA   1      42.137  39.357  52.314  1.00  0.00           C
ATOM    144 1CX1 CYSTA   1      42.287  40.807  51.954  1.00  0.00           C
ATOM    147 2CX1 CYSTA   1      41.207  41.347  50.984  1.00  0.00           C
ATOM    150 3CX1 CYSTA   1      41.577  41.257  49.484  1.00  0.00           C
ATOM    153 4CX1 CYSTA   1      40.937  40.087  48.714  1.00  0.00           C
ATOM    156 5CX1 CYSTA   1      41.247  40.197  47.214  1.00  0.00           C
ATOM    159 6CX1 CYSTA   1      40.657  39.067  46.364  1.00  0.00           C
ATOM    162 7CX1 CYSTA   1      41.087  39.167  44.894  1.00  0.00           C
ATOM    165 8CX1 CYSTA   1      40.477  38.107  43.974  1.00  0.00           C
ATOM    169  N   GLY A   2      46.157  50.417  68.534  1.00  0.00           N
ATOM    171  CA  GLY A   2      46.187  51.677  69.544  1.00  0.00           C
ATOM    174  C   GLY A   2      45.357  52.307  70.914  1.00  0.00           C
ATOM    175  O   GLY A   2      45.267  51.567  71.894  1.00  0.00           O
ATOM    176  N   TRP A   3      44.847  53.687  71.084  1.00  0.00           N
ATOM    178  CA  TRP A   3      44.577  54.727  72.284  1.00  0.00           C
ATOM    180  CB  TRP A   3      43.337  54.497  73.314  1.00  0.00           C
ATOM    183  CG  TRP A   3      42.447  55.577  73.954  1.00  0.00           C
ATOM    184  CD1 TRP A   3      41.267  55.967  73.344  1.00  0.00           C
ATOM    186  NE1 TRP A   3      40.567  56.847  74.134  1.00  0.00           N
ATOM    188  CE2 TRP A   3      41.247  57.097  75.264  1.00  0.00           C
ATOM    189  CD2 TRP A   3      42.437  56.317  75.224  1.00  0.00           C
ATOM    190  CE3 TRP A   3      43.287  56.377  76.354  1.00  0.00           C
ATOM    192  CZ3 TRP A   3      42.907  57.167  77.454  1.00  0.00           C
ATOM    194  CZ2 TRP A   3      40.917  57.927  76.334  1.00  0.00           C
ATOM    196  CH2 TRP A   3      41.747  57.937  77.444  1.00  0.00           C
ATOM    198  C   TRP A   3      44.787  56.357  72.284  1.00  0.00           C
ATOM    199  O   TRP A   3      45.787  56.817  72.844  1.00  0.00           O
ATOM    200  N   HIS A   4      43.787  57.237  71.864  1.00  0.00           N
ATOM    202  CA  HIS A   4      43.587  58.737  71.704  1.00  0.00           C
ATOM    204  CB  HIS A   4      42.227  59.227  72.374  1.00  0.00           C
ATOM    207  ND1 HIS A   4      40.757  57.987  70.724  1.00  0.00           N
ATOM    208  CG  HIS A   4      40.877  58.797  71.824  1.00  0.00           C
ATOM    209  CE1 HIS A   4      39.477  57.707  70.614  1.00  0.00           C
ATOM    211  NE2 HIS A   4      38.747  58.307  71.584  1.00  0.00           N
ATOM    213  CD2 HIS A   4      39.637  59.027  72.354  1.00  0.00           C
ATOM    215  C   HIS A   4      44.607  59.897  72.064  1.00  0.00           C
ATOM    216  O   HIS A   4      45.457  59.817  72.954  1.00  0.00           O
ATOM    217  N   LEU A   5      44.507  61.127  71.444  1.00  0.00           N
ATOM    219  CA  LEU A   5      43.777  61.467  70.214  1.00  0.00           C
ATOM    221  CB  LEU A   5      43.637  62.997  69.844  1.00  0.00           C
ATOM    224  CG  LEU A   5      44.787  63.877  69.264  1.00  0.00           C
ATOM    226  CD1 LEU A   5      45.287  63.537  67.854  1.00  0.00           C
ATOM    230  CD2 LEU A   5      44.297  65.327  69.114  1.00  0.00           C
ATOM    234  C   LEU A   5      44.207  60.707  69.004  1.00  0.00           C
ATOM    235  O   LEU A   5      43.377  60.227  68.264  1.00  0.00           O
ATOM    236  N   ARG A   6      45.517  60.527  68.794  1.00  0.00           N
ATOM    238  CA  ARG A   6      46.027  59.527  67.884  1.00  0.00           C
ATOM    240  CB  ARG A   6      47.477  59.847  67.414  1.00  0.00           C
ATOM    243  CG  ARG A   6      48.627  59.427  68.344  1.00  0.00           C
ATOM    246  CD  ARG A   6      50.017  59.727  67.754  1.00  0.00           C
ATOM    249  NE  ARG A   6      51.127  59.267  68.654  1.00  0.00           N
ATOM    251  CZ  ARG A   6      51.427  59.927  69.774  1.00  0.00           C
ATOM    252  NH1 ARG A   6      50.597  59.977  70.794  1.00  0.00           N
ATOM    255  NH2 ARG A   6      52.597  60.527  69.864  1.00  0.00           N
ATOM    258  C   ARG A   6      45.937  58.237  68.654  1.00  0.00           C
ATOM    259  O   ARG A   6      46.047  58.237  69.874  1.00  0.00           O
ATOM    260  N   ASP A   7      45.757  57.097  67.974  1.00  0.00           N
ATOM    262  CA  ASP A   7      45.417  55.847  68.574  1.00  0.00           C
ATOM    264  CB  ASP A   7      44.817  54.967  67.434  1.00  0.00           C
ATOM    267  CG  ASP A   7      44.177  53.637  67.804  1.00  0.00           C
ATOM    268  OD1 ASP A   7      43.297  53.587  68.694  1.00  0.00           O
ATOM    269  OD2 ASP A   7      44.557  52.647  67.144  1.00  0.00           O
ATOM    270  C   ASP A   7      46.667  55.327  69.304  1.00  0.00           C
ATOM    271  O   ASP A   7      46.897  55.617  70.474  1.00  0.00           O
ATOM    272  N   THR A   8      47.567  54.557  68.684  1.00  0.00           N
ATOM    274  CA  THR A   8      48.727  54.057  69.434  1.00  0.00           C
ATOM    276  CB  THR A   8      49.487  52.957  68.694  1.00  0.00           C
ATOM    278  OG1 THR A   8      50.287  52.197  69.584  1.00  0.00           O
ATOM    280  CG2 THR A   8      50.347  53.527  67.554  1.00  0.00           C
ATOM    284  C   THR A   8      49.677  55.157  69.964  1.00  0.00           C
ATOM    285  O   THR A   8      49.927  56.147  69.284  1.00  0.00           O
ATOM    286  N   THR A   9      50.207  55.007  71.214  1.00  0.00           N
ATOM    288  CA  THR A   9      51.257  55.887  71.724  1.00  0.00           C
ATOM    290  CB  THR A   9      51.467  56.007  73.264  1.00  0.00           C
ATOM    292  OG1 THR A   9      51.887  54.817  73.924  1.00  0.00           O
ATOM    294  CG2 THR A   9      50.187  56.467  73.954  1.00  0.00           C
ATOM    298  C   THR A   9      52.557  55.547  71.044  1.00  0.00           C
ATOM    299  O   THR A   9      52.647  54.607  70.244  1.00  0.00           O
ATOM    300  N   GLN A  10      53.627  56.317  71.264  1.00  0.00           N
ATOM    302  CA  GLN A  10      54.807  56.197  70.424  1.00  0.00           C
ATOM    304  CB  GLN A  10      55.617  57.517  70.524  1.00  0.00           C
ATOM    307  CG  GLN A  10      56.677  57.757  69.414  1.00  0.00           C
ATOM    310  CD  GLN A  10      56.057  57.877  68.024  1.00  0.00           C
ATOM    311  OE1 GLN A  10      55.567  56.907  67.454  1.00  0.00           O
ATOM    312  NE2 GLN A  10      56.057  59.107  67.434  1.00  0.00           N
ATOM    315  C   GLN A  10      55.637  54.957  70.794  1.00  0.00           C
ATOM    316  O   GLN A  10      56.517  54.537  70.064  1.00  0.00           O
ATOM    317  N   VAL A  11      55.327  54.297  71.944  1.00  0.00           N
ATOM    319  CA  VAL A  11      55.837  52.957  72.214  1.00  0.00           C
ATOM    321  CB  VAL A  11      56.257  52.717  73.664  1.00  0.00           C
ATOM    323  CG1 VAL A  11      57.387  53.677  74.064  1.00  0.00           C
ATOM    327  CG2 VAL A  11      55.067  52.837  74.614  1.00  0.00           C
ATOM    331  C   VAL A  11      54.777  51.907  71.794  1.00  0.00           C
ATOM    332  O   VAL A  11      53.607  52.017  72.184  1.00  0.00           O
ATOM    333  N   PRO A  12      55.117  50.887  71.014  1.00  0.00           N
ATOM    334  CD  PRO A  12      56.247  50.907  70.084  1.00  0.00           C
ATOM    337  CA  PRO A  12      54.277  49.717  70.814  1.00  0.00           C
ATOM    339  CB  PRO A  12      55.147  48.797  69.954  1.00  0.00           C
ATOM    342  CG  PRO A  12      55.947  49.777  69.104  1.00  0.00           C
ATOM    345  C   PRO A  12      53.757  48.997  72.044  1.00  0.00           C
ATOM    346  O   PRO A  12      54.297  49.097  73.144  1.00  0.00           O
ATOM    347  N   SER A  13      52.707  48.177  71.864  1.00  0.00           N
ATOM    349  CA  SER A  13      52.037  47.417  72.914  1.00  0.00           C
ATOM    351  CB  SER A  13      50.847  46.607  72.354  1.00  0.00           C
ATOM    354  OG  SER A  13      50.027  47.437  71.544  1.00  0.00           O
ATOM    356  C   SER A  13      52.877  46.367  73.614  1.00  0.00           C
ATOM    357  O   SER A  13      52.547  45.907  74.704  1.00  0.00           O
ATOM    358  N   THR A  14      53.997  45.927  73.004  1.00  0.00           N
ATOM    360  CA  THR A  14      54.897  44.927  73.584  1.00  0.00           C
ATOM    362  CB  THR A  14      55.477  43.987  72.524  1.00  0.00           C
ATOM    364  OG1 THR A  14      56.197  44.687  71.514  1.00  0.00           O
ATOM    366  CG2 THR A  14      54.337  43.247  71.824  1.00  0.00           C
ATOM    370  C   THR A  14      56.057  45.607  74.274  1.00  0.00           C
ATOM    371  O   THR A  14      56.987  44.947  74.754  1.00  0.00           O
ATOM    372  N   MET A  15      56.037  46.957  74.314  1.00  0.00           N
ATOM    374  CA  MET A  15      57.127  47.797  74.774  1.00  0.00           C
ATOM    376  CB  MET A  15      57.647  48.637  73.584  1.00  0.00           C
ATOM    379  CG  MET A  15      58.127  47.767  72.414  1.00  0.00           C
ATOM    382  SD  MET A  15      59.627  46.827  72.804  1.00  0.00           S
ATOM    383  CE  MET A  15      59.897  46.217  71.124  1.00  0.00           C
ATOM    387  C   MET A  15      56.637  48.697  75.884  1.00  0.00           C
ATOM    388  O   MET A  15      57.327  49.597  76.374  1.00  0.00           O
ATOM    389  N   LYS A  16      55.407  48.427  76.354  1.00  0.00           N
ATOM    391  CA  LYS A  16      54.737  49.037  77.474  1.00  0.00           C
ATOM    393  CB  LYS A  16      53.317  48.437  77.594  1.00  0.00           C
ATOM    396  CG  LYS A  16      52.357  48.697  76.424  1.00  0.00           C
ATOM    399  CD  LYS A  16      51.597  50.037  76.444  1.00  0.00           C
ATOM    402  CE  LYS A  16      52.397  51.287  76.054  1.00  0.00           C
ATOM    405  NZ  LYS A  16      51.557  52.507  76.064  1.00  0.00           N
ATOM    409  C   LYS A  16      55.447  48.827  78.794  1.00  0.00           C
ATOM    410  O   LYS A  16      55.367  49.637  79.714  1.00  0.00           O
ATOM    411  N   VAL A  17      56.157  47.697  78.904  1.00  0.00           N
ATOM    413  CA  VAL A  17      56.937  47.307  80.044  1.00  0.00           C
ATOM    415  CB  VAL A  17      56.487  45.967  80.584  1.00  0.00           C
ATOM    417  CG1 VAL A  17      57.277  45.647  81.854  1.00  0.00           C
ATOM    421  CG2 VAL A  17      54.987  46.057  80.894  1.00  0.00           C
ATOM    425  C   VAL A  17      58.347  47.187  79.524  1.00  0.00           C
ATOM    426  O   VAL A  17      58.547  46.617  78.454  1.00  0.00           O
ATOM    427  N   MET A  18      59.347  47.737  80.214  1.00  0.00           N
ATOM    429  CA  MET A  18      60.697  47.737  79.704  1.00  0.00           C
ATOM    431  CB  MET A  18      60.907  49.007  78.834  1.00  0.00           C
ATOM    434  CG  MET A  18      62.207  49.067  78.014  1.00  0.00           C
ATOM    437  SD  MET A  18      62.267  47.907  76.644  1.00  0.00           S
ATOM    438  CE  MET A  18      61.367  48.877  75.394  1.00  0.00           C
ATOM    442  C   MET A  18      61.667  47.737  80.874  1.00  0.00           C
ATOM    443  O   MET A  18      61.437  48.397  81.884  1.00  0.00           O
ATOM    444  N   ILE A  19      62.797  47.017  80.754  1.00  0.00           N
ATOM    446  CA  ILE A  19      63.947  47.227  81.634  1.00  0.00           C
ATOM    448  CB  ILE A  19      64.767  45.947  81.854  1.00  0.00           C
ATOM    450  CG2 ILE A  19      66.067  46.257  82.644  1.00  0.00           C
ATOM    454  CG1 ILE A  19      63.927  44.867  82.584  1.00  0.00           C
ATOM    457  CD  ILE A  19      64.597  43.487  82.584  1.00  0.00           C
ATOM    461  C   ILE A  19      64.847  48.317  81.084  1.00  0.00           C
ATOM    462  O   ILE A  19      65.257  48.227  79.924  1.00  0.00           O
ATOM    463  N   LEU A  20      65.207  49.347  81.874  1.00  0.00           N
ATOM    465  CA  LEU A  20      66.177  50.357  81.454  1.00  0.00           C
ATOM    467  CB  LEU A  20      65.677  51.797  81.744  1.00  0.00           C
ATOM    470  CG  LEU A  20      66.607  52.937  81.244  1.00  0.00           C
ATOM    472  CD1 LEU A  20      66.787  52.897  79.714  1.00  0.00           C
ATOM    476  CD2 LEU A  20      66.097  54.327  81.664  1.00  0.00           C
ATOM    480  C   LEU A  20      67.537  50.107  82.084  1.00  0.00           C
ATOM    481  O   LEU A  20      67.787  50.377  83.264  1.00  0.00           O
ATOM    482  N   ASP A  21      68.507  49.617  81.294  1.00  0.00           N
ATOM    484  CA  ASP A  21      69.857  49.357  81.744  1.00  0.00           C
ATOM    486  CB  ASP A  21      70.247  47.867  81.524  1.00  0.00           C
ATOM    489  CG  ASP A  21      71.617  47.507  82.074  1.00  0.00           C
ATOM    490  OD1 ASP A  21      72.077  48.077  83.084  1.00  0.00           O
ATOM    491  OD2 ASP A  21      72.177  46.487  81.574  1.00  0.00           O
ATOM    492  C   ASP A  21      70.767  50.337  81.024  1.00  0.00           C
ATOM    493  O   ASP A  21      70.727  50.507  79.804  1.00  0.00           O
ATOM    494  N   SER A  22      71.597  51.067  81.774  1.00  0.00           N
ATOM    496  CA  SER A  22      72.197  52.287  81.244  1.00  0.00           C
ATOM    498  CB  SER A  22      71.607  53.607  81.814  1.00  0.00           C
ATOM    501  OG  SER A  22      70.197  53.727  81.614  1.00  0.00           O
ATOM    503  C   SER A  22      73.627  52.217  81.644  1.00  0.00           C
ATOM    504  O   SER A  22      73.947  51.827  82.754  1.00  0.00           O
ATOM    505  N   GLY A  23      74.577  52.597  80.744  1.00  0.00           N
ATOM    507  CA  GLY A  23      76.007  52.617  81.084  1.00  0.00           C
ATOM    510  C   GLY A  23      76.337  53.517  82.254  1.00  0.00           C
ATOM    511  O   GLY A  23      77.207  53.247  83.074  1.00  0.00           O
ATOM    512  N   ASP A  24      75.577  54.617  82.374  1.00  0.00           N
ATOM    514  CA  ASP A  24      75.567  55.457  83.534  1.00  0.00           C
ATOM    516  CB  ASP A  24      76.307  56.757  83.124  1.00  0.00           C
ATOM    519  CG  ASP A  24      76.407  57.807  84.204  1.00  0.00           C
ATOM    520  OD1 ASP A  24      75.497  57.947  85.044  1.00  0.00           O
ATOM    521  OD2 ASP A  24      77.347  58.647  84.044  1.00  0.00           O
ATOM    522  C   ASP A  24      74.097  55.617  83.934  1.00  0.00           C
ATOM    523  O   ASP A  24      73.357  56.257  83.184  1.00  0.00           O
ATOM    524  N   PRO A  25      73.597  55.067  85.054  1.00  0.00           N
ATOM    525  CD  PRO A  25      74.237  53.967  85.774  1.00  0.00           C
ATOM    528  CA  PRO A  25      72.177  55.127  85.374  1.00  0.00           C
ATOM    530  CB  PRO A  25      71.977  54.137  86.524  1.00  0.00           C
ATOM    533  CG  PRO A  25      73.077  53.107  86.284  1.00  0.00           C
ATOM    536  C   PRO A  25      71.727  56.507  85.744  1.00  0.00           C
ATOM    537  O   PRO A  25      70.537  56.797  85.614  1.00  0.00           O
ATOM    538  N   ASN A  26      72.617  57.377  86.234  1.00  0.00           N
ATOM    540  CA  ASN A  26      72.207  58.667  86.764  1.00  0.00           C
ATOM    542  CB  ASN A  26      72.937  58.947  88.094  1.00  0.00           C
ATOM    545  CG  ASN A  26      72.427  57.967  89.134  1.00  0.00           C
ATOM    546  OD1 ASN A  26      73.147  57.057  89.554  1.00  0.00           O
ATOM    547  ND2 ASN A  26      71.157  58.137  89.574  1.00  0.00           N
ATOM    550  C   ASN A  26      72.467  59.797  85.804  1.00  0.00           C
ATOM    551  O   ASN A  26      71.997  60.917  86.014  1.00  0.00           O
ATOM    552  N   GLY A  27      73.167  59.517  84.694  1.00  0.00           N
ATOM    554  CA  GLY A  27      73.487  60.487  83.664  1.00  0.00           C
ATOM    557  C   GLY A  27      72.347  61.267  83.074  1.00  0.00           C
ATOM    558  O   GLY A  27      71.167  60.967  83.294  1.00  0.00           O
ATOM    559  N   PRO A  28      72.637  62.207  82.204  1.00  0.00           N
ATOM    560  CD  PRO A  28      73.957  62.817  82.034  1.00  0.00           C
ATOM    563  CA  PRO A  28      71.607  62.977  81.554  1.00  0.00           C
ATOM    565  CB  PRO A  28      72.337  64.177  80.944  1.00  0.00           C
ATOM    568  CG  PRO A  28      73.787  63.737  80.834  1.00  0.00           C
ATOM    571  C   PRO A  28      70.867  62.097  80.564  1.00  0.00           C
ATOM    572  O   PRO A  28      69.707  62.387  80.294  1.00  0.00           O
ATOM    573  N   LEU A  29      71.517  61.067  79.964  1.00  0.00           N
ATOM    575  CA  LEU A  29      70.857  60.237  78.954  1.00  0.00           C
ATOM    577  CB  LEU A  29      71.847  59.307  78.204  1.00  0.00           C
ATOM    580  CG  LEU A  29      72.667  59.877  77.014  1.00  0.00           C
ATOM    582  CD1 LEU A  29      71.787  60.487  75.914  1.00  0.00           C
ATOM    586  CD2 LEU A  29      73.847  60.777  77.394  1.00  0.00           C
ATOM    590  C   LEU A  29      69.767  59.417  79.584  1.00  0.00           C
ATOM    591  O   LEU A  29      68.607  59.437  79.194  1.00  0.00           O
ATOM    592  N   SER A  30      70.147  58.747  80.684  1.00  0.00           N
ATOM    594  CA  SER A  30      69.277  57.867  81.434  1.00  0.00           C
ATOM    596  CB  SER A  30      70.127  57.197  82.534  1.00  0.00           C
ATOM    599  OG  SER A  30      69.497  56.027  83.044  1.00  0.00           O
ATOM    601  C   SER A  30      68.067  58.597  82.014  1.00  0.00           C
ATOM    602  O   SER A  30      66.927  58.147  81.874  1.00  0.00           O
ATOM    603  N   ARG A  31      68.257  59.797  82.604  1.00  0.00           N
ATOM    605  CA  ARG A  31      67.147  60.617  83.074  1.00  0.00           C
ATOM    607  CB  ARG A  31      67.647  61.817  83.934  1.00  0.00           C
ATOM    610  CG  ARG A  31      68.287  62.947  83.124  1.00  0.00           C
ATOM    613  CD  ARG A  31      68.947  64.107  83.884  1.00  0.00           C
ATOM    616  NE  ARG A  31      70.137  63.627  84.634  1.00  0.00           N
ATOM    618  CZ  ARG A  31      71.037  64.467  85.144  1.00  0.00           C
ATOM    619  NH1 ARG A  31      70.897  65.767  85.064  1.00  0.00           N
ATOM    622  NH2 ARG A  31      72.107  63.977  85.734  1.00  0.00           N
ATOM    625  C   ARG A  31      66.237  61.127  81.954  1.00  0.00           C
ATOM    626  O   ARG A  31      65.027  61.207  82.154  1.00  0.00           O
ATOM    627  N   ALA A  32      66.807  61.507  80.784  1.00  0.00           N
ATOM    629  CA  ALA A  32      66.067  61.977  79.624  1.00  0.00           C
ATOM    631  CB  ALA A  32      67.037  62.637  78.624  1.00  0.00           C
ATOM    635  C   ALA A  32      65.247  60.887  78.964  1.00  0.00           C
ATOM    636  O   ALA A  32      64.037  61.017  78.774  1.00  0.00           O
ATOM    637  N   VAL A  33      65.877  59.737  78.694  1.00  0.00           N
ATOM    639  CA  VAL A  33      65.227  58.557  78.174  1.00  0.00           C
ATOM    641  CB  VAL A  33      66.257  57.467  77.834  1.00  0.00           C
ATOM    643  CG1 VAL A  33      65.577  56.137  77.464  1.00  0.00           C
ATOM    647  CG2 VAL A  33      67.097  57.957  76.634  1.00  0.00           C
ATOM    651  C   VAL A  33      64.147  58.057  79.114  1.00  0.00           C
ATOM    652  O   VAL A  33      63.007  57.827  78.704  1.00  0.00           O
ATOM    653  N   ARG A  34      64.427  57.977  80.424  1.00  0.00           N
ATOM    655  CA  ARG A  34      63.437  57.627  81.424  1.00  0.00           C
ATOM    657  CB  ARG A  34      64.127  57.567  82.804  1.00  0.00           C
ATOM    660  CG  ARG A  34      63.267  57.107  84.004  1.00  0.00           C
ATOM    663  CD  ARG A  34      64.087  57.007  85.304  1.00  0.00           C
ATOM    666  NE  ARG A  34      65.097  55.917  85.114  1.00  0.00           N
ATOM    668  CZ  ARG A  34      64.887  54.647  85.434  1.00  0.00           C
ATOM    669  NH1 ARG A  34      63.707  54.277  85.854  1.00  0.00           N
ATOM    672  NH2 ARG A  34      65.807  53.697  85.344  1.00  0.00           N
ATOM    675  C   ARG A  34      62.227  58.557  81.464  1.00  0.00           C
ATOM    676  O   ARG A  34      61.097  58.087  81.544  1.00  0.00           O
ATOM    677  N   ASN A  35      62.437  59.897  81.374  1.00  0.00           N
ATOM    679  CA  ASN A  35      61.357  60.857  81.244  1.00  0.00           C
ATOM    681  CB  ASN A  35      61.837  62.337  81.494  1.00  0.00           C
ATOM    684  CG  ASN A  35      62.177  63.217  80.274  1.00  0.00           C
ATOM    685  OD1 ASN A  35      61.467  63.287  79.284  1.00  0.00           O
ATOM    686  ND2 ASN A  35      63.327  63.937  80.344  1.00  0.00           N
ATOM    689  C   ASN A  35      60.537  60.657  79.964  1.00  0.00           C
ATOM    690  O   ASN A  35      59.297  60.607  80.024  1.00  0.00           O
ATOM    691  N   GLN A  36      61.207  60.457  78.814  1.00  0.00           N
ATOM    693  CA  GLN A  36      60.577  60.327  77.514  1.00  0.00           C
ATOM    695  CB  GLN A  36      61.657  60.207  76.414  1.00  0.00           C
ATOM    698  CG  GLN A  36      61.107  60.287  74.974  1.00  0.00           C
ATOM    701  CD  GLN A  36      60.367  61.597  74.724  1.00  0.00           C
ATOM    702  OE1 GLN A  36      60.887  62.687  74.924  1.00  0.00           O
ATOM    703  NE2 GLN A  36      59.087  61.507  74.284  1.00  0.00           N
ATOM    706  C   GLN A  36      59.687  59.107  77.474  1.00  0.00           C
ATOM    707  O   GLN A  36      58.577  59.097  76.934  1.00  0.00           O
ATOM    708  N   LEU A  37      60.157  58.017  78.094  1.00  0.00           N
ATOM    710  CA  LEU A  37      59.427  56.787  78.254  1.00  0.00           C
ATOM    712  CB  LEU A  37      60.417  55.707  78.744  1.00  0.00           C
ATOM    715  CG  LEU A  37      61.217  55.007  77.614  1.00  0.00           C
ATOM    717  CD1 LEU A  37      60.357  53.917  76.974  1.00  0.00           C
ATOM    721  CD2 LEU A  37      61.747  55.877  76.464  1.00  0.00           C
ATOM    725  C   LEU A  37      58.167  56.927  79.104  1.00  0.00           C
ATOM    726  O   LEU A  37      57.107  56.407  78.734  1.00  0.00           O
ATOM    727  N   ARG A  38      58.177  57.697  80.214  1.00  0.00           N
ATOM    729  CA  ARG A  38      56.967  57.917  81.004  1.00  0.00           C
ATOM    731  CB  ARG A  38      57.207  58.297  82.504  1.00  0.00           C
ATOM    734  CG  ARG A  38      58.207  59.417  82.844  1.00  0.00           C
ATOM    737  CD  ARG A  38      57.777  60.837  82.474  1.00  0.00           C
ATOM    740  NE  ARG A  38      56.877  61.387  83.534  1.00  0.00           N
ATOM    742  CZ  ARG A  38      56.367  62.617  83.444  1.00  0.00           C
ATOM    743  NH1 ARG A  38      56.657  63.447  82.464  1.00  0.00           N
ATOM    746  NH2 ARG A  38      55.457  63.017  84.294  1.00  0.00           N
ATOM    749  C   ARG A  38      55.907  58.777  80.314  1.00  0.00           C
ATOM    750  O   ARG A  38      54.717  58.657  80.594  1.00  0.00           O
ATOM    751  N   LEU A  39      56.287  59.587  79.284  1.00  0.00           N
ATOM    753  CA  LEU A  39      55.357  60.307  78.424  1.00  0.00           C
ATOM    755  CB  LEU A  39      56.097  61.377  77.564  1.00  0.00           C
ATOM    758  CG  LEU A  39      56.237  62.787  78.184  1.00  0.00           C
ATOM    760  CD1 LEU A  39      57.337  62.857  79.224  1.00  0.00           C
ATOM    764  CD2 LEU A  39      56.507  63.807  77.074  1.00  0.00           C
ATOM    768  C   LEU A  39      54.597  59.377  77.484  1.00  0.00           C
ATOM    769  O   LEU A  39      53.597  59.737  76.854  1.00  0.00           O
ATOM    770  N   ASN A  40      55.067  58.137  77.344  1.00  0.00           N
ATOM    772  CA  ASN A  40      54.427  57.127  76.544  1.00  0.00           C
ATOM    774  CB  ASN A  40      55.487  56.547  75.574  1.00  0.00           C
ATOM    777  CG  ASN A  40      55.867  57.647  74.584  1.00  0.00           C
ATOM    778  OD1 ASN A  40      54.977  58.137  73.884  1.00  0.00           O
ATOM    779  ND2 ASN A  40      57.157  58.007  74.494  1.00  0.00           N
ATOM    782  C   ASN A  40      53.797  56.057  77.414  1.00  0.00           C
ATOM    783  O   ASN A  40      53.267  55.057  76.914  1.00  0.00           O
ATOM    784  N   GLY A  41      53.787  56.297  78.754  1.00  0.00           N
ATOM    786  CA  GLY A  41      53.127  55.457  79.734  1.00  0.00           C
ATOM    789  C   GLY A  41      53.767  54.127  79.944  1.00  0.00           C
ATOM    790  O   GLY A  41      53.057  53.157  80.174  1.00  0.00           O
ATOM    791  N   VAL A  42      55.107  54.057  79.864  1.00  0.00           N
ATOM    793  CA  VAL A  42      55.837  52.817  80.074  1.00  0.00           C
ATOM    795  CB  VAL A  42      57.167  52.827  79.324  1.00  0.00           C
ATOM    797  CG1 VAL A  42      57.987  51.537  79.524  1.00  0.00           C
ATOM    801  CG2 VAL A  42      56.847  52.977  77.834  1.00  0.00           C
ATOM    805  C   VAL A  42      55.997  52.507  81.554  1.00  0.00           C
ATOM    806  O   VAL A  42      56.247  53.377  82.394  1.00  0.00           O
ATOM    807  N   GLU A  43      55.847  51.217  81.924  1.00  0.00           N
ATOM    809  CA  GLU A  43      56.187  50.667  83.224  1.00  0.00           C
ATOM    811  CB  GLU A  43      55.357  49.397  83.604  1.00  0.00           C
ATOM    814  CG  GLU A  43      55.747  48.687  84.934  1.00  0.00           C
ATOM    817  CD  GLU A  43      54.967  47.387  85.174  1.00  0.00           C
ATOM    818  OE1 GLU A  43      54.897  46.557  84.234  1.00  0.00           O
ATOM    819  OE2 GLU A  43      54.487  47.117  86.304  1.00  0.00           O
ATOM    820  C   GLU A  43      57.647  50.347  83.144  1.00  0.00           C
ATOM    821  O   GLU A  43      58.067  49.417  82.444  1.00  0.00           O
ATOM    822  N   LEU A  44      58.477  51.187  83.774  1.00  0.00           N
ATOM    824  CA  LEU A  44      59.907  51.047  83.704  1.00  0.00           C
ATOM    826  CB  LEU A  44      60.637  52.407  83.594  1.00  0.00           C
ATOM    829  CG  LEU A  44      60.337  53.187  82.294  1.00  0.00           C
ATOM    831  CD1 LEU A  44      60.957  54.597  82.324  1.00  0.00           C
ATOM    835  CD2 LEU A  44      60.877  52.437  81.084  1.00  0.00           C
ATOM    839  C   LEU A  44      60.387  50.257  84.894  1.00  0.00           C
ATOM    840  O   LEU A  44      60.007  50.507  86.044  1.00  0.00           O
ATOM    841  N   LEU A  45      61.267  49.277  84.634  1.00  0.00           N
ATOM    843  CA  LEU A  45      61.867  48.417  85.614  1.00  0.00           C
ATOM    845  CB  LEU A  45      61.557  46.917  85.384  1.00  0.00           C
ATOM    848  CG  LEU A  45      60.057  46.557  85.474  1.00  0.00           C
ATOM    850  CD1 LEU A  45      59.317  46.767  84.154  1.00  0.00           C
ATOM    854  CD2 LEU A  45      59.867  45.097  85.894  1.00  0.00           C
ATOM    858  C   LEU A  45      63.367  48.587  85.554  1.00  0.00           C
ATOM    859  O   LEU A  45      63.937  48.867  84.504  1.00  0.00           O
ATOM    860  N   ASP A  46      64.027  48.427  86.704  1.00  0.00           N
ATOM    862  CA  ASP A  46      65.457  48.317  86.794  1.00  0.00           C
ATOM    864  CB  ASP A  46      65.887  48.947  88.134  1.00  0.00           C
ATOM    867  CG  ASP A  46      65.507  50.417  88.244  1.00  0.00           C
ATOM    868  OD1 ASP A  46      65.757  51.197  87.294  1.00  0.00           O
ATOM    869  OD2 ASP A  46      65.107  50.817  89.374  1.00  0.00           O
ATOM    870  C   ASP A  46      65.787  46.827  86.634  1.00  0.00           C
ATOM    871  O   ASP A  46      64.897  45.967  86.534  1.00  0.00           O
ATOM    872  N   LYS A  47      67.057  46.417  86.534  1.00  0.00           N
ATOM    874  CA  LYS A  47      67.417  45.167  85.884  1.00  0.00           C
ATOM    876  CB  LYS A  47      68.777  45.397  85.184  1.00  0.00           C
ATOM    879  CG  LYS A  47      69.437  44.187  84.504  1.00  0.00           C
ATOM    882  CD  LYS A  47      70.847  44.577  84.064  1.00  0.00           C
ATOM    885  CE  LYS A  47      71.547  43.557  83.204  1.00  0.00           C
ATOM    888  NZ  LYS A  47      72.737  44.187  82.634  1.00  0.00           N
ATOM    892  C   LYS A  47      67.477  43.957  86.814  1.00  0.00           C
ATOM    893  O   LYS A  47      67.687  42.797  86.424  1.00  0.00           O
ATOM    894  N   GLU A  48      67.257  44.147  88.114  1.00  0.00           N
ATOM    896  CA  GLU A  48      67.227  43.087  89.104  1.00  0.00           C
ATOM    898  CB  GLU A  48      67.507  43.647  90.524  1.00  0.00           C
ATOM    901  CG  GLU A  48      66.427  44.587  91.114  1.00  0.00           C
ATOM    904  CD  GLU A  48      66.247  45.907  90.374  1.00  0.00           C
ATOM    905  OE1 GLU A  48      67.217  46.357  89.694  1.00  0.00           O
ATOM    906  OE2 GLU A  48      65.117  46.447  90.444  1.00  0.00           O
ATOM    907  C   GLU A  48      65.957  42.267  89.034  1.00  0.00           C
ATOM    908  O   GLU A  48      65.887  41.137  89.504  1.00  0.00           O
ATOM    909  N   THR A  49      64.927  42.787  88.344  1.00  0.00           N
ATOM    911  CA  THR A  49      63.667  42.107  88.104  1.00  0.00           C
ATOM    913  CB  THR A  49      62.677  42.967  87.304  1.00  0.00           C
ATOM    915  OG1 THR A  49      61.387  42.377  87.214  1.00  0.00           O
ATOM    917  CG2 THR A  49      63.167  43.207  85.864  1.00  0.00           C
ATOM    921  C   THR A  49      63.767  40.697  87.504  1.00  0.00           C
ATOM    922  O   THR A  49      64.557  40.377  86.614  1.00  0.00           O
ATOM    923  N   THR A  50      62.927  39.787  88.024  1.00  0.00           N
ATOM    925  CA  THR A  50      62.867  38.377  87.644  1.00  0.00           C
ATOM    927  CB  THR A  50      62.807  37.407  88.824  1.00  0.00           C
ATOM    929  OG1 THR A  50      61.717  37.707  89.694  1.00  0.00           O
ATOM    931  CG2 THR A  50      64.117  37.557  89.604  1.00  0.00           C
ATOM    935  C   THR A  50      61.697  38.107  86.734  1.00  0.00           C
ATOM    936  O   THR A  50      61.397  36.947  86.444  1.00  0.00           O
ATOM    937  N   ARG A  51      61.037  39.177  86.254  1.00  0.00           N
ATOM    939  CA  ARG A  51      59.987  39.087  85.264  1.00  0.00           C
ATOM    941  CB  ARG A  51      59.297  40.467  85.074  1.00  0.00           C
ATOM    944  CG  ARG A  51      57.847  40.347  84.544  1.00  0.00           C
ATOM    947  CD  ARG A  51      57.267  41.637  83.934  1.00  0.00           C
ATOM    950  NE  ARG A  51      57.147  42.657  85.014  1.00  0.00           N
ATOM    952  CZ  ARG A  51      56.307  43.687  84.974  1.00  0.00           C
ATOM    953  NH1 ARG A  51      55.547  43.957  83.944  1.00  0.00           N
ATOM    956  NH2 ARG A  51      56.157  44.487  86.014  1.00  0.00           N
ATOM    959  C   ARG A  51      60.527  38.547  83.934  1.00  0.00           C
ATOM    960  O   ARG A  51      61.667  38.797  83.534  1.00  0.00           O
ATOM    961  N   LYS A  52      59.717  37.787  83.204  1.00  0.00           N
ATOM    963  CA  LYS A  52      60.067  37.307  81.874  1.00  0.00           C
ATOM    965  CB  LYS A  52      60.027  35.757  81.824  1.00  0.00           C
ATOM    968  CG  LYS A  52      60.507  35.057  80.534  1.00  0.00           C
ATOM    971  CD  LYS A  52      62.037  34.917  80.324  1.00  0.00           C
ATOM    974  CE  LYS A  52      62.887  36.187  80.404  1.00  0.00           C
ATOM    977  NZ  LYS A  52      63.277  36.517  81.784  1.00  0.00           N
ATOM    981  C   LYS A  52      59.097  37.987  80.934  1.00  0.00           C
ATOM    982  O   LYS A  52      58.157  38.617  81.404  1.00  0.00           O
ATOM    983  N   ASP A  53      59.407  37.967  79.624  1.00  0.00           N
ATOM    985  CA  ASP A  53      58.647  38.537  78.524  1.00  0.00           C
ATOM    987  CB  ASP A  53      57.177  37.987  78.474  1.00  0.00           C
ATOM    990  CG  ASP A  53      56.127  38.627  79.374  1.00  0.00           C
ATOM    991  OD1 ASP A  53      56.147  39.857  79.634  1.00  0.00           O
ATOM    992  OD2 ASP A  53      55.177  37.887  79.754  1.00  0.00           O
ATOM    993  C   ASP A  53      58.837  40.047  78.394  1.00  0.00           C
ATOM    994  O   ASP A  53      58.237  40.687  77.534  1.00  0.00           O
ATOM    995  N   VAL A  54      59.747  40.627  79.204  1.00  0.00           N
ATOM    997  CA  VAL A  54      60.027  42.047  79.234  1.00  0.00           C
ATOM    999  CB  VAL A  54      60.227  42.537  80.674  1.00  0.00           C
ATOM   1001  CG1 VAL A  54      61.517  42.027  81.344  1.00  0.00           C
ATOM   1005  CG2 VAL A  54      60.157  44.077  80.704  1.00  0.00           C
ATOM   1009  C   VAL A  54      61.197  42.427  78.314  1.00  0.00           C
ATOM   1010  O   VAL A  54      62.317  41.917  78.504  1.00  0.00           O
ATOM   1011  N   PRO A  55      61.047  43.247  77.274  1.00  0.00           N
ATOM   1012  CD  PRO A  55      59.767  43.797  76.824  1.00  0.00           C
ATOM   1015  CA  PRO A  55      62.177  43.817  76.544  1.00  0.00           C
ATOM   1017  CB  PRO A  55      61.517  44.637  75.414  1.00  0.00           C
ATOM   1020  CG  PRO A  55      60.147  45.007  75.974  1.00  0.00           C
ATOM   1023  C   PRO A  55      63.157  44.627  77.384  1.00  0.00           C
ATOM   1024  O   PRO A  55      62.817  45.147  78.444  1.00  0.00           O
ATOM   1025  N   SER A  56      64.407  44.757  76.894  1.00  0.00           N
ATOM   1027  CA  SER A  56      65.427  45.557  77.564  1.00  0.00           C
ATOM   1029  CB  SER A  56      66.707  44.777  77.954  1.00  0.00           C
ATOM   1032  OG  SER A  56      66.457  43.787  78.954  1.00  0.00           O
ATOM   1034  C   SER A  56      65.887  46.637  76.634  1.00  0.00           C
ATOM   1035  O   SER A  56      66.227  46.367  75.474  1.00  0.00           O
ATOM   1036  N   LEU A  57      65.927  47.897  77.094  1.00  0.00           N
ATOM   1038  CA  LEU A  57      66.617  48.977  76.394  1.00  0.00           C
ATOM   1040  CB  LEU A  57      65.817  50.307  76.434  1.00  0.00           C
ATOM   1043  CG  LEU A  57      66.487  51.517  75.734  1.00  0.00           C
ATOM   1045  CD1 LEU A  57      66.647  51.307  74.214  1.00  0.00           C
ATOM   1049  CD2 LEU A  57      65.667  52.797  75.964  1.00  0.00           C
ATOM   1053  C   LEU A  57      67.967  49.137  77.054  1.00  0.00           C
ATOM   1054  O   LEU A  57      68.077  49.377  78.264  1.00  0.00           O
ATOM   1055  N   ARG A  58      69.067  48.977  76.284  1.00  0.00           N
ATOM   1057  CA  ARG A  58      70.397  49.097  76.834  1.00  0.00           C
ATOM   1059  CB  ARG A  58      71.257  47.847  76.494  1.00  0.00           C
ATOM   1062  CG  ARG A  58      72.657  47.787  77.134  1.00  0.00           C
ATOM   1065  CD  ARG A  58      72.647  47.487  78.644  1.00  0.00           C
ATOM   1068  NE  ARG A  58      74.067  47.337  79.104  1.00  0.00           N
ATOM   1070  CZ  ARG A  58      74.767  48.267  79.744  1.00  0.00           C
ATOM   1071  NH1 ARG A  58      74.317  49.487  79.904  1.00  0.00           N
ATOM   1074  NH2 ARG A  58      75.927  47.897  80.224  1.00  0.00           N
ATOM   1077  C   ARG A  58      70.997  50.357  76.244  1.00  0.00           C
ATOM   1078  O   ARG A  58      71.327  50.427  75.054  1.00  0.00           O
ATOM   1079  N   LEU A  59      71.117  51.417  77.064  1.00  0.00           N
ATOM   1081  CA  LEU A  59      71.807  52.627  76.654  1.00  0.00           C
ATOM   1083  CB  LEU A  59      71.437  53.867  77.504  1.00  0.00           C
ATOM   1086  CG  LEU A  59      69.937  54.217  77.534  1.00  0.00           C
ATOM   1088  CD1 LEU A  59      69.737  55.517  78.344  1.00  0.00           C
ATOM   1092  CD2 LEU A  59      69.337  54.377  76.134  1.00  0.00           C
ATOM   1096  C   LEU A  59      73.317  52.457  76.674  1.00  0.00           C
ATOM   1097  O   LEU A  59      73.887  51.917  77.624  1.00  0.00           O
ATOM   1098  N   GLY A  60      73.987  52.937  75.614  1.00  0.00           N
ATOM   1100  CA  GLY A  60      75.437  52.907  75.484  1.00  0.00           C
ATOM   1103  C   GLY A  60      76.117  54.157  75.934  1.00  0.00           C
ATOM   1104  O   GLY A  60      76.057  54.537  77.104  1.00  0.00           O
ATOM   1105  N   LYS A  61      76.817  54.817  75.014  1.00  0.00           N
ATOM   1107  CA  LYS A  61      77.517  56.027  75.314  1.00  0.00           C
ATOM   1109  CB  LYS A  61      79.047  55.807  75.494  1.00  0.00           C
ATOM   1112  CG  LYS A  61      79.827  56.997  76.104  1.00  0.00           C
ATOM   1115  CD  LYS A  61      81.307  56.737  76.484  1.00  0.00           C
ATOM   1118  CE  LYS A  61      81.567  55.647  77.534  1.00  0.00           C
ATOM   1121  NZ  LYS A  61      81.087  56.077  78.854  1.00  0.00           N
ATOM   1125  C   LYS A  61      77.177  56.987  74.194  1.00  0.00           C
ATOM   1126  O   LYS A  61      76.527  56.657  73.204  1.00  0.00           O
ATOM   1127  N   VAL A  62      77.557  58.247  74.434  1.00  0.00           N
ATOM   1129  CA  VAL A  62      77.407  59.337  73.524  1.00  0.00           C
ATOM   1131  CB  VAL A  62      76.427  60.407  74.004  1.00  0.00           C
ATOM   1133  CG1 VAL A  62      75.087  59.707  74.314  1.00  0.00           C
ATOM   1137  CG2 VAL A  62      76.917  61.197  75.234  1.00  0.00           C
ATOM   1141  C   VAL A  62      78.767  59.927  73.304  1.00  0.00           C
ATOM   1142  O   VAL A  62      79.677  59.877  74.134  1.00  0.00           O
ATOM   1143  N   SER A  63      78.927  60.527  72.134  1.00  0.00           N
ATOM   1145  CA  SER A  63      80.027  61.427  71.864  1.00  0.00           C
ATOM   1147  CB  SER A  63      80.887  60.937  70.674  1.00  0.00           C
ATOM   1150  OG  SER A  63      81.587  59.727  70.974  1.00  0.00           O
ATOM   1152  C   SER A  63      79.377  62.717  71.484  1.00  0.00           C
ATOM   1153  O   SER A  63      78.407  62.717  70.724  1.00  0.00           O
ATOM   1154  N   ILE A  64      79.877  63.857  72.014  1.00  0.00           N
ATOM   1156  CA  ILE A  64      79.437  65.157  71.564  1.00  0.00           C
ATOM   1158  CB  ILE A  64      78.747  65.987  72.654  1.00  0.00           C
ATOM   1160  CG2 ILE A  64      79.727  66.727  73.584  1.00  0.00           C
ATOM   1164  CG1 ILE A  64      77.657  66.957  72.114  1.00  0.00           C
ATOM   1167  CD  ILE A  64      78.147  68.147  71.284  1.00  0.00           C
ATOM   1171  C   ILE A  64      80.697  65.767  70.984  1.00  0.00           C
ATOM   1172  O   ILE A  64      81.817  65.487  71.414  1.00  0.00           O
ATOM   1173  N   ALA A  65      80.537  66.537  69.904  1.00  0.00           N
ATOM   1175  CA  ALA A  65      81.617  67.247  69.274  1.00  0.00           C
ATOM   1177  CB  ALA A  65      81.927  66.617  67.924  1.00  0.00           C
ATOM   1181  C   ALA A  65      81.257  68.697  69.104  1.00  0.00           C
ATOM   1182  O   ALA A  65      80.187  69.027  68.594  1.00  0.00           O
ATOM   1183  N   LYS A  66      82.127  69.617  69.584  1.00  0.00           N
ATOM   1185  CA  LYS A  66      81.897  71.027  69.424  1.00  0.00           C
ATOM   1187  CB  LYS A  66      82.067  71.747  70.794  1.00  0.00           C
ATOM   1190  CG  LYS A  66      81.347  73.097  70.874  1.00  0.00           C
ATOM   1193  CD  LYS A  66      82.087  74.277  70.234  1.00  0.00           C
ATOM   1196  CE  LYS A  66      83.357  74.737  70.974  1.00  0.00           C
ATOM   1199  NZ  LYS A  66      83.007  75.297  72.294  1.00  0.00           N
ATOM   1203  C   LYS A  66      82.897  71.457  68.384  1.00  0.00           C
ATOM   1204  O   LYS A  66      84.087  71.657  68.644  1.00  0.00           O
ATOM   1205  N   ASP A  67      82.387  71.567  67.144  1.00  0.00           N
ATOM   1207  CA  ASP A  67      83.157  71.597  65.924  1.00  0.00           C
ATOM   1209  CB  ASP A  67      82.747  70.457  64.964  1.00  0.00           C
ATOM   1212  CG  ASP A  67      83.087  69.127  65.594  1.00  0.00           C
ATOM   1213  OD1 ASP A  67      84.057  69.047  66.394  1.00  0.00           O
ATOM   1214  OD2 ASP A  67      82.497  68.107  65.144  1.00  0.00           O
ATOM   1215  C   ASP A  67      82.827  72.907  65.274  1.00  0.00           C
ATOM   1216  O   ASP A  67      81.747  73.467  65.464  1.00  0.00           O
ATOM   1217  N   THR A  68      83.757  73.477  64.484  1.00  0.00           N
ATOM   1219  CA  THR A  68      83.397  74.667  63.704  1.00  0.00           C
ATOM   1221  CB  THR A  68      84.557  75.587  63.344  1.00  0.00           C
ATOM   1223  OG1 THR A  68      84.157  76.647  62.504  1.00  0.00           O
ATOM   1225  CG2 THR A  68      85.667  74.857  62.614  1.00  0.00           C
ATOM   1229  C   THR A  68      82.587  74.287  62.484  1.00  0.00           C
ATOM   1230  O   THR A  68      82.977  73.377  61.754  1.00  0.00           O
ATOM   1231  N   ALA A  69      81.447  74.977  62.234  1.00  0.00           N
ATOM   1233  CA  ALA A  69      80.577  74.657  61.124  1.00  0.00           C
ATOM   1235  CB  ALA A  69      79.147  74.457  61.644  1.00  0.00           C
ATOM   1239  C   ALA A  69      80.497  75.737  60.074  1.00  0.00           C
ATOM   1240  O   ALA A  69      80.137  75.447  58.924  1.00  0.00           O
ATOM   1241  N   SER A  70      80.897  76.967  60.434  1.00  0.00           N
ATOM   1243  CA  SER A  70      81.107  78.037  59.494  1.00  0.00           C
ATOM   1245  CB  SER A  70      79.837  78.857  59.144  1.00  0.00           C
ATOM   1248  OG  SER A  70      80.087  79.787  58.104  1.00  0.00           O
ATOM   1250  C   SER A  70      82.137  78.997  60.064  1.00  0.00           C
ATOM   1251  O   SER A  70      82.377  79.067  61.274  1.00  0.00           O
ATOM   1252  N   VAL A  71      82.807  79.737  59.174  1.00  0.00           N
ATOM   1254  CA  VAL A  71      84.057  80.417  59.424  1.00  0.00           C
ATOM   1256  CB  VAL A  71      85.227  79.497  58.944  1.00  0.00           C
ATOM   1258  CG1 VAL A  71      86.527  79.697  59.734  1.00  0.00           C
ATOM   1262  CG2 VAL A  71      84.937  78.007  59.174  1.00  0.00           C
ATOM   1266  C   VAL A  71      83.847  81.767  58.674  1.00  0.00           C
ATOM   1267  O   VAL A  71      83.337  81.777  57.554  1.00  0.00           O
ATOM   1268  N   PHE A  72      84.187  82.967  59.254  1.00  0.00           N
ATOM   1270  CA  PHE A  72      83.917  84.287  58.654  1.00  0.00           C
ATOM   1272  CB  PHE A  72      83.967  85.487  59.674  1.00  0.00           C
ATOM   1275  CG  PHE A  72      83.027  85.357  60.834  1.00  0.00           C
ATOM   1276  CD1 PHE A  72      81.657  85.487  60.624  1.00  0.00           C
ATOM   1278  CE1 PHE A  72      80.757  85.557  61.704  1.00  0.00           C
ATOM   1280  CZ  PHE A  72      81.247  85.497  63.014  1.00  0.00           C
ATOM   1282  CD2 PHE A  72      83.507  85.277  62.164  1.00  0.00           C
ATOM   1284  CE2 PHE A  72      82.617  85.367  63.244  1.00  0.00           C
ATOM   1286  C   PHE A  72      84.787  84.697  57.424  1.00  0.00           C
ATOM   1287  O   PHE A  72      84.627  84.167  56.324  1.00  0.00           O
ATOM   1288  N   ARG A  73      85.707  85.697  57.524  1.00  0.00           N
ATOM   1290  CA  ARG A  73      86.497  86.187  56.394  1.00  0.00           C
ATOM   1292  CB  ARG A  73      86.067  87.627  56.064  1.00  0.00           C
ATOM   1295  CG  ARG A  73      84.737  87.777  55.284  1.00  0.00           C
ATOM   1298  CD  ARG A  73      84.817  87.737  53.744  1.00  0.00           C
ATOM   1301  NE  ARG A  73      85.007  86.317  53.314  1.00  0.00           N
ATOM   1303  CZ  ARG A  73      86.187  85.747  53.114  1.00  0.00           C
ATOM   1304  NH1 ARG A  73      87.277  86.427  52.854  1.00  0.00           N
ATOM   1307  NH2 ARG A  73      86.287  84.447  53.314  1.00  0.00           N
ATOM   1310  C   ARG A  73      88.037  86.147  56.434  1.00  0.00           C
ATOM   1311  O   ARG A  73      88.727  86.737  55.604  1.00  0.00           O
ATOM   1312  N   ASN A  74      88.627  85.417  57.394  1.00  0.00           N
ATOM   1314  CA  ASN A  74      89.987  85.547  57.854  1.00  0.00           C
ATOM   1316  CB  ASN A  74      90.207  86.947  58.534  1.00  0.00           C
ATOM   1319  CG  ASN A  74      89.067  87.647  59.294  1.00  0.00           C
ATOM   1320  OD1 ASN A  74      87.867  87.377  59.254  1.00  0.00           O
ATOM   1321  ND2 ASN A  74      89.507  88.597  60.154  1.00  0.00           N
ATOM   1324  C   ASN A  74      90.677  84.237  58.454  1.00  0.00           C
ATOM   1325  O   ASN A  74      91.697  83.817  57.944  1.00  0.00           O
ATOM   1326  N   GLY A  75      90.197  83.547  59.524  1.00  0.00           N
ATOM   1328  CA  GLY A  75      90.797  82.387  60.254  1.00  0.00           C
ATOM   1331  C   GLY A  75      90.397  82.167  61.754  1.00  0.00           C
ATOM   1332  O   GLY A  75      91.237  81.857  62.594  1.00  0.00           O
ATOM   1333  N   GLN A  76      89.117  82.337  62.144  1.00  0.00           N
ATOM   1335  CA  GLN A  76      88.527  82.137  63.464  1.00  0.00           C
ATOM   1337  CB  GLN A  76      88.567  83.367  64.444  1.00  0.00           C
ATOM   1340  CG  GLN A  76      87.697  83.317  65.734  1.00  0.00           C
ATOM   1343  CD  GLN A  76      88.147  82.227  66.694  1.00  0.00           C
ATOM   1344  OE1 GLN A  76      89.177  81.577  66.494  1.00  0.00           O
ATOM   1345  NE2 GLN A  76      87.377  81.977  67.774  1.00  0.00           N
ATOM   1348  C   GLN A  76      87.087  81.697  63.174  1.00  0.00           C
ATOM   1349  O   GLN A  76      86.537  82.017  62.114  1.00  0.00           O
ATOM   1350  N   THR A  77      86.457  80.907  64.044  1.00  0.00           N
ATOM   1352  CA  THR A  77      85.077  80.437  63.874  1.00  0.00           C
ATOM   1354  CB  THR A  77      84.697  79.457  64.964  1.00  0.00           C
ATOM   1356  OG1 THR A  77      85.567  78.347  64.864  1.00  0.00           O
ATOM   1358  CG2 THR A  77      83.277  78.907  64.794  1.00  0.00           C
ATOM   1362  C   THR A  77      84.027  81.527  63.774  1.00  0.00           C
ATOM   1363  O   THR A  77      84.137  82.587  64.394  1.00  0.00           O
ATOM   1364  N   ALA A  78      82.967  81.277  62.974  1.00  0.00           N
ATOM   1366  CA  ALA A  78      81.757  82.067  62.994  1.00  0.00           C
ATOM   1368  CB  ALA A  78      81.277  82.247  61.554  1.00  0.00           C
ATOM   1372  C   ALA A  78      80.657  81.407  63.814  1.00  0.00           C
ATOM   1373  O   ALA A  78      80.097  81.987  64.744  1.00  0.00           O
ATOM   1374  N   GLU A  79      80.347  80.137  63.494  1.00  0.00           N
ATOM   1376  CA  GLU A  79      79.357  79.377  64.204  1.00  0.00           C
ATOM   1378  CB  GLU A  79      78.017  79.297  63.424  1.00  0.00           C
ATOM   1381  CG  GLU A  79      77.877  78.157  62.374  1.00  0.00           C
ATOM   1384  CD  GLU A  79      76.607  78.307  61.554  1.00  0.00           C
ATOM   1385  OE1 GLU A  79      75.517  78.147  62.164  1.00  0.00           O
ATOM   1386  OE2 GLU A  79      76.697  78.567  60.334  1.00  0.00           O
ATOM   1387  C   GLU A  79      79.937  78.007  64.454  1.00  0.00           C
ATOM   1388  O   GLU A  79      80.567  77.387  63.594  1.00  0.00           O
ATOM   1389  N   TYR A  80      79.767  77.497  65.684  1.00  0.00           N
ATOM   1391  CA  TYR A  80      80.057  76.107  65.984  1.00  0.00           C
ATOM   1393  CB  TYR A  80      80.497  75.837  67.454  1.00  0.00           C
ATOM   1396  CG  TYR A  80      81.777  76.567  67.734  1.00  0.00           C
ATOM   1397  CD1 TYR A  80      82.987  76.137  67.174  1.00  0.00           C
ATOM   1399  CE1 TYR A  80      84.167  76.857  67.374  1.00  0.00           C
ATOM   1401  CZ  TYR A  80      84.157  78.017  68.154  1.00  0.00           C
ATOM   1402  OH  TYR A  80      85.317  78.777  68.354  1.00  0.00           O
ATOM   1404  CD2 TYR A  80      81.807  77.667  68.594  1.00  0.00           C
ATOM   1406  CE2 TYR A  80      82.977  78.407  68.784  1.00  0.00           C
ATOM   1408  C   TYR A  80      78.797  75.347  65.724  1.00  0.00           C
ATOM   1409  O   TYR A  80      77.687  75.837  65.934  1.00  0.00           O
ATOM   1410  N   GLN A  81      78.937  74.087  65.294  1.00  0.00           N
ATOM   1412  CA  GLN A  81      77.847  73.147  65.404  1.00  0.00           C
ATOM   1414  CB  GLN A  81      77.497  72.377  64.104  1.00  0.00           C
ATOM   1417  CG  GLN A  81      78.497  71.317  63.614  1.00  0.00           C
ATOM   1420  CD  GLN A  81      77.907  70.567  62.414  1.00  0.00           C
ATOM   1421  OE1 GLN A  81      76.747  70.717  62.014  1.00  0.00           O
ATOM   1422  NE2 GLN A  81      78.747  69.727  61.794  1.00  0.00           N
ATOM   1425  C   GLN A  81      78.177  72.177  66.494  1.00  0.00           C
ATOM   1426  O   GLN A  81      79.317  71.957  66.894  1.00  0.00           O
ATOM   1427  N   MET A  82      77.107  71.597  67.044  1.00  0.00           N
ATOM   1429  CA  MET A  82      77.177  70.567  68.024  1.00  0.00           C
ATOM   1431  CB  MET A  82      76.757  71.107  69.384  1.00  0.00           C
ATOM   1434  CG  MET A  82      77.937  71.867  70.004  1.00  0.00           C
ATOM   1437  SD  MET A  82      77.737  72.387  71.714  1.00  0.00           S
ATOM   1438  CE  MET A  82      75.977  72.787  71.774  1.00  0.00           C
ATOM   1442  C   MET A  82      76.417  69.337  67.614  1.00  0.00           C
ATOM   1443  O   MET A  82      75.197  69.367  67.414  1.00  0.00           O
ATOM   1444  N   ILE A  83      77.157  68.237  67.484  1.00  0.00           N
ATOM   1446  CA  ILE A  83      76.647  66.957  67.054  1.00  0.00           C
ATOM   1448  CB  ILE A  83      77.587  66.307  66.044  1.00  0.00           C
ATOM   1450  CG2 ILE A  83      76.907  65.047  65.484  1.00  0.00           C
ATOM   1454  CG1 ILE A  83      77.957  67.287  64.894  1.00  0.00           C
ATOM   1457  CD  ILE A  83      79.297  68.007  65.114  1.00  0.00           C
ATOM   1461  C   ILE A  83      76.557  66.077  68.284  1.00  0.00           C
ATOM   1462  O   ILE A  83      77.577  65.707  68.854  1.00  0.00           O
ATOM   1463  N   MET A  84      75.347  65.697  68.734  1.00  0.00           N
ATOM   1465  CA  MET A  84      75.237  64.597  69.674  1.00  0.00           C
ATOM   1467  CB  MET A  84      74.047  64.737  70.664  1.00  0.00           C
ATOM   1470  CG  MET A  84      74.097  63.757  71.854  1.00  0.00           C
ATOM   1473  SD  MET A  84      75.457  64.017  73.024  1.00  0.00           S
ATOM   1474  CE  MET A  84      74.867  65.637  73.594  1.00  0.00           C
ATOM   1478  C   MET A  84      74.987  63.347  68.864  1.00  0.00           C
ATOM   1479  O   MET A  84      74.077  63.307  68.044  1.00  0.00           O
ATOM   1480  N   THR A  85      75.767  62.287  69.104  1.00  0.00           N
ATOM   1482  CA  THR A  85      75.527  60.957  68.554  1.00  0.00           C
ATOM   1484  CB  THR A  85      76.657  60.427  67.674  1.00  0.00           C
ATOM   1486  OG1 THR A  85      76.727  61.157  66.454  1.00  0.00           O
ATOM   1488  CG2 THR A  85      76.427  58.967  67.264  1.00  0.00           C
ATOM   1492  C   THR A  85      75.297  60.017  69.714  1.00  0.00           C
ATOM   1493  O   THR A  85      76.087  59.977  70.654  1.00  0.00           O
ATOM   1494  N   VAL A  86      74.177  59.267  69.674  1.00  0.00           N
ATOM   1496  CA  VAL A  86      73.707  58.467  70.784  1.00  0.00           C
ATOM   1498  CB  VAL A  86      72.417  59.057  71.344  1.00  0.00           C
ATOM   1500  CG1 VAL A  86      71.907  58.227  72.524  1.00  0.00           C
ATOM   1504  CG2 VAL A  86      72.647  60.517  71.784  1.00  0.00           C
ATOM   1508  C   VAL A  86      73.437  57.047  70.354  1.00  0.00           C
ATOM   1509  O   VAL A  86      72.617  56.797  69.464  1.00  0.00           O
ATOM   1510  N   ASN A  87      74.077  56.057  71.004  1.00  0.00           N
ATOM   1512  CA  ASN A  87      73.937  54.667  70.624  1.00  0.00           C
ATOM   1514  CB  ASN A  87      75.277  54.097  70.144  1.00  0.00           C
ATOM   1517  CG  ASN A  87      75.487  54.777  68.814  1.00  0.00           C
ATOM   1518  OD1 ASN A  87      75.947  55.917  68.684  1.00  0.00           O
ATOM   1519  ND2 ASN A  87      75.077  54.077  67.734  1.00  0.00           N
ATOM   1522  C   ASN A  87      73.347  53.837  71.724  1.00  0.00           C
ATOM   1523  O   ASN A  87      73.727  53.887  72.894  1.00  0.00           O
ATOM   1524  N   ALA A  88      72.307  53.087  71.344  1.00  0.00           N
ATOM   1526  CA  ALA A  88      71.617  52.177  72.204  1.00  0.00           C
ATOM   1528  CB  ALA A  88      70.237  52.697  72.684  1.00  0.00           C
ATOM   1532  C   ALA A  88      71.367  50.937  71.404  1.00  0.00           C
ATOM   1533  O   ALA A  88      71.717  50.817  70.224  1.00  0.00           O
ATOM   1534  N   THR A  89      70.747  49.967  72.074  1.00  0.00           N
ATOM   1536  CA  THR A  89      70.257  48.787  71.434  1.00  0.00           C
ATOM   1538  CB  THR A  89      71.297  47.677  71.344  1.00  0.00           C
ATOM   1540  OG1 THR A  89      70.737  46.507  70.784  1.00  0.00           O
ATOM   1542  CG2 THR A  89      71.837  47.307  72.734  1.00  0.00           C
ATOM   1546  C   THR A  89      69.007  48.347  72.164  1.00  0.00           C
ATOM   1547  O   THR A  89      68.817  48.597  73.354  1.00  0.00           O
ATOM   1548  N   VAL A  90      68.127  47.677  71.424  1.00  0.00           N
ATOM   1550  CA  VAL A  90      66.957  47.027  71.924  1.00  0.00           C
ATOM   1552  CB  VAL A  90      65.767  47.407  71.054  1.00  0.00           C
ATOM   1554  CG1 VAL A  90      64.527  46.527  71.304  1.00  0.00           C
ATOM   1558  CG2 VAL A  90      65.497  48.907  71.314  1.00  0.00           C
ATOM   1562  C   VAL A  90      67.277  45.547  71.944  1.00  0.00           C
ATOM   1563  O   VAL A  90      67.887  44.997  71.024  1.00  0.00           O
ATOM   1564  N   LEU A  91      66.927  44.857  73.054  1.00  0.00           N
ATOM   1566  CA  LEU A  91      67.027  43.407  73.134  1.00  0.00           C
ATOM   1568  CB  LEU A  91      67.967  42.877  74.244  1.00  0.00           C
ATOM   1571  CG  LEU A  91      69.487  43.007  74.004  1.00  0.00           C
ATOM   1573  CD1 LEU A  91      70.007  44.447  74.104  1.00  0.00           C
ATOM   1577  CD2 LEU A  91      70.257  42.117  74.994  1.00  0.00           C
ATOM   1581  C   LEU A  91      65.627  42.907  73.424  1.00  0.00           C
ATOM   1582  O   LEU A  91      64.997  43.347  74.384  1.00  0.00           O
ATOM   1583  N   ILE A  92      65.127  41.947  72.634  1.00  0.00           N
ATOM   1585  CA  ILE A  92      63.857  41.307  72.934  1.00  0.00           C
ATOM   1587  CB  ILE A  92      62.807  41.417  71.824  1.00  0.00           C
ATOM   1589  CG2 ILE A  92      62.147  42.807  71.904  1.00  0.00           C
ATOM   1593  CG1 ILE A  92      63.387  41.167  70.424  1.00  0.00           C
ATOM   1596  CD  ILE A  92      62.307  40.917  69.394  1.00  0.00           C
ATOM   1600  C   ILE A  92      64.127  39.847  73.304  1.00  0.00           C
ATOM   1601  O   ILE A  92      64.647  39.087  72.494  1.00  0.00           O
ATOM   1602  N   PRO A  93      63.827  39.387  74.534  1.00  0.00           N
ATOM   1603  CD  PRO A  93      63.507  40.237  75.684  1.00  0.00           C
ATOM   1606  CA  PRO A  93      63.637  37.977  74.864  1.00  0.00           C
ATOM   1608  CB  PRO A  93      62.927  38.007  76.224  1.00  0.00           C
ATOM   1611  CG  PRO A  93      63.487  39.267  76.854  1.00  0.00           C
ATOM   1614  C   PRO A  93      62.887  37.167  73.824  1.00  0.00           C
ATOM   1615  O   PRO A  93      61.857  37.617  73.334  1.00  0.00           O
ATOM   1616  N   GLY A  94      63.377  35.977  73.444  1.00  0.00           N
ATOM   1618  CA  GLY A  94      62.707  35.137  72.464  1.00  0.00           C
ATOM   1621  C   GLY A  94      62.977  35.497  71.034  1.00  0.00           C
ATOM   1622  O   GLY A  94      62.447  34.897  70.094  1.00  0.00           O
ATOM   1623  N   ARG A  95      63.877  36.457  70.814  1.00  0.00           N
ATOM   1625  CA  ARG A  95      64.417  36.717  69.504  1.00  0.00           C
ATOM   1627  CB  ARG A  95      63.517  37.707  68.714  1.00  0.00           C
ATOM   1630  CG  ARG A  95      63.787  37.797  67.194  1.00  0.00           C
ATOM   1633  CD  ARG A  95      63.307  36.587  66.404  1.00  0.00           C
ATOM   1636  NE  ARG A  95      61.807  36.637  66.444  1.00  0.00           N
ATOM   1638  CZ  ARG A  95      61.037  37.187  65.524  1.00  0.00           C
ATOM   1639  NH1 ARG A  95      61.527  37.747  64.444  1.00  0.00           N
ATOM   1642  NH2 ARG A  95      59.737  37.297  65.674  1.00  0.00           N
ATOM   1645  C   ARG A  95      65.837  37.227  69.684  1.00  0.00           C
ATOM   1646  O   ARG A  95      66.707  36.487  70.114  1.00  0.00           O
ATOM   1647  N   ASP A  96      66.117  38.477  69.304  1.00  0.00           N
ATOM   1649  CA  ASP A  96      67.457  38.857  68.954  1.00  0.00           C
ATOM   1651  CB  ASP A  96      67.807  38.337  67.524  1.00  0.00           C
ATOM   1654  CG  ASP A  96      69.297  38.367  67.284  1.00  0.00           C
ATOM   1655  OD1 ASP A  96      70.047  38.287  68.304  1.00  0.00           O
ATOM   1656  OD2 ASP A  96      69.697  38.457  66.094  1.00  0.00           O
ATOM   1657  C   ASP A  96      67.587  40.377  69.094  1.00  0.00           C
ATOM   1658  O   ASP A  96      66.677  41.097  69.514  1.00  0.00           O
ATOM   1659  N   ILE A  97      68.797  40.867  68.844  1.00  0.00           N
ATOM   1661  CA  ILE A  97      69.237  42.207  69.134  1.00  0.00           C
ATOM   1663  CB  ILE A  97      70.617  42.127  69.774  1.00  0.00           C
ATOM   1665  CG2 ILE A  97      71.597  41.307  68.904  1.00  0.00           C
ATOM   1669  CG1 ILE A  97      71.217  43.477  70.244  1.00  0.00           C
ATOM   1672  CD  ILE A  97      71.987  44.277  69.174  1.00  0.00           C
ATOM   1676  C   ILE A  97      69.147  43.117  67.914  1.00  0.00           C
ATOM   1677  O   ILE A  97      69.707  42.867  66.844  1.00  0.00           O
ATOM   1678  N   TYR A  98      68.437  44.247  68.074  1.00  0.00           N
ATOM   1680  CA  TYR A  98      68.287  45.277  67.054  1.00  0.00           C
ATOM   1682  CB  TYR A  98      66.797  45.557  66.684  1.00  0.00           C
ATOM   1685  CG  TYR A  98      66.097  44.307  66.214  1.00  0.00           C
ATOM   1686  CD1 TYR A  98      66.457  43.647  65.024  1.00  0.00           C
ATOM   1688  CE1 TYR A  98      65.757  42.487  64.614  1.00  0.00           C
ATOM   1690  CZ  TYR A  98      64.687  42.007  65.394  1.00  0.00           C
ATOM   1691  OH  TYR A  98      63.917  40.877  65.044  1.00  0.00           O
ATOM   1693  CD2 TYR A  98      65.017  43.817  66.954  1.00  0.00           C
ATOM   1695  CE2 TYR A  98      64.327  42.667  66.564  1.00  0.00           C
ATOM   1697  C   TYR A  98      68.917  46.577  67.564  1.00  0.00           C
ATOM   1698  O   TYR A  98      68.407  47.187  68.514  1.00  0.00           O
ATOM   1699  N   PRO A  99      70.007  47.067  66.984  1.00  0.00           N
ATOM   1700  CD  PRO A  99      70.797  46.367  65.974  1.00  0.00           C
ATOM   1703  CA  PRO A  99      70.687  48.247  67.514  1.00  0.00           C
ATOM   1705  CB  PRO A  99      72.127  48.027  67.044  1.00  0.00           C
ATOM   1708  CG  PRO A  99      71.967  47.307  65.704  1.00  0.00           C
ATOM   1711  C   PRO A  99      70.097  49.497  66.914  1.00  0.00           C
ATOM   1712  O   PRO A  99      69.547  49.437  65.814  1.00  0.00           O
ATOM   1713  N   ILE A 100      70.187  50.657  67.584  1.00  0.00           N
ATOM   1715  CA  ILE A 100      69.607  51.887  67.074  1.00  0.00           C
ATOM   1717  CB  ILE A 100      68.287  52.297  67.754  1.00  0.00           C
ATOM   1719  CG2 ILE A 100      67.157  51.407  67.174  1.00  0.00           C
ATOM   1723  CG1 ILE A 100      68.347  52.207  69.304  1.00  0.00           C
ATOM   1726  CD  ILE A 100      67.067  52.707  69.984  1.00  0.00           C
ATOM   1730  C   ILE A 100      70.657  52.967  67.134  1.00  0.00           C
ATOM   1731  O   ILE A 100      71.727  52.807  67.724  1.00  0.00           O
ATOM   1732  N   SER A 101      70.437  54.097  66.434  1.00  0.00           N
ATOM   1734  CA  SER A 101      71.317  55.247  66.584  1.00  0.00           C
ATOM   1736  CB  SER A 101      72.497  55.237  65.564  1.00  0.00           C
ATOM   1739  OG  SER A 101      73.417  56.327  65.674  1.00  0.00           O
ATOM   1741  C   SER A 101      70.487  56.507  66.454  1.00  0.00           C
ATOM   1742  O   SER A 101      69.717  56.707  65.514  1.00  0.00           O
ATOM   1743  N   ALA A 102      70.657  57.447  67.384  1.00  0.00           N
ATOM   1745  CA  ALA A 102      70.027  58.747  67.304  1.00  0.00           C
ATOM   1747  CB  ALA A 102      69.227  59.067  68.574  1.00  0.00           C
ATOM   1751  C   ALA A 102      71.147  59.737  67.114  1.00  0.00           C
ATOM   1752  O   ALA A 102      72.267  59.497  67.544  1.00  0.00           O
ATOM   1753  N   LYS A 103      70.907  60.857  66.404  1.00  0.00           N
ATOM   1755  CA  LYS A 103      71.897  61.907  66.444  1.00  0.00           C
ATOM   1757  CB  LYS A 103      73.117  61.657  65.504  1.00  0.00           C
ATOM   1760  CG  LYS A 103      72.867  61.747  63.984  1.00  0.00           C
ATOM   1763  CD  LYS A 103      73.307  63.107  63.394  1.00  0.00           C
ATOM   1766  CE  LYS A 103      74.817  63.397  63.424  1.00  0.00           C
ATOM   1769  NZ  LYS A 103      75.547  62.687  62.354  1.00  0.00           N
ATOM   1773  C   LYS A 103      71.167  63.207  66.164  1.00  0.00           C
ATOM   1774  O   LYS A 103      70.127  63.207  65.514  1.00  0.00           O
ATOM   1775  N   VAL A 104      71.657  64.327  66.704  1.00  0.00           N
ATOM   1777  CA  VAL A 104      70.977  65.597  66.584  1.00  0.00           C
ATOM   1779  CB  VAL A 104      70.127  65.917  67.824  1.00  0.00           C
ATOM   1781  CG1 VAL A 104      70.977  66.367  69.004  1.00  0.00           C
ATOM   1785  CG2 VAL A 104      69.087  66.987  67.484  1.00  0.00           C
ATOM   1789  C   VAL A 104      72.007  66.677  66.294  1.00  0.00           C
ATOM   1790  O   VAL A 104      73.107  66.647  66.844  1.00  0.00           O
ATOM   1791  N   PHE A 105      71.687  67.647  65.424  1.00  0.00           N
ATOM   1793  CA  PHE A 105      72.537  68.787  65.164  1.00  0.00           C
ATOM   1795  CB  PHE A 105      72.777  69.037  63.654  1.00  0.00           C
ATOM   1798  CG  PHE A 105      73.557  67.927  62.984  1.00  0.00           C
ATOM   1799  CD1 PHE A 105      72.887  66.887  62.324  1.00  0.00           C
ATOM   1801  CE1 PHE A 105      73.557  66.027  61.444  1.00  0.00           C
ATOM   1803  CZ  PHE A 105      74.937  66.177  61.244  1.00  0.00           C
ATOM   1805  CD2 PHE A 105      74.947  68.037  62.804  1.00  0.00           C
ATOM   1807  CE2 PHE A 105      75.637  67.167  61.954  1.00  0.00           C
ATOM   1809  C   PHE A 105      71.917  70.037  65.794  1.00  0.00           C
ATOM   1810  O   PHE A 105      70.707  70.277  65.754  1.00  0.00           O
ATOM   1811  N   ARG A 106      72.747  70.847  66.464  1.00  0.00           N
ATOM   1813  CA  ARG A 106      72.397  72.187  66.884  1.00  0.00           C
ATOM   1815  CB  ARG A 106      72.067  72.257  68.394  1.00  0.00           C
ATOM   1818  CG  ARG A 106      70.687  71.707  68.774  1.00  0.00           C
ATOM   1821  CD  ARG A 106      69.537  72.727  68.604  1.00  0.00           C
ATOM   1824  NE  ARG A 106      69.577  73.637  69.804  1.00  0.00           N
ATOM   1826  CZ  ARG A 106      68.597  73.867  70.664  1.00  0.00           C
ATOM   1827  NH1 ARG A 106      67.367  73.407  70.584  1.00  0.00           N
ATOM   1830  NH2 ARG A 106      68.837  74.597  71.734  1.00  0.00           N
ATOM   1833  C   ARG A 106      73.547  73.127  66.654  1.00  0.00           C
ATOM   1834  O   ARG A 106      74.647  72.927  67.154  1.00  0.00           O
ATOM   1835  N   SER A 107      73.317  74.207  65.904  1.00  0.00           N
ATOM   1837  CA  SER A 107      74.357  75.147  65.554  1.00  0.00           C
ATOM   1839  CB  SER A 107      74.567  75.257  64.034  1.00  0.00           C
ATOM   1842  OG  SER A 107      75.027  74.007  63.524  1.00  0.00           O
ATOM   1844  C   SER A 107      74.047  76.497  66.144  1.00  0.00           C
ATOM   1845  O   SER A 107      72.897  76.887  66.334  1.00  0.00           O
ATOM   1846  N   PHE A 108      75.087  77.247  66.514  1.00  0.00           N
ATOM   1848  CA  PHE A 108      74.917  78.537  67.134  1.00  0.00           C
ATOM   1850  CB  PHE A 108      74.767  78.417  68.684  1.00  0.00           C
ATOM   1853  CG  PHE A 108      75.927  77.727  69.364  1.00  0.00           C
ATOM   1854  CD1 PHE A 108      76.087  76.337  69.324  1.00  0.00           C
ATOM   1856  CE1 PHE A 108      77.167  75.717  69.954  1.00  0.00           C
ATOM   1858  CZ  PHE A 108      78.097  76.487  70.674  1.00  0.00           C
ATOM   1860  CD2 PHE A 108      76.857  78.487  70.104  1.00  0.00           C
ATOM   1862  CE2 PHE A 108      77.937  77.877  70.754  1.00  0.00           C
ATOM   1864  C   PHE A 108      76.107  79.357  66.734  1.00  0.00           C
ATOM   1865  O   PHE A 108      77.217  78.847  66.634  1.00  0.00           O
ATOM   1866  N   PHE A 109      75.937  80.667  66.474  1.00  0.00           N
ATOM   1868  CA  PHE A 109      77.017  81.627  66.294  1.00  0.00           C
ATOM   1870  CB  PHE A 109      76.537  82.957  65.674  1.00  0.00           C
ATOM   1873  CG  PHE A 109      76.247  82.707  64.224  1.00  0.00           C
ATOM   1874  CD1 PHE A 109      75.037  82.117  63.814  1.00  0.00           C
ATOM   1876  CE1 PHE A 109      74.847  81.777  62.474  1.00  0.00           C
ATOM   1878  CZ  PHE A 109      75.837  82.067  61.524  1.00  0.00           C
ATOM   1880  CD2 PHE A 109      77.217  83.017  63.274  1.00  0.00           C
ATOM   1882  CE2 PHE A 109      77.007  82.717  61.924  1.00  0.00           C
ATOM   1884  C   PHE A 109      77.807  81.927  67.544  1.00  0.00           C
ATOM   1885  O   PHE A 109      77.277  81.857  68.654  1.00  0.00           O
ATOM   1886  N   ASP A 110      79.107  82.247  67.414  1.00  0.00           N
ATOM   1888  CA  ASP A 110      79.957  82.597  68.514  1.00  0.00           C
ATOM   1890  CB  ASP A 110      81.327  81.897  68.364  1.00  0.00           C
ATOM   1893  CG  ASP A 110      82.107  81.937  69.664  1.00  0.00           C
ATOM   1894  OD1 ASP A 110      83.337  81.727  69.624  1.00  0.00           O
ATOM   1895  OD2 ASP A 110      81.457  82.107  70.724  1.00  0.00           O
ATOM   1896  C   ASP A 110      80.107  84.117  68.674  1.00  0.00           C
ATOM   1897  O   ASP A 110      79.977  84.867  67.714  1.00  0.00           O
ATOM   1898  N   ASN A 111      80.357  84.587  69.914  1.00  0.00           N
ATOM   1900  CA  ASN A 111      80.717  85.967  70.204  1.00  0.00           C
ATOM   1902  CB  ASN A 111      79.457  86.807  70.594  1.00  0.00           C
ATOM   1905  CG  ASN A 111      79.727  88.257  71.014  1.00  0.00           C
ATOM   1906  OD1 ASN A 111      80.827  88.687  71.364  1.00  0.00           O
ATOM   1907  ND2 ASN A 111      78.657  89.087  70.974  1.00  0.00           N
ATOM   1910  C   ASN A 111      81.827  85.957  71.284  1.00  0.00           C
ATOM   1911  O   ASN A 111      81.517  85.677  72.444  1.00  0.00           O
ATOM   1912  N   PRO A 112      83.087  86.287  70.984  1.00  0.00           N
ATOM   1913  CD  PRO A 112      83.587  86.277  69.614  1.00  0.00           C
ATOM   1916  CA  PRO A 112      84.197  86.197  71.944  1.00  0.00           C
ATOM   1918  CB  PRO A 112      85.437  86.487  71.094  1.00  0.00           C
ATOM   1921  CG  PRO A 112      85.057  85.917  69.724  1.00  0.00           C
ATOM   1924  C   PRO A 112      84.127  87.167  73.104  1.00  0.00           C
ATOM   1925  O   PRO A 112      84.777  86.957  74.124  1.00  0.00           O
ATOM   1926  N   GLN A 113      83.357  88.277  72.954  1.00  0.00           N
ATOM   1928  CA  GLN A 113      83.147  89.257  73.994  1.00  0.00           C
ATOM   1930  CB  GLN A 113      82.647  90.627  73.444  1.00  0.00           C
ATOM   1933  CG  GLN A 113      83.637  91.367  72.524  1.00  0.00           C
ATOM   1936  CD  GLN A 113      83.807  90.747  71.124  1.00  0.00           C
ATOM   1937  OE1 GLN A 113      84.847  90.157  70.824  1.00  0.00           O
ATOM   1938  NE2 GLN A 113      82.797  90.937  70.244  1.00  0.00           N
ATOM   1941  C   GLN A 113      82.127  88.757  75.014  1.00  0.00           C
ATOM   1942  O   GLN A 113      82.037  89.277  76.124  1.00  0.00           O
ATOM   1943  N   MET A 114      81.347  87.727  74.644  1.00  0.00           N
ATOM   1945  CA  MET A 114      80.277  87.137  75.424  1.00  0.00           C
ATOM   1947  CB  MET A 114      78.977  87.017  74.594  1.00  0.00           C
ATOM   1950  CG  MET A 114      78.297  88.357  74.294  1.00  0.00           C
ATOM   1953  SD  MET A 114      77.467  89.047  75.754  1.00  0.00           S
ATOM   1954  CE  MET A 114      75.867  88.257  75.494  1.00  0.00           C
ATOM   1958  C   MET A 114      80.647  85.757  75.884  1.00  0.00           C
ATOM   1959  O   MET A 114      79.797  84.987  76.304  1.00  0.00           O
ATOM   1960  N   ALA A 115      81.927  85.367  75.784  1.00  0.00           N
ATOM   1962  CA  ALA A 115      82.357  83.987  75.764  1.00  0.00           C
ATOM   1964  CB  ALA A 115      83.887  83.947  75.624  1.00  0.00           C
ATOM   1968  C   ALA A 115      81.917  83.127  76.944  1.00  0.00           C
ATOM   1969  O   ALA A 115      81.517  81.987  76.764  1.00  0.00           O
ATOM   1970  N   LEU A 116      81.907  83.657  78.184  1.00  0.00           N
ATOM   1972  CA  LEU A 116      81.427  82.907  79.354  1.00  0.00           C
ATOM   1974  CB  LEU A 116      81.617  83.767  80.624  1.00  0.00           C
ATOM   1977  CG  LEU A 116      81.507  83.087  82.014  1.00  0.00           C
ATOM   1979  CD1 LEU A 116      81.757  84.157  83.084  1.00  0.00           C
ATOM   1983  CD2 LEU A 116      80.187  82.377  82.344  1.00  0.00           C
ATOM   1987  C   LEU A 116      79.957  82.527  79.204  1.00  0.00           C
ATOM   1988  O   LEU A 116      79.557  81.387  79.404  1.00  0.00           O
ATOM   1989  N   ALA A 117      79.137  83.487  78.734  1.00  0.00           N
ATOM   1991  CA  ALA A 117      77.767  83.237  78.344  1.00  0.00           C
ATOM   1993  CB  ALA A 117      77.037  84.557  78.054  1.00  0.00           C
ATOM   1997  C   ALA A 117      77.637  82.297  77.164  1.00  0.00           C
ATOM   1998  O   ALA A 117      76.717  81.497  77.114  1.00  0.00           O
ATOM   1999  N   LYS A 118      78.577  82.317  76.194  1.00  0.00           N
ATOM   2001  CA  LYS A 118      78.557  81.387  75.084  1.00  0.00           C
ATOM   2003  CB  LYS A 118      79.537  81.757  73.934  1.00  0.00           C
ATOM   2006  CG  LYS A 118      79.297  83.127  73.274  1.00  0.00           C
ATOM   2009  CD  LYS A 118      77.827  83.537  73.034  1.00  0.00           C
ATOM   2012  CE  LYS A 118      76.897  82.527  72.354  1.00  0.00           C
ATOM   2015  NZ  LYS A 118      77.577  81.747  71.314  1.00  0.00           N
ATOM   2019  C   LYS A 118      78.817  79.947  75.484  1.00  0.00           C
ATOM   2020  O   LYS A 118      78.277  79.017  74.894  1.00  0.00           O
ATOM   2021  N   ASP A 119      79.567  79.767  76.574  1.00  0.00           N
ATOM   2023  CA  ASP A 119      79.837  78.487  77.184  1.00  0.00           C
ATOM   2025  CB  ASP A 119      81.247  78.517  77.784  1.00  0.00           C
ATOM   2028  CG  ASP A 119      82.287  78.377  76.694  1.00  0.00           C
ATOM   2029  OD1 ASP A 119      81.967  77.957  75.554  1.00  0.00           O
ATOM   2030  OD2 ASP A 119      83.477  78.427  77.094  1.00  0.00           O
ATOM   2031  C   ASP A 119      78.837  78.147  78.274  1.00  0.00           C
ATOM   2032  O   ASP A 119      78.937  77.137  78.964  1.00  0.00           O
ATOM   2033  N   ASN A 120      77.797  78.967  78.424  1.00  0.00           N
ATOM   2035  CA  ASN A 120      76.667  78.617  79.254  1.00  0.00           C
ATOM   2037  CB  ASN A 120      76.457  79.787  80.214  1.00  0.00           C
ATOM   2040  CG  ASN A 120      75.587  79.367  81.384  1.00  0.00           C
ATOM   2041  OD1 ASN A 120      74.777  78.447  81.394  1.00  0.00           O
ATOM   2042  ND2 ASN A 120      75.777  80.107  82.484  1.00  0.00           N
ATOM   2045  C   ASN A 120      75.457  78.387  78.364  1.00  0.00           C
ATOM   2046  O   ASN A 120      74.637  77.517  78.624  1.00  0.00           O
ATOM   2047  N   GLU A 121      75.367  79.127  77.244  1.00  0.00           N
ATOM   2049  CA  GLU A 121      74.427  78.917  76.164  1.00  0.00           C
ATOM   2051  CB  GLU A 121      74.657  79.977  75.054  1.00  0.00           C
ATOM   2054  CG  GLU A 121      73.717  79.867  73.824  1.00  0.00           C
ATOM   2057  CD  GLU A 121      74.047  80.887  72.744  1.00  0.00           C
ATOM   2058  OE1 GLU A 121      74.007  82.107  73.024  1.00  0.00           O
ATOM   2059  OE2 GLU A 121      74.367  80.467  71.604  1.00  0.00           O
ATOM   2060  C   GLU A 121      74.537  77.527  75.574  1.00  0.00           C
ATOM   2061  O   GLU A 121      73.557  76.797  75.504  1.00  0.00           O
ATOM   2062  N   GLN A 122      75.757  77.077  75.224  1.00  0.00           N
ATOM   2064  CA  GLN A 122      75.957  75.727  74.714  1.00  0.00           C
ATOM   2066  CB  GLN A 122      77.377  75.557  74.144  1.00  0.00           C
ATOM   2069  CG  GLN A 122      78.487  75.587  75.204  1.00  0.00           C
ATOM   2072  CD  GLN A 122      79.857  75.747  74.554  1.00  0.00           C
ATOM   2073  OE1 GLN A 122      80.787  74.937  74.574  1.00  0.00           O
ATOM   2074  NE2 GLN A 122      80.047  76.977  74.034  1.00  0.00           N
ATOM   2077  C   GLN A 122      75.607  74.597  75.674  1.00  0.00           C
ATOM   2078  O   GLN A 122      74.977  73.627  75.274  1.00  0.00           O
ATOM   2079  N   ASP A 123      75.927  74.727  76.984  1.00  0.00           N
ATOM   2081  CA  ASP A 123      75.547  73.757  77.994  1.00  0.00           C
ATOM   2083  CB  ASP A 123      76.107  74.147  79.384  1.00  0.00           C
ATOM   2086  CG  ASP A 123      77.617  74.057  79.484  1.00  0.00           C
ATOM   2087  OD1 ASP A 123      78.327  73.817  78.484  1.00  0.00           O
ATOM   2088  OD2 ASP A 123      78.107  74.227  80.634  1.00  0.00           O
ATOM   2089  C   ASP A 123      74.027  73.567  78.074  1.00  0.00           C
ATOM   2090  O   ASP A 123      73.527  72.457  78.204  1.00  0.00           O
ATOM   2091  N   MET A 124      73.237  74.657  77.934  1.00  0.00           N
ATOM   2093  CA  MET A 124      71.797  74.587  77.724  1.00  0.00           C
ATOM   2095  CB  MET A 124      71.137  75.987  77.744  1.00  0.00           C
ATOM   2098  CG  MET A 124      71.277  76.727  79.084  1.00  0.00           C
ATOM   2101  SD  MET A 124      70.277  78.237  79.284  1.00  0.00           S
ATOM   2102  CE  MET A 124      71.197  79.247  78.094  1.00  0.00           C
ATOM   2106  C   MET A 124      71.387  73.857  76.444  1.00  0.00           C
ATOM   2107  O   MET A 124      70.447  73.057  76.424  1.00  0.00           O
ATOM   2108  N   ILE A 125      72.097  74.097  75.334  1.00  0.00           N
ATOM   2110  CA  ILE A 125      71.897  73.377  74.084  1.00  0.00           C
ATOM   2112  CB  ILE A 125      72.687  73.977  72.904  1.00  0.00           C
ATOM   2114  CG2 ILE A 125      72.547  73.077  71.654  1.00  0.00           C
ATOM   2118  CG1 ILE A 125      72.267  75.437  72.604  1.00  0.00           C
ATOM   2121  CD  ILE A 125      73.197  76.127  71.604  1.00  0.00           C
ATOM   2125  C   ILE A 125      72.167  71.877  74.204  1.00  0.00           C
ATOM   2126  O   ILE A 125      71.337  71.067  73.794  1.00  0.00           O
ATOM   2127  N   VAL A 126      73.287  71.467  74.844  1.00  0.00           N
ATOM   2129  CA  VAL A 126      73.577  70.077  75.154  1.00  0.00           C
ATOM   2131  CB  VAL A 126      74.987  69.867  75.704  1.00  0.00           C
ATOM   2133  CG1 VAL A 126      75.157  68.537  76.444  1.00  0.00           C
ATOM   2137  CG2 VAL A 126      75.947  69.867  74.514  1.00  0.00           C
ATOM   2141  C   VAL A 126      72.507  69.447  76.014  1.00  0.00           C
ATOM   2142  O   VAL A 126      71.977  68.397  75.674  1.00  0.00           O
ATOM   2143  N   LYS A 127      72.057  70.147  77.074  1.00  0.00           N
ATOM   2145  CA  LYS A 127      70.937  69.667  77.854  1.00  0.00           C
ATOM   2147  CB  LYS A 127      70.687  70.567  79.084  1.00  0.00           C
ATOM   2150  CG  LYS A 127      69.457  70.187  79.904  1.00  0.00           C
ATOM   2153  CD  LYS A 127      69.367  68.717  80.334  1.00  0.00           C
ATOM   2156  CE  LYS A 127      67.907  68.267  80.264  1.00  0.00           C
ATOM   2159  NZ  LYS A 127      67.727  66.807  80.354  1.00  0.00           N
ATOM   2163  C   LYS A 127      69.637  69.427  77.084  1.00  0.00           C
ATOM   2164  O   LYS A 127      68.997  68.387  77.214  1.00  0.00           O
ATOM   2165  N   GLU A 128      69.227  70.347  76.184  1.00  0.00           N
ATOM   2167  CA  GLU A 128      68.177  70.067  75.214  1.00  0.00           C
ATOM   2169  CB  GLU A 128      67.797  71.297  74.354  1.00  0.00           C
ATOM   2172  CG  GLU A 128      66.867  72.357  74.994  1.00  0.00           C
ATOM   2175  CD  GLU A 128      66.297  73.237  73.874  1.00  0.00           C
ATOM   2176  OE1 GLU A 128      65.317  72.807  73.194  1.00  0.00           O
ATOM   2177  OE2 GLU A 128      66.917  74.277  73.594  1.00  0.00           O
ATOM   2178  C   GLU A 128      68.437  68.897  74.254  1.00  0.00           C
ATOM   2179  O   GLU A 128      67.517  68.117  73.984  1.00  0.00           O
ATOM   2180  N   MET A 129      69.667  68.727  73.714  1.00  0.00           N
ATOM   2182  CA  MET A 129      70.007  67.717  72.714  1.00  0.00           C
ATOM   2184  CB  MET A 129      71.487  67.817  72.224  1.00  0.00           C
ATOM   2187  CG  MET A 129      71.727  68.937  71.194  1.00  0.00           C
ATOM   2190  SD  MET A 129      73.277  68.817  70.254  1.00  0.00           S
ATOM   2191  CE  MET A 129      74.287  69.147  71.714  1.00  0.00           C
ATOM   2195  C   MET A 129      69.747  66.307  73.164  1.00  0.00           C
ATOM   2196  O   MET A 129      69.267  65.457  72.434  1.00  0.00           O
ATOM   2197  N   TYR A 130      70.017  66.077  74.444  1.00  0.00           N
ATOM   2199  CA  TYR A 130      69.697  64.867  75.164  1.00  0.00           C
ATOM   2201  CB  TYR A 130      70.117  65.167  76.604  1.00  0.00           C
ATOM   2204  CG  TYR A 130      71.607  65.397  76.734  1.00  0.00           C
ATOM   2205  CD1 TYR A 130      72.557  64.627  76.014  1.00  0.00           C
ATOM   2207  CE1 TYR A 130      73.887  64.557  76.454  1.00  0.00           C
ATOM   2209  CZ  TYR A 130      74.307  65.347  77.524  1.00  0.00           C
ATOM   2210  OH  TYR A 130      75.627  65.227  77.994  1.00  0.00           O
ATOM   2212  CD2 TYR A 130      72.067  66.187  77.804  1.00  0.00           C
ATOM   2214  CE2 TYR A 130      73.417  66.197  78.174  1.00  0.00           C
ATOM   2216  C   TYR A 130      68.227  64.457  75.184  1.00  0.00           C
ATOM   2217  O   TYR A 130      67.877  63.317  74.894  1.00  0.00           O
ATOM   2218  N   ASP A 131      67.337  65.407  75.494  1.00  0.00           N
ATOM   2220  CA  ASP A 131      65.897  65.217  75.414  1.00  0.00           C
ATOM   2222  CB  ASP A 131      65.147  66.467  75.954  1.00  0.00           C
ATOM   2225  CG  ASP A 131      65.367  66.827  77.424  1.00  0.00           C
ATOM   2226  OD1 ASP A 131      66.047  66.117  78.204  1.00  0.00           O
ATOM   2227  OD2 ASP A 131      64.777  67.877  77.814  1.00  0.00           O
ATOM   2228  C   ASP A 131      65.447  64.907  73.974  1.00  0.00           C
ATOM   2229  O   ASP A 131      64.687  63.977  73.714  1.00  0.00           O
ATOM   2230  N   ARG A 132      65.987  65.627  72.964  1.00  0.00           N
ATOM   2232  CA  ARG A 132      65.787  65.347  71.544  1.00  0.00           C
ATOM   2234  CB  ARG A 132      66.437  66.407  70.604  1.00  0.00           C
ATOM   2237  CG  ARG A 132      65.957  67.847  70.824  1.00  0.00           C
ATOM   2240  CD  ARG A 132      64.457  68.097  70.674  1.00  0.00           C
ATOM   2243  NE  ARG A 132      64.187  69.377  71.404  1.00  0.00           N
ATOM   2245  CZ  ARG A 132      63.767  69.397  72.654  1.00  0.00           C
ATOM   2246  NH1 ARG A 132      63.327  68.347  73.304  1.00  0.00           N
ATOM   2249  NH2 ARG A 132      63.857  70.497  73.374  1.00  0.00           N
ATOM   2252  C   ARG A 132      66.307  63.987  71.084  1.00  0.00           C
ATOM   2253  O   ARG A 132      65.717  63.307  70.234  1.00  0.00           O
ATOM   2254  N   ALA A 133      67.467  63.557  71.604  1.00  0.00           N
ATOM   2256  CA  ALA A 133      67.977  62.217  71.424  1.00  0.00           C
ATOM   2258  CB  ALA A 133      69.367  62.067  72.064  1.00  0.00           C
ATOM   2262  C   ALA A 133      67.037  61.177  71.994  1.00  0.00           C
ATOM   2263  O   ALA A 133      66.727  60.207  71.314  1.00  0.00           O
ATOM   2264  N   ALA A 134      66.507  61.377  73.204  1.00  0.00           N
ATOM   2266  CA  ALA A 134      65.507  60.507  73.784  1.00  0.00           C
ATOM   2268  CB  ALA A 134      65.187  60.977  75.214  1.00  0.00           C
ATOM   2272  C   ALA A 134      64.237  60.407  72.944  1.00  0.00           C
ATOM   2273  O   ALA A 134      63.767  59.307  72.654  1.00  0.00           O
ATOM   2274  N   GLU A 135      63.727  61.557  72.434  1.00  0.00           N
ATOM   2276  CA  GLU A 135      62.667  61.587  71.434  1.00  0.00           C
ATOM   2278  CB  GLU A 135      62.387  63.037  70.974  1.00  0.00           C
ATOM   2281  CG  GLU A 135      61.777  63.977  72.024  1.00  0.00           C
ATOM   2284  CD  GLU A 135      61.927  65.417  71.564  1.00  0.00           C
ATOM   2285  OE1 GLU A 135      62.297  65.647  70.384  1.00  0.00           O
ATOM   2286  OE2 GLU A 135      61.717  66.337  72.384  1.00  0.00           O
ATOM   2287  C   GLU A 135      62.987  60.787  70.164  1.00  0.00           C
ATOM   2288  O   GLU A 135      62.157  60.047  69.654  1.00  0.00           O
ATOM   2289  N   GLN A 136      64.217  60.897  69.634  1.00  0.00           N
ATOM   2291  CA  GLN A 136      64.687  60.027  68.574  1.00  0.00           C
ATOM   2293  CB  GLN A 136      66.027  60.497  68.014  1.00  0.00           C
ATOM   2296  CG  GLN A 136      65.917  61.797  67.204  1.00  0.00           C
ATOM   2299  CD  GLN A 136      67.307  62.127  66.694  1.00  0.00           C
ATOM   2300  OE1 GLN A 136      67.797  61.497  65.744  1.00  0.00           O
ATOM   2301  NE2 GLN A 136      67.997  63.047  67.414  1.00  0.00           N
ATOM   2304  C   GLN A 136      64.787  58.537  68.864  1.00  0.00           C
ATOM   2305  O   GLN A 136      64.407  57.737  68.024  1.00  0.00           O
ATOM   2306  N   LEU A 137      65.277  58.097  70.044  1.00  0.00           N
ATOM   2308  CA  LEU A 137      65.287  56.687  70.414  1.00  0.00           C
ATOM   2310  CB  LEU A 137      65.927  56.417  71.794  1.00  0.00           C
ATOM   2313  CG  LEU A 137      67.457  56.247  71.774  1.00  0.00           C
ATOM   2315  CD1 LEU A 137      68.197  57.577  71.674  1.00  0.00           C
ATOM   2319  CD2 LEU A 137      67.927  55.497  73.024  1.00  0.00           C
ATOM   2323  C   LEU A 137      63.887  56.087  70.424  1.00  0.00           C
ATOM   2324  O   LEU A 137      63.647  54.987  69.954  1.00  0.00           O
ATOM   2325  N   ILE A 138      62.917  56.847  70.964  1.00  0.00           N
ATOM   2327  CA  ILE A 138      61.547  56.377  71.054  1.00  0.00           C
ATOM   2329  CB  ILE A 138      60.867  57.097  72.224  1.00  0.00           C
ATOM   2331  CG2 ILE A 138      60.437  58.537  71.874  1.00  0.00           C
ATOM   2335  CG1 ILE A 138      59.737  56.287  72.884  1.00  0.00           C
ATOM   2338  CD  ILE A 138      58.487  56.157  72.024  1.00  0.00           C
ATOM   2342  C   ILE A 138      60.857  56.477  69.684  1.00  0.00           C
ATOM   2343  O   ILE A 138      59.957  55.717  69.364  1.00  0.00           O
ATOM   2344  N   ARG A 139      61.347  57.357  68.774  1.00  0.00           N
ATOM   2346  CA  ARG A 139      60.927  57.427  67.384  1.00  0.00           C
ATOM   2348  CB  ARG A 139      61.587  58.637  66.664  1.00  0.00           C
ATOM   2351  CG  ARG A 139      60.797  59.197  65.464  1.00  0.00           C
ATOM   2354  CD  ARG A 139      59.437  59.837  65.804  1.00  0.00           C
ATOM   2357  NE  ARG A 139      59.687  61.217  66.344  1.00  0.00           N
ATOM   2359  CZ  ARG A 139      59.757  61.547  67.624  1.00  0.00           C
ATOM   2360  NH1 ARG A 139      59.487  60.697  68.574  1.00  0.00           N
ATOM   2363  NH2 ARG A 139      60.187  62.747  67.924  1.00  0.00           N
ATOM   2366  C   ARG A 139      61.247  56.147  66.614  1.00  0.00           C
ATOM   2367  O   ARG A 139      60.457  55.737  65.764  1.00  0.00           O
ATOM   2368  N   LYS A 140      62.377  55.487  66.924  1.00  0.00           N
ATOM   2370  CA  LYS A 140      62.777  54.227  66.314  1.00  0.00           C
ATOM   2372  CB  LYS A 140      64.287  53.957  66.504  1.00  0.00           C
ATOM   2375  CG  LYS A 140      65.137  54.647  65.444  1.00  0.00           C
ATOM   2378  CD  LYS A 140      65.407  56.147  65.654  1.00  0.00           C
ATOM   2381  CE  LYS A 140      66.257  56.737  64.524  1.00  0.00           C
ATOM   2384  NZ  LYS A 140      66.517  58.157  64.794  1.00  0.00           N
ATOM   2388  C   LYS A 140      62.017  53.007  66.784  1.00  0.00           C
ATOM   2389  O   LYS A 140      61.997  51.967  66.134  1.00  0.00           O
ATOM   2390  N   LEU A 141      61.367  53.087  67.954  1.00  0.00           N
ATOM   2392  CA  LEU A 141      60.687  51.957  68.554  1.00  0.00           C
ATOM   2394  CB  LEU A 141      60.177  52.367  69.964  1.00  0.00           C
ATOM   2397  CG  LEU A 141      60.567  51.367  71.064  1.00  0.00           C
ATOM   2399  CD1 LEU A 141      59.877  51.687  72.384  1.00  0.00           C
ATOM   2403  CD2 LEU A 141      60.267  49.917  70.644  1.00  0.00           C
ATOM   2407  C   LEU A 141      59.597  51.287  67.694  1.00  0.00           C
ATOM   2408  O   LEU A 141      59.557  50.057  67.624  1.00  0.00           O
ATOM   2409  N   PRO A 142      58.717  51.987  66.954  1.00  0.00           N
ATOM   2410  CD  PRO A 142      58.287  53.367  67.224  1.00  0.00           C
ATOM   2413  CA  PRO A 142      57.807  51.317  66.034  1.00  0.00           C
ATOM   2415  CB  PRO A 142      56.747  52.377  65.674  1.00  0.00           C
ATOM   2418  CG  PRO A 142      57.387  53.717  66.054  1.00  0.00           C
ATOM   2421  C   PRO A 142      58.527  50.737  64.824  1.00  0.00           C
ATOM   2422  O   PRO A 142      58.057  49.717  64.314  1.00  0.00           O
ATOM   2423  N   SER A 143      59.627  51.337  64.314  1.00  0.00           N
ATOM   2425  CA  SER A 143      60.377  50.757  63.194  1.00  0.00           C
ATOM   2427  CB  SER A 143      61.397  51.697  62.484  1.00  0.00           C
ATOM   2430  OG  SER A 143      62.427  52.207  63.334  1.00  0.00           O
ATOM   2432  C   SER A 143      60.997  49.407  63.484  1.00  0.00           C
ATOM   2433  O   SER A 143      60.917  48.497  62.654  1.00  0.00           O
ATOM   2434  N   ILE A 144      61.577  49.227  64.694  1.00  0.00           N
ATOM   2436  CA  ILE A 144      62.027  47.937  65.184  1.00  0.00           C
ATOM   2438  CB  ILE A 144      62.657  48.047  66.574  1.00  0.00           C
ATOM   2440  CG2 ILE A 144      63.217  46.667  67.004  1.00  0.00           C
ATOM   2444  CG1 ILE A 144      63.777  49.107  66.644  1.00  0.00           C
ATOM   2447  CD  ILE A 144      64.097  49.487  68.094  1.00  0.00           C
ATOM   2451  C   ILE A 144      60.897  46.927  65.254  1.00  0.00           C
ATOM   2452  O   ILE A 144      60.997  45.797  64.794  1.00  0.00           O
ATOM   2453  N   ARG A 145      59.737  47.337  65.814  1.00  0.00           N
ATOM   2455  CA  ARG A 145      58.587  46.457  65.954  1.00  0.00           C
ATOM   2457  CB  ARG A 145      57.527  47.207  66.794  1.00  0.00           C
ATOM   2460  CG  ARG A 145      56.347  46.337  67.284  1.00  0.00           C
ATOM   2463  CD  ARG A 145      56.717  45.357  68.414  1.00  0.00           C
ATOM   2466  NE  ARG A 145      57.257  44.097  67.824  1.00  0.00           N
ATOM   2468  CZ  ARG A 145      56.497  43.117  67.374  1.00  0.00           C
ATOM   2469  NH1 ARG A 145      55.187  43.157  67.294  1.00  0.00           N
ATOM   2472  NH2 ARG A 145      57.107  42.027  66.974  1.00  0.00           N
ATOM   2475  C   ARG A 145      57.997  45.967  64.634  1.00  0.00           C
ATOM   2476  O   ARG A 145      57.667  44.797  64.464  1.00  0.00           O
ATOM   2477  N   ALA A 146      57.897  46.867  63.634  1.00  0.00           N
ATOM   2479  CA  ALA A 146      57.567  46.517  62.264  1.00  0.00           C
ATOM   2481  CB  ALA A 146      57.427  47.817  61.464  1.00  0.00           C
ATOM   2485  C   ALA A 146      58.547  45.567  61.554  1.00  0.00           C
ATOM   2486  O   ALA A 146      58.137  44.697  60.784  1.00  0.00           O
ATOM   2487  N   ALA A 147      59.867  45.697  61.784  1.00  0.00           N
ATOM   2489  CA  ALA A 147      60.857  44.807  61.194  1.00  0.00           C
ATOM   2491  CB  ALA A 147      62.227  45.507  61.214  1.00  0.00           C
ATOM   2495  C   ALA A 147      60.957  43.447  61.894  1.00  0.00           C
ATOM   2496  O   ALA A 147      61.277  42.437  61.254  1.00  0.00           O
ATOM   2497  N   ASP A 148      60.647  43.377  63.204  1.00  0.00           N
ATOM   2499  CA  ASP A 148      60.687  42.207  64.054  1.00  0.00           C
ATOM   2501  CB  ASP A 148      60.397  42.707  65.494  1.00  0.00           C
ATOM   2504  CG  ASP A 148      60.557  41.657  66.584  1.00  0.00           C
ATOM   2505  OD1 ASP A 148      61.517  40.857  66.494  1.00  0.00           O
ATOM   2506  OD2 ASP A 148      59.797  41.777  67.584  1.00  0.00           O
ATOM   2507  C   ASP A 148      59.747  41.077  63.614  1.00  0.00           C
ATOM   2508  O   ASP A 148      60.087  39.897  63.624  1.00  0.00           O
ATOM   2509  N   ILE A 149      58.527  41.447  63.194  1.00  0.00           N
ATOM   2511  CA  ILE A 149      57.437  40.507  62.904  1.00  0.00           C
ATOM   2513  CB  ILE A 149      56.097  41.247  62.924  1.00  0.00           C
ATOM   2515  CG2 ILE A 149      55.897  42.087  61.644  1.00  0.00           C
ATOM   2519  CG1 ILE A 149      54.927  40.267  63.164  1.00  0.00           C
ATOM   2522  CD  ILE A 149      53.627  40.977  63.504  1.00  0.00           C
ATOM   2526  C   ILE A 149      57.587  39.737  61.604  1.00  0.00           C
ATOM   2527  O   ILE A 149      56.837  38.787  61.334  1.00  0.00           O
ATOM   2528  N   ARG A 150      58.547  40.127  60.744  1.00  0.00           N
ATOM   2530  CA  ARG A 150      58.757  39.527  59.444  1.00  0.00           C
ATOM   2532  CB  ARG A 150      59.557  40.477  58.514  1.00  0.00           C
ATOM   2535  CG  ARG A 150      58.947  41.887  58.364  1.00  0.00           C
ATOM   2538  CD  ARG A 150      59.637  42.787  57.314  1.00  0.00           C
ATOM   2541  NE  ARG A 150      59.277  42.257  55.964  1.00  0.00           N
ATOM   2543  CZ  ARG A 150      59.847  42.637  54.834  1.00  0.00           C
ATOM   2544  NH1 ARG A 150      60.777  43.557  54.774  1.00  0.00           N
ATOM   2547  NH2 ARG A 150      59.527  42.007  53.724  1.00  0.00           N
ATOM   2550  C   ARG A 150      59.487  38.157  59.494  1.00  0.00           C
ATOM   2551  OT1 ARG A 150      59.457  37.447  58.444  1.00  0.00           O
ATOM   2552  OT2 ARG A 150      60.077  37.777  60.534  1.00  0.00           O
ATOM   2553  NH3 POPEB 151      95.037 109.447  61.624  1.00  0.00           N
ATOM   2557  C12 POPEB 151      95.617 108.747  62.814  1.00  0.00           C
ATOM   2560  C11 POPEB 151      97.077 108.297  62.584  1.00  0.00           C
ATOM   2563  P   POPEB 151      98.197 110.577  61.944  1.00  0.00           P
ATOM   2564  O13 POPEB 151      96.937 111.317  61.714  1.00  0.00           O
ATOM   2565  O14 POPEB 151      98.867 110.627  63.254  1.00  0.00           O
ATOM   2566  O11 POPEB 151      99.227 110.977  60.814  1.00  0.00           O
ATOM   2567  O12 POPEB 151      97.827 109.057  61.624  1.00  0.00           O
ATOM   2568  C1  POPEB 151      99.557 110.047  59.784  1.00  0.00           C
ATOM   2571  C2  POPEB 151     100.717 110.627  58.924  1.00  0.00           C
ATOM   2573  O21 POPEB 151     100.917 109.837  57.734  1.00  0.00           O
ATOM   2574  C21 POPEB 151      99.957 110.067  56.834  1.00  0.00           C
ATOM   2575  O22 POPEB 151      99.097 110.917  56.944  1.00  0.00           O
ATOM   2576  C22 POPEB 151     100.067 109.107  55.654  1.00  0.00           C
ATOM   2579  C3  POPEB 151     102.037 110.697  59.754  1.00  0.00           C
ATOM   2582  O31 POPEB 151     103.257 110.577  59.004  1.00  0.00           O
ATOM   2583  C31 POPEB 151     103.717 111.497  58.144  1.00  0.00           C
ATOM   2584  O32 POPEB 151     104.737 111.327  57.494  1.00  0.00           O
ATOM   2585  C32 POPEB 151     102.847 112.747  57.974  1.00  0.00           C
ATOM   2588  C23 POPEB 151      99.297 109.647  54.424  1.00  0.00           C
ATOM   2591  C24 POPEB 151      99.757 109.027  53.104  1.00  0.00           C
ATOM   2594  C25 POPEB 151     101.087 109.587  52.544  1.00  0.00           C
ATOM   2597  C26 POPEB 151     101.107 111.107  52.294  1.00  0.00           C
ATOM   2600  C27 POPEB 151     102.287 111.527  51.404  1.00  0.00           C
ATOM   2603  C28 POPEB 151     102.307 113.047  51.124  1.00  0.00           C
ATOM   2606  C29 POPEB 151     103.397 113.427  50.154  1.00  0.00           C
ATOM   2608 0C21 POPEB 151     104.117 114.567  50.154  1.00  0.00           C
ATOM   2610 1C21 POPEB 151     103.977 115.737  51.104  1.00  0.00           C
ATOM   2613 2C21 POPEB 151     105.307 116.107  51.784  1.00  0.00           C
ATOM   2616 3C21 POPEB 151     105.137 117.297  52.744  1.00  0.00           C
ATOM   2619 4C21 POPEB 151     106.457 117.827  53.314  1.00  0.00           C
ATOM   2622 5C21 POPEB 151     107.097 116.957  54.404  1.00  0.00           C
ATOM   2625 6C21 POPEB 151     106.287 116.957  55.714  1.00  0.00           C
ATOM   2628 7C21 POPEB 151     107.087 116.417  56.904  1.00  0.00           C
ATOM   2631 8C21 POPEB 151     106.307 116.437  58.224  1.00  0.00           C
ATOM   2635  C33 POPEB 151     103.547 113.837  57.114  1.00  0.00           C
ATOM   2638  C34 POPEB 151     102.817 115.197  57.174  1.00  0.00           C
ATOM   2641  C35 POPEB 151     101.477 115.247  56.424  1.00  0.00           C
ATOM   2644  C36 POPEB 151     101.627 115.307  54.894  1.00  0.00           C
ATOM   2647  C37 POPEB 151     100.267 115.267  54.184  1.00  0.00           C
ATOM   2650  C38 POPEB 151     100.307 115.837  52.754  1.00  0.00           C
ATOM   2653  C39 POPEB 151      99.007 115.537  51.994  1.00  0.00           C
ATOM   2656 0C31 POPEB 151      98.827 116.377  50.724  1.00  0.00           C
ATOM   2659 1C31 POPEB 151      97.527 116.037  49.984  1.00  0.00           C
ATOM   2662 2C31 POPEB 151      97.267 116.967  48.794  1.00  0.00           C
ATOM   2665 3C31 POPEB 151      96.817 116.237  47.524  1.00  0.00           C
ATOM   2668 4C31 POPEB 151      95.417 115.607  47.604  1.00  0.00           C
ATOM   2671 5C31 POPEB 151      95.017 114.947  46.274  1.00  0.00           C
ATOM   2674 6C31 POPEB 151      93.617 114.317  46.294  1.00  0.00           C
ATOM   2678  NH3 POPEC 152      54.317   8.537  25.584  1.00  0.00           N
ATOM   2682  C12 POPEC 152      53.027   8.417  26.334  1.00  0.00           C
ATOM   2685  C11 POPEC 152      51.847   8.707  25.394  1.00  0.00           C
ATOM   2688  P   POPEC 152      51.147  11.237  25.384  1.00  0.00           P
ATOM   2689  O13 POPEC 152      51.977  12.457  25.274  1.00  0.00           O
ATOM   2690  O14 POPEC 152      49.827  11.217  24.724  1.00  0.00           O
ATOM   2691  O11 POPEC 152      50.977  10.947  26.924  1.00  0.00           O
ATOM   2692  O12 POPEC 152      51.987  10.017  24.844  1.00  0.00           O
ATOM   2693  C1  POPEC 152      49.717  10.547  27.474  1.00  0.00           C
ATOM   2696  C2  POPEC 152      48.917  11.747  28.024  1.00  0.00           C
ATOM   2698  O21 POPEC 152      47.977  11.177  28.944  1.00  0.00           O
ATOM   2699  C21 POPEC 152      48.067  11.387  30.254  1.00  0.00           C
ATOM   2700  O22 POPEC 152      47.737  10.567  31.094  1.00  0.00           O
ATOM   2701  C22 POPEC 152      48.417  12.837  30.624  1.00  0.00           C
ATOM   2704  C3  POPEC 152      48.137  12.547  26.934  1.00  0.00           C
ATOM   2707  O31 POPEC 152      47.457  13.667  27.534  1.00  0.00           O
ATOM   2708  C31 POPEC 152      46.267  13.997  27.044  1.00  0.00           C
ATOM   2709  O32 POPEC 152      45.677  13.447  26.124  1.00  0.00           O
ATOM   2710  C32 POPEC 152      45.707  15.157  27.864  1.00  0.00           C
ATOM   2713  C23 POPEC 152      47.747  13.207  31.964  1.00  0.00           C
ATOM   2716  C24 POPEC 152      47.727  14.717  32.254  1.00  0.00           C
ATOM   2719  C25 POPEC 152      46.717  15.077  33.364  1.00  0.00           C
ATOM   2722  C26 POPEC 152      47.127  14.597  34.764  1.00  0.00           C
ATOM   2725  C27 POPEC 152      48.007  15.607  35.524  1.00  0.00           C
ATOM   2728  C28 POPEC 152      48.697  15.007  36.774  1.00  0.00           C
ATOM   2731  C29 POPEC 152      47.717  14.357  37.714  1.00  0.00           C
ATOM   2733 0C21 POPEC 152      47.567  14.567  39.034  1.00  0.00           C
ATOM   2735 1C21 POPEC 152      48.357  15.507  39.914  1.00  0.00           C
ATOM   2738 2C21 POPEC 152      49.237  14.727  40.894  1.00  0.00           C
ATOM   2741 3C21 POPEC 152      49.997  15.667  41.844  1.00  0.00           C
ATOM   2744 4C21 POPEC 152      50.817  14.927  42.924  1.00  0.00           C
ATOM   2747 5C21 POPEC 152      49.977  14.017  43.834  1.00  0.00           C
ATOM   2750 6C21 POPEC 152      50.797  13.547  45.044  1.00  0.00           C
ATOM   2753 7C21 POPEC 152      50.327  12.237  45.674  1.00  0.00           C
ATOM   2756 8C21 POPEC 152      51.107  11.937  46.964  1.00  0.00           C
ATOM   2760  C33 POPEC 152      44.727  14.617  28.924  1.00  0.00           C
ATOM   2763  C34 POPEC 152      44.037  15.707  29.744  1.00  0.00           C
ATOM   2766  C35 POPEC 152      43.017  15.057  30.684  1.00  0.00           C
ATOM   2769  C36 POPEC 152      41.997  16.027  31.294  1.00  0.00           C
ATOM   2772  C37 POPEC 152      41.057  15.277  32.254  1.00  0.00           C
ATOM   2775  C38 POPEC 152      40.177  16.197  33.104  1.00  0.00           C
ATOM   2778  C39 POPEC 152      39.597  15.477  34.334  1.00  0.00           C
ATOM   2781 0C31 POPEC 152      38.717  14.257  34.004  1.00  0.00           C
ATOM   2784 1C31 POPEC 152      38.167  13.587  35.264  1.00  0.00           C
ATOM   2787 2C31 POPEC 152      37.747  12.117  35.064  1.00  0.00           C
ATOM   2790 3C31 POPEC 152      36.487  11.937  34.214  1.00  0.00           C
ATOM   2793 4C31 POPEC 152      35.937  10.497  34.224  1.00  0.00           C
ATOM   2796 5C31 POPEC 152      34.647  10.337  33.414  1.00  0.00           C
ATOM   2799 6C31 POPEC 152      33.927   9.007  33.664  1.00  0.00           C
ATOM   2803  NH3 POPED 153      14.467  95.257  22.244  1.00  0.00           N
ATOM   2807  C12 POPED 153      15.317  96.287  21.544  1.00  0.00           C
ATOM   2810  C11 POPED 153      15.487  97.567  22.364  1.00  0.00           C
ATOM   2813  P   POPED 153      17.007  99.687  22.334  1.00  0.00           P
ATOM   2814  O13 POPED 153      18.427  99.777  21.954  1.00  0.00           O
ATOM   2815  O14 POPED 153      16.177 100.847  21.944  1.00  0.00           O
ATOM   2816  O11 POPED 153      16.887  99.507  23.904  1.00  0.00           O
ATOM   2817  O12 POPED 153      16.447  98.357  21.694  1.00  0.00           O
ATOM   2818  C1  POPED 153      16.477 100.647  24.684  1.00  0.00           C
ATOM   2821  C2  POPED 153      17.227 100.687  26.034  1.00  0.00           C
ATOM   2823  O21 POPED 153      16.857 101.907  26.714  1.00  0.00           O
ATOM   2824  C21 POPED 153      16.987 101.777  28.034  1.00  0.00           C
ATOM   2825  O22 POPED 153      17.017 100.717  28.624  1.00  0.00           O
ATOM   2826  C22 POPED 153      17.117 103.127  28.704  1.00  0.00           C
ATOM   2829  C3  POPED 153      18.767 100.687  25.824  1.00  0.00           C
ATOM   2832  O31 POPED 153      19.487 100.917  27.054  1.00  0.00           O
ATOM   2833  C31 POPED 153      20.767 100.537  27.074  1.00  0.00           C
ATOM   2834  O32 POPED 153      21.357  99.967  26.184  1.00  0.00           O
ATOM   2835  C32 POPED 153      21.377 101.077  28.374  1.00  0.00           C
ATOM   2838  C23 POPED 153      17.187 102.977  30.234  1.00  0.00           C
ATOM   2841  C24 POPED 153      17.437 104.287  30.984  1.00  0.00           C
ATOM   2844  C25 POPED 153      16.427 105.397  30.694  1.00  0.00           C
ATOM   2847  C26 POPED 153      17.027 106.677  30.084  1.00  0.00           C
ATOM   2850  C27 POPED 153      15.897 107.597  29.604  1.00  0.00           C
ATOM   2853  C28 POPED 153      16.407 108.927  29.004  1.00  0.00           C
ATOM   2856  C29 POPED 153      15.237 109.857  28.774  1.00  0.00           C
ATOM   2858 0C21 POPED 153      14.837 110.837  29.614  1.00  0.00           C
ATOM   2860 1C21 POPED 153      15.487 111.207  30.924  1.00  0.00           C
ATOM   2863 2C21 POPED 153      14.777 110.517  32.094  1.00  0.00           C
ATOM   2866 3C21 POPED 153      15.417 110.807  33.464  1.00  0.00           C
ATOM   2869 4C21 POPED 153      14.807 109.947  34.584  1.00  0.00           C
ATOM   2872 5C21 POPED 153      13.347 110.307  34.914  1.00  0.00           C
ATOM   2875 6C21 POPED 153      12.687 109.257  35.824  1.00  0.00           C
ATOM   2878 7C21 POPED 153      11.317 109.707  36.334  1.00  0.00           C
ATOM   2881 8C21 POPED 153      10.597 108.627  37.154  1.00  0.00           C
ATOM   2885  C33 POPED 153      20.877 100.357  29.654  1.00  0.00           C
ATOM   2888  C34 POPED 153      21.067 101.217  30.904  1.00  0.00           C
ATOM   2891  C35 POPED 153      20.447 100.627  32.184  1.00  0.00           C
ATOM   2894  C36 POPED 153      21.457  99.957  33.124  1.00  0.00           C
ATOM   2897  C37 POPED 153      20.867  99.777  34.534  1.00  0.00           C
ATOM   2900  C38 POPED 153      21.877  99.247  35.574  1.00  0.00           C
ATOM   2903  C39 POPED 153      21.337  99.347  37.014  1.00  0.00           C
ATOM   2906 0C31 POPED 153      22.397  99.757  38.044  1.00  0.00           C
ATOM   2909 1C31 POPED 153      23.137  98.577  38.694  1.00  0.00           C
ATOM   2912 2C31 POPED 153      24.297  99.067  39.574  1.00  0.00           C
ATOM   2915 3C31 POPED 153      24.747  98.057  40.654  1.00  0.00           C
ATOM   2918 4C31 POPED 153      23.787  98.017  41.854  1.00  0.00           C
ATOM   2921 5C31 POPED 153      24.337  97.207  43.044  1.00  0.00           C
ATOM   2924 6C31 POPED 153      23.527  97.387  44.334  1.00  0.00           C
ATOM   2928  NH3 POPEE 154      95.017  72.817  22.054  1.00  0.00           N
ATOM   2932  C12 POPEE 154      95.167  72.107  20.734  1.00  0.00           C
ATOM   2935  C11 POPEE 154      96.367  72.657  19.944  1.00  0.00           C
ATOM   2938  P   POPEE 154      98.477  71.587  21.214  1.00  0.00           P
ATOM   2939  O13 POPEE 154      98.147  70.317  20.524  1.00  0.00           O
ATOM   2940  O14 POPEE 154      99.867  72.057  21.234  1.00  0.00           O
ATOM   2941  O11 POPEE 154      97.927  71.637  22.694  1.00  0.00           O
ATOM   2942  O12 POPEE 154      97.557  72.747  20.714  1.00  0.00           O
ATOM   2943  C1  POPEE 154      98.287  70.667  23.674  1.00  0.00           C
ATOM   2946  C2  POPEE 154      97.107  70.467  24.674  1.00  0.00           C
ATOM   2948  O21 POPEE 154      96.047  69.877  23.944  1.00  0.00           O
ATOM   2949  C21 POPEE 154      95.737  68.577  23.994  1.00  0.00           C
ATOM   2950  O22 POPEE 154      94.847  68.097  23.304  1.00  0.00           O
ATOM   2951  C22 POPEE 154      96.547  67.707  24.984  1.00  0.00           C
ATOM   2954  C3  POPEE 154      96.567  71.797  25.244  1.00  0.00           C
ATOM   2957  O31 POPEE 154      97.047  72.047  26.584  1.00  0.00           O
ATOM   2958  C31 POPEE 154      98.137  72.807  26.664  1.00  0.00           C
ATOM   2959  O32 POPEE 154      98.787  73.227  25.724  1.00  0.00           O
ATOM   2960  C32 POPEE 154      98.297  73.237  28.124  1.00  0.00           C
ATOM   2963  C23 POPEE 154      95.977  67.687  26.424  1.00  0.00           C
ATOM   2966  C24 POPEE 154      96.657  66.637  27.324  1.00  0.00           C
ATOM   2969  C25 POPEE 154      95.897  66.347  28.634  1.00  0.00           C
ATOM   2972  C26 POPEE 154      95.977  67.477  29.674  1.00  0.00           C
ATOM   2975  C27 POPEE 154      96.617  67.067  31.014  1.00  0.00           C
ATOM   2978  C28 POPEE 154      96.407  68.137  32.114  1.00  0.00           C
ATOM   2981  C29 POPEE 154      96.767  67.687  33.514  1.00  0.00           C
ATOM   2983 0C21 POPEE 154      97.757  68.157  34.294  1.00  0.00           C
ATOM   2985 1C21 POPEE 154      98.777  69.207  33.914  1.00  0.00           C
ATOM   2988 2C21 POPEE 154      98.437  70.617  34.434  1.00  0.00           C
ATOM   2991 3C21 POPEE 154      98.857  70.867  35.894  1.00  0.00           C
ATOM   2994 4C21 POPEE 154      98.467  72.287  36.364  1.00  0.00           C
ATOM   2997 5C21 POPEE 154      99.217  72.767  37.624  1.00  0.00           C
ATOM   3000 6C21 POPEE 154      99.127  71.797  38.804  1.00  0.00           C
ATOM   3003 7C21 POPEE 154      99.897  72.297  40.034  1.00  0.00           C
ATOM   3006 8C21 POPEE 154      99.917  71.267  41.164  1.00  0.00           C
ATOM   3010  C33 POPEE 154      99.657  73.867  28.464  1.00  0.00           C
ATOM   3013  C34 POPEE 154      99.657  74.437  29.894  1.00  0.00           C
ATOM   3016  C35 POPEE 154     101.047  74.857  30.374  1.00  0.00           C
ATOM   3019  C36 POPEE 154     101.937  73.667  30.754  1.00  0.00           C
ATOM   3022  C37 POPEE 154     101.727  73.157  32.194  1.00  0.00           C
ATOM   3025  C38 POPEE 154     102.657  71.987  32.524  1.00  0.00           C
ATOM   3028  C39 POPEE 154     102.487  71.457  33.954  1.00  0.00           C
ATOM   3031 0C31 POPEE 154     103.227  72.287  35.014  1.00  0.00           C
ATOM   3034 1C31 POPEE 154     103.097  71.647  36.414  1.00  0.00           C
ATOM   3037 2C31 POPEE 154     103.987  72.267  37.494  1.00  0.00           C
ATOM   3040 3C31 POPEE 154     105.497  71.977  37.354  1.00  0.00           C
ATOM   3043 4C31 POPEE 154     105.847  70.477  37.344  1.00  0.00           C
ATOM   3046 5C31 POPEE 154     107.347  70.207  37.484  1.00  0.00           C
ATOM   3049 6C31 POPEE 154     107.707  68.717  37.404  1.00  0.00           C
ATOM   3053  NH3 POPEF 155     106.617 111.047  19.444  1.00  0.00           N
ATOM   3057  C12 POPEF 155     105.977 111.057  18.084  1.00  0.00           C
ATOM   3060  C11 POPEF 155     105.917 112.507  17.574  1.00  0.00           C
ATOM   3063  P   POPEF 155     103.557 113.637  17.644  1.00  0.00           P
ATOM   3064  O13 POPEF 155     103.757 114.887  16.884  1.00  0.00           O
ATOM   3065  O14 POPEF 155     102.997 112.497  16.884  1.00  0.00           O
ATOM   3066  O11 POPEF 155     102.667 113.997  18.894  1.00  0.00           O
ATOM   3067  O12 POPEF 155     104.937 113.217  18.324  1.00  0.00           O
ATOM   3068  C1  POPEF 155     103.177 114.887  19.894  1.00  0.00           C
ATOM   3071  C2  POPEF 155     102.357 114.737  21.194  1.00  0.00           C
ATOM   3073  O21 POPEF 155     102.977 115.527  22.244  1.00  0.00           O
ATOM   3074  C21 POPEF 155     102.677 116.817  22.204  1.00  0.00           C
ATOM   3075  O22 POPEF 155     101.727 117.307  21.604  1.00  0.00           O
ATOM   3076  C22 POPEF 155     103.707 117.647  22.984  1.00  0.00           C
ATOM   3079  C3  POPEF 155     102.257 113.237  21.594  1.00  0.00           C
ATOM   3082  O31 POPEF 155     101.027 112.957  22.274  1.00  0.00           O
ATOM   3083  C31 POPEF 155     100.917 112.717  23.564  1.00  0.00           C
ATOM   3084  O32 POPEF 155      99.897 112.317  24.104  1.00  0.00           O
ATOM   3085  C32 POPEF 155     102.157 113.087  24.374  1.00  0.00           C
ATOM   3088  C23 POPEF 155     103.847 117.407  24.514  1.00  0.00           C
ATOM   3091  C24 POPEF 155     104.997 116.457  24.904  1.00  0.00           C
ATOM   3094  C25 POPEF 155     105.717 116.867  26.204  1.00  0.00           C
ATOM   3097  C26 POPEF 155     104.877 116.837  27.504  1.00  0.00           C
ATOM   3100  C27 POPEF 155     105.687 117.437  28.664  1.00  0.00           C
ATOM   3103  C28 POPEF 155     105.107 117.307  30.084  1.00  0.00           C
ATOM   3106  C29 POPEF 155     106.147 117.757  31.084  1.00  0.00           C
ATOM   3108 0C21 POPEF 155     105.997 118.607  32.124  1.00  0.00           C
ATOM   3110 1C21 POPEF 155     104.757 119.307  32.594  1.00  0.00           C
ATOM   3113 2C21 POPEF 155     104.967 120.817  32.764  1.00  0.00           C
ATOM   3116 3C21 POPEF 155     103.877 121.467  33.644  1.00  0.00           C
ATOM   3119 4C21 POPEF 155     104.027 122.987  33.734  1.00  0.00           C
ATOM   3122 5C21 POPEF 155     103.057 123.647  34.734  1.00  0.00           C
ATOM   3125 6C21 POPEF 155     103.167 125.177  34.714  1.00  0.00           C
ATOM   3128 7C21 POPEF 155     102.237 125.887  35.694  1.00  0.00           C
ATOM   3131 8C21 POPEF 155     102.367 127.407  35.644  1.00  0.00           C
ATOM   3135  C33 POPEF 155     101.987 112.867  25.884  1.00  0.00           C
ATOM   3138  C34 POPEF 155     103.167 113.477  26.644  1.00  0.00           C
ATOM   3141  C35 POPEF 155     103.217 113.117  28.124  1.00  0.00           C
ATOM   3144  C36 POPEF 155     102.147 113.817  28.964  1.00  0.00           C
ATOM   3147  C37 POPEF 155     102.507 113.857  30.444  1.00  0.00           C
ATOM   3150  C38 POPEF 155     101.387 114.437  31.314  1.00  0.00           C
ATOM   3153  C39 POPEF 155     101.877 114.777  32.724  1.00  0.00           C
ATOM   3156 0C31 POPEF 155     101.577 113.647  33.714  1.00  0.00           C
ATOM   3159 1C31 POPEF 155     102.097 113.947  35.114  1.00  0.00           C
ATOM   3162 2C31 POPEF 155     101.377 113.127  36.184  1.00  0.00           C
ATOM   3165 3C31 POPEF 155     100.037 113.757  36.594  1.00  0.00           C
ATOM   3168 4C31 POPEF 155      99.307 112.917  37.644  1.00  0.00           C
ATOM   3171 5C31 POPEF 155      98.187 113.687  38.364  1.00  0.00           C
ATOM   3174 6C31 POPEF 155      97.437 112.797  39.354  1.00  0.00           C
ATOM   3178  NH3 POPEG 156      85.517  86.867  22.354  1.00  0.00           N
ATOM   3182  C12 POPEG 156      84.747  86.367  21.144  1.00  0.00           C
ATOM   3185  C11 POPEG 156      83.917  87.497  20.514  1.00  0.00           C
ATOM   3188  P   POPEG 156      81.507  86.667  19.914  1.00  0.00           P
ATOM   3189  O13 POPEG 156      80.737  87.917  20.104  1.00  0.00           O
ATOM   3190  O14 POPEG 156      80.997  85.727  18.894  1.00  0.00           O
ATOM   3191  O11 POPEG 156      81.727  85.907  21.284  1.00  0.00           O
ATOM   3192  O12 POPEG 156      82.997  86.997  19.524  1.00  0.00           O
ATOM   3193  C1  POPEG 156      80.677  85.837  22.254  1.00  0.00           C
ATOM   3196  C2  POPEG 156      81.177  85.637  23.704  1.00  0.00           C
ATOM   3198  O21 POPEG 156      80.167  86.177  24.574  1.00  0.00           O
ATOM   3199  C21 POPEG 156      80.007  85.507  25.704  1.00  0.00           C
ATOM   3200  O22 POPEG 156      80.417  84.377  25.924  1.00  0.00           O
ATOM   3201  C22 POPEG 156      79.337  86.437  26.714  1.00  0.00           C
ATOM   3204  C3  POPEG 156      82.497  86.417  23.914  1.00  0.00           C
ATOM   3207  O31 POPEG 156      82.637  86.957  25.254  1.00  0.00           O
ATOM   3208  C31 POPEG 156      83.507  87.957  25.274  1.00  0.00           C
ATOM   3209  O32 POPEG 156      84.267  88.217  24.354  1.00  0.00           O
ATOM   3210  C32 POPEG 156      83.367  88.757  26.554  1.00  0.00           C
ATOM   3213  C23 POPEG 156      79.817  86.167  28.154  1.00  0.00           C
ATOM   3216  C24 POPEG 156      79.097  87.007  29.214  1.00  0.00           C
ATOM   3219  C25 POPEG 156      79.197  86.357  30.604  1.00  0.00           C
ATOM   3222  C26 POPEG 156      78.477  87.167  31.694  1.00  0.00           C
ATOM   3225  C27 POPEG 156      78.097  86.387  32.954  1.00  0.00           C
ATOM   3228  C28 POPEG 156      79.277  86.057  33.874  1.00  0.00           C
ATOM   3231  C29 POPEG 156      78.777  85.547  35.204  1.00  0.00           C
ATOM   3233 0C21 POPEG 156      78.917  86.157  36.404  1.00  0.00           C
ATOM   3235 1C21 POPEG 156      79.637  87.457  36.674  1.00  0.00           C
ATOM   3238 2C21 POPEG 156      81.087  87.217  37.124  1.00  0.00           C
ATOM   3241 3C21 POPEG 156      81.237  86.487  38.474  1.00  0.00           C
ATOM   3244 4C21 POPEG 156      82.707  86.197  38.784  1.00  0.00           C
ATOM   3247 5C21 POPEG 156      82.937  85.497  40.124  1.00  0.00           C
ATOM   3250 6C21 POPEG 156      84.437  85.437  40.464  1.00  0.00           C
ATOM   3253 7C21 POPEG 156      84.737  85.157  41.944  1.00  0.00           C
ATOM   3256 8C21 POPEG 156      86.227  85.237  42.284  1.00  0.00           C
ATOM   3260  C33 POPEG 156      82.677  90.097  26.224  1.00  0.00           C
ATOM   3263  C34 POPEG 156      82.667  91.087  27.394  1.00  0.00           C
ATOM   3266  C35 POPEG 156      81.757  90.697  28.564  1.00  0.00           C
ATOM   3269  C36 POPEG 156      82.437  89.827  29.644  1.00  0.00           C
ATOM   3272  C37 POPEG 156      81.637  89.837  30.944  1.00  0.00           C
ATOM   3275  C38 POPEG 156      82.357  89.207  32.144  1.00  0.00           C
ATOM   3278  C39 POPEG 156      81.757  89.647  33.494  1.00  0.00           C
ATOM   3281 0C31 POPEG 156      82.067  91.107  33.834  1.00  0.00           C
ATOM   3284 1C31 POPEG 156      81.577  91.557  35.224  1.00  0.00           C
ATOM   3287 2C31 POPEG 156      81.577  93.087  35.364  1.00  0.00           C
ATOM   3290 3C31 POPEG 156      81.667  93.587  36.814  1.00  0.00           C
ATOM   3293 4C31 POPEG 156      83.117  93.707  37.284  1.00  0.00           C
ATOM   3296 5C31 POPEG 156      83.277  94.157  38.734  1.00  0.00           C
ATOM   3299 6C31 POPEG 156      84.757  94.257  39.154  1.00  0.00           C
ATOM   3303  NH3 POPEH 157      63.047  62.707  25.864  1.00  0.00           N
ATOM   3307  C12 POPEH 157      63.347  61.957  24.604  1.00  0.00           C
ATOM   3310  C11 POPEH 157      63.147  62.847  23.364  1.00  0.00           C
ATOM   3313  P   POPEH 157      64.847  64.797  23.934  1.00  0.00           P
ATOM   3314  O13 POPEH 157      65.417  65.467  22.764  1.00  0.00           O
ATOM   3315  O14 POPEH 157      64.697  65.587  25.184  1.00  0.00           O
ATOM   3316  O11 POPEH 157      65.727  63.527  24.254  1.00  0.00           O
ATOM   3317  O12 POPEH 157      63.407  64.227  23.614  1.00  0.00           O
ATOM   3318  C1  POPEH 157      66.717  63.587  25.304  1.00  0.00           C
ATOM   3321  C2  POPEH 157      67.177  62.157  25.764  1.00  0.00           C
ATOM   3323  O21 POPEH 157      67.467  62.067  27.174  1.00  0.00           O
ATOM   3324  C21 POPEH 157      66.527  62.337  28.054  1.00  0.00           C
ATOM   3325  O22 POPEH 157      65.387  62.697  27.824  1.00  0.00           O
ATOM   3326  C22 POPEH 157      67.137  62.207  29.454  1.00  0.00           C
ATOM   3329  C3  POPEH 157      68.407  61.657  24.934  1.00  0.00           C
ATOM   3332  O31 POPEH 157      69.637  61.537  25.694  1.00  0.00           O
ATOM   3333  C31 POPEH 157      70.237  62.677  25.994  1.00  0.00           C
ATOM   3334  O32 POPEH 157      69.867  63.787  25.684  1.00  0.00           O
ATOM   3335  C32 POPEH 157      71.517  62.417  26.774  1.00  0.00           C
ATOM   3338  C23 POPEH 157      66.467  63.127  30.504  1.00  0.00           C
ATOM   3341  C24 POPEH 157      67.447  63.987  31.314  1.00  0.00           C
ATOM   3344  C25 POPEH 157      66.687  64.957  32.234  1.00  0.00           C
ATOM   3347  C26 POPEH 157      67.527  66.157  32.704  1.00  0.00           C
ATOM   3350  C27 POPEH 157      66.667  67.187  33.454  1.00  0.00           C
ATOM   3353  C28 POPEH 157      67.337  68.557  33.734  1.00  0.00           C
ATOM   3356  C29 POPEH 157      68.507  68.487  34.674  1.00  0.00           C
ATOM   3358 0C21 POPEH 157      68.447  68.667  36.004  1.00  0.00           C
ATOM   3360 1C21 POPEH 157      67.197  68.917  36.824  1.00  0.00           C
ATOM   3363 2C21 POPEH 157      67.047  67.907  37.984  1.00  0.00           C
ATOM   3366 3C21 POPEH 157      68.067  68.137  39.114  1.00  0.00           C
ATOM   3369 4C21 POPEH 157      67.937  67.097  40.244  1.00  0.00           C
ATOM   3372 5C21 POPEH 157      69.207  66.977  41.104  1.00  0.00           C
ATOM   3375 6C21 POPEH 157      69.427  68.167  42.044  1.00  0.00           C
ATOM   3378 7C21 POPEH 157      70.597  67.957  43.024  1.00  0.00           C
ATOM   3381 8C21 POPEH 157      70.607  68.987  44.154  1.00  0.00           C
ATOM   3385  C33 POPEH 157      71.247  62.027  28.244  1.00  0.00           C
ATOM   3388  C34 POPEH 157      72.537  61.617  28.944  1.00  0.00           C
ATOM   3391  C35 POPEH 157      72.327  60.907  30.284  1.00  0.00           C
ATOM   3394  C36 POPEH 157      72.097  61.827  31.494  1.00  0.00           C
ATOM   3397  C37 POPEH 157      72.247  61.007  32.774  1.00  0.00           C
ATOM   3400  C38 POPEH 157      72.277  61.827  34.064  1.00  0.00           C
ATOM   3403  C39 POPEH 157      72.617  60.937  35.264  1.00  0.00           C
ATOM   3406 0C31 POPEH 157      72.957  61.737  36.524  1.00  0.00           C
ATOM   3409 1C31 POPEH 157      73.157  60.827  37.744  1.00  0.00           C
ATOM   3412 2C31 POPEH 157      73.887  61.507  38.894  1.00  0.00           C
ATOM   3415 3C31 POPEH 157      73.737  60.747  40.214  1.00  0.00           C
ATOM   3418 4C31 POPEH 157      74.597  61.337  41.334  1.00  0.00           C
ATOM   3421 5C31 POPEH 157      74.267  60.757  42.704  1.00  0.00           C
ATOM   3424 6C31 POPEH 157      75.067  61.397  43.844  1.00  0.00           C
ATOM   3428  NH3 POPEI 158     104.717  72.277  18.174  1.00  0.00           N
ATOM   3432  C12 POPEI 158     105.127  72.987  16.914  1.00  0.00           C
ATOM   3435  C11 POPEI 158     106.287  73.967  17.164  1.00  0.00           C
ATOM   3438  P   POPEI 158     107.047  75.997  18.564  1.00  0.00           P
ATOM   3439  O13 POPEI 158     107.487  76.787  17.394  1.00  0.00           O
ATOM   3440  O14 POPEI 158     106.647  76.807  19.724  1.00  0.00           O
ATOM   3441  O11 POPEI 158     108.267  75.077  18.954  1.00  0.00           O
ATOM   3442  O12 POPEI 158     105.937  74.937  18.164  1.00  0.00           O
ATOM   3443  C1  POPEI 158     109.507  75.667  19.364  1.00  0.00           C
ATOM   3446  C2  POPEI 158     109.427  76.147  20.834  1.00  0.00           C
ATOM   3448  O21 POPEI 158     110.657  76.777  21.194  1.00  0.00           O
ATOM   3449  C21 POPEI 158     111.527  76.297  22.044  1.00  0.00           C
ATOM   3450  O22 POPEI 158     111.607  75.157  22.454  1.00  0.00           O
ATOM   3451  C22 POPEI 158     112.537  77.427  22.334  1.00  0.00           C
ATOM   3454  C3  POPEI 158     108.857  75.017  21.744  1.00  0.00           C
ATOM   3457  O31 POPEI 158     108.877  75.307  23.154  1.00  0.00           O
ATOM   3458  C31 POPEI 158     108.177  76.307  23.614  1.00  0.00           C
ATOM   3459  O32 POPEI 158     107.567  77.157  22.994  1.00  0.00           O
ATOM   3460  C32 POPEI 158     108.297  76.197  25.134  1.00  0.00           C
ATOM   3463  C23 POPEI 158     112.627  77.937  23.784  1.00  0.00           C
ATOM   3466  C24 POPEI 158     111.467  78.877  24.134  1.00  0.00           C
ATOM   3469  C25 POPEI 158     111.707  79.687  25.424  1.00  0.00           C
ATOM   3472  C26 POPEI 158     110.597  79.467  26.454  1.00  0.00           C
ATOM   3475  C27 POPEI 158     110.657  80.427  27.644  1.00  0.00           C
ATOM   3478  C28 POPEI 158     109.557  80.117  28.674  1.00  0.00           C
ATOM   3481  C29 POPEI 158     109.667  80.957  29.914  1.00  0.00           C
ATOM   3483 0C21 POPEI 158     108.657  81.407  30.674  1.00  0.00           C
ATOM   3485 1C21 POPEI 158     107.177  81.157  30.494  1.00  0.00           C
ATOM   3488 2C21 POPEI 158     106.547  80.397  31.684  1.00  0.00           C
ATOM   3491 3C21 POPEI 158     106.687  81.117  33.034  1.00  0.00           C
ATOM   3494 4C21 POPEI 158     106.237  80.257  34.224  1.00  0.00           C
ATOM   3497 5C21 POPEI 158     106.657  80.897  35.554  1.00  0.00           C
ATOM   3500 6C21 POPEI 158     106.267  80.057  36.774  1.00  0.00           C
ATOM   3503 7C21 POPEI 158     106.817  80.677  38.074  1.00  0.00           C
ATOM   3506 8C21 POPEI 158     106.527  79.847  39.324  1.00  0.00           C
ATOM   3510  C33 POPEI 158     107.467  77.227  25.934  1.00  0.00           C
ATOM   3513  C34 POPEI 158     107.847  77.167  27.424  1.00  0.00           C
ATOM   3516  C35 POPEI 158     107.877  75.747  28.014  1.00  0.00           C
ATOM   3519  C36 POPEI 158     108.397  75.717  29.454  1.00  0.00           C
ATOM   3522  C37 POPEI 158     108.677  74.277  29.914  1.00  0.00           C
ATOM   3525  C38 POPEI 158     109.337  74.227  31.294  1.00  0.00           C
ATOM   3528  C39 POPEI 158     109.457  72.807  31.854  1.00  0.00           C
ATOM   3531 0C31 POPEI 158     108.117  72.217  32.324  1.00  0.00           C
ATOM   3534 1C31 POPEI 158     108.317  70.927  33.124  1.00  0.00           C
ATOM   3537 2C31 POPEI 158     107.057  70.457  33.874  1.00  0.00           C
ATOM   3540 3C31 POPEI 158     105.857  70.087  32.984  1.00  0.00           C
ATOM   3543 4C31 POPEI 158     106.147  68.937  32.004  1.00  0.00           C
ATOM   3546 5C31 POPEI 158     104.867  68.397  31.344  1.00  0.00           C
ATOM   3549 6C31 POPEI 158     105.117  67.267  30.344  1.00  0.00           C
ATOM   3553  NH3 POPEJ 159       5.963  12.857  62.104  1.00  0.00           N
ATOM   3557  C12 POPEJ 159       7.347  13.417  61.874  1.00  0.00           C
ATOM   3560  C11 POPEJ 159       8.247  13.327  63.134  1.00  0.00           C
ATOM   3563  P   POPEJ 159       7.997  10.877  64.064  1.00  0.00           P
ATOM   3564  O13 POPEJ 159       6.707  11.467  64.524  1.00  0.00           O
ATOM   3565  O14 POPEJ 159       8.857  10.167  65.024  1.00  0.00           O
ATOM   3566  O11 POPEJ 159       7.657   9.927  62.834  1.00  0.00           O
ATOM   3567  O12 POPEJ 159       8.817  12.027  63.334  1.00  0.00           O
ATOM   3568  C1  POPEJ 159       6.857   8.777  63.164  1.00  0.00           C
ATOM   3571  C2  POPEJ 159       6.337   8.037  61.904  1.00  0.00           C
ATOM   3573  O21 POPEJ 159       5.423   8.897  61.204  1.00  0.00           O
ATOM   3574  C21 POPEJ 159       5.923   9.767  60.294  1.00  0.00           C
ATOM   3575  O22 POPEJ 159       5.493  10.907  60.154  1.00  0.00           O
ATOM   3576  C22 POPEJ 159       6.987   9.147  59.394  1.00  0.00           C
ATOM   3579  C3  POPEJ 159       5.633   6.717  62.344  1.00  0.00           C
ATOM   3582  O31 POPEJ 159       4.863   6.077  61.314  1.00  0.00           O
ATOM   3583  C31 POPEJ 159       5.573   5.397  60.404  1.00  0.00           C
ATOM   3584  O32 POPEJ 159       6.787   5.367  60.334  1.00  0.00           O
ATOM   3585  C32 POPEJ 159       4.603   4.627  59.494  1.00  0.00           C
ATOM   3588  C23 POPEJ 159       7.187   9.917  58.054  1.00  0.00           C
ATOM   3591  C24 POPEJ 159       8.137   9.137  57.124  1.00  0.00           C
ATOM   3594  C25 POPEJ 159       8.777   9.987  56.014  1.00  0.00           C
ATOM   3597  C26 POPEJ 159       7.967  10.097  54.704  1.00  0.00           C
ATOM   3600  C27 POPEJ 159       7.957   8.847  53.804  1.00  0.00           C
ATOM   3603  C28 POPEJ 159       7.377   9.157  52.414  1.00  0.00           C
ATOM   3606  C29 POPEJ 159       7.297   7.997  51.454  1.00  0.00           C
ATOM   3608 0C21 POPEJ 159       8.237   7.707  50.524  1.00  0.00           C
ATOM   3610 1C21 POPEJ 159       9.557   8.427  50.394  1.00  0.00           C
ATOM   3613 2C21 POPEJ 159      10.497   7.767  49.364  1.00  0.00           C
ATOM   3616 3C21 POPEJ 159      10.177   8.147  47.914  1.00  0.00           C
ATOM   3619 4C21 POPEJ 159      11.087   7.437  46.914  1.00  0.00           C
ATOM   3622 5C21 POPEJ 159      10.757   5.947  46.814  1.00  0.00           C
ATOM   3625 6C21 POPEJ 159      11.437   5.257  45.634  1.00  0.00           C
ATOM   3628 7C21 POPEJ 159      10.627   4.057  45.144  1.00  0.00           C
ATOM   3631 8C21 POPEJ 159      11.267   3.397  43.924  1.00  0.00           C
ATOM   3635  C33 POPEJ 159       5.173   4.247  58.094  1.00  0.00           C
ATOM   3638  C34 POPEJ 159       4.563   5.077  56.954  1.00  0.00           C
ATOM   3641  C35 POPEJ 159       4.943   4.567  55.544  1.00  0.00           C
ATOM   3644  C36 POPEJ 159       4.103   5.247  54.454  1.00  0.00           C
ATOM   3647  C37 POPEJ 159       4.343   4.737  53.024  1.00  0.00           C
ATOM   3650  C38 POPEJ 159       3.483   5.527  52.024  1.00  0.00           C
ATOM   3653  C39 POPEJ 159       3.473   4.987  50.594  1.00  0.00           C
ATOM   3656 0C31 POPEJ 159       2.573   5.817  49.664  1.00  0.00           C
ATOM   3659 1C31 POPEJ 159       2.473   5.217  48.264  1.00  0.00           C
ATOM   3662 2C31 POPEJ 159       1.843   6.137  47.214  1.00  0.00           C
ATOM   3665 3C31 POPEJ 159       0.313   6.097  47.164  1.00  0.00           C
ATOM   3668 4C31 POPEJ 159      -0.227   7.087  46.124  1.00  0.00           C
ATOM   3671 5C31 POPEJ 159      -1.747   6.997  45.944  1.00  0.00           C
ATOM   3674 6C31 POPEJ 159      -2.257   7.977  44.894  1.00  0.00           C
ATOM   3678  NH3 POPEK 160     119.497  72.697  18.404  1.00  0.00           N
ATOM   3682  C12 POPEK 160     120.807  71.957  18.604  1.00  0.00           C
ATOM   3685  C11 POPEK 160     122.037  72.897  18.554  1.00  0.00           C
ATOM   3688  P   POPEK 160     124.067  73.337  20.154  1.00  0.00           P
ATOM   3689  O13 POPEK 160     124.917  72.527  21.074  1.00  0.00           O
ATOM   3690  O14 POPEK 160     124.777  74.207  19.194  1.00  0.00           O
ATOM   3691  O11 POPEK 160     123.107  74.257  21.004  1.00  0.00           O
ATOM   3692  O12 POPEK 160     123.057  72.387  19.394  1.00  0.00           O
ATOM   3693  C1  POPEK 160     121.977  73.797  21.734  1.00  0.00           C
ATOM   3696  C2  POPEK 160     122.397  73.187  23.074  1.00  0.00           C
ATOM   3698  O21 POPEK 160     121.257  72.677  23.764  1.00  0.00           O
ATOM   3699  C21 POPEK 160     120.477  73.447  24.464  1.00  0.00           C
ATOM   3700  O22 POPEK 160     120.537  74.657  24.584  1.00  0.00           O
ATOM   3701  C22 POPEK 160     119.387  72.537  25.054  1.00  0.00           C
ATOM   3704  C3  POPEK 160     123.267  74.177  23.894  1.00  0.00           C
ATOM   3707  O31 POPEK 160     123.517  73.667  25.214  1.00  0.00           O
ATOM   3708  C31 POPEK 160     124.777  73.437  25.514  1.00  0.00           C
ATOM   3709  O32 POPEK 160     125.747  73.827  24.894  1.00  0.00           O
ATOM   3710  C32 POPEK 160     124.877  72.577  26.754  1.00  0.00           C
ATOM   3713  C23 POPEK 160     118.527  73.207  26.144  1.00  0.00           C
ATOM   3716  C24 POPEK 160     117.177  72.487  26.354  1.00  0.00           C
ATOM   3719  C25 POPEK 160     117.287  70.997  26.744  1.00  0.00           C
ATOM   3722  C26 POPEK 160     117.977  70.737  28.094  1.00  0.00           C
ATOM   3725  C27 POPEK 160     117.177  71.227  29.314  1.00  0.00           C
ATOM   3728  C28 POPEK 160     117.957  71.017  30.624  1.00  0.00           C
ATOM   3731  C29 POPEK 160     117.127  71.397  31.824  1.00  0.00           C
ATOM   3733 0C21 POPEK 160     116.677  70.577  32.794  1.00  0.00           C
ATOM   3735 1C21 POPEK 160     116.897  69.087  32.904  1.00  0.00           C
ATOM   3738 2C21 POPEK 160     117.927  68.737  33.994  1.00  0.00           C
ATOM   3741 3C21 POPEK 160     117.527  69.207  35.394  1.00  0.00           C
ATOM   3744 4C21 POPEK 160     118.497  68.727  36.474  1.00  0.00           C
ATOM   3747 5C21 POPEK 160     118.147  69.287  37.864  1.00  0.00           C
ATOM   3750 6C21 POPEK 160     118.647  68.407  39.014  1.00  0.00           C
ATOM   3753 7C21 POPEK 160     118.497  69.117  40.364  1.00  0.00           C
ATOM   3756 8C21 POPEK 160     118.747  68.247  41.584  1.00  0.00           C
ATOM   3760  C33 POPEK 160     124.337  73.257  28.024  1.00  0.00           C
ATOM   3763  C34 POPEK 160     124.817  72.517  29.274  1.00  0.00           C
ATOM   3766  C35 POPEK 160     124.817  73.387  30.544  1.00  0.00           C
ATOM   3769  C36 POPEK 160     125.677  72.777  31.654  1.00  0.00           C
ATOM   3772  C37 POPEK 160     125.147  71.437  32.164  1.00  0.00           C
ATOM   3775  C38 POPEK 160     126.147  70.717  33.064  1.00  0.00           C
ATOM   3778  C39 POPEK 160     125.657  70.517  34.504  1.00  0.00           C
ATOM   3781 0C31 POPEK 160     125.897  71.747  35.394  1.00  0.00           C
ATOM   3784 1C31 POPEK 160     125.767  71.397  36.884  1.00  0.00           C
ATOM   3787 2C31 POPEK 160     126.337  72.487  37.794  1.00  0.00           C
ATOM   3790 3C31 POPEK 160     126.197  72.167  39.284  1.00  0.00           C
ATOM   3793 4C31 POPEK 160     126.917  70.877  39.704  1.00  0.00           C
ATOM   3796 5C31 POPEK 160     126.787  70.557  41.194  1.00  0.00           C
ATOM   3799 6C31 POPEK 160     127.497  69.257  41.574  1.00  0.00           C
ATOM   3803  NH3 POPEL 161      55.577 123.447  21.504  1.00  0.00           N
ATOM   3807  C12 POPEL 161      54.707 124.017  22.604  1.00  0.00           C
ATOM   3810  C11 POPEL 161      54.937 125.527  22.744  1.00  0.00           C
ATOM   3813  P   POPEL 161      54.527 127.477  24.444  1.00  0.00           P
ATOM   3814  O13 POPEL 161      55.917 127.647  24.914  1.00  0.00           O
ATOM   3815  O14 POPEL 161      54.157 128.401  23.354  1.00  0.00           O
ATOM   3816  O11 POPEL 161      53.487 127.657  25.604  1.00  0.00           O
ATOM   3817  O12 POPEL 161      54.267 125.997  23.914  1.00  0.00           O
ATOM   3818  C1  POPEL 161      52.087 127.627  25.324  1.00  0.00           C
ATOM   3821  C2  POPEL 161      51.337 128.561  26.314  1.00  0.00           C
ATOM   3823  O21 POPEL 161      51.647 128.267  27.694  1.00  0.00           O
ATOM   3824  C21 POPEL 161      51.297 127.077  28.134  1.00  0.00           C
ATOM   3825  O22 POPEL 161      50.737 126.197  27.494  1.00  0.00           O
ATOM   3826  C22 POPEL 161      51.687 126.957  29.614  1.00  0.00           C
ATOM   3829  C3  POPEL 161      49.807 128.681  26.044  1.00  0.00           C
ATOM   3832  O31 POPEL 161      49.307 129.931  26.564  1.00  0.00           O
ATOM   3833  C31 POPEL 161      48.807 129.851  27.804  1.00  0.00           C
ATOM   3834  O32 POPEL 161      48.647 128.831  28.434  1.00  0.00           O
ATOM   3835  C32 POPEL 161      48.537 131.281  28.304  1.00  0.00           C
ATOM   3838  C23 POPEL 161      50.457 126.607  30.494  1.00  0.00           C
ATOM   3841  C24 POPEL 161      50.797 126.417  31.974  1.00  0.00           C
ATOM   3844  C25 POPEL 161      49.547 126.267  32.864  1.00  0.00           C
ATOM   3847  C26 POPEL 161      49.877 125.847  34.304  1.00  0.00           C
ATOM   3850  C27 POPEL 161      48.667 125.957  35.254  1.00  0.00           C
ATOM   3853  C28 POPEL 161      48.997 125.557  36.714  1.00  0.00           C
ATOM   3856  C29 POPEL 161      49.137 124.067  36.884  1.00  0.00           C
ATOM   3858 0C21 POPEL 161      48.557 123.297  37.834  1.00  0.00           C
ATOM   3860 1C21 POPEL 161      47.657 123.747  38.954  1.00  0.00           C
ATOM   3863 2C21 POPEL 161      46.457 122.797  39.124  1.00  0.00           C
ATOM   3866 3C21 POPEL 161      45.607 123.177  40.344  1.00  0.00           C
ATOM   3869 4C21 POPEL 161      44.557 122.127  40.734  1.00  0.00           C
ATOM   3872 5C21 POPEL 161      45.157 120.877  41.404  1.00  0.00           C
ATOM   3875 6C21 POPEL 161      44.087 119.837  41.724  1.00  0.00           C
ATOM   3878 7C21 POPEL 161      44.547 118.617  42.524  1.00  0.00           C
ATOM   3881 8C21 POPEL 161      43.367 117.697  42.884  1.00  0.00           C
ATOM   3885  C33 POPEL 161      48.137 131.351  29.794  1.00  0.00           C
ATOM   3888  C34 POPEL 161      49.317 131.071  30.744  1.00  0.00           C
ATOM   3891  C35 POPEL 161      48.887 131.011  32.214  1.00  0.00           C
ATOM   3894  C36 POPEL 161      50.037 130.531  33.124  1.00  0.00           C
ATOM   3897  C37 POPEL 161      49.657 130.441  34.604  1.00  0.00           C
ATOM   3900  C38 POPEL 161      50.777 129.811  35.454  1.00  0.00           C
ATOM   3903  C39 POPEL 161      50.387 129.551  36.914  1.00  0.00           C
ATOM   3906 0C31 POPEL 161      50.307 130.811  37.784  1.00  0.00           C
ATOM   3909 1C31 POPEL 161      50.067 130.481  39.264  1.00  0.00           C
ATOM   3912 2C31 POPEL 161      49.797 131.711  40.154  1.00  0.00           C
ATOM   3915 3C31 POPEL 161      51.037 132.561  40.454  1.00  0.00           C
ATOM   3918 4C31 POPEL 161      50.707 133.751  41.384  1.00  0.00           C
ATOM   3921 5C31 POPEL 161      51.947 134.481  41.904  1.00  0.00           C
ATOM   3924 6C31 POPEL 161      51.607 135.671  42.804  1.00  0.00           C
ATOM   3928  NH3 POPEM 162      30.707  40.927  26.184  1.00  0.00           N
ATOM   3932  C12 POPEM 162      31.367  41.937  25.284  1.00  0.00           C
ATOM   3935  C11 POPEM 162      31.307  41.457  23.834  1.00  0.00           C
ATOM   3938  P   POPEM 162      33.617  41.747  22.734  1.00  0.00           P
ATOM   3939  O13 POPEM 162      33.617  40.347  22.284  1.00  0.00           O
ATOM   3940  O14 POPEM 162      34.297  42.747  21.884  1.00  0.00           O
ATOM   3941  O11 POPEM 162      34.297  41.837  24.154  1.00  0.00           O
ATOM   3942  O12 POPEM 162      32.157  42.257  23.024  1.00  0.00           O
ATOM   3943  C1  POPEM 162      35.387  41.027  24.574  1.00  0.00           C
ATOM   3946  C2  POPEM 162      34.987  40.087  25.744  1.00  0.00           C
ATOM   3948  O21 POPEM 162      34.877  40.877  26.944  1.00  0.00           O
ATOM   3949  C21 POPEM 162      33.857  40.627  27.734  1.00  0.00           C
ATOM   3950  O22 POPEM 162      32.887  39.927  27.474  1.00  0.00           O
ATOM   3951  C22 POPEM 162      34.047  41.367  29.064  1.00  0.00           C
ATOM   3954  C3  POPEM 162      36.067  38.987  25.954  1.00  0.00           C
ATOM   3957  O31 POPEM 162      35.577  37.957  26.834  1.00  0.00           O
ATOM   3958  C31 POPEM 162      36.467  37.407  27.654  1.00  0.00           C
ATOM   3959  O32 POPEM 162      37.657  37.657  27.724  1.00  0.00           O
ATOM   3960  C32 POPEM 162      35.677  36.497  28.604  1.00  0.00           C
ATOM   3963  C23 POPEM 162      32.837  41.187  30.014  1.00  0.00           C
ATOM   3966  C24 POPEM 162      32.837  42.157  31.204  1.00  0.00           C
ATOM   3969  C25 POPEM 162      34.107  42.117  32.054  1.00  0.00           C
ATOM   3972  C26 POPEM 162      34.037  43.137  33.204  1.00  0.00           C
ATOM   3975  C27 POPEM 162      35.347  43.187  34.004  1.00  0.00           C
ATOM   3978  C28 POPEM 162      35.297  44.247  35.114  1.00  0.00           C
ATOM   3981  C29 POPEM 162      36.677  44.497  35.674  1.00  0.00           C
ATOM   3983 0C21 POPEM 162      37.067  44.297  36.944  1.00  0.00           C
ATOM   3985 1C21 POPEM 162      36.207  43.817  38.074  1.00  0.00           C
ATOM   3988 2C21 POPEM 162      36.727  44.247  39.464  1.00  0.00           C
ATOM   3991 3C21 POPEM 162      38.087  43.647  39.864  1.00  0.00           C
ATOM   3994 4C21 POPEM 162      38.487  44.047  41.294  1.00  0.00           C
ATOM   3997 5C21 POPEM 162      39.817  43.437  41.774  1.00  0.00           C
ATOM   4000 6C21 POPEM 162      40.057  43.767  43.254  1.00  0.00           C
ATOM   4003 7C21 POPEM 162      41.427  43.337  43.774  1.00  0.00           C
ATOM   4006 8C21 POPEM 162      41.667  43.777  45.214  1.00  0.00           C
ATOM   4010  C33 POPEM 162      34.777  37.347  29.514  1.00  0.00           C
ATOM   4013  C34 POPEM 162      34.247  36.627  30.764  1.00  0.00           C
ATOM   4016  C35 POPEM 162      33.477  37.607  31.644  1.00  0.00           C
ATOM   4019  C36 POPEM 162      32.947  37.017  32.964  1.00  0.00           C
ATOM   4022  C37 POPEM 162      33.277  37.897  34.184  1.00  0.00           C
ATOM   4025  C38 POPEM 162      34.627  37.547  34.834  1.00  0.00           C
ATOM   4028  C39 POPEM 162      34.527  36.287  35.714  1.00  0.00           C
ATOM   4031 0C31 POPEM 162      35.857  35.887  36.354  1.00  0.00           C
ATOM   4034 1C31 POPEM 162      35.727  34.597  37.174  1.00  0.00           C
ATOM   4037 2C31 POPEM 162      37.077  34.007  37.614  1.00  0.00           C
ATOM   4040 3C31 POPEM 162      37.867  34.927  38.554  1.00  0.00           C
ATOM   4043 4C31 POPEM 162      39.227  34.327  38.934  1.00  0.00           C
ATOM   4046 5C31 POPEM 162      40.067  35.277  39.804  1.00  0.00           C
ATOM   4049 6C31 POPEM 162      41.417  34.697  40.204  1.00  0.00           C
ATOM   4053  NH3 POPEN 163      78.447 120.927  64.884  1.00  0.00           N
ATOM   4057  C12 POPEN 163      77.157 121.357  64.254  1.00  0.00           C
ATOM   4060  C11 POPEN 163      76.127 120.237  64.264  1.00  0.00           C
ATOM   4063  P   POPEN 163      73.597 120.017  63.874  1.00  0.00           P
ATOM   4064  O13 POPEN 163      73.767 118.937  64.884  1.00  0.00           O
ATOM   4065  O14 POPEN 163      72.477 120.927  64.144  1.00  0.00           O
ATOM   4066  O11 POPEN 163      73.457 119.407  62.424  1.00  0.00           O
ATOM   4067  O12 POPEN 163      74.927 120.817  63.774  1.00  0.00           O
ATOM   4068  C1  POPEN 163      73.397 120.357  61.344  1.00  0.00           C
ATOM   4071  C2  POPEN 163      73.377 119.617  59.994  1.00  0.00           C
ATOM   4073  O21 POPEN 163      73.627 120.527  58.894  1.00  0.00           O
ATOM   4074  C21 POPEN 163      72.637 121.237  58.394  1.00  0.00           C
ATOM   4075  O22 POPEN 163      71.457 121.167  58.684  1.00  0.00           O
ATOM   4076  C22 POPEN 163      73.227 122.257  57.404  1.00  0.00           C
ATOM   4079  C3  POPEN 163      72.157 118.667  59.854  1.00  0.00           C
ATOM   4082  O31 POPEN 163      72.247 117.967  58.614  1.00  0.00           O
ATOM   4083  C31 POPEN 163      71.427 116.937  58.514  1.00  0.00           C
ATOM   4084  O32 POPEN 163      70.527 116.677  59.304  1.00  0.00           O
ATOM   4085  C32 POPEN 163      71.857 116.137  57.294  1.00  0.00           C
ATOM   4088  C23 POPEN 163      72.237 123.397  57.054  1.00  0.00           C
ATOM   4091  C24 POPEN 163      72.917 124.667  56.514  1.00  0.00           C
ATOM   4094  C25 POPEN 163      73.737 125.397  57.604  1.00  0.00           C
ATOM   4097  C26 POPEN 163      74.027 126.887  57.324  1.00  0.00           C
ATOM   4100  C27 POPEN 163      75.457 127.207  56.864  1.00  0.00           C
ATOM   4103  C28 POPEN 163      75.567 127.617  55.384  1.00  0.00           C
ATOM   4106  C29 POPEN 163      75.557 126.447  54.424  1.00  0.00           C
ATOM   4108 0C21 POPEN 163      76.557 126.107  53.574  1.00  0.00           C
ATOM   4110 1C21 POPEN 163      77.877 126.817  53.444  1.00  0.00           C
ATOM   4113 2C21 POPEN 163      78.937 126.277  54.414  1.00  0.00           C
ATOM   4116 3C21 POPEN 163      79.677 125.047  53.864  1.00  0.00           C
ATOM   4119 4C21 POPEN 163      80.897 125.447  53.014  1.00  0.00           C
ATOM   4122 5C21 POPEN 163      81.487 124.277  52.204  1.00  0.00           C
ATOM   4125 6C21 POPEN 163      82.577 124.747  51.234  1.00  0.00           C
ATOM   4128 7C21 POPEN 163      83.067 123.637  50.304  1.00  0.00           C
ATOM   4131 8C21 POPEN 163      84.087 124.127  49.274  1.00  0.00           C
ATOM   4135  C33 POPEN 163      71.037 114.847  57.064  1.00  0.00           C
ATOM   4138  C34 POPEN 163      71.717 113.977  56.004  1.00  0.00           C
ATOM   4141  C35 POPEN 163      70.937 112.717  55.644  1.00  0.00           C
ATOM   4144  C36 POPEN 163      69.697 112.997  54.784  1.00  0.00           C
ATOM   4147  C37 POPEN 163      69.207 111.707  54.104  1.00  0.00           C
ATOM   4150  C38 POPEN 163      68.147 111.957  53.034  1.00  0.00           C
ATOM   4153  C39 POPEN 163      67.797 110.687  52.274  1.00  0.00           C
ATOM   4156 0C31 POPEN 163      66.487 110.807  51.484  1.00  0.00           C
ATOM   4159 1C31 POPEN 163      66.117 109.467  50.834  1.00  0.00           C
ATOM   4162 2C31 POPEN 163      64.747 109.487  50.144  1.00  0.00           C
ATOM   4165 3C31 POPEN 163      64.697 110.507  49.004  1.00  0.00           C
ATOM   4168 4C31 POPEN 163      63.477 110.327  48.084  1.00  0.00           C
ATOM   4171 5C31 POPEN 163      63.627 111.137  46.794  1.00  0.00           C
ATOM   4174 6C31 POPEN 163      62.497 110.897  45.794  1.00  0.00           C
ATOM   4178  NH3 POPEO 164      47.347  68.837  62.894  1.00  0.00           N
ATOM   4182  C12 POPEO 164      46.897  67.437  62.584  1.00  0.00           C
ATOM   4185  C11 POPEO 164      45.837  66.947  63.574  1.00  0.00           C
ATOM   4188  P   POPEO 164      46.497  64.467  64.234  1.00  0.00           P
ATOM   4189  O13 POPEO 164      47.487  65.137  65.104  1.00  0.00           O
ATOM   4190  O14 POPEO 164      45.527  63.527  64.854  1.00  0.00           O
ATOM   4191  O11 POPEO 164      47.247  63.767  63.034  1.00  0.00           O
ATOM   4192  O12 POPEO 164      45.637  65.547  63.444  1.00  0.00           O
ATOM   4193  C1  POPEO 164      47.007  62.397  62.714  1.00  0.00           C
ATOM   4196  C2  POPEO 164      46.867  62.147  61.194  1.00  0.00           C
ATOM   4198  O21 POPEO 164      47.947  62.837  60.524  1.00  0.00           O
ATOM   4199  C21 POPEO 164      48.467  62.187  59.524  1.00  0.00           C
ATOM   4200  O22 POPEO 164      48.127  61.087  59.114  1.00  0.00           O
ATOM   4201  C22 POPEO 164      49.617  63.007  58.934  1.00  0.00           C
ATOM   4204  C3  POPEO 164      45.497  62.657  60.684  1.00  0.00           C
ATOM   4207  O31 POPEO 164      45.357  62.637  59.244  1.00  0.00           O
ATOM   4208  C31 POPEO 164      45.557  63.787  58.634  1.00  0.00           C
ATOM   4209  O32 POPEO 164      45.837  64.847  59.164  1.00  0.00           O
ATOM   4210  C32 POPEO 164      45.377  63.637  57.124  1.00  0.00           C
ATOM   4213  C23 POPEO 164      50.067  62.477  57.554  1.00  0.00           C
ATOM   4216  C24 POPEO 164      50.557  63.627  56.664  1.00  0.00           C
ATOM   4219  C25 POPEO 164      50.807  63.187  55.214  1.00  0.00           C
ATOM   4222  C26 POPEO 164      51.997  62.217  55.064  1.00  0.00           C
ATOM   4225  C27 POPEO 164      52.267  61.897  53.584  1.00  0.00           C
ATOM   4228  C28 POPEO 164      53.517  61.037  53.374  1.00  0.00           C
ATOM   4231  C29 POPEO 164      53.537  60.327  52.044  1.00  0.00           C
ATOM   4233 0C21 POPEO 164      53.637  60.887  50.824  1.00  0.00           C
ATOM   4235 1C21 POPEO 164      53.777  62.357  50.514  1.00  0.00           C
ATOM   4238 2C21 POPEO 164      54.887  62.647  49.484  1.00  0.00           C
ATOM   4241 3C21 POPEO 164      56.307  62.587  50.064  1.00  0.00           C
ATOM   4244 4C21 POPEO 164      57.407  62.737  49.004  1.00  0.00           C
ATOM   4247 5C21 POPEO 164      57.657  61.427  48.234  1.00  0.00           C
ATOM   4250 6C21 POPEO 164      58.907  61.457  47.334  1.00  0.00           C
ATOM   4253 7C21 POPEO 164      59.267  60.077  46.774  1.00  0.00           C
ATOM   4256 8C21 POPEO 164      60.537  60.057  45.924  1.00  0.00           C
ATOM   4260  C33 POPEO 164      46.607  62.987  56.454  1.00  0.00           C
ATOM   4263  C34 POPEO 164      46.647  63.167  54.924  1.00  0.00           C
ATOM   4266  C35 POPEO 164      45.787  62.207  54.104  1.00  0.00           C
ATOM   4269  C36 POPEO 164      44.317  62.617  54.014  1.00  0.00           C
ATOM   4272  C37 POPEO 164      43.617  61.967  52.814  1.00  0.00           C
ATOM   4275  C38 POPEO 164      42.137  62.327  52.724  1.00  0.00           C
ATOM   4278  C39 POPEO 164      41.557  62.227  51.304  1.00  0.00           C
ATOM   4281 0C31 POPEO 164      41.847  60.907  50.584  1.00  0.00           C
ATOM   4284 1C31 POPEO 164      41.107  60.837  49.234  1.00  0.00           C
ATOM   4287 2C31 POPEO 164      41.497  59.627  48.374  1.00  0.00           C
ATOM   4290 3C31 POPEO 164      40.667  59.557  47.094  1.00  0.00           C
ATOM   4293 4C31 POPEO 164      41.057  58.377  46.184  1.00  0.00           C
ATOM   4296 5C31 POPEO 164      39.857  57.507  45.804  1.00  0.00           C
ATOM   4299 6C31 POPEO 164      40.237  56.277  44.974  1.00  0.00           C
ATOM   4303  NH3 POPEP 165      40.807  20.637  22.084  1.00  0.00           N
ATOM   4307  C12 POPEP 165      42.287  20.847  22.164  1.00  0.00           C
ATOM   4310  C11 POPEP 165      43.047  19.507  22.324  1.00  0.00           C
ATOM   4313  P   POPEP 165      45.387  20.517  22.994  1.00  0.00           P
ATOM   4314  O13 POPEP 165      46.687  19.817  23.194  1.00  0.00           O
ATOM   4315  O14 POPEP 165      45.427  21.847  22.344  1.00  0.00           O
ATOM   4316  O11 POPEP 165      44.577  20.607  24.334  1.00  0.00           O
ATOM   4317  O12 POPEP 165      44.437  19.657  22.084  1.00  0.00           O
ATOM   4318  C1  POPEP 165      44.957  21.577  25.304  1.00  0.00           C
ATOM   4321  C2  POPEP 165      44.287  21.237  26.654  1.00  0.00           C
ATOM   4323  O21 POPEP 165      44.867  22.077  27.664  1.00  0.00           O
ATOM   4324  C21 POPEP 165      44.177  22.167  28.784  1.00  0.00           C
ATOM   4325  O22 POPEP 165      43.037  21.777  28.964  1.00  0.00           O
ATOM   4326  C22 POPEP 165      45.087  22.837  29.804  1.00  0.00           C
ATOM   4329  C3  POPEP 165      44.507  19.737  27.024  1.00  0.00           C
ATOM   4332  O31 POPEP 165      43.397  19.187  27.764  1.00  0.00           O
ATOM   4333  C31 POPEP 165      42.557  18.417  27.084  1.00  0.00           C
ATOM   4334  O32 POPEP 165      42.727  18.027  25.934  1.00  0.00           O
ATOM   4335  C32 POPEP 165      41.307  18.127  27.904  1.00  0.00           C
ATOM   4338  C23 POPEP 165      44.467  22.907  31.214  1.00  0.00           C
ATOM   4341  C24 POPEP 165      45.517  23.307  32.264  1.00  0.00           C
ATOM   4344  C25 POPEP 165      44.987  23.207  33.694  1.00  0.00           C
ATOM   4347  C26 POPEP 165      46.137  23.187  34.704  1.00  0.00           C
ATOM   4350  C27 POPEP 165      46.387  21.777  35.274  1.00  0.00           C
ATOM   4353  C28 POPEP 165      47.677  21.667  36.084  1.00  0.00           C
ATOM   4356  C29 POPEP 165      47.667  20.367  36.864  1.00  0.00           C
ATOM   4358 0C21 POPEP 165      47.947  20.217  38.174  1.00  0.00           C
ATOM   4360 1C21 POPEP 165      48.357  21.307  39.134  1.00  0.00           C
ATOM   4363 2C21 POPEP 165      47.727  21.177  40.524  1.00  0.00           C
ATOM   4366 3C21 POPEP 165      47.987  22.407  41.414  1.00  0.00           C
ATOM   4369 4C21 POPEP 165      49.477  22.647  41.704  1.00  0.00           C
ATOM   4372 5C21 POPEP 165      49.717  23.887  42.564  1.00  0.00           C
ATOM   4375 6C21 POPEP 165      51.177  24.067  42.974  1.00  0.00           C
ATOM   4378 7C21 POPEP 165      51.407  25.307  43.844  1.00  0.00           C
ATOM   4381 8C21 POPEP 165      52.807  25.357  44.454  1.00  0.00           C
ATOM   4385  C33 POPEP 165      40.767  16.707  27.644  1.00  0.00           C
ATOM   4388  C34 POPEP 165      39.427  16.457  28.354  1.00  0.00           C
ATOM   4391  C35 POPEP 165      39.037  14.977  28.344  1.00  0.00           C
ATOM   4394  C36 POPEP 165      37.747  14.707  29.124  1.00  0.00           C
ATOM   4397  C37 POPEP 165      37.457  13.217  29.324  1.00  0.00           C
ATOM   4400  C38 POPEP 165      36.457  12.937  30.464  1.00  0.00           C
ATOM   4403  C39 POPEP 165      34.977  12.887  30.054  1.00  0.00           C
ATOM   4406 0C31 POPEP 165      34.577  11.517  29.494  1.00  0.00           C
ATOM   4409 1C31 POPEP 165      33.097  11.177  29.734  1.00  0.00           C
ATOM   4412 2C31 POPEP 165      32.737   9.737  29.324  1.00  0.00           C
ATOM   4415 3C31 POPEP 165      31.417   9.227  29.954  1.00  0.00           C
ATOM   4418 4C31 POPEP 165      31.527   7.807  30.524  1.00  0.00           C
ATOM   4421 5C31 POPEP 165      30.347   7.437  31.434  1.00  0.00           C
ATOM   4424 6C31 POPEP 165      30.467   6.037  32.034  1.00  0.00           C
ATOM   4428  NH3 POPEQ 166     102.137  84.327  61.824  1.00  0.00           N
ATOM   4432  C12 POPEQ 166     103.497  83.717  61.974  1.00  0.00           C
ATOM   4435  C11 POPEQ 166     104.257  84.437  63.084  1.00  0.00           C
ATOM   4438  P   POPEQ 166     103.847  87.037  63.484  1.00  0.00           P
ATOM   4439  O13 POPEQ 166     103.137  86.477  64.654  1.00  0.00           O
ATOM   4440  O14 POPEQ 166     104.947  87.967  63.804  1.00  0.00           O
ATOM   4441  O11 POPEQ 166     102.897  87.557  62.354  1.00  0.00           O
ATOM   4442  O12 POPEQ 166     104.467  85.797  62.744  1.00  0.00           O
ATOM   4443  C1  POPEQ 166     103.257  88.657  61.484  1.00  0.00           C
ATOM   4446  C2  POPEQ 166     103.597  88.217  60.034  1.00  0.00           C
ATOM   4448  O21 POPEQ 166     103.107  89.187  59.074  1.00  0.00           O
ATOM   4449  C21 POPEQ 166     104.037  89.877  58.434  1.00  0.00           C
ATOM   4450  O22 POPEQ 166     105.217  89.927  58.734  1.00  0.00           O
ATOM   4451  C22 POPEQ 166     103.427  90.517  57.174  1.00  0.00           C
ATOM   4454  C3  POPEQ 166     102.897  86.877  59.724  1.00  0.00           C
ATOM   4457  O31 POPEQ 166     102.837  86.607  58.304  1.00  0.00           O
ATOM   4458  C31 POPEQ 166     102.487  85.357  58.064  1.00  0.00           C
ATOM   4459  O32 POPEQ 166     102.397  84.477  58.914  1.00  0.00           O
ATOM   4460  C32 POPEQ 166     102.227  85.187  56.574  1.00  0.00           C
ATOM   4463  C23 POPEQ 166     103.847  89.697  55.934  1.00  0.00           C
ATOM   4466  C24 POPEQ 166     103.377  90.237  54.564  1.00  0.00           C
ATOM   4469  C25 POPEQ 166     101.967  89.767  54.224  1.00  0.00           C
ATOM   4472  C26 POPEQ 166     101.457  89.867  52.784  1.00  0.00           C
ATOM   4475  C27 POPEQ 166      99.977  89.467  52.704  1.00  0.00           C
ATOM   4478  C28 POPEQ 166      99.407  89.317  51.284  1.00  0.00           C
ATOM   4481  C29 POPEQ 166      99.487  90.577  50.454  1.00  0.00           C
ATOM   4483 0C21 POPEQ 166      99.307  90.627  49.124  1.00  0.00           C
ATOM   4485 1C21 POPEQ 166      98.967  89.457  48.224  1.00  0.00           C
ATOM   4488 2C21 POPEQ 166     100.157  89.027  47.344  1.00  0.00           C
ATOM   4491 3C21 POPEQ 166      99.837  87.827  46.434  1.00  0.00           C
ATOM   4494 4C21 POPEQ 166     101.047  87.387  45.604  1.00  0.00           C
ATOM   4497 5C21 POPEQ 166     100.817  86.137  44.734  1.00  0.00           C
ATOM   4500 6C21 POPEQ 166     100.037  86.387  43.444  1.00  0.00           C
ATOM   4503 7C21 POPEQ 166      99.907  85.107  42.614  1.00  0.00           C
ATOM   4506 8C21 POPEQ 166      99.347  85.317  41.204  1.00  0.00           C
ATOM   4510  C33 POPEQ 166     103.537  85.107  55.774  1.00  0.00           C
ATOM   4513  C34 POPEQ 166     103.287  84.727  54.304  1.00  0.00           C
ATOM   4516  C35 POPEQ 166     102.587  85.797  53.464  1.00  0.00           C
ATOM   4519  C36 POPEQ 166     102.427  85.307  52.024  1.00  0.00           C
ATOM   4522  C37 POPEQ 166     101.857  86.337  51.054  1.00  0.00           C
ATOM   4525  C38 POPEQ 166     101.867  85.837  49.604  1.00  0.00           C
ATOM   4528  C39 POPEQ 166     100.947  84.627  49.374  1.00  0.00           C
ATOM   4531 0C31 POPEQ 166     100.997  84.107  47.934  1.00  0.00           C
ATOM   4534 1C31 POPEQ 166     100.147  82.847  47.724  1.00  0.00           C
ATOM   4537 2C31 POPEQ 166      99.947  82.507  46.244  1.00  0.00           C
ATOM   4540 3C31 POPEQ 166      99.217  81.177  46.034  1.00  0.00           C
ATOM   4543 4C31 POPEQ 166      98.977  80.867  44.544  1.00  0.00           C
ATOM   4546 5C31 POPEQ 166      98.057  79.657  44.334  1.00  0.00           C
ATOM   4549 6C31 POPEQ 166      97.817  79.347  42.854  1.00  0.00           C
ATOM   4553  NH3 POPER 167     104.177  29.417  64.914  1.00  0.00           N
ATOM   4557  C12 POPER 167     104.647  27.987  64.804  1.00  0.00           C
ATOM   4560  C11 POPER 167     105.357  27.547  66.104  1.00  0.00           C
ATOM   4563  P   POPER 167     107.467  29.177  65.784  1.00  0.00           P
ATOM   4564  O13 POPER 167     106.517  30.287  65.624  1.00  0.00           O
ATOM   4565  O14 POPER 167     108.677  29.397  66.604  1.00  0.00           O
ATOM   4566  O11 POPER 167     107.887  28.727  64.324  1.00  0.00           O
ATOM   4567  O12 POPER 167     106.737  27.857  66.194  1.00  0.00           O
ATOM   4568  C1  POPER 167     108.567  29.687  63.514  1.00  0.00           C
ATOM   4571  C2  POPER 167     109.117  29.007  62.234  1.00  0.00           C
ATOM   4573  O21 POPER 167     109.007  29.887  61.094  1.00  0.00           O
ATOM   4574  C21 POPER 167     109.707  31.017  61.184  1.00  0.00           C
ATOM   4575  O22 POPER 167     110.327  31.377  62.164  1.00  0.00           O
ATOM   4576  C22 POPER 167     109.647  31.797  59.874  1.00  0.00           C
ATOM   4579  C3  POPER 167     108.397  27.667  61.944  1.00  0.00           C
ATOM   4582  O31 POPER 167     108.957  27.037  60.774  1.00  0.00           O
ATOM   4583  C31 POPER 167     108.187  27.017  59.694  1.00  0.00           C
ATOM   4584  O32 POPER 167     106.977  27.187  59.684  1.00  0.00           O
ATOM   4585  C32 POPER 167     109.057  26.717  58.484  1.00  0.00           C
ATOM   4588  C23 POPER 167     109.867  30.927  58.624  1.00  0.00           C
ATOM   4591  C24 POPER 167     109.907  31.767  57.344  1.00  0.00           C
ATOM   4594  C25 POPER 167     110.247  30.927  56.114  1.00  0.00           C
ATOM   4597  C26 POPER 167     109.087  30.087  55.584  1.00  0.00           C
ATOM   4600  C27 POPER 167     109.517  29.307  54.334  1.00  0.00           C
ATOM   4603  C28 POPER 167     108.357  28.517  53.694  1.00  0.00           C
ATOM   4606  C29 POPER 167     107.557  29.357  52.734  1.00  0.00           C
ATOM   4608 0C21 POPER 167     107.017  28.927  51.574  1.00  0.00           C
ATOM   4610 1C21 POPER 167     107.027  27.497  51.084  1.00  0.00           C
ATOM   4613 2C21 POPER 167     108.117  27.157  50.054  1.00  0.00           C
ATOM   4616 3C21 POPER 167     107.957  25.707  49.564  1.00  0.00           C
ATOM   4619 4C21 POPER 167     108.957  25.247  48.494  1.00  0.00           C
ATOM   4622 5C21 POPER 167     108.917  26.087  47.214  1.00  0.00           C
ATOM   4625 6C21 POPER 167     109.337  25.277  45.974  1.00  0.00           C
ATOM   4628 7C21 POPER 167     109.677  26.167  44.774  1.00  0.00           C
ATOM   4631 8C21 POPER 167     110.197  25.397  43.564  1.00  0.00           C
ATOM   4635  C33 POPER 167     108.227  26.217  57.284  1.00  0.00           C
ATOM   4638  C34 POPER 167     109.097  25.787  56.104  1.00  0.00           C
ATOM   4641  C35 POPER 167     108.467  24.717  55.194  1.00  0.00           C
ATOM   4644  C36 POPER 167     107.087  25.087  54.634  1.00  0.00           C
ATOM   4647  C37 POPER 167     106.647  24.107  53.554  1.00  0.00           C
ATOM   4650  C38 POPER 167     105.337  24.467  52.844  1.00  0.00           C
ATOM   4653  C39 POPER 167     105.097  23.557  51.634  1.00  0.00           C
ATOM   4656 0C31 POPER 167     104.457  24.287  50.434  1.00  0.00           C
ATOM   4659 1C31 POPER 167     104.857  23.647  49.094  1.00  0.00           C
ATOM   4662 2C31 POPER 167     104.497  24.517  47.894  1.00  0.00           C
ATOM   4665 3C31 POPER 167     105.197  24.057  46.604  1.00  0.00           C
ATOM   4668 4C31 POPER 167     104.697  24.817  45.374  1.00  0.00           C
ATOM   4671 5C31 POPER 167     105.517  24.577  44.104  1.00  0.00           C
ATOM   4674 6C31 POPER 167     104.947  25.327  42.894  1.00  0.00           C
ATOM   4678  NH3 POPES 168      20.737  54.207  23.164  1.00  0.00           N
ATOM   4682  C12 POPES 168      21.027  55.297  22.164  1.00  0.00           C
ATOM   4685  C11 POPES 168      19.787  55.807  21.404  1.00  0.00           C
ATOM   4688  P   POPES 168      17.917  54.177  20.534  1.00  0.00           P
ATOM   4689  O13 POPES 168      16.917  55.127  19.994  1.00  0.00           O
ATOM   4690  O14 POPES 168      17.987  52.877  19.844  1.00  0.00           O
ATOM   4691  O11 POPES 168      17.787  53.987  22.094  1.00  0.00           O
ATOM   4692  O12 POPES 168      19.337  54.857  20.444  1.00  0.00           O
ATOM   4693  C1  POPES 168      16.807  54.707  22.844  1.00  0.00           C
ATOM   4696  C2  POPES 168      16.067  53.737  23.794  1.00  0.00           C
ATOM   4698  O21 POPES 168      16.477  53.737  25.164  1.00  0.00           O
ATOM   4699  C21 POPES 168      17.647  54.117  25.634  1.00  0.00           C
ATOM   4700  O22 POPES 168      18.687  54.257  25.014  1.00  0.00           O
ATOM   4701  C22 POPES 168      17.437  54.427  27.124  1.00  0.00           C
ATOM   4704  C3  POPES 168      16.047  52.287  23.274  1.00  0.00           C
ATOM   4707  O31 POPES 168      15.287  51.467  24.174  1.00  0.00           O
ATOM   4708  C31 POPES 168      14.117  51.007  23.754  1.00  0.00           C
ATOM   4709  O32 POPES 168      13.757  50.947  22.594  1.00  0.00           O
ATOM   4710  C32 POPES 168      13.367  50.407  24.934  1.00  0.00           C
ATOM   4713  C23 POPES 168      15.987  54.147  27.624  1.00  0.00           C
ATOM   4716  C24 POPES 168      15.617  54.917  28.894  1.00  0.00           C
ATOM   4719  C25 POPES 168      16.527  54.667  30.094  1.00  0.00           C
ATOM   4722  C26 POPES 168      15.917  55.297  31.344  1.00  0.00           C
ATOM   4725  C27 POPES 168      16.957  55.867  32.324  1.00  0.00           C
ATOM   4728  C28 POPES 168      16.327  56.387  33.614  1.00  0.00           C
ATOM   4731  C29 POPES 168      15.807  55.257  34.464  1.00  0.00           C
ATOM   4733 0C21 POPES 168      15.707  55.247  35.804  1.00  0.00           C
ATOM   4735 1C21 POPES 168      16.117  56.347  36.744  1.00  0.00           C
ATOM   4738 2C21 POPES 168      16.827  55.697  37.934  1.00  0.00           C
ATOM   4741 3C21 POPES 168      17.377  56.717  38.924  1.00  0.00           C
ATOM   4744 4C21 POPES 168      17.787  56.057  40.244  1.00  0.00           C
ATOM   4747 5C21 POPES 168      18.857  54.967  40.104  1.00  0.00           C
ATOM   4750 6C21 POPES 168      19.597  54.727  41.434  1.00  0.00           C
ATOM   4753 7C21 POPES 168      20.817  53.817  41.304  1.00  0.00           C
ATOM   4756 8C21 POPES 168      21.587  53.677  42.614  1.00  0.00           C
ATOM   4760  C33 POPES 168      13.297  51.377  26.124  1.00  0.00           C
ATOM   4763  C34 POPES 168      12.857  50.687  27.404  1.00  0.00           C
ATOM   4766  C35 POPES 168      11.497  49.967  27.334  1.00  0.00           C
ATOM   4769  C36 POPES 168      11.037  49.617  28.744  1.00  0.00           C
ATOM   4772  C37 POPES 168       9.857  48.647  28.774  1.00  0.00           C
ATOM   4775  C38 POPES 168       9.267  48.507  30.184  1.00  0.00           C
ATOM   4778  C39 POPES 168       8.557  49.767  30.714  1.00  0.00           C
ATOM   4781 0C31 POPES 168       7.627  50.407  29.664  1.00  0.00           C
ATOM   4784 1C31 POPES 168       6.687  51.477  30.224  1.00  0.00           C
ATOM   4787 2C31 POPES 168       5.833  52.107  29.114  1.00  0.00           C
ATOM   4790 3C31 POPES 168       4.773  53.067  29.664  1.00  0.00           C
ATOM   4793 4C31 POPES 168       3.823  53.587  28.574  1.00  0.00           C
ATOM   4796 5C31 POPES 168       2.583  54.277  29.164  1.00  0.00           C
ATOM   4799 6C31 POPES 168       1.613  54.847  28.124  1.00  0.00           C
ATOM   4803  NH3 POPET 169      80.957  93.267  66.304  1.00  0.00           N
ATOM   4807  C12 POPET 169      81.417  94.457  67.124  1.00  0.00           C
ATOM   4810  C11 POPET 169      82.957  94.497  67.294  1.00  0.00           C
ATOM   4813  P   POPET 169      84.167  93.837  65.054  1.00  0.00           P
ATOM   4814  O13 POPET 169      84.317  92.537  65.734  1.00  0.00           O
ATOM   4815  O14 POPET 169      85.387  94.347  64.384  1.00  0.00           O
ATOM   4816  O11 POPET 169      82.927  93.747  64.084  1.00  0.00           O
ATOM   4817  O12 POPET 169      83.637  94.877  66.104  1.00  0.00           O
ATOM   4818  C1  POPET 169      82.877  94.467  62.844  1.00  0.00           C
ATOM   4821  C2  POPET 169      83.677  93.767  61.714  1.00  0.00           C
ATOM   4823  O21 POPET 169      84.337  94.797  60.944  1.00  0.00           O
ATOM   4824  C21 POPET 169      85.257  94.307  60.124  1.00  0.00           C
ATOM   4825  O22 POPET 169      85.617  93.147  60.064  1.00  0.00           O
ATOM   4826  C22 POPET 169      85.797  95.407  59.214  1.00  0.00           C
ATOM   4829  C3  POPET 169      82.757  92.857  60.834  1.00  0.00           C
ATOM   4832  O31 POPET 169      81.817  93.657  60.094  1.00  0.00           O
ATOM   4833  C31 POPET 169      80.787  92.987  59.594  1.00  0.00           C
ATOM   4834  O32 POPET 169      80.627  91.777  59.664  1.00  0.00           O
ATOM   4835  C32 POPET 169      79.877  93.947  58.854  1.00  0.00           C
ATOM   4838  C23 POPET 169      85.017  95.407  57.884  1.00  0.00           C
ATOM   4841  C24 POPET 169      85.547  96.407  56.854  1.00  0.00           C
ATOM   4844  C25 POPET 169      86.917  96.007  56.304  1.00  0.00           C
ATOM   4847  C26 POPET 169      87.477  96.907  55.204  1.00  0.00           C
ATOM   4850  C27 POPET 169      88.917  96.507  54.844  1.00  0.00           C
ATOM   4853  C28 POPET 169      89.487  97.317  53.674  1.00  0.00           C
ATOM   4856  C29 POPET 169      90.927  96.957  53.394  1.00  0.00           C
ATOM   4858 0C21 POPET 169      91.377  96.097  52.464  1.00  0.00           C
ATOM   4860 1C21 POPET 169      90.547  95.277  51.504  1.00  0.00           C
ATOM   4863 2C21 POPET 169      91.217  95.097  50.124  1.00  0.00           C
ATOM   4866 3C21 POPET 169      92.577  94.377  50.164  1.00  0.00           C
ATOM   4869 4C21 POPET 169      93.727  95.257  49.644  1.00  0.00           C
ATOM   4872 5C21 POPET 169      95.097  94.577  49.734  1.00  0.00           C
ATOM   4875 6C21 POPET 169      96.197  95.307  48.954  1.00  0.00           C
ATOM   4878 7C21 POPET 169      97.557  94.607  49.074  1.00  0.00           C
ATOM   4881 8C21 POPET 169      98.637  95.207  48.174  1.00  0.00           C
ATOM   4885  C33 POPET 169      80.427  94.327  57.464  1.00  0.00           C
ATOM   4888  C34 POPET 169      79.577  95.437  56.824  1.00  0.00           C
ATOM   4891  C35 POPET 169      80.227  96.117  55.614  1.00  0.00           C
ATOM   4894  C36 POPET 169      80.237  95.287  54.324  1.00  0.00           C
ATOM   4897  C37 POPET 169      78.847  95.007  53.734  1.00  0.00           C
ATOM   4900  C38 POPET 169      78.867  93.947  52.614  1.00  0.00           C
ATOM   4903  C39 POPET 169      79.627  94.387  51.354  1.00  0.00           C
ATOM   4906 0C31 POPET 169      79.817  93.247  50.354  1.00  0.00           C
ATOM   4909 1C31 POPET 169      80.227  93.727  48.954  1.00  0.00           C
ATOM   4912 2C31 POPET 169      81.497  94.577  48.904  1.00  0.00           C
ATOM   4915 3C31 POPET 169      81.847  94.987  47.454  1.00  0.00           C
ATOM   4918 4C31 POPET 169      82.557  93.887  46.644  1.00  0.00           C
ATOM   4921 5C31 POPET 169      82.227  93.977  45.144  1.00  0.00           C
ATOM   4924 6C31 POPET 169      83.047  93.067  44.224  1.00  0.00           C
ATOM   4928  NH3 POPEU 170      60.917  91.037  20.644  1.00  0.00           N
ATOM   4932  C12 POPEU 170      62.357  90.927  21.074  1.00  0.00           C
ATOM   4935  C11 POPEU 170      62.517  91.537  22.464  1.00  0.00           C
ATOM   4938  P   POPEU 170      64.367  91.317  24.254  1.00  0.00           P
ATOM   4939  O13 POPEU 170      63.837  89.987  24.604  1.00  0.00           O
ATOM   4940  O14 POPEU 170      65.797  91.637  24.354  1.00  0.00           O
ATOM   4941  O11 POPEU 170      63.587  92.467  25.024  1.00  0.00           O
ATOM   4942  O12 POPEU 170      63.907  91.697  22.774  1.00  0.00           O
ATOM   4943  C1  POPEU 170      62.357  92.237  25.714  1.00  0.00           C
ATOM   4946  C2  POPEU 170      62.427  92.667  27.204  1.00  0.00           C
ATOM   4948  O21 POPEU 170      61.227  92.257  27.864  1.00  0.00           O
ATOM   4949  C21 POPEU 170      60.107  92.847  27.544  1.00  0.00           C
ATOM   4950  O22 POPEU 170      59.957  93.827  26.824  1.00  0.00           O
ATOM   4951  C22 POPEU 170      58.937  92.057  28.144  1.00  0.00           C
ATOM   4954  C3  POPEU 170      62.747  94.197  27.364  1.00  0.00           C
ATOM   4957  O31 POPEU 170      62.327  94.747  28.634  1.00  0.00           O
ATOM   4958  C31 POPEU 170      63.237  94.667  29.594  1.00  0.00           C
ATOM   4959  O32 POPEU 170      64.317  94.127  29.514  1.00  0.00           O
ATOM   4960  C32 POPEU 170      62.717  95.387  30.834  1.00  0.00           C
ATOM   4963  C23 POPEU 170      57.827  92.917  28.794  1.00  0.00           C
ATOM   4966  C24 POPEU 170      58.097  93.367  30.234  1.00  0.00           C
ATOM   4969  C25 POPEU 170      58.097  92.207  31.234  1.00  0.00           C
ATOM   4972  C26 POPEU 170      57.887  92.657  32.694  1.00  0.00           C
ATOM   4975  C27 POPEU 170      58.327  91.577  33.694  1.00  0.00           C
ATOM   4978  C28 POPEU 170      58.287  92.037  35.164  1.00  0.00           C
ATOM   4981  C29 POPEU 170      58.507  90.867  36.084  1.00  0.00           C
ATOM   4983 0C21 POPEU 170      57.837  90.607  37.224  1.00  0.00           C
ATOM   4985 1C21 POPEU 170      56.747  91.487  37.794  1.00  0.00           C
ATOM   4988 2C21 POPEU 170      56.117  90.877  39.054  1.00  0.00           C
ATOM   4991 3C21 POPEU 170      54.987  91.757  39.624  1.00  0.00           C
ATOM   4994 4C21 POPEU 170      54.327  91.117  40.854  1.00  0.00           C
ATOM   4997 5C21 POPEU 170      53.797  92.147  41.864  1.00  0.00           C
ATOM   5000 6C21 POPEU 170      52.517  92.887  41.434  1.00  0.00           C
ATOM   5003 7C21 POPEU 170      52.267  94.107  42.324  1.00  0.00           C
ATOM   5006 8C21 POPEU 170      50.867  94.707  42.334  1.00  0.00           C
ATOM   5010  C33 POPEU 170      62.477  96.897  30.594  1.00  0.00           C
ATOM   5013  C34 POPEU 170      62.097  97.627  31.894  1.00  0.00           C
ATOM   5016  C35 POPEU 170      60.727  97.207  32.444  1.00  0.00           C
ATOM   5019  C36 POPEU 170      60.447  97.727  33.864  1.00  0.00           C
ATOM   5022  C37 POPEU 170      59.767  96.657  34.734  1.00  0.00           C
ATOM   5025  C38 POPEU 170      59.517  97.027  36.214  1.00  0.00           C
ATOM   5028  C39 POPEU 170      60.767  97.467  36.974  1.00  0.00           C
ATOM   5031 0C31 POPEU 170      60.927  98.997  37.034  1.00  0.00           C
ATOM   5034 1C31 POPEU 170      62.287  99.437  37.584  1.00  0.00           C
ATOM   5037 2C31 POPEU 170      62.627 100.897  37.264  1.00  0.00           C
ATOM   5040 3C31 POPEU 170      61.727 101.957  37.914  1.00  0.00           C
ATOM   5043 4C31 POPEU 170      61.737 101.917  39.454  1.00  0.00           C
ATOM   5046 5C31 POPEU 170      61.217 103.217  40.074  1.00  0.00           C
ATOM   5049 6C31 POPEU 170      61.077 103.147  41.604  1.00  0.00           C
ATOM   5053  NH3 POPEV 171      98.647   7.717  62.504  1.00  0.00           N
ATOM   5057  C12 POPEV 171      97.457   7.687  63.434  1.00  0.00           C
ATOM   5060  C11 POPEV 171      97.827   8.107  64.864  1.00  0.00           C
ATOM   5063  P   POPEV 171      98.417  10.627  64.924  1.00  0.00           P
ATOM   5064  O13 POPEV 171      97.807  11.967  65.154  1.00  0.00           O
ATOM   5065  O14 POPEV 171      99.637  10.387  65.724  1.00  0.00           O
ATOM   5066  O11 POPEV 171      98.827  10.437  63.404  1.00  0.00           O
ATOM   5067  O12 POPEV 171      97.417   9.447  65.134  1.00  0.00           O
ATOM   5068  C1  POPEV 171      97.987  10.967  62.374  1.00  0.00           C
ATOM   5071  C2  POPEV 171      98.647  12.207  61.754  1.00  0.00           C
ATOM   5073  O21 POPEV 171      97.717  12.727  60.804  1.00  0.00           O
ATOM   5074  C21 POPEV 171      98.077  13.897  60.314  1.00  0.00           C
ATOM   5075  O22 POPEV 171      98.747  14.737  60.884  1.00  0.00           O
ATOM   5076  C22 POPEV 171      97.547  14.017  58.884  1.00  0.00           C
ATOM   5079  C3  POPEV 171      99.997  11.897  61.034  1.00  0.00           C
ATOM   5082  O31 POPEV 171      99.807  11.377  59.704  1.00  0.00           O
ATOM   5083  C31 POPEV 171      99.867  10.077  59.594  1.00  0.00           C
ATOM   5084  O32 POPEV 171     100.187   9.277  60.464  1.00  0.00           O
ATOM   5085  C32 POPEV 171      99.287   9.667  58.224  1.00  0.00           C
ATOM   5088  C23 POPEV 171      98.457  14.917  58.024  1.00  0.00           C
ATOM   5091  C24 POPEV 171      97.917  15.057  56.604  1.00  0.00           C
ATOM   5094  C25 POPEV 171      98.257  13.867  55.714  1.00  0.00           C
ATOM   5097  C26 POPEV 171      97.737  14.077  54.284  1.00  0.00           C
ATOM   5100  C27 POPEV 171      97.937  12.817  53.424  1.00  0.00           C
ATOM   5103  C28 POPEV 171      97.457  12.967  51.964  1.00  0.00           C
ATOM   5106  C29 POPEV 171      95.997  13.357  51.884  1.00  0.00           C
ATOM   5108 0C21 POPEV 171      95.487  14.387  51.184  1.00  0.00           C
ATOM   5110 1C21 POPEV 171      96.247  15.357  50.304  1.00  0.00           C
ATOM   5113 2C21 POPEV 171      96.277  14.877  48.844  1.00  0.00           C
ATOM   5116 3C21 POPEV 171      94.887  14.767  48.204  1.00  0.00           C
ATOM   5119 4C21 POPEV 171      94.677  13.417  47.504  1.00  0.00           C
ATOM   5122 5C21 POPEV 171      95.447  13.327  46.184  1.00  0.00           C
ATOM   5125 6C21 POPEV 171      95.377  11.927  45.584  1.00  0.00           C
ATOM   5128 7C21 POPEV 171      96.077  11.857  44.234  1.00  0.00           C
ATOM   5131 8C21 POPEV 171      96.127  10.427  43.714  1.00  0.00           C
ATOM   5135  C33 POPEV 171     100.037  10.187  56.984  1.00  0.00           C
ATOM   5138  C34 POPEV 171      99.227   9.937  55.704  1.00  0.00           C
ATOM   5141  C35 POPEV 171     100.017  10.127  54.404  1.00  0.00           C
ATOM   5144  C36 POPEV 171     100.787   8.867  53.984  1.00  0.00           C
ATOM   5147  C37 POPEV 171     101.657   9.067  52.744  1.00  0.00           C
ATOM   5150  C38 POPEV 171     102.207   7.737  52.184  1.00  0.00           C
ATOM   5153  C39 POPEV 171     101.357   7.127  51.064  1.00  0.00           C
ATOM   5156 0C31 POPEV 171     101.687   7.707  49.684  1.00  0.00           C
ATOM   5159 1C31 POPEV 171     100.937   6.997  48.544  1.00  0.00           C
ATOM   5162 2C31 POPEV 171     101.507   7.317  47.154  1.00  0.00           C
ATOM   5165 3C31 POPEV 171     102.787   6.537  46.844  1.00  0.00           C
ATOM   5168 4C31 POPEV 171     103.367   6.807  45.444  1.00  0.00           C
ATOM   5171 5C31 POPEV 171     104.677   6.037  45.204  1.00  0.00           C
ATOM   5174 6C31 POPEV 171     105.357   6.367  43.874  1.00  0.00           C
ATOM   5178  NH3 POPEW 172     107.697  13.737  61.364  1.00  0.00           N
ATOM   5182  C12 POPEW 172     107.267  12.487  62.044  1.00  0.00           C
ATOM   5185  C11 POPEW 172     105.747  12.507  62.264  1.00  0.00           C
ATOM   5188  P   POPEW 172     104.717  10.207  61.504  1.00  0.00           P
ATOM   5189  O13 POPEW 172     105.347   8.877  61.674  1.00  0.00           O
ATOM   5190  O14 POPEW 172     103.247  10.267  61.504  1.00  0.00           O
ATOM   5191  O11 POPEW 172     105.257  10.827  60.154  1.00  0.00           O
ATOM   5192  O12 POPEW 172     105.307  11.197  62.594  1.00  0.00           O
ATOM   5193  C1  POPEW 172     104.357  11.087  59.084  1.00  0.00           C
ATOM   5196  C2  POPEW 172     104.997  12.117  58.114  1.00  0.00           C
ATOM   5198  O21 POPEW 172     104.257  12.297  56.894  1.00  0.00           O
ATOM   5199  C21 POPEW 172     104.287  11.287  56.024  1.00  0.00           C
ATOM   5200  O22 POPEW 172     104.487  10.127  56.284  1.00  0.00           O
ATOM   5201  C22 POPEW 172     104.167  11.827  54.604  1.00  0.00           C
ATOM   5204  C3  POPEW 172     106.507  11.827  57.834  1.00  0.00           C
ATOM   5207  O31 POPEW 172     107.067  12.827  56.934  1.00  0.00           O
ATOM   5208  C31 POPEW 172     107.347  13.977  57.554  1.00  0.00           C
ATOM   5209  O32 POPEW 172     107.407  14.097  58.764  1.00  0.00           O
ATOM   5210  C32 POPEW 172     107.537  15.117  56.564  1.00  0.00           C
ATOM   5213  C23 POPEW 172     105.307  11.247  53.744  1.00  0.00           C
ATOM   5216  C24 POPEW 172     105.437  11.887  52.364  1.00  0.00           C
ATOM   5219  C25 POPEW 172     104.257  11.577  51.434  1.00  0.00           C
ATOM   5222  C26 POPEW 172     104.607  11.887  49.974  1.00  0.00           C
ATOM   5225  C27 POPEW 172     103.477  11.497  49.004  1.00  0.00           C
ATOM   5228  C28 POPEW 172     103.977  11.017  47.624  1.00  0.00           C
ATOM   5231  C29 POPEW 172     104.667   9.687  47.744  1.00  0.00           C
ATOM   5233 0C21 POPEW 172     105.587   9.177  46.914  1.00  0.00           C
ATOM   5235 1C21 POPEW 172     106.137   9.807  45.654  1.00  0.00           C
ATOM   5238 2C21 POPEW 172     107.587   9.327  45.444  1.00  0.00           C
ATOM   5241 3C21 POPEW 172     108.207   9.757  44.104  1.00  0.00           C
ATOM   5244 4C21 POPEW 172     109.637   9.197  43.994  1.00  0.00           C
ATOM   5247 5C21 POPEW 172     110.187   9.127  42.564  1.00  0.00           C
ATOM   5250 6C21 POPEW 172     110.807  10.427  42.074  1.00  0.00           C
ATOM   5253 7C21 POPEW 172     111.717  10.207  40.854  1.00  0.00           C
ATOM   5256 8C21 POPEW 172     112.257  11.507  40.284  1.00  0.00           C
ATOM   5260  C33 POPEW 172     107.977  14.637  55.154  1.00  0.00           C
ATOM   5263  C34 POPEW 172     107.857  15.757  54.124  1.00  0.00           C
ATOM   5266  C35 POPEW 172     108.117  15.247  52.714  1.00  0.00           C
ATOM   5269  C36 POPEW 172     107.137  15.847  51.704  1.00  0.00           C
ATOM   5272  C37 POPEW 172     107.357  15.327  50.284  1.00  0.00           C
ATOM   5275  C38 POPEW 172     106.617  16.197  49.254  1.00  0.00           C
ATOM   5278  C39 POPEW 172     105.087  16.147  49.394  1.00  0.00           C
ATOM   5281 0C31 POPEW 172     104.397  17.487  49.084  1.00  0.00           C
ATOM   5284 1C31 POPEW 172     104.587  18.547  50.174  1.00  0.00           C
ATOM   5287 2C31 POPEW 172     103.917  19.897  49.834  1.00  0.00           C
ATOM   5290 3C31 POPEW 172     102.397  19.827  49.594  1.00  0.00           C
ATOM   5293 4C31 POPEW 172     101.597  19.447  50.844  1.00  0.00           C
ATOM   5296 5C31 POPEW 172     100.087  19.337  50.564  1.00  0.00           C
ATOM   5299 6C31 POPEW 172      99.247  19.137  51.824  1.00  0.00           C
ATOM   5303  NH3 POPEX 173      30.197  -0.513  60.814  1.00  0.00           N
ATOM   5307  C12 POPEX 173      30.327   0.407  61.994  1.00  0.00           C
ATOM   5310  C11 POPEX 173      29.497   1.677  61.734  1.00  0.00           C
ATOM   5313  P   POPEX 173      29.087   3.667  60.134  1.00  0.00           P
ATOM   5314  O13 POPEX 173      28.147   4.057  61.214  1.00  0.00           O
ATOM   5315  O14 POPEX 173      29.987   4.747  59.694  1.00  0.00           O
ATOM   5316  O11 POPEX 173      28.227   3.157  58.904  1.00  0.00           O
ATOM   5317  O12 POPEX 173      29.937   2.367  60.564  1.00  0.00           O
ATOM   5318  C1  POPEX 173      28.727   3.107  57.564  1.00  0.00           C
ATOM   5321  C2  POPEX 173      28.007   4.107  56.604  1.00  0.00           C
ATOM   5323  O21 POPEX 173      28.927   4.427  55.534  1.00  0.00           O
ATOM   5324  C21 POPEX 173      28.747   3.777  54.394  1.00  0.00           C
ATOM   5325  O22 POPEX 173      27.807   3.067  54.114  1.00  0.00           O
ATOM   5326  C22 POPEX 173      29.907   4.107  53.454  1.00  0.00           C
ATOM   5329  C3  POPEX 173      27.577   5.417  57.324  1.00  0.00           C
ATOM   5332  O31 POPEX 173      27.277   6.467  56.384  1.00  0.00           O
ATOM   5333  C31 POPEX 173      28.267   7.227  55.884  1.00  0.00           C
ATOM   5334  O32 POPEX 173      28.227   7.717  54.764  1.00  0.00           O
ATOM   5335  C32 POPEX 173      29.417   7.517  56.854  1.00  0.00           C
ATOM   5338  C23 POPEX 173      29.897   3.197  52.194  1.00  0.00           C
ATOM   5341  C24 POPEX 173      31.047   3.447  51.214  1.00  0.00           C
ATOM   5344  C25 POPEX 173      31.127   2.357  50.134  1.00  0.00           C
ATOM   5347  C26 POPEX 173      32.317   2.487  49.174  1.00  0.00           C
ATOM   5350  C27 POPEX 173      32.237   1.537  47.964  1.00  0.00           C
ATOM   5353  C28 POPEX 173      33.437   1.697  47.014  1.00  0.00           C
ATOM   5356  C29 POPEX 173      33.327   0.917  45.734  1.00  0.00           C
ATOM   5358 0C21 POPEX 173      32.707   1.347  44.614  1.00  0.00           C
ATOM   5360 1C21 POPEX 173      31.967   2.647  44.454  1.00  0.00           C
ATOM   5363 2C21 POPEX 173      32.807   3.807  43.904  1.00  0.00           C
ATOM   5366 3C21 POPEX 173      33.357   3.617  42.484  1.00  0.00           C
ATOM   5369 4C21 POPEX 173      34.047   4.897  41.974  1.00  0.00           C
ATOM   5372 5C21 POPEX 173      34.877   4.697  40.704  1.00  0.00           C
ATOM   5375 6C21 POPEX 173      35.637   5.977  40.334  1.00  0.00           C
ATOM   5378 7C21 POPEX 173      36.637   5.777  39.194  1.00  0.00           C
ATOM   5381 8C21 POPEX 173      37.517   6.997  38.954  1.00  0.00           C
ATOM   5385  C33 POPEX 173      30.337   8.667  56.364  1.00  0.00           C
ATOM   5388  C34 POPEX 173      31.347   8.227  55.284  1.00  0.00           C
ATOM   5391  C35 POPEX 173      32.417   9.297  55.004  1.00  0.00           C
ATOM   5394  C36 POPEX 173      32.037  10.277  53.874  1.00  0.00           C
ATOM   5397  C37 POPEX 173      32.737  11.637  53.984  1.00  0.00           C
ATOM   5400  C38 POPEX 173      33.877  11.927  52.994  1.00  0.00           C
ATOM   5403  C39 POPEX 173      33.447  12.077  51.534  1.00  0.00           C
ATOM   5406 0C31 POPEX 173      34.607  12.587  50.684  1.00  0.00           C
ATOM   5409 1C31 POPEX 173      34.237  12.787  49.214  1.00  0.00           C
ATOM   5412 2C31 POPEX 173      35.297  13.597  48.464  1.00  0.00           C
ATOM   5415 3C31 POPEX 173      34.877  13.997  47.044  1.00  0.00           C
ATOM   5418 4C31 POPEX 173      34.917  12.827  46.054  1.00  0.00           C
ATOM   5421 5C31 POPEX 173      34.507  13.257  44.634  1.00  0.00           C
ATOM   5424 6C31 POPEX 173      34.677  12.147  43.594  1.00  0.00           C
ATOM   5428  NH3 POPEY 174      32.987  23.197  25.284  1.00  0.00           N
ATOM   5432  C12 POPEY 174      32.277  21.887  25.374  1.00  0.00           C
ATOM   5435  C11 POPEY 174      31.317  21.737  24.194  1.00  0.00           C
ATOM   5438  P   POPEY 174      29.267  22.777  23.064  1.00  0.00           P
ATOM   5439  O13 POPEY 174      28.647  24.117  22.984  1.00  0.00           O
ATOM   5440  O14 POPEY 174      29.687  22.097  21.824  1.00  0.00           O
ATOM   5441  O11 POPEY 174      28.377  21.777  23.924  1.00  0.00           O
ATOM   5442  O12 POPEY 174      30.527  22.917  24.024  1.00  0.00           O
ATOM   5443  C1  POPEY 174      27.117  22.147  24.474  1.00  0.00           C
ATOM   5446  C2  POPEY 174      27.267  22.647  25.934  1.00  0.00           C
ATOM   5448  O21 POPEY 174      26.217  22.007  26.674  1.00  0.00           O
ATOM   5449  C21 POPEY 174      26.317  21.527  27.914  1.00  0.00           C
ATOM   5450  O22 POPEY 174      25.527  20.707  28.364  1.00  0.00           O
ATOM   5451  C22 POPEY 174      27.437  22.127  28.764  1.00  0.00           C
ATOM   5454  C3  POPEY 174      27.137  24.197  25.994  1.00  0.00           C
ATOM   5457  O31 POPEY 174      27.777  24.757  27.144  1.00  0.00           O
ATOM   5458  C31 POPEY 174      29.047  25.127  27.034  1.00  0.00           C
ATOM   5459  O32 POPEY 174      29.707  25.147  26.004  1.00  0.00           O
ATOM   5460  C32 POPEY 174      29.557  25.457  28.424  1.00  0.00           C
ATOM   5463  C23 POPEY 174      27.387  21.597  30.224  1.00  0.00           C
ATOM   5466  C24 POPEY 174      28.567  22.037  31.104  1.00  0.00           C
ATOM   5469  C25 POPEY 174      28.407  21.587  32.564  1.00  0.00           C
ATOM   5472  C26 POPEY 174      27.537  22.537  33.404  1.00  0.00           C
ATOM   5475  C27 POPEY 174      27.017  21.937  34.714  1.00  0.00           C
ATOM   5478  C28 POPEY 174      26.307  22.997  35.574  1.00  0.00           C
ATOM   5481  C29 POPEY 174      25.437  22.377  36.644  1.00  0.00           C
ATOM   5483 0C21 POPEY 174      25.467  22.577  37.974  1.00  0.00           C
ATOM   5485 1C21 POPEY 174      26.407  23.447  38.774  1.00  0.00           C
ATOM   5488 2C21 POPEY 174      27.157  22.657  39.864  1.00  0.00           C
ATOM   5491 3C21 POPEY 174      26.247  22.077  40.974  1.00  0.00           C
ATOM   5494 4C21 POPEY 174      26.967  21.097  41.914  1.00  0.00           C
ATOM   5497 5C21 POPEY 174      27.547  21.747  43.184  1.00  0.00           C
ATOM   5500 6C21 POPEY 174      28.217  20.707  44.094  1.00  0.00           C
ATOM   5503 7C21 POPEY 174      28.667  21.277  45.444  1.00  0.00           C
ATOM   5506 8C21 POPEY 174      29.317  20.227  46.344  1.00  0.00           C
ATOM   5510  C33 POPEY 174      28.767  26.587  29.124  1.00  0.00           C
ATOM   5513  C34 POPEY 174      28.647  26.367  30.634  1.00  0.00           C
ATOM   5516  C35 POPEY 174      29.997  26.257  31.364  1.00  0.00           C
ATOM   5519  C36 POPEY 174      29.807  25.807  32.814  1.00  0.00           C
ATOM   5522  C37 POPEY 174      31.107  25.377  33.524  1.00  0.00           C
ATOM   5525  C38 POPEY 174      30.857  24.487  34.744  1.00  0.00           C
ATOM   5528  C39 POPEY 174      32.157  23.937  35.344  1.00  0.00           C
ATOM   5531 0C31 POPEY 174      31.877  23.047  36.564  1.00  0.00           C
ATOM   5534 1C31 POPEY 174      33.157  22.537  37.244  1.00  0.00           C
ATOM   5537 2C31 POPEY 174      32.907  21.837  38.584  1.00  0.00           C
ATOM   5540 3C31 POPEY 174      32.387  22.797  39.664  1.00  0.00           C
ATOM   5543 4C31 POPEY 174      32.357  22.157  41.064  1.00  0.00           C
ATOM   5546 5C31 POPEY 174      31.857  23.137  42.134  1.00  0.00           C
ATOM   5549 6C31 POPEY 174      31.967  22.607  43.564  1.00  0.00           C
ATOM   5553  NH3 POPEZ 175      75.867 115.537  19.364  1.00  0.00           N
ATOM   5557  C12 POPEZ 175      75.247 114.287  18.834  1.00  0.00           C
ATOM   5560  C11 POPEZ 175      76.237 113.087  18.904  1.00  0.00           C
ATOM   5563  P   POPEZ 175      77.807 113.107  20.994  1.00  0.00           P
ATOM   5564  O13 POPEZ 175      78.907 112.257  20.484  1.00  0.00           O
ATOM   5565  O14 POPEZ 175      77.937 114.567  20.804  1.00  0.00           O
ATOM   5566  O11 POPEZ 175      77.537 112.917  22.534  1.00  0.00           O
ATOM   5567  O12 POPEZ 175      76.477 112.667  20.264  1.00  0.00           O
ATOM   5568  C1  POPEZ 175      77.027 111.707  23.094  1.00  0.00           C
ATOM   5571  C2  POPEZ 175      76.287 111.877  24.474  1.00  0.00           C
ATOM   5573  O21 POPEZ 175      77.007 112.767  25.354  1.00  0.00           O
ATOM   5574  C21 POPEZ 175      76.297 113.157  26.424  1.00  0.00           C
ATOM   5575  O22 POPEZ 175      75.097 113.097  26.544  1.00  0.00           O
ATOM   5576  C22 POPEZ 175      77.277 113.657  27.484  1.00  0.00           C
ATOM   5579  C3  POPEZ 175      76.117 110.437  25.064  1.00  0.00           C
ATOM   5582  O31 POPEZ 175      75.497 110.347  26.364  1.00  0.00           O
ATOM   5583  C31 POPEZ 175      76.307 110.177  27.394  1.00  0.00           C
ATOM   5584  O32 POPEZ 175      77.497 110.427  27.394  1.00  0.00           O
ATOM   5585  C32 POPEZ 175      75.547 109.557  28.554  1.00  0.00           C
ATOM   5588  C23 POPEZ 175      76.677 113.867  28.894  1.00  0.00           C
ATOM   5591  C24 POPEZ 175      77.787 113.827  29.954  1.00  0.00           C
ATOM   5594  C25 POPEZ 175      77.357 114.387  31.314  1.00  0.00           C
ATOM   5597  C26 POPEZ 175      76.247 113.587  32.004  1.00  0.00           C
ATOM   5600  C27 POPEZ 175      75.767 114.287  33.284  1.00  0.00           C
ATOM   5603  C28 POPEZ 175      74.587 113.587  33.964  1.00  0.00           C
ATOM   5606  C29 POPEZ 175      74.007 114.487  35.024  1.00  0.00           C
ATOM   5608 0C21 POPEZ 175      73.937 114.277  36.344  1.00  0.00           C
ATOM   5610 1C21 POPEZ 175      74.397 113.067  37.114  1.00  0.00           C
ATOM   5613 2C21 POPEZ 175      75.907 112.747  37.074  1.00  0.00           C
ATOM   5616 3C21 POPEZ 175      76.857 113.867  37.514  1.00  0.00           C
ATOM   5619 4C21 POPEZ 175      78.277 113.307  37.694  1.00  0.00           C
ATOM   5622 5C21 POPEZ 175      79.317 114.337  38.174  1.00  0.00           C
ATOM   5625 6C21 POPEZ 175      79.957 115.117  37.024  1.00  0.00           C
ATOM   5628 7C21 POPEZ 175      81.257 115.807  37.454  1.00  0.00           C
ATOM   5631 8C21 POPEZ 175      82.067 116.407  36.304  1.00  0.00           C
ATOM   5635  C33 POPEZ 175      75.927 110.137  29.934  1.00  0.00           C
ATOM   5638  C34 POPEZ 175      75.377 109.247  31.064  1.00  0.00           C
ATOM   5641  C35 POPEZ 175      75.577 109.847  32.454  1.00  0.00           C
ATOM   5644  C36 POPEZ 175      75.307 108.837  33.574  1.00  0.00           C
ATOM   5647  C37 POPEZ 175      75.417 109.477  34.954  1.00  0.00           C
ATOM   5650  C38 POPEZ 175      75.407 108.457  36.114  1.00  0.00           C
ATOM   5653  C39 POPEZ 175      75.517 109.207  37.444  1.00  0.00           C
ATOM   5656 0C31 POPEZ 175      75.637 108.337  38.694  1.00  0.00           C
ATOM   5659 1C31 POPEZ 175      75.567 109.227  39.944  1.00  0.00           C
ATOM   5662 2C31 POPEZ 175      76.007 108.557  41.244  1.00  0.00           C
ATOM   5665 3C31 POPEZ 175      75.737 109.447  42.474  1.00  0.00           C
ATOM   5668 4C31 POPEZ 175      76.537 110.757  42.504  1.00  0.00           C
ATOM   5671 5C31 POPEZ 175      75.667 111.947  42.944  1.00  0.00           C
ATOM   5674 6C31 POPEZ 175      76.397 113.287  42.884  1.00  0.00           C
ATOM   5678  NH3 POPEa 176      14.747 102.757  62.244  1.00  0.00           N
ATOM   5682  C12 POPEa 176      14.157 103.937  61.544  1.00  0.00           C
ATOM   5685  C11 POPEa 176      15.127 105.117  61.544  1.00  0.00           C
ATOM   5688  P   POPEa 176      15.287 107.507  60.524  1.00  0.00           P
ATOM   5689  O13 POPEa 176      14.477 108.387  59.674  1.00  0.00           O
ATOM   5690  O14 POPEa 176      15.887 108.117  61.754  1.00  0.00           O
ATOM   5691  O11 POPEa 176      16.437 106.827  59.664  1.00  0.00           O
ATOM   5692  O12 POPEa 176      14.467 106.227  60.934  1.00  0.00           O
ATOM   5693  C1  POPEa 176      17.677 107.517  59.444  1.00  0.00           C
ATOM   5696  C2  POPEa 176      18.627 106.757  58.464  1.00  0.00           C
ATOM   5698  O21 POPEa 176      17.927 106.427  57.244  1.00  0.00           O
ATOM   5699  C21 POPEa 176      18.217 107.207  56.224  1.00  0.00           C
ATOM   5700  O22 POPEa 176      19.007 108.137  56.254  1.00  0.00           O
ATOM   5701  C22 POPEa 176      17.457 106.697  55.004  1.00  0.00           C
ATOM   5704  C3  POPEa 176      19.177 105.447  59.054  1.00  0.00           C
ATOM   5707  O31 POPEa 176      20.117 104.817  58.144  1.00  0.00           O
ATOM   5708  C31 POPEa 176      20.547 103.647  58.614  1.00  0.00           C
ATOM   5709  O32 POPEa 176      20.137 103.127  59.644  1.00  0.00           O
ATOM   5710  C32 POPEa 176      21.597 103.047  57.694  1.00  0.00           C
ATOM   5713  C23 POPEa 176      17.607 107.597  53.754  1.00  0.00           C
ATOM   5716  C24 POPEa 176      17.917 106.817  52.464  1.00  0.00           C
ATOM   5719  C25 POPEa 176      18.837 107.577  51.504  1.00  0.00           C
ATOM   5722  C26 POPEa 176      18.277 108.927  51.024  1.00  0.00           C
ATOM   5725  C27 POPEa 176      17.637 108.867  49.634  1.00  0.00           C
ATOM   5728  C28 POPEa 176      17.037 110.217  49.184  1.00  0.00           C
ATOM   5731  C29 POPEa 176      18.057 111.327  49.134  1.00  0.00           C
ATOM   5733 0C21 POPEa 176      18.767 111.677  48.044  1.00  0.00           C
ATOM   5735 1C21 POPEa 176      18.697 110.987  46.704  1.00  0.00           C
ATOM   5738 2C21 POPEa 176      19.887 111.317  45.784  1.00  0.00           C
ATOM   5741 3C21 POPEa 176      19.857 112.757  45.244  1.00  0.00           C
ATOM   5744 4C21 POPEa 176      20.997 113.017  44.234  1.00  0.00           C
ATOM   5747 5C21 POPEa 176      20.917 114.397  43.564  1.00  0.00           C
ATOM   5750 6C21 POPEa 176      22.197 114.737  42.784  1.00  0.00           C
ATOM   5753 7C21 POPEa 176      22.097 116.077  42.044  1.00  0.00           C
ATOM   5756 8C21 POPEa 176      23.387 116.557  41.384  1.00  0.00           C
ATOM   5760  C33 POPEa 176      20.967 102.087  56.654  1.00  0.00           C
ATOM   5763  C34 POPEa 176      20.287 102.837  55.494  1.00  0.00           C
ATOM   5766  C35 POPEa 176      19.627 101.887  54.484  1.00  0.00           C
ATOM   5769  C36 POPEa 176      19.627 102.477  53.064  1.00  0.00           C
ATOM   5772  C37 POPEa 176      19.037 101.517  52.014  1.00  0.00           C
ATOM   5775  C38 POPEa 176      19.137 102.077  50.584  1.00  0.00           C
ATOM   5778  C39 POPEa 176      18.447 101.197  49.534  1.00  0.00           C
ATOM   5781 0C31 POPEa 176      16.917 101.217  49.664  1.00  0.00           C
ATOM   5784 1C31 POPEa 176      16.187 100.347  48.634  1.00  0.00           C
ATOM   5787 2C31 POPEa 176      14.687 100.317  48.944  1.00  0.00           C
ATOM   5790 3C31 POPEa 176      13.857  99.417  48.044  1.00  0.00           C
ATOM   5793 4C31 POPEa 176      12.447  99.227  48.614  1.00  0.00           C
ATOM   5796 5C31 POPEa 176      11.437  98.527  47.694  1.00  0.00           C
ATOM   5799 6C31 POPEa 176      10.077  98.347  48.364  1.00  0.00           C
ATOM   5803  NH3 POPEb 177      79.007 113.777  66.794  1.00  0.00           N
ATOM   5807  C12 POPEb 177      80.187 114.477  67.404  1.00  0.00           C
ATOM   5810  C11 POPEb 177      79.907 115.977  67.574  1.00  0.00           C
ATOM   5813  P   POPEb 177      78.287 117.307  66.014  1.00  0.00           P
ATOM   5814  O13 POPEb 177      78.207 118.477  66.914  1.00  0.00           O
ATOM   5815  O14 POPEb 177      77.187 116.337  66.014  1.00  0.00           O
ATOM   5816  O11 POPEb 177      78.497 117.837  64.544  1.00  0.00           O
ATOM   5817  O12 POPEb 177      79.677 116.587  66.294  1.00  0.00           O
ATOM   5818  C1  POPEb 177      79.157 116.957  63.634  1.00  0.00           C
ATOM   5821  C2  POPEb 177      78.627 117.167  62.204  1.00  0.00           C
ATOM   5823  O21 POPEb 177      78.857 115.997  61.394  1.00  0.00           O
ATOM   5824  C21 POPEb 177      80.107 115.557  61.214  1.00  0.00           C
ATOM   5825  O22 POPEb 177      81.117 116.097  61.604  1.00  0.00           O
ATOM   5826  C22 POPEb 177      80.057 114.157  60.594  1.00  0.00           C
ATOM   5829  C3  POPEb 177      79.077 118.517  61.564  1.00  0.00           C
ATOM   5832  O31 POPEb 177      78.087 118.987  60.614  1.00  0.00           O
ATOM   5833  C31 POPEb 177      78.267 118.457  59.394  1.00  0.00           C
ATOM   5834  O32 POPEb 177      79.227 117.777  59.094  1.00  0.00           O
ATOM   5835  C32 POPEb 177      77.057 118.727  58.494  1.00  0.00           C
ATOM   5838  C23 POPEb 177      81.417 113.547  60.124  1.00  0.00           C
ATOM   5841  C24 POPEb 177      81.427 113.367  58.594  1.00  0.00           C
ATOM   5844  C25 POPEb 177      82.647 112.637  57.994  1.00  0.00           C
ATOM   5847  C26 POPEb 177      82.537 112.597  56.454  1.00  0.00           C
ATOM   5850  C27 POPEb 177      83.597 111.727  55.764  1.00  0.00           C
ATOM   5853  C28 POPEb 177      83.477 111.777  54.234  1.00  0.00           C
ATOM   5856  C29 POPEb 177      84.117 110.647  53.464  1.00  0.00           C
ATOM   5858 0C21 POPEb 177      85.427 110.397  53.294  1.00  0.00           C
ATOM   5860 1C21 POPEb 177      86.587 111.157  53.884  1.00  0.00           C
ATOM   5863 2C21 POPEb 177      87.427 111.987  52.884  1.00  0.00           C
ATOM   5866 3C21 POPEb 177      88.107 111.147  51.804  1.00  0.00           C
ATOM   5869 4C21 POPEb 177      88.977 111.967  50.844  1.00  0.00           C
ATOM   5872 5C21 POPEb 177      88.227 113.127  50.174  1.00  0.00           C
ATOM   5875 6C21 POPEb 177      89.067 113.807  49.084  1.00  0.00           C
ATOM   5878 7C21 POPEb 177      88.347 114.987  48.414  1.00  0.00           C
ATOM   5881 8C21 POPEb 177      88.157 116.217  49.314  1.00  0.00           C
ATOM   5885  C33 POPEb 177      76.207 117.457  58.244  1.00  0.00           C
ATOM   5888  C34 POPEb 177      75.917 117.127  56.774  1.00  0.00           C
ATOM   5891  C35 POPEb 177      75.037 118.177  56.084  1.00  0.00           C
ATOM   5894  C36 POPEb 177      74.457 117.697  54.744  1.00  0.00           C
ATOM   5897  C37 POPEb 177      73.437 118.687  54.174  1.00  0.00           C
ATOM   5900  C38 POPEb 177      72.867 118.257  52.814  1.00  0.00           C
ATOM   5903  C39 POPEb 177      71.777 119.197  52.274  1.00  0.00           C
ATOM   5906 0C31 POPEb 177      72.287 120.577  51.844  1.00  0.00           C
ATOM   5909 1C31 POPEb 177      71.217 121.377  51.084  1.00  0.00           C
ATOM   5912 2C31 POPEb 177      71.747 122.657  50.414  1.00  0.00           C
ATOM   5915 3C31 POPEb 177      72.127 123.767  51.394  1.00  0.00           C
ATOM   5918 4C31 POPEb 177      72.657 125.007  50.664  1.00  0.00           C
ATOM   5921 5C31 POPEb 177      72.977 126.177  51.604  1.00  0.00           C
ATOM   5924 6C31 POPEb 177      73.627 127.357  50.874  1.00  0.00           C
ATOM   5928  NH3 POPEc 178      93.287  54.007  22.474  1.00  0.00           N
ATOM   5932  C12 POPEc 178      92.017  54.797  22.404  1.00  0.00           C
ATOM   5935  C11 POPEc 178      91.877  55.687  23.654  1.00  0.00           C
ATOM   5938  P   POPEc 178      90.437  57.677  24.534  1.00  0.00           P
ATOM   5939  O13 POPEc 178      88.977  57.547  24.394  1.00  0.00           O
ATOM   5940  O14 POPEc 178      90.967  59.057  24.484  1.00  0.00           O
ATOM   5941  O11 POPEc 178      90.907  56.927  25.824  1.00  0.00           O
ATOM   5942  O12 POPEc 178      91.077  56.827  23.364  1.00  0.00           O
ATOM   5943  C1  POPEc 178      91.327  57.517  27.034  1.00  0.00           C
ATOM   5946  C2  POPEc 178      90.977  56.567  28.194  1.00  0.00           C
ATOM   5948  O21 POPEc 178      91.077  57.257  29.454  1.00  0.00           O
ATOM   5949  C21 POPEc 178      92.267  57.417  29.984  1.00  0.00           C
ATOM   5950  O22 POPEc 178      93.337  57.137  29.484  1.00  0.00           O
ATOM   5951  C22 POPEc 178      92.107  58.047  31.374  1.00  0.00           C
ATOM   5954  C3  POPEc 178      91.737  55.197  28.124  1.00  0.00           C
ATOM   5957  O31 POPEc 178      91.657  54.477  29.374  1.00  0.00           O
ATOM   5958  C31 POPEc 178      90.497  53.877  29.584  1.00  0.00           C
ATOM   5959  O32 POPEc 178      89.617  53.697  28.764  1.00  0.00           O
ATOM   5960  C32 POPEc 178      90.337  53.567  31.074  1.00  0.00           C
ATOM   5963  C23 POPEc 178      93.437  57.997  32.164  1.00  0.00           C
ATOM   5966  C24 POPEc 178      93.307  58.567  33.574  1.00  0.00           C
ATOM   5969  C25 POPEc 178      94.647  58.487  34.334  1.00  0.00           C
ATOM   5972  C26 POPEc 178      94.487  58.767  35.834  1.00  0.00           C
ATOM   5975  C27 POPEc 178      95.767  58.447  36.624  1.00  0.00           C
ATOM   5978  C28 POPEc 178      95.497  57.967  38.054  1.00  0.00           C
ATOM   5981  C29 POPEc 178      94.907  59.037  38.934  1.00  0.00           C
ATOM   5983 0C21 POPEc 178      95.567  59.747  39.874  1.00  0.00           C
ATOM   5985 1C21 POPEc 178      97.037  59.627  40.164  1.00  0.00           C
ATOM   5988 2C21 POPEc 178      97.697  60.977  40.484  1.00  0.00           C
ATOM   5991 3C21 POPEc 178      99.217  60.827  40.634  1.00  0.00           C
ATOM   5994 4C21 POPEc 178      99.927  62.137  40.994  1.00  0.00           C
ATOM   5997 5C21 POPEc 178     101.427  61.917  41.244  1.00  0.00           C
ATOM   6000 6C21 POPEc 178     102.177  63.207  41.604  1.00  0.00           C
ATOM   6003 7C21 POPEc 178     103.637  62.917  42.004  1.00  0.00           C
ATOM   6006 8C21 POPEc 178     104.367  64.137  42.554  1.00  0.00           C
ATOM   6010  C33 POPEc 178      89.447  54.637  31.764  1.00  0.00           C
ATOM   6013  C34 POPEc 178      89.157  54.407  33.244  1.00  0.00           C
ATOM   6016  C35 POPEc 178      88.167  55.417  33.844  1.00  0.00           C
ATOM   6019  C36 POPEc 178      87.567  54.897  35.164  1.00  0.00           C
ATOM   6022  C37 POPEc 178      86.317  55.657  35.634  1.00  0.00           C
ATOM   6025  C38 POPEc 178      85.597  54.967  36.804  1.00  0.00           C
ATOM   6028  C39 POPEc 178      86.377  54.967  38.134  1.00  0.00           C
ATOM   6031 0C31 POPEc 178      86.377  56.337  38.824  1.00  0.00           C
ATOM   6034 1C31 POPEc 178      87.197  56.367  40.114  1.00  0.00           C
ATOM   6037 2C31 POPEc 178      86.897  57.617  40.954  1.00  0.00           C
ATOM   6040 3C31 POPEc 178      85.747  57.407  41.944  1.00  0.00           C
ATOM   6043 4C31 POPEc 178      85.567  58.577  42.904  1.00  0.00           C
ATOM   6046 5C31 POPEc 178      84.417  58.367  43.894  1.00  0.00           C
ATOM   6049 6C31 POPEc 178      84.287  59.497  44.914  1.00  0.00           C
ATOM   6053  NH3 POPEd 179       5.313  78.177  21.074  1.00  0.00           N
ATOM   6057  C12 POPEd 179       6.797  78.317  21.044  1.00  0.00           C
ATOM   6060  C11 POPEd 179       7.387  78.287  22.454  1.00  0.00           C
ATOM   6063  P   POPEd 179       9.657  76.997  22.144  1.00  0.00           P
ATOM   6064  O13 POPEd 179       8.777  75.847  21.904  1.00  0.00           O
ATOM   6065  O14 POPEd 179      10.667  77.247  21.094  1.00  0.00           O
ATOM   6066  O11 POPEd 179      10.377  76.777  23.534  1.00  0.00           O
ATOM   6067  O12 POPEd 179       8.817  78.307  22.384  1.00  0.00           O
ATOM   6068  C1  POPEd 179       9.637  76.377  24.704  1.00  0.00           C
ATOM   6071  C2  POPEd 179       9.697  77.437  25.834  1.00  0.00           C
ATOM   6073  O21 POPEd 179       9.687  76.717  27.094  1.00  0.00           O
ATOM   6074  C21 POPEd 179      10.497  77.227  28.024  1.00  0.00           C
ATOM   6075  O22 POPEd 179      11.317  78.107  27.864  1.00  0.00           O
ATOM   6076  C22 POPEd 179      10.247  76.517  29.354  1.00  0.00           C
ATOM   6079  C3  POPEd 179       8.517  78.447  25.764  1.00  0.00           C
ATOM   6082  O31 POPEd 179       8.277  79.087  27.034  1.00  0.00           O
ATOM   6083  C31 POPEd 179       7.517  80.177  26.944  1.00  0.00           C
ATOM   6084  O32 POPEd 179       6.957  80.567  25.934  1.00  0.00           O
ATOM   6085  C32 POPEd 179       7.487  80.867  28.314  1.00  0.00           C
ATOM   6088  C23 POPEd 179      10.617  77.437  30.534  1.00  0.00           C
ATOM   6091  C24 POPEd 179      10.827  76.627  31.804  1.00  0.00           C
ATOM   6094  C25 POPEd 179      11.127  77.547  32.984  1.00  0.00           C
ATOM   6097  C26 POPEd 179      11.327  76.777  34.284  1.00  0.00           C
ATOM   6100  C27 POPEd 179      11.597  77.707  35.474  1.00  0.00           C
ATOM   6103  C28 POPEd 179      11.857  76.897  36.754  1.00  0.00           C
ATOM   6106  C29 POPEd 179      12.107  77.797  37.944  1.00  0.00           C
ATOM   6108 0C21 POPEd 179      11.767  77.537  39.214  1.00  0.00           C
ATOM   6110 1C21 POPEd 179      11.107  76.287  39.744  1.00  0.00           C
ATOM   6113 2C21 POPEd 179       9.877  76.557  40.644  1.00  0.00           C
ATOM   6116 3C21 POPEd 179       8.557  76.797  39.884  1.00  0.00           C
ATOM   6119 4C21 POPEd 179       8.397  78.197  39.254  1.00  0.00           C
ATOM   6122 5C21 POPEd 179       8.367  79.357  40.264  1.00  0.00           C
ATOM   6125 6C21 POPEd 179       7.107  79.367  41.144  1.00  0.00           C
ATOM   6128 7C21 POPEd 179       7.187  80.377  42.294  1.00  0.00           C
ATOM   6131 8C21 POPEd 179       5.883  80.487  43.094  1.00  0.00           C
ATOM   6135  C33 POPEd 179       6.397  80.367  29.294  1.00  0.00           C
ATOM   6138  C34 POPEd 179       6.927  80.347  30.734  1.00  0.00           C
ATOM   6141  C35 POPEd 179       7.037  81.747  31.364  1.00  0.00           C
ATOM   6144  C36 POPEd 179       7.997  81.757  32.554  1.00  0.00           C
ATOM   6147  C37 POPEd 179       7.827  82.987  33.434  1.00  0.00           C
ATOM   6150  C38 POPEd 179       8.927  83.137  34.494  1.00  0.00           C
ATOM   6153  C39 POPEd 179       9.197  81.887  35.354  1.00  0.00           C
ATOM   6156 0C31 POPEd 179       9.917  82.267  36.644  1.00  0.00           C
ATOM   6159 1C31 POPEd 179      10.657  81.107  37.324  1.00  0.00           C
ATOM   6162 2C31 POPEd 179      11.277  81.517  38.674  1.00  0.00           C
ATOM   6165 3C31 POPEd 179      12.467  82.487  38.534  1.00  0.00           C
ATOM   6168 4C31 POPEd 179      12.807  83.187  39.864  1.00  0.00           C
ATOM   6171 5C31 POPEd 179      13.857  84.297  39.684  1.00  0.00           C
ATOM   6174 6C31 POPEd 179      14.087  85.127  40.954  1.00  0.00           C
ATOM   6178  NH3 POPEe 180      14.357  84.697  23.064  1.00  0.00           N
ATOM   6182  C12 POPEe 180      13.587  85.337  21.934  1.00  0.00           C
ATOM   6185  C11 POPEe 180      12.157  84.807  21.884  1.00  0.00           C
ATOM   6188  P   POPEe 180      10.327  85.867  23.484  1.00  0.00           P
ATOM   6189  O13 POPEe 180       9.417  85.887  22.314  1.00  0.00           O
ATOM   6190  O14 POPEe 180       9.687  85.357  24.704  1.00  0.00           O
ATOM   6191  O11 POPEe 180      10.987  87.277  23.764  1.00  0.00           O
ATOM   6192  O12 POPEe 180      11.557  84.957  23.164  1.00  0.00           O
ATOM   6193  C1  POPEe 180      11.827  87.467  24.904  1.00  0.00           C
ATOM   6196  C2  POPEe 180      11.137  88.297  26.024  1.00  0.00           C
ATOM   6198  O21 POPEe 180      12.037  88.357  27.144  1.00  0.00           O
ATOM   6199  C21 POPEe 180      11.967  89.297  28.084  1.00  0.00           C
ATOM   6200  O22 POPEe 180      12.447  89.187  29.204  1.00  0.00           O
ATOM   6201  C22 POPEe 180      11.377  90.627  27.614  1.00  0.00           C
ATOM   6204  C3  POPEe 180       9.787  87.657  26.474  1.00  0.00           C
ATOM   6207  O31 POPEe 180       9.227  88.237  27.664  1.00  0.00           O
ATOM   6208  C31 POPEe 180       8.107  88.927  27.494  1.00  0.00           C
ATOM   6209  O32 POPEe 180       7.647  89.287  26.434  1.00  0.00           O
ATOM   6210  C32 POPEe 180       7.447  89.167  28.854  1.00  0.00           C
ATOM   6213  C23 POPEe 180      11.407  91.677  28.744  1.00  0.00           C
ATOM   6216  C24 POPEe 180      10.337  91.397  29.804  1.00  0.00           C
ATOM   6219  C25 POPEe 180      10.327  92.407  30.954  1.00  0.00           C
ATOM   6222  C26 POPEe 180       9.227  92.077  31.964  1.00  0.00           C
ATOM   6225  C27 POPEe 180       8.937  93.197  32.984  1.00  0.00           C
ATOM   6228  C28 POPEe 180       8.907  92.707  34.434  1.00  0.00           C
ATOM   6231  C29 POPEe 180      10.297  92.447  34.964  1.00  0.00           C
ATOM   6233 0C21 POPEe 180      10.727  92.647  36.214  1.00  0.00           C
ATOM   6235 1C21 POPEe 180       9.887  93.107  37.384  1.00  0.00           C
ATOM   6238 2C21 POPEe 180       9.987  92.097  38.544  1.00  0.00           C
ATOM   6241 3C21 POPEe 180       9.217  92.587  39.764  1.00  0.00           C
ATOM   6244 4C21 POPEe 180       9.037  91.547  40.884  1.00  0.00           C
ATOM   6247 5C21 POPEe 180      10.347  90.907  41.364  1.00  0.00           C
ATOM   6250 6C21 POPEe 180      10.117  89.807  42.404  1.00  0.00           C
ATOM   6253 7C21 POPEe 180      11.367  88.957  42.634  1.00  0.00           C
ATOM   6256 8C21 POPEe 180      11.187  87.887  43.714  1.00  0.00           C
ATOM   6260  C33 POPEe 180       6.257  90.147  28.754  1.00  0.00           C
ATOM   6263  C34 POPEe 180       5.743  90.547  30.134  1.00  0.00           C
ATOM   6266  C35 POPEe 180       4.623  91.587  30.084  1.00  0.00           C
ATOM   6269  C36 POPEe 180       4.283  92.077  31.484  1.00  0.00           C
ATOM   6272  C37 POPEe 180       2.993  92.907  31.564  1.00  0.00           C
ATOM   6275  C38 POPEe 180       2.683  93.297  33.004  1.00  0.00           C
ATOM   6278  C39 POPEe 180       1.283  93.887  33.174  1.00  0.00           C
ATOM   6281 0C31 POPEe 180       0.953  94.157  34.654  1.00  0.00           C
ATOM   6284 1C31 POPEe 180      -0.427  94.797  34.814  1.00  0.00           C
ATOM   6287 2C31 POPEe 180      -0.877  94.937  36.274  1.00  0.00           C
ATOM   6290 3C31 POPEe 180      -0.037  95.927  37.074  1.00  0.00           C
ATOM   6293 4C31 POPEe 180      -0.537  96.097  38.504  1.00  0.00           C
ATOM   6296 5C31 POPEe 180       0.343  97.027  39.324  1.00  0.00           C
ATOM   6299 6C31 POPEe 180      -0.107  97.147  40.784  1.00  0.00           C
ATOM   6303  NH3 POPEf 181      21.187 108.027  20.194  1.00  0.00           N
ATOM   6307  C12 POPEf 181      20.917 109.227  19.314  1.00  0.00           C
ATOM   6310  C11 POPEf 181      19.457 109.297  18.814  1.00  0.00           C
ATOM   6313  P   POPEf 181      18.927 111.837  18.424  1.00  0.00           P
ATOM   6314  O13 POPEf 181      18.727 112.787  17.304  1.00  0.00           O
ATOM   6315  O14 POPEf 181      17.817 111.717  19.394  1.00  0.00           O
ATOM   6316  O11 POPEf 181      20.227 112.227  19.214  1.00  0.00           O
ATOM   6317  O12 POPEf 181      19.267 110.367  17.884  1.00  0.00           O
ATOM   6318  C1  POPEf 181      20.237 112.447  20.634  1.00  0.00           C
ATOM   6321  C2  POPEf 181      20.757 113.867  20.964  1.00  0.00           C
ATOM   6323  O21 POPEf 181      20.977 113.937  22.384  1.00  0.00           O
ATOM   6324  C21 POPEf 181      22.077 113.317  22.784  1.00  0.00           C
ATOM   6325  O22 POPEf 181      22.967 112.927  22.054  1.00  0.00           O
ATOM   6326  C22 POPEf 181      21.977 113.037  24.284  1.00  0.00           C
ATOM   6329  C3  POPEf 181      19.747 114.967  20.504  1.00  0.00           C
ATOM   6332  O31 POPEf 181      19.137 115.607  21.634  1.00  0.00           O
ATOM   6333  C31 POPEf 181      19.457 116.867  21.874  1.00  0.00           C
ATOM   6334  O32 POPEf 181      19.747 117.707  21.034  1.00  0.00           O
ATOM   6335  C32 POPEf 181      19.617 117.017  23.394  1.00  0.00           C
ATOM   6338  C23 POPEf 181      23.167 113.617  25.074  1.00  0.00           C
ATOM   6341  C24 POPEf 181      23.137 113.227  26.554  1.00  0.00           C
ATOM   6344  C25 POPEf 181      21.987 113.847  27.364  1.00  0.00           C
ATOM   6347  C26 POPEf 181      21.677 113.017  28.614  1.00  0.00           C
ATOM   6350  C27 POPEf 181      20.487 113.527  29.444  1.00  0.00           C
ATOM   6353  C28 POPEf 181      20.077 112.457  30.474  1.00  0.00           C
ATOM   6356  C29 POPEf 181      19.127 112.917  31.554  1.00  0.00           C
ATOM   6358 0C21 POPEf 181      19.477 113.617  32.654  1.00  0.00           C
ATOM   6360 1C21 POPEf 181      20.857 114.137  32.984  1.00  0.00           C
ATOM   6363 2C21 POPEf 181      21.557 113.367  34.124  1.00  0.00           C
ATOM   6366 3C21 POPEf 181      21.927 111.927  33.734  1.00  0.00           C
ATOM   6369 4C21 POPEf 181      22.857 111.217  34.734  1.00  0.00           C
ATOM   6372 5C21 POPEf 181      22.257 111.017  36.134  1.00  0.00           C
ATOM   6375 6C21 POPEf 181      23.137 110.127  37.024  1.00  0.00           C
ATOM   6378 7C21 POPEf 181      22.587 109.977  38.454  1.00  0.00           C
ATOM   6381 8C21 POPEf 181      23.317 108.897  39.264  1.00  0.00           C
ATOM   6385  C33 POPEf 181      21.047 117.477  23.724  1.00  0.00           C
ATOM   6388  C34 POPEf 181      21.377 117.577  25.224  1.00  0.00           C
ATOM   6391  C35 POPEf 181      20.547 118.617  26.004  1.00  0.00           C
ATOM   6394  C36 POPEf 181      21.247 119.027  27.324  1.00  0.00           C
ATOM   6397  C37 POPEf 181      20.577 120.207  28.054  1.00  0.00           C
ATOM   6400  C38 POPEf 181      21.567 120.977  28.944  1.00  0.00           C
ATOM   6403  C39 POPEf 181      22.247 120.137  30.044  1.00  0.00           C
ATOM   6406 0C31 POPEf 181      21.297 119.687  31.164  1.00  0.00           C
ATOM   6409 1C31 POPEf 181      22.067 119.207  32.414  1.00  0.00           C
ATOM   6412 2C31 POPEf 181      21.137 118.847  33.584  1.00  0.00           C
ATOM   6415 3C31 POPEf 181      21.877 118.757  34.934  1.00  0.00           C
ATOM   6418 4C31 POPEf 181      20.927 118.527  36.114  1.00  0.00           C
ATOM   6421 5C31 POPEf 181      21.607 118.727  37.484  1.00  0.00           C
ATOM   6424 6C31 POPEf 181      20.657 118.547  38.674  1.00  0.00           C
ATOM   6428  NH3 POPEg 182      89.347 107.057  63.584  1.00  0.00           N
ATOM   6432  C12 POPEg 182      88.327 106.227  64.314  1.00  0.00           C
ATOM   6435  C11 POPEg 182      88.847 104.777  64.444  1.00  0.00           C
ATOM   6438  P   POPEg 182      91.097 103.447  64.574  1.00  0.00           P
ATOM   6439  O13 POPEg 182      92.437 103.687  65.144  1.00  0.00           O
ATOM   6440  O14 POPEg 182      90.347 102.277  65.064  1.00  0.00           O
ATOM   6441  O11 POPEg 182      91.167 103.387  62.994  1.00  0.00           O
ATOM   6442  O12 POPEg 182      90.237 104.777  64.804  1.00  0.00           O
ATOM   6443  C1  POPEg 182      90.547 102.347  62.244  1.00  0.00           C
ATOM   6446  C2  POPEg 182      90.757 102.657  60.734  1.00  0.00           C
ATOM   6448  O21 POPEg 182      90.457 101.507  59.904  1.00  0.00           O
ATOM   6449  C21 POPEg 182      89.157 101.447  59.574  1.00  0.00           C
ATOM   6450  O22 POPEg 182      88.267 102.057  60.144  1.00  0.00           O
ATOM   6451  C22 POPEg 182      88.977 100.637  58.294  1.00  0.00           C
ATOM   6454  C3  POPEg 182      92.217 103.157  60.494  1.00  0.00           C
ATOM   6457  O31 POPEg 182      92.767 102.867  59.194  1.00  0.00           O
ATOM   6458  C31 POPEg 182      92.187 103.447  58.164  1.00  0.00           C
ATOM   6459  O32 POPEg 182      91.127 104.057  58.204  1.00  0.00           O
ATOM   6460  C32 POPEg 182      93.067 103.297  56.934  1.00  0.00           C
ATOM   6463  C23 POPEg 182      88.487 101.557  57.154  1.00  0.00           C
ATOM   6466  C24 POPEg 182      88.427 100.867  55.784  1.00  0.00           C
ATOM   6469  C25 POPEg 182      87.897 101.807  54.694  1.00  0.00           C
ATOM   6472  C26 POPEg 182      87.887 101.187  53.284  1.00  0.00           C
ATOM   6475  C27 POPEg 182      87.207 102.107  52.244  1.00  0.00           C
ATOM   6478  C28 POPEg 182      85.747 101.667  51.934  1.00  0.00           C
ATOM   6481  C29 POPEg 182      84.807 102.797  51.594  1.00  0.00           C
ATOM   6483 0C21 POPEg 182      84.317 103.127  50.384  1.00  0.00           C
ATOM   6485 1C21 POPEg 182      84.637 102.477  49.064  1.00  0.00           C
ATOM   6488 2C21 POPEg 182      83.447 101.717  48.444  1.00  0.00           C
ATOM   6491 3C21 POPEg 182      82.247 102.617  48.094  1.00  0.00           C
ATOM   6494 4C21 POPEg 182      81.267 101.927  47.134  1.00  0.00           C
ATOM   6497 5C21 POPEg 182      80.087 102.807  46.694  1.00  0.00           C
ATOM   6500 6C21 POPEg 182      80.527 104.107  45.994  1.00  0.00           C
ATOM   6503 7C21 POPEg 182      79.387 104.767  45.204  1.00  0.00           C
ATOM   6506 8C21 POPEg 182      79.817 106.027  44.444  1.00  0.00           C
ATOM   6510  C33 POPEg 182      92.317 103.497  55.594  1.00  0.00           C
ATOM   6513  C34 POPEg 182      93.297 103.727  54.434  1.00  0.00           C
ATOM   6516  C35 POPEg 182      92.707 103.337  53.084  1.00  0.00           C
ATOM   6519  C36 POPEg 182      92.777 101.827  52.824  1.00  0.00           C
ATOM   6522  C37 POPEg 182      91.927 101.397  51.624  1.00  0.00           C
ATOM   6525  C38 POPEg 182      92.067  99.907  51.304  1.00  0.00           C
ATOM   6528  C39 POPEg 182      90.827  99.327  50.624  1.00  0.00           C
ATOM   6531 0C31 POPEg 182      90.397 100.057  49.344  1.00  0.00           C
ATOM   6534 1C31 POPEg 182      89.017  99.597  48.864  1.00  0.00           C
ATOM   6537 2C31 POPEg 182      88.587 100.277  47.554  1.00  0.00           C
ATOM   6540 3C31 POPEg 182      87.167  99.897  47.094  1.00  0.00           C
ATOM   6543 4C31 POPEg 182      86.927  98.387  46.964  1.00  0.00           C
ATOM   6546 5C31 POPEg 182      85.607  98.067  46.264  1.00  0.00           C
ATOM   6549 6C31 POPEg 182      85.277  96.567  46.214  1.00  0.00           C
ATOM   6553  NH3 POPEh 183      23.037  -2.077  61.474  1.00  0.00           N
ATOM   6557  C12 POPEh 183      23.597  -1.687  62.804  1.00  0.00           C
ATOM   6560  C11 POPEh 183      24.797  -2.587  63.134  1.00  0.00           C
ATOM   6563  P   POPEh 183      26.777  -1.527  61.844  1.00  0.00           P
ATOM   6564  O13 POPEh 183      27.227  -1.097  63.184  1.00  0.00           O
ATOM   6565  O14 POPEh 183      27.837  -1.907  60.884  1.00  0.00           O
ATOM   6566  O11 POPEh 183      25.827  -0.443  61.164  1.00  0.00           O
ATOM   6567  O12 POPEh 183      25.717  -2.687  62.024  1.00  0.00           O
ATOM   6568  C1  POPEh 183      26.167   0.057  59.874  1.00  0.00           C
ATOM   6571  C2  POPEh 183      24.977   0.827  59.254  1.00  0.00           C
ATOM   6573  O21 POPEh 183      25.337   1.217  57.934  1.00  0.00           O
ATOM   6574  C21 POPEh 183      25.027   0.367  56.994  1.00  0.00           C
ATOM   6575  O22 POPEh 183      24.427  -0.683  57.144  1.00  0.00           O
ATOM   6576  C22 POPEh 183      25.527   0.937  55.684  1.00  0.00           C
ATOM   6579  C3  POPEh 183      24.657   2.117  60.034  1.00  0.00           C
ATOM   6582  O31 POPEh 183      23.397   2.687  59.614  1.00  0.00           O
ATOM   6583  C31 POPEh 183      23.467   3.557  58.594  1.00  0.00           C
ATOM   6584  O32 POPEh 183      24.467   3.897  58.004  1.00  0.00           O
ATOM   6585  C32 POPEh 183      22.037   3.987  58.244  1.00  0.00           C
ATOM   6588  C23 POPEh 183      24.887   0.287  54.444  1.00  0.00           C
ATOM   6591  C24 POPEh 183      25.657   0.797  53.224  1.00  0.00           C
ATOM   6594  C25 POPEh 183      25.007   0.517  51.874  1.00  0.00           C
ATOM   6597  C26 POPEh 183      25.977   0.947  50.764  1.00  0.00           C
ATOM   6600  C27 POPEh 183      26.227  -0.123  49.694  1.00  0.00           C
ATOM   6603  C28 POPEh 183      27.637  -0.043  49.074  1.00  0.00           C
ATOM   6606  C29 POPEh 183      27.917   1.327  48.524  1.00  0.00           C
ATOM   6608 0C21 POPEh 183      28.167   1.637  47.244  1.00  0.00           C
ATOM   6610 1C21 POPEh 183      28.127   0.707  46.064  1.00  0.00           C
ATOM   6613 2C21 POPEh 183      27.627   1.447  44.814  1.00  0.00           C
ATOM   6616 3C21 POPEh 183      26.327   2.217  45.064  1.00  0.00           C
ATOM   6619 4C21 POPEh 183      25.717   2.797  43.794  1.00  0.00           C
ATOM   6622 5C21 POPEh 183      24.687   1.907  43.094  1.00  0.00           C
ATOM   6625 6C21 POPEh 183      24.107   2.617  41.864  1.00  0.00           C
ATOM   6628 7C21 POPEh 183      22.987   1.847  41.174  1.00  0.00           C
ATOM   6631 8C21 POPEh 183      22.367   2.657  40.024  1.00  0.00           C
ATOM   6635  C33 POPEh 183      21.907   4.847  56.974  1.00  0.00           C
ATOM   6638  C34 POPEh 183      21.457   4.027  55.764  1.00  0.00           C
ATOM   6641  C35 POPEh 183      21.677   4.727  54.424  1.00  0.00           C
ATOM   6644  C36 POPEh 183      23.097   4.517  53.894  1.00  0.00           C
ATOM   6647  C37 POPEh 183      23.237   4.937  52.434  1.00  0.00           C
ATOM   6650  C38 POPEh 183      24.637   4.647  51.874  1.00  0.00           C
ATOM   6653  C39 POPEh 183      24.757   4.937  50.364  1.00  0.00           C
ATOM   6656 0C31 POPEh 183      26.197   5.287  49.964  1.00  0.00           C
ATOM   6659 1C31 POPEh 183      26.357   5.847  48.544  1.00  0.00           C
ATOM   6662 2C31 POPEh 183      27.197   7.147  48.494  1.00  0.00           C
ATOM   6665 3C31 POPEh 183      28.697   6.877  48.704  1.00  0.00           C
ATOM   6668 4C31 POPEh 183      29.597   8.057  49.044  1.00  0.00           C
ATOM   6671 5C31 POPEh 183      31.037   7.617  49.354  1.00  0.00           C
ATOM   6674 6C31 POPEh 183      31.977   8.767  49.724  1.00  0.00           C
ATOM   6678  NH3 POPEi 184     105.507  30.827  20.924  1.00  0.00           N
ATOM   6682  C12 POPEi 184     106.427  29.687  21.224  1.00  0.00           C
ATOM   6685  C11 POPEi 184     106.927  29.037  19.934  1.00  0.00           C
ATOM   6688  P   POPEi 184     108.157  26.717  19.844  1.00  0.00           P
ATOM   6689  O13 POPEi 184     106.807  26.117  19.804  1.00  0.00           O
ATOM   6690  O14 POPEi 184     108.997  26.707  18.624  1.00  0.00           O
ATOM   6691  O11 POPEi 184     108.937  26.127  21.084  1.00  0.00           O
ATOM   6692  O12 POPEi 184     108.007  28.207  20.304  1.00  0.00           O
ATOM   6693  C1  POPEi 184     108.327  26.047  22.384  1.00  0.00           C
ATOM   6696  C2  POPEi 184     108.807  27.127  23.414  1.00  0.00           C
ATOM   6698  O21 POPEi 184     107.747  28.017  23.814  1.00  0.00           O
ATOM   6699  C21 POPEi 184     106.937  27.517  24.744  1.00  0.00           C
ATOM   6700  O22 POPEi 184     106.917  26.357  25.104  1.00  0.00           O
ATOM   6701  C22 POPEi 184     106.127  28.667  25.344  1.00  0.00           C
ATOM   6704  C3  POPEi 184     109.997  27.997  22.944  1.00  0.00           C
ATOM   6707  O31 POPEi 184     110.977  28.107  23.994  1.00  0.00           O
ATOM   6708  C31 POPEi 184     110.697  28.887  25.024  1.00  0.00           C
ATOM   6709  O32 POPEi 184     110.117  29.967  24.974  1.00  0.00           O
ATOM   6710  C32 POPEi 184     111.227  28.207  26.294  1.00  0.00           C
ATOM   6713  C23 POPEi 184     106.037  28.627  26.894  1.00  0.00           C
ATOM   6716  C24 POPEi 184     105.607  29.997  27.464  1.00  0.00           C
ATOM   6719  C25 POPEi 184     105.047  29.927  28.894  1.00  0.00           C
ATOM   6722  C26 POPEi 184     106.097  29.687  29.984  1.00  0.00           C
ATOM   6725  C27 POPEi 184     105.487  29.807  31.394  1.00  0.00           C
ATOM   6728  C28 POPEi 184     106.517  29.607  32.534  1.00  0.00           C
ATOM   6731  C29 POPEi 184     105.827  29.457  33.864  1.00  0.00           C
ATOM   6733 0C21 POPEi 184     106.177  29.897  35.084  1.00  0.00           C
ATOM   6735 1C21 POPEi 184     107.397  30.677  35.474  1.00  0.00           C
ATOM   6738 2C21 POPEi 184     107.067  31.647  36.624  1.00  0.00           C
ATOM   6741 3C21 POPEi 184     108.327  32.307  37.194  1.00  0.00           C
ATOM   6744 4C21 POPEi 184     108.067  33.267  38.364  1.00  0.00           C
ATOM   6747 5C21 POPEi 184     107.537  32.577  39.634  1.00  0.00           C
ATOM   6750 6C21 POPEi 184     106.027  32.737  39.864  1.00  0.00           C
ATOM   6753 7C21 POPEi 184     105.567  32.067  41.164  1.00  0.00           C
ATOM   6756 8C21 POPEi 184     104.057  32.187  41.414  1.00  0.00           C
ATOM   6760  C33 POPEi 184     110.127  27.977  27.354  1.00  0.00           C
ATOM   6763  C34 POPEi 184     110.707  27.467  28.684  1.00  0.00           C
ATOM   6766  C35 POPEi 184     109.677  27.407  29.814  1.00  0.00           C
ATOM   6769  C36 POPEi 184     110.307  26.977  31.144  1.00  0.00           C
ATOM   6772  C37 POPEi 184     109.367  27.107  32.344  1.00  0.00           C
ATOM   6775  C38 POPEi 184     109.987  26.527  33.614  1.00  0.00           C
ATOM   6778  C39 POPEi 184     109.087  26.667  34.854  1.00  0.00           C
ATOM   6781 0C31 POPEi 184     109.637  25.837  36.024  1.00  0.00           C
ATOM   6784 1C31 POPEi 184     108.887  26.077  37.344  1.00  0.00           C
ATOM   6787 2C31 POPEi 184     109.227  25.057  38.454  1.00  0.00           C
ATOM   6790 3C31 POPEi 184     110.737  24.897  38.734  1.00  0.00           C
ATOM   6793 4C31 POPEi 184     111.017  23.817  39.784  1.00  0.00           C
ATOM   6796 5C31 POPEi 184     112.507  23.707  40.134  1.00  0.00           C
ATOM   6799 6C31 POPEi 184     112.827  22.577  41.114  1.00  0.00           C
ATOM   6803  NH3 POPEj 185       7.927  83.317  23.024  1.00  0.00           N
ATOM   6807  C12 POPEj 185       8.717  82.297  23.804  1.00  0.00           C
ATOM   6810  C11 POPEj 185       9.947  81.807  23.024  1.00  0.00           C
ATOM   6813  P   POPEj 185      12.047  81.347  24.574  1.00  0.00           P
ATOM   6814  O13 POPEj 185      12.697  80.097  25.034  1.00  0.00           O
ATOM   6815  O14 POPEj 185      12.847  82.247  23.714  1.00  0.00           O
ATOM   6816  O11 POPEj 185      11.507  82.117  25.844  1.00  0.00           O
ATOM   6817  O12 POPEj 185      10.707  80.927  23.834  1.00  0.00           O
ATOM   6818  C1  POPEj 185      11.597  81.567  27.164  1.00  0.00           C
ATOM   6821  C2  POPEj 185      11.717  82.737  28.174  1.00  0.00           C
ATOM   6823  O21 POPEj 185      12.047  82.187  29.464  1.00  0.00           O
ATOM   6824  C21 POPEj 185      12.607  83.047  30.294  1.00  0.00           C
ATOM   6825  O22 POPEj 185      12.927  84.187  30.024  1.00  0.00           O
ATOM   6826  C22 POPEj 185      12.757  82.387  31.654  1.00  0.00           C
ATOM   6829  C3  POPEj 185      10.407  83.587  28.174  1.00  0.00           C
ATOM   6832  O31 POPEj 185      10.567  84.847  28.854  1.00  0.00           O
ATOM   6833  C31 POPEj 185       9.617  85.247  29.704  1.00  0.00           C
ATOM   6834  O32 POPEj 185       8.527  84.717  29.824  1.00  0.00           O
ATOM   6835  C32 POPEj 185      10.077  86.557  30.354  1.00  0.00           C
ATOM   6838  C23 POPEj 185      12.777  83.417  32.814  1.00  0.00           C
ATOM   6841  C24 POPEj 185      12.927  82.727  34.184  1.00  0.00           C
ATOM   6844  C25 POPEj 185      14.357  82.797  34.754  1.00  0.00           C
ATOM   6847  C26 POPEj 185      14.647  84.157  35.414  1.00  0.00           C
ATOM   6850  C27 POPEj 185      16.077  84.277  35.944  1.00  0.00           C
ATOM   6853  C28 POPEj 185      16.337  85.637  36.634  1.00  0.00           C
ATOM   6856  C29 POPEj 185      17.757  85.747  37.114  1.00  0.00           C
ATOM   6858 0C21 POPEj 185      18.487  86.867  37.264  1.00  0.00           C
ATOM   6860 1C21 POPEj 185      18.017  88.287  37.044  1.00  0.00           C
ATOM   6863 2C21 POPEj 185      17.507  88.947  38.344  1.00  0.00           C
ATOM   6866 3C21 POPEj 185      18.597  89.167  39.404  1.00  0.00           C
ATOM   6869 4C21 POPEj 185      18.017  89.797  40.684  1.00  0.00           C
ATOM   6872 5C21 POPEj 185      19.057  89.997  41.794  1.00  0.00           C
ATOM   6875 6C21 POPEj 185      18.427  90.487  43.104  1.00  0.00           C
ATOM   6878 7C21 POPEj 185      19.437  90.547  44.254  1.00  0.00           C
ATOM   6881 8C21 POPEj 185      18.877  91.027  45.584  1.00  0.00           C
ATOM   6885  C33 POPEj 185       9.667  86.797  31.824  1.00  0.00           C
ATOM   6888  C34 POPEj 185      10.017  88.247  32.224  1.00  0.00           C
ATOM   6891  C35 POPEj 185       9.677  88.617  33.674  1.00  0.00           C
ATOM   6894  C36 POPEj 185       8.187  88.817  33.974  1.00  0.00           C
ATOM   6897  C37 POPEj 185       7.927  88.987  35.484  1.00  0.00           C
ATOM   6900  C38 POPEj 185       6.427  89.187  35.804  1.00  0.00           C
ATOM   6903  C39 POPEj 185       6.003  88.657  37.184  1.00  0.00           C
ATOM   6906 0C31 POPEj 185       6.667  89.347  38.394  1.00  0.00           C
ATOM   6909 1C31 POPEj 185       6.427  88.597  39.714  1.00  0.00           C
ATOM   6912 2C31 POPEj 185       5.023  88.797  40.324  1.00  0.00           C
ATOM   6915 3C31 POPEj 185       4.933  90.007  41.264  1.00  0.00           C
ATOM   6918 4C31 POPEj 185       5.503  89.727  42.664  1.00  0.00           C
ATOM   6921 5C31 POPEj 185       5.533  90.967  43.564  1.00  0.00           C
ATOM   6924 6C31 POPEj 185       6.033  90.667  44.984  1.00  0.00           C
ATOM   6928  NH3 POPEk 186      21.927  93.467  63.804  1.00  0.00           N
ATOM   6932  C12 POPEk 186      21.277  94.677  63.184  1.00  0.00           C
ATOM   6935  C11 POPEk 186      20.437  95.467  64.174  1.00  0.00           C
ATOM   6938  P   POPEk 186      19.757  97.647  62.924  1.00  0.00           P
ATOM   6939  O13 POPEk 186      19.377  98.577  64.014  1.00  0.00           O
ATOM   6940  O14 POPEk 186      21.137  97.737  62.394  1.00  0.00           O
ATOM   6941  O11 POPEk 186      18.707  97.757  61.754  1.00  0.00           O
ATOM   6942  O12 POPEk 186      19.457  96.187  63.444  1.00  0.00           O
ATOM   6943  C1  POPEk 186      18.727  99.027  61.074  1.00  0.00           C
ATOM   6946  C2  POPEk 186      17.377  99.387  60.374  1.00  0.00           C
ATOM   6948  O21 POPEk 186      16.947  98.437  59.374  1.00  0.00           O
ATOM   6949  C21 POPEk 186      17.777  98.107  58.404  1.00  0.00           C
ATOM   6950  O22 POPEk 186      18.887  98.557  58.184  1.00  0.00           O
ATOM   6951  C22 POPEk 186      17.107  97.027  57.544  1.00  0.00           C
ATOM   6954  C3  POPEk 186      17.447 100.857  59.854  1.00  0.00           C
ATOM   6957  O31 POPEk 186      16.167 101.337  59.364  1.00  0.00           O
ATOM   6958  C31 POPEk 186      16.117 101.507  58.024  1.00  0.00           C
ATOM   6959  O32 POPEk 186      17.037 101.287  57.254  1.00  0.00           O
ATOM   6960  C32 POPEk 186      14.737 101.957  57.584  1.00  0.00           C
ATOM   6963  C23 POPEk 186      17.517  97.067  56.054  1.00  0.00           C
ATOM   6966  C24 POPEk 186      17.037  98.327  55.334  1.00  0.00           C
ATOM   6969  C25 POPEk 186      17.167  98.237  53.804  1.00  0.00           C
ATOM   6972  C26 POPEk 186      15.887  97.737  53.114  1.00  0.00           C
ATOM   6975  C27 POPEk 186      16.017  97.637  51.584  1.00  0.00           C
ATOM   6978  C28 POPEk 186      16.167  96.197  51.054  1.00  0.00           C
ATOM   6981  C29 POPEk 186      17.417  95.517  51.554  1.00  0.00           C
ATOM   6983 0C21 POPEk 186      18.447  95.057  50.824  1.00  0.00           C
ATOM   6985 1C21 POPEk 186      18.637  95.137  49.334  1.00  0.00           C
ATOM   6988 2C21 POPEk 186      20.047  95.627  48.944  1.00  0.00           C
ATOM   6991 3C21 POPEk 186      20.317  97.097  49.324  1.00  0.00           C
ATOM   6994 4C21 POPEk 186      21.677  97.587  48.814  1.00  0.00           C
ATOM   6997 5C21 POPEk 186      21.917  99.087  49.074  1.00  0.00           C
ATOM   7000 6C21 POPEk 186      23.117  99.637  48.304  1.00  0.00           C
ATOM   7003 7C21 POPEk 186      23.277 101.157  48.494  1.00  0.00           C
ATOM   7006 8C21 POPEk 186      24.327 101.787  47.574  1.00  0.00           C
ATOM   7010  C33 POPEk 186      14.037 100.827  56.804  1.00  0.00           C
ATOM   7013  C34 POPEk 186      12.957 101.327  55.844  1.00  0.00           C
ATOM   7016  C35 POPEk 186      12.317 100.147  55.114  1.00  0.00           C
ATOM   7019  C36 POPEk 186      11.067 100.517  54.304  1.00  0.00           C
ATOM   7022  C37 POPEk 186      11.337 101.127  52.924  1.00  0.00           C
ATOM   7025  C38 POPEk 186      10.007 101.307  52.184  1.00  0.00           C
ATOM   7028  C39 POPEk 186      10.177 101.957  50.814  1.00  0.00           C
ATOM   7031 0C31 POPEk 186       8.837 102.037  50.074  1.00  0.00           C
ATOM   7034 1C31 POPEk 186       9.007 102.277  48.564  1.00  0.00           C
ATOM   7037 2C31 POPEk 186       7.687 102.277  47.784  1.00  0.00           C
ATOM   7040 3C31 POPEk 186       6.847 101.017  48.034  1.00  0.00           C
ATOM   7043 4C31 POPEk 186       5.613 100.937  47.124  1.00  0.00           C
ATOM   7046 5C31 POPEk 186       4.763  99.687  47.394  1.00  0.00           C
ATOM   7049 6C31 POPEk 186       3.523  99.597  46.504  1.00  0.00           C
ATOM   7053  NH3 POPEl 187     112.607   3.957  15.444  1.00  0.00           N
ATOM   7057  C12 POPEl 187     113.417   5.227  15.684  1.00  0.00           C
ATOM   7060  C11 POPEl 187     112.837   6.117  16.804  1.00  0.00           C
ATOM   7063  P   POPEl 187     110.257   5.777  17.304  1.00  0.00           P
ATOM   7064  O13 POPEl 187     109.157   6.727  17.554  1.00  0.00           O
ATOM   7065  O14 POPEl 187     109.947   4.587  16.484  1.00  0.00           O
ATOM   7066  O11 POPEl 187     110.857   5.307  18.674  1.00  0.00           O
ATOM   7067  O12 POPEl 187     111.457   6.497  16.584  1.00  0.00           O
ATOM   7068  C1  POPEl 187     110.887   6.187  19.804  1.00  0.00           C
ATOM   7071  C2  POPEl 187     112.167   5.907  20.624  1.00  0.00           C
ATOM   7073  O21 POPEl 187     111.867   5.377  21.924  1.00  0.00           O
ATOM   7074  C21 POPEl 187     111.337   6.227  22.784  1.00  0.00           C
ATOM   7075  O22 POPEl 187     111.017   7.377  22.554  1.00  0.00           O
ATOM   7076  C22 POPEl 187     111.287   5.547  24.154  1.00  0.00           C
ATOM   7079  C3  POPEl 187     113.177   7.097  20.624  1.00  0.00           C
ATOM   7082  O31 POPEl 187     114.277   6.837  21.514  1.00  0.00           O
ATOM   7083  C31 POPEl 187     115.167   5.967  21.064  1.00  0.00           C
ATOM   7084  O32 POPEl 187     115.177   5.467  19.954  1.00  0.00           O
ATOM   7085  C32 POPEl 187     116.097   5.587  22.214  1.00  0.00           C
ATOM   7088  C23 POPEl 187     110.707   6.467  25.234  1.00  0.00           C
ATOM   7091  C24 POPEl 187     111.127   6.027  26.644  1.00  0.00           C
ATOM   7094  C25 POPEl 187     110.667   7.007  27.724  1.00  0.00           C
ATOM   7097  C26 POPEl 187     111.767   7.267  28.764  1.00  0.00           C
ATOM   7100  C27 POPEl 187     111.397   8.377  29.754  1.00  0.00           C
ATOM   7103  C28 POPEl 187     112.597   8.747  30.644  1.00  0.00           C
ATOM   7106  C29 POPEl 187     112.297   9.877  31.594  1.00  0.00           C
ATOM   7108 0C21 POPEl 187     113.087  10.207  32.624  1.00  0.00           C
ATOM   7110 1C21 POPEl 187     114.377   9.487  32.954  1.00  0.00           C
ATOM   7113 2C21 POPEl 187     115.177  10.157  34.084  1.00  0.00           C
ATOM   7116 3C21 POPEl 187     116.537   9.487  34.344  1.00  0.00           C
ATOM   7119 4C21 POPEl 187     116.437   7.967  34.584  1.00  0.00           C
ATOM   7122 5C21 POPEl 187     117.787   7.307  34.924  1.00  0.00           C
ATOM   7125 6C21 POPEl 187     118.397   7.777  36.244  1.00  0.00           C
ATOM   7128 7C21 POPEl 187     117.507   7.497  37.464  1.00  0.00           C
ATOM   7131 8C21 POPEl 187     118.187   7.917  38.754  1.00  0.00           C
ATOM   7135  C33 POPEl 187     115.697   6.187  23.584  1.00  0.00           C
ATOM   7138  C34 POPEl 187     116.737   5.967  24.694  1.00  0.00           C
ATOM   7141  C35 POPEl 187     116.627   4.607  25.404  1.00  0.00           C
ATOM   7144  C36 POPEl 187     117.197   3.407  24.614  1.00  0.00           C
ATOM   7147  C37 POPEl 187     118.697   3.537  24.304  1.00  0.00           C
ATOM   7150  C38 POPEl 187     119.267   2.357  23.514  1.00  0.00           C
ATOM   7153  C39 POPEl 187     120.797   2.167  23.614  1.00  0.00           C
ATOM   7156 0C31 POPEl 187     121.397   2.317  25.024  1.00  0.00           C
ATOM   7159 1C31 POPEl 187     122.797   1.727  25.204  1.00  0.00           C
ATOM   7162 2C31 POPEl 187     123.297   1.977  26.634  1.00  0.00           C
ATOM   7165 3C31 POPEl 187     124.667   1.387  26.974  1.00  0.00           C
ATOM   7168 4C31 POPEl 187     125.847   2.137  26.354  1.00  0.00           C
ATOM   7171 5C31 POPEl 187     127.177   1.797  27.054  1.00  0.00           C
ATOM   7174 6C31 POPEl 187     128.367   2.577  26.524  1.00  0.00           C
ATOM   7178  NH3 POPEm 188      55.907  73.647  62.054  1.00  0.00           N
ATOM   7182  C12 POPEm 188      54.977  74.797  62.394  1.00  0.00           C
ATOM   7185  C11 POPEm 188      55.067  75.997  61.434  1.00  0.00           C
ATOM   7188  P   POPEm 188      53.427  77.957  62.214  1.00  0.00           P
ATOM   7189  O13 POPEm 188      52.057  78.347  61.824  1.00  0.00           O
ATOM   7190  O14 POPEm 188      53.587  77.667  63.654  1.00  0.00           O
ATOM   7191  O11 POPEm 188      54.397  79.127  61.784  1.00  0.00           O
ATOM   7192  O12 POPEm 188      53.817  76.687  61.374  1.00  0.00           O
ATOM   7193  C1  POPEm 188      54.977  79.217  60.474  1.00  0.00           C
ATOM   7196  C2  POPEm 188      54.277  80.307  59.624  1.00  0.00           C
ATOM   7198  O21 POPEm 188      53.737  79.767  58.394  1.00  0.00           O
ATOM   7199  C21 POPEm 188      54.597  79.237  57.544  1.00  0.00           C
ATOM   7200  O22 POPEm 188      55.807  79.247  57.644  1.00  0.00           O
ATOM   7201  C22 POPEm 188      53.837  78.667  56.344  1.00  0.00           C
ATOM   7204  C3  POPEm 188      55.157  81.577  59.444  1.00  0.00           C
ATOM   7207  O31 POPEm 188      54.407  82.697  58.924  1.00  0.00           O
ATOM   7208  C31 POPEm 188      54.077  82.687  57.634  1.00  0.00           C
ATOM   7209  O32 POPEm 188      52.937  82.787  57.224  1.00  0.00           O
ATOM   7210  C32 POPEm 188      55.307  82.617  56.734  1.00  0.00           C
ATOM   7213  C23 POPEm 188      54.787  77.987  55.324  1.00  0.00           C
ATOM   7216  C24 POPEm 188      54.097  77.617  54.004  1.00  0.00           C
ATOM   7219  C25 POPEm 188      53.677  78.817  53.144  1.00  0.00           C
ATOM   7222  C26 POPEm 188      54.877  79.557  52.524  1.00  0.00           C
ATOM   7225  C27 POPEm 188      54.467  80.697  51.584  1.00  0.00           C
ATOM   7228  C28 POPEm 188      55.667  81.427  50.944  1.00  0.00           C
ATOM   7231  C29 POPEm 188      56.357  80.587  49.884  1.00  0.00           C
ATOM   7233 0C21 POPEm 188      56.367  80.787  48.564  1.00  0.00           C
ATOM   7235 1C21 POPEm 188      55.677  81.897  47.814  1.00  0.00           C
ATOM   7238 2C21 POPEm 188      56.637  82.757  46.974  1.00  0.00           C
ATOM   7241 3C21 POPEm 188      57.777  83.407  47.774  1.00  0.00           C
ATOM   7244 4C21 POPEm 188      58.177  84.787  47.234  1.00  0.00           C
ATOM   7247 5C21 POPEm 188      58.537  84.817  45.744  1.00  0.00           C
ATOM   7250 6C21 POPEm 188      58.717  86.257  45.234  1.00  0.00           C
ATOM   7253 7C21 POPEm 188      58.817  86.317  43.704  1.00  0.00           C
ATOM   7256 8C21 POPEm 188      58.917  87.747  43.164  1.00  0.00           C
ATOM   7260  C33 POPEm 188      54.997  83.187  55.324  1.00  0.00           C
ATOM   7263  C34 POPEm 188      56.127  82.967  54.304  1.00  0.00           C
ATOM   7266  C35 POPEm 188      57.447  83.667  54.654  1.00  0.00           C
ATOM   7269  C36 POPEm 188      58.487  83.467  53.544  1.00  0.00           C
ATOM   7272  C37 POPEm 188      59.877  84.027  53.884  1.00  0.00           C
ATOM   7275  C38 POPEm 188      60.867  83.967  52.704  1.00  0.00           C
ATOM   7278  C39 POPEm 188      61.027  82.557  52.114  1.00  0.00           C
ATOM   7281 0C31 POPEm 188      62.027  82.497  50.964  1.00  0.00           C
ATOM   7284 1C31 POPEm 188      61.927  81.197  50.154  1.00  0.00           C
ATOM   7287 2C31 POPEm 188      62.947  81.137  49.004  1.00  0.00           C
ATOM   7290 3C31 POPEm 188      62.487  80.217  47.864  1.00  0.00           C
ATOM   7293 4C31 POPEm 188      61.397  80.877  46.994  1.00  0.00           C
ATOM   7296 5C31 POPEm 188      60.827  79.937  45.924  1.00  0.00           C
ATOM   7299 6C31 POPEm 188      59.937  80.667  44.914  1.00  0.00           C
ATOM   7303  NH3 POPEn 189      65.337 124.937  23.954  1.00  0.00           N
ATOM   7307  C12 POPEn 189      65.297 123.637  23.194  1.00  0.00           C
ATOM   7310  C11 POPEn 189      66.687 123.267  22.664  1.00  0.00           C
ATOM   7313  P   POPEn 189      67.927 121.057  22.074  1.00  0.00           P
ATOM   7314  O13 POPEn 189      67.577 119.737  21.494  1.00  0.00           O
ATOM   7315  O14 POPEn 189      69.117 121.717  21.514  1.00  0.00           O
ATOM   7316  O11 POPEn 189      68.137 120.967  23.614  1.00  0.00           O
ATOM   7317  O12 POPEn 189      66.647 121.997  22.014  1.00  0.00           O
ATOM   7318  C1  POPEn 189      68.917 119.997  24.284  1.00  0.00           C
ATOM   7321  C2  POPEn 189      68.027 119.327  25.354  1.00  0.00           C
ATOM   7323  O21 POPEn 189      68.787 118.847  26.474  1.00  0.00           O
ATOM   7324  C21 POPEn 189      69.677 117.907  26.274  1.00  0.00           C
ATOM   7325  O22 POPEn 189      69.987 117.407  25.214  1.00  0.00           O
ATOM   7326  C22 POPEn 189      70.287 117.577  27.644  1.00  0.00           C
ATOM   7329  C3  POPEn 189      67.057 118.277  24.734  1.00  0.00           C
ATOM   7332  O31 POPEn 189      66.467 117.427  25.734  1.00  0.00           O
ATOM   7333  C31 POPEn 189      65.657 118.037  26.584  1.00  0.00           C
ATOM   7334  O32 POPEn 189      65.157 119.147  26.464  1.00  0.00           O
ATOM   7335  C32 POPEn 189      65.607 117.127  27.824  1.00  0.00           C
ATOM   7338  C23 POPEn 189      71.417 116.547  27.554  1.00  0.00           C
ATOM   7341  C24 POPEn 189      71.847 115.967  28.924  1.00  0.00           C
ATOM   7344  C25 POPEn 189      72.327 116.997  29.954  1.00  0.00           C
ATOM   7347  C26 POPEn 189      73.677 117.657  29.634  1.00  0.00           C
ATOM   7350  C27 POPEn 189      74.117 118.737  30.644  1.00  0.00           C
ATOM   7353  C28 POPEn 189      74.777 118.227  31.944  1.00  0.00           C
ATOM   7356  C29 POPEn 189      73.827 117.817  33.034  1.00  0.00           C
ATOM   7358 0C21 POPEn 189      73.857 118.207  34.334  1.00  0.00           C
ATOM   7360 1C21 POPEn 189      74.837 119.127  35.014  1.00  0.00           C
ATOM   7363 2C21 POPEn 189      75.897 118.367  35.834  1.00  0.00           C
ATOM   7366 3C21 POPEn 189      77.057 117.797  34.994  1.00  0.00           C
ATOM   7369 4C21 POPEn 189      77.887 118.897  34.324  1.00  0.00           C
ATOM   7372 5C21 POPEn 189      79.287 118.447  33.884  1.00  0.00           C
ATOM   7375 6C21 POPEn 189      79.287 117.427  32.744  1.00  0.00           C
ATOM   7378 7C21 POPEn 189      80.717 117.027  32.364  1.00  0.00           C
ATOM   7381 8C21 POPEn 189      80.747 116.007  31.234  1.00  0.00           C
ATOM   7385  C33 POPEn 189      65.457 117.877  29.174  1.00  0.00           C
ATOM   7388  C34 POPEn 189      64.067 117.677  29.784  1.00  0.00           C
ATOM   7391  C35 POPEn 189      63.937 118.347  31.164  1.00  0.00           C
ATOM   7394  C36 POPEn 189      62.477 118.447  31.644  1.00  0.00           C
ATOM   7397  C37 POPEn 189      61.757 117.097  31.704  1.00  0.00           C
ATOM   7400  C38 POPEn 189      60.297 117.227  32.164  1.00  0.00           C
ATOM   7403  C39 POPEn 189      60.137 117.727  33.604  1.00  0.00           C
ATOM   7406 0C31 POPEn 189      59.137 116.897  34.424  1.00  0.00           C
ATOM   7409 1C31 POPEn 189      59.667 115.487  34.734  1.00  0.00           C
ATOM   7412 2C31 POPEn 189      58.697 114.617  35.544  1.00  0.00           C
ATOM   7415 3C31 POPEn 189      58.537 115.087  36.994  1.00  0.00           C
ATOM   7418 4C31 POPEn 189      57.777 114.057  37.834  1.00  0.00           C
ATOM   7421 5C31 POPEn 189      57.687 114.447  39.314  1.00  0.00           C
ATOM   7424 6C31 POPEn 189      57.017 113.367  40.174  1.00  0.00           C
ATOM   7428  NH3 POPEo 190     121.777  95.567  20.064  1.00  0.00           N
ATOM   7432  C12 POPEo 190     121.357  96.397  18.874  1.00  0.00           C
ATOM   7435  C11 POPEo 190     119.997  97.077  19.114  1.00  0.00           C
ATOM   7438  P   POPEo 190     120.567  99.567  19.614  1.00  0.00           P
ATOM   7439  O13 POPEo 190     119.527 100.597  19.884  1.00  0.00           O
ATOM   7440  O14 POPEo 190     121.087  99.507  18.244  1.00  0.00           O
ATOM   7441  O11 POPEo 190     121.747  99.847  20.634  1.00  0.00           O
ATOM   7442  O12 POPEo 190     120.077  98.137  20.074  1.00  0.00           O
ATOM   7443  C1  POPEo 190     121.367 100.197  21.984  1.00  0.00           C
ATOM   7446  C2  POPEo 190     120.947  98.977  22.864  1.00  0.00           C
ATOM   7448  O21 POPEo 190     120.687  99.397  24.214  1.00  0.00           O
ATOM   7449  C21 POPEo 190     119.577 100.117  24.344  1.00  0.00           C
ATOM   7450  O22 POPEo 190     118.707 100.247  23.494  1.00  0.00           O
ATOM   7451  C22 POPEo 190     119.627 100.797  25.704  1.00  0.00           C
ATOM   7454  C3  POPEo 190     122.067  97.897  22.924  1.00  0.00           C
ATOM   7457  O31 POPEo 190     121.577  96.567  22.714  1.00  0.00           O
ATOM   7458  C31 POPEo 190     121.067  95.777  23.694  1.00  0.00           C
ATOM   7459  O32 POPEo 190     120.677  94.647  23.474  1.00  0.00           O
ATOM   7460  C32 POPEo 190     120.987  96.397  25.104  1.00  0.00           C
ATOM   7463  C23 POPEo 190     118.297 101.357  26.244  1.00  0.00           C
ATOM   7466  C24 POPEo 190     118.517 101.717  27.724  1.00  0.00           C
ATOM   7469  C25 POPEo 190     117.387 102.477  28.414  1.00  0.00           C
ATOM   7472  C26 POPEo 190     117.857 102.927  29.804  1.00  0.00           C
ATOM   7475  C27 POPEo 190     116.947 103.967  30.464  1.00  0.00           C
ATOM   7478  C28 POPEo 190     117.457 104.457  31.844  1.00  0.00           C
ATOM   7481  C29 POPEo 190     118.727 105.257  31.744  1.00  0.00           C
ATOM   7483 0C21 POPEo 190     118.927 106.517  32.164  1.00  0.00           C
ATOM   7485 1C21 POPEo 190     117.927 107.407  32.864  1.00  0.00           C
ATOM   7488 2C21 POPEo 190     118.527 108.757  33.304  1.00  0.00           C
ATOM   7491 3C21 POPEo 190     119.047 109.667  32.174  1.00  0.00           C
ATOM   7494 4C21 POPEo 190     120.307 110.467  32.544  1.00  0.00           C
ATOM   7497 5C21 POPEo 190     120.087 111.897  33.064  1.00  0.00           C
ATOM   7500 6C21 POPEo 190     119.607 112.857  31.974  1.00  0.00           C
ATOM   7503 7C21 POPEo 190     119.917 114.327  32.294  1.00  0.00           C
ATOM   7506 8C21 POPEo 190     119.447 115.267  31.194  1.00  0.00           C
ATOM   7510  C33 POPEo 190     120.457  95.367  26.154  1.00  0.00           C
ATOM   7513  C34 POPEo 190     120.117  95.967  27.524  1.00  0.00           C
ATOM   7516  C35 POPEo 190     121.317  96.007  28.494  1.00  0.00           C
ATOM   7519  C36 POPEo 190     120.987  96.737  29.804  1.00  0.00           C
ATOM   7522  C37 POPEo 190     122.187  96.827  30.764  1.00  0.00           C
ATOM   7525  C38 POPEo 190     122.167  98.107  31.624  1.00  0.00           C
ATOM   7528  C39 POPEo 190     121.107  98.117  32.724  1.00  0.00           C
ATOM   7531 0C31 POPEo 190     120.907  99.537  33.294  1.00  0.00           C
ATOM   7534 1C31 POPEo 190     120.187  99.557  34.654  1.00  0.00           C
ATOM   7537 2C31 POPEo 190     119.767 100.977  35.054  1.00  0.00           C
ATOM   7540 3C31 POPEo 190     119.387 101.107  36.534  1.00  0.00           C
ATOM   7543 4C31 POPEo 190     120.587 101.117  37.494  1.00  0.00           C
ATOM   7546 5C31 POPEo 190     120.187 101.447  38.934  1.00  0.00           C
ATOM   7549 6C31 POPEo 190     121.367 101.467  39.914  1.00  0.00           C
ATOM   7553  NH3 POPEp 191     112.867  45.717  18.814  1.00  0.00           N
ATOM   7557  C12 POPEp 191     114.147  44.917  18.654  1.00  0.00           C
ATOM   7560  C11 POPEp 191     113.907  43.417  18.414  1.00  0.00           C
ATOM   7563  P   POPEp 191     115.607  41.647  19.424  1.00  0.00           P
ATOM   7564  O13 POPEp 191     115.027  40.317  19.114  1.00  0.00           O
ATOM   7565  O14 POPEp 191     117.067  41.697  19.614  1.00  0.00           O
ATOM   7566  O11 POPEp 191     114.917  42.197  20.744  1.00  0.00           O
ATOM   7567  O12 POPEp 191     115.147  42.707  18.334  1.00  0.00           O
ATOM   7568  C1  POPEp 191     115.207  41.547  21.994  1.00  0.00           C
ATOM   7571  C2  POPEp 191     114.157  41.957  23.064  1.00  0.00           C
ATOM   7573  O21 POPEp 191     114.317  41.207  24.274  1.00  0.00           O
ATOM   7574  C21 POPEp 191     115.267  41.617  25.094  1.00  0.00           C
ATOM   7575  O22 POPEp 191     116.097  42.467  24.844  1.00  0.00           O
ATOM   7576  C22 POPEp 191     115.157  40.827  26.414  1.00  0.00           C
ATOM   7579  C3  POPEp 191     112.707  41.777  22.534  1.00  0.00           C
ATOM   7582  O31 POPEp 191     111.717  41.797  23.604  1.00  0.00           O
ATOM   7583  C31 POPEp 191     111.397  43.007  24.014  1.00  0.00           C
ATOM   7584  O32 POPEp 191     111.897  44.057  23.644  1.00  0.00           O
ATOM   7585  C32 POPEp 191     110.187  42.897  24.944  1.00  0.00           C
ATOM   7588  C23 POPEp 191     114.757  41.657  27.654  1.00  0.00           C
ATOM   7591  C24 POPEp 191     114.457  40.757  28.864  1.00  0.00           C
ATOM   7594  C25 POPEp 191     113.927  41.497  30.104  1.00  0.00           C
ATOM   7597  C26 POPEp 191     114.867  42.577  30.644  1.00  0.00           C
ATOM   7600  C27 POPEp 191     114.437  43.107  32.014  1.00  0.00           C
ATOM   7603  C28 POPEp 191     115.287  44.307  32.484  1.00  0.00           C
ATOM   7606  C29 POPEp 191     114.787  44.897  33.774  1.00  0.00           C
ATOM   7608 0C21 POPEp 191     115.507  45.257  34.854  1.00  0.00           C
ATOM   7610 1C21 POPEp 191     117.007  45.157  35.044  1.00  0.00           C
ATOM   7613 2C21 POPEp 191     117.327  44.747  36.494  1.00  0.00           C
ATOM   7616 3C21 POPEp 191     118.827  44.757  36.834  1.00  0.00           C
ATOM   7619 4C21 POPEp 191     119.047  44.397  38.304  1.00  0.00           C
ATOM   7622 5C21 POPEp 191     120.437  44.767  38.834  1.00  0.00           C
ATOM   7625 6C21 POPEp 191     120.567  44.567  40.354  1.00  0.00           C
ATOM   7628 7C21 POPEp 191     121.887  45.107  40.924  1.00  0.00           C
ATOM   7631 8C21 POPEp 191     121.947  45.057  42.454  1.00  0.00           C
ATOM   7635  C33 POPEp 191     110.477  43.207  26.434  1.00  0.00           C
ATOM   7638  C34 POPEp 191     109.157  43.307  27.224  1.00  0.00           C
ATOM   7641  C35 POPEp 191     109.247  44.187  28.484  1.00  0.00           C
ATOM   7644  C36 POPEp 191     110.077  43.587  29.624  1.00  0.00           C
ATOM   7647  C37 POPEp 191     110.817  44.657  30.444  1.00  0.00           C
ATOM   7650  C38 POPEp 191     110.237  45.077  31.804  1.00  0.00           C
ATOM   7653  C39 POPEp 191     110.997  46.317  32.284  1.00  0.00           C
ATOM   7656 0C31 POPEp 191     110.747  46.707  33.744  1.00  0.00           C
ATOM   7659 1C31 POPEp 191     111.377  48.067  34.044  1.00  0.00           C
ATOM   7662 2C31 POPEp 191     111.357  48.447  35.524  1.00  0.00           C
ATOM   7665 3C31 POPEp 191     112.627  47.997  36.264  1.00  0.00           C
ATOM   7668 4C31 POPEp 191     112.607  48.347  37.754  1.00  0.00           C
ATOM   7671 5C31 POPEp 191     112.527  49.847  38.034  1.00  0.00           C
ATOM   7674 6C31 POPEp 191     112.537  50.177  39.524  1.00  0.00           C
ATOM   7678  NH3 POPEq 192      28.797   5.597  20.654  1.00  0.00           N
ATOM   7682  C12 POPEq 192      29.367   5.787  19.274  1.00  0.00           C
ATOM   7685  C11 POPEq 192      29.917   4.487  18.664  1.00  0.00           C
ATOM   7688  P   POPEq 192      29.037   2.027  18.554  1.00  0.00           P
ATOM   7689  O13 POPEq 192      27.757   1.347  18.234  1.00  0.00           O
ATOM   7690  O14 POPEq 192      30.187   1.607  17.734  1.00  0.00           O
ATOM   7691  O11 POPEq 192      29.397   1.897  20.094  1.00  0.00           O
ATOM   7692  O12 POPEq 192      28.847   3.587  18.354  1.00  0.00           O
ATOM   7693  C1  POPEq 192      28.627   1.107  20.994  1.00  0.00           C
ATOM   7696  C2  POPEq 192      29.457   0.687  22.234  1.00  0.00           C
ATOM   7698  O21 POPEq 192      28.497   0.457  23.284  1.00  0.00           O
ATOM   7699  C21 POPEq 192      28.877  -0.293  24.324  1.00  0.00           C
ATOM   7700  O22 POPEq 192      29.987  -0.763  24.484  1.00  0.00           O
ATOM   7701  C22 POPEq 192      27.687  -0.473  25.284  1.00  0.00           C
ATOM   7704  C3  POPEq 192      30.527   1.807  22.574  1.00  0.00           C
ATOM   7707  O31 POPEq 192      31.057   1.707  23.914  1.00  0.00           O
ATOM   7708  C31 POPEq 192      32.297   1.217  24.024  1.00  0.00           C
ATOM   7709  O32 POPEq 192      33.077   1.097  23.104  1.00  0.00           O
ATOM   7710  C32 POPEq 192      32.567   0.837  25.494  1.00  0.00           C
ATOM   7713  C23 POPEq 192      27.647   0.477  26.514  1.00  0.00           C
ATOM   7716  C24 POPEq 192      26.697  -0.053  27.594  1.00  0.00           C
ATOM   7719  C25 POPEq 192      26.427   0.877  28.784  1.00  0.00           C
ATOM   7722  C26 POPEq 192      25.337   0.307  29.704  1.00  0.00           C
ATOM   7725  C27 POPEq 192      25.037   1.137  30.964  1.00  0.00           C
ATOM   7728  C28 POPEq 192      23.797   0.607  31.714  1.00  0.00           C
ATOM   7731  C29 POPEq 192      23.647   1.197  33.094  1.00  0.00           C
ATOM   7733 0C21 POPEq 192      23.797   0.557  34.274  1.00  0.00           C
ATOM   7735 1C21 POPEq 192      24.167  -0.887  34.474  1.00  0.00           C
ATOM   7738 2C21 POPEq 192      25.377  -1.057  35.414  1.00  0.00           C
ATOM   7741 3C21 POPEq 192      25.787  -2.527  35.574  1.00  0.00           C
ATOM   7744 4C21 POPEq 192      27.067  -2.737  36.394  1.00  0.00           C
ATOM   7747 5C21 POPEq 192      26.957  -2.367  37.884  1.00  0.00           C
ATOM   7750 6C21 POPEq 192      25.967  -3.257  38.654  1.00  0.00           C
ATOM   7753 7C21 POPEq 192      26.057  -3.057  40.174  1.00  0.00           C
ATOM   7756 8C21 POPEq 192      25.207  -4.057  40.944  1.00  0.00           C
ATOM   7760  C33 POPEq 192      33.567   1.777  26.214  1.00  0.00           C
ATOM   7763  C34 POPEq 192      33.167   2.147  27.654  1.00  0.00           C
ATOM   7766  C35 POPEq 192      33.567   1.167  28.764  1.00  0.00           C
ATOM   7769  C36 POPEq 192      33.257   1.757  30.154  1.00  0.00           C
ATOM   7772  C37 POPEq 192      33.407   0.757  31.314  1.00  0.00           C
ATOM   7775  C38 POPEq 192      34.847   0.667  31.824  1.00  0.00           C
ATOM   7778  C39 POPEq 192      35.057  -0.423  32.894  1.00  0.00           C
ATOM   7781 0C31 POPEq 192      34.237  -0.233  34.184  1.00  0.00           C
ATOM   7784 1C31 POPEq 192      34.367  -1.437  35.114  1.00  0.00           C
ATOM   7787 2C31 POPEq 192      33.437  -1.407  36.334  1.00  0.00           C
ATOM   7790 3C31 POPEq 192      33.887  -0.413  37.424  1.00  0.00           C
ATOM   7793 4C31 POPEq 192      33.247  -0.723  38.784  1.00  0.00           C
ATOM   7796 5C31 POPEq 192      33.887   0.087  39.924  1.00  0.00           C
ATOM   7799 6C31 POPEq 192      33.547  -0.453  41.314  1.00  0.00           C
ATOM   7803  NH3 POPEr 193      83.227  36.287  24.434  1.00  0.00           N
ATOM   7807  C12 POPEr 193      84.677  35.937  24.284  1.00  0.00           C
ATOM   7810  C11 POPEr 193      85.337  36.667  23.104  1.00  0.00           C
ATOM   7813  P   POPEr 193      87.637  36.837  21.924  1.00  0.00           P
ATOM   7814  O13 POPEr 193      87.137  36.697  20.534  1.00  0.00           O
ATOM   7815  O14 POPEr 193      87.827  38.187  22.464  1.00  0.00           O
ATOM   7816  O11 POPEr 193      88.977  35.977  22.174  1.00  0.00           O
ATOM   7817  O12 POPEr 193      86.607  36.057  22.854  1.00  0.00           O
ATOM   7818  C1  POPEr 193      89.247  35.527  23.524  1.00  0.00           C
ATOM   7821  C2  POPEr 193      90.787  35.447  23.824  1.00  0.00           C
ATOM   7823  O21 POPEr 193      91.197  34.507  24.854  1.00  0.00           O
ATOM   7824  C21 POPEr 193      90.537  34.467  26.024  1.00  0.00           C
ATOM   7825  O22 POPEr 193      89.467  34.977  26.254  1.00  0.00           O
ATOM   7826  C22 POPEr 193      91.427  33.867  27.134  1.00  0.00           C
ATOM   7829  C3  POPEr 193      91.417  36.857  24.074  1.00  0.00           C
ATOM   7832  O31 POPEr 193      92.797  36.757  24.524  1.00  0.00           O
ATOM   7833  C31 POPEr 193      93.197  37.877  25.134  1.00  0.00           C
ATOM   7834  O32 POPEr 193      92.517  38.867  25.284  1.00  0.00           O
ATOM   7835  C32 POPEr 193      94.597  37.697  25.724  1.00  0.00           C
ATOM   7838  C23 POPEr 193      91.287  34.627  28.494  1.00  0.00           C
ATOM   7841  C24 POPEr 193      92.527  34.617  29.404  1.00  0.00           C
ATOM   7844  C25 POPEr 193      92.727  33.387  30.324  1.00  0.00           C
ATOM   7847  C26 POPEr 193      93.747  33.627  31.464  1.00  0.00           C
ATOM   7850  C27 POPEr 193      93.837  32.477  32.484  1.00  0.00           C
ATOM   7853  C28 POPEr 193      94.667  32.817  33.744  1.00  0.00           C
ATOM   7856  C29 POPEr 193      96.147  32.977  33.474  1.00  0.00           C
ATOM   7858 0C21 POPEr 193      97.117  33.167  34.394  1.00  0.00           C
ATOM   7860 1C21 POPEr 193      96.927  33.237  35.884  1.00  0.00           C
ATOM   7863 2C21 POPEr 193      96.577  34.667  36.364  1.00  0.00           C
ATOM   7866 3C21 POPEr 193      96.597  34.827  37.884  1.00  0.00           C
ATOM   7869 4C21 POPEr 193      95.957  36.157  38.324  1.00  0.00           C
ATOM   7872 5C21 POPEr 193      95.967  36.317  39.854  1.00  0.00           C
ATOM   7875 6C21 POPEr 193      95.097  37.457  40.414  1.00  0.00           C
ATOM   7878 7C21 POPEr 193      94.827  37.257  41.914  1.00  0.00           C
ATOM   7881 8C21 POPEr 193      93.917  38.317  42.534  1.00  0.00           C
ATOM   7885  C33 POPEr 193      94.927  38.857  26.694  1.00  0.00           C
ATOM   7888  C34 POPEr 193      96.077  38.547  27.664  1.00  0.00           C
ATOM   7891  C35 POPEr 193      96.247  39.597  28.774  1.00  0.00           C
ATOM   7894  C36 POPEr 193      95.067  39.677  29.744  1.00  0.00           C
ATOM   7897  C37 POPEr 193      95.147  40.827  30.754  1.00  0.00           C
ATOM   7900  C38 POPEr 193      93.757  41.177  31.304  1.00  0.00           C
ATOM   7903  C39 POPEr 193      93.717  42.417  32.194  1.00  0.00           C
ATOM   7906 0C31 POPEr 193      92.277  42.837  32.504  1.00  0.00           C
ATOM   7909 1C31 POPEr 193      92.187  44.187  33.224  1.00  0.00           C
ATOM   7912 2C31 POPEr 193      90.747  44.707  33.294  1.00  0.00           C
ATOM   7915 3C31 POPEr 193      90.657  46.137  33.834  1.00  0.00           C
ATOM   7918 4C31 POPEr 193      89.277  46.787  33.604  1.00  0.00           C
ATOM   7921 5C31 POPEr 193      89.337  48.317  33.694  1.00  0.00           C
ATOM   7924 6C31 POPEr 193      87.997  49.027  33.474  1.00  0.00           C
ATOM   7928  NH3 POPEs 194      80.807   6.607  64.284  1.00  0.00           N
ATOM   7932  C12 POPEs 194      82.197   6.917  64.754  1.00  0.00           C
ATOM   7935  C11 POPEs 194      82.317   8.367  65.264  1.00  0.00           C
ATOM   7938  P   POPEs 194      81.577  10.807  64.784  1.00  0.00           P
ATOM   7939  O13 POPEs 194      82.497  11.117  65.914  1.00  0.00           O
ATOM   7940  O14 POPEs 194      80.137  11.067  64.974  1.00  0.00           O
ATOM   7941  O11 POPEs 194      82.087  11.707  63.604  1.00  0.00           O
ATOM   7942  O12 POPEs 194      81.807   9.307  64.294  1.00  0.00           O
ATOM   7943  C1  POPEs 194      82.617  11.287  62.364  1.00  0.00           C
ATOM   7946  C2  POPEs 194      81.567  11.327  61.224  1.00  0.00           C
ATOM   7948  O21 POPEs 194      82.177  12.047  60.134  1.00  0.00           O
ATOM   7949  C21 POPEs 194      81.797  11.657  58.944  1.00  0.00           C
ATOM   7950  O22 POPEs 194      81.207  10.617  58.674  1.00  0.00           O
ATOM   7951  C22 POPEs 194      82.187  12.737  57.934  1.00  0.00           C
ATOM   7954  C3  POPEs 194      80.217  11.997  61.624  1.00  0.00           C
ATOM   7957  O31 POPEs 194      79.187  11.747  60.644  1.00  0.00           O
ATOM   7958  C31 POPEs 194      78.927  12.697  59.764  1.00  0.00           C
ATOM   7959  O32 POPEs 194      79.547  13.737  59.604  1.00  0.00           O
ATOM   7960  C32 POPEs 194      77.727  12.217  58.944  1.00  0.00           C
ATOM   7963  C23 POPEs 194      81.477  12.527  56.594  1.00  0.00           C
ATOM   7966  C24 POPEs 194      81.667  13.707  55.634  1.00  0.00           C
ATOM   7969  C25 POPEs 194      80.607  13.707  54.514  1.00  0.00           C
ATOM   7972  C26 POPEs 194      80.717  12.527  53.534  1.00  0.00           C
ATOM   7975  C27 POPEs 194      79.367  12.207  52.894  1.00  0.00           C
ATOM   7978  C28 POPEs 194      79.437  11.337  51.634  1.00  0.00           C
ATOM   7981  C29 POPEs 194      80.007  12.057  50.444  1.00  0.00           C
ATOM   7983 0C21 POPEs 194      80.737  11.497  49.464  1.00  0.00           C
ATOM   7985 1C21 POPEs 194      81.087  10.037  49.344  1.00  0.00           C
ATOM   7988 2C21 POPEs 194      80.647   9.447  47.994  1.00  0.00           C
ATOM   7991 3C21 POPEs 194      79.117   9.487  47.794  1.00  0.00           C
ATOM   7994 4C21 POPEs 194      78.697   8.827  46.484  1.00  0.00           C
ATOM   7997 5C21 POPEs 194      77.187   8.917  46.214  1.00  0.00           C
ATOM   8000 6C21 POPEs 194      76.827   8.297  44.864  1.00  0.00           C
ATOM   8003 7C21 POPEs 194      75.327   8.237  44.584  1.00  0.00           C
ATOM   8006 8C21 POPEs 194      75.007   7.507  43.284  1.00  0.00           C
ATOM   8010  C33 POPEs 194      77.467  13.037  57.654  1.00  0.00           C
ATOM   8013  C34 POPEs 194      76.297  12.477  56.834  1.00  0.00           C
ATOM   8016  C35 POPEs 194      76.477  12.747  55.344  1.00  0.00           C
ATOM   8019  C36 POPEs 194      75.307  12.327  54.444  1.00  0.00           C
ATOM   8022  C37 POPEs 194      75.737  12.207  52.974  1.00  0.00           C
ATOM   8025  C38 POPEs 194      74.577  12.287  51.974  1.00  0.00           C
ATOM   8028  C39 POPEs 194      75.017  11.947  50.544  1.00  0.00           C
ATOM   8031 0C31 POPEs 194      73.947  12.297  49.504  1.00  0.00           C
ATOM   8034 1C31 POPEs 194      74.337  11.887  48.084  1.00  0.00           C
ATOM   8037 2C31 POPEs 194      73.377  12.407  47.004  1.00  0.00           C
ATOM   8040 3C31 POPEs 194      73.477  13.927  46.764  1.00  0.00           C
ATOM   8043 4C31 POPEs 194      72.357  14.747  47.444  1.00  0.00           C
ATOM   8046 5C31 POPEs 194      72.617  16.257  47.354  1.00  0.00           C
ATOM   8049 6C31 POPEs 194      71.527  17.117  47.994  1.00  0.00           C
ATOM   8053  NH3 POPEt 195      10.587  62.187  18.564  1.00  0.00           N
ATOM   8057  C12 POPEt 195      10.027  61.447  17.364  1.00  0.00           C
ATOM   8060  C11 POPEt 195      10.237  59.927  17.434  1.00  0.00           C
ATOM   8063  P   POPEt 195      11.457  58.307  19.054  1.00  0.00           P
ATOM   8064  O13 POPEt 195      10.837  57.197  18.294  1.00  0.00           O
ATOM   8065  O14 POPEt 195      12.817  58.117  19.604  1.00  0.00           O
ATOM   8066  O11 POPEt 195      10.417  58.577  20.214  1.00  0.00           O
ATOM   8067  O12 POPEt 195      11.417  59.607  18.154  1.00  0.00           O
ATOM   8068  C1  POPEt 195      10.637  59.437  21.334  1.00  0.00           C
ATOM   8071  C2  POPEt 195      10.837  58.627  22.644  1.00  0.00           C
ATOM   8073  O21 POPEt 195      10.557  59.457  23.794  1.00  0.00           O
ATOM   8074  C21 POPEt 195       9.397  59.337  24.374  1.00  0.00           C
ATOM   8075  O22 POPEt 195       8.427  58.697  23.964  1.00  0.00           O
ATOM   8076  C22 POPEt 195       9.387  60.117  25.694  1.00  0.00           C
ATOM   8079  C3  POPEt 195      12.297  58.107  22.744  1.00  0.00           C
ATOM   8082  O31 POPEt 195      12.537  57.497  24.034  1.00  0.00           O
ATOM   8083  C31 POPEt 195      13.827  57.437  24.354  1.00  0.00           C
ATOM   8084  O32 POPEt 195      14.767  57.557  23.574  1.00  0.00           O
ATOM   8085  C32 POPEt 195      13.937  57.257  25.864  1.00  0.00           C
ATOM   8088  C23 POPEt 195       8.487  59.437  26.764  1.00  0.00           C
ATOM   8091  C24 POPEt 195       8.767  59.937  28.194  1.00  0.00           C
ATOM   8094  C25 POPEt 195       7.797  59.347  29.234  1.00  0.00           C
ATOM   8097  C26 POPEt 195       8.217  59.657  30.684  1.00  0.00           C
ATOM   8100  C27 POPEt 195       7.187  59.127  31.704  1.00  0.00           C
ATOM   8103  C28 POPEt 195       7.807  58.307  32.864  1.00  0.00           C
ATOM   8106  C29 POPEt 195       7.107  56.997  33.114  1.00  0.00           C
ATOM   8108 0C21 POPEt 195       6.277  56.677  34.124  1.00  0.00           C
ATOM   8110 1C21 POPEt 195       5.813  57.587  35.244  1.00  0.00           C
ATOM   8113 2C21 POPEt 195       6.407  57.197  36.614  1.00  0.00           C
ATOM   8116 3C21 POPEt 195       5.853  55.877  37.184  1.00  0.00           C
ATOM   8119 4C21 POPEt 195       6.427  55.527  38.564  1.00  0.00           C
ATOM   8122 5C21 POPEt 195       5.753  54.297  39.174  1.00  0.00           C
ATOM   8125 6C21 POPEt 195       6.337  53.867  40.534  1.00  0.00           C
ATOM   8128 7C21 POPEt 195       5.603  52.627  41.074  1.00  0.00           C
ATOM   8131 8C21 POPEt 195       6.257  51.967  42.284  1.00  0.00           C
ATOM   8135  C33 POPEt 195      13.917  58.617  26.604  1.00  0.00           C
ATOM   8138  C34 POPEt 195      13.817  58.507  28.124  1.00  0.00           C
ATOM   8141  C35 POPEt 195      14.317  59.737  28.894  1.00  0.00           C
ATOM   8144  C36 POPEt 195      14.697  59.367  30.334  1.00  0.00           C
ATOM   8147  C37 POPEt 195      15.317  60.527  31.134  1.00  0.00           C
ATOM   8150  C38 POPEt 195      15.757  60.067  32.534  1.00  0.00           C
ATOM   8153  C39 POPEt 195      16.027  61.237  33.484  1.00  0.00           C
ATOM   8156 0C31 POPEt 195      16.387  60.797  34.914  1.00  0.00           C
ATOM   8159 1C31 POPEt 195      16.387  62.007  35.854  1.00  0.00           C
ATOM   8162 2C31 POPEt 195      16.927  61.747  37.264  1.00  0.00           C
ATOM   8165 3C31 POPEt 195      15.837  61.767  38.344  1.00  0.00           C
ATOM   8168 4C31 POPEt 195      16.367  62.217  39.704  1.00  0.00           C
ATOM   8171 5C31 POPEt 195      15.247  62.457  40.724  1.00  0.00           C
ATOM   8174 6C31 POPEt 195      15.757  62.997  42.064  1.00  0.00           C
ATOM   8178  NH3 POPEu 196      89.007  60.577  23.544  1.00  0.00           N
ATOM   8182  C12 POPEu 196      87.837  60.177  22.694  1.00  0.00           C
ATOM   8185  C11 POPEu 196      87.497  61.287  21.684  1.00  0.00           C
ATOM   8188  P   POPEu 196      84.947  60.857  21.284  1.00  0.00           P
ATOM   8189  O13 POPEu 196      84.127  61.727  20.414  1.00  0.00           O
ATOM   8190  O14 POPEu 196      84.537  59.447  21.444  1.00  0.00           O
ATOM   8191  O11 POPEu 196      84.997  61.487  22.744  1.00  0.00           O
ATOM   8192  O12 POPEu 196      86.457  60.887  20.814  1.00  0.00           O
ATOM   8193  C1  POPEu 196      83.747  61.737  23.404  1.00  0.00           C
ATOM   8196  C2  POPEu 196      83.777  61.377  24.914  1.00  0.00           C
ATOM   8198  O21 POPEu 196      84.827  62.067  25.614  1.00  0.00           O
ATOM   8199  C21 POPEu 196      84.617  63.337  25.854  1.00  0.00           C
ATOM   8200  O22 POPEu 196      83.687  64.017  25.444  1.00  0.00           O
ATOM   8201  C22 POPEu 196      85.667  63.787  26.864  1.00  0.00           C
ATOM   8204  C3  POPEu 196      83.987  59.877  25.184  1.00  0.00           C
ATOM   8207  O31 POPEu 196      83.567  59.577  26.544  1.00  0.00           O
ATOM   8208  C31 POPEu 196      82.407  58.937  26.624  1.00  0.00           C
ATOM   8209  O32 POPEu 196      81.917  58.277  25.714  1.00  0.00           O
ATOM   8210  C32 POPEu 196      81.677  59.247  27.934  1.00  0.00           C
ATOM   8213  C23 POPEu 196      85.017  64.177  28.214  1.00  0.00           C
ATOM   8216  C24 POPEu 196      86.077  64.347  29.304  1.00  0.00           C
ATOM   8219  C25 POPEu 196      85.517  64.857  30.644  1.00  0.00           C
ATOM   8222  C26 POPEu 196      86.647  65.097  31.654  1.00  0.00           C
ATOM   8225  C27 POPEu 196      86.137  65.377  33.074  1.00  0.00           C
ATOM   8228  C28 POPEu 196      87.237  65.827  34.054  1.00  0.00           C
ATOM   8231  C29 POPEu 196      88.427  64.897  34.094  1.00  0.00           C
ATOM   8233 0C21 POPEu 196      88.807  64.117  35.124  1.00  0.00           C
ATOM   8235 1C21 POPEu 196      88.097  63.957  36.434  1.00  0.00           C
ATOM   8238 2C21 POPEu 196      88.567  64.897  37.564  1.00  0.00           C
ATOM   8241 3C21 POPEu 196      90.027  64.717  38.004  1.00  0.00           C
ATOM   8244 4C21 POPEu 196      90.997  65.667  37.284  1.00  0.00           C
ATOM   8247 5C21 POPEu 196      92.407  65.717  37.904  1.00  0.00           C
ATOM   8250 6C21 POPEu 196      93.217  64.437  37.704  1.00  0.00           C
ATOM   8253 7C21 POPEu 196      94.667  64.567  38.184  1.00  0.00           C
ATOM   8256 8C21 POPEu 196      95.567  63.427  37.714  1.00  0.00           C
ATOM   8260  C33 POPEu 196      82.287  60.327  28.864  1.00  0.00           C
ATOM   8263  C34 POPEu 196      83.377  59.807  29.814  1.00  0.00           C
ATOM   8266  C35 POPEu 196      83.727  60.837  30.904  1.00  0.00           C
ATOM   8269  C36 POPEu 196      83.927  60.217  32.294  1.00  0.00           C
ATOM   8272  C37 POPEu 196      84.067  61.277  33.404  1.00  0.00           C
ATOM   8275  C38 POPEu 196      83.877  60.707  34.814  1.00  0.00           C
ATOM   8278  C39 POPEu 196      84.987  59.747  35.274  1.00  0.00           C
ATOM   8281 0C31 POPEu 196      86.267  60.467  35.724  1.00  0.00           C
ATOM   8284 1C31 POPEu 196      87.217  59.527  36.484  1.00  0.00           C
ATOM   8287 2C31 POPEu 196      88.357  60.267  37.194  1.00  0.00           C
ATOM   8290 3C31 POPEu 196      89.267  59.357  38.024  1.00  0.00           C
ATOM   8293 4C31 POPEu 196      90.347  60.167  38.754  1.00  0.00           C
ATOM   8296 5C31 POPEu 196      90.987  59.407  39.924  1.00  0.00           C
ATOM   8299 6C31 POPEu 196      91.917  60.297  40.754  1.00  0.00           C
ATOM   8303  NH3 POPEv 197     106.867  72.747  60.964  1.00  0.00           N
ATOM   8307  C12 POPEv 197     106.427  74.007  61.644  1.00  0.00           C
ATOM   8310  C11 POPEv 197     105.127  74.527  61.014  1.00  0.00           C
ATOM   8313  P   POPEv 197     105.487  76.267  59.104  1.00  0.00           P
ATOM   8314  O13 POPEv 197     106.427  77.407  59.004  1.00  0.00           O
ATOM   8315  O14 POPEv 197     105.707  75.077  58.254  1.00  0.00           O
ATOM   8316  O11 POPEv 197     103.997  76.767  58.844  1.00  0.00           O
ATOM   8317  O12 POPEv 197     105.347  75.877  60.614  1.00  0.00           O
ATOM   8318  C1  POPEv 197     103.697  78.157  58.804  1.00  0.00           C
ATOM   8321  C2  POPEv 197     102.167  78.377  58.714  1.00  0.00           C
ATOM   8323  O21 POPEv 197     101.897  79.737  58.334  1.00  0.00           O
ATOM   8324  C21 POPEv 197     101.707  79.877  57.044  1.00  0.00           C
ATOM   8325  O22 POPEv 197     101.957  79.057  56.174  1.00  0.00           O
ATOM   8326  C22 POPEv 197     100.977  81.207  56.814  1.00  0.00           C
ATOM   8329  C3  POPEv 197     101.437  78.097  60.054  1.00  0.00           C
ATOM   8332  O31 POPEv 197     100.267  78.927  60.284  1.00  0.00           O
ATOM   8333  C31 POPEv 197      99.017  78.527  60.044  1.00  0.00           C
ATOM   8334  O32 POPEv 197      98.037  79.067  60.534  1.00  0.00           O
ATOM   8335  C32 POPEv 197      98.907  77.337  59.104  1.00  0.00           C
ATOM   8338  C23 POPEv 197      99.547  81.117  57.384  1.00  0.00           C
ATOM   8341  C24 POPEv 197      98.497  81.957  56.634  1.00  0.00           C
ATOM   8344  C25 POPEv 197      97.107  81.767  57.254  1.00  0.00           C
ATOM   8347  C26 POPEv 197      95.917  82.067  56.324  1.00  0.00           C
ATOM   8350  C27 POPEv 197      95.137  80.807  55.894  1.00  0.00           C
ATOM   8353  C28 POPEv 197      95.497  80.267  54.494  1.00  0.00           C
ATOM   8356  C29 POPEv 197      94.747  80.937  53.364  1.00  0.00           C
ATOM   8358 0C21 POPEv 197      93.457  80.737  53.044  1.00  0.00           C
ATOM   8360 1C21 POPEv 197      92.487  79.837  53.774  1.00  0.00           C
ATOM   8363 2C21 POPEv 197      91.577  78.937  52.904  1.00  0.00           C
ATOM   8366 3C21 POPEv 197      90.977  79.617  51.664  1.00  0.00           C
ATOM   8369 4C21 POPEv 197      89.737  78.917  51.104  1.00  0.00           C
ATOM   8372 5C21 POPEv 197      89.047  79.757  50.024  1.00  0.00           C
ATOM   8375 6C21 POPEv 197      89.167  79.277  48.574  1.00  0.00           C
ATOM   8378 7C21 POPEv 197      88.577  80.317  47.604  1.00  0.00           C
ATOM   8381 8C21 POPEv 197      88.867  80.057  46.124  1.00  0.00           C
ATOM   8385  C33 POPEv 197      97.537  77.307  58.374  1.00  0.00           C
ATOM   8388  C34 POPEv 197      97.567  76.407  57.144  1.00  0.00           C
ATOM   8391  C35 POPEv 197      96.317  76.547  56.264  1.00  0.00           C
ATOM   8394  C36 POPEv 197      95.057  75.957  56.914  1.00  0.00           C
ATOM   8397  C37 POPEv 197      93.867  75.957  55.954  1.00  0.00           C
ATOM   8400  C38 POPEv 197      92.607  75.447  56.654  1.00  0.00           C
ATOM   8403  C39 POPEv 197      91.477  75.047  55.694  1.00  0.00           C
ATOM   8406 0C31 POPEv 197      91.087  76.177  54.734  1.00  0.00           C
ATOM   8409 1C31 POPEv 197      89.677  76.007  54.164  1.00  0.00           C
ATOM   8412 2C31 POPEv 197      88.567  76.387  55.164  1.00  0.00           C
ATOM   8415 3C31 POPEv 197      87.257  75.667  54.884  1.00  0.00           C
ATOM   8418 4C31 POPEv 197      86.247  75.827  56.014  1.00  0.00           C
ATOM   8421 5C31 POPEv 197      84.967  75.047  55.734  1.00  0.00           C
ATOM   8424 6C31 POPEv 197      84.037  75.017  56.924  1.00  0.00           C
ATOM   8428  NH3 POPEw 198      34.657  22.847  65.894  1.00  0.00           N
ATOM   8432  C12 POPEw 198      34.967  22.677  64.424  1.00  0.00           C
ATOM   8435  C11 POPEw 198      35.057  24.027  63.704  1.00  0.00           C
ATOM   8438  P   POPEw 198      34.117  25.147  61.544  1.00  0.00           P
ATOM   8439  O13 POPEw 198      33.337  25.997  62.494  1.00  0.00           O
ATOM   8440  O14 POPEw 198      35.267  25.777  60.874  1.00  0.00           O
ATOM   8441  O11 POPEw 198      33.177  24.557  60.424  1.00  0.00           O
ATOM   8442  O12 POPEw 198      34.677  23.877  62.334  1.00  0.00           O
ATOM   8443  C1  POPEw 198      32.507  23.307  60.484  1.00  0.00           C
ATOM   8446  C2  POPEw 198      33.257  22.227  59.654  1.00  0.00           C
ATOM   8448  O21 POPEw 198      32.337  21.347  59.004  1.00  0.00           O
ATOM   8449  C21 POPEw 198      31.707  20.377  59.614  1.00  0.00           C
ATOM   8450  O22 POPEw 198      31.837  20.007  60.774  1.00  0.00           O
ATOM   8451  C22 POPEw 198      30.857  19.677  58.544  1.00  0.00           C
ATOM   8454  C3  POPEw 198      34.397  21.527  60.464  1.00  0.00           C
ATOM   8457  O31 POPEw 198      34.527  20.107  60.274  1.00  0.00           O
ATOM   8458  C31 POPEw 198      35.157  19.517  59.264  1.00  0.00           C
ATOM   8459  O32 POPEw 198      35.227  18.297  59.154  1.00  0.00           O
ATOM   8460  C32 POPEw 198      35.807  20.457  58.254  1.00  0.00           C
ATOM   8463  C23 POPEw 198      29.687  18.847  59.114  1.00  0.00           C
ATOM   8466  C24 POPEw 198      29.067  17.907  58.074  1.00  0.00           C
ATOM   8469  C25 POPEw 198      28.527  18.577  56.804  1.00  0.00           C
ATOM   8472  C26 POPEw 198      27.867  17.577  55.844  1.00  0.00           C
ATOM   8475  C27 POPEw 198      27.327  18.237  54.564  1.00  0.00           C
ATOM   8478  C28 POPEw 198      26.657  17.257  53.584  1.00  0.00           C
ATOM   8481  C29 POPEw 198      27.597  16.227  53.014  1.00  0.00           C
ATOM   8483 0C21 POPEw 198      27.947  16.047  51.714  1.00  0.00           C
ATOM   8485 1C21 POPEw 198      27.497  16.857  50.534  1.00  0.00           C
ATOM   8488 2C21 POPEw 198      28.687  17.417  49.734  1.00  0.00           C
ATOM   8491 3C21 POPEw 198      29.337  16.397  48.784  1.00  0.00           C
ATOM   8494 4C21 POPEw 198      30.567  16.977  48.064  1.00  0.00           C
ATOM   8497 5C21 POPEw 198      31.867  16.857  48.874  1.00  0.00           C
ATOM   8500 6C21 POPEw 198      33.067  17.507  48.164  1.00  0.00           C
ATOM   8503 7C21 POPEw 198      34.297  17.617  49.064  1.00  0.00           C
ATOM   8506 8C21 POPEw 198      35.547  18.157  48.364  1.00  0.00           C
ATOM   8510  C33 POPEw 198      36.217  19.717  56.954  1.00  0.00           C
ATOM   8513  C34 POPEw 198      36.707  20.687  55.864  1.00  0.00           C
ATOM   8516  C35 POPEw 198      36.687  20.107  54.444  1.00  0.00           C
ATOM   8519  C36 POPEw 198      38.057  19.607  53.954  1.00  0.00           C
ATOM   8522  C37 POPEw 198      38.077  19.207  52.474  1.00  0.00           C
ATOM   8525  C38 POPEw 198      39.477  18.807  51.984  1.00  0.00           C
ATOM   8528  C39 POPEw 198      39.547  18.547  50.464  1.00  0.00           C
ATOM   8531 0C31 POPEw 198      39.327  19.817  49.614  1.00  0.00           C
ATOM   8534 1C31 POPEw 198      39.137  19.557  48.114  1.00  0.00           C
ATOM   8537 2C31 POPEw 198      40.397  19.817  47.274  1.00  0.00           C
ATOM   8540 3C31 POPEw 198      41.407  18.657  47.314  1.00  0.00           C
ATOM   8543 4C31 POPEw 198      42.657  18.987  46.484  1.00  0.00           C
ATOM   8546 5C31 POPEw 198      43.487  17.747  46.144  1.00  0.00           C
ATOM   8549 6C31 POPEw 198      44.687  18.057  45.244  1.00  0.00           C
ATOM   8553  NH3 POPEx 199       5.773  54.107  63.174  1.00  0.00           N
ATOM   8557  C12 POPEx 199       5.543  55.587  62.984  1.00  0.00           C
ATOM   8560  C11 POPEx 199       4.203  56.097  63.574  1.00  0.00           C
ATOM   8563  P   POPEx 199       4.543  58.697  63.764  1.00  0.00           P
ATOM   8564  O13 POPEx 199       3.253  59.267  63.324  1.00  0.00           O
ATOM   8565  O14 POPEx 199       5.343  59.597  64.614  1.00  0.00           O
ATOM   8566  O11 POPEx 199       5.423  58.397  62.514  1.00  0.00           O
ATOM   8567  O12 POPEx 199       4.383  57.257  64.394  1.00  0.00           O
ATOM   8568  C1  POPEx 199       5.833  59.417  61.604  1.00  0.00           C
ATOM   8571  C2  POPEx 199       5.313  58.987  60.214  1.00  0.00           C
ATOM   8573  O21 POPEx 199       5.813  59.827  59.154  1.00  0.00           O
ATOM   8574  C21 POPEx 199       7.107  59.717  58.874  1.00  0.00           C
ATOM   8575  O22 POPEx 199       7.927  59.047  59.484  1.00  0.00           O
ATOM   8576  C22 POPEx 199       7.387  60.517  57.604  1.00  0.00           C
ATOM   8579  C3  POPEx 199       3.763  58.997  60.214  1.00  0.00           C
ATOM   8582  O31 POPEx 199       3.233  58.537  58.954  1.00  0.00           O
ATOM   8583  C31 POPEx 199       1.893  58.657  58.924  1.00  0.00           C
ATOM   8584  O32 POPEx 199       1.223  59.327  59.684  1.00  0.00           O
ATOM   8585  C32 POPEx 199       1.393  57.937  57.674  1.00  0.00           C
ATOM   8588  C23 POPEx 199       6.607  59.967  56.384  1.00  0.00           C
ATOM   8591  C24 POPEx 199       6.417  60.997  55.254  1.00  0.00           C
ATOM   8594  C25 POPEx 199       7.667  61.237  54.384  1.00  0.00           C
ATOM   8597  C26 POPEx 199       8.077  59.987  53.594  1.00  0.00           C
ATOM   8600  C27 POPEx 199       9.117  60.247  52.494  1.00  0.00           C
ATOM   8603  C28 POPEx 199       9.287  59.007  51.594  1.00  0.00           C
ATOM   8606  C29 POPEx 199      10.287  59.227  50.484  1.00  0.00           C
ATOM   8608 0C21 POPEx 199      11.497  58.637  50.384  1.00  0.00           C
ATOM   8610 1C21 POPEx 199      12.077  57.687  51.404  1.00  0.00           C
ATOM   8613 2C21 POPEx 199      13.517  57.217  51.094  1.00  0.00           C
ATOM   8616 3C21 POPEx 199      14.517  58.357  50.834  1.00  0.00           C
ATOM   8619 4C21 POPEx 199      15.957  58.047  51.264  1.00  0.00           C
ATOM   8622 5C21 POPEx 199      16.527  56.767  50.624  1.00  0.00           C
ATOM   8625 6C21 POPEx 199      18.057  56.667  50.754  1.00  0.00           C
ATOM   8628 7C21 POPEx 199      18.597  55.297  50.324  1.00  0.00           C
ATOM   8631 8C21 POPEx 199      20.127  55.197  50.354  1.00  0.00           C
ATOM   8635  C33 POPEx 199      -0.077  57.477  57.764  1.00  0.00           C
ATOM   8638  C34 POPEx 199      -0.527  56.657  56.534  1.00  0.00           C
ATOM   8641  C35 POPEx 199      -0.227  57.337  55.184  1.00  0.00           C
ATOM   8644  C36 POPEx 199      -0.767  56.577  53.974  1.00  0.00           C
ATOM   8647  C37 POPEx 199      -0.587  57.387  52.674  1.00  0.00           C
ATOM   8650  C38 POPEx 199      -0.607  56.527  51.394  1.00  0.00           C
ATOM   8653  C39 POPEx 199       0.793  56.087  50.934  1.00  0.00           C
ATOM   8656 0C31 POPEx 199       1.613  57.237  50.334  1.00  0.00           C
ATOM   8659 1C31 POPEx 199       2.973  56.797  49.774  1.00  0.00           C
ATOM   8662 2C31 POPEx 199       3.753  57.937  49.114  1.00  0.00           C
ATOM   8665 3C31 POPEx 199       4.333  58.937  50.124  1.00  0.00           C
ATOM   8668 4C31 POPEx 199       5.133  60.067  49.464  1.00  0.00           C
ATOM   8671 5C31 POPEx 199       5.693  61.077  50.474  1.00  0.00           C
ATOM   8674 6C31 POPEx 199       6.587  62.137  49.824  1.00  0.00           C
ATOM   8678  NH3 POPEy 200     113.997  72.087  62.084  1.00  0.00           N
ATOM   8682  C12 POPEy 200     113.597  71.367  63.344  1.00  0.00           C
ATOM   8685  C11 POPEy 200     112.297  70.587  63.134  1.00  0.00           C
ATOM   8688  P   POPEy 200     110.367  71.487  61.574  1.00  0.00           P
ATOM   8689  O13 POPEy 200     109.777  70.147  61.444  1.00  0.00           O
ATOM   8690  O14 POPEy 200     109.387  72.577  61.654  1.00  0.00           O
ATOM   8691  O11 POPEy 200     111.527  71.707  60.534  1.00  0.00           O
ATOM   8692  O12 POPEy 200     111.197  71.477  62.924  1.00  0.00           O
ATOM   8693  C1  POPEy 200     111.767  72.947  59.884  1.00  0.00           C
ATOM   8696  C2  POPEy 200     110.677  73.367  58.844  1.00  0.00           C
ATOM   8698  O21 POPEy 200     110.397  72.247  58.004  1.00  0.00           O
ATOM   8699  C21 POPEy 200     109.147  71.877  57.874  1.00  0.00           C
ATOM   8700  O22 POPEy 200     108.177  72.417  58.394  1.00  0.00           O
ATOM   8701  C22 POPEy 200     109.117  70.537  57.124  1.00  0.00           C
ATOM   8704  C3  POPEy 200     111.177  74.567  57.994  1.00  0.00           C
ATOM   8707  O31 POPEy 200     110.397  74.827  56.814  1.00  0.00           O
ATOM   8708  C31 POPEy 200     110.867  74.317  55.684  1.00  0.00           C
ATOM   8709  O32 POPEy 200     111.817  73.557  55.574  1.00  0.00           O
ATOM   8710  C32 POPEy 200     110.047  74.847  54.524  1.00  0.00           C
ATOM   8713  C23 POPEy 200     107.937  70.287  56.144  1.00  0.00           C
ATOM   8716  C24 POPEy 200     108.277  70.627  54.684  1.00  0.00           C
ATOM   8719  C25 POPEy 200     107.537  69.757  53.644  1.00  0.00           C
ATOM   8722  C26 POPEy 200     106.287  70.407  53.044  1.00  0.00           C
ATOM   8725  C27 POPEy 200     105.507  69.417  52.154  1.00  0.00           C
ATOM   8728  C28 POPEy 200     104.197  69.977  51.564  1.00  0.00           C
ATOM   8731  C29 POPEy 200     104.407  71.017  50.494  1.00  0.00           C
ATOM   8733 0C21 POPEy 200     103.437  71.827  50.014  1.00  0.00           C
ATOM   8735 1C21 POPEy 200     102.007  71.807  50.484  1.00  0.00           C
ATOM   8738 2C21 POPEy 200     101.057  72.697  49.664  1.00  0.00           C
ATOM   8741 3C21 POPEy 200     100.547  72.027  48.374  1.00  0.00           C
ATOM   8744 4C21 POPEy 200      99.447  72.847  47.674  1.00  0.00           C
ATOM   8747 5C21 POPEy 200      98.857  72.147  46.444  1.00  0.00           C
ATOM   8750 6C21 POPEy 200      97.937  73.067  45.634  1.00  0.00           C
ATOM   8753 7C21 POPEy 200      97.387  72.427  44.354  1.00  0.00           C
ATOM   8756 8C21 POPEy 200      96.537  73.377  43.504  1.00  0.00           C
ATOM   8760  C33 POPEy 200     110.257  73.987  53.264  1.00  0.00           C
ATOM   8763  C34 POPEy 200     109.567  74.607  52.054  1.00  0.00           C
ATOM   8766  C35 POPEy 200     109.787  73.817  50.764  1.00  0.00           C
ATOM   8769  C36 POPEy 200     109.227  72.387  50.844  1.00  0.00           C
ATOM   8772  C37 POPEy 200     108.477  72.007  49.564  1.00  0.00           C
ATOM   8775  C38 POPEy 200     108.417  70.497  49.334  1.00  0.00           C
ATOM   8778  C39 POPEy 200     107.677  70.167  48.044  1.00  0.00           C
ATOM   8781 0C31 POPEy 200     107.947  68.737  47.574  1.00  0.00           C
ATOM   8784 1C31 POPEy 200     107.127  68.387  46.324  1.00  0.00           C
ATOM   8787 2C31 POPEy 200     107.517  67.027  45.734  1.00  0.00           C
ATOM   8790 3C31 POPEy 200     108.787  67.087  44.874  1.00  0.00           C
ATOM   8793 4C31 POPEy 200     109.197  65.717  44.334  1.00  0.00           C
ATOM   8796 5C31 POPEy 200     110.097  65.827  43.104  1.00  0.00           C
ATOM   8799 6C31 POPEy 200     110.337  64.487  42.414  1.00  0.00           C
ATOM   8803  NH3 POPEz 201      37.867  65.077  65.994  1.00  0.00           N
ATOM   8807  C12 POPEz 201      38.747  66.227  65.584  1.00  0.00           C
ATOM   8810  C11 POPEz 201      38.987  67.197  66.754  1.00  0.00           C
ATOM   8813  P   POPEz 201      41.187  68.617  66.274  1.00  0.00           P
ATOM   8814  O13 POPEz 201      41.897  67.477  66.874  1.00  0.00           O
ATOM   8815  O14 POPEz 201      41.467  69.947  66.874  1.00  0.00           O
ATOM   8816  O11 POPEz 201      41.497  68.727  64.734  1.00  0.00           O
ATOM   8817  O12 POPEz 201      39.617  68.397  66.324  1.00  0.00           O
ATOM   8818  C1  POPEz 201      40.427  68.947  63.804  1.00  0.00           C
ATOM   8821  C2  POPEz 201      40.947  69.587  62.494  1.00  0.00           C
ATOM   8823  O21 POPEz 201      40.167  69.117  61.384  1.00  0.00           O
ATOM   8824  C21 POPEz 201      38.937  69.577  61.234  1.00  0.00           C
ATOM   8825  O22 POPEz 201      38.337  70.307  62.014  1.00  0.00           O
ATOM   8826  C22 POPEz 201      38.467  69.127  59.844  1.00  0.00           C
ATOM   8829  C3  POPEz 201      42.447  69.227  62.264  1.00  0.00           C
ATOM   8832  O31 POPEz 201      42.887  69.597  60.944  1.00  0.00           O
ATOM   8833  C31 POPEz 201      42.797  68.637  60.024  1.00  0.00           C
ATOM   8834  O32 POPEz 201      42.567  67.467  60.254  1.00  0.00           O
ATOM   8835  C32 POPEz 201      42.987  69.237  58.634  1.00  0.00           C
ATOM   8838  C23 POPEz 201      36.977  68.757  59.724  1.00  0.00           C
ATOM   8841  C24 POPEz 201      36.647  68.287  58.294  1.00  0.00           C
ATOM   8844  C25 POPEz 201      35.167  67.897  58.114  1.00  0.00           C
ATOM   8847  C26 POPEz 201      34.777  67.767  56.634  1.00  0.00           C
ATOM   8850  C27 POPEz 201      33.267  67.917  56.404  1.00  0.00           C
ATOM   8853  C28 POPEz 201      32.907  68.347  54.964  1.00  0.00           C
ATOM   8856  C29 POPEz 201      33.247  67.337  53.894  1.00  0.00           C
ATOM   8858 0C21 POPEz 201      32.377  66.577  53.184  1.00  0.00           C
ATOM   8860 1C21 POPEz 201      30.887  66.497  53.364  1.00  0.00           C
ATOM   8863 2C21 POPEz 201      30.417  65.057  53.634  1.00  0.00           C
ATOM   8866 3C21 POPEz 201      30.337  64.157  52.394  1.00  0.00           C
ATOM   8869 4C21 POPEz 201      29.887  62.717  52.714  1.00  0.00           C
ATOM   8872 5C21 POPEz 201      28.537  62.627  53.444  1.00  0.00           C
ATOM   8875 6C21 POPEz 201      28.047  61.187  53.624  1.00  0.00           C
ATOM   8878 7C21 POPEz 201      26.907  61.057  54.644  1.00  0.00           C
ATOM   8881 8C21 POPEz 201      26.647  59.607  55.074  1.00  0.00           C
ATOM   8885  C33 POPEz 201      42.947  68.137  57.554  1.00  0.00           C
ATOM   8888  C34 POPEz 201      43.157  68.657  56.124  1.00  0.00           C
ATOM   8891  C35 POPEz 201      43.997  67.677  55.294  1.00  0.00           C
ATOM   8894  C36 POPEz 201      44.197  68.107  53.834  1.00  0.00           C
ATOM   8897  C37 POPEz 201      45.237  67.207  53.154  1.00  0.00           C
ATOM   8900  C38 POPEz 201      45.597  67.627  51.724  1.00  0.00           C
ATOM   8903  C39 POPEz 201      46.727  66.767  51.134  1.00  0.00           C
ATOM   8906 0C31 POPEz 201      47.417  67.387  49.914  1.00  0.00           C
ATOM   8909 1C31 POPEz 201      48.687  66.627  49.524  1.00  0.00           C
ATOM   8912 2C31 POPEz 201      49.807  67.547  49.014  1.00  0.00           C
ATOM   8915 3C31 POPEz 201      51.127  66.807  48.794  1.00  0.00           C
ATOM   8918 4C31 POPEz 201      52.297  67.767  48.544  1.00  0.00           C
ATOM   8921 5C31 POPEz 201      53.637  67.047  48.364  1.00  0.00           C
ATOM   8924 6C31 POPEz 201      54.817  67.997  48.164  1.00  0.00           C
ATOM   8928  NH3 POPE0 202      29.297  26.647  23.744  1.00  0.00           N
ATOM   8932  C12 POPE0 202      30.587  27.147  23.164  1.00  0.00           C
ATOM   8935  C11 POPE0 202      31.667  26.047  23.154  1.00  0.00           C
ATOM   8938  P   POPE0 202      34.267  25.867  22.724  1.00  0.00           P
ATOM   8939  O13 POPE0 202      34.087  24.467  23.194  1.00  0.00           O
ATOM   8940  O14 POPE0 202      35.067  26.107  21.494  1.00  0.00           O
ATOM   8941  O11 POPE0 202      34.887  26.737  23.884  1.00  0.00           O
ATOM   8942  O12 POPE0 202      32.857  26.567  22.584  1.00  0.00           O
ATOM   8943  C1  POPE0 202      34.737  26.317  25.234  1.00  0.00           C
ATOM   8946  C2  POPE0 202      34.587  27.527  26.174  1.00  0.00           C
ATOM   8948  O21 POPE0 202      34.277  27.037  27.484  1.00  0.00           O
ATOM   8949  C21 POPE0 202      35.297  26.637  28.194  1.00  0.00           C
ATOM   8950  O22 POPE0 202      36.437  26.447  27.784  1.00  0.00           O
ATOM   8951  C22 POPE0 202      34.807  26.427  29.614  1.00  0.00           C
ATOM   8954  C3  POPE0 202      33.437  28.477  25.734  1.00  0.00           C
ATOM   8957  O31 POPE0 202      33.167  29.437  26.774  1.00  0.00           O
ATOM   8958  C31 POPE0 202      32.197  29.137  27.644  1.00  0.00           C
ATOM   8959  O32 POPE0 202      31.527  28.117  27.634  1.00  0.00           O
ATOM   8960  C32 POPE0 202      32.157  30.217  28.724  1.00  0.00           C
ATOM   8963  C23 POPE0 202      35.907  25.927  30.574  1.00  0.00           C
ATOM   8966  C24 POPE0 202      35.337  25.817  31.994  1.00  0.00           C
ATOM   8969  C25 POPE0 202      36.367  25.477  33.074  1.00  0.00           C
ATOM   8972  C26 POPE0 202      35.707  25.427  34.464  1.00  0.00           C
ATOM   8975  C27 POPE0 202      36.737  25.417  35.594  1.00  0.00           C
ATOM   8978  C28 POPE0 202      36.097  25.567  36.984  1.00  0.00           C
ATOM   8981  C29 POPE0 202      37.157  25.777  38.034  1.00  0.00           C
ATOM   8983 0C21 POPE0 202      37.297  25.137  39.204  1.00  0.00           C
ATOM   8985 1C21 POPE0 202      36.427  24.027  39.744  1.00  0.00           C
ATOM   8988 2C21 POPE0 202      37.287  22.977  40.464  1.00  0.00           C
ATOM   8991 3C21 POPE0 202      36.477  21.997  41.304  1.00  0.00           C
ATOM   8994 4C21 POPE0 202      37.377  20.987  42.024  1.00  0.00           C
ATOM   8997 5C21 POPE0 202      36.757  20.367  43.284  1.00  0.00           C
ATOM   9000 6C21 POPE0 202      35.457  19.597  43.014  1.00  0.00           C
ATOM   9003 7C21 POPE0 202      34.927  18.937  44.284  1.00  0.00           C
ATOM   9006 8C21 POPE0 202      33.557  18.297  44.104  1.00  0.00           C
ATOM   9010  C33 POPE0 202      31.277  29.897  29.964  1.00  0.00           C
ATOM   9013  C34 POPE0 202      31.177  31.117  30.894  1.00  0.00           C
ATOM   9016  C35 POPE0 202      30.857  30.777  32.354  1.00  0.00           C
ATOM   9019  C36 POPE0 202      30.677  32.017  33.254  1.00  0.00           C
ATOM   9022  C37 POPE0 202      30.977  31.707  34.724  1.00  0.00           C
ATOM   9025  C38 POPE0 202      30.827  32.887  35.694  1.00  0.00           C
ATOM   9028  C39 POPE0 202      31.257  32.457  37.104  1.00  0.00           C
ATOM   9031 0C31 POPE0 202      31.247  33.567  38.154  1.00  0.00           C
ATOM   9034 1C31 POPE0 202      32.127  33.147  39.344  1.00  0.00           C
ATOM   9037 2C31 POPE0 202      31.947  34.017  40.594  1.00  0.00           C
ATOM   9040 3C31 POPE0 202      33.137  33.947  41.564  1.00  0.00           C
ATOM   9043 4C31 POPE0 202      33.677  32.527  41.824  1.00  0.00           C
ATOM   9046 5C31 POPE0 202      34.907  32.527  42.734  1.00  0.00           C
ATOM   9049 6C31 POPE0 202      35.607  31.167  42.804  1.00  0.00           C
ATOM   9053  NH3 POPE1 203       9.247 127.347  19.274  1.00  0.00           N
ATOM   9057  C12 POPE1 203       8.947 125.937  18.824  1.00  0.00           C
ATOM   9060  C11 POPE1 203      10.197 125.167  18.354  1.00  0.00           C
ATOM   9063  P   POPE1 203      10.107 122.667  19.204  1.00  0.00           P
ATOM   9064  O13 POPE1 203      11.437 122.027  19.064  1.00  0.00           O
ATOM   9065  O14 POPE1 203       8.947 121.757  19.244  1.00  0.00           O
ATOM   9066  O11 POPE1 203      10.087 123.497  20.524  1.00  0.00           O
ATOM   9067  O12 POPE1 203       9.897 123.797  18.114  1.00  0.00           O
ATOM   9068  C1  POPE1 203      11.247 123.647  21.344  1.00  0.00           C
ATOM   9071  C2  POPE1 203      10.867 124.317  22.674  1.00  0.00           C
ATOM   9073  O21 POPE1 203      10.927 123.417  23.784  1.00  0.00           O
ATOM   9074  C21 POPE1 203      10.097 122.387  23.794  1.00  0.00           C
ATOM   9075  O22 POPE1 203       9.457 121.927  22.864  1.00  0.00           O
ATOM   9076  C22 POPE1 203       9.987 121.877  25.224  1.00  0.00           C
ATOM   9079  C3  POPE1 203       9.497 125.057  22.574  1.00  0.00           C
ATOM   9082  O31 POPE1 203       9.227 125.927  23.694  1.00  0.00           O
ATOM   9083  C31 POPE1 203       9.887 127.077  23.624  1.00  0.00           C
ATOM   9084  O32 POPE1 203      10.707 127.357  22.764  1.00  0.00           O
ATOM   9085  C32 POPE1 203       9.377 128.017  24.714  1.00  0.00           C
ATOM   9088  C23 POPE1 203       8.527 121.897  25.714  1.00  0.00           C
ATOM   9091  C24 POPE1 203       8.407 121.597  27.214  1.00  0.00           C
ATOM   9094  C25 POPE1 203       6.967 121.377  27.694  1.00  0.00           C
ATOM   9097  C26 POPE1 203       6.857 121.267  29.214  1.00  0.00           C
ATOM   9100  C27 POPE1 203       5.393 121.217  29.704  1.00  0.00           C
ATOM   9103  C28 POPE1 203       5.303 121.227  31.234  1.00  0.00           C
ATOM   9106  C29 POPE1 203       3.893 121.407  31.744  1.00  0.00           C
ATOM   9108 0C21 POPE1 203       3.473 121.147  32.994  1.00  0.00           C
ATOM   9110 1C21 POPE1 203       4.353 120.597  34.104  1.00  0.00           C
ATOM   9113 2C21 POPE1 203       4.973 121.697  34.984  1.00  0.00           C
ATOM   9116 3C21 POPE1 203       6.063 121.117  35.894  1.00  0.00           C
ATOM   9119 4C21 POPE1 203       6.657 122.117  36.894  1.00  0.00           C
ATOM   9122 5C21 POPE1 203       7.637 121.427  37.834  1.00  0.00           C
ATOM   9125 6C21 POPE1 203       8.137 122.297  38.994  1.00  0.00           C
ATOM   9128 7C21 POPE1 203       9.117 121.527  39.894  1.00  0.00           C
ATOM   9131 8C21 POPE1 203       9.787 122.417  40.934  1.00  0.00           C
ATOM   9135  C33 POPE1 203      10.207 129.311  24.954  1.00  0.00           C
ATOM   9138  C34 POPE1 203       9.457 130.291  25.874  1.00  0.00           C
ATOM   9141  C35 POPE1 203       9.257 129.751  27.304  1.00  0.00           C
ATOM   9144  C36 POPE1 203       8.457 130.691  28.214  1.00  0.00           C
ATOM   9147  C37 POPE1 203       8.607 130.351  29.704  1.00  0.00           C
ATOM   9150  C38 POPE1 203       7.997 131.441  30.594  1.00  0.00           C
ATOM   9153  C39 POPE1 203       8.457 131.371  32.054  1.00  0.00           C
ATOM   9156 0C31 POPE1 203       7.717 130.321  32.884  1.00  0.00           C
ATOM   9159 1C31 POPE1 203       8.027 130.461  34.384  1.00  0.00           C
ATOM   9162 2C31 POPE1 203       7.197 129.511  35.244  1.00  0.00           C
ATOM   9165 3C31 POPE1 203       7.147 129.931  36.724  1.00  0.00           C
ATOM   9168 4C31 POPE1 203       6.207 131.111  36.964  1.00  0.00           C
ATOM   9171 5C31 POPE1 203       5.913 131.351  38.444  1.00  0.00           C
ATOM   9174 6C31 POPE1 203       4.753 132.321  38.654  1.00  0.00           C
ATOM   9178  NH3 POPE2 204       6.407  30.087  62.964  1.00  0.00           N
ATOM   9182  C12 POPE2 204       5.093  30.827  63.004  1.00  0.00           C
ATOM   9185  C11 POPE2 204       4.343  30.587  64.324  1.00  0.00           C
ATOM   9188  P   POPE2 204       1.793  31.077  63.874  1.00  0.00           P
ATOM   9189  O13 POPE2 204       1.473  29.687  64.264  1.00  0.00           O
ATOM   9190  O14 POPE2 204       0.823  32.147  64.164  1.00  0.00           O
ATOM   9191  O11 POPE2 204       2.193  31.187  62.344  1.00  0.00           O
ATOM   9192  O12 POPE2 204       3.193  31.427  64.524  1.00  0.00           O
ATOM   9193  C1  POPE2 204       2.503  32.527  61.914  1.00  0.00           C
ATOM   9196  C2  POPE2 204       2.753  32.557  60.404  1.00  0.00           C
ATOM   9198  O21 POPE2 204       3.443  33.777  60.044  1.00  0.00           O
ATOM   9199  C21 POPE2 204       3.023  34.437  58.974  1.00  0.00           C
ATOM   9200  O22 POPE2 204       1.893  34.837  58.764  1.00  0.00           O
ATOM   9201  C22 POPE2 204       4.203  34.597  57.994  1.00  0.00           C
ATOM   9204  C3  POPE2 204       1.443  32.187  59.644  1.00  0.00           C
ATOM   9207  O31 POPE2 204       1.763  31.927  58.264  1.00  0.00           O
ATOM   9208  C31 POPE2 204       0.703  31.847  57.474  1.00  0.00           C
ATOM   9209  O32 POPE2 204      -0.457  32.027  57.804  1.00  0.00           O
ATOM   9210  C32 POPE2 204       1.153  31.367  56.124  1.00  0.00           C
ATOM   9213  C23 POPE2 204       3.743  34.387  56.524  1.00  0.00           C
ATOM   9216  C24 POPE2 204       4.903  34.257  55.524  1.00  0.00           C
ATOM   9219  C25 POPE2 204       4.443  34.197  54.054  1.00  0.00           C
ATOM   9222  C26 POPE2 204       3.913  32.827  53.604  1.00  0.00           C
ATOM   9225  C27 POPE2 204       3.253  32.867  52.224  1.00  0.00           C
ATOM   9228  C28 POPE2 204       2.793  31.477  51.744  1.00  0.00           C
ATOM   9231  C29 POPE2 204       1.863  31.547  50.564  1.00  0.00           C
ATOM   9233 0C21 POPE2 204       1.953  30.857  49.414  1.00  0.00           C
ATOM   9235 1C21 POPE2 204       2.973  29.797  49.064  1.00  0.00           C
ATOM   9238 2C21 POPE2 204       2.413  28.887  47.944  1.00  0.00           C
ATOM   9241 3C21 POPE2 204       3.333  27.717  47.544  1.00  0.00           C
ATOM   9244 4C21 POPE2 204       2.663  26.847  46.474  1.00  0.00           C
ATOM   9247 5C21 POPE2 204       3.503  25.637  46.034  1.00  0.00           C
ATOM   9250 6C21 POPE2 204       2.783  24.807  44.964  1.00  0.00           C
ATOM   9253 7C21 POPE2 204       3.473  23.477  44.654  1.00  0.00           C
ATOM   9256 8C21 POPE2 204       2.683  22.607  43.674  1.00  0.00           C
ATOM   9260  C33 POPE2 204       0.343  31.937  54.944  1.00  0.00           C
ATOM   9263  C34 POPE2 204       0.243  33.457  54.904  1.00  0.00           C
ATOM   9266  C35 POPE2 204      -0.667  33.877  53.744  1.00  0.00           C
ATOM   9269  C36 POPE2 204      -1.277  35.257  53.984  1.00  0.00           C
ATOM   9272  C37 POPE2 204      -2.007  35.787  52.764  1.00  0.00           C
ATOM   9275  C38 POPE2 204      -2.457  37.237  52.994  1.00  0.00           C
ATOM   9278  C39 POPE2 204      -2.777  37.957  51.684  1.00  0.00           C
ATOM   9281 0C31 POPE2 204      -4.117  37.527  51.074  1.00  0.00           C
ATOM   9284 1C31 POPE2 204      -4.267  38.037  49.644  1.00  0.00           C
ATOM   9287 2C31 POPE2 204      -5.647  37.717  49.064  1.00  0.00           C
ATOM   9290 3C31 POPE2 204      -5.727  38.027  47.564  1.00  0.00           C
ATOM   9293 4C31 POPE2 204      -7.087  37.647  46.994  1.00  0.00           C
ATOM   9296 5C31 POPE2 204      -7.147  37.867  45.484  1.00  0.00           C
ATOM   9299 6C31 POPE2 204      -8.437  37.347  44.864  1.00  0.00           C
ATOM   9303  NH3 POPE3 205      47.897  16.437  67.214  1.00  0.00           N
ATOM   9307  C12 POPE3 205      47.107  15.827  68.334  1.00  0.00           C
ATOM   9310  C11 POPE3 205      45.907  16.727  68.714  1.00  0.00           C
ATOM   9313  P   POPE3 205      44.747  16.877  66.284  1.00  0.00           P
ATOM   9314  O13 POPE3 205      43.357  16.687  65.834  1.00  0.00           O
ATOM   9315  O14 POPE3 205      45.437  18.157  66.034  1.00  0.00           O
ATOM   9316  O11 POPE3 205      45.647  15.677  65.774  1.00  0.00           O
ATOM   9317  O12 POPE3 205      44.787  16.617  67.844  1.00  0.00           O
ATOM   9318  C1  POPE3 205      46.467  15.717  64.604  1.00  0.00           C
ATOM   9321  C2  POPE3 205      45.817  15.077  63.344  1.00  0.00           C
ATOM   9323  O21 POPE3 205      44.867  15.997  62.784  1.00  0.00           O
ATOM   9324  C21 POPE3 205      45.157  16.647  61.654  1.00  0.00           C
ATOM   9325  O22 POPE3 205      44.907  17.827  61.464  1.00  0.00           O
ATOM   9326  C22 POPE3 205      45.787  15.747  60.584  1.00  0.00           C
ATOM   9329  C3  POPE3 205      45.137  13.707  63.664  1.00  0.00           C
ATOM   9332  O31 POPE3 205      44.417  13.147  62.534  1.00  0.00           O
ATOM   9333  C31 POPE3 205      43.107  13.347  62.554  1.00  0.00           C
ATOM   9334  O32 POPE3 205      42.487  13.847  63.474  1.00  0.00           O
ATOM   9335  C32 POPE3 205      42.497  12.827  61.254  1.00  0.00           C
ATOM   9338  C23 POPE3 205      45.147  15.937  59.194  1.00  0.00           C
ATOM   9341  C24 POPE3 205      45.437  14.727  58.304  1.00  0.00           C
ATOM   9344  C25 POPE3 205      44.927  14.907  56.874  1.00  0.00           C
ATOM   9347  C26 POPE3 205      45.017  13.597  56.074  1.00  0.00           C
ATOM   9350  C27 POPE3 205      45.087  13.847  54.564  1.00  0.00           C
ATOM   9353  C28 POPE3 205      45.327  12.557  53.744  1.00  0.00           C
ATOM   9356  C29 POPE3 205      46.217  12.787  52.554  1.00  0.00           C
ATOM   9358 0C21 POPE3 205      45.837  13.067  51.294  1.00  0.00           C
ATOM   9360 1C21 POPE3 205      44.437  13.187  50.764  1.00  0.00           C
ATOM   9363 2C21 POPE3 205      44.307  12.497  49.394  1.00  0.00           C
ATOM   9366 3C21 POPE3 205      43.017  12.877  48.644  1.00  0.00           C
ATOM   9369 4C21 POPE3 205      42.987  12.367  47.194  1.00  0.00           C
ATOM   9372 5C21 POPE3 205      42.587  10.897  47.044  1.00  0.00           C
ATOM   9375 6C21 POPE3 205      42.747  10.407  45.594  1.00  0.00           C
ATOM   9378 7C21 POPE3 205      42.057   9.067  45.324  1.00  0.00           C
ATOM   9381 8C21 POPE3 205      42.177   8.607  43.874  1.00  0.00           C
ATOM   9385  C33 POPE3 205      41.137  13.487  60.954  1.00  0.00           C
ATOM   9388  C34 POPE3 205      40.357  12.757  59.854  1.00  0.00           C
ATOM   9391  C35 POPE3 205      41.057  12.737  58.484  1.00  0.00           C
ATOM   9394  C36 POPE3 205      40.287  11.877  57.474  1.00  0.00           C
ATOM   9397  C37 POPE3 205      41.197  11.027  56.584  1.00  0.00           C
ATOM   9400  C38 POPE3 205      40.407   9.957  55.834  1.00  0.00           C
ATOM   9403  C39 POPE3 205      41.277   8.817  55.304  1.00  0.00           C
ATOM   9406 0C31 POPE3 205      42.337   9.307  54.324  1.00  0.00           C
ATOM   9409 1C31 POPE3 205      43.137   8.167  53.714  1.00  0.00           C
ATOM   9412 2C31 POPE3 205      44.017   8.667  52.584  1.00  0.00           C
ATOM   9415 3C31 POPE3 205      44.867   7.547  51.974  1.00  0.00           C
ATOM   9418 4C31 POPE3 205      45.747   8.087  50.854  1.00  0.00           C
ATOM   9421 5C31 POPE3 205      46.787   7.067  50.394  1.00  0.00           C
ATOM   9424 6C31 POPE3 205      47.817   7.687  49.464  1.00  0.00           C
ATOM   9428  NH3 POPE4 206     127.287  67.337  64.154  1.00  0.00           N
ATOM   9432  C12 POPE4 206     126.047  66.697  64.734  1.00  0.00           C
ATOM   9435  C11 POPE4 206     124.777  67.247  64.064  1.00  0.00           C
ATOM   9438  P   POPE4 206     122.247  67.727  64.114  1.00  0.00           P
ATOM   9439  O13 POPE4 206     121.367  68.197  65.204  1.00  0.00           O
ATOM   9440  O14 POPE4 206     122.697  68.727  63.124  1.00  0.00           O
ATOM   9441  O11 POPE4 206     121.537  66.507  63.384  1.00  0.00           O
ATOM   9442  O12 POPE4 206     123.537  66.997  64.774  1.00  0.00           O
ATOM   9443  C1  POPE4 206     122.177  65.867  62.274  1.00  0.00           C
ATOM   9446  C2  POPE4 206     121.167  65.567  61.134  1.00  0.00           C
ATOM   9448  O21 POPE4 206     121.647  64.507  60.264  1.00  0.00           O
ATOM   9449  C21 POPE4 206     122.757  64.727  59.534  1.00  0.00           C
ATOM   9450  O22 POPE4 206     123.577  65.587  59.744  1.00  0.00           O
ATOM   9451  C22 POPE4 206     122.807  63.757  58.364  1.00  0.00           C
ATOM   9454  C3  POPE4 206     120.807  66.887  60.384  1.00  0.00           C
ATOM   9457  O31 POPE4 206     119.627  66.837  59.544  1.00  0.00           O
ATOM   9458  C31 POPE4 206     119.867  66.497  58.294  1.00  0.00           C
ATOM   9459  O32 POPE4 206     120.777  65.797  57.904  1.00  0.00           O
ATOM   9460  C32 POPE4 206     118.937  67.257  57.344  1.00  0.00           C
ATOM   9463  C23 POPE4 206     123.507  64.457  57.174  1.00  0.00           C
ATOM   9466  C24 POPE4 206     123.087  63.917  55.814  1.00  0.00           C
ATOM   9469  C25 POPE4 206     123.737  64.747  54.694  1.00  0.00           C
ATOM   9472  C26 POPE4 206     122.927  64.777  53.394  1.00  0.00           C
ATOM   9475  C27 POPE4 206     123.507  65.787  52.394  1.00  0.00           C
ATOM   9478  C28 POPE4 206     122.607  66.037  51.174  1.00  0.00           C
ATOM   9481  C29 POPE4 206     122.567  64.817  50.284  1.00  0.00           C
ATOM   9483 0C21 POPE4 206     121.487  64.117  49.924  1.00  0.00           C
ATOM   9485 1C21 POPE4 206     120.047  64.397  50.274  1.00  0.00           C
ATOM   9488 2C21 POPE4 206     119.167  64.437  49.004  1.00  0.00           C
ATOM   9491 3C21 POPE4 206     118.997  63.047  48.374  1.00  0.00           C
ATOM   9494 4C21 POPE4 206     118.157  63.047  47.094  1.00  0.00           C
ATOM   9497 5C21 POPE4 206     119.037  62.957  45.844  1.00  0.00           C
ATOM   9500 6C21 POPE4 206     118.237  62.827  44.544  1.00  0.00           C
ATOM   9503 7C21 POPE4 206     119.137  62.457  43.374  1.00  0.00           C
ATOM   9506 8C21 POPE4 206     118.427  62.537  42.034  1.00  0.00           C
ATOM   9510  C33 POPE4 206     119.267  66.987  55.854  1.00  0.00           C
ATOM   9513  C34 POPE4 206     119.637  68.247  55.064  1.00  0.00           C
ATOM   9516  C35 POPE4 206     120.927  68.947  55.544  1.00  0.00           C
ATOM   9519  C36 POPE4 206     122.237  68.237  55.174  1.00  0.00           C
ATOM   9522  C37 POPE4 206     123.407  69.237  55.134  1.00  0.00           C
ATOM   9525  C38 POPE4 206     124.797  68.567  55.084  1.00  0.00           C
ATOM   9528  C39 POPE4 206     125.907  69.477  54.524  1.00  0.00           C
ATOM   9531 0C31 POPE4 206     126.077  70.797  55.274  1.00  0.00           C
ATOM   9534 1C31 POPE4 206     127.347  71.547  54.864  1.00  0.00           C
ATOM   9537 2C31 POPE4 206     127.617  72.757  55.774  1.00  0.00           C
ATOM   9540 3C31 POPE4 206     129.047  73.317  55.664  1.00  0.00           C
ATOM   9543 4C31 POPE4 206     129.347  74.007  54.334  1.00  0.00           C
ATOM   9546 5C31 POPE4 206     130.717  74.697  54.344  1.00  0.00           C
ATOM   9549 6C31 POPE4 206     131.067  75.347  53.004  1.00  0.00           C
ATOM   9553  NH3 POPE5 207      35.877 100.477  61.264  1.00  0.00           N
ATOM   9557  C12 POPE5 207      35.777 101.507  62.354  1.00  0.00           C
ATOM   9560  C11 POPE5 207      36.977 101.387  63.314  1.00  0.00           C
ATOM   9563  P   POPE5 207      39.307 100.567  62.474  1.00  0.00           P
ATOM   9564  O13 POPE5 207      39.437  99.807  63.734  1.00  0.00           O
ATOM   9565  O14 POPE5 207      38.967  99.817  61.244  1.00  0.00           O
ATOM   9566  O11 POPE5 207      40.647 101.397  62.344  1.00  0.00           O
ATOM   9567  O12 POPE5 207      38.227 101.677  62.684  1.00  0.00           O
ATOM   9568  C1  POPE5 207      41.717 101.087  61.464  1.00  0.00           C
ATOM   9571  C2  POPE5 207      41.557 101.797  60.094  1.00  0.00           C
ATOM   9573  O21 POPE5 207      42.857 101.817  59.444  1.00  0.00           O
ATOM   9574  C21 POPE5 207      42.827 102.097  58.144  1.00  0.00           C
ATOM   9575  O22 POPE5 207      41.867 101.957  57.414  1.00  0.00           O
ATOM   9576  C22 POPE5 207      44.217 102.587  57.704  1.00  0.00           C
ATOM   9579  C3  POPE5 207      41.017 103.247  60.284  1.00  0.00           C
ATOM   9582  O31 POPE5 207      40.337 103.707  59.104  1.00  0.00           O
ATOM   9583  C31 POPE5 207      40.757 104.857  58.594  1.00  0.00           C
ATOM   9584  O32 POPE5 207      41.667 105.547  59.014  1.00  0.00           O
ATOM   9585  C32 POPE5 207      39.907 105.177  57.364  1.00  0.00           C
ATOM   9588  C23 POPE5 207      44.137 103.667  56.604  1.00  0.00           C
ATOM   9591  C24 POPE5 207      45.487 104.317  56.284  1.00  0.00           C
ATOM   9594  C25 POPE5 207      45.387 105.447  55.244  1.00  0.00           C
ATOM   9597  C26 POPE5 207      45.277 104.957  53.794  1.00  0.00           C
ATOM   9600  C27 POPE5 207      45.067 106.117  52.804  1.00  0.00           C
ATOM   9603  C28 POPE5 207      45.117 105.717  51.314  1.00  0.00           C
ATOM   9606  C29 POPE5 207      43.797 105.857  50.604  1.00  0.00           C
ATOM   9608 0C21 POPE5 207      43.377 106.857  49.814  1.00  0.00           C
ATOM   9610 1C21 POPE5 207      44.137 108.097  49.404  1.00  0.00           C
ATOM   9613 2C21 POPE5 207      44.007 108.367  47.894  1.00  0.00           C
ATOM   9616 3C21 POPE5 207      44.747 107.357  47.014  1.00  0.00           C
ATOM   9619 4C21 POPE5 207      44.397 107.487  45.524  1.00  0.00           C
ATOM   9622 5C21 POPE5 207      45.337 106.667  44.644  1.00  0.00           C
ATOM   9625 6C21 POPE5 207      46.597 107.447  44.234  1.00  0.00           C
ATOM   9628 7C21 POPE5 207      47.657 106.567  43.574  1.00  0.00           C
ATOM   9631 8C21 POPE5 207      48.777 107.397  42.954  1.00  0.00           C
ATOM   9635  C33 POPE5 207      40.337 104.397  56.104  1.00  0.00           C
ATOM   9638  C34 POPE5 207      40.057 105.187  54.824  1.00  0.00           C
ATOM   9641  C35 POPE5 207      41.117 106.277  54.584  1.00  0.00           C
ATOM   9644  C36 POPE5 207      40.657 107.387  53.634  1.00  0.00           C
ATOM   9647  C37 POPE5 207      41.697 108.517  53.544  1.00  0.00           C
ATOM   9650  C38 POPE5 207      41.187 109.787  52.854  1.00  0.00           C
ATOM   9653  C39 POPE5 207      42.267 110.877  52.694  1.00  0.00           C
ATOM   9656 0C31 POPE5 207      42.947 111.267  54.014  1.00  0.00           C
ATOM   9659 1C31 POPE5 207      43.987 112.387  53.894  1.00  0.00           C
ATOM   9662 2C31 POPE5 207      44.627 112.677  55.264  1.00  0.00           C
ATOM   9665 3C31 POPE5 207      45.727 113.757  55.304  1.00  0.00           C
ATOM   9668 4C31 POPE5 207      46.877 113.597  54.304  1.00  0.00           C
ATOM   9671 5C31 POPE5 207      46.717 114.517  53.074  1.00  0.00           C
ATOM   9674 6C31 POPE5 207      47.987 114.637  52.224  1.00  0.00           C
ATOM   9678  NH3 POPE6 208      91.927  88.677  22.044  1.00  0.00           N
ATOM   9682  C12 POPE6 208      90.587  88.907  21.414  1.00  0.00           C
ATOM   9685  C11 POPE6 208      90.037  90.307  21.764  1.00  0.00           C
ATOM   9688  P   POPE6 208      87.507  89.957  22.314  1.00  0.00           P
ATOM   9689  O13 POPE6 208      86.187  90.417  21.834  1.00  0.00           O
ATOM   9690  O14 POPE6 208      87.597  88.497  22.594  1.00  0.00           O
ATOM   9691  O11 POPE6 208      87.857  90.817  23.584  1.00  0.00           O
ATOM   9692  O12 POPE6 208      88.677  90.427  21.364  1.00  0.00           O
ATOM   9693  C1  POPE6 208      87.207  90.607  24.834  1.00  0.00           C
ATOM   9696  C2  POPE6 208      88.127  89.817  25.784  1.00  0.00           C
ATOM   9698  O21 POPE6 208      87.427  89.757  27.034  1.00  0.00           O
ATOM   9699  C21 POPE6 208      87.777  88.777  27.834  1.00  0.00           C
ATOM   9700  O22 POPE6 208      88.527  87.867  27.564  1.00  0.00           O
ATOM   9701  C22 POPE6 208      87.087  88.977  29.184  1.00  0.00           C
ATOM   9704  C3  POPE6 208      89.517  90.517  25.934  1.00  0.00           C
ATOM   9707  O31 POPE6 208      90.457  89.757  26.724  1.00  0.00           O
ATOM   9708  C31 POPE6 208      91.127  88.807  26.084  1.00  0.00           C
ATOM   9709  O32 POPE6 208      91.147  88.647  24.874  1.00  0.00           O
ATOM   9710  C32 POPE6 208      91.837  87.917  27.114  1.00  0.00           C
ATOM   9713  C23 POPE6 208      87.817  88.277  30.344  1.00  0.00           C
ATOM   9716  C24 POPE6 208      87.077  88.477  31.664  1.00  0.00           C
ATOM   9719  C25 POPE6 208      87.077  87.257  32.594  1.00  0.00           C
ATOM   9722  C26 POPE6 208      88.357  87.087  33.394  1.00  0.00           C
ATOM   9725  C27 POPE6 208      88.357  85.867  34.324  1.00  0.00           C
ATOM   9728  C28 POPE6 208      89.707  85.687  35.034  1.00  0.00           C
ATOM   9731  C29 POPE6 208      89.787  84.327  35.694  1.00  0.00           C
ATOM   9733 0C21 POPE6 208      90.177  84.047  36.944  1.00  0.00           C
ATOM   9735 1C21 POPE6 208      90.667  85.007  38.004  1.00  0.00           C
ATOM   9738 2C21 POPE6 208      89.637  85.137  39.144  1.00  0.00           C
ATOM   9741 3C21 POPE6 208      90.237  85.697  40.454  1.00  0.00           C
ATOM   9744 4C21 POPE6 208      90.647  87.177  40.394  1.00  0.00           C
ATOM   9747 5C21 POPE6 208      91.307  87.647  41.704  1.00  0.00           C
ATOM   9750 6C21 POPE6 208      90.327  87.757  42.884  1.00  0.00           C
ATOM   9753 7C21 POPE6 208      91.037  87.697  44.244  1.00  0.00           C
ATOM   9756 8C21 POPE6 208      90.057  87.677  45.424  1.00  0.00           C
ATOM   9760  C33 POPE6 208      93.197  88.477  27.634  1.00  0.00           C
ATOM   9763  C34 POPE6 208      93.837  87.587  28.714  1.00  0.00           C
ATOM   9766  C35 POPE6 208      93.497  87.987  30.164  1.00  0.00           C
ATOM   9769  C36 POPE6 208      94.087  87.027  31.224  1.00  0.00           C
ATOM   9772  C37 POPE6 208      93.907  87.537  32.674  1.00  0.00           C
ATOM   9775  C38 POPE6 208      93.857  86.437  33.744  1.00  0.00           C
ATOM   9778  C39 POPE6 208      93.347  86.907  35.134  1.00  0.00           C
ATOM   9781 0C31 POPE6 208      94.437  87.427  36.084  1.00  0.00           C
ATOM   9784 1C31 POPE6 208      93.917  87.687  37.514  1.00  0.00           C
ATOM   9787 2C31 POPE6 208      95.017  88.177  38.474  1.00  0.00           C
ATOM   9790 3C31 POPE6 208      94.477  88.557  39.864  1.00  0.00           C
ATOM   9793 4C31 POPE6 208      95.577  89.017  40.834  1.00  0.00           C
ATOM   9796 5C31 POPE6 208      95.017  89.497  42.184  1.00  0.00           C
ATOM   9799 6C31 POPE6 208      96.087  90.027  43.134  1.00  0.00           C
ATOM   9803  NH3 POPE7 209      33.237 123.817  64.094  1.00  0.00           N
ATOM   9807  C12 POPE7 209      33.867 122.457  63.954  1.00  0.00           C
ATOM   9810  C11 POPE7 209      35.427 122.467  63.844  1.00  0.00           C
ATOM   9813  P   POPE7 209      36.147 124.377  62.224  1.00  0.00           P
ATOM   9814  O13 POPE7 209      34.777 124.947  62.224  1.00  0.00           O
ATOM   9815  O14 POPE7 209      37.017 124.997  63.234  1.00  0.00           O
ATOM   9816  O11 POPE7 209      36.757 124.467  60.774  1.00  0.00           O
ATOM   9817  O12 POPE7 209      35.927 122.857  62.554  1.00  0.00           O
ATOM   9818  C1  POPE7 209      37.407 123.427  60.044  1.00  0.00           C
ATOM   9821  C2  POPE7 209      36.557 123.017  58.814  1.00  0.00           C
ATOM   9823  O21 POPE7 209      37.137 121.847  58.194  1.00  0.00           O
ATOM   9824  C21 POPE7 209      37.917 121.927  57.124  1.00  0.00           C
ATOM   9825  O22 POPE7 209      38.397 122.937  56.644  1.00  0.00           O
ATOM   9826  C22 POPE7 209      38.167 120.517  56.604  1.00  0.00           C
ATOM   9829  C3  POPE7 209      36.237 124.207  57.864  1.00  0.00           C
ATOM   9832  O31 POPE7 209      35.517 123.747  56.694  1.00  0.00           O
ATOM   9833  C31 POPE7 209      34.927 124.737  56.024  1.00  0.00           C
ATOM   9834  O32 POPE7 209      33.837 125.197  56.304  1.00  0.00           O
ATOM   9835  C32 POPE7 209      35.927 125.317  55.004  1.00  0.00           C
ATOM   9838  C23 POPE7 209      37.597 120.337  55.184  1.00  0.00           C
ATOM   9841  C24 POPE7 209      37.827 118.927  54.624  1.00  0.00           C
ATOM   9844  C25 POPE7 209      37.277 118.737  53.204  1.00  0.00           C
ATOM   9847  C26 POPE7 209      37.487 117.317  52.674  1.00  0.00           C
ATOM   9850  C27 POPE7 209      37.147 117.147  51.184  1.00  0.00           C
ATOM   9853  C28 POPE7 209      37.477 115.727  50.684  1.00  0.00           C
ATOM   9856  C29 POPE7 209      37.227 115.587  49.204  1.00  0.00           C
ATOM   9858 0C21 POPE7 209      36.207 114.927  48.624  1.00  0.00           C
ATOM   9860 1C21 POPE7 209      35.107 114.197  49.344  1.00  0.00           C
ATOM   9863 2C21 POPE7 209      33.867 115.067  49.604  1.00  0.00           C
ATOM   9866 3C21 POPE7 209      33.127 115.477  48.314  1.00  0.00           C
ATOM   9869 4C21 POPE7 209      31.677 115.917  48.574  1.00  0.00           C
ATOM   9872 5C21 POPE7 209      30.807 115.807  47.314  1.00  0.00           C
ATOM   9875 6C21 POPE7 209      29.307 115.827  47.644  1.00  0.00           C
ATOM   9878 7C21 POPE7 209      28.437 115.577  46.414  1.00  0.00           C
ATOM   9881 8C21 POPE7 209      26.967 115.327  46.764  1.00  0.00           C
ATOM   9885  C33 POPE7 209      35.337 125.567  53.594  1.00  0.00           C
ATOM   9888  C34 POPE7 209      36.197 126.567  52.804  1.00  0.00           C
ATOM   9891  C35 POPE7 209      35.607 126.907  51.424  1.00  0.00           C
ATOM   9894  C36 POPE7 209      36.377 128.027  50.694  1.00  0.00           C
ATOM   9897  C37 POPE7 209      36.407 127.877  49.164  1.00  0.00           C
ATOM   9900  C38 POPE7 209      37.337 126.737  48.744  1.00  0.00           C
ATOM   9903  C39 POPE7 209      37.407 126.427  47.254  1.00  0.00           C
ATOM   9906 0C31 POPE7 209      38.077 125.067  47.044  1.00  0.00           C
ATOM   9909 1C31 POPE7 209      38.137 124.617  45.594  1.00  0.00           C
ATOM   9912 2C31 POPE7 209      38.707 123.197  45.484  1.00  0.00           C
ATOM   9915 3C31 POPE7 209      38.657 122.707  44.044  1.00  0.00           C
ATOM   9918 4C31 POPE7 209      39.137 121.267  43.894  1.00  0.00           C
ATOM   9921 5C31 POPE7 209      38.967 120.757  42.454  1.00  0.00           C
ATOM   9924 6C31 POPE7 209      39.237 119.267  42.334  1.00  0.00           C
ATOM   9928  NH3 POPE8 210      67.307 132.431  22.134  1.00  0.00           N
ATOM   9932  C12 POPE8 210      66.877 131.001  22.264  1.00  0.00           C
ATOM   9935  C11 POPE8 210      68.017 130.161  22.854  1.00  0.00           C
ATOM   9938  P   POPE8 210      67.527 127.747  22.024  1.00  0.00           P
ATOM   9939  O13 POPE8 210      66.887 126.547  22.594  1.00  0.00           O
ATOM   9940  O14 POPE8 210      66.857 128.401  20.874  1.00  0.00           O
ATOM   9941  O11 POPE8 210      68.987 127.417  21.574  1.00  0.00           O
ATOM   9942  O12 POPE8 210      67.617 128.831  23.164  1.00  0.00           O
ATOM   9943  C1  POPE8 210      70.147 127.547  22.384  1.00  0.00           C
ATOM   9946  C2  POPE8 210      70.077 126.697  23.674  1.00  0.00           C
ATOM   9948  O21 POPE8 210      70.157 127.597  24.794  1.00  0.00           O
ATOM   9949  C21 POPE8 210      69.527 127.187  25.874  1.00  0.00           C
ATOM   9950  O22 POPE8 210      68.777 126.227  25.954  1.00  0.00           O
ATOM   9951  C22 POPE8 210      69.857 128.087  27.074  1.00  0.00           C
ATOM   9954  C3  POPE8 210      71.197 125.617  23.754  1.00  0.00           C
ATOM   9957  O31 POPE8 210      71.197 125.047  25.064  1.00  0.00           O
ATOM   9958  C31 POPE8 210      70.887 123.767  25.234  1.00  0.00           C
ATOM   9959  O32 POPE8 210      71.127 122.867  24.444  1.00  0.00           O
ATOM   9960  C32 POPE8 210      70.147 123.647  26.574  1.00  0.00           C
ATOM   9963  C23 POPE8 210      71.297 127.877  27.594  1.00  0.00           C
ATOM   9966  C24 POPE8 210      71.467 128.097  29.124  1.00  0.00           C
ATOM   9969  C25 POPE8 210      70.927 126.937  29.974  1.00  0.00           C
ATOM   9972  C26 POPE8 210      71.877 126.457  31.094  1.00  0.00           C
ATOM   9975  C27 POPE8 210      71.357 125.167  31.764  1.00  0.00           C
ATOM   9978  C28 POPE8 210      72.327 124.537  32.794  1.00  0.00           C
ATOM   9981  C29 POPE8 210      72.327 125.267  34.114  1.00  0.00           C
ATOM   9983 0C21 POPE8 210      72.027 124.737  35.314  1.00  0.00           C
ATOM   9985 1C21 POPE8 210      71.677 123.287  35.564  1.00  0.00           C
ATOM   9988 2C21 POPE8 210      71.647 122.897  37.054  1.00  0.00           C
ATOM   9991 3C21 POPE8 210      71.537 121.377  37.234  1.00  0.00           C
ATOM   9994 4C21 POPE8 210      71.557 120.897  38.694  1.00  0.00           C
ATOM   9997 5C21 POPE8 210      70.267 121.187  39.484  1.00  0.00           C
ATOM  10000 6C21 POPE8 210      69.797 119.967  40.294  1.00  0.00           C
ATOM  10003 7C21 POPE8 210      68.877 120.327  41.454  1.00  0.00           C
ATOM  10006 8C21 POPE8 210      68.297 119.117  42.194  1.00  0.00           C
ATOM  10010  C33 POPE8 210      70.367 122.347  27.374  1.00  0.00           C
ATOM  10013  C34 POPE8 210      69.487 122.307  28.634  1.00  0.00           C
ATOM  10016  C35 POPE8 210      69.747 121.087  29.524  1.00  0.00           C
ATOM  10019  C36 POPE8 210      68.657 120.917  30.594  1.00  0.00           C
ATOM  10022  C37 POPE8 210      69.057 119.927  31.694  1.00  0.00           C
ATOM  10025  C38 POPE8 210      67.897 119.617  32.654  1.00  0.00           C
ATOM  10028  C39 POPE8 210      68.107 120.147  34.074  1.00  0.00           C
ATOM  10031 0C31 POPE8 210      67.057 119.597  35.054  1.00  0.00           C
ATOM  10034 1C31 POPE8 210      67.217 120.107  36.494  1.00  0.00           C
ATOM  10037 2C31 POPE8 210      66.247 119.397  37.454  1.00  0.00           C
ATOM  10040 3C31 POPE8 210      65.237 120.327  38.144  1.00  0.00           C
ATOM  10043 4C31 POPE8 210      65.627 120.687  39.574  1.00  0.00           C
ATOM  10046 5C31 POPE8 210      64.527 121.467  40.304  1.00  0.00           C
ATOM  10049 6C31 POPE8 210      64.787 121.637  41.794  1.00  0.00           C
ATOM  10053  NH3 POPE9 211      76.727  99.277  69.094  1.00  0.00           N
ATOM  10057  C12 POPE9 211      77.737  99.767  70.084  1.00  0.00           C
ATOM  10060  C11 POPE9 211      79.057 100.207  69.424  1.00  0.00           C
ATOM  10063  P   POPE9 211      78.567 102.407  68.114  1.00  0.00           P
ATOM  10064  O13 POPE9 211      77.747 102.787  69.294  1.00  0.00           O
ATOM  10065  O14 POPE9 211      79.857 103.097  67.914  1.00  0.00           O
ATOM  10066  O11 POPE9 211      77.687 102.477  66.804  1.00  0.00           O
ATOM  10067  O12 POPE9 211      78.837 100.847  68.164  1.00  0.00           O
ATOM  10068  C1  POPE9 211      78.257 102.257  65.514  1.00  0.00           C
ATOM  10071  C2  POPE9 211      78.297 103.587  64.724  1.00  0.00           C
ATOM  10073  O21 POPE9 211      78.077 103.357  63.324  1.00  0.00           O
ATOM  10074  C21 POPE9 211      76.887 103.737  62.884  1.00  0.00           C
ATOM  10075  O22 POPE9 211      75.887 103.877  63.564  1.00  0.00           O
ATOM  10076  C22 POPE9 211      77.037 104.147  61.414  1.00  0.00           C
ATOM  10079  C3  POPE9 211      79.647 104.347  64.954  1.00  0.00           C
ATOM  10082  O31 POPE9 211      80.317 104.747  63.744  1.00  0.00           O
ATOM  10083  C31 POPE9 211      79.767 105.797  63.144  1.00  0.00           C
ATOM  10084  O32 POPE9 211      78.847 106.457  63.584  1.00  0.00           O
ATOM  10085  C32 POPE9 211      80.417 105.987  61.774  1.00  0.00           C
ATOM  10088  C23 POPE9 211      75.727 104.217  60.584  1.00  0.00           C
ATOM  10091  C24 POPE9 211      76.037 104.767  59.184  1.00  0.00           C
ATOM  10094  C25 POPE9 211      74.817 105.007  58.294  1.00  0.00           C
ATOM  10097  C26 POPE9 211      75.167 105.877  57.074  1.00  0.00           C
ATOM  10100  C27 POPE9 211      73.957 106.127  56.154  1.00  0.00           C
ATOM  10103  C28 POPE9 211      74.297 107.077  54.984  1.00  0.00           C
ATOM  10106  C29 POPE9 211      73.087 107.287  54.114  1.00  0.00           C
ATOM  10108 0C21 POPE9 211      72.687 108.417  53.514  1.00  0.00           C
ATOM  10110 1C21 POPE9 211      73.407 109.747  53.474  1.00  0.00           C
ATOM  10113 2C21 POPE9 211      73.407 110.297  52.034  1.00  0.00           C
ATOM  10116 3C21 POPE9 211      72.037 110.777  51.534  1.00  0.00           C
ATOM  10119 4C21 POPE9 211      72.017 111.007  50.014  1.00  0.00           C
ATOM  10122 5C21 POPE9 211      71.807 109.717  49.204  1.00  0.00           C
ATOM  10125 6C21 POPE9 211      70.327 109.337  49.054  1.00  0.00           C
ATOM  10128 7C21 POPE9 211      70.117 108.107  48.174  1.00  0.00           C
ATOM  10131 8C21 POPE9 211      68.647 107.717  48.024  1.00  0.00           C
ATOM  10135  C33 POPE9 211      79.917 107.217  60.994  1.00  0.00           C
ATOM  10138  C34 POPE9 211      80.177 107.077  59.484  1.00  0.00           C
ATOM  10141  C35 POPE9 211      79.457 108.167  58.684  1.00  0.00           C
ATOM  10144  C36 POPE9 211      79.387 107.907  57.174  1.00  0.00           C
ATOM  10147  C37 POPE9 211      78.627 109.027  56.444  1.00  0.00           C
ATOM  10150  C38 POPE9 211      77.507 108.557  55.504  1.00  0.00           C
ATOM  10153  C39 POPE9 211      77.887 108.347  54.034  1.00  0.00           C
ATOM  10156 0C31 POPE9 211      78.457 109.597  53.354  1.00  0.00           C
ATOM  10159 1C31 POPE9 211      78.507 109.467  51.824  1.00  0.00           C
ATOM  10162 2C31 POPE9 211      79.407 110.527  51.154  1.00  0.00           C
ATOM  10165 3C31 POPE9 211      78.637 111.607  50.374  1.00  0.00           C
ATOM  10168 4C31 POPE9 211      78.027 111.097  49.064  1.00  0.00           C
ATOM  10171 5C31 POPE9 211      77.577 112.237  48.134  1.00  0.00           C
ATOM  10174 6C31 POPE9 211      77.007 111.747  46.804  1.00  0.00           C
ATOM  10178  NH3 POPE  212      63.517  72.007  62.824  1.00  0.00           N
ATOM  10182  C12 POPE  212      62.287  71.837  61.974  1.00  0.00           C
ATOM  10185  C11 POPE  212      62.337  70.577  61.054  1.00  0.00           C
ATOM  10188  P   POPE  212      63.377  68.477  62.174  1.00  0.00           P
ATOM  10189  O13 POPE  212      64.317  69.367  62.884  1.00  0.00           O
ATOM  10190  O14 POPE  212      62.907  67.327  62.964  1.00  0.00           O
ATOM  10191  O11 POPE  212      63.997  68.017  60.794  1.00  0.00           O
ATOM  10192  O12 POPE  212      62.117  69.347  61.754  1.00  0.00           O
ATOM  10193  C1  POPE  212      63.467  66.837  60.154  1.00  0.00           C
ATOM  10196  C2  POPE  212      64.267  66.517  58.864  1.00  0.00           C
ATOM  10198  O21 POPE  212      63.677  67.237  57.764  1.00  0.00           O
ATOM  10199  C21 POPE  212      64.527  67.757  56.884  1.00  0.00           C
ATOM  10200  O22 POPE  212      65.737  67.787  57.024  1.00  0.00           O
ATOM  10201  C22 POPE  212      63.747  68.287  55.694  1.00  0.00           C
ATOM  10204  C3  POPE  212      64.327  64.997  58.544  1.00  0.00           C
ATOM  10207  O31 POPE  212      65.247  64.777  57.454  1.00  0.00           O
ATOM  10208  C31 POPE  212      64.957  63.767  56.634  1.00  0.00           C
ATOM  10209  O32 POPE  212      64.077  62.937  56.804  1.00  0.00           O
ATOM  10210  C32 POPE  212      65.907  63.777  55.434  1.00  0.00           C
ATOM  10213  C23 POPE  212      64.667  68.777  54.544  1.00  0.00           C
ATOM  10216  C24 POPE  212      63.877  69.587  53.514  1.00  0.00           C
ATOM  10219  C25 POPE  212      64.657  69.867  52.224  1.00  0.00           C
ATOM  10222  C26 POPE  212      63.937  70.857  51.294  1.00  0.00           C
ATOM  10225  C27 POPE  212      62.547  70.407  50.824  1.00  0.00           C
ATOM  10228  C28 POPE  212      62.397  70.277  49.294  1.00  0.00           C
ATOM  10231  C29 POPE  212      63.257  69.167  48.734  1.00  0.00           C
ATOM  10233 0C21 POPE  212      63.687  69.067  47.464  1.00  0.00           C
ATOM  10235 1C21 POPE  212      63.367  70.017  46.334  1.00  0.00           C
ATOM  10238 2C21 POPE  212      64.537  70.957  45.994  1.00  0.00           C
ATOM  10241 3C21 POPE  212      65.807  70.237  45.514  1.00  0.00           C
ATOM  10244 4C21 POPE  212      67.027  70.467  46.424  1.00  0.00           C
ATOM  10247 5C21 POPE  212      67.547  71.907  46.394  1.00  0.00           C
ATOM  10250 6C21 POPE  212      68.887  72.077  47.124  1.00  0.00           C
ATOM  10253 7C21 POPE  212      69.547  73.417  46.824  1.00  0.00           C
ATOM  10256 8C21 POPE  212      70.867  73.607  47.564  1.00  0.00           C
ATOM  10260  C33 POPE  212      65.207  63.997  54.084  1.00  0.00           C
ATOM  10263  C34 POPE  212      66.187  64.427  52.984  1.00  0.00           C
ATOM  10266  C35 POPE  212      67.157  63.327  52.534  1.00  0.00           C
ATOM  10269  C36 POPE  212      68.027  63.807  51.364  1.00  0.00           C
ATOM  10272  C37 POPE  212      69.037  62.757  50.884  1.00  0.00           C
ATOM  10275  C38 POPE  212      70.027  63.307  49.854  1.00  0.00           C
ATOM  10278  C39 POPE  212      71.037  62.247  49.394  1.00  0.00           C
ATOM  10281 0C31 POPE  212      72.197  62.807  48.574  1.00  0.00           C
ATOM  10284 1C31 POPE  212      73.317  61.777  48.384  1.00  0.00           C
ATOM  10287 2C31 POPE  212      74.567  62.347  47.704  1.00  0.00           C
ATOM  10290 3C31 POPE  212      75.717  61.337  47.594  1.00  0.00           C
ATOM  10293 4C31 POPE  212      76.957  61.977  46.944  1.00  0.00           C
ATOM  10296 5C31 POPE  212      78.037  60.967  46.534  1.00  0.00           C
ATOM  10299 6C31 POPE  212      79.247  61.657  45.894  1.00  0.00           C
ATOM  10303  NH3 POPE  213      27.617 103.477  20.864  1.00  0.00           N
ATOM  10307  C12 POPE  213      27.567 104.707  21.724  1.00  0.00           C
ATOM  10310  C11 POPE  213      26.567 105.777  21.244  1.00  0.00           C
ATOM  10313  P   POPE  213      24.057 106.357  21.774  1.00  0.00           P
ATOM  10314  O13 POPE  213      24.167 107.387  20.724  1.00  0.00           O
ATOM  10315  O14 POPE  213      22.767 105.627  21.784  1.00  0.00           O
ATOM  10316  O11 POPE  213      24.307 106.957  23.194  1.00  0.00           O
ATOM  10317  O12 POPE  213      25.247 105.347  21.584  1.00  0.00           O
ATOM  10318  C1  POPE  213      24.757 108.227  23.614  1.00  0.00           C
ATOM  10321  C2  POPE  213      25.447 107.987  24.984  1.00  0.00           C
ATOM  10323  O21 POPE  213      25.157 109.057  25.904  1.00  0.00           O
ATOM  10324  C21 POPE  213      25.137 108.657  27.174  1.00  0.00           C
ATOM  10325  O22 POPE  213      25.217 107.497  27.554  1.00  0.00           O
ATOM  10326  C22 POPE  213      24.987 109.837  28.114  1.00  0.00           C
ATOM  10329  C3  POPE  213      26.977 107.767  24.804  1.00  0.00           C
ATOM  10332  O31 POPE  213      27.597 106.987  25.854  1.00  0.00           O
ATOM  10333  C31 POPE  213      28.317 107.677  26.744  1.00  0.00           C
ATOM  10334  O32 POPE  213      28.407 108.887  26.784  1.00  0.00           O
ATOM  10335  C32 POPE  213      29.057 106.727  27.674  1.00  0.00           C
ATOM  10338  C23 POPE  213      25.317 109.397  29.564  1.00  0.00           C
ATOM  10341  C24 POPE  213      24.907 110.447  30.594  1.00  0.00           C
ATOM  10344  C25 POPE  213      25.607 110.307  31.954  1.00  0.00           C
ATOM  10347  C26 POPE  213      25.357 108.977  32.674  1.00  0.00           C
ATOM  10350  C27 POPE  213      25.867 109.037  34.124  1.00  0.00           C
ATOM  10353  C28 POPE  213      25.557 107.777  34.954  1.00  0.00           C
ATOM  10356  C29 POPE  213      26.377 106.597  34.504  1.00  0.00           C
ATOM  10358 0C21 POPE  213      27.277 105.897  35.224  1.00  0.00           C
ATOM  10360 1C21 POPE  213      27.627 106.137  36.674  1.00  0.00           C
ATOM  10363 2C21 POPE  213      26.727 105.237  37.534  1.00  0.00           C
ATOM  10366 3C21 POPE  213      26.767 105.597  39.024  1.00  0.00           C
ATOM  10369 4C21 POPE  213      25.437 105.307  39.724  1.00  0.00           C
ATOM  10372 5C21 POPE  213      25.277 106.057  41.044  1.00  0.00           C
ATOM  10375 6C21 POPE  213      23.887 105.877  41.654  1.00  0.00           C
ATOM  10378 7C21 POPE  213      23.617 106.847  42.814  1.00  0.00           C
ATOM  10381 8C21 POPE  213      22.207 106.697  43.404  1.00  0.00           C
ATOM  10385  C33 POPE  213      29.187 107.187  29.154  1.00  0.00           C
ATOM  10388  C34 POPE  213      30.407 106.507  29.804  1.00  0.00           C
ATOM  10391  C35 POPE  213      30.387 106.227  31.324  1.00  0.00           C
ATOM  10394  C36 POPE  213      30.397 107.447  32.244  1.00  0.00           C
ATOM  10397  C37 POPE  213      30.757 107.067  33.694  1.00  0.00           C
ATOM  10400  C38 POPE  213      30.927 108.247  34.674  1.00  0.00           C
ATOM  10403  C39 POPE  213      29.657 109.047  34.964  1.00  0.00           C
ATOM  10406 0C31 POPE  213      29.757 109.887  36.254  1.00  0.00           C
ATOM  10409 1C31 POPE  213      28.567 110.847  36.444  1.00  0.00           C
ATOM  10412 2C31 POPE  213      28.437 111.397  37.874  1.00  0.00           C
ATOM  10415 3C31 POPE  213      27.597 110.477  38.774  1.00  0.00           C
ATOM  10418 4C31 POPE  213      27.467 110.987  40.214  1.00  0.00           C
ATOM  10421 5C31 POPE  213      26.667 110.037  41.114  1.00  0.00           C
ATOM  10424 6C31 POPE  213      26.727 110.387  42.604  1.00  0.00           C
ATOM  10428  NH3 POPE  214     126.307  60.457  21.604  1.00  0.00           N
ATOM  10432  C12 POPE  214     126.517  59.127  20.974  1.00  0.00           C
ATOM  10435  C11 POPE  214     126.277  59.307  19.474  1.00  0.00           C
ATOM  10438  P   POPE  214     124.757  60.747  17.904  1.00  0.00           P
ATOM  10439  O13 POPE  214     124.597  62.207  18.124  1.00  0.00           O
ATOM  10440  O14 POPE  214     125.757  60.347  16.904  1.00  0.00           O
ATOM  10441  O11 POPE  214     123.377  60.087  17.474  1.00  0.00           O
ATOM  10442  O12 POPE  214     125.077  60.047  19.274  1.00  0.00           O
ATOM  10443  C1  POPE  214     122.357  59.717  18.394  1.00  0.00           C
ATOM  10446  C2  POPE  214     122.037  58.187  18.334  1.00  0.00           C
ATOM  10448  O21 POPE  214     120.937  57.917  19.204  1.00  0.00           O
ATOM  10449  C21 POPE  214     119.747  58.287  18.774  1.00  0.00           C
ATOM  10450  O22 POPE  214     119.427  58.527  17.624  1.00  0.00           O
ATOM  10451  C22 POPE  214     118.797  58.257  19.974  1.00  0.00           C
ATOM  10454  C3  POPE  214     123.247  57.287  18.744  1.00  0.00           C
ATOM  10457  O31 POPE  214     122.817  56.067  19.394  1.00  0.00           O
ATOM  10458  C31 POPE  214     122.967  56.077  20.734  1.00  0.00           C
ATOM  10459  O32 POPE  214     123.567  56.937  21.354  1.00  0.00           O
ATOM  10460  C32 POPE  214     122.277  54.867  21.364  1.00  0.00           C
ATOM  10463  C23 POPE  214     117.597  59.227  19.844  1.00  0.00           C
ATOM  10466  C24 POPE  214     116.947  59.527  21.204  1.00  0.00           C
ATOM  10469  C25 POPE  214     117.907  60.257  22.164  1.00  0.00           C
ATOM  10472  C26 POPE  214     117.227  60.907  23.364  1.00  0.00           C
ATOM  10475  C27 POPE  214     118.227  61.737  24.184  1.00  0.00           C
ATOM  10478  C28 POPE  214     117.567  62.607  25.264  1.00  0.00           C
ATOM  10481  C29 POPE  214     118.647  63.337  26.024  1.00  0.00           C
ATOM  10483 0C21 POPE  214     118.737  63.537  27.344  1.00  0.00           C
ATOM  10485 1C21 POPE  214     117.767  63.157  28.434  1.00  0.00           C
ATOM  10488 2C21 POPE  214     117.837  64.237  29.544  1.00  0.00           C
ATOM  10491 3C21 POPE  214     117.187  63.807  30.864  1.00  0.00           C
ATOM  10494 4C21 POPE  214     117.477  64.817  31.994  1.00  0.00           C
ATOM  10497 5C21 POPE  214     116.937  64.357  33.354  1.00  0.00           C
ATOM  10500 6C21 POPE  214     117.877  63.397  34.104  1.00  0.00           C
ATOM  10503 7C21 POPE  214     117.207  62.727  35.294  1.00  0.00           C
ATOM  10506 8C21 POPE  214     118.197  62.197  36.344  1.00  0.00           C
ATOM  10510  C33 POPE  214     122.567  54.857  22.884  1.00  0.00           C
ATOM  10513  C34 POPE  214     121.817  53.767  23.664  1.00  0.00           C
ATOM  10516  C35 POPE  214     122.017  53.927  25.184  1.00  0.00           C
ATOM  10519  C36 POPE  214     123.487  54.107  25.634  1.00  0.00           C
ATOM  10522  C37 POPE  214     124.417  52.947  25.234  1.00  0.00           C
ATOM  10525  C38 POPE  214     125.917  53.257  25.394  1.00  0.00           C
ATOM  10528  C39 POPE  214     126.317  53.817  26.764  1.00  0.00           C
ATOM  10531 0C31 POPE  214     125.997  52.937  27.984  1.00  0.00           C
ATOM  10534 1C31 POPE  214     125.937  53.777  29.284  1.00  0.00           C
ATOM  10537 2C31 POPE  214     127.277  54.427  29.654  1.00  0.00           C
ATOM  10540 3C31 POPE  214     127.147  55.577  30.654  1.00  0.00           C
ATOM  10543 4C31 POPE  214     126.667  55.167  32.054  1.00  0.00           C
ATOM  10546 5C31 POPE  214     126.697  56.357  33.024  1.00  0.00           C
ATOM  10549 6C31 POPE  214     126.297  56.007  34.454  1.00  0.00           C
ATOM  10553  NH3 POPE  215      64.617  20.197  63.214  1.00  0.00           N
ATOM  10557  C12 POPE  215      65.717  19.527  64.004  1.00  0.00           C
ATOM  10560  C11 POPE  215      66.347  18.357  63.214  1.00  0.00           C
ATOM  10563  P   POPE  215      66.617  15.927  64.164  1.00  0.00           P
ATOM  10564  O13 POPE  215      67.027  15.407  65.484  1.00  0.00           O
ATOM  10565  O14 POPE  215      65.227  15.717  63.734  1.00  0.00           O
ATOM  10566  O11 POPE  215      67.567  15.307  63.034  1.00  0.00           O
ATOM  10567  O12 POPE  215      67.027  17.467  64.104  1.00  0.00           O
ATOM  10568  C1  POPE  215      67.197  15.377  61.654  1.00  0.00           C
ATOM  10571  C2  POPE  215      66.727  14.007  61.094  1.00  0.00           C
ATOM  10573  O21 POPE  215      67.067  13.857  59.714  1.00  0.00           O
ATOM  10574  C21 POPE  215      66.397  14.537  58.824  1.00  0.00           C
ATOM  10575  O22 POPE  215      65.597  15.437  59.034  1.00  0.00           O
ATOM  10576  C22 POPE  215      66.797  14.007  57.454  1.00  0.00           C
ATOM  10579  C3  POPE  215      65.227  13.647  61.424  1.00  0.00           C
ATOM  10582  O31 POPE  215      64.677  12.577  60.624  1.00  0.00           O
ATOM  10583  C31 POPE  215      65.187  11.367  60.844  1.00  0.00           C
ATOM  10584  O32 POPE  215      66.137  11.107  61.564  1.00  0.00           O
ATOM  10585  C32 POPE  215      64.397  10.337  60.054  1.00  0.00           C
ATOM  10588  C23 POPE  215      65.857  14.437  56.314  1.00  0.00           C
ATOM  10591  C24 POPE  215      66.337  13.847  54.984  1.00  0.00           C
ATOM  10594  C25 POPE  215      65.627  14.417  53.744  1.00  0.00           C
ATOM  10597  C26 POPE  215      64.127  14.087  53.704  1.00  0.00           C
ATOM  10600  C27 POPE  215      63.427  14.597  52.434  1.00  0.00           C
ATOM  10603  C28 POPE  215      62.257  13.677  52.004  1.00  0.00           C
ATOM  10606  C29 POPE  215      61.007  14.387  51.564  1.00  0.00           C
ATOM  10608 0C21 POPE  215      60.877  15.187  50.494  1.00  0.00           C
ATOM  10610 1C21 POPE  215      61.967  15.527  49.504  1.00  0.00           C
ATOM  10613 2C21 POPE  215      61.407  16.247  48.264  1.00  0.00           C
ATOM  10616 3C21 POPE  215      62.507  16.757  47.334  1.00  0.00           C
ATOM  10619 4C21 POPE  215      61.967  17.687  46.234  1.00  0.00           C
ATOM  10622 5C21 POPE  215      63.097  18.437  45.504  1.00  0.00           C
ATOM  10625 6C21 POPE  215      62.587  19.287  44.324  1.00  0.00           C
ATOM  10628 7C21 POPE  215      63.717  20.117  43.694  1.00  0.00           C
ATOM  10631 8C21 POPE  215      63.297  20.897  42.444  1.00  0.00           C
ATOM  10635  C33 POPE  215      64.897  10.187  58.594  1.00  0.00           C
ATOM  10638  C34 POPE  215      63.767   9.677  57.704  1.00  0.00           C
ATOM  10641  C35 POPE  215      64.217   9.017  56.384  1.00  0.00           C
ATOM  10644  C36 POPE  215      65.027   9.927  55.464  1.00  0.00           C
ATOM  10647  C37 POPE  215      65.157   9.327  54.054  1.00  0.00           C
ATOM  10650  C38 POPE  215      65.607  10.337  52.994  1.00  0.00           C
ATOM  10653  C39 POPE  215      65.337   9.857  51.554  1.00  0.00           C
ATOM  10656 0C31 POPE  215      65.987   8.507  51.204  1.00  0.00           C
ATOM  10659 1C31 POPE  215      65.947   8.197  49.704  1.00  0.00           C
ATOM  10662 2C31 POPE  215      64.537   8.087  49.144  1.00  0.00           C
ATOM  10665 3C31 POPE  215      64.527   7.517  47.724  1.00  0.00           C
ATOM  10668 4C31 POPE  215      63.137   7.557  47.094  1.00  0.00           C
ATOM  10671 5C31 POPE  215      63.117   6.937  45.694  1.00  0.00           C
ATOM  10674 6C31 POPE  215      61.817   7.237  44.954  1.00  0.00           C
ATOM  10678  NH3 POPE  216     113.887   9.797  62.934  1.00  0.00           N
ATOM  10682  C12 POPE  216     113.117  11.087  63.194  1.00  0.00           C
ATOM  10685  C11 POPE  216     112.097  11.557  62.124  1.00  0.00           C
ATOM  10688  P   POPE  216     111.427  14.147  62.334  1.00  0.00           P
ATOM  10689  O13 POPE  216     111.007  14.977  63.484  1.00  0.00           O
ATOM  10690  O14 POPE  216     112.737  14.457  61.764  1.00  0.00           O
ATOM  10691  O11 POPE  216     110.297  14.317  61.244  1.00  0.00           O
ATOM  10692  O12 POPE  216     111.267  12.597  62.674  1.00  0.00           O
ATOM  10693  C1  POPE  216     110.587  14.247  59.834  1.00  0.00           C
ATOM  10696  C2  POPE  216     110.637  15.647  59.174  1.00  0.00           C
ATOM  10698  O21 POPE  216     111.907  15.747  58.514  1.00  0.00           O
ATOM  10699  C21 POPE  216     111.957  15.687  57.214  1.00  0.00           C
ATOM  10700  O22 POPE  216     111.007  15.787  56.434  1.00  0.00           O
ATOM  10701  C22 POPE  216     113.397  15.447  56.784  1.00  0.00           C
ATOM  10704  C3  POPE  216     110.527  16.807  60.204  1.00  0.00           C
ATOM  10707  O31 POPE  216     110.397  18.097  59.564  1.00  0.00           O
ATOM  10708  C31 POPE  216     110.427  19.097  60.454  1.00  0.00           C
ATOM  10709  O32 POPE  216     110.457  18.957  61.664  1.00  0.00           O
ATOM  10710  C32 POPE  216     110.537  20.417  59.704  1.00  0.00           C
ATOM  10713  C23 POPE  216     113.667  16.027  55.384  1.00  0.00           C
ATOM  10716  C24 POPE  216     114.927  15.457  54.734  1.00  0.00           C
ATOM  10719  C25 POPE  216     115.277  16.127  53.394  1.00  0.00           C
ATOM  10722  C26 POPE  216     114.197  15.967  52.314  1.00  0.00           C
ATOM  10725  C27 POPE  216     114.627  16.547  50.954  1.00  0.00           C
ATOM  10728  C28 POPE  216     113.467  16.947  50.024  1.00  0.00           C
ATOM  10731  C29 POPE  216     112.387  15.907  49.854  1.00  0.00           C
ATOM  10733 0C21 POPE  216     112.397  14.857  49.004  1.00  0.00           C
ATOM  10735 1C21 POPE  216     113.507  14.467  48.064  1.00  0.00           C
ATOM  10738 2C21 POPE  216     114.447  13.417  48.684  1.00  0.00           C
ATOM  10741 3C21 POPE  216     113.767  12.087  49.054  1.00  0.00           C
ATOM  10744 4C21 POPE  216     114.587  11.267  50.064  1.00  0.00           C
ATOM  10747 5C21 POPE  216     113.787  10.137  50.714  1.00  0.00           C
ATOM  10750 6C21 POPE  216     113.347   9.057  49.734  1.00  0.00           C
ATOM  10753 7C21 POPE  216     112.707   7.847  50.434  1.00  0.00           C
ATOM  10756 8C21 POPE  216     112.667   6.587  49.554  1.00  0.00           C
ATOM  10760  C33 POPE  216     110.257  21.667  60.584  1.00  0.00           C
ATOM  10763  C34 POPE  216     108.777  21.967  60.814  1.00  0.00           C
ATOM  10766  C35 POPE  216     108.007  22.247  59.514  1.00  0.00           C
ATOM  10769  C36 POPE  216     106.607  22.817  59.754  1.00  0.00           C
ATOM  10772  C37 POPE  216     105.877  23.097  58.444  1.00  0.00           C
ATOM  10775  C38 POPE  216     104.547  23.827  58.674  1.00  0.00           C
ATOM  10778  C39 POPE  216     103.357  22.877  58.814  1.00  0.00           C
ATOM  10781 0C31 POPE  216     101.997  23.507  58.494  1.00  0.00           C
ATOM  10784 1C31 POPE  216     100.927  22.427  58.274  1.00  0.00           C
ATOM  10787 2C31 POPE  216      99.597  22.987  57.764  1.00  0.00           C
ATOM  10790 3C31 POPE  216      98.527  21.907  57.534  1.00  0.00           C
ATOM  10793 4C31 POPE  216      98.907  20.857  56.484  1.00  0.00           C
ATOM  10796 5C31 POPE  216      97.897  19.717  56.434  1.00  0.00           C
ATOM  10799 6C31 POPE  216      98.277  18.657  55.404  1.00  0.00           C
ATOM  10803  NH3 POPE  217     102.307   9.757  19.444  1.00  0.00           N
ATOM  10807  C12 POPE  217     101.947  11.197  19.264  1.00  0.00           C
ATOM  10810  C11 POPE  217     103.077  11.947  18.544  1.00  0.00           C
ATOM  10813  P   POPE  217     103.247  14.417  19.364  1.00  0.00           P
ATOM  10814  O13 POPE  217     102.757  15.767  18.984  1.00  0.00           O
ATOM  10815  O14 POPE  217     104.717  14.237  19.434  1.00  0.00           O
ATOM  10816  O11 POPE  217     102.597  13.977  20.744  1.00  0.00           O
ATOM  10817  O12 POPE  217     102.717  13.327  18.344  1.00  0.00           O
ATOM  10818  C1  POPE  217     103.397  13.957  21.944  1.00  0.00           C
ATOM  10821  C2  POPE  217     102.607  13.427  23.174  1.00  0.00           C
ATOM  10823  O21 POPE  217     102.797  14.287  24.324  1.00  0.00           O
ATOM  10824  C21 POPE  217     103.757  14.027  25.214  1.00  0.00           C
ATOM  10825  O22 POPE  217     104.697  13.287  25.084  1.00  0.00           O
ATOM  10826  C22 POPE  217     103.477  14.837  26.484  1.00  0.00           C
ATOM  10829  C3  POPE  217     102.797  11.897  23.424  1.00  0.00           C
ATOM  10832  O31 POPE  217     101.797  11.397  24.334  1.00  0.00           O
ATOM  10833  C31 POPE  217     102.237  10.787  25.424  1.00  0.00           C
ATOM  10834  O32 POPE  217     103.367  10.767  25.844  1.00  0.00           O
ATOM  10835  C32 POPE  217     101.067  10.087  26.104  1.00  0.00           C
ATOM  10838  C23 POPE  217     104.077  14.197  27.764  1.00  0.00           C
ATOM  10841  C24 POPE  217     103.637  14.957  29.024  1.00  0.00           C
ATOM  10844  C25 POPE  217     104.347  14.547  30.324  1.00  0.00           C
ATOM  10847  C26 POPE  217     103.737  13.347  31.064  1.00  0.00           C
ATOM  10850  C27 POPE  217     103.197  13.727  32.454  1.00  0.00           C
ATOM  10853  C28 POPE  217     102.607  12.557  33.264  1.00  0.00           C
ATOM  10856  C29 POPE  217     103.647  11.557  33.714  1.00  0.00           C
ATOM  10858 0C21 POPE  217     104.057  11.277  34.964  1.00  0.00           C
ATOM  10860 1C21 POPE  217     103.577  11.907  36.254  1.00  0.00           C
ATOM  10863 2C21 POPE  217     103.027  10.917  37.294  1.00  0.00           C
ATOM  10866 3C21 POPE  217     104.077   9.917  37.824  1.00  0.00           C
ATOM  10869 4C21 POPE  217     103.777   9.447  39.254  1.00  0.00           C
ATOM  10872 5C21 POPE  217     102.407   8.767  39.394  1.00  0.00           C
ATOM  10875 6C21 POPE  217     102.067   8.427  40.854  1.00  0.00           C
ATOM  10878 7C21 POPE  217     100.667   7.827  40.994  1.00  0.00           C
ATOM  10881 8C21 POPE  217     100.447   7.217  42.374  1.00  0.00           C
ATOM  10885  C33 POPE  217     101.507   9.397  27.414  1.00  0.00           C
ATOM  10888  C34 POPE  217     100.357   8.597  28.044  1.00  0.00           C
ATOM  10891  C35 POPE  217     100.727   7.867  29.334  1.00  0.00           C
ATOM  10894  C36 POPE  217     100.777   8.817  30.534  1.00  0.00           C
ATOM  10897  C37 POPE  217     100.957   8.087  31.864  1.00  0.00           C
ATOM  10900  C38 POPE  217     100.997   9.077  33.034  1.00  0.00           C
ATOM  10903  C39 POPE  217     101.507   8.467  34.344  1.00  0.00           C
ATOM  10906 0C31 POPE  217     100.507   7.537  35.034  1.00  0.00           C
ATOM  10909 1C31 POPE  217     101.087   6.977  36.344  1.00  0.00           C
ATOM  10912 2C31 POPE  217     100.127   6.037  37.074  1.00  0.00           C
ATOM  10915 3C31 POPE  217     100.797   5.097  38.084  1.00  0.00           C
ATOM  10918 4C31 POPE  217     101.627   3.987  37.404  1.00  0.00           C
ATOM  10921 5C31 POPE  217     101.837   2.737  38.254  1.00  0.00           C
ATOM  10924 6C31 POPE  217     102.727   1.697  37.564  1.00  0.00           C
ATOM  10928  NH3 POPE  218      89.577   6.717  65.314  1.00  0.00           N
ATOM  10932  C12 POPE  218      90.827   5.977  65.724  1.00  0.00           C
ATOM  10935  C11 POPE  218      91.717   5.727  64.504  1.00  0.00           C
ATOM  10938  P   POPE  218      94.267   5.907  64.884  1.00  0.00           P
ATOM  10939  O13 POPE  218      95.447   5.117  65.294  1.00  0.00           O
ATOM  10940  O14 POPE  218      93.967   7.147  65.654  1.00  0.00           O
ATOM  10941  O11 POPE  218      94.437   6.237  63.354  1.00  0.00           O
ATOM  10942  O12 POPE  218      92.927   5.047  64.864  1.00  0.00           O
ATOM  10943  C1  POPE  218      94.477   5.187  62.374  1.00  0.00           C
ATOM  10946  C2  POPE  218      94.407   5.787  60.944  1.00  0.00           C
ATOM  10948  O21 POPE  218      95.647   5.517  60.244  1.00  0.00           O
ATOM  10949  C21 POPE  218      95.527   5.607  58.924  1.00  0.00           C
ATOM  10950  O22 POPE  218      94.507   5.877  58.324  1.00  0.00           O
ATOM  10951  C22 POPE  218      96.847   5.297  58.184  1.00  0.00           C
ATOM  10954  C3  POPE  218      94.077   7.317  61.064  1.00  0.00           C
ATOM  10957  O31 POPE  218      93.767   7.957  59.804  1.00  0.00           O
ATOM  10958  C31 POPE  218      94.587   8.917  59.414  1.00  0.00           C
ATOM  10959  O32 POPE  218      95.527   9.347  60.064  1.00  0.00           O
ATOM  10960  C32 POPE  218      94.297   9.297  57.964  1.00  0.00           C
ATOM  10963  C23 POPE  218      96.927   6.127  56.874  1.00  0.00           C
ATOM  10966  C24 POPE  218      97.927   5.637  55.814  1.00  0.00           C
ATOM  10969  C25 POPE  218      97.597   6.197  54.414  1.00  0.00           C
ATOM  10972  C26 POPE  218      98.197   5.437  53.224  1.00  0.00           C
ATOM  10975  C27 POPE  218      97.677   5.977  51.884  1.00  0.00           C
ATOM  10978  C28 POPE  218      98.117   5.167  50.644  1.00  0.00           C
ATOM  10981  C29 POPE  218      97.397   3.857  50.524  1.00  0.00           C
ATOM  10983 0C21 POPE  218      97.147   3.167  49.384  1.00  0.00           C
ATOM  10985 1C21 POPE  218      97.577   3.537  47.994  1.00  0.00           C
ATOM  10988 2C21 POPE  218      96.397   3.777  47.034  1.00  0.00           C
ATOM  10991 3C21 POPE  218      96.887   4.087  45.614  1.00  0.00           C
ATOM  10994 4C21 POPE  218      95.767   4.557  44.674  1.00  0.00           C
ATOM  10997 5C21 POPE  218      94.947   3.427  44.034  1.00  0.00           C
ATOM  11000 6C21 POPE  218      93.867   4.007  43.114  1.00  0.00           C
ATOM  11003 7C21 POPE  218      93.037   2.947  42.394  1.00  0.00           C
ATOM  11006 8C21 POPE  218      92.257   3.497  41.194  1.00  0.00           C
ATOM  11010  C33 POPE  218      94.847  10.707  57.614  1.00  0.00           C
ATOM  11013  C34 POPE  218      94.597  11.067  56.144  1.00  0.00           C
ATOM  11016  C35 POPE  218      94.817  12.557  55.834  1.00  0.00           C
ATOM  11019  C36 POPE  218      93.557  13.437  55.954  1.00  0.00           C
ATOM  11022  C37 POPE  218      92.477  13.197  54.894  1.00  0.00           C
ATOM  11025  C38 POPE  218      91.167  13.937  55.234  1.00  0.00           C
ATOM  11028  C39 POPE  218      89.997  13.627  54.294  1.00  0.00           C
ATOM  11031 0C31 POPE  218      90.267  14.037  52.834  1.00  0.00           C
ATOM  11034 1C31 POPE  218      89.047  13.847  51.914  1.00  0.00           C
ATOM  11037 2C31 POPE  218      89.377  14.157  50.444  1.00  0.00           C
ATOM  11040 3C31 POPE  218      88.157  14.067  49.514  1.00  0.00           C
ATOM  11043 4C31 POPE  218      88.537  13.587  48.104  1.00  0.00           C
ATOM  11046 5C31 POPE  218      87.397  13.727  47.094  1.00  0.00           C
ATOM  11049 6C31 POPE  218      87.777  13.177  45.714  1.00  0.00           C
ATOM  11053  NH3 POPE  219      50.847  88.517  61.814  1.00  0.00           N
ATOM  11057  C12 POPE  219      52.117  88.337  62.614  1.00  0.00           C
ATOM  11060  C11 POPE  219      51.947  87.237  63.674  1.00  0.00           C
ATOM  11063  P   POPE  219      51.797  84.977  62.274  1.00  0.00           P
ATOM  11064  O13 POPE  219      52.567  83.717  62.294  1.00  0.00           O
ATOM  11065  O14 POPE  219      50.347  84.857  62.514  1.00  0.00           O
ATOM  11066  O11 POPE  219      51.927  85.697  60.864  1.00  0.00           O
ATOM  11067  O12 POPE  219      52.487  86.007  63.234  1.00  0.00           O
ATOM  11068  C1  POPE  219      51.877  84.907  59.664  1.00  0.00           C
ATOM  11071  C2  POPE  219      50.577  85.087  58.834  1.00  0.00           C
ATOM  11073  O21 POPE  219      50.767  86.127  57.864  1.00  0.00           O
ATOM  11074  C21 POPE  219      50.477  87.367  58.134  1.00  0.00           C
ATOM  11075  O22 POPE  219      50.057  87.827  59.184  1.00  0.00           O
ATOM  11076  C22 POPE  219      50.707  88.217  56.874  1.00  0.00           C
ATOM  11079  C3  POPE  219      49.257  85.137  59.684  1.00  0.00           C
ATOM  11082  O31 POPE  219      48.057  85.067  58.884  1.00  0.00           O
ATOM  11083  C31 POPE  219      47.687  83.817  58.584  1.00  0.00           C
ATOM  11084  O32 POPE  219      48.357  82.817  58.784  1.00  0.00           O
ATOM  11085  C32 POPE  219      46.257  83.797  58.044  1.00  0.00           C
ATOM  11088  C23 POPE  219      49.557  89.227  56.644  1.00  0.00           C
ATOM  11091  C24 POPE  219      49.747  90.137  55.424  1.00  0.00           C
ATOM  11094  C25 POPE  219      49.657  89.397  54.074  1.00  0.00           C
ATOM  11097  C26 POPE  219      49.257  90.337  52.924  1.00  0.00           C
ATOM  11100  C27 POPE  219      49.067  89.617  51.584  1.00  0.00           C
ATOM  11103  C28 POPE  219      50.397  89.307  50.874  1.00  0.00           C
ATOM  11106  C29 POPE  219      50.267  88.227  49.844  1.00  0.00           C
ATOM  11108 0C21 POPE  219      49.847  88.377  48.574  1.00  0.00           C
ATOM  11110 1C21 POPE  219      49.427  89.667  47.914  1.00  0.00           C
ATOM  11113 2C21 POPE  219      49.597  89.597  46.384  1.00  0.00           C
ATOM  11116 3C21 POPE  219      51.037  89.317  45.934  1.00  0.00           C
ATOM  11119 4C21 POPE  219      51.247  89.327  44.404  1.00  0.00           C
ATOM  11122 5C21 POPE  219      50.457  88.247  43.644  1.00  0.00           C
ATOM  11125 6C21 POPE  219      50.747  86.797  44.064  1.00  0.00           C
ATOM  11128 7C21 POPE  219      50.007  85.787  43.174  1.00  0.00           C
ATOM  11131 8C21 POPE  219      50.257  84.337  43.554  1.00  0.00           C
ATOM  11135  C33 POPE  219      46.047  82.677  57.004  1.00  0.00           C
ATOM  11138  C34 POPE  219      46.527  83.077  55.604  1.00  0.00           C
ATOM  11141  C35 POPE  219      45.577  84.067  54.924  1.00  0.00           C
ATOM  11144  C36 POPE  219      46.117  84.617  53.604  1.00  0.00           C
ATOM  11147  C37 POPE  219      45.097  85.547  52.934  1.00  0.00           C
ATOM  11150  C38 POPE  219      45.707  86.507  51.904  1.00  0.00           C
ATOM  11153  C39 POPE  219      46.207  85.817  50.624  1.00  0.00           C
ATOM  11156 0C31 POPE  219      46.547  86.847  49.534  1.00  0.00           C
ATOM  11159 1C31 POPE  219      46.907  86.237  48.174  1.00  0.00           C
ATOM  11162 2C31 POPE  219      45.727  86.057  47.204  1.00  0.00           C
ATOM  11165 3C31 POPE  219      44.607  85.137  47.704  1.00  0.00           C
ATOM  11168 4C31 POPE  219      43.577  84.837  46.604  1.00  0.00           C
ATOM  11171 5C31 POPE  219      42.237  84.347  47.144  1.00  0.00           C
ATOM  11174 6C31 POPE  219      41.197  84.167  46.034  1.00  0.00           C
ATOM  11178  NH3 POPE  220      90.277  19.827  20.714  1.00  0.00           N
ATOM  11182  C12 POPE  220      91.607  20.217  20.114  1.00  0.00           C
ATOM  11185  C11 POPE  220      92.797  19.417  20.694  1.00  0.00           C
ATOM  11188  P   POPE  220      92.207  16.877  20.454  1.00  0.00           P
ATOM  11189  O13 POPE  220      93.227  16.787  19.394  1.00  0.00           O
ATOM  11190  O14 POPE  220      90.797  16.947  19.994  1.00  0.00           O
ATOM  11191  O11 POPE  220      92.467  15.717  21.494  1.00  0.00           O
ATOM  11192  O12 POPE  220      92.427  18.187  21.314  1.00  0.00           O
ATOM  11193  C1  POPE  220      93.677  15.607  22.264  1.00  0.00           C
ATOM  11196  C2  POPE  220      93.617  16.407  23.604  1.00  0.00           C
ATOM  11198  O21 POPE  220      94.417  15.827  24.644  1.00  0.00           O
ATOM  11199  C21 POPE  220      95.697  16.077  24.614  1.00  0.00           C
ATOM  11200  O22 POPE  220      96.317  16.537  23.674  1.00  0.00           O
ATOM  11201  C22 POPE  220      96.267  15.827  26.014  1.00  0.00           C
ATOM  11204  C3  POPE  220      92.187  16.427  24.174  1.00  0.00           C
ATOM  11207  O31 POPE  220      92.097  17.457  25.184  1.00  0.00           O
ATOM  11208  C31 POPE  220      91.337  17.167  26.214  1.00  0.00           C
ATOM  11209  O32 POPE  220      90.627  16.177  26.324  1.00  0.00           O
ATOM  11210  C32 POPE  220      91.447  18.267  27.264  1.00  0.00           C
ATOM  11213  C23 POPE  220      95.847  14.477  26.654  1.00  0.00           C
ATOM  11216  C24 POPE  220      94.927  14.637  27.874  1.00  0.00           C
ATOM  11219  C25 POPE  220      94.567  13.287  28.534  1.00  0.00           C
ATOM  11222  C26 POPE  220      93.617  13.397  29.734  1.00  0.00           C
ATOM  11225  C27 POPE  220      93.127  12.007  30.194  1.00  0.00           C
ATOM  11228  C28 POPE  220      92.137  12.007  31.374  1.00  0.00           C
ATOM  11231  C29 POPE  220      90.787  12.587  31.014  1.00  0.00           C
ATOM  11233 0C21 POPE  220      89.567  12.017  31.184  1.00  0.00           C
ATOM  11235 1C21 POPE  220      89.257  10.677  31.814  1.00  0.00           C
ATOM  11238 2C21 POPE  220      87.917  10.667  32.574  1.00  0.00           C
ATOM  11241 3C21 POPE  220      87.607   9.307  33.224  1.00  0.00           C
ATOM  11244 4C21 POPE  220      86.267   9.257  33.974  1.00  0.00           C
ATOM  11247 5C21 POPE  220      85.057   8.987  33.064  1.00  0.00           C
ATOM  11250 6C21 POPE  220      84.587   7.517  33.104  1.00  0.00           C
ATOM  11253 7C21 POPE  220      83.377   7.267  32.194  1.00  0.00           C
ATOM  11256 8C21 POPE  220      82.917   5.807  32.174  1.00  0.00           C
ATOM  11260  C33 POPE  220      91.757  17.657  28.644  1.00  0.00           C
ATOM  11263  C34 POPE  220      91.787  18.687  29.774  1.00  0.00           C
ATOM  11266  C35 POPE  220      92.127  18.007  31.104  1.00  0.00           C
ATOM  11269  C36 POPE  220      91.957  18.947  32.304  1.00  0.00           C
ATOM  11272  C37 POPE  220      91.867  18.167  33.614  1.00  0.00           C
ATOM  11275  C38 POPE  220      91.787  19.097  34.834  1.00  0.00           C
ATOM  11278  C39 POPE  220      91.217  18.407  36.084  1.00  0.00           C
ATOM  11281 0C31 POPE  220      89.697  18.277  36.024  1.00  0.00           C
ATOM  11284 1C31 POPE  220      89.097  17.487  37.184  1.00  0.00           C
ATOM  11287 2C31 POPE  220      87.567  17.397  37.094  1.00  0.00           C
ATOM  11290 3C31 POPE  220      86.867  18.697  37.514  1.00  0.00           C
ATOM  11293 4C31 POPE  220      86.617  18.737  39.014  1.00  0.00           C
ATOM  11296 5C31 POPE  220      85.987  20.057  39.464  1.00  0.00           C
ATOM  11299 6C31 POPE  220      85.407  19.947  40.874  1.00  0.00           C
ATOM  11303  NH3 POPE  221     111.667  96.677  18.724  1.00  0.00           N
ATOM  11307  C12 POPE  221     110.737  97.337  17.754  1.00  0.00           C
ATOM  11310  C11 POPE  221     111.207  98.747  17.344  1.00  0.00           C
ATOM  11313  P   POPE  221     111.817 101.127  18.134  1.00  0.00           P
ATOM  11314  O13 POPE  221     112.817 101.127  17.054  1.00  0.00           O
ATOM  11315  O14 POPE  221     110.607 101.907  17.854  1.00  0.00           O
ATOM  11316  O11 POPE  221     112.517 101.697  19.444  1.00  0.00           O
ATOM  11317  O12 POPE  221     111.367  99.637  18.474  1.00  0.00           O
ATOM  11318  C1  POPE  221     112.057 101.347  20.754  1.00  0.00           C
ATOM  11321  C2  POPE  221     112.947 102.027  21.814  1.00  0.00           C
ATOM  11323  O21 POPE  221     112.607 101.587  23.134  1.00  0.00           O
ATOM  11324  C21 POPE  221     113.347 100.577  23.564  1.00  0.00           C
ATOM  11325  O22 POPE  221     114.117  99.907  22.884  1.00  0.00           O
ATOM  11326  C22 POPE  221     113.167 100.417  25.074  1.00  0.00           C
ATOM  11329  C3  POPE  221     112.767 103.557  21.724  1.00  0.00           C
ATOM  11332  O31 POPE  221     113.137 104.297  22.904  1.00  0.00           O
ATOM  11333  C31 POPE  221     114.427 104.347  23.214  1.00  0.00           C
ATOM  11334  O32 POPE  221     115.307 103.637  22.764  1.00  0.00           O
ATOM  11335  C32 POPE  221     114.587 105.497  24.184  1.00  0.00           C
ATOM  11338  C23 POPE  221     112.627  99.027  25.474  1.00  0.00           C
ATOM  11341  C24 POPE  221     112.387  98.957  26.984  1.00  0.00           C
ATOM  11344  C25 POPE  221     113.677  98.747  27.784  1.00  0.00           C
ATOM  11347  C26 POPE  221     113.467  99.017  29.274  1.00  0.00           C
ATOM  11350  C27 POPE  221     114.767  98.917  30.094  1.00  0.00           C
ATOM  11353  C28 POPE  221     114.627  99.457  31.524  1.00  0.00           C
ATOM  11356  C29 POPE  221     114.527 100.967  31.554  1.00  0.00           C
ATOM  11358 0C21 POPE  221     114.307 101.727  32.634  1.00  0.00           C
ATOM  11360 1C21 POPE  221     114.097 101.237  34.044  1.00  0.00           C
ATOM  11363 2C21 POPE  221     115.237 101.687  34.984  1.00  0.00           C
ATOM  11366 3C21 POPE  221     114.857 101.477  36.464  1.00  0.00           C
ATOM  11369 4C21 POPE  221     115.977 101.857  37.454  1.00  0.00           C
ATOM  11372 5C21 POPE  221     115.457 101.887  38.894  1.00  0.00           C
ATOM  11375 6C21 POPE  221     116.497 102.207  39.974  1.00  0.00           C
ATOM  11378 7C21 POPE  221     115.867 102.087  41.374  1.00  0.00           C
ATOM  11381 8C21 POPE  221     116.827 102.417  42.514  1.00  0.00           C
ATOM  11385  C33 POPE  221     115.837 105.397  25.064  1.00  0.00           C
ATOM  11388  C34 POPE  221     115.807 106.487  26.144  1.00  0.00           C
ATOM  11391  C35 POPE  221     117.027 106.417  27.054  1.00  0.00           C
ATOM  11394  C36 POPE  221     118.197 107.297  26.584  1.00  0.00           C
ATOM  11397  C37 POPE  221     119.437 107.057  27.464  1.00  0.00           C
ATOM  11400  C38 POPE  221     120.597 108.007  27.144  1.00  0.00           C
ATOM  11403  C39 POPE  221     121.877 107.747  27.964  1.00  0.00           C
ATOM  11406 0C31 POPE  221     121.697 107.847  29.484  1.00  0.00           C
ATOM  11409 1C31 POPE  221     123.027 107.727  30.244  1.00  0.00           C
ATOM  11412 2C31 POPE  221     122.917 108.147  31.714  1.00  0.00           C
ATOM  11415 3C31 POPE  221     124.267 108.427  32.384  1.00  0.00           C
ATOM  11418 4C31 POPE  221     125.127 107.177  32.634  1.00  0.00           C
ATOM  11421 5C31 POPE  221     126.547 107.547  33.054  1.00  0.00           C
ATOM  11424 6C31 POPE  221     127.427 106.337  33.364  1.00  0.00           C
ATOM  11428  NH3 POPE  222     125.507   5.807  17.844  1.00  0.00           N
ATOM  11432  C12 POPE  222     125.267   5.067  19.134  1.00  0.00           C
ATOM  11435  C11 POPE  222     125.057   3.577  18.824  1.00  0.00           C
ATOM  11438  P   POPE  222     126.057   2.157  20.784  1.00  0.00           P
ATOM  11439  O13 POPE  222     125.547   1.277  21.854  1.00  0.00           O
ATOM  11440  O14 POPE  222     127.127   1.677  19.884  1.00  0.00           O
ATOM  11441  O11 POPE  222     126.597   3.487  21.434  1.00  0.00           O
ATOM  11442  O12 POPE  222     124.857   2.787  19.994  1.00  0.00           O
ATOM  11443  C1  POPE  222     127.837   3.417  22.134  1.00  0.00           C
ATOM  11446  C2  POPE  222     128.207   4.807  22.684  1.00  0.00           C
ATOM  11448  O21 POPE  222     129.147   4.567  23.734  1.00  0.00           O
ATOM  11449  C21 POPE  222     130.017   5.507  23.954  1.00  0.00           C
ATOM  11450  O22 POPE  222     130.307   6.437  23.214  1.00  0.00           O
ATOM  11451  C22 POPE  222     130.697   5.177  25.284  1.00  0.00           C
ATOM  11454  C3  POPE  222     126.967   5.547  23.234  1.00  0.00           C
ATOM  11457  O31 POPE  222     127.257   6.917  23.564  1.00  0.00           O
ATOM  11458  C31 POPE  222     127.257   7.197  24.864  1.00  0.00           C
ATOM  11459  O32 POPE  222     127.277   6.367  25.754  1.00  0.00           O
ATOM  11460  C32 POPE  222     127.147   8.707  25.074  1.00  0.00           C
ATOM  11463  C23 POPE  222     131.307   6.387  25.994  1.00  0.00           C
ATOM  11466  C24 POPE  222     131.717   6.047  27.434  1.00  0.00           C
ATOM  11469  C25 POPE  222     130.617   6.367  28.474  1.00  0.00           C
ATOM  11472  C26 POPE  222     130.607   7.857  28.864  1.00  0.00           C
ATOM  11475  C27 POPE  222     129.597   8.207  29.964  1.00  0.00           C
ATOM  11478  C28 POPE  222     129.597   9.707  30.314  1.00  0.00           C
ATOM  11481  C29 POPE  222     130.887  10.157  30.974  1.00  0.00           C
ATOM  11483 0C21 POPE  222     131.027  10.707  32.194  1.00  0.00           C
ATOM  11485 1C21 POPE  222     129.917  11.047  33.154  1.00  0.00           C
ATOM  11488 2C21 POPE  222     129.717  10.007  34.274  1.00  0.00           C
ATOM  11491 3C21 POPE  222     129.337   8.607  33.754  1.00  0.00           C
ATOM  11494 4C21 POPE  222     128.837   7.647  34.844  1.00  0.00           C
ATOM  11497 5C21 POPE  222     127.417   7.977  35.314  1.00  0.00           C
ATOM  11500 6C21 POPE  222     126.937   7.047  36.444  1.00  0.00           C
ATOM  11503 7C21 POPE  222     125.597   7.497  37.034  1.00  0.00           C
ATOM  11506 8C21 POPE  222     125.157   6.677  38.244  1.00  0.00           C
ATOM  11510  C33 POPE  222     126.157   9.027  26.224  1.00  0.00           C
ATOM  11513  C34 POPE  222     125.537  10.427  26.094  1.00  0.00           C
ATOM  11516  C35 POPE  222     124.617  10.797  27.264  1.00  0.00           C
ATOM  11519  C36 POPE  222     125.397  11.327  28.464  1.00  0.00           C
ATOM  11522  C37 POPE  222     124.557  11.347  29.754  1.00  0.00           C
ATOM  11525  C38 POPE  222     125.287  12.097  30.874  1.00  0.00           C
ATOM  11528  C39 POPE  222     124.887  11.617  32.274  1.00  0.00           C
ATOM  11531 0C31 POPE  222     125.517  12.507  33.354  1.00  0.00           C
ATOM  11534 1C31 POPE  222     125.507  11.897  34.764  1.00  0.00           C
ATOM  11537 2C31 POPE  222     126.127  12.867  35.774  1.00  0.00           C
ATOM  11540 3C31 POPE  222     126.487  12.247  37.124  1.00  0.00           C
ATOM  11543 4C31 POPE  222     125.267  11.717  37.894  1.00  0.00           C
ATOM  11546 5C31 POPE  222     125.587  11.417  39.364  1.00  0.00           C
ATOM  11549 6C31 POPE  222     124.387  10.797  40.104  1.00  0.00           C
ATOM  11553  NH3 POPE  223      15.317  57.367  19.274  1.00  0.00           N
ATOM  11557  C12 POPE  223      16.217  58.267  20.084  1.00  0.00           C
ATOM  11560  C11 POPE  223      16.607  59.557  19.324  1.00  0.00           C
ATOM  11563  P   POPE  223      18.067  61.657  20.054  1.00  0.00           P
ATOM  11564  O13 POPE  223      19.397  62.007  19.494  1.00  0.00           O
ATOM  11565  O14 POPE  223      16.937  62.457  19.534  1.00  0.00           O
ATOM  11566  O11 POPE  223      18.057  61.797  21.634  1.00  0.00           O
ATOM  11567  O12 POPE  223      17.797  60.107  19.864  1.00  0.00           O
ATOM  11568  C1  POPE  223      18.147  60.607  22.444  1.00  0.00           C
ATOM  11571  C2  POPE  223      18.107  60.877  23.984  1.00  0.00           C
ATOM  11573  O21 POPE  223      19.407  61.237  24.474  1.00  0.00           O
ATOM  11574  C21 POPE  223      19.397  62.117  25.474  1.00  0.00           C
ATOM  11575  O22 POPE  223      18.417  62.747  25.854  1.00  0.00           O
ATOM  11576  C22 POPE  223      20.797  62.237  26.084  1.00  0.00           C
ATOM  11579  C3  POPE  223      17.657  59.617  24.764  1.00  0.00           C
ATOM  11582  O31 POPE  223      17.777  59.847  26.184  1.00  0.00           O
ATOM  11583  C31 POPE  223      17.627  58.767  26.924  1.00  0.00           C
ATOM  11584  O32 POPE  223      17.267  57.687  26.514  1.00  0.00           O
ATOM  11585  C32 POPE  223      18.067  59.097  28.354  1.00  0.00           C
ATOM  11588  C23 POPE  223      20.797  62.897  27.474  1.00  0.00           C
ATOM  11591  C24 POPE  223      22.217  63.247  27.954  1.00  0.00           C
ATOM  11594  C25 POPE  223      22.207  63.777  29.394  1.00  0.00           C
ATOM  11597  C26 POPE  223      23.617  64.047  29.924  1.00  0.00           C
ATOM  11600  C27 POPE  223      23.627  64.337  31.434  1.00  0.00           C
ATOM  11603  C28 POPE  223      25.047  64.477  32.004  1.00  0.00           C
ATOM  11606  C29 POPE  223      25.707  65.767  31.584  1.00  0.00           C
ATOM  11608 0C21 POPE  223      26.157  66.727  32.404  1.00  0.00           C
ATOM  11610 1C21 POPE  223      26.097  66.657  33.914  1.00  0.00           C
ATOM  11613 2C21 POPE  223      26.367  67.997  34.614  1.00  0.00           C
ATOM  11616 3C21 POPE  223      26.607  67.787  36.114  1.00  0.00           C
ATOM  11619 4C21 POPE  223      26.867  69.087  36.874  1.00  0.00           C
ATOM  11622 5C21 POPE  223      25.567  69.837  37.194  1.00  0.00           C
ATOM  11625 6C21 POPE  223      25.807  71.207  37.824  1.00  0.00           C
ATOM  11628 7C21 POPE  223      24.497  71.847  38.284  1.00  0.00           C
ATOM  11631 8C21 POPE  223      24.667  73.307  38.714  1.00  0.00           C
ATOM  11635  C33 POPE  223      18.417  57.817  29.164  1.00  0.00           C
ATOM  11638  C34 POPE  223      19.667  57.927  30.054  1.00  0.00           C
ATOM  11641  C35 POPE  223      20.957  58.267  29.304  1.00  0.00           C
ATOM  11644  C36 POPE  223      22.137  58.517  30.244  1.00  0.00           C
ATOM  11647  C37 POPE  223      23.347  59.087  29.504  1.00  0.00           C
ATOM  11650  C38 POPE  223      24.607  59.207  30.374  1.00  0.00           C
ATOM  11653  C39 POPE  223      24.417  60.037  31.644  1.00  0.00           C
ATOM  11656 0C31 POPE  223      25.717  60.237  32.424  1.00  0.00           C
ATOM  11659 1C31 POPE  223      25.517  61.107  33.674  1.00  0.00           C
ATOM  11662 2C31 POPE  223      26.837  61.397  34.404  1.00  0.00           C
ATOM  11665 3C31 POPE  223      26.717  62.467  35.494  1.00  0.00           C
ATOM  11668 4C31 POPE  223      25.617  62.157  36.514  1.00  0.00           C
ATOM  11671 5C31 POPE  223      25.587  63.147  37.684  1.00  0.00           C
ATOM  11674 6C31 POPE  223      24.407  62.887  38.614  1.00  0.00           C
ATOM  11678  NH3 POPE  224      34.377 106.717  20.764  1.00  0.00           N
ATOM  11682  C12 POPE  224      33.827 105.317  20.614  1.00  0.00           C
ATOM  11685  C11 POPE  224      32.287 105.267  20.564  1.00  0.00           C
ATOM  11688  P   POPE  224      31.627 102.807  21.404  1.00  0.00           P
ATOM  11689  O13 POPE  224      30.177 102.727  21.684  1.00  0.00           O
ATOM  11690  O14 POPE  224      32.317 101.617  20.834  1.00  0.00           O
ATOM  11691  O11 POPE  224      32.467 103.327  22.634  1.00  0.00           O
ATOM  11692  O12 POPE  224      31.847 103.937  20.344  1.00  0.00           O
ATOM  11693  C1  POPE  224      31.947 104.147  23.694  1.00  0.00           C
ATOM  11696  C2  POPE  224      33.097 104.957  24.384  1.00  0.00           C
ATOM  11698  O21 POPE  224      33.507 104.307  25.614  1.00  0.00           O
ATOM  11699  C21 POPE  224      32.807 104.457  26.714  1.00  0.00           C
ATOM  11700  O22 POPE  224      31.907 105.267  26.904  1.00  0.00           O
ATOM  11701  C22 POPE  224      33.377 103.527  27.784  1.00  0.00           C
ATOM  11704  C3  POPE  224      32.827 106.497  24.464  1.00  0.00           C
ATOM  11707  O31 POPE  224      34.027 107.287  24.674  1.00  0.00           O
ATOM  11708  C31 POPE  224      34.507 107.297  25.924  1.00  0.00           C
ATOM  11709  O32 POPE  224      35.537 106.737  26.254  1.00  0.00           O
ATOM  11710  C32 POPE  224      33.757 108.287  26.824  1.00  0.00           C
ATOM  11713  C23 POPE  224      32.937 103.847  29.234  1.00  0.00           C
ATOM  11716  C24 POPE  224      33.367 102.737  30.194  1.00  0.00           C
ATOM  11719  C25 POPE  224      32.757 102.837  31.594  1.00  0.00           C
ATOM  11722  C26 POPE  224      33.037 101.567  32.424  1.00  0.00           C
ATOM  11725  C27 POPE  224      32.397 101.587  33.814  1.00  0.00           C
ATOM  11728  C28 POPE  224      32.607 100.237  34.534  1.00  0.00           C
ATOM  11731  C29 POPE  224      31.977 100.097  35.894  1.00  0.00           C
ATOM  11733 0C21 POPE  224      32.277 100.777  37.014  1.00  0.00           C
ATOM  11735 1C21 POPE  224      33.307 101.867  37.184  1.00  0.00           C
ATOM  11738 2C21 POPE  224      32.587 103.207  37.454  1.00  0.00           C
ATOM  11741 3C21 POPE  224      33.557 104.357  37.764  1.00  0.00           C
ATOM  11744 4C21 POPE  224      32.847 105.677  38.134  1.00  0.00           C
ATOM  11747 5C21 POPE  224      32.027 105.587  39.434  1.00  0.00           C
ATOM  11750 6C21 POPE  224      31.417 106.937  39.854  1.00  0.00           C
ATOM  11753 7C21 POPE  224      30.377 106.777  40.974  1.00  0.00           C
ATOM  11756 8C21 POPE  224      29.867 108.107  41.544  1.00  0.00           C
ATOM  11760  C33 POPE  224      34.197 108.177  28.304  1.00  0.00           C
ATOM  11763  C34 POPE  224      35.507 108.927  28.644  1.00  0.00           C
ATOM  11766  C35 POPE  224      36.027 108.597  30.054  1.00  0.00           C
ATOM  11769  C36 POPE  224      35.227 109.267  31.184  1.00  0.00           C
ATOM  11772  C37 POPE  224      35.077 108.367  32.414  1.00  0.00           C
ATOM  11775  C38 POPE  224      34.377 109.047  33.594  1.00  0.00           C
ATOM  11778  C39 POPE  224      35.317 109.867  34.484  1.00  0.00           C
ATOM  11781 0C31 POPE  224      34.607 110.417  35.724  1.00  0.00           C
ATOM  11784 1C31 POPE  224      35.577 110.907  36.814  1.00  0.00           C
ATOM  11787 2C31 POPE  224      34.887 111.127  38.174  1.00  0.00           C
ATOM  11790 3C31 POPE  224      35.867 111.147  39.354  1.00  0.00           C
ATOM  11793 4C31 POPE  224      36.877 112.297  39.334  1.00  0.00           C
ATOM  11796 5C31 POPE  224      37.877 112.217  40.484  1.00  0.00           C
ATOM  11799 6C31 POPE  224      38.897 113.357  40.494  1.00  0.00           C
ATOM  11803  NH3 POPE  225      16.107  28.427  63.964  1.00  0.00           N
ATOM  11807  C12 POPE  225      17.287  28.827  64.774  1.00  0.00           C
ATOM  11810  C11 POPE  225      17.737  30.177  64.244  1.00  0.00           C
ATOM  11813  P   POPE  225      17.117  32.637  64.714  1.00  0.00           P
ATOM  11814  O13 POPE  225      15.937  33.327  65.274  1.00  0.00           O
ATOM  11815  O14 POPE  225      18.367  32.737  65.494  1.00  0.00           O
ATOM  11816  O11 POPE  225      17.337  33.077  63.244  1.00  0.00           O
ATOM  11817  O12 POPE  225      16.697  31.127  64.514  1.00  0.00           O
ATOM  11818  C1  POPE  225      16.337  33.037  62.244  1.00  0.00           C
ATOM  11821  C2  POPE  225      15.987  34.487  61.824  1.00  0.00           C
ATOM  11823  O21 POPE  225      15.287  34.597  60.574  1.00  0.00           O
ATOM  11824  C21 POPE  225      14.317  33.807  60.234  1.00  0.00           C
ATOM  11825  O22 POPE  225      13.857  32.857  60.854  1.00  0.00           O
ATOM  11826  C22 POPE  225      13.787  34.307  58.894  1.00  0.00           C
ATOM  11829  C3  POPE  225      17.287  35.337  61.694  1.00  0.00           C
ATOM  11832  O31 POPE  225      16.977  36.707  61.424  1.00  0.00           O
ATOM  11833  C31 POPE  225      17.307  37.357  60.304  1.00  0.00           C
ATOM  11834  O32 POPE  225      17.237  38.577  60.224  1.00  0.00           O
ATOM  11835  C32 POPE  225      17.737  36.477  59.124  1.00  0.00           C
ATOM  11838  C23 POPE  225      12.237  34.327  58.774  1.00  0.00           C
ATOM  11841  C24 POPE  225      11.757  33.277  57.754  1.00  0.00           C
ATOM  11844  C25 POPE  225      10.427  33.607  57.054  1.00  0.00           C
ATOM  11847  C26 POPE  225      10.277  32.777  55.774  1.00  0.00           C
ATOM  11850  C27 POPE  225       9.027  33.087  54.944  1.00  0.00           C
ATOM  11853  C28 POPE  225       9.197  32.607  53.494  1.00  0.00           C
ATOM  11856  C29 POPE  225       7.927  32.117  52.844  1.00  0.00           C
ATOM  11858 0C21 POPE  225       7.607  30.827  52.614  1.00  0.00           C
ATOM  11860 1C21 POPE  225       8.417  29.617  53.004  1.00  0.00           C
ATOM  11863 2C21 POPE  225       7.577  28.587  53.774  1.00  0.00           C
ATOM  11866 3C21 POPE  225       7.207  29.037  55.194  1.00  0.00           C
ATOM  11869 4C21 POPE  225       6.097  28.197  55.834  1.00  0.00           C
ATOM  11872 5C21 POPE  225       6.347  26.687  55.844  1.00  0.00           C
ATOM  11875 6C21 POPE  225       5.243  25.927  56.594  1.00  0.00           C
ATOM  11878 7C21 POPE  225       4.983  24.537  56.004  1.00  0.00           C
ATOM  11881 8C21 POPE  225       3.933  23.747  56.774  1.00  0.00           C
ATOM  11885  C33 POPE  225      17.487  37.207  57.774  1.00  0.00           C
ATOM  11888  C34 POPE  225      17.977  36.437  56.534  1.00  0.00           C
ATOM  11891  C35 POPE  225      17.157  36.797  55.284  1.00  0.00           C
ATOM  11894  C36 POPE  225      17.467  35.947  54.054  1.00  0.00           C
ATOM  11897  C37 POPE  225      16.277  35.927  53.084  1.00  0.00           C
ATOM  11900  C38 POPE  225      16.467  35.017  51.854  1.00  0.00           C
ATOM  11903  C39 POPE  225      17.367  35.607  50.754  1.00  0.00           C
ATOM  11906 0C31 POPE  225      16.787  36.867  50.084  1.00  0.00           C
ATOM  11909 1C31 POPE  225      17.697  37.457  48.994  1.00  0.00           C
ATOM  11912 2C31 POPE  225      17.687  36.667  47.674  1.00  0.00           C
ATOM  11915 3C31 POPE  225      16.607  37.107  46.684  1.00  0.00           C
ATOM  11918 4C31 POPE  225      16.517  36.157  45.474  1.00  0.00           C
ATOM  11921 5C31 POPE  225      15.517  36.617  44.404  1.00  0.00           C
ATOM  11924 6C31 POPE  225      16.107  37.607  43.394  1.00  0.00           C
ATOM  11928  NH3 POPE  226      46.247  38.257  64.084  1.00  0.00           N
ATOM  11932  C12 POPE  226      47.387  37.467  63.514  1.00  0.00           C
ATOM  11935  C11 POPE  226      48.167  36.797  64.654  1.00  0.00           C
ATOM  11938  P   POPE  226      46.307  35.087  65.404  1.00  0.00           P
ATOM  11939  O13 POPE  226      45.117  35.797  64.874  1.00  0.00           O
ATOM  11940  O14 POPE  226      46.147  34.257  66.604  1.00  0.00           O
ATOM  11941  O11 POPE  226      46.997  34.317  64.224  1.00  0.00           O
ATOM  11942  O12 POPE  226      47.347  36.247  65.694  1.00  0.00           O
ATOM  11943  C1  POPE  226      47.937  33.267  64.424  1.00  0.00           C
ATOM  11946  C2  POPE  226      49.117  33.307  63.434  1.00  0.00           C
ATOM  11948  O21 POPE  226      48.677  33.007  62.124  1.00  0.00           O
ATOM  11949  C21 POPE  226      48.447  33.977  61.294  1.00  0.00           C
ATOM  11950  O22 POPE  226      48.537  35.187  61.494  1.00  0.00           O
ATOM  11951  C22 POPE  226      48.137  33.277  59.974  1.00  0.00           C
ATOM  11954  C3  POPE  226      50.187  32.247  63.754  1.00  0.00           C
ATOM  11957  O31 POPE  226      51.387  32.617  63.064  1.00  0.00           O
ATOM  11958  C31 POPE  226      51.577  32.087  61.864  1.00  0.00           C
ATOM  11959  O32 POPE  226      51.017  31.117  61.394  1.00  0.00           O
ATOM  11960  C32 POPE  226      52.547  33.027  61.164  1.00  0.00           C
ATOM  11963  C23 POPE  226      47.967  34.197  58.744  1.00  0.00           C
ATOM  11966  C24 POPE  226      48.217  33.387  57.464  1.00  0.00           C
ATOM  11969  C25 POPE  226      47.867  34.157  56.184  1.00  0.00           C
ATOM  11972  C26 POPE  226      47.887  33.227  54.964  1.00  0.00           C
ATOM  11975  C27 POPE  226      48.077  33.967  53.644  1.00  0.00           C
ATOM  11978  C28 POPE  226      48.037  33.027  52.414  1.00  0.00           C
ATOM  11981  C29 POPE  226      46.617  32.627  52.064  1.00  0.00           C
ATOM  11983 0C21 POPE  226      46.097  32.497  50.824  1.00  0.00           C
ATOM  11985 1C21 POPE  226      46.807  32.657  49.504  1.00  0.00           C
ATOM  11988 2C21 POPE  226      46.227  33.827  48.684  1.00  0.00           C
ATOM  11991 3C21 POPE  226      46.667  33.817  47.214  1.00  0.00           C
ATOM  11994 4C21 POPE  226      46.137  35.047  46.454  1.00  0.00           C
ATOM  11997 5C21 POPE  226      46.427  35.047  44.944  1.00  0.00           C
ATOM  12000 6C21 POPE  226      47.907  34.837  44.594  1.00  0.00           C
ATOM  12003 7C21 POPE  226      48.227  35.107  43.124  1.00  0.00           C
ATOM  12006 8C21 POPE  226      49.687  34.837  42.784  1.00  0.00           C
ATOM  12010  C33 POPE  226      53.007  32.527  59.784  1.00  0.00           C
ATOM  12013  C34 POPE  226      53.527  33.717  58.974  1.00  0.00           C
ATOM  12016  C35 POPE  226      54.397  33.317  57.774  1.00  0.00           C
ATOM  12019  C36 POPE  226      54.357  34.357  56.654  1.00  0.00           C
ATOM  12022  C37 POPE  226      55.437  35.447  56.734  1.00  0.00           C
ATOM  12025  C38 POPE  226      55.117  36.597  55.764  1.00  0.00           C
ATOM  12028  C39 POPE  226      56.327  37.437  55.354  1.00  0.00           C
ATOM  12031 0C31 POPE  226      57.217  36.727  54.334  1.00  0.00           C
ATOM  12034 1C31 POPE  226      58.287  37.637  53.714  1.00  0.00           C
ATOM  12037 2C31 POPE  226      59.197  36.857  52.744  1.00  0.00           C
ATOM  12040 3C31 POPE  226      60.387  37.677  52.254  1.00  0.00           C
ATOM  12043 4C31 POPE  226      61.207  36.967  51.174  1.00  0.00           C
ATOM  12046 5C31 POPE  226      62.277  37.857  50.524  1.00  0.00           C
ATOM  12049 6C31 POPE  226      63.087  37.147  49.434  1.00  0.00           C
ATOM  12053  NH3 POPE  227     105.847  83.087  57.924  1.00  0.00           N
ATOM  12057  C12 POPE  227     105.507  81.857  58.714  1.00  0.00           C
ATOM  12060  C11 POPE  227     106.797  81.247  59.254  1.00  0.00           C
ATOM  12063  P   POPE  227     109.307  80.977  58.594  1.00  0.00           P
ATOM  12064  O13 POPE  227     110.037  82.237  58.304  1.00  0.00           O
ATOM  12065  O14 POPE  227     109.427  80.527  59.994  1.00  0.00           O
ATOM  12066  O11 POPE  227     109.717  79.817  57.624  1.00  0.00           O
ATOM  12067  O12 POPE  227     107.797  81.247  58.244  1.00  0.00           O
ATOM  12068  C1  POPE  227     109.437  79.837  56.224  1.00  0.00           C
ATOM  12071  C2  POPE  227     107.957  79.467  55.874  1.00  0.00           C
ATOM  12073  O21 POPE  227     107.867  78.287  55.054  1.00  0.00           O
ATOM  12074  C21 POPE  227     108.217  78.427  53.784  1.00  0.00           C
ATOM  12075  O22 POPE  227     109.027  79.207  53.344  1.00  0.00           O
ATOM  12076  C22 POPE  227     107.327  77.487  52.964  1.00  0.00           C
ATOM  12079  C3  POPE  227     107.167  80.667  55.244  1.00  0.00           C
ATOM  12082  O31 POPE  227     105.937  80.227  54.634  1.00  0.00           O
ATOM  12083  C31 POPE  227     104.827  80.877  54.904  1.00  0.00           C
ATOM  12084  O32 POPE  227     104.697  81.807  55.684  1.00  0.00           O
ATOM  12085  C32 POPE  227     103.717  80.277  54.064  1.00  0.00           C
ATOM  12088  C23 POPE  227     107.567  77.577  51.434  1.00  0.00           C
ATOM  12091  C24 POPE  227     106.467  76.797  50.694  1.00  0.00           C
ATOM  12094  C25 POPE  227     106.777  76.487  49.224  1.00  0.00           C
ATOM  12097  C26 POPE  227     105.647  75.657  48.584  1.00  0.00           C
ATOM  12100  C27 POPE  227     105.907  75.287  47.114  1.00  0.00           C
ATOM  12103  C28 POPE  227     106.987  74.207  46.954  1.00  0.00           C
ATOM  12106  C29 POPE  227     107.267  73.917  45.494  1.00  0.00           C
ATOM  12108 0C21 POPE  227     108.387  74.257  44.824  1.00  0.00           C
ATOM  12110 1C21 POPE  227     109.557  75.017  45.394  1.00  0.00           C
ATOM  12113 2C21 POPE  227     110.597  74.077  46.014  1.00  0.00           C
ATOM  12116 3C21 POPE  227     111.897  74.797  46.404  1.00  0.00           C
ATOM  12119 4C21 POPE  227     113.057  73.857  46.744  1.00  0.00           C
ATOM  12122 5C21 POPE  227     113.567  73.007  45.564  1.00  0.00           C
ATOM  12125 6C21 POPE  227     114.257  73.827  44.464  1.00  0.00           C
ATOM  12128 7C21 POPE  227     114.617  72.997  43.224  1.00  0.00           C
ATOM  12131 8C21 POPE  227     115.387  73.797  42.174  1.00  0.00           C
ATOM  12135  C33 POPE  227     103.947  80.467  52.554  1.00  0.00           C
ATOM  12138  C34 POPE  227     103.887  81.937  52.124  1.00  0.00           C
ATOM  12141  C35 POPE  227     103.577  82.117  50.634  1.00  0.00           C
ATOM  12144  C36 POPE  227     104.567  81.417  49.694  1.00  0.00           C
ATOM  12147  C37 POPE  227     104.037  81.427  48.254  1.00  0.00           C
ATOM  12150  C38 POPE  227     104.527  80.237  47.434  1.00  0.00           C
ATOM  12153  C39 POPE  227     103.727  80.027  46.134  1.00  0.00           C
ATOM  12156 0C31 POPE  227     103.947  81.157  45.124  1.00  0.00           C
ATOM  12159 1C31 POPE  227     103.067  81.027  43.874  1.00  0.00           C
ATOM  12162 2C31 POPE  227     103.377  82.127  42.854  1.00  0.00           C
ATOM  12165 3C31 POPE  227     102.297  82.357  41.784  1.00  0.00           C
ATOM  12168 4C31 POPE  227     102.247  81.297  40.674  1.00  0.00           C
ATOM  12171 5C31 POPE  227     101.697  81.887  39.354  1.00  0.00           C
ATOM  12174 6C31 POPE  227     101.457  80.857  38.254  1.00  0.00           C
ATOM  12178  NH3 POPE  228      67.647  12.207  25.174  1.00  0.00           N
ATOM  12182  C12 POPE  228      67.207  11.647  23.844  1.00  0.00           C
ATOM  12185  C11 POPE  228      66.107  10.607  23.984  1.00  0.00           C
ATOM  12188  P   POPE  228      66.727   8.157  23.224  1.00  0.00           P
ATOM  12189  O13 POPE  228      66.007   7.697  24.434  1.00  0.00           O
ATOM  12190  O14 POPE  228      66.537   7.347  22.004  1.00  0.00           O
ATOM  12191  O11 POPE  228      68.267   8.347  23.514  1.00  0.00           O
ATOM  12192  O12 POPE  228      66.217   9.637  22.934  1.00  0.00           O
ATOM  12193  C1  POPE  228      68.897   7.547  24.534  1.00  0.00           C
ATOM  12196  C2  POPE  228      69.467   8.417  25.684  1.00  0.00           C
ATOM  12198  O21 POPE  228      68.487   9.397  26.054  1.00  0.00           O
ATOM  12199  C21 POPE  228      68.277   9.727  27.324  1.00  0.00           C
ATOM  12200  O22 POPE  228      67.957  10.857  27.644  1.00  0.00           O
ATOM  12201  C22 POPE  228      68.367   8.567  28.324  1.00  0.00           C
ATOM  12204  C3  POPE  228      70.747   9.137  25.204  1.00  0.00           C
ATOM  12207  O31 POPE  228      71.097  10.177  26.144  1.00  0.00           O
ATOM  12208  C31 POPE  228      72.397  10.397  26.264  1.00  0.00           C
ATOM  12209  O32 POPE  228      73.287   9.817  25.674  1.00  0.00           O
ATOM  12210  C32 POPE  228      72.617  11.477  27.324  1.00  0.00           C
ATOM  12213  C23 POPE  228      67.557   8.887  29.594  1.00  0.00           C
ATOM  12216  C24 POPE  228      67.367   7.697  30.554  1.00  0.00           C
ATOM  12219  C25 POPE  228      68.627   7.237  31.294  1.00  0.00           C
ATOM  12222  C26 POPE  228      68.277   6.307  32.474  1.00  0.00           C
ATOM  12225  C27 POPE  228      69.497   5.787  33.254  1.00  0.00           C
ATOM  12228  C28 POPE  228      69.077   4.857  34.414  1.00  0.00           C
ATOM  12231  C29 POPE  228      70.247   4.237  35.124  1.00  0.00           C
ATOM  12233 0C21 POPE  228      70.257   3.787  36.394  1.00  0.00           C
ATOM  12235 1C21 POPE  228      69.107   3.767  37.364  1.00  0.00           C
ATOM  12238 2C21 POPE  228      69.107   5.027  38.254  1.00  0.00           C
ATOM  12241 3C21 POPE  228      68.127   4.967  39.444  1.00  0.00           C
ATOM  12244 4C21 POPE  228      67.967   6.347  40.094  1.00  0.00           C
ATOM  12247 5C21 POPE  228      66.997   6.387  41.284  1.00  0.00           C
ATOM  12250 6C21 POPE  228      66.807   7.817  41.794  1.00  0.00           C
ATOM  12253 7C21 POPE  228      65.827   7.957  42.964  1.00  0.00           C
ATOM  12256 8C21 POPE  228      65.527   9.417  43.314  1.00  0.00           C
ATOM  12260  C33 POPE  228      72.047  11.087  28.714  1.00  0.00           C
ATOM  12263  C34 POPE  228      71.027  12.117  29.184  1.00  0.00           C
ATOM  12266  C35 POPE  228      70.337  11.777  30.514  1.00  0.00           C
ATOM  12269  C36 POPE  228      69.217  12.787  30.794  1.00  0.00           C
ATOM  12272  C37 POPE  228      68.267  12.447  31.944  1.00  0.00           C
ATOM  12275  C38 POPE  228      67.107  13.447  31.964  1.00  0.00           C
ATOM  12278  C39 POPE  228      66.017  13.187  33.004  1.00  0.00           C
ATOM  12281 0C31 POPE  228      66.417  13.567  34.434  1.00  0.00           C
ATOM  12284 1C31 POPE  228      65.177  13.907  35.284  1.00  0.00           C
ATOM  12287 2C31 POPE  228      65.507  14.257  36.744  1.00  0.00           C
ATOM  12290 3C31 POPE  228      65.927  13.037  37.564  1.00  0.00           C
ATOM  12293 4C31 POPE  228      66.207  13.367  39.034  1.00  0.00           C
ATOM  12296 5C31 POPE  228      66.637  12.137  39.844  1.00  0.00           C
[truncated: 1,731,850 more chars]
