# Supplementary material for: Characterizing Membrane Association and Periplasmic Transfer of Bacterial Lipoproteins through Molecular Dynamics Simulations
Source: Structure. 2020 Apr 7;28(4):475–487.e3. doi: 10.1016/j.str.2020.01.012 (PMC7139219; doi:10.1016/j.str.2020.01.012)
Supplement: Data S2. Final Coordinates from Simulations (A–L), Related to Figure 3 [file mmc4.zip › A-L/LPTE-3-atomistic.pdb]

TITLE     Protein
REMARK    THIS IS A SIMULATION BOX
CRYST1  129.280  129.280  104.798  90.00  90.00  90.00 P 1           1
MODEL        1
ATOM      1  N   CYSTA   1      43.610  53.855  61.414  1.00  0.00           N
ATOM      3  CA  CYSTA   1      43.370  53.085  62.614  1.00  0.00           C
ATOM      5  C   CYSTA   1      42.830  53.965  63.954  1.00  0.00           C
ATOM      6  O   CYSTA   1      43.390  53.685  65.014  1.00  0.00           O
ATOM      7  CB  CYSTA   1      44.620  51.935  62.724  1.00  0.00           C
ATOM     10  SG  CYSTA   1      46.290  51.695  61.654  1.00  0.00           S
ATOM     11  C1  CYSTA   1      46.960  50.015  60.844  1.00  0.00           C
ATOM     14  CA1 CYSTA   1      43.980  53.395  60.194  1.00  0.00           C
ATOM     15  OA1 CYSTA   1      44.960  53.945  59.694  1.00  0.00           O
ATOM     16  CA2 CYSTA   1      43.260  52.365  59.334  1.00  0.00           C
ATOM     19  C11 CYSTA   1      48.480  49.635  60.244  1.00  0.00           C
ATOM     21  O11 CYSTA   1      49.090  50.695  59.474  1.00  0.00           O
ATOM     22  CX1 CYSTA   1      50.450  50.585  59.364  1.00  0.00           C
ATOM     23  OX1 CYSTA   1      51.110  49.775  59.974  1.00  0.00           O
ATOM     24  CX2 CYSTA   1      51.010  51.595  58.354  1.00  0.00           C
ATOM     27  C12 CYSTA   1      48.590  48.245  59.394  1.00  0.00           C
ATOM     30  O12 CYSTA   1      49.610  48.145  58.314  1.00  0.00           O
ATOM     31  CD1 CYSTA   1      50.670  47.285  58.424  1.00  0.00           C
ATOM     32  OD1 CYSTA   1      50.730  46.395  59.244  1.00  0.00           O
ATOM     33  CD2 CYSTA   1      51.520  47.375  57.084  1.00  0.00           C
ATOM     36  CA3 CYSTA   1      42.920  50.915  59.804  1.00  0.00           C
ATOM     39  CA4 CYSTA   1      41.940  50.265  58.794  1.00  0.00           C
ATOM     42  CA5 CYSTA   1      42.020  48.755  58.444  1.00  0.00           C
ATOM     45  CA6 CYSTA   1      41.210  48.515  57.144  1.00  0.00           C
ATOM     48  CA7 CYSTA   1      41.260  47.165  56.394  1.00  0.00           C
ATOM     51  CA8 CYSTA   1      40.710  47.375  54.964  1.00  0.00           C
ATOM     54  CA9 CYSTA   1      40.990  46.295  53.894  1.00  0.00           C
ATOM     57 0CA1 CYSTA   1      41.100  46.945  52.494  1.00  0.00           C
ATOM     60 1CA1 CYSTA   1      41.460  46.005  51.334  1.00  0.00           C
ATOM     63 2CA1 CYSTA   1      42.120  46.765  50.164  1.00  0.00           C
ATOM     66 3CA1 CYSTA   1      42.450  45.865  48.964  1.00  0.00           C
ATOM     69 4CA1 CYSTA   1      43.430  46.495  47.944  1.00  0.00           C
ATOM     72 5CA1 CYSTA   1      42.910  47.785  47.294  1.00  0.00           C
ATOM     75 6CA1 CYSTA   1      43.870  48.345  46.234  1.00  0.00           C
ATOM     79  CD3 CYSTA   1      53.050  46.975  56.994  1.00  0.00           C
ATOM     82  CD4 CYSTA   1      54.040  48.145  57.224  1.00  0.00           C
ATOM     85  CD5 CYSTA   1      55.420  48.115  56.504  1.00  0.00           C
ATOM     88  CD6 CYSTA   1      56.570  47.295  57.134  1.00  0.00           C
ATOM     91  CD7 CYSTA   1      57.830  48.135  57.474  1.00  0.00           C
ATOM     94  CD8 CYSTA   1      59.160  47.425  57.144  1.00  0.00           C
ATOM     97  CD9 CYSTA   1      60.440  48.245  57.394  1.00  0.00           C
ATOM    100 0CD1 CYSTA   1      61.300  47.745  58.574  1.00  0.00           C
ATOM    103 1CD1 CYSTA   1      62.760  48.255  58.524  1.00  0.00           C
ATOM    106 2CD1 CYSTA   1      63.630  47.715  59.674  1.00  0.00           C
ATOM    109 3CD1 CYSTA   1      65.010  48.385  59.754  1.00  0.00           C
ATOM    112 4CD1 CYSTA   1      65.990  47.705  60.744  1.00  0.00           C
ATOM    115 5CD1 CYSTA   1      65.440  47.535  62.164  1.00  0.00           C
ATOM    118 6CD1 CYSTA   1      66.470  46.945  63.134  1.00  0.00           C
ATOM    122  CX3 CYSTA   1      52.410  51.265  57.754  1.00  0.00           C
ATOM    125  CX4 CYSTA   1      53.100  52.535  57.214  1.00  0.00           C
ATOM    128  CX5 CYSTA   1      54.450  52.345  56.484  1.00  0.00           C
ATOM    131  CX6 CYSTA   1      54.390  51.755  55.064  1.00  0.00           C
ATOM    134  CX7 CYSTA   1      55.670  52.055  54.244  1.00  0.00           C
ATOM    137  CX8 CYSTA   1      55.590  51.505  52.804  1.00  0.00           C
ATOM    140  CX9 CYSTA   1      56.730  51.935  51.914  1.00  0.00           C
ATOM    142 0CX1 CYSTA   1      57.430  51.145  51.074  1.00  0.00           C
ATOM    144 1CX1 CYSTA   1      57.220  49.665  50.894  1.00  0.00           C
ATOM    147 2CX1 CYSTA   1      55.890  49.285  50.194  1.00  0.00           C
ATOM    150 3CX1 CYSTA   1      55.650  47.765  50.174  1.00  0.00           C
ATOM    153 4CX1 CYSTA   1      54.200  47.385  49.854  1.00  0.00           C
ATOM    156 5CX1 CYSTA   1      53.720  47.865  48.474  1.00  0.00           C
ATOM    159 6CX1 CYSTA   1      52.240  47.555  48.204  1.00  0.00           C
ATOM    162 7CX1 CYSTA   1      51.890  47.655  46.724  1.00  0.00           C
ATOM    165 8CX1 CYSTA   1      50.580  46.965  46.354  1.00  0.00           C
ATOM    169  N   GLY A   2      41.810  54.985  64.024  1.00  0.00           N
ATOM    171  CA  GLY A   2      41.170  55.775  65.224  1.00  0.00           C
ATOM    174  C   GLY A   2      40.050  57.035  65.174  1.00  0.00           C
ATOM    175  O   GLY A   2      39.190  57.025  64.314  1.00  0.00           O
ATOM    176  N   TRP A   3      39.930  58.135  66.104  1.00  0.00           N
ATOM    178  CA  TRP A   3      38.910  59.325  66.084  1.00  0.00           C
ATOM    180  CB  TRP A   3      37.910  59.545  67.364  1.00  0.00           C
ATOM    183  CG  TRP A   3      36.750  60.585  67.324  1.00  0.00           C
ATOM    184  CD1 TRP A   3      35.930  60.655  66.224  1.00  0.00           C
ATOM    186  NE1 TRP A   3      35.010  61.685  66.354  1.00  0.00           N
ATOM    188  CE2 TRP A   3      35.190  62.315  67.534  1.00  0.00           C
ATOM    189  CD2 TRP A   3      36.270  61.675  68.204  1.00  0.00           C
ATOM    190  CE3 TRP A   3      36.630  62.195  69.464  1.00  0.00           C
ATOM    192  CZ3 TRP A   3      35.900  63.275  70.004  1.00  0.00           C
ATOM    194  CZ2 TRP A   3      34.490  63.395  68.054  1.00  0.00           C
ATOM    196  CH2 TRP A   3      34.840  63.855  69.314  1.00  0.00           C
ATOM    198  C   TRP A   3      39.390  60.805  65.804  1.00  0.00           C
ATOM    199  O   TRP A   3      38.600  61.725  65.644  1.00  0.00           O
ATOM    200  N   HIS A   4      40.680  61.105  65.634  1.00  0.00           N
ATOM    202  CA  HIS A   4      41.040  61.945  64.494  1.00  0.00           C
ATOM    204  CB  HIS A   4      40.560  61.245  63.194  1.00  0.00           C
ATOM    207  ND1 HIS A   4      38.480  60.115  62.554  1.00  0.00           N
ATOM    208  CG  HIS A   4      39.110  61.295  62.854  1.00  0.00           C
ATOM    209  CE1 HIS A   4      37.240  60.435  62.304  1.00  0.00           C
ATOM    211  NE2 HIS A   4      37.040  61.765  62.394  1.00  0.00           N
ATOM    213  CD2 HIS A   4      38.250  62.335  62.744  1.00  0.00           C
ATOM    215  C   HIS A   4      40.940  63.485  64.464  1.00  0.00           C
ATOM    216  O   HIS A   4      40.310  64.165  65.264  1.00  0.00           O
ATOM    217  N   LEU A   5      41.760  64.165  63.624  1.00  0.00           N
ATOM    219  CA  LEU A   5      41.590  64.295  62.174  1.00  0.00           C
ATOM    221  CB  LEU A   5      41.890  65.745  61.674  1.00  0.00           C
ATOM    224  CG  LEU A   5      43.340  66.305  61.784  1.00  0.00           C
ATOM    226  CD1 LEU A   5      44.350  65.725  60.784  1.00  0.00           C
ATOM    230  CD2 LEU A   5      43.340  67.815  61.544  1.00  0.00           C
ATOM    234  C   LEU A   5      42.550  63.365  61.474  1.00  0.00           C
ATOM    235  O   LEU A   5      42.560  63.225  60.254  1.00  0.00           O
ATOM    236  N   ARG A   6      43.390  62.705  62.284  1.00  0.00           N
ATOM    238  CA  ARG A   6      44.220  61.625  61.854  1.00  0.00           C
ATOM    240  CB  ARG A   6      45.710  62.035  61.964  1.00  0.00           C
ATOM    243  CG  ARG A   6      46.610  61.375  63.024  1.00  0.00           C
ATOM    246  CD  ARG A   6      48.060  61.815  62.774  1.00  0.00           C
ATOM    249  NE  ARG A   6      49.090  61.395  63.764  1.00  0.00           N
ATOM    251  CZ  ARG A   6      49.070  61.705  65.054  1.00  0.00           C
ATOM    252  NH1 ARG A   6      48.030  61.505  65.834  1.00  0.00           N
ATOM    255  NH2 ARG A   6      50.190  62.175  65.564  1.00  0.00           N
ATOM    258  C   ARG A   6      43.820  60.465  62.744  1.00  0.00           C
ATOM    259  O   ARG A   6      43.880  60.565  63.964  1.00  0.00           O
ATOM    260  N   ASP A   7      43.300  59.405  62.104  1.00  0.00           N
ATOM    262  CA  ASP A   7      42.700  58.195  62.624  1.00  0.00           C
ATOM    264  CB  ASP A   7      42.700  57.195  61.414  1.00  0.00           C
ATOM    267  CG  ASP A   7      41.500  56.265  61.244  1.00  0.00           C
ATOM    268  OD1 ASP A   7      40.550  56.265  62.054  1.00  0.00           O
ATOM    269  OD2 ASP A   7      41.560  55.445  60.294  1.00  0.00           O
ATOM    270  C   ASP A   7      43.440  57.705  63.874  1.00  0.00           C
ATOM    271  O   ASP A   7      43.070  57.935  65.034  1.00  0.00           O
ATOM    272  N   THR A   8      44.590  57.055  63.644  1.00  0.00           N
ATOM    274  CA  THR A   8      45.370  56.435  64.694  1.00  0.00           C
ATOM    276  CB  THR A   8      46.130  55.205  64.194  1.00  0.00           C
ATOM    278  OG1 THR A   8      46.490  54.365  65.274  1.00  0.00           O
ATOM    280  CG2 THR A   8      47.370  55.505  63.354  1.00  0.00           C
ATOM    284  C   THR A   8      46.270  57.425  65.424  1.00  0.00           C
ATOM    285  O   THR A   8      46.620  58.505  64.944  1.00  0.00           O
ATOM    286  N   THR A   9      46.660  57.075  66.674  1.00  0.00           N
ATOM    288  CA  THR A   9      47.640  57.855  67.424  1.00  0.00           C
ATOM    290  CB  THR A   9      47.480  58.035  68.934  1.00  0.00           C
ATOM    292  OG1 THR A   9      47.260  56.855  69.704  1.00  0.00           O
ATOM    294  CG2 THR A   9      46.260  58.915  69.124  1.00  0.00           C
ATOM    298  C   THR A   9      49.010  57.335  67.134  1.00  0.00           C
ATOM    299  O   THR A   9      49.190  56.265  66.564  1.00  0.00           O
ATOM    300  N   GLN A  10      50.040  58.125  67.494  1.00  0.00           N
ATOM    302  CA  GLN A  10      51.390  57.825  67.094  1.00  0.00           C
ATOM    304  CB  GLN A  10      52.280  59.035  67.444  1.00  0.00           C
ATOM    307  CG  GLN A  10      53.690  59.035  66.794  1.00  0.00           C
ATOM    310  CD  GLN A  10      53.630  59.165  65.274  1.00  0.00           C
ATOM    311  OE1 GLN A  10      53.690  58.195  64.514  1.00  0.00           O
ATOM    312  NE2 GLN A  10      53.560  60.425  64.774  1.00  0.00           N
ATOM    315  C   GLN A  10      51.850  56.495  67.704  1.00  0.00           C
ATOM    316  O   GLN A  10      52.630  55.765  67.094  1.00  0.00           O
ATOM    317  N   VAL A  11      51.310  56.115  68.904  1.00  0.00           N
ATOM    319  CA  VAL A  11      51.430  54.765  69.464  1.00  0.00           C
ATOM    321  CB  VAL A  11      51.280  54.645  70.984  1.00  0.00           C
ATOM    323  CG1 VAL A  11      52.300  55.535  71.704  1.00  0.00           C
ATOM    327  CG2 VAL A  11      49.850  54.955  71.434  1.00  0.00           C
ATOM    331  C   VAL A  11      50.510  53.735  68.794  1.00  0.00           C
ATOM    332  O   VAL A  11      49.300  53.975  68.704  1.00  0.00           O
ATOM    333  N   PRO A  12      50.990  52.595  68.284  1.00  0.00           N
ATOM    334  CD  PRO A  12      52.390  52.425  67.864  1.00  0.00           C
ATOM    337  CA  PRO A  12      50.170  51.465  67.874  1.00  0.00           C
ATOM    339  CB  PRO A  12      51.200  50.395  67.474  1.00  0.00           C
ATOM    342  CG  PRO A  12      52.350  51.235  66.914  1.00  0.00           C
ATOM    345  C   PRO A  12      49.150  50.905  68.864  1.00  0.00           C
ATOM    346  O   PRO A  12      49.200  51.165  70.064  1.00  0.00           O
ATOM    347  N   SER A  13      48.200  50.095  68.364  1.00  0.00           N
ATOM    349  CA  SER A  13      47.150  49.465  69.174  1.00  0.00           C
ATOM    351  CB  SER A  13      46.030  48.805  68.334  1.00  0.00           C
ATOM    354  OG  SER A  13      45.350  49.785  67.554  1.00  0.00           O
ATOM    356  C   SER A  13      47.640  48.395  70.134  1.00  0.00           C
ATOM    357  O   SER A  13      46.970  48.095  71.124  1.00  0.00           O
ATOM    358  N   THR A  14      48.840  47.825  69.914  1.00  0.00           N
ATOM    360  CA  THR A  14      49.440  46.855  70.844  1.00  0.00           C
ATOM    362  CB  THR A  14      50.420  45.875  70.194  1.00  0.00           C
ATOM    364  OG1 THR A  14      51.420  46.525  69.414  1.00  0.00           O
ATOM    366  CG2 THR A  14      49.700  44.945  69.214  1.00  0.00           C
ATOM    370  C   THR A  14      50.240  47.595  71.894  1.00  0.00           C
ATOM    371  O   THR A  14      50.840  46.975  72.764  1.00  0.00           O
ATOM    372  N   MET A  15      50.300  48.935  71.794  1.00  0.00           N
ATOM    374  CA  MET A  15      51.130  49.795  72.624  1.00  0.00           C
ATOM    376  CB  MET A  15      52.100  50.575  71.714  1.00  0.00           C
ATOM    379  CG  MET A  15      52.980  49.635  70.894  1.00  0.00           C
ATOM    382  SD  MET A  15      54.100  48.705  71.964  1.00  0.00           S
ATOM    383  CE  MET A  15      54.770  47.875  70.534  1.00  0.00           C
ATOM    387  C   MET A  15      50.290  50.775  73.384  1.00  0.00           C
ATOM    388  O   MET A  15      50.760  51.765  73.934  1.00  0.00           O
ATOM    389  N   LYS A  16      48.980  50.495  73.444  1.00  0.00           N
ATOM    391  CA  LYS A  16      48.010  51.265  74.194  1.00  0.00           C
ATOM    393  CB  LYS A  16      46.590  50.815  73.794  1.00  0.00           C
ATOM    396  CG  LYS A  16      46.230  51.115  72.324  1.00  0.00           C
ATOM    399  CD  LYS A  16      45.590  52.505  72.084  1.00  0.00           C
ATOM    402  CE  LYS A  16      46.590  53.655  72.014  1.00  0.00           C
ATOM    405  NZ  LYS A  16      45.910  54.945  71.784  1.00  0.00           N
ATOM    409  C   LYS A  16      48.170  51.115  75.694  1.00  0.00           C
ATOM    410  O   LYS A  16      47.850  52.015  76.464  1.00  0.00           O
ATOM    411  N   VAL A  17      48.730  49.985  76.124  1.00  0.00           N
ATOM    413  CA  VAL A  17      49.050  49.695  77.484  1.00  0.00           C
ATOM    415  CB  VAL A  17      48.330  48.455  77.954  1.00  0.00           C
ATOM    417  CG1 VAL A  17      48.520  48.275  79.454  1.00  0.00           C
ATOM    421  CG2 VAL A  17      46.830  48.575  77.624  1.00  0.00           C
ATOM    425  C   VAL A  17      50.540  49.435  77.494  1.00  0.00           C
ATOM    426  O   VAL A  17      51.030  48.655  76.684  1.00  0.00           O
ATOM    427  N   MET A  18      51.310  50.055  78.404  1.00  0.00           N
ATOM    429  CA  MET A  18      52.730  49.815  78.474  1.00  0.00           C
ATOM    431  CB  MET A  18      53.500  50.925  77.694  1.00  0.00           C
ATOM    434  CG  MET A  18      54.990  50.635  77.434  1.00  0.00           C
ATOM    437  SD  MET A  18      55.400  49.805  75.864  1.00  0.00           S
ATOM    438  CE  MET A  18      55.060  51.155  74.694  1.00  0.00           C
ATOM    442  C   MET A  18      53.140  49.855  79.934  1.00  0.00           C
ATOM    443  O   MET A  18      52.610  50.625  80.734  1.00  0.00           O
ATOM    444  N   ILE A  19      54.160  49.055  80.324  1.00  0.00           N
ATOM    446  CA  ILE A  19      54.950  49.305  81.514  1.00  0.00           C
ATOM    448  CB  ILE A  19      55.530  48.045  82.144  1.00  0.00           C
ATOM    450  CG2 ILE A  19      56.480  48.385  83.324  1.00  0.00           C
ATOM    454  CG1 ILE A  19      54.370  47.155  82.634  1.00  0.00           C
ATOM    457  CD  ILE A  19      54.810  45.755  83.054  1.00  0.00           C
ATOM    461  C   ILE A  19      56.080  50.265  81.194  1.00  0.00           C
ATOM    462  O   ILE A  19      56.900  49.985  80.304  1.00  0.00           O
ATOM    463  N   LEU A  20      56.170  51.385  81.924  1.00  0.00           N
ATOM    465  CA  LEU A  20      57.360  52.205  81.944  1.00  0.00           C
ATOM    467  CB  LEU A  20      57.010  53.715  82.074  1.00  0.00           C
ATOM    470  CG  LEU A  20      58.200  54.695  81.984  1.00  0.00           C
ATOM    472  CD1 LEU A  20      58.890  54.595  80.614  1.00  0.00           C
ATOM    476  CD2 LEU A  20      57.790  56.155  82.244  1.00  0.00           C
ATOM    480  C   LEU A  20      58.250  51.735  83.094  1.00  0.00           C
ATOM    481  O   LEU A  20      57.870  51.785  84.264  1.00  0.00           O
ATOM    482  N   ASP A  21      59.470  51.245  82.774  1.00  0.00           N
ATOM    484  CA  ASP A  21      60.480  50.925  83.764  1.00  0.00           C
ATOM    486  CB  ASP A  21      60.790  49.395  83.774  1.00  0.00           C
ATOM    489  CG  ASP A  21      61.820  48.955  84.814  1.00  0.00           C
ATOM    490  OD1 ASP A  21      61.920  49.595  85.884  1.00  0.00           O
ATOM    491  OD2 ASP A  21      62.410  47.855  84.634  1.00  0.00           O
ATOM    492  C   ASP A  21      61.710  51.755  83.424  1.00  0.00           C
ATOM    493  O   ASP A  21      62.250  51.675  82.324  1.00  0.00           O
ATOM    494  N   SER A  22      62.170  52.615  84.354  1.00  0.00           N
ATOM    496  CA  SER A  22      63.130  53.665  84.044  1.00  0.00           C
ATOM    498  CB  SER A  22      62.580  55.115  84.174  1.00  0.00           C
ATOM    501  OG  SER A  22      61.530  55.365  83.254  1.00  0.00           O
ATOM    503  C   SER A  22      64.280  53.555  84.994  1.00  0.00           C
ATOM    504  O   SER A  22      64.130  53.155  86.144  1.00  0.00           O
ATOM    505  N   GLY A  23      65.510  53.915  84.554  1.00  0.00           N
ATOM    507  CA  GLY A  23      66.680  53.875  85.434  1.00  0.00           C
ATOM    510  C   GLY A  23      66.700  54.905  86.544  1.00  0.00           C
ATOM    511  O   GLY A  23      67.270  54.695  87.614  1.00  0.00           O
ATOM    512  N   ASP A  24      66.090  56.075  86.294  1.00  0.00           N
ATOM    514  CA  ASP A  24      65.630  56.995  87.314  1.00  0.00           C
ATOM    516  CB  ASP A  24      66.390  58.345  87.334  1.00  0.00           C
ATOM    519  CG  ASP A  24      65.880  59.305  88.414  1.00  0.00           C
ATOM    520  OD1 ASP A  24      65.010  58.915  89.244  1.00  0.00           O
ATOM    521  OD2 ASP A  24      66.390  60.455  88.444  1.00  0.00           O
ATOM    522  C   ASP A  24      64.160  57.235  87.014  1.00  0.00           C
ATOM    523  O   ASP A  24      63.850  57.825  85.974  1.00  0.00           O
ATOM    524  N   PRO A  25      63.230  56.825  87.874  1.00  0.00           N
ATOM    525  CD  PRO A  25      63.460  55.745  88.824  1.00  0.00           C
ATOM    528  CA  PRO A  25      61.800  57.035  87.634  1.00  0.00           C
ATOM    530  CB  PRO A  25      61.120  56.155  88.694  1.00  0.00           C
ATOM    533  CG  PRO A  25      62.130  55.025  88.914  1.00  0.00           C
ATOM    536  C   PRO A  25      61.380  58.485  87.724  1.00  0.00           C
ATOM    537  O   PRO A  25      60.320  58.805  87.174  1.00  0.00           O
ATOM    538  N   ASN A  26      62.140  59.335  88.444  1.00  0.00           N
ATOM    540  CA  ASN A  26      61.770  60.715  88.744  1.00  0.00           C
ATOM    542  CB  ASN A  26      62.110  60.985  90.224  1.00  0.00           C
ATOM    545  CG  ASN A  26      61.320  60.015  91.094  1.00  0.00           C
ATOM    546  OD1 ASN A  26      61.870  59.085  91.694  1.00  0.00           O
ATOM    547  ND2 ASN A  26      59.990  60.215  91.174  1.00  0.00           N
ATOM    550  C   ASN A  26      62.530  61.745  87.934  1.00  0.00           C
ATOM    551  O   ASN A  26      62.220  62.945  87.974  1.00  0.00           O
ATOM    552  N   GLY A  27      63.540  61.315  87.174  1.00  0.00           N
ATOM    554  CA  GLY A  27      64.360  62.185  86.354  1.00  0.00           C
ATOM    557  C   GLY A  27      63.670  62.885  85.194  1.00  0.00           C
ATOM    558  O   GLY A  27      62.440  62.835  85.014  1.00  0.00           O
ATOM    559  N   PRO A  28      64.430  63.575  84.374  1.00  0.00           N
ATOM    560  CD  PRO A  28      65.810  63.955  84.684  1.00  0.00           C
ATOM    563  CA  PRO A  28      63.870  64.415  83.334  1.00  0.00           C
ATOM    565  CB  PRO A  28      65.020  65.305  82.884  1.00  0.00           C
ATOM    568  CG  PRO A  28      66.300  64.655  83.424  1.00  0.00           C
ATOM    571  C   PRO A  28      63.320  63.605  82.184  1.00  0.00           C
ATOM    572  O   PRO A  28      62.350  64.045  81.554  1.00  0.00           O
ATOM    573  N   LEU A  29      63.960  62.465  81.834  1.00  0.00           N
ATOM    575  CA  LEU A  29      63.510  61.615  80.744  1.00  0.00           C
ATOM    577  CB  LEU A  29      64.530  60.505  80.384  1.00  0.00           C
ATOM    580  CG  LEU A  29      65.790  60.975  79.634  1.00  0.00           C
ATOM    582  CD1 LEU A  29      65.430  61.565  78.264  1.00  0.00           C
ATOM    586  CD2 LEU A  29      66.680  61.885  80.494  1.00  0.00           C
ATOM    590  C   LEU A  29      62.220  60.935  81.074  1.00  0.00           C
ATOM    591  O   LEU A  29      61.270  60.965  80.304  1.00  0.00           O
ATOM    592  N   SER A  30      62.140  60.345  82.274  1.00  0.00           N
ATOM    594  CA  SER A  30      60.980  59.605  82.744  1.00  0.00           C
ATOM    596  CB  SER A  30      61.280  58.935  84.114  1.00  0.00           C
ATOM    599  OG  SER A  30      60.290  57.985  84.504  1.00  0.00           O
ATOM    601  C   SER A  30      59.750  60.495  82.834  1.00  0.00           C
ATOM    602  O   SER A  30      58.660  60.155  82.374  1.00  0.00           O
ATOM    603  N   ARG A  31      59.900  61.735  83.374  1.00  0.00           N
ATOM    605  CA  ARG A  31      58.810  62.695  83.324  1.00  0.00           C
ATOM    607  CB  ARG A  31      59.010  63.935  84.244  1.00  0.00           C
ATOM    610  CG  ARG A  31      60.070  64.955  83.774  1.00  0.00           C
ATOM    613  CD  ARG A  31      60.300  66.135  84.734  1.00  0.00           C
ATOM    616  NE  ARG A  31      60.930  65.575  85.964  1.00  0.00           N
ATOM    618  CZ  ARG A  31      61.560  66.305  86.874  1.00  0.00           C
ATOM    619  NH1 ARG A  31      61.620  67.625  86.784  1.00  0.00           N
ATOM    622  NH2 ARG A  31      62.270  65.715  87.804  1.00  0.00           N
ATOM    625  C   ARG A  31      58.420  63.165  81.914  1.00  0.00           C
ATOM    626  O   ARG A  31      57.230  63.335  81.644  1.00  0.00           O
ATOM    627  N   ALA A  32      59.390  63.385  80.994  1.00  0.00           N
ATOM    629  CA  ALA A  32      59.110  63.705  79.614  1.00  0.00           C
ATOM    631  CB  ALA A  32      60.430  64.085  78.914  1.00  0.00           C
ATOM    635  C   ALA A  32      58.410  62.575  78.854  1.00  0.00           C
ATOM    636  O   ALA A  32      57.350  62.745  78.254  1.00  0.00           O
ATOM    637  N   VAL A  33      58.970  61.355  78.944  1.00  0.00           N
ATOM    639  CA  VAL A  33      58.470  60.155  78.294  1.00  0.00           C
ATOM    641  CB  VAL A  33      59.480  59.015  78.414  1.00  0.00           C
ATOM    643  CG1 VAL A  33      58.900  57.685  77.914  1.00  0.00           C
ATOM    647  CG2 VAL A  33      60.730  59.375  77.574  1.00  0.00           C
ATOM    651  C   VAL A  33      57.100  59.765  78.794  1.00  0.00           C
ATOM    652  O   VAL A  33      56.190  59.425  78.034  1.00  0.00           O
ATOM    653  N   ARG A  34      56.870  59.845  80.114  1.00  0.00           N
ATOM    655  CA  ARG A  34      55.550  59.645  80.674  1.00  0.00           C
ATOM    657  CB  ARG A  34      55.610  59.635  82.224  1.00  0.00           C
ATOM    660  CG  ARG A  34      54.330  59.115  82.914  1.00  0.00           C
ATOM    663  CD  ARG A  34      54.420  59.055  84.444  1.00  0.00           C
ATOM    666  NE  ARG A  34      55.350  57.925  84.774  1.00  0.00           N
ATOM    668  CZ  ARG A  34      54.980  56.665  84.994  1.00  0.00           C
ATOM    669  NH1 ARG A  34      53.740  56.225  84.924  1.00  0.00           N
ATOM    672  NH2 ARG A  34      55.910  55.805  85.364  1.00  0.00           N
ATOM    675  C   ARG A  34      54.530  60.655  80.164  1.00  0.00           C
ATOM    676  O   ARG A  34      53.410  60.285  79.814  1.00  0.00           O
ATOM    677  N   ASN A  35      54.890  61.965  80.054  1.00  0.00           N
ATOM    679  CA  ASN A  35      54.030  62.975  79.464  1.00  0.00           C
ATOM    681  CB  ASN A  35      54.580  64.405  79.814  1.00  0.00           C
ATOM    684  CG  ASN A  35      55.250  65.265  78.734  1.00  0.00           C
ATOM    685  OD1 ASN A  35      54.740  65.415  77.624  1.00  0.00           O
ATOM    686  ND2 ASN A  35      56.410  65.885  79.084  1.00  0.00           N
ATOM    689  C   ASN A  35      53.710  62.715  77.984  1.00  0.00           C
ATOM    690  O   ASN A  35      52.560  62.745  77.554  1.00  0.00           O
ATOM    691  N   GLN A  36      54.730  62.375  77.184  1.00  0.00           N
ATOM    693  CA  GLN A  36      54.600  62.135  75.764  1.00  0.00           C
ATOM    695  CB  GLN A  36      55.990  61.865  75.124  1.00  0.00           C
ATOM    698  CG  GLN A  36      55.960  61.955  73.574  1.00  0.00           C
ATOM    701  CD  GLN A  36      55.490  63.335  73.124  1.00  0.00           C
ATOM    702  OE1 GLN A  36      56.140  64.345  73.394  1.00  0.00           O
ATOM    703  NE2 GLN A  36      54.320  63.445  72.444  1.00  0.00           N
ATOM    706  C   GLN A  36      53.690  60.965  75.424  1.00  0.00           C
ATOM    707  O   GLN A  36      52.890  61.015  74.504  1.00  0.00           O
ATOM    708  N   LEU A  37      53.810  59.875  76.204  1.00  0.00           N
ATOM    710  CA  LEU A  37      52.910  58.735  76.164  1.00  0.00           C
ATOM    712  CB  LEU A  37      53.480  57.595  77.034  1.00  0.00           C
ATOM    715  CG  LEU A  37      54.500  56.675  76.304  1.00  0.00           C
ATOM    717  CD1 LEU A  37      53.780  55.645  75.444  1.00  0.00           C
ATOM    721  CD2 LEU A  37      55.560  57.385  75.464  1.00  0.00           C
ATOM    725  C   LEU A  37      51.450  59.065  76.514  1.00  0.00           C
ATOM    726  O   LEU A  37      50.540  58.585  75.824  1.00  0.00           O
ATOM    727  N   ARG A  38      51.180  59.915  77.524  1.00  0.00           N
ATOM    729  CA  ARG A  38      49.820  60.385  77.804  1.00  0.00           C
ATOM    731  CB  ARG A  38      49.540  60.955  79.234  1.00  0.00           C
ATOM    734  CG  ARG A  38      50.450  62.075  79.774  1.00  0.00           C
ATOM    737  CD  ARG A  38      50.240  63.465  79.174  1.00  0.00           C
ATOM    740  NE  ARG A  38      49.110  64.145  79.874  1.00  0.00           N
ATOM    742  CZ  ARG A  38      48.810  65.415  79.674  1.00  0.00           C
ATOM    743  NH1 ARG A  38      49.470  66.145  78.794  1.00  0.00           N
ATOM    746  NH2 ARG A  38      47.890  66.005  80.394  1.00  0.00           N
ATOM    749  C   ARG A  38      49.200  61.205  76.674  1.00  0.00           C
ATOM    750  O   ARG A  38      48.000  61.105  76.424  1.00  0.00           O
ATOM    751  N   LEU A  39      50.010  61.955  75.884  1.00  0.00           N
ATOM    753  CA  LEU A  39      49.540  62.645  74.684  1.00  0.00           C
ATOM    755  CB  LEU A  39      50.640  63.545  74.034  1.00  0.00           C
ATOM    758  CG  LEU A  39      50.720  64.985  74.584  1.00  0.00           C
ATOM    760  CD1 LEU A  39      51.430  65.095  75.934  1.00  0.00           C
ATOM    764  CD2 LEU A  39      51.470  65.885  73.594  1.00  0.00           C
ATOM    768  C   LEU A  39      48.970  61.695  73.614  1.00  0.00           C
ATOM    769  O   LEU A  39      48.210  62.105  72.744  1.00  0.00           O
ATOM    770  N   ASN A  40      49.330  60.405  73.664  1.00  0.00           N
ATOM    772  CA  ASN A  40      48.910  59.395  72.714  1.00  0.00           C
ATOM    774  CB  ASN A  40      50.150  58.635  72.204  1.00  0.00           C
ATOM    777  CG  ASN A  40      50.970  59.615  71.384  1.00  0.00           C
ATOM    778  OD1 ASN A  40      50.570  59.975  70.274  1.00  0.00           O
ATOM    779  ND2 ASN A  40      52.160  59.995  71.874  1.00  0.00           N
ATOM    782  C   ASN A  40      47.940  58.405  73.324  1.00  0.00           C
ATOM    783  O   ASN A  40      47.590  57.395  72.694  1.00  0.00           O
ATOM    784  N   GLY A  41      47.470  58.685  74.554  1.00  0.00           N
ATOM    786  CA  GLY A  41      46.490  57.895  75.284  1.00  0.00           C
ATOM    789  C   GLY A  41      46.970  56.545  75.724  1.00  0.00           C
ATOM    790  O   GLY A  41      46.240  55.565  75.634  1.00  0.00           O
ATOM    791  N   VAL A  42      48.210  56.465  76.214  1.00  0.00           N
ATOM    793  CA  VAL A  42      48.700  55.215  76.764  1.00  0.00           C
ATOM    795  CB  VAL A  42      50.190  55.025  76.534  1.00  0.00           C
ATOM    797  CG1 VAL A  42      50.710  53.665  77.064  1.00  0.00           C
ATOM    801  CG2 VAL A  42      50.400  55.055  75.014  1.00  0.00           C
ATOM    805  C   VAL A  42      48.280  55.065  78.214  1.00  0.00           C
ATOM    806  O   VAL A  42      48.410  55.985  79.034  1.00  0.00           O
ATOM    807  N   GLU A  43      47.750  53.865  78.544  1.00  0.00           N
ATOM    809  CA  GLU A  43      47.630  53.375  79.894  1.00  0.00           C
ATOM    811  CB  GLU A  43      46.660  52.155  79.974  1.00  0.00           C
ATOM    814  CG  GLU A  43      46.510  51.555  81.394  1.00  0.00           C
ATOM    817  CD  GLU A  43      45.620  50.315  81.504  1.00  0.00           C
ATOM    818  OE1 GLU A  43      45.510  49.505  80.554  1.00  0.00           O
ATOM    819  OE2 GLU A  43      45.120  50.085  82.644  1.00  0.00           O
ATOM    820  C   GLU A  43      49.020  53.025  80.394  1.00  0.00           C
ATOM    821  O   GLU A  43      49.670  52.105  79.914  1.00  0.00           O
ATOM    822  N   LEU A  44      49.540  53.825  81.344  1.00  0.00           N
ATOM    824  CA  LEU A  44      50.890  53.615  81.804  1.00  0.00           C
ATOM    826  CB  LEU A  44      51.720  54.915  81.834  1.00  0.00           C
ATOM    829  CG  LEU A  44      52.010  55.495  80.444  1.00  0.00           C
ATOM    831  CD1 LEU A  44      52.680  56.865  80.594  1.00  0.00           C
ATOM    835  CD2 LEU A  44      52.900  54.555  79.614  1.00  0.00           C
ATOM    839  C   LEU A  44      50.870  52.985  83.164  1.00  0.00           C
ATOM    840  O   LEU A  44      50.280  53.495  84.124  1.00  0.00           O
ATOM    841  N   LEU A  45      51.540  51.835  83.234  1.00  0.00           N
ATOM    843  CA  LEU A  45      51.650  51.015  84.404  1.00  0.00           C
ATOM    845  CB  LEU A  45      51.310  49.515  84.164  1.00  0.00           C
ATOM    848  CG  LEU A  45      49.860  49.255  83.734  1.00  0.00           C
ATOM    850  CD1 LEU A  45      49.650  49.455  82.244  1.00  0.00           C
ATOM    854  CD2 LEU A  45      49.450  47.815  84.064  1.00  0.00           C
ATOM    858  C   LEU A  45      53.070  51.085  84.904  1.00  0.00           C
ATOM    859  O   LEU A  45      54.040  51.145  84.144  1.00  0.00           O
ATOM    860  N   ASP A  46      53.220  51.075  86.224  1.00  0.00           N
ATOM    862  CA  ASP A  46      54.470  50.805  86.864  1.00  0.00           C
ATOM    864  CB  ASP A  46      54.520  51.505  88.234  1.00  0.00           C
ATOM    867  CG  ASP A  46      54.410  53.005  88.084  1.00  0.00           C
ATOM    868  OD1 ASP A  46      54.950  53.615  87.114  1.00  0.00           O
ATOM    869  OD2 ASP A  46      53.830  53.625  89.024  1.00  0.00           O
ATOM    870  C   ASP A  46      54.690  49.295  86.944  1.00  0.00           C
ATOM    871  O   ASP A  46      53.820  48.475  86.634  1.00  0.00           O
ATOM    872  N   LYS A  47      55.920  48.895  87.274  1.00  0.00           N
ATOM    874  CA  LYS A  47      56.380  47.565  86.934  1.00  0.00           C
ATOM    876  CB  LYS A  47      57.910  47.555  87.004  1.00  0.00           C
ATOM    879  CG  LYS A  47      58.550  46.225  86.564  1.00  0.00           C
ATOM    882  CD  LYS A  47      60.030  46.475  86.374  1.00  0.00           C
ATOM    885  CE  LYS A  47      60.870  45.255  86.034  1.00  0.00           C
ATOM    888  NZ  LYS A  47      62.260  45.715  86.174  1.00  0.00           N
ATOM    892  C   LYS A  47      55.810  46.435  87.774  1.00  0.00           C
ATOM    893  O   LYS A  47      55.840  45.265  87.404  1.00  0.00           O
ATOM    894  N   GLU A  48      55.250  46.745  88.954  1.00  0.00           N
ATOM    896  CA  GLU A  48      54.880  45.705  89.894  1.00  0.00           C
ATOM    898  CB  GLU A  48      54.670  46.335  91.284  1.00  0.00           C
ATOM    901  CG  GLU A  48      53.420  47.235  91.434  1.00  0.00           C
ATOM    904  CD  GLU A  48      53.610  48.665  90.964  1.00  0.00           C
ATOM    905  OE1 GLU A  48      54.760  49.175  91.014  1.00  0.00           O
ATOM    906  OE2 GLU A  48      52.560  49.305  90.694  1.00  0.00           O
ATOM    907  C   GLU A  48      53.640  44.915  89.474  1.00  0.00           C
ATOM    908  O   GLU A  48      53.410  43.795  89.944  1.00  0.00           O
ATOM    909  N   THR A  49      52.870  45.455  88.504  1.00  0.00           N
ATOM    911  CA  THR A  49      51.720  44.835  87.864  1.00  0.00           C
ATOM    913  CB  THR A  49      51.160  45.655  86.684  1.00  0.00           C
ATOM    915  OG1 THR A  49      49.960  45.105  86.144  1.00  0.00           O
ATOM    917  CG2 THR A  49      52.180  45.775  85.534  1.00  0.00           C
ATOM    921  C   THR A  49      51.920  43.405  87.424  1.00  0.00           C
ATOM    922  O   THR A  49      52.870  43.055  86.734  1.00  0.00           O
ATOM    923  N   THR A  50      50.970  42.515  87.774  1.00  0.00           N
ATOM    925  CA  THR A  50      51.020  41.115  87.394  1.00  0.00           C
ATOM    927  CB  THR A  50      50.530  40.165  88.494  1.00  0.00           C
ATOM    929  OG1 THR A  50      49.200  40.445  88.914  1.00  0.00           O
ATOM    931  CG2 THR A  50      51.400  40.355  89.734  1.00  0.00           C
ATOM    935  C   THR A  50      50.210  40.895  86.134  1.00  0.00           C
ATOM    936  O   THR A  50      49.840  39.775  85.794  1.00  0.00           O
ATOM    937  N   ARG A  51      49.900  41.965  85.364  1.00  0.00           N
ATOM    939  CA  ARG A  51      49.250  41.835  84.064  1.00  0.00           C
ATOM    941  CB  ARG A  51      48.740  43.205  83.494  1.00  0.00           C
ATOM    944  CG  ARG A  51      47.540  43.055  82.504  1.00  0.00           C
ATOM    947  CD  ARG A  51      47.200  44.285  81.624  1.00  0.00           C
ATOM    950  NE  ARG A  51      46.600  45.355  82.474  1.00  0.00           N
ATOM    952  CZ  ARG A  51      46.140  46.505  81.984  1.00  0.00           C
ATOM    953  NH1 ARG A  51      45.960  46.765  80.714  1.00  0.00           N
ATOM    956  NH2 ARG A  51      45.880  47.495  82.814  1.00  0.00           N
ATOM    959  C   ARG A  51      50.160  41.085  83.084  1.00  0.00           C
ATOM    960  O   ARG A  51      51.380  41.065  83.184  1.00  0.00           O
ATOM    961  N   LYS A  52      49.550  40.385  82.114  1.00  0.00           N
ATOM    963  CA  LYS A  52      50.250  39.745  81.044  1.00  0.00           C
ATOM    965  CB  LYS A  52      49.980  38.215  81.064  1.00  0.00           C
ATOM    968  CG  LYS A  52      50.790  37.325  80.094  1.00  0.00           C
ATOM    971  CD  LYS A  52      52.270  37.045  80.434  1.00  0.00           C
ATOM    974  CE  LYS A  52      53.160  38.245  80.774  1.00  0.00           C
ATOM    977  NZ  LYS A  52      53.060  38.605  82.214  1.00  0.00           N
ATOM    981  C   LYS A  52      49.810  40.405  79.774  1.00  0.00           C
ATOM    982  O   LYS A  52      48.790  41.095  79.794  1.00  0.00           O
ATOM    983  N   ASP A  53      50.650  40.255  78.724  1.00  0.00           N
ATOM    985  CA  ASP A  53      50.500  40.645  77.334  1.00  0.00           C
ATOM    987  CB  ASP A  53      49.130  40.215  76.714  1.00  0.00           C
ATOM    990  CG  ASP A  53      47.910  41.055  77.044  1.00  0.00           C
ATOM    991  OD1 ASP A  53      47.900  42.285  76.784  1.00  0.00           O
ATOM    992  OD2 ASP A  53      46.910  40.465  77.544  1.00  0.00           O
ATOM    993  C   ASP A  53      50.990  42.075  77.114  1.00  0.00           C
ATOM    994  O   ASP A  53      51.080  42.575  75.994  1.00  0.00           O
ATOM    995  N   VAL A  54      51.450  42.735  78.184  1.00  0.00           N
ATOM    997  CA  VAL A  54      51.720  44.165  78.134  1.00  0.00           C
ATOM    999  CB  VAL A  54      51.370  44.835  79.464  1.00  0.00           C
ATOM   1001  CG1 VAL A  54      52.380  44.525  80.584  1.00  0.00           C
ATOM   1005  CG2 VAL A  54      51.270  46.345  79.274  1.00  0.00           C
ATOM   1009  C   VAL A  54      53.170  44.395  77.694  1.00  0.00           C
ATOM   1010  O   VAL A  54      54.080  43.855  78.324  1.00  0.00           O
ATOM   1011  N   PRO A  55      53.480  45.135  76.634  1.00  0.00           N
ATOM   1012  CD  PRO A  55      52.510  45.745  75.714  1.00  0.00           C
ATOM   1015  CA  PRO A  55      54.840  45.575  76.334  1.00  0.00           C
ATOM   1017  CB  PRO A  55      54.730  46.315  75.004  1.00  0.00           C
ATOM   1020  CG  PRO A  55      53.290  46.825  74.974  1.00  0.00           C
ATOM   1023  C   PRO A  55      55.500  46.405  77.424  1.00  0.00           C
ATOM   1024  O   PRO A  55      54.860  46.955  78.314  1.00  0.00           O
ATOM   1025  N   SER A  56      56.840  46.525  77.344  1.00  0.00           N
ATOM   1027  CA  SER A  56      57.610  47.305  78.284  1.00  0.00           C
ATOM   1029  CB  SER A  56      58.510  46.465  79.204  1.00  0.00           C
ATOM   1032  OG  SER A  56      57.750  45.475  79.884  1.00  0.00           O
ATOM   1034  C   SER A  56      58.540  48.225  77.544  1.00  0.00           C
ATOM   1035  O   SER A  56      59.340  47.805  76.714  1.00  0.00           O
ATOM   1036  N   LEU A  57      58.500  49.505  77.914  1.00  0.00           N
ATOM   1038  CA  LEU A  57      59.550  50.425  77.574  1.00  0.00           C
ATOM   1040  CB  LEU A  57      58.980  51.845  77.304  1.00  0.00           C
ATOM   1043  CG  LEU A  57      60.020  52.895  76.854  1.00  0.00           C
ATOM   1045  CD1 LEU A  57      60.590  52.565  75.464  1.00  0.00           C
ATOM   1049  CD2 LEU A  57      59.400  54.285  76.834  1.00  0.00           C
ATOM   1053  C   LEU A  57      60.530  50.455  78.724  1.00  0.00           C
ATOM   1054  O   LEU A  57      60.200  50.805  79.854  1.00  0.00           O
ATOM   1055  N   ARG A  58      61.790  50.065  78.474  1.00  0.00           N
ATOM   1057  CA  ARG A  58      62.810  50.125  79.504  1.00  0.00           C
ATOM   1059  CB  ARG A  58      63.600  48.795  79.574  1.00  0.00           C
ATOM   1062  CG  ARG A  58      64.710  48.715  80.644  1.00  0.00           C
ATOM   1065  CD  ARG A  58      64.200  48.425  82.054  1.00  0.00           C
ATOM   1068  NE  ARG A  58      65.390  48.505  82.974  1.00  0.00           N
ATOM   1070  CZ  ARG A  58      65.620  49.525  83.784  1.00  0.00           C
ATOM   1071  NH1 ARG A  58      65.030  50.685  83.604  1.00  0.00           N
ATOM   1074  NH2 ARG A  58      66.420  49.435  84.824  1.00  0.00           N
ATOM   1077  C   ARG A  58      63.710  51.295  79.164  1.00  0.00           C
ATOM   1078  O   ARG A  58      64.490  51.235  78.214  1.00  0.00           O
ATOM   1079  N   LEU A  59      63.620  52.415  79.924  1.00  0.00           N
ATOM   1081  CA  LEU A  59      64.490  53.555  79.674  1.00  0.00           C
ATOM   1083  CB  LEU A  59      63.930  54.905  80.184  1.00  0.00           C
ATOM   1086  CG  LEU A  59      62.630  55.405  79.544  1.00  0.00           C
ATOM   1088  CD1 LEU A  59      62.280  56.785  80.124  1.00  0.00           C
ATOM   1092  CD2 LEU A  59      62.730  55.525  78.014  1.00  0.00           C
ATOM   1096  C   LEU A  59      65.890  53.355  80.244  1.00  0.00           C
ATOM   1097  O   LEU A  59      66.080  52.875  81.364  1.00  0.00           O
ATOM   1098  N   GLY A  60      66.920  53.745  79.464  1.00  0.00           N
ATOM   1100  CA  GLY A  60      68.320  53.435  79.754  1.00  0.00           C
ATOM   1103  C   GLY A  60      69.070  54.505  80.494  1.00  0.00           C
ATOM   1104  O   GLY A  60      68.960  54.645  81.704  1.00  0.00           O
ATOM   1105  N   LYS A  61      69.890  55.285  79.784  1.00  0.00           N
ATOM   1107  CA  LYS A  61      70.570  56.435  80.324  1.00  0.00           C
ATOM   1109  CB  LYS A  61      71.950  56.065  80.944  1.00  0.00           C
ATOM   1112  CG  LYS A  61      72.700  57.225  81.634  1.00  0.00           C
ATOM   1115  CD  LYS A  61      73.900  56.805  82.504  1.00  0.00           C
ATOM   1118  CE  LYS A  61      73.570  55.995  83.764  1.00  0.00           C
ATOM   1121  NZ  LYS A  61      72.670  56.755  84.654  1.00  0.00           N
ATOM   1125  C   LYS A  61      70.680  57.415  79.164  1.00  0.00           C
ATOM   1126  O   LYS A  61      70.380  57.045  78.024  1.00  0.00           O
ATOM   1127  N   VAL A  62      71.050  58.675  79.454  1.00  0.00           N
ATOM   1129  CA  VAL A  62      71.390  59.655  78.464  1.00  0.00           C
ATOM   1131  CB  VAL A  62      70.450  60.865  78.434  1.00  0.00           C
ATOM   1133  CG1 VAL A  62      69.030  60.345  78.314  1.00  0.00           C
ATOM   1137  CG2 VAL A  62      70.550  61.755  79.684  1.00  0.00           C
ATOM   1141  C   VAL A  62      72.760  60.155  78.784  1.00  0.00           C
ATOM   1142  O   VAL A  62      73.220  60.125  79.934  1.00  0.00           O
ATOM   1143  N   SER A  63      73.430  60.685  77.774  1.00  0.00           N
ATOM   1145  CA  SER A  63      74.620  61.485  77.954  1.00  0.00           C
ATOM   1147  CB  SER A  63      75.860  60.905  77.254  1.00  0.00           C
ATOM   1150  OG  SER A  63      76.160  59.605  77.784  1.00  0.00           O
ATOM   1152  C   SER A  63      74.340  62.825  77.354  1.00  0.00           C
ATOM   1153  O   SER A  63      73.600  62.915  76.374  1.00  0.00           O
ATOM   1154  N   ILE A  64      74.930  63.895  77.924  1.00  0.00           N
ATOM   1156  CA  ILE A  64      74.910  65.195  77.274  1.00  0.00           C
ATOM   1158  CB  ILE A  64      73.860  66.135  77.864  1.00  0.00           C
ATOM   1160  CG2 ILE A  64      74.380  66.965  79.054  1.00  0.00           C
ATOM   1164  CG1 ILE A  64      73.120  67.025  76.824  1.00  0.00           C
ATOM   1167  CD  ILE A  64      73.970  68.075  76.124  1.00  0.00           C
ATOM   1171  C   ILE A  64      76.310  65.745  77.224  1.00  0.00           C
ATOM   1172  O   ILE A  64      77.010  65.895  78.234  1.00  0.00           O
ATOM   1173  N   ALA A  65      76.760  66.045  76.004  1.00  0.00           N
ATOM   1175  CA  ALA A  65      78.030  66.655  75.714  1.00  0.00           C
ATOM   1177  CB  ALA A  65      78.710  65.905  74.564  1.00  0.00           C
ATOM   1181  C   ALA A  65      77.800  68.095  75.314  1.00  0.00           C
ATOM   1182  O   ALA A  65      77.010  68.385  74.424  1.00  0.00           O
ATOM   1183  N   LYS A  66      78.500  69.045  75.964  1.00  0.00           N
ATOM   1185  CA  LYS A  66      78.490  70.435  75.554  1.00  0.00           C
ATOM   1187  CB  LYS A  66      78.400  71.345  76.814  1.00  0.00           C
ATOM   1190  CG  LYS A  66      77.650  72.685  76.604  1.00  0.00           C
ATOM   1193  CD  LYS A  66      78.530  73.905  76.254  1.00  0.00           C
ATOM   1196  CE  LYS A  66      79.440  74.415  77.374  1.00  0.00           C
ATOM   1199  NZ  LYS A  66      78.670  75.095  78.434  1.00  0.00           N
ATOM   1203  C   LYS A  66      79.800  70.575  74.834  1.00  0.00           C
ATOM   1204  O   LYS A  66      80.860  70.495  75.434  1.00  0.00           O
ATOM   1205  N   ASP A  67      79.780  70.745  73.504  1.00  0.00           N
ATOM   1207  CA  ASP A  67      80.960  70.645  72.684  1.00  0.00           C
ATOM   1209  CB  ASP A  67      80.910  69.465  71.674  1.00  0.00           C
ATOM   1212  CG  ASP A  67      81.100  68.115  72.354  1.00  0.00           C
ATOM   1213  OD1 ASP A  67      81.470  68.035  73.554  1.00  0.00           O
ATOM   1214  OD2 ASP A  67      80.930  67.095  71.644  1.00  0.00           O
ATOM   1215  C   ASP A  67      81.090  71.955  71.934  1.00  0.00           C
ATOM   1216  O   ASP A  67      80.100  72.655  71.704  1.00  0.00           O
ATOM   1217  N   THR A  68      82.320  72.335  71.544  1.00  0.00           N
ATOM   1219  CA  THR A  68      82.520  73.465  70.644  1.00  0.00           C
ATOM   1221  CB  THR A  68      83.870  74.185  70.784  1.00  0.00           C
ATOM   1223  OG1 THR A  68      83.980  75.275  69.884  1.00  0.00           O
ATOM   1225  CG2 THR A  68      85.060  73.245  70.524  1.00  0.00           C
ATOM   1229  C   THR A  68      82.190  73.055  69.224  1.00  0.00           C
ATOM   1230  O   THR A  68      82.640  72.015  68.724  1.00  0.00           O
ATOM   1231  N   ALA A  69      81.290  73.805  68.564  1.00  0.00           N
ATOM   1233  CA  ALA A  69      80.810  73.485  67.244  1.00  0.00           C
ATOM   1235  CB  ALA A  69      79.280  73.445  67.294  1.00  0.00           C
ATOM   1239  C   ALA A  69      81.210  74.535  66.234  1.00  0.00           C
ATOM   1240  O   ALA A  69      81.160  74.325  65.014  1.00  0.00           O
ATOM   1241  N   SER A  70      81.640  75.705  66.734  1.00  0.00           N
ATOM   1243  CA  SER A  70      82.240  76.745  65.914  1.00  0.00           C
ATOM   1245  CB  SER A  70      81.190  77.705  65.304  1.00  0.00           C
ATOM   1248  OG  SER A  70      81.770  78.725  64.484  1.00  0.00           O
ATOM   1250  C   SER A  70      83.180  77.545  66.764  1.00  0.00           C
ATOM   1251  O   SER A  70      82.940  77.755  67.954  1.00  0.00           O
ATOM   1252  N   VAL A  71      84.280  78.045  66.164  1.00  0.00           N
ATOM   1254  CA  VAL A  71      85.310  78.785  66.864  1.00  0.00           C
ATOM   1256  CB  VAL A  71      86.620  77.995  66.954  1.00  0.00           C
ATOM   1258  CG1 VAL A  71      87.650  78.755  67.804  1.00  0.00           C
ATOM   1262  CG2 VAL A  71      86.310  76.615  67.594  1.00  0.00           C
ATOM   1266  C   VAL A  71      85.520  80.105  66.164  1.00  0.00           C
ATOM   1267  O   VAL A  71      85.580  80.185  64.934  1.00  0.00           O
ATOM   1268  N   PHE A  72      85.610  81.225  66.924  1.00  0.00           N
ATOM   1270  CA  PHE A  72      86.120  82.525  66.484  1.00  0.00           C
ATOM   1272  CB  PHE A  72      86.110  83.525  67.674  1.00  0.00           C
ATOM   1275  CG  PHE A  72      84.730  83.935  68.104  1.00  0.00           C
ATOM   1276  CD1 PHE A  72      83.970  84.795  67.294  1.00  0.00           C
ATOM   1278  CE1 PHE A  72      82.770  85.345  67.774  1.00  0.00           C
ATOM   1280  CZ  PHE A  72      82.310  85.015  69.044  1.00  0.00           C
ATOM   1282  CD2 PHE A  72      84.260  83.635  69.394  1.00  0.00           C
ATOM   1284  CE2 PHE A  72      83.060  84.165  69.864  1.00  0.00           C
ATOM   1286  C   PHE A  72      87.500  82.555  65.814  1.00  0.00           C
ATOM   1287  O   PHE A  72      88.160  81.555  65.574  1.00  0.00           O
ATOM   1288  N   ARG A  73      88.010  83.765  65.504  1.00  0.00           N
ATOM   1290  CA  ARG A  73      89.250  83.965  64.774  1.00  0.00           C
ATOM   1292  CB  ARG A  73      89.240  85.365  64.084  1.00  0.00           C
ATOM   1295  CG  ARG A  73      88.280  85.515  62.884  1.00  0.00           C
ATOM   1298  CD  ARG A  73      88.820  85.205  61.474  1.00  0.00           C
ATOM   1301  NE  ARG A  73      89.250  83.775  61.364  1.00  0.00           N
ATOM   1303  CZ  ARG A  73      90.470  83.355  61.654  1.00  0.00           C
ATOM   1304  NH1 ARG A  73      91.460  84.115  62.064  1.00  0.00           N
ATOM   1307  NH2 ARG A  73      90.750  82.075  61.664  1.00  0.00           N
ATOM   1310  C   ARG A  73      90.480  83.965  65.664  1.00  0.00           C
ATOM   1311  O   ARG A  73      91.600  84.215  65.204  1.00  0.00           O
ATOM   1312  N   ASN A  74      90.270  83.735  66.964  1.00  0.00           N
ATOM   1314  CA  ASN A  74      91.310  83.815  67.954  1.00  0.00           C
ATOM   1316  CB  ASN A  74      91.000  84.975  68.944  1.00  0.00           C
ATOM   1319  CG  ASN A  74      89.760  84.715  69.814  1.00  0.00           C
ATOM   1320  OD1 ASN A  74      88.750  84.185  69.344  1.00  0.00           O
ATOM   1321  ND2 ASN A  74      89.860  85.045  71.114  1.00  0.00           N
ATOM   1324  C   ASN A  74      91.500  82.515  68.724  1.00  0.00           C
ATOM   1325  O   ASN A  74      92.520  82.395  69.404  1.00  0.00           O
ATOM   1326  N   GLY A  75      90.550  81.565  68.654  1.00  0.00           N
ATOM   1328  CA  GLY A  75      90.570  80.345  69.464  1.00  0.00           C
ATOM   1331  C   GLY A  75      89.460  80.255  70.484  1.00  0.00           C
ATOM   1332  O   GLY A  75      89.290  79.215  71.094  1.00  0.00           O
ATOM   1333  N   GLN A  76      88.660  81.315  70.684  1.00  0.00           N
ATOM   1335  CA  GLN A  76      87.530  81.285  71.604  1.00  0.00           C
ATOM   1337  CB  GLN A  76      87.160  82.725  72.034  1.00  0.00           C
ATOM   1340  CG  GLN A  76      86.030  82.865  73.094  1.00  0.00           C
ATOM   1343  CD  GLN A  76      86.410  82.295  74.464  1.00  0.00           C
ATOM   1344  OE1 GLN A  76      87.590  82.195  74.814  1.00  0.00           O
ATOM   1345  NE2 GLN A  76      85.390  81.925  75.284  1.00  0.00           N
ATOM   1348  C   GLN A  76      86.310  80.635  70.954  1.00  0.00           C
ATOM   1349  O   GLN A  76      86.040  80.795  69.764  1.00  0.00           O
ATOM   1350  N   THR A  77      85.500  79.865  71.704  1.00  0.00           N
ATOM   1352  CA  THR A  77      84.280  79.265  71.174  1.00  0.00           C
ATOM   1354  CB  THR A  77      83.600  78.315  72.144  1.00  0.00           C
ATOM   1356  OG1 THR A  77      84.510  77.265  72.484  1.00  0.00           O
ATOM   1358  CG2 THR A  77      82.370  77.665  71.504  1.00  0.00           C
ATOM   1362  C   THR A  77      83.240  80.285  70.734  1.00  0.00           C
ATOM   1363  O   THR A  77      82.880  81.185  71.494  1.00  0.00           O
ATOM   1364  N   ALA A  78      82.730  80.155  69.504  1.00  0.00           N
ATOM   1366  CA  ALA A  78      81.670  80.975  68.964  1.00  0.00           C
ATOM   1368  CB  ALA A  78      81.790  80.915  67.434  1.00  0.00           C
ATOM   1372  C   ALA A  78      80.300  80.465  69.344  1.00  0.00           C
ATOM   1373  O   ALA A  78      79.420  81.195  69.804  1.00  0.00           O
ATOM   1374  N   GLU A  79      80.090  79.165  69.184  1.00  0.00           N
ATOM   1376  CA  GLU A  79      78.830  78.555  69.484  1.00  0.00           C
ATOM   1378  CB  GLU A  79      77.870  78.515  68.264  1.00  0.00           C
ATOM   1381  CG  GLU A  79      77.910  77.265  67.364  1.00  0.00           C
ATOM   1384  CD  GLU A  79      77.000  77.435  66.154  1.00  0.00           C
ATOM   1385  OE1 GLU A  79      75.760  77.505  66.344  1.00  0.00           O
ATOM   1386  OE2 GLU A  79      77.520  77.365  65.004  1.00  0.00           O
ATOM   1387  C   GLU A  79      79.160  77.175  69.954  1.00  0.00           C
ATOM   1388  O   GLU A  79      80.050  76.485  69.454  1.00  0.00           O
ATOM   1389  N   TYR A  80      78.400  76.735  70.974  1.00  0.00           N
ATOM   1391  CA  TYR A  80      78.460  75.385  71.444  1.00  0.00           C
ATOM   1393  CB  TYR A  80      78.290  75.295  72.974  1.00  0.00           C
ATOM   1396  CG  TYR A  80      79.400  76.045  73.664  1.00  0.00           C
ATOM   1397  CD1 TYR A  80      80.660  75.455  73.764  1.00  0.00           C
ATOM   1399  CE1 TYR A  80      81.690  76.075  74.494  1.00  0.00           C
ATOM   1401  CZ  TYR A  80      81.460  77.305  75.104  1.00  0.00           C
ATOM   1402  OH  TYR A  80      82.520  77.905  75.824  1.00  0.00           O
ATOM   1404  CD2 TYR A  80      79.180  77.295  74.264  1.00  0.00           C
ATOM   1406  CE2 TYR A  80      80.210  77.925  74.994  1.00  0.00           C
ATOM   1408  C   TYR A  80      77.340  74.655  70.774  1.00  0.00           C
ATOM   1409  O   TYR A  80      76.330  75.255  70.394  1.00  0.00           O
ATOM   1410  N   GLN A  81      77.480  73.335  70.664  1.00  0.00           N
ATOM   1412  CA  GLN A  81      76.350  72.495  70.354  1.00  0.00           C
ATOM   1414  CB  GLN A  81      76.480  71.705  69.034  1.00  0.00           C
ATOM   1417  CG  GLN A  81      77.570  70.605  68.954  1.00  0.00           C
ATOM   1420  CD  GLN A  81      77.580  70.005  67.544  1.00  0.00           C
ATOM   1421  OE1 GLN A  81      76.760  70.355  66.694  1.00  0.00           O
ATOM   1422  NE2 GLN A  81      78.520  69.065  67.254  1.00  0.00           N
ATOM   1425  C   GLN A  81      76.140  71.605  71.544  1.00  0.00           C
ATOM   1426  O   GLN A  81      77.060  71.265  72.294  1.00  0.00           O
ATOM   1427  N   MET A  82      74.880  71.265  71.794  1.00  0.00           N
ATOM   1429  CA  MET A  82      74.480  70.345  72.814  1.00  0.00           C
ATOM   1431  CB  MET A  82      73.640  71.055  73.894  1.00  0.00           C
ATOM   1434  CG  MET A  82      74.560  71.685  74.954  1.00  0.00           C
ATOM   1437  SD  MET A  82      73.770  72.255  76.484  1.00  0.00           S
ATOM   1438  CE  MET A  82      72.240  72.885  75.764  1.00  0.00           C
ATOM   1442  C   MET A  82      73.810  69.145  72.234  1.00  0.00           C
ATOM   1443  O   MET A  82      72.840  69.235  71.474  1.00  0.00           O
ATOM   1444  N   ILE A  83      74.390  67.995  72.594  1.00  0.00           N
ATOM   1446  CA  ILE A  83      74.100  66.685  72.064  1.00  0.00           C
ATOM   1448  CB  ILE A  83      75.420  65.975  71.724  1.00  0.00           C
ATOM   1450  CG2 ILE A  83      75.200  64.465  71.434  1.00  0.00           C
ATOM   1454  CG1 ILE A  83      76.170  66.705  70.594  1.00  0.00           C
ATOM   1457  CD  ILE A  83      77.350  67.555  71.074  1.00  0.00           C
ATOM   1461  C   ILE A  83      73.420  65.895  73.134  1.00  0.00           C
ATOM   1462  O   ILE A  83      74.060  65.525  74.124  1.00  0.00           O
ATOM   1463  N   MET A  84      72.130  65.565  72.984  1.00  0.00           N
ATOM   1465  CA  MET A  84      71.510  64.615  73.894  1.00  0.00           C
ATOM   1467  CB  MET A  84      70.090  65.015  74.334  1.00  0.00           C
ATOM   1470  CG  MET A  84      69.510  64.145  75.474  1.00  0.00           C
ATOM   1473  SD  MET A  84      70.240  64.445  77.114  1.00  0.00           S
ATOM   1474  CE  MET A  84      69.490  66.075  77.284  1.00  0.00           C
ATOM   1478  C   MET A  84      71.420  63.315  73.154  1.00  0.00           C
ATOM   1479  O   MET A  84      70.750  63.245  72.124  1.00  0.00           O
ATOM   1480  N   THR A  85      72.050  62.245  73.674  1.00  0.00           N
ATOM   1482  CA  THR A  85      71.880  60.895  73.144  1.00  0.00           C
ATOM   1484  CB  THR A  85      73.180  60.175  72.774  1.00  0.00           C
ATOM   1486  OG1 THR A  85      73.850  60.875  71.744  1.00  0.00           O
ATOM   1488  CG2 THR A  85      72.920  58.775  72.194  1.00  0.00           C
ATOM   1492  C   THR A  85      71.130  60.115  74.164  1.00  0.00           C
ATOM   1493  O   THR A  85      71.510  60.105  75.334  1.00  0.00           O
ATOM   1494  N   VAL A  86      69.990  59.505  73.764  1.00  0.00           N
ATOM   1496  CA  VAL A  86      69.080  58.805  74.644  1.00  0.00           C
ATOM   1498  CB  VAL A  86      67.690  59.435  74.714  1.00  0.00           C
ATOM   1500  CG1 VAL A  86      66.790  58.705  75.744  1.00  0.00           C
ATOM   1504  CG2 VAL A  86      67.860  60.925  75.054  1.00  0.00           C
ATOM   1508  C   VAL A  86      68.900  57.415  74.134  1.00  0.00           C
ATOM   1509  O   VAL A  86      68.470  57.185  73.004  1.00  0.00           O
ATOM   1510  N   ASN A  87      69.160  56.425  75.004  1.00  0.00           N
ATOM   1512  CA  ASN A  87      68.940  55.045  74.664  1.00  0.00           C
ATOM   1514  CB  ASN A  87      70.250  54.265  74.804  1.00  0.00           C
ATOM   1517  CG  ASN A  87      71.140  54.555  73.604  1.00  0.00           C
ATOM   1518  OD1 ASN A  87      72.050  55.385  73.604  1.00  0.00           O
ATOM   1519  ND2 ASN A  87      70.890  53.795  72.514  1.00  0.00           N
ATOM   1522  C   ASN A  87      67.840  54.415  75.494  1.00  0.00           C
ATOM   1523  O   ASN A  87      67.610  54.715  76.674  1.00  0.00           O
ATOM   1524  N   ALA A  88      67.080  53.525  74.844  1.00  0.00           N
ATOM   1526  CA  ALA A  88      65.960  52.855  75.454  1.00  0.00           C
ATOM   1528  CB  ALA A  88      64.680  53.715  75.444  1.00  0.00           C
ATOM   1532  C   ALA A  88      65.730  51.575  74.684  1.00  0.00           C
ATOM   1533  O   ALA A  88      66.430  51.275  73.724  1.00  0.00           O
ATOM   1534  N   THR A  89      64.770  50.745  75.114  1.00  0.00           N
ATOM   1536  CA  THR A  89      64.490  49.515  74.404  1.00  0.00           C
ATOM   1538  CB  THR A  89      65.460  48.405  74.834  1.00  0.00           C
ATOM   1540  OG1 THR A  89      65.200  47.165  74.224  1.00  0.00           O
ATOM   1542  CG2 THR A  89      65.340  48.175  76.344  1.00  0.00           C
ATOM   1546  C   THR A  89      63.040  49.145  74.614  1.00  0.00           C
ATOM   1547  O   THR A  89      62.460  49.485  75.644  1.00  0.00           O
ATOM   1548  N   VAL A  90      62.420  48.455  73.634  1.00  0.00           N
ATOM   1550  CA  VAL A  90      61.020  48.065  73.714  1.00  0.00           C
ATOM   1552  CB  VAL A  90      60.190  48.565  72.534  1.00  0.00           C
ATOM   1554  CG1 VAL A  90      58.750  47.995  72.584  1.00  0.00           C
ATOM   1558  CG2 VAL A  90      60.150  50.105  72.594  1.00  0.00           C
ATOM   1562  C   VAL A  90      60.950  46.555  73.754  1.00  0.00           C
ATOM   1563  O   VAL A  90      61.300  45.875  72.794  1.00  0.00           O
ATOM   1564  N   LEU A  91      60.530  46.005  74.914  1.00  0.00           N
ATOM   1566  CA  LEU A  91      60.400  44.585  75.164  1.00  0.00           C
ATOM   1568  CB  LEU A  91      60.800  44.155  76.624  1.00  0.00           C
ATOM   1571  CG  LEU A  91      62.290  44.125  77.054  1.00  0.00           C
ATOM   1573  CD1 LEU A  91      62.920  45.525  77.214  1.00  0.00           C
ATOM   1577  CD2 LEU A  91      62.430  43.365  78.374  1.00  0.00           C
ATOM   1581  C   LEU A  91      58.950  44.235  74.934  1.00  0.00           C
ATOM   1582  O   LEU A  91      58.050  44.865  75.484  1.00  0.00           O
ATOM   1583  N   ILE A  92      58.700  43.205  74.114  1.00  0.00           N
ATOM   1585  CA  ILE A  92      57.360  42.725  73.814  1.00  0.00           C
ATOM   1587  CB  ILE A  92      56.980  42.865  72.344  1.00  0.00           C
ATOM   1589  CG2 ILE A  92      56.520  44.315  72.094  1.00  0.00           C
ATOM   1593  CG1 ILE A  92      58.110  42.475  71.374  1.00  0.00           C
ATOM   1596  CD  ILE A  92      57.570  42.345  69.944  1.00  0.00           C
ATOM   1600  C   ILE A  92      57.260  41.285  74.314  1.00  0.00           C
ATOM   1601  O   ILE A  92      57.970  40.405  73.814  1.00  0.00           O
ATOM   1602  N   PRO A  93      56.440  40.935  75.304  1.00  0.00           N
ATOM   1603  CD  PRO A  93      55.740  41.865  76.184  1.00  0.00           C
ATOM   1606  CA  PRO A  93      56.170  39.555  75.684  1.00  0.00           C
ATOM   1608  CB  PRO A  93      55.160  39.665  76.844  1.00  0.00           C
ATOM   1611  CG  PRO A  93      55.480  41.035  77.434  1.00  0.00           C
ATOM   1614  C   PRO A  93      55.670  38.745  74.514  1.00  0.00           C
ATOM   1615  O   PRO A  93      54.950  39.275  73.664  1.00  0.00           O
ATOM   1616  N   GLY A  94      56.090  37.475  74.384  1.00  0.00           N
ATOM   1618  CA  GLY A  94      55.730  36.645  73.234  1.00  0.00           C
ATOM   1621  C   GLY A  94      56.690  36.805  72.084  1.00  0.00           C
ATOM   1622  O   GLY A  94      56.630  36.055  71.114  1.00  0.00           O
ATOM   1623  N   ARG A  95      57.660  37.735  72.154  1.00  0.00           N
ATOM   1625  CA  ARG A  95      58.690  37.845  71.144  1.00  0.00           C
ATOM   1627  CB  ARG A  95      58.260  38.785  69.994  1.00  0.00           C
ATOM   1630  CG  ARG A  95      59.090  38.685  68.694  1.00  0.00           C
ATOM   1633  CD  ARG A  95      58.830  37.415  67.854  1.00  0.00           C
ATOM   1636  NE  ARG A  95      57.470  37.545  67.244  1.00  0.00           N
ATOM   1638  CZ  ARG A  95      57.210  38.195  66.114  1.00  0.00           C
ATOM   1639  NH1 ARG A  95      58.120  38.695  65.294  1.00  0.00           N
ATOM   1642  NH2 ARG A  95      55.960  38.395  65.764  1.00  0.00           N
ATOM   1645  C   ARG A  95      59.960  38.275  71.864  1.00  0.00           C
ATOM   1646  O   ARG A  95      60.360  37.595  72.804  1.00  0.00           O
ATOM   1647  N   ASP A  96      60.670  39.335  71.414  1.00  0.00           N
ATOM   1649  CA  ASP A  96      62.090  39.485  71.664  1.00  0.00           C
ATOM   1651  CB  ASP A  96      62.900  38.745  70.564  1.00  0.00           C
ATOM   1654  CG  ASP A  96      64.240  38.215  71.064  1.00  0.00           C
ATOM   1655  OD1 ASP A  96      64.740  38.705  72.104  1.00  0.00           O
ATOM   1656  OD2 ASP A  96      64.780  37.305  70.384  1.00  0.00           O
ATOM   1657  C   ASP A  96      62.440  40.965  71.734  1.00  0.00           C
ATOM   1658  O   ASP A  96      61.560  41.825  71.614  1.00  0.00           O
ATOM   1659  N   ILE A  97      63.730  41.275  72.004  1.00  0.00           N
ATOM   1661  CA  ILE A  97      64.220  42.605  72.314  1.00  0.00           C
ATOM   1663  CB  ILE A  97      65.330  42.625  73.414  1.00  0.00           C
ATOM   1665  CG2 ILE A  97      66.370  41.535  73.154  1.00  0.00           C
ATOM   1669  CG1 ILE A  97      66.070  43.955  73.804  1.00  0.00           C
ATOM   1672  CD  ILE A  97      67.150  44.485  72.854  1.00  0.00           C
ATOM   1676  C   ILE A  97      64.570  43.415  71.094  1.00  0.00           C
ATOM   1677  O   ILE A  97      65.450  43.045  70.324  1.00  0.00           O
ATOM   1678  N   TYR A  98      63.900  44.575  70.934  1.00  0.00           N
ATOM   1680  CA  TYR A  98      64.170  45.555  69.904  1.00  0.00           C
ATOM   1682  CB  TYR A  98      62.910  45.825  69.044  1.00  0.00           C
ATOM   1685  CG  TYR A  98      62.410  44.555  68.404  1.00  0.00           C
ATOM   1686  CD1 TYR A  98      63.050  44.015  67.274  1.00  0.00           C
ATOM   1688  CE1 TYR A  98      62.490  42.925  66.574  1.00  0.00           C
ATOM   1690  CZ  TYR A  98      61.290  42.355  67.014  1.00  0.00           C
ATOM   1691  OH  TYR A  98      60.620  41.355  66.254  1.00  0.00           O
ATOM   1693  CD2 TYR A  98      61.230  43.945  68.854  1.00  0.00           C
ATOM   1695  CE2 TYR A  98      60.690  42.845  68.174  1.00  0.00           C
ATOM   1697  C   TYR A  98      64.630  46.875  70.554  1.00  0.00           C
ATOM   1698  O   TYR A  98      63.830  47.515  71.244  1.00  0.00           O
ATOM   1699  N   PRO A  99      65.880  47.315  70.414  1.00  0.00           N
ATOM   1700  CD  PRO A  99      66.950  46.625  69.704  1.00  0.00           C
ATOM   1703  CA  PRO A  99      66.350  48.525  71.084  1.00  0.00           C
ATOM   1705  CB  PRO A  99      67.850  48.255  71.234  1.00  0.00           C
ATOM   1708  CG  PRO A  99      68.220  47.425  70.004  1.00  0.00           C
ATOM   1711  C   PRO A  99      66.100  49.725  70.204  1.00  0.00           C
ATOM   1712  O   PRO A  99      65.820  49.585  69.024  1.00  0.00           O
ATOM   1713  N   ILE A 100      66.150  50.945  70.774  1.00  0.00           N
ATOM   1715  CA  ILE A 100      65.960  52.165  70.014  1.00  0.00           C
ATOM   1717  CB  ILE A 100      64.540  52.745  70.094  1.00  0.00           C
ATOM   1719  CG2 ILE A 100      63.610  51.855  69.234  1.00  0.00           C
ATOM   1723  CG1 ILE A 100      64.040  52.885  71.554  1.00  0.00           C
ATOM   1726  CD  ILE A 100      62.650  53.515  71.674  1.00  0.00           C
ATOM   1730  C   ILE A 100      66.950  53.185  70.514  1.00  0.00           C
ATOM   1731  O   ILE A 100      67.500  53.085  71.604  1.00  0.00           O
ATOM   1732  N   SER A 101      67.230  54.205  69.704  1.00  0.00           N
ATOM   1734  CA  SER A 101      67.970  55.365  70.164  1.00  0.00           C
ATOM   1736  CB  SER A 101      69.460  55.375  69.734  1.00  0.00           C
ATOM   1739  OG  SER A 101      70.210  56.365  70.424  1.00  0.00           O
ATOM   1741  C   SER A 101      67.270  56.565  69.594  1.00  0.00           C
ATOM   1742  O   SER A 101      66.580  56.485  68.574  1.00  0.00           O
ATOM   1743  N   ALA A 102      67.390  57.705  70.284  1.00  0.00           N
ATOM   1745  CA  ALA A 102      66.910  58.985  69.854  1.00  0.00           C
ATOM   1747  CB  ALA A 102      65.600  59.335  70.584  1.00  0.00           C
ATOM   1751  C   ALA A 102      67.930  59.995  70.294  1.00  0.00           C
ATOM   1752  O   ALA A 102      68.390  59.965  71.434  1.00  0.00           O
ATOM   1753  N   LYS A 103      68.290  60.965  69.434  1.00  0.00           N
ATOM   1755  CA  LYS A 103      69.330  61.905  69.784  1.00  0.00           C
ATOM   1757  CB  LYS A 103      70.740  61.245  69.684  1.00  0.00           C
ATOM   1760  CG  LYS A 103      71.060  60.495  68.374  1.00  0.00           C
ATOM   1763  CD  LYS A 103      71.820  61.325  67.344  1.00  0.00           C
ATOM   1766  CE  LYS A 103      73.270  61.635  67.694  1.00  0.00           C
ATOM   1769  NZ  LYS A 103      74.150  60.535  67.294  1.00  0.00           N
ATOM   1773  C   LYS A 103      69.110  63.245  69.084  1.00  0.00           C
ATOM   1774  O   LYS A 103      68.610  63.285  67.964  1.00  0.00           O
ATOM   1775  N   VAL A 104      69.360  64.385  69.764  1.00  0.00           N
ATOM   1777  CA  VAL A 104      68.920  65.715  69.314  1.00  0.00           C
ATOM   1779  CB  VAL A 104      67.630  66.165  70.034  1.00  0.00           C
ATOM   1781  CG1 VAL A 104      67.850  66.575  71.494  1.00  0.00           C
ATOM   1785  CG2 VAL A 104      66.920  67.285  69.254  1.00  0.00           C
ATOM   1789  C   VAL A 104      70.020  66.785  69.454  1.00  0.00           C
ATOM   1790  O   VAL A 104      70.620  66.945  70.514  1.00  0.00           O
ATOM   1791  N   PHE A 105      70.270  67.565  68.354  1.00  0.00           N
ATOM   1793  CA  PHE A 105      71.080  68.775  68.384  1.00  0.00           C
ATOM   1795  CB  PHE A 105      71.590  69.295  67.004  1.00  0.00           C
ATOM   1798  CG  PHE A 105      72.650  68.475  66.334  1.00  0.00           C
ATOM   1799  CD1 PHE A 105      72.350  67.835  65.124  1.00  0.00           C
ATOM   1801  CE1 PHE A 105      73.350  67.245  64.364  1.00  0.00           C
ATOM   1803  CZ  PHE A 105      74.680  67.235  64.814  1.00  0.00           C
ATOM   1805  CD2 PHE A 105      73.990  68.505  66.764  1.00  0.00           C
ATOM   1807  CE2 PHE A 105      74.990  67.885  66.014  1.00  0.00           C
ATOM   1809  C   PHE A 105      70.300  69.965  68.914  1.00  0.00           C
ATOM   1810  O   PHE A 105      69.170  70.255  68.504  1.00  0.00           O
ATOM   1811  N   ARG A 106      70.950  70.765  69.754  1.00  0.00           N
ATOM   1813  CA  ARG A 106      70.630  72.165  69.924  1.00  0.00           C
ATOM   1815  CB  ARG A 106      69.870  72.365  71.254  1.00  0.00           C
ATOM   1818  CG  ARG A 106      68.480  71.705  71.324  1.00  0.00           C
ATOM   1821  CD  ARG A 106      67.370  72.485  70.624  1.00  0.00           C
ATOM   1824  NE  ARG A 106      67.080  73.675  71.494  1.00  0.00           N
ATOM   1826  CZ  ARG A 106      65.910  73.965  72.054  1.00  0.00           C
ATOM   1827  NH1 ARG A 106      64.760  73.455  71.704  1.00  0.00           N
ATOM   1830  NH2 ARG A 106      65.910  74.845  73.034  1.00  0.00           N
ATOM   1833  C   ARG A 106      71.910  72.975  69.984  1.00  0.00           C
ATOM   1834  O   ARG A 106      72.720  72.755  70.884  1.00  0.00           O
ATOM   1835  N   SER A 107      72.150  73.955  69.094  1.00  0.00           N
ATOM   1837  CA  SER A 107      73.320  74.825  69.174  1.00  0.00           C
ATOM   1839  CB  SER A 107      74.100  74.985  67.834  1.00  0.00           C
ATOM   1842  OG  SER A 107      74.580  73.725  67.374  1.00  0.00           O
ATOM   1844  C   SER A 107      72.950  76.175  69.744  1.00  0.00           C
ATOM   1845  O   SER A 107      71.780  76.575  69.864  1.00  0.00           O
ATOM   1846  N   PHE A 108      73.940  76.935  70.224  1.00  0.00           N
ATOM   1848  CA  PHE A 108      73.690  78.275  70.674  1.00  0.00           C
ATOM   1850  CB  PHE A 108      72.910  78.325  72.024  1.00  0.00           C
ATOM   1853  CG  PHE A 108      73.650  77.575  73.094  1.00  0.00           C
ATOM   1854  CD1 PHE A 108      73.630  76.175  73.204  1.00  0.00           C
ATOM   1856  CE1 PHE A 108      74.330  75.535  74.224  1.00  0.00           C
ATOM   1858  CZ  PHE A 108      74.990  76.295  75.194  1.00  0.00           C
ATOM   1860  CD2 PHE A 108      74.350  78.315  74.044  1.00  0.00           C
ATOM   1862  CE2 PHE A 108      74.980  77.685  75.114  1.00  0.00           C
ATOM   1864  C   PHE A 108      75.010  79.025  70.744  1.00  0.00           C
ATOM   1865  O   PHE A 108      76.030  78.495  71.194  1.00  0.00           O
ATOM   1866  N   PHE A 109      75.030  80.285  70.274  1.00  0.00           N
ATOM   1868  CA  PHE A 109      76.170  81.185  70.374  1.00  0.00           C
ATOM   1870  CB  PHE A 109      76.020  82.415  69.444  1.00  0.00           C
ATOM   1873  CG  PHE A 109      76.060  81.955  68.014  1.00  0.00           C
ATOM   1874  CD1 PHE A 109      74.900  81.535  67.334  1.00  0.00           C
ATOM   1876  CE1 PHE A 109      74.970  81.035  66.034  1.00  0.00           C
ATOM   1878  CZ  PHE A 109      76.200  80.965  65.374  1.00  0.00           C
ATOM   1880  CD2 PHE A 109      77.280  81.925  67.314  1.00  0.00           C
ATOM   1882  CE2 PHE A 109      77.350  81.445  66.004  1.00  0.00           C
ATOM   1884  C   PHE A 109      76.520  81.585  71.804  1.00  0.00           C
ATOM   1885  O   PHE A 109      75.640  81.705  72.654  1.00  0.00           O
ATOM   1886  N   ASP A 110      77.810  81.785  72.124  1.00  0.00           N
ATOM   1888  CA  ASP A 110      78.220  82.175  73.454  1.00  0.00           C
ATOM   1890  CB  ASP A 110      79.550  81.465  73.864  1.00  0.00           C
ATOM   1893  CG  ASP A 110      79.920  81.615  75.334  1.00  0.00           C
ATOM   1894  OD1 ASP A 110      81.080  81.315  75.694  1.00  0.00           O
ATOM   1895  OD2 ASP A 110      79.010  81.945  76.144  1.00  0.00           O
ATOM   1896  C   ASP A 110      78.200  83.695  73.634  1.00  0.00           C
ATOM   1897  O   ASP A 110      78.230  84.485  72.684  1.00  0.00           O
ATOM   1898  N   ASN A 111      78.140  84.155  74.884  1.00  0.00           N
ATOM   1900  CA  ASN A 111      78.490  85.505  75.234  1.00  0.00           C
ATOM   1902  CB  ASN A 111      77.270  86.445  75.084  1.00  0.00           C
ATOM   1905  CG  ASN A 111      77.630  87.915  75.314  1.00  0.00           C
ATOM   1906  OD1 ASN A 111      78.710  88.265  75.774  1.00  0.00           O
ATOM   1907  ND2 ASN A 111      76.680  88.825  74.984  1.00  0.00           N
ATOM   1910  C   ASN A 111      79.070  85.475  76.654  1.00  0.00           C
ATOM   1911  O   ASN A 111      78.290  85.365  77.604  1.00  0.00           O
ATOM   1912  N   PRO A 112      80.380  85.605  76.874  1.00  0.00           N
ATOM   1913  CD  PRO A 112      81.400  85.345  75.854  1.00  0.00           C
ATOM   1916  CA  PRO A 112      80.950  85.525  78.224  1.00  0.00           C
ATOM   1918  CB  PRO A 112      82.460  85.395  77.984  1.00  0.00           C
ATOM   1921  CG  PRO A 112      82.550  84.715  76.624  1.00  0.00           C
ATOM   1924  C   PRO A 112      80.640  86.725  79.114  1.00  0.00           C
ATOM   1925  O   PRO A 112      80.770  86.645  80.334  1.00  0.00           O
ATOM   1926  N   GLN A 113      80.200  87.885  78.564  1.00  0.00           N
ATOM   1928  CA  GLN A 113      79.720  88.975  79.394  1.00  0.00           C
ATOM   1930  CB  GLN A 113      79.510  90.325  78.644  1.00  0.00           C
ATOM   1933  CG  GLN A 113      80.800  90.995  78.134  1.00  0.00           C
ATOM   1936  CD  GLN A 113      81.350  90.295  76.904  1.00  0.00           C
ATOM   1937  OE1 GLN A 113      82.200  89.415  77.024  1.00  0.00           O
ATOM   1938  NE2 GLN A 113      80.820  90.625  75.704  1.00  0.00           N
ATOM   1941  C   GLN A 113      78.420  88.585  80.094  1.00  0.00           C
ATOM   1942  O   GLN A 113      78.090  89.035  81.184  1.00  0.00           O
ATOM   1943  N   MET A 114      77.700  87.665  79.454  1.00  0.00           N
ATOM   1945  CA  MET A 114      76.410  87.185  79.854  1.00  0.00           C
ATOM   1947  CB  MET A 114      75.540  87.025  78.594  1.00  0.00           C
ATOM   1950  CG  MET A 114      75.250  88.375  77.934  1.00  0.00           C
ATOM   1953  SD  MET A 114      74.030  89.335  78.874  1.00  0.00           S
ATOM   1954  CE  MET A 114      72.680  88.525  77.994  1.00  0.00           C
ATOM   1958  C   MET A 114      76.490  85.835  80.534  1.00  0.00           C
ATOM   1959  O   MET A 114      75.440  85.245  80.754  1.00  0.00           O
ATOM   1960  N   ALA A 115      77.680  85.325  80.904  1.00  0.00           N
ATOM   1962  CA  ALA A 115      77.950  83.905  81.074  1.00  0.00           C
ATOM   1964  CB  ALA A 115      79.390  83.725  81.584  1.00  0.00           C
ATOM   1968  C   ALA A 115      77.000  83.125  81.984  1.00  0.00           C
ATOM   1969  O   ALA A 115      76.570  82.015  81.684  1.00  0.00           O
ATOM   1970  N   LEU A 116      76.560  83.735  83.104  1.00  0.00           N
ATOM   1972  CA  LEU A 116      75.500  83.195  83.934  1.00  0.00           C
ATOM   1974  CB  LEU A 116      75.320  84.175  85.124  1.00  0.00           C
ATOM   1977  CG  LEU A 116      74.640  83.625  86.394  1.00  0.00           C
ATOM   1979  CD1 LEU A 116      74.610  84.735  87.444  1.00  0.00           C
ATOM   1983  CD2 LEU A 116      73.210  83.115  86.174  1.00  0.00           C
ATOM   1987  C   LEU A 116      74.160  82.975  83.204  1.00  0.00           C
ATOM   1988  O   LEU A 116      73.510  81.945  83.304  1.00  0.00           O
ATOM   1989  N   ALA A 117      73.700  83.935  82.394  1.00  0.00           N
ATOM   1991  CA  ALA A 117      72.470  83.795  81.644  1.00  0.00           C
ATOM   1993  CB  ALA A 117      71.980  85.175  81.154  1.00  0.00           C
ATOM   1997  C   ALA A 117      72.610  82.865  80.454  1.00  0.00           C
ATOM   1998  O   ALA A 117      71.620  82.265  80.034  1.00  0.00           O
ATOM   1999  N   LYS A 118      73.840  82.675  79.944  1.00  0.00           N
ATOM   2001  CA  LYS A 118      74.130  81.615  79.004  1.00  0.00           C
ATOM   2003  CB  LYS A 118      75.530  81.795  78.364  1.00  0.00           C
ATOM   2006  CG  LYS A 118      75.760  83.125  77.614  1.00  0.00           C
ATOM   2009  CD  LYS A 118      74.610  83.675  76.734  1.00  0.00           C
ATOM   2012  CE  LYS A 118      73.880  82.695  75.804  1.00  0.00           C
ATOM   2015  NZ  LYS A 118      74.760  81.685  75.204  1.00  0.00           N
ATOM   2019  C   LYS A 118      73.980  80.215  79.574  1.00  0.00           C
ATOM   2020  O   LYS A 118      73.330  79.345  78.984  1.00  0.00           O
ATOM   2021  N   ASP A 119      74.510  79.955  80.774  1.00  0.00           N
ATOM   2023  CA  ASP A 119      74.270  78.665  81.404  1.00  0.00           C
ATOM   2025  CB  ASP A 119      75.300  78.415  82.524  1.00  0.00           C
ATOM   2028  CG  ASP A 119      76.650  77.985  81.994  1.00  0.00           C
ATOM   2029  OD1 ASP A 119      76.850  77.725  80.774  1.00  0.00           O
ATOM   2030  OD2 ASP A 119      77.500  77.715  82.884  1.00  0.00           O
ATOM   2031  C   ASP A 119      72.820  78.415  81.854  1.00  0.00           C
ATOM   2032  O   ASP A 119      72.310  77.305  81.734  1.00  0.00           O
ATOM   2033  N   ASN A 120      72.090  79.455  82.304  1.00  0.00           N
ATOM   2035  CA  ASN A 120      70.660  79.355  82.574  1.00  0.00           C
ATOM   2037  CB  ASN A 120      70.200  80.635  83.334  1.00  0.00           C
ATOM   2040  CG  ASN A 120      68.820  80.535  83.984  1.00  0.00           C
ATOM   2041  OD1 ASN A 120      67.990  79.655  83.744  1.00  0.00           O
ATOM   2042  ND2 ASN A 120      68.560  81.445  84.944  1.00  0.00           N
ATOM   2045  C   ASN A 120      69.840  79.055  81.314  1.00  0.00           C
ATOM   2046  O   ASN A 120      68.930  78.225  81.304  1.00  0.00           O
ATOM   2047  N   GLU A 121      70.240  79.695  80.184  1.00  0.00           N
ATOM   2049  CA  GLU A 121      69.730  79.425  78.844  1.00  0.00           C
ATOM   2051  CB  GLU A 121      70.350  80.415  77.814  1.00  0.00           C
ATOM   2054  CG  GLU A 121      69.970  80.235  76.314  1.00  0.00           C
ATOM   2057  CD  GLU A 121      70.980  80.975  75.444  1.00  0.00           C
ATOM   2058  OE1 GLU A 121      70.810  82.185  75.214  1.00  0.00           O
ATOM   2059  OE2 GLU A 121      72.020  80.385  75.044  1.00  0.00           O
ATOM   2060  C   GLU A 121      69.930  77.985  78.394  1.00  0.00           C
ATOM   2061  O   GLU A 121      69.030  77.365  77.824  1.00  0.00           O
ATOM   2062  N   GLN A 122      71.110  77.385  78.664  1.00  0.00           N
ATOM   2064  CA  GLN A 122      71.360  76.035  78.214  1.00  0.00           C
ATOM   2066  CB  GLN A 122      72.870  75.725  78.084  1.00  0.00           C
ATOM   2069  CG  GLN A 122      73.610  75.255  79.354  1.00  0.00           C
ATOM   2072  CD  GLN A 122      75.100  75.155  79.084  1.00  0.00           C
ATOM   2073  OE1 GLN A 122      75.750  74.125  79.224  1.00  0.00           O
ATOM   2074  NE2 GLN A 122      75.700  76.325  78.744  1.00  0.00           N
ATOM   2077  C   GLN A 122      70.660  75.025  79.114  1.00  0.00           C
ATOM   2078  O   GLN A 122      70.220  73.985  78.634  1.00  0.00           O
ATOM   2079  N   ASP A 123      70.440  75.325  80.414  1.00  0.00           N
ATOM   2081  CA  ASP A 123      69.590  74.515  81.264  1.00  0.00           C
ATOM   2083  CB  ASP A 123      69.700  74.995  82.744  1.00  0.00           C
ATOM   2086  CG  ASP A 123      70.960  74.495  83.454  1.00  0.00           C
ATOM   2087  OD1 ASP A 123      71.530  73.455  83.054  1.00  0.00           O
ATOM   2088  OD2 ASP A 123      71.290  75.075  84.524  1.00  0.00           O
ATOM   2089  C   ASP A 123      68.140  74.455  80.774  1.00  0.00           C
ATOM   2090  O   ASP A 123      67.480  73.415  80.844  1.00  0.00           O
ATOM   2091  N   MET A 124      67.600  75.575  80.224  1.00  0.00           N
ATOM   2093  CA  MET A 124      66.380  75.535  79.424  1.00  0.00           C
ATOM   2095  CB  MET A 124      65.910  76.965  79.024  1.00  0.00           C
ATOM   2098  CG  MET A 124      65.570  77.885  80.214  1.00  0.00           C
ATOM   2101  SD  MET A 124      64.720  79.415  79.714  1.00  0.00           S
ATOM   2102  CE  MET A 124      66.100  80.135  78.784  1.00  0.00           C
ATOM   2106  C   MET A 124      66.460  74.685  78.154  1.00  0.00           C
ATOM   2107  O   MET A 124      65.580  73.865  77.884  1.00  0.00           O
ATOM   2108  N   ILE A 125      67.550  74.805  77.354  1.00  0.00           N
ATOM   2110  CA  ILE A 125      67.750  73.985  76.164  1.00  0.00           C
ATOM   2112  CB  ILE A 125      68.990  74.425  75.384  1.00  0.00           C
ATOM   2114  CG2 ILE A 125      69.290  73.415  74.264  1.00  0.00           C
ATOM   2118  CG1 ILE A 125      68.840  75.845  74.804  1.00  0.00           C
ATOM   2121  CD  ILE A 125      70.120  76.395  74.164  1.00  0.00           C
ATOM   2125  C   ILE A 125      67.800  72.495  76.474  1.00  0.00           C
ATOM   2126  O   ILE A 125      67.140  71.685  75.824  1.00  0.00           O
ATOM   2127  N   VAL A 126      68.540  72.095  77.524  1.00  0.00           N
ATOM   2129  CA  VAL A 126      68.570  70.735  78.024  1.00  0.00           C
ATOM   2131  CB  VAL A 126      69.610  70.595  79.134  1.00  0.00           C
ATOM   2133  CG1 VAL A 126      69.550  69.185  79.754  1.00  0.00           C
ATOM   2137  CG2 VAL A 126      71.020  70.825  78.574  1.00  0.00           C
ATOM   2141  C   VAL A 126      67.210  70.205  78.444  1.00  0.00           C
ATOM   2142  O   VAL A 126      66.850  69.075  78.094  1.00  0.00           O
ATOM   2143  N   LYS A 127      66.390  71.015  79.144  1.00  0.00           N
ATOM   2145  CA  LYS A 127      65.010  70.685  79.444  1.00  0.00           C
ATOM   2147  CB  LYS A 127      64.350  71.715  80.414  1.00  0.00           C
ATOM   2150  CG  LYS A 127      62.820  71.605  80.594  1.00  0.00           C
ATOM   2153  CD  LYS A 127      62.300  70.225  81.064  1.00  0.00           C
ATOM   2156  CE  LYS A 127      60.880  69.905  80.554  1.00  0.00           C
ATOM   2159  NZ  LYS A 127      60.610  68.455  80.604  1.00  0.00           N
ATOM   2163  C   LYS A 127      64.120  70.415  78.234  1.00  0.00           C
ATOM   2164  O   LYS A 127      63.410  69.415  78.204  1.00  0.00           O
ATOM   2165  N   GLU A 128      64.180  71.275  77.194  1.00  0.00           N
ATOM   2167  CA  GLU A 128      63.530  70.995  75.924  1.00  0.00           C
ATOM   2169  CB  GLU A 128      63.600  72.185  74.934  1.00  0.00           C
ATOM   2172  CG  GLU A 128      62.710  73.385  75.344  1.00  0.00           C
ATOM   2175  CD  GLU A 128      62.700  74.395  74.224  1.00  0.00           C
ATOM   2176  OE1 GLU A 128      61.890  74.235  73.274  1.00  0.00           O
ATOM   2177  OE2 GLU A 128      63.580  75.295  74.224  1.00  0.00           O
ATOM   2178  C   GLU A 128      64.030  69.735  75.214  1.00  0.00           C
ATOM   2179  O   GLU A 128      63.230  68.945  74.694  1.00  0.00           O
ATOM   2180  N   MET A 129      65.340  69.465  75.204  1.00  0.00           N
ATOM   2182  CA  MET A 129      65.910  68.265  74.614  1.00  0.00           C
ATOM   2184  CB  MET A 129      67.460  68.235  74.694  1.00  0.00           C
ATOM   2187  CG  MET A 129      68.130  69.245  73.744  1.00  0.00           C
ATOM   2190  SD  MET A 129      69.920  69.025  73.514  1.00  0.00           S
ATOM   2191  CE  MET A 129      70.360  69.435  75.214  1.00  0.00           C
ATOM   2195  C   MET A 129      65.360  66.945  75.124  1.00  0.00           C
ATOM   2196  O   MET A 129      65.200  65.995  74.364  1.00  0.00           O
ATOM   2197  N   TYR A 130      65.030  66.835  76.424  1.00  0.00           N
ATOM   2199  CA  TYR A 130      64.300  65.695  76.974  1.00  0.00           C
ATOM   2201  CB  TYR A 130      64.120  65.865  78.504  1.00  0.00           C
ATOM   2204  CG  TYR A 130      65.460  65.985  79.164  1.00  0.00           C
ATOM   2205  CD1 TYR A 130      66.430  64.995  78.994  1.00  0.00           C
ATOM   2207  CE1 TYR A 130      67.610  65.015  79.734  1.00  0.00           C
ATOM   2209  CZ  TYR A 130      67.840  66.045  80.644  1.00  0.00           C
ATOM   2210  OH  TYR A 130      69.000  65.985  81.424  1.00  0.00           O
ATOM   2212  CD2 TYR A 130      65.720  67.045  80.054  1.00  0.00           C
ATOM   2214  CE2 TYR A 130      66.910  67.075  80.794  1.00  0.00           C
ATOM   2216  C   TYR A 130      62.910  65.455  76.414  1.00  0.00           C
ATOM   2217  O   TYR A 130      62.510  64.325  76.134  1.00  0.00           O
ATOM   2218  N   ASP A 131      62.120  66.535  76.264  1.00  0.00           N
ATOM   2220  CA  ASP A 131      60.830  66.495  75.614  1.00  0.00           C
ATOM   2222  CB  ASP A 131      60.140  67.875  75.764  1.00  0.00           C
ATOM   2225  CG  ASP A 131      59.960  68.335  77.204  1.00  0.00           C
ATOM   2226  OD1 ASP A 131      60.040  67.545  78.174  1.00  0.00           O
ATOM   2227  OD2 ASP A 131      59.600  69.535  77.344  1.00  0.00           O
ATOM   2228  C   ASP A 131      60.920  66.085  74.134  1.00  0.00           C
ATOM   2229  O   ASP A 131      60.220  65.195  73.664  1.00  0.00           O
ATOM   2230  N   ARG A 132      61.880  66.685  73.394  1.00  0.00           N
ATOM   2232  CA  ARG A 132      62.220  66.305  72.024  1.00  0.00           C
ATOM   2234  CB  ARG A 132      63.320  67.225  71.404  1.00  0.00           C
ATOM   2237  CG  ARG A 132      62.980  68.725  71.414  1.00  0.00           C
ATOM   2240  CD  ARG A 132      61.710  69.125  70.654  1.00  0.00           C
ATOM   2243  NE  ARG A 132      61.300  70.465  71.204  1.00  0.00           N
ATOM   2245  CZ  ARG A 132      60.420  70.645  72.174  1.00  0.00           C
ATOM   2246  NH1 ARG A 132      59.730  69.625  72.644  1.00  0.00           N
ATOM   2249  NH2 ARG A 132      60.200  71.865  72.644  1.00  0.00           N
ATOM   2252  C   ARG A 132      62.690  64.855  71.914  1.00  0.00           C
ATOM   2253  O   ARG A 132      62.360  64.135  70.974  1.00  0.00           O
ATOM   2254  N   ALA A 133      63.480  64.375  72.884  1.00  0.00           N
ATOM   2256  CA  ALA A 133      63.880  62.995  72.964  1.00  0.00           C
ATOM   2258  CB  ALA A 133      64.800  62.795  74.174  1.00  0.00           C
ATOM   2262  C   ALA A 133      62.720  62.025  73.084  1.00  0.00           C
ATOM   2263  O   ALA A 133      62.610  61.055  72.324  1.00  0.00           O
ATOM   2264  N   ALA A 134      61.760  62.335  73.974  1.00  0.00           N
ATOM   2266  CA  ALA A 134      60.550  61.575  74.154  1.00  0.00           C
ATOM   2268  CB  ALA A 134      59.750  62.215  75.314  1.00  0.00           C
ATOM   2272  C   ALA A 134      59.700  61.495  72.884  1.00  0.00           C
ATOM   2273  O   ALA A 134      59.260  60.425  72.484  1.00  0.00           O
ATOM   2274  N   GLU A 135      59.560  62.635  72.164  1.00  0.00           N
ATOM   2276  CA  GLU A 135      58.970  62.695  70.844  1.00  0.00           C
ATOM   2278  CB  GLU A 135      58.950  64.135  70.304  1.00  0.00           C
ATOM   2281  CG  GLU A 135      58.030  65.105  71.084  1.00  0.00           C
ATOM   2284  CD  GLU A 135      58.260  66.555  70.674  1.00  0.00           C
ATOM   2285  OE1 GLU A 135      59.120  66.775  69.774  1.00  0.00           O
ATOM   2286  OE2 GLU A 135      57.550  67.465  71.164  1.00  0.00           O
ATOM   2287  C   GLU A 135      59.640  61.805  69.784  1.00  0.00           C
ATOM   2288  O   GLU A 135      58.970  61.145  68.994  1.00  0.00           O
ATOM   2289  N   GLN A 136      60.970  61.745  69.744  1.00  0.00           N
ATOM   2291  CA  GLN A 136      61.690  60.775  68.954  1.00  0.00           C
ATOM   2293  CB  GLN A 136      63.180  61.125  68.954  1.00  0.00           C
ATOM   2296  CG  GLN A 136      63.510  62.405  68.154  1.00  0.00           C
ATOM   2299  CD  GLN A 136      65.010  62.615  68.254  1.00  0.00           C
ATOM   2300  OE1 GLN A 136      65.780  61.805  67.734  1.00  0.00           O
ATOM   2301  NE2 GLN A 136      65.440  63.645  69.014  1.00  0.00           N
ATOM   2304  C   GLN A 136      61.500  59.295  69.334  1.00  0.00           C
ATOM   2305  O   GLN A 136      61.310  58.465  68.454  1.00  0.00           O
ATOM   2306  N   LEU A 137      61.530  58.925  70.634  1.00  0.00           N
ATOM   2308  CA  LEU A 137      61.270  57.555  71.084  1.00  0.00           C
ATOM   2310  CB  LEU A 137      61.390  57.365  72.634  1.00  0.00           C
ATOM   2313  CG  LEU A 137      62.800  57.125  73.214  1.00  0.00           C
ATOM   2315  CD1 LEU A 137      63.610  58.405  73.364  1.00  0.00           C
ATOM   2319  CD2 LEU A 137      62.690  56.465  74.594  1.00  0.00           C
ATOM   2323  C   LEU A 137      59.880  57.055  70.684  1.00  0.00           C
ATOM   2324  O   LEU A 137      59.700  55.905  70.254  1.00  0.00           O
ATOM   2325  N   ILE A 138      58.870  57.915  70.794  1.00  0.00           N
ATOM   2327  CA  ILE A 138      57.510  57.605  70.414  1.00  0.00           C
ATOM   2329  CB  ILE A 138      56.560  58.545  71.174  1.00  0.00           C
ATOM   2331  CG2 ILE A 138      56.520  59.955  70.564  1.00  0.00           C
ATOM   2335  CG1 ILE A 138      55.140  57.985  71.414  1.00  0.00           C
ATOM   2338  CD  ILE A 138      54.180  58.245  70.254  1.00  0.00           C
ATOM   2342  C   ILE A 138      57.380  57.595  68.884  1.00  0.00           C
ATOM   2343  O   ILE A 138      56.570  56.865  68.314  1.00  0.00           O
ATOM   2344  N   ARG A 139      58.240  58.325  68.134  1.00  0.00           N
ATOM   2346  CA  ARG A 139      58.300  58.225  66.674  1.00  0.00           C
ATOM   2348  CB  ARG A 139      59.090  59.405  66.044  1.00  0.00           C
ATOM   2351  CG  ARG A 139      58.580  59.775  64.624  1.00  0.00           C
ATOM   2354  CD  ARG A 139      57.390  60.735  64.514  1.00  0.00           C
ATOM   2357  NE  ARG A 139      57.840  62.105  64.934  1.00  0.00           N
ATOM   2359  CZ  ARG A 139      57.740  62.615  66.154  1.00  0.00           C
ATOM   2360  NH1 ARG A 139      57.100  61.965  67.104  1.00  0.00           N
ATOM   2363  NH2 ARG A 139      58.310  63.785  66.384  1.00  0.00           N
ATOM   2366  C   ARG A 139      58.940  56.925  66.184  1.00  0.00           C
ATOM   2367  O   ARG A 139      58.620  56.435  65.114  1.00  0.00           O
ATOM   2368  N   LYS A 140      59.840  56.295  66.974  1.00  0.00           N
ATOM   2370  CA  LYS A 140      60.340  54.965  66.624  1.00  0.00           C
ATOM   2372  CB  LYS A 140      61.650  54.605  67.374  1.00  0.00           C
ATOM   2375  CG  LYS A 140      62.940  55.125  66.714  1.00  0.00           C
ATOM   2378  CD  LYS A 140      63.220  56.635  66.844  1.00  0.00           C
ATOM   2381  CE  LYS A 140      64.540  57.025  66.164  1.00  0.00           C
ATOM   2384  NZ  LYS A 140      64.950  58.395  66.534  1.00  0.00           N
ATOM   2388  C   LYS A 140      59.340  53.835  66.794  1.00  0.00           C
ATOM   2389  O   LYS A 140      59.430  52.795  66.144  1.00  0.00           O
ATOM   2390  N   LEU A 141      58.340  53.985  67.674  1.00  0.00           N
ATOM   2392  CA  LEU A 141      57.390  52.915  67.984  1.00  0.00           C
ATOM   2394  CB  LEU A 141      56.400  53.385  69.084  1.00  0.00           C
ATOM   2397  CG  LEU A 141      56.280  52.535  70.354  1.00  0.00           C
ATOM   2399  CD1 LEU A 141      55.130  53.075  71.224  1.00  0.00           C
ATOM   2403  CD2 LEU A 141      56.080  51.065  70.014  1.00  0.00           C
ATOM   2407  C   LEU A 141      56.620  52.335  66.784  1.00  0.00           C
ATOM   2408  O   LEU A 141      56.490  51.105  66.714  1.00  0.00           O
ATOM   2409  N   PRO A 142      56.110  53.075  65.784  1.00  0.00           N
ATOM   2410  CD  PRO A 142      55.730  54.495  65.864  1.00  0.00           C
ATOM   2413  CA  PRO A 142      55.480  52.445  64.634  1.00  0.00           C
ATOM   2415  CB  PRO A 142      54.750  53.575  63.894  1.00  0.00           C
ATOM   2418  CG  PRO A 142      55.350  54.875  64.444  1.00  0.00           C
ATOM   2421  C   PRO A 142      56.490  51.745  63.744  1.00  0.00           C
ATOM   2422  O   PRO A 142      56.100  50.805  63.044  1.00  0.00           O
ATOM   2423  N   SER A 143      57.770  52.185  63.684  1.00  0.00           N
ATOM   2425  CA  SER A 143      58.800  51.455  62.954  1.00  0.00           C
ATOM   2427  CB  SER A 143      60.080  52.255  62.524  1.00  0.00           C
ATOM   2430  OG  SER A 143      60.920  52.695  63.584  1.00  0.00           O
ATOM   2432  C   SER A 143      59.150  50.115  63.574  1.00  0.00           C
ATOM   2433  O   SER A 143      59.280  49.125  62.854  1.00  0.00           O
ATOM   2434  N   ILE A 144      59.230  50.015  64.914  1.00  0.00           N
ATOM   2436  CA  ILE A 144      59.340  48.735  65.614  1.00  0.00           C
ATOM   2438  CB  ILE A 144      59.430  48.935  67.134  1.00  0.00           C
ATOM   2440  CG2 ILE A 144      59.730  47.595  67.834  1.00  0.00           C
ATOM   2444  CG1 ILE A 144      60.500  49.955  67.574  1.00  0.00           C
ATOM   2447  CD  ILE A 144      60.270  50.395  69.024  1.00  0.00           C
ATOM   2451  C   ILE A 144      58.150  47.815  65.314  1.00  0.00           C
ATOM   2452  O   ILE A 144      58.290  46.665  64.884  1.00  0.00           O
ATOM   2453  N   ARG A 145      56.910  48.295  65.454  1.00  0.00           N
ATOM   2455  CA  ARG A 145      55.720  47.495  65.254  1.00  0.00           C
ATOM   2457  CB  ARG A 145      54.510  48.365  65.614  1.00  0.00           C
ATOM   2460  CG  ARG A 145      53.140  47.665  65.584  1.00  0.00           C
ATOM   2463  CD  ARG A 145      52.850  46.795  66.814  1.00  0.00           C
ATOM   2466  NE  ARG A 145      53.470  45.445  66.664  1.00  0.00           N
ATOM   2468  CZ  ARG A 145      52.910  44.455  65.974  1.00  0.00           C
ATOM   2469  NH1 ARG A 145      51.740  44.595  65.394  1.00  0.00           N
ATOM   2472  NH2 ARG A 145      53.530  43.295  65.874  1.00  0.00           N
ATOM   2475  C   ARG A 145      55.590  46.905  63.844  1.00  0.00           C
ATOM   2476  O   ARG A 145      55.170  45.765  63.644  1.00  0.00           O
ATOM   2477  N   ALA A 146      56.000  47.695  62.844  1.00  0.00           N
ATOM   2479  CA  ALA A 146      56.060  47.255  61.474  1.00  0.00           C
ATOM   2481  CB  ALA A 146      56.120  48.525  60.624  1.00  0.00           C
ATOM   2485  C   ALA A 146      57.220  46.325  61.114  1.00  0.00           C
ATOM   2486  O   ALA A 146      57.140  45.585  60.134  1.00  0.00           O
ATOM   2487  N   ALA A 147      58.310  46.265  61.904  1.00  0.00           N
ATOM   2489  CA  ALA A 147      59.360  45.275  61.714  1.00  0.00           C
ATOM   2491  CB  ALA A 147      60.690  45.835  62.234  1.00  0.00           C
ATOM   2495  C   ALA A 147      59.050  43.965  62.424  1.00  0.00           C
ATOM   2496  O   ALA A 147      59.560  42.905  62.054  1.00  0.00           O
ATOM   2497  N   ASP A 148      58.180  44.005  63.454  1.00  0.00           N
ATOM   2499  CA  ASP A 148      57.780  42.865  64.254  1.00  0.00           C
ATOM   2501  CB  ASP A 148      57.060  43.435  65.484  1.00  0.00           C
ATOM   2504  CG  ASP A 148      56.800  42.365  66.534  1.00  0.00           C
ATOM   2505  OD1 ASP A 148      57.670  41.495  66.724  1.00  0.00           O
ATOM   2506  OD2 ASP A 148      55.780  42.545  67.254  1.00  0.00           O
ATOM   2507  C   ASP A 148      56.850  41.885  63.534  1.00  0.00           C
ATOM   2508  O   ASP A 148      56.750  40.705  63.884  1.00  0.00           O
ATOM   2509  N   ILE A 149      56.130  42.365  62.504  1.00  0.00           N
ATOM   2511  CA  ILE A 149      55.070  41.645  61.824  1.00  0.00           C
ATOM   2513  CB  ILE A 149      54.000  42.625  61.304  1.00  0.00           C
ATOM   2515  CG2 ILE A 149      54.510  43.385  60.054  1.00  0.00           C
ATOM   2519  CG1 ILE A 149      52.630  41.915  61.114  1.00  0.00           C
ATOM   2522  CD  ILE A 149      51.550  42.815  60.504  1.00  0.00           C
ATOM   2526  C   ILE A 149      55.660  40.825  60.674  1.00  0.00           C
ATOM   2527  O   ILE A 149      54.950  40.205  59.884  1.00  0.00           O
ATOM   2528  N   ARG A 150      56.990  40.815  60.564  1.00  0.00           N
ATOM   2530  CA  ARG A 150      57.730  39.915  59.714  1.00  0.00           C
ATOM   2532  CB  ARG A 150      58.890  40.655  59.034  1.00  0.00           C
ATOM   2535  CG  ARG A 150      58.490  41.955  58.324  1.00  0.00           C
ATOM   2538  CD  ARG A 150      59.660  42.475  57.494  1.00  0.00           C
ATOM   2541  NE  ARG A 150      59.710  41.685  56.224  1.00  0.00           N
ATOM   2543  CZ  ARG A 150      60.790  41.495  55.464  1.00  0.00           C
ATOM   2544  NH1 ARG A 150      61.990  41.915  55.834  1.00  0.00           N
ATOM   2547  NH2 ARG A 150      60.670  40.905  54.294  1.00  0.00           N
ATOM   2550  C   ARG A 150      58.320  38.755  60.554  1.00  0.00           C
ATOM   2551  OT1 ARG A 150      57.530  38.105  61.294  1.00  0.00           O
ATOM   2552  OT2 ARG A 150      59.540  38.475  60.444  1.00  0.00           O
ATOM   2553  NH3 POPEB 151      96.110  81.055  65.244  1.00  0.00           N
ATOM   2557  C12 POPEB 151      95.640  81.925  66.384  1.00  0.00           C
ATOM   2560  C11 POPEB 151      94.300  82.615  66.034  1.00  0.00           C
ATOM   2563  P   POPEB 151      92.870  81.025  64.514  1.00  0.00           P
ATOM   2564  O13 POPEB 151      92.860  82.035  63.414  1.00  0.00           O
ATOM   2565  O14 POPEB 151      93.870  79.955  64.404  1.00  0.00           O
ATOM   2566  O11 POPEB 151      91.420  80.445  64.674  1.00  0.00           O
ATOM   2567  O12 POPEB 151      93.200  81.715  65.894  1.00  0.00           O
ATOM   2568  C1  POPEB 151      91.150  79.045  64.544  1.00  0.00           C
ATOM   2571  C2  POPEB 151      89.650  78.835  64.264  1.00  0.00           C
ATOM   2573  O21 POPEB 151      89.340  77.435  64.204  1.00  0.00           O
ATOM   2574  C21 POPEB 151      89.460  76.815  63.054  1.00  0.00           C
ATOM   2575  O22 POPEB 151      90.110  77.155  62.084  1.00  0.00           O
ATOM   2576  C22 POPEB 151      88.550  75.585  63.084  1.00  0.00           C
ATOM   2579  C3  POPEB 151      89.180  79.675  63.024  1.00  0.00           C
ATOM   2582  O31 POPEB 151      87.840  79.365  62.614  1.00  0.00           O
ATOM   2583  C31 POPEB 151      87.330  80.255  61.764  1.00  0.00           C
ATOM   2584  O32 POPEB 151      87.970  81.185  61.284  1.00  0.00           O
ATOM   2585  C32 POPEB 151      85.860  79.945  61.474  1.00  0.00           C
ATOM   2588  C23 POPEB 151      87.050  75.965  63.054  1.00  0.00           C
ATOM   2591  C24 POPEB 151      86.120  74.745  63.144  1.00  0.00           C
ATOM   2594  C25 POPEB 151      84.620  75.075  63.284  1.00  0.00           C
ATOM   2597  C26 POPEB 151      84.120  76.175  62.354  1.00  0.00           C
ATOM   2600  C27 POPEB 151      82.600  76.155  62.114  1.00  0.00           C
ATOM   2603  C28 POPEB 151      82.180  77.115  60.984  1.00  0.00           C
ATOM   2606  C29 POPEB 151      80.730  77.555  61.004  1.00  0.00           C
ATOM   2608 0C21 POPEB 151      79.780  77.145  60.144  1.00  0.00           C
ATOM   2610 1C21 POPEB 151      79.980  76.125  59.064  1.00  0.00           C
ATOM   2613 2C21 POPEB 151      78.780  75.205  58.784  1.00  0.00           C
ATOM   2616 3C21 POPEB 151      77.710  75.855  57.894  1.00  0.00           C
ATOM   2619 4C21 POPEB 151      76.640  74.855  57.434  1.00  0.00           C
ATOM   2622 5C21 POPEB 151      75.660  75.485  56.444  1.00  0.00           C
ATOM   2625 6C21 POPEB 151      74.590  74.495  55.954  1.00  0.00           C
ATOM   2628 7C21 POPEB 151      73.500  75.175  55.114  1.00  0.00           C
ATOM   2631 8C21 POPEB 151      72.410  74.205  54.624  1.00  0.00           C
ATOM   2635  C33 POPEB 151      84.990  81.175  61.774  1.00  0.00           C
ATOM   2638  C34 POPEB 151      83.480  81.005  61.534  1.00  0.00           C
ATOM   2641  C35 POPEB 151      82.950  81.845  60.374  1.00  0.00           C
ATOM   2644  C36 POPEB 151      83.580  81.455  59.044  1.00  0.00           C
ATOM   2647  C37 POPEB 151      83.010  82.255  57.864  1.00  0.00           C
ATOM   2650  C38 POPEB 151      83.510  81.675  56.544  1.00  0.00           C
ATOM   2653  C39 POPEB 151      83.930  82.745  55.534  1.00  0.00           C
ATOM   2656 0C31 POPEB 151      84.530  82.105  54.294  1.00  0.00           C
ATOM   2659 1C31 POPEB 151      85.100  83.105  53.284  1.00  0.00           C
ATOM   2662 2C31 POPEB 151      84.980  82.625  51.834  1.00  0.00           C
ATOM   2665 3C31 POPEB 151      85.860  83.425  50.864  1.00  0.00           C
ATOM   2668 4C31 POPEB 151      87.350  83.075  51.004  1.00  0.00           C
ATOM   2671 5C31 POPEB 151      88.210  83.885  50.044  1.00  0.00           C
ATOM   2674 6C31 POPEB 151      89.720  83.735  50.294  1.00  0.00           C
ATOM   2678  NH3 POPEC 152      61.430  46.665  24.194  1.00  0.00           N
ATOM   2682  C12 POPEC 152      60.680  47.915  23.794  1.00  0.00           C
ATOM   2685  C11 POPEC 152      59.560  48.285  24.804  1.00  0.00           C
ATOM   2688  P   POPEC 152      59.200  50.895  24.544  1.00  0.00           P
ATOM   2689  O13 POPEC 152      60.620  50.915  24.944  1.00  0.00           O
ATOM   2690  O14 POPEC 152      58.810  51.585  23.284  1.00  0.00           O
ATOM   2691  O11 POPEC 152      58.280  51.355  25.754  1.00  0.00           O
ATOM   2692  O12 POPEC 152      58.770  49.385  24.364  1.00  0.00           O
ATOM   2693  C1  POPEC 152      57.180  52.255  25.654  1.00  0.00           C
ATOM   2696  C2  POPEC 152      57.210  53.325  26.804  1.00  0.00           C
ATOM   2698  O21 POPEC 152      56.210  54.335  26.564  1.00  0.00           O
ATOM   2699  C21 POPEC 152      54.950  53.925  26.514  1.00  0.00           C
ATOM   2700  O22 POPEC 152      54.290  53.865  25.484  1.00  0.00           O
ATOM   2701  C22 POPEC 152      54.350  53.845  27.924  1.00  0.00           C
ATOM   2704  C3  POPEC 152      58.620  53.985  26.904  1.00  0.00           C
ATOM   2707  O31 POPEC 152      58.930  54.915  27.974  1.00  0.00           O
ATOM   2708  C31 POPEC 152      58.270  55.065  29.094  1.00  0.00           C
ATOM   2709  O32 POPEC 152      57.160  54.635  29.364  1.00  0.00           O
ATOM   2710  C32 POPEC 152      59.170  55.855  30.054  1.00  0.00           C
ATOM   2713  C23 POPEC 152      54.310  52.445  28.584  1.00  0.00           C
ATOM   2716  C24 POPEC 152      53.010  51.695  28.314  1.00  0.00           C
ATOM   2719  C25 POPEC 152      52.840  50.405  29.134  1.00  0.00           C
ATOM   2722  C26 POPEC 152      52.700  50.635  30.644  1.00  0.00           C
ATOM   2725  C27 POPEC 152      52.230  49.375  31.384  1.00  0.00           C
ATOM   2728  C28 POPEC 152      52.140  49.515  32.924  1.00  0.00           C
ATOM   2731  C29 POPEC 152      51.070  50.475  33.374  1.00  0.00           C
ATOM   2733 0C21 POPEC 152      50.830  50.815  34.654  1.00  0.00           C
ATOM   2735 1C21 POPEC 152      51.550  50.275  35.874  1.00  0.00           C
ATOM   2738 2C21 POPEC 152      50.870  50.745  37.174  1.00  0.00           C
ATOM   2741 3C21 POPEC 152      51.600  50.295  38.444  1.00  0.00           C
ATOM   2744 4C21 POPEC 152      51.040  50.935  39.734  1.00  0.00           C
ATOM   2747 5C21 POPEC 152      49.630  50.475  40.124  1.00  0.00           C
ATOM   2750 6C21 POPEC 152      49.130  51.225  41.374  1.00  0.00           C
ATOM   2753 7C21 POPEC 152      47.730  50.785  41.834  1.00  0.00           C
ATOM   2756 8C21 POPEC 152      47.250  51.535  43.074  1.00  0.00           C
ATOM   2760  C33 POPEC 152      58.620  55.945  31.494  1.00  0.00           C
ATOM   2763  C34 POPEC 152      59.740  56.255  32.504  1.00  0.00           C
ATOM   2766  C35 POPEC 152      59.260  56.245  33.964  1.00  0.00           C
ATOM   2769  C36 POPEC 152      60.420  56.235  34.964  1.00  0.00           C
ATOM   2772  C37 POPEC 152      60.000  55.865  36.394  1.00  0.00           C
ATOM   2775  C38 POPEC 152      61.110  56.135  37.404  1.00  0.00           C
ATOM   2778  C39 POPEC 152      60.820  55.595  38.814  1.00  0.00           C
ATOM   2781 0C31 POPEC 152      61.720  54.415  39.194  1.00  0.00           C
ATOM   2784 1C31 POPEC 152      61.650  54.075  40.694  1.00  0.00           C
ATOM   2787 2C31 POPEC 152      62.600  52.945  41.134  1.00  0.00           C
ATOM   2790 3C31 POPEC 152      64.040  53.135  40.654  1.00  0.00           C
ATOM   2793 4C31 POPEC 152      65.060  52.255  41.374  1.00  0.00           C
ATOM   2796 5C31 POPEC 152      66.440  52.305  40.724  1.00  0.00           C
ATOM   2799 6C31 POPEC 152      67.530  51.615  41.544  1.00  0.00           C
ATOM   2803  NH3 POPED 153     102.670  98.445  19.394  1.00  0.00           N
ATOM   2807  C12 POPED 153     102.460  99.935  19.314  1.00  0.00           C
ATOM   2810  C11 POPED 153     101.000 100.345  19.524  1.00  0.00           C
ATOM   2813  P   POPED 153      99.540 102.495  19.274  1.00  0.00           P
ATOM   2814  O13 POPED 153      99.720 103.875  18.764  1.00  0.00           O
ATOM   2815  O14 POPED 153      98.420 101.705  18.704  1.00  0.00           O
ATOM   2816  O11 POPED 153      99.350 102.595  20.834  1.00  0.00           O
ATOM   2817  O12 POPED 153     100.900 101.715  19.154  1.00  0.00           O
ATOM   2818  C1  POPED 153      98.260 101.955  21.494  1.00  0.00           C
ATOM   2821  C2  POPED 153      98.530 102.025  23.014  1.00  0.00           C
ATOM   2823  O21 POPED 153      97.810 101.065  23.794  1.00  0.00           O
ATOM   2824  C21 POPED 153      96.490 101.105  23.834  1.00  0.00           C
ATOM   2825  O22 POPED 153      95.760 101.625  23.014  1.00  0.00           O
ATOM   2826  C22 POPED 153      96.020 100.415  25.114  1.00  0.00           C
ATOM   2829  C3  POPED 153      98.360 103.445  23.614  1.00  0.00           C
ATOM   2832  O31 POPED 153      98.350 103.375  25.064  1.00  0.00           O
ATOM   2833  C31 POPED 153      99.550 103.075  25.574  1.00  0.00           C
ATOM   2834  O32 POPED 153     100.560 103.725  25.414  1.00  0.00           O
ATOM   2835  C32 POPED 153      99.510 101.715  26.284  1.00  0.00           C
ATOM   2838  C23 POPED 153      95.570 101.425  26.194  1.00  0.00           C
ATOM   2841  C24 POPED 153      95.690 100.825  27.604  1.00  0.00           C
ATOM   2844  C25 POPED 153      95.350 101.825  28.724  1.00  0.00           C
ATOM   2847  C26 POPED 153      95.320 101.205  30.124  1.00  0.00           C
ATOM   2850  C27 POPED 153      96.570 100.425  30.574  1.00  0.00           C
ATOM   2853  C28 POPED 153      96.430  99.955  32.044  1.00  0.00           C
ATOM   2856  C29 POPED 153      97.550  99.045  32.504  1.00  0.00           C
ATOM   2858 0C21 POPED 153      98.340  99.185  33.594  1.00  0.00           C
ATOM   2860 1C21 POPED 153      98.330 100.295  34.614  1.00  0.00           C
ATOM   2863 2C21 POPED 153      98.190  99.775  36.064  1.00  0.00           C
ATOM   2866 3C21 POPED 153      98.340 100.905  37.094  1.00  0.00           C
ATOM   2869 4C21 POPED 153      98.290 100.425  38.554  1.00  0.00           C
ATOM   2872 5C21 POPED 153      98.380 101.585  39.554  1.00  0.00           C
ATOM   2875 6C21 POPED 153      98.490 101.125  41.014  1.00  0.00           C
ATOM   2878 7C21 POPED 153      98.510 102.315  41.984  1.00  0.00           C
ATOM   2881 8C21 POPED 153      98.490 101.885  43.464  1.00  0.00           C
ATOM   2885  C33 POPED 153     100.280 101.665  27.624  1.00  0.00           C
ATOM   2888  C34 POPED 153     100.530 100.215  28.074  1.00  0.00           C
ATOM   2891  C35 POPED 153     101.980  99.775  27.844  1.00  0.00           C
ATOM   2894  C36 POPED 153     102.870 100.045  29.064  1.00  0.00           C
ATOM   2897  C37 POPED 153     104.340  99.695  28.794  1.00  0.00           C
ATOM   2900  C38 POPED 153     105.330 100.275  29.814  1.00  0.00           C
ATOM   2903  C39 POPED 153     105.140  99.825  31.274  1.00  0.00           C
ATOM   2906 0C31 POPED 153     104.260 100.765  32.114  1.00  0.00           C
ATOM   2909 1C31 POPED 153     104.030 100.235  33.534  1.00  0.00           C
ATOM   2912 2C31 POPED 153     105.240 100.425  34.464  1.00  0.00           C
ATOM   2915 3C31 POPED 153     105.240  99.465  35.674  1.00  0.00           C
ATOM   2918 4C31 POPED 153     103.990  99.585  36.564  1.00  0.00           C
ATOM   2921 5C31 POPED 153     104.050  98.685  37.814  1.00  0.00           C
ATOM   2924 6C31 POPED 153     105.110  99.045  38.854  1.00  0.00           C
ATOM   2928  NH3 POPEE 154      -1.120  98.695  13.104  1.00  0.00           N
ATOM   2932  C12 POPEE 154      -1.610  97.805  14.214  1.00  0.00           C
ATOM   2935  C11 POPEE 154      -3.140  97.725  14.234  1.00  0.00           C
ATOM   2938  P   POPEE 154      -3.890  95.445  15.234  1.00  0.00           P
ATOM   2939  O13 POPEE 154      -5.350  95.375  14.984  1.00  0.00           O
ATOM   2940  O14 POPEE 154      -2.920  94.785  14.344  1.00  0.00           O
ATOM   2941  O11 POPEE 154      -3.680  94.975  16.734  1.00  0.00           O
ATOM   2942  O12 POPEE 154      -3.560  96.975  15.374  1.00  0.00           O
ATOM   2943  C1  POPEE 154      -2.370  94.945  17.314  1.00  0.00           C
ATOM   2946  C2  POPEE 154      -2.370  95.365  18.814  1.00  0.00           C
ATOM   2948  O21 POPEE 154      -1.900  96.715  18.974  1.00  0.00           O
ATOM   2949  C21 POPEE 154      -2.780  97.685  18.874  1.00  0.00           C
ATOM   2950  O22 POPEE 154      -3.910  97.615  18.414  1.00  0.00           O
ATOM   2951  C22 POPEE 154      -2.210  98.905  19.584  1.00  0.00           C
ATOM   2954  C3  POPEE 154      -1.490  94.395  19.664  1.00  0.00           C
ATOM   2957  O31 POPEE 154      -1.070  94.925  20.954  1.00  0.00           O
ATOM   2958  C31 POPEE 154       0.160  95.475  20.944  1.00  0.00           C
ATOM   2959  O32 POPEE 154       0.790  95.725  19.944  1.00  0.00           O
ATOM   2960  C32 POPEE 154       0.630  95.755  22.384  1.00  0.00           C
ATOM   2963  C23 POPEE 154      -1.940  98.585  21.074  1.00  0.00           C
ATOM   2966  C24 POPEE 154      -2.020  99.815  21.984  1.00  0.00           C
ATOM   2969  C25 POPEE 154      -2.090  99.425  23.464  1.00  0.00           C
ATOM   2972  C26 POPEE 154      -2.330 100.605  24.414  1.00  0.00           C
ATOM   2975  C27 POPEE 154      -3.710 101.255  24.234  1.00  0.00           C
ATOM   2978  C28 POPEE 154      -3.900 102.475  25.154  1.00  0.00           C
ATOM   2981  C29 POPEE 154      -5.310 103.005  25.094  1.00  0.00           C
ATOM   2983 0C21 POPEE 154      -6.250 102.885  26.054  1.00  0.00           C
ATOM   2985 1C21 POPEE 154      -6.090 102.195  27.384  1.00  0.00           C
ATOM   2988 2C21 POPEE 154      -5.790 100.685  27.304  1.00  0.00           C
ATOM   2991 3C21 POPEE 154      -5.610 100.055  28.684  1.00  0.00           C
ATOM   2994 4C21 POPEE 154      -4.890  98.705  28.604  1.00  0.00           C
ATOM   2997 5C21 POPEE 154      -4.510  98.195  29.994  1.00  0.00           C
ATOM   3000 6C21 POPEE 154      -3.590  96.975  29.964  1.00  0.00           C
ATOM   3003 7C21 POPEE 154      -2.950  96.725  31.334  1.00  0.00           C
ATOM   3006 8C21 POPEE 154      -2.290  95.355  31.474  1.00  0.00           C
ATOM   3010  C33 POPEE 154       2.100  96.265  22.404  1.00  0.00           C
ATOM   3013  C34 POPEE 154       2.570  96.815  23.764  1.00  0.00           C
ATOM   3016  C35 POPEE 154       3.550  95.905  24.524  1.00  0.00           C
ATOM   3019  C36 POPEE 154       4.990  95.885  23.964  1.00  0.00           C
ATOM   3022  C37 POPEE 154       5.920  95.005  24.804  1.00  0.00           C
ATOM   3025  C38 POPEE 154       7.390  95.025  24.344  1.00  0.00           C
ATOM   3028  C39 POPEE 154       8.310  94.295  25.334  1.00  0.00           C
ATOM   3031 0C31 POPEE 154       9.780  94.255  24.884  1.00  0.00           C
ATOM   3034 1C31 POPEE 154      10.630  93.315  25.764  1.00  0.00           C
ATOM   3037 2C31 POPEE 154      12.070  93.145  25.254  1.00  0.00           C
ATOM   3040 3C31 POPEE 154      13.050  94.205  25.774  1.00  0.00           C
ATOM   3043 4C31 POPEE 154      13.990  93.675  26.864  1.00  0.00           C
ATOM   3046 5C31 POPEE 154      15.170  94.625  27.144  1.00  0.00           C
ATOM   3049 6C31 POPEE 154      16.170  94.065  28.154  1.00  0.00           C
ATOM   3053  NH3 POPEF 155      97.040  53.025  23.514  1.00  0.00           N
ATOM   3057  C12 POPEF 155      96.840  52.925  22.024  1.00  0.00           C
ATOM   3060  C11 POPEF 155      95.580  53.645  21.504  1.00  0.00           C
ATOM   3063  P   POPEF 155      94.570  55.875  22.444  1.00  0.00           P
ATOM   3064  O13 POPEF 155      94.930  57.305  22.494  1.00  0.00           O
ATOM   3065  O14 POPEF 155      93.190  55.565  21.994  1.00  0.00           O
ATOM   3066  O11 POPEF 155      94.810  55.235  23.864  1.00  0.00           O
ATOM   3067  O12 POPEF 155      95.670  55.075  21.634  1.00  0.00           O
ATOM   3068  C1  POPEF 155      95.430  55.985  24.904  1.00  0.00           C
ATOM   3071  C2  POPEF 155      94.350  56.405  25.924  1.00  0.00           C
ATOM   3073  O21 POPEF 155      94.750  57.035  27.144  1.00  0.00           O
ATOM   3074  C21 POPEF 155      95.880  57.645  27.364  1.00  0.00           C
ATOM   3075  O22 POPEF 155      96.880  57.695  26.674  1.00  0.00           O
ATOM   3076  C22 POPEF 155      95.700  58.435  28.674  1.00  0.00           C
ATOM   3079  C3  POPEF 155      93.470  55.175  26.284  1.00  0.00           C
ATOM   3082  O31 POPEF 155      92.440  55.555  27.204  1.00  0.00           O
ATOM   3083  C31 POPEF 155      92.220  54.715  28.214  1.00  0.00           C
ATOM   3084  O32 POPEF 155      92.570  53.545  28.254  1.00  0.00           O
ATOM   3085  C32 POPEF 155      91.480  55.505  29.294  1.00  0.00           C
ATOM   3088  C23 POPEF 155      96.680  58.045  29.804  1.00  0.00           C
ATOM   3091  C24 POPEF 155      96.120  58.475  31.174  1.00  0.00           C
ATOM   3094  C25 POPEF 155      96.820  57.865  32.394  1.00  0.00           C
ATOM   3097  C26 POPEF 155      98.240  58.405  32.624  1.00  0.00           C
ATOM   3100  C27 POPEF 155      98.640  58.455  34.104  1.00  0.00           C
ATOM   3103  C28 POPEF 155     100.020  59.115  34.294  1.00  0.00           C
ATOM   3106  C29 POPEF 155     100.450  59.115  35.734  1.00  0.00           C
ATOM   3108 0C21 POPEF 155     101.630  58.675  36.194  1.00  0.00           C
ATOM   3110 1C21 POPEF 155     102.750  58.095  35.354  1.00  0.00           C
ATOM   3113 2C21 POPEF 155     103.910  57.605  36.234  1.00  0.00           C
ATOM   3116 3C21 POPEF 155     103.560  56.355  37.054  1.00  0.00           C
ATOM   3119 4C21 POPEF 155     104.440  56.195  38.304  1.00  0.00           C
ATOM   3122 5C21 POPEF 155     103.850  55.165  39.274  1.00  0.00           C
ATOM   3125 6C21 POPEF 155     104.460  55.235  40.674  1.00  0.00           C
ATOM   3128 7C21 POPEF 155     103.640  54.455  41.704  1.00  0.00           C
ATOM   3131 8C21 POPEF 155     104.110  54.685  43.144  1.00  0.00           C
ATOM   3135  C33 POPEF 155      90.980  54.625  30.464  1.00  0.00           C
ATOM   3138  C34 POPEF 155      91.800  54.765  31.754  1.00  0.00           C
ATOM   3141  C35 POPEF 155      91.770  56.185  32.344  1.00  0.00           C
ATOM   3144  C36 POPEF 155      91.490  56.165  33.854  1.00  0.00           C
ATOM   3147  C37 POPEF 155      91.800  57.495  34.554  1.00  0.00           C
ATOM   3150  C38 POPEF 155      91.420  57.455  36.044  1.00  0.00           C
ATOM   3153  C39 POPEF 155      92.320  58.305  36.944  1.00  0.00           C
ATOM   3156 0C31 POPEF 155      92.210  59.815  36.674  1.00  0.00           C
ATOM   3159 1C31 POPEF 155      93.060  60.655  37.624  1.00  0.00           C
ATOM   3162 2C31 POPEF 155      93.010  62.155  37.304  1.00  0.00           C
ATOM   3165 3C31 POPEF 155      94.040  62.985  38.074  1.00  0.00           C
ATOM   3168 4C31 POPEF 155      93.760  63.115  39.574  1.00  0.00           C
ATOM   3171 5C31 POPEF 155      94.800  63.995  40.284  1.00  0.00           C
ATOM   3174 6C31 POPEF 155      94.540  64.135  41.784  1.00  0.00           C
ATOM   3178  NH3 POPEG 156      71.510 108.755  19.594  1.00  0.00           N
ATOM   3182  C12 POPEG 156      71.070 107.435  19.074  1.00  0.00           C
ATOM   3185  C11 POPEG 156      70.390 106.645  20.184  1.00  0.00           C
ATOM   3188  P   POPEG 156      69.040 104.445  19.724  1.00  0.00           P
ATOM   3189  O13 POPEG 156      68.790 104.065  21.124  1.00  0.00           O
ATOM   3190  O14 POPEG 156      67.980 105.125  18.954  1.00  0.00           O
ATOM   3191  O11 POPEG 156      69.550 103.215  18.904  1.00  0.00           O
ATOM   3192  O12 POPEG 156      70.350 105.295  19.734  1.00  0.00           O
ATOM   3193  C1  POPEG 156      68.800 102.025  18.724  1.00  0.00           C
ATOM   3196  C2  POPEG 156      69.260 100.975  19.754  1.00  0.00           C
ATOM   3198  O21 POPEG 156      68.430 100.995  20.934  1.00  0.00           O
ATOM   3199  C21 POPEG 156      67.360 100.245  20.874  1.00  0.00           C
ATOM   3200  O22 POPEG 156      67.060  99.495  19.964  1.00  0.00           O
ATOM   3201  C22 POPEG 156      66.600 100.375  22.204  1.00  0.00           C
ATOM   3204  C3  POPEG 156      70.740 101.215  20.174  1.00  0.00           C
ATOM   3207  O31 POPEG 156      71.260 100.125  20.934  1.00  0.00           O
ATOM   3208  C31 POPEG 156      70.700  99.925  22.124  1.00  0.00           C
ATOM   3209  O32 POPEG 156      70.220  98.845  22.444  1.00  0.00           O
ATOM   3210  C32 POPEG 156      70.870 101.065  23.114  1.00  0.00           C
ATOM   3213  C23 POPEG 156      66.630 101.815  22.784  1.00  0.00           C
ATOM   3216  C24 POPEG 156      65.590 102.025  23.904  1.00  0.00           C
ATOM   3219  C25 POPEG 156      65.700 103.395  24.604  1.00  0.00           C
ATOM   3222  C26 POPEG 156      64.540 103.575  25.594  1.00  0.00           C
ATOM   3225  C27 POPEG 156      64.550 104.785  26.534  1.00  0.00           C
ATOM   3228  C28 POPEG 156      63.240 104.895  27.364  1.00  0.00           C
ATOM   3231  C29 POPEG 156      63.060 103.785  28.374  1.00  0.00           C
ATOM   3233 0C21 POPEG 156      62.870 103.885  29.704  1.00  0.00           C
ATOM   3235 1C21 POPEG 156      62.760 105.135  30.534  1.00  0.00           C
ATOM   3238 2C21 POPEG 156      61.290 105.485  30.874  1.00  0.00           C
ATOM   3241 3C21 POPEG 156      61.060 106.085  32.274  1.00  0.00           C
ATOM   3244 4C21 POPEG 156      60.600 105.035  33.304  1.00  0.00           C
ATOM   3247 5C21 POPEG 156      61.740 104.215  33.914  1.00  0.00           C
ATOM   3250 6C21 POPEG 156      61.420 102.715  34.004  1.00  0.00           C
ATOM   3253 7C21 POPEG 156      62.620 101.895  34.484  1.00  0.00           C
ATOM   3256 8C21 POPEG 156      62.510 100.405  34.154  1.00  0.00           C
ATOM   3260  C33 POPEG 156      72.340 101.145  23.554  1.00  0.00           C
ATOM   3263  C34 POPEG 156      72.640 101.935  24.824  1.00  0.00           C
ATOM   3266  C35 POPEG 156      71.990 101.325  26.074  1.00  0.00           C
ATOM   3269  C36 POPEG 156      72.600 101.915  27.354  1.00  0.00           C
ATOM   3272  C37 POPEG 156      71.760 101.615  28.604  1.00  0.00           C
ATOM   3275  C38 POPEG 156      72.220 102.475  29.774  1.00  0.00           C
ATOM   3278  C39 POPEG 156      71.420 102.255  31.064  1.00  0.00           C
ATOM   3281 0C31 POPEG 156      71.720 103.375  32.054  1.00  0.00           C
ATOM   3284 1C31 POPEG 156      71.060 103.195  33.424  1.00  0.00           C
ATOM   3287 2C31 POPEG 156      71.320 104.425  34.294  1.00  0.00           C
ATOM   3290 3C31 POPEG 156      70.870 104.245  35.744  1.00  0.00           C
ATOM   3293 4C31 POPEG 156      71.890 103.425  36.554  1.00  0.00           C
ATOM   3296 5C31 POPEG 156      71.420 103.225  37.994  1.00  0.00           C
ATOM   3299 6C31 POPEG 156      72.500 102.685  38.924  1.00  0.00           C
ATOM   3303  NH3 POPEH 157      43.840  26.565  21.104  1.00  0.00           N
ATOM   3307  C12 POPEH 157      43.220  25.635  20.084  1.00  0.00           C
ATOM   3310  C11 POPEH 157      44.000  24.325  19.954  1.00  0.00           C
ATOM   3313  P   POPEH 157      46.670  24.565  19.894  1.00  0.00           P
ATOM   3314  O13 POPEH 157      47.620  24.485  18.774  1.00  0.00           O
ATOM   3315  O14 POPEH 157      46.780  25.735  20.784  1.00  0.00           O
ATOM   3316  O11 POPEH 157      46.670  23.245  20.774  1.00  0.00           O
ATOM   3317  O12 POPEH 157      45.230  24.545  19.274  1.00  0.00           O
ATOM   3318  C1  POPEH 157      46.610  23.345  22.214  1.00  0.00           C
ATOM   3321  C2  POPEH 157      47.140  22.055  22.914  1.00  0.00           C
ATOM   3323  O21 POPEH 157      46.270  21.585  23.974  1.00  0.00           O
ATOM   3324  C21 POPEH 157      46.040  22.395  24.984  1.00  0.00           C
ATOM   3325  O22 POPEH 157      46.420  23.555  25.074  1.00  0.00           O
ATOM   3326  C22 POPEH 157      45.110  21.705  25.974  1.00  0.00           C
ATOM   3329  C3  POPEH 157      48.620  22.195  23.394  1.00  0.00           C
ATOM   3332  O31 POPEH 157      49.010  21.005  24.124  1.00  0.00           O
ATOM   3333  C31 POPEH 157      49.890  21.165  25.114  1.00  0.00           C
ATOM   3334  O32 POPEH 157      50.530  22.165  25.354  1.00  0.00           O
ATOM   3335  C32 POPEH 157      49.830  19.875  25.934  1.00  0.00           C
ATOM   3338  C23 POPEH 157      44.720  22.655  27.124  1.00  0.00           C
ATOM   3341  C24 POPEH 157      43.680  22.045  28.074  1.00  0.00           C
ATOM   3344  C25 POPEH 157      43.120  23.095  29.034  1.00  0.00           C
ATOM   3347  C26 POPEH 157      42.280  22.485  30.164  1.00  0.00           C
ATOM   3350  C27 POPEH 157      41.300  23.495  30.784  1.00  0.00           C
ATOM   3353  C28 POPEH 157      40.660  23.035  32.104  1.00  0.00           C
ATOM   3356  C29 POPEH 157      40.010  21.675  32.014  1.00  0.00           C
ATOM   3358 0C21 POPEH 157      40.110  20.665  32.904  1.00  0.00           C
ATOM   3360 1C21 POPEH 157      40.880  20.655  34.194  1.00  0.00           C
ATOM   3363 2C21 POPEH 157      39.980  20.725  35.444  1.00  0.00           C
ATOM   3366 3C21 POPEH 157      40.810  20.655  36.724  1.00  0.00           C
ATOM   3369 4C21 POPEH 157      40.000  20.785  38.024  1.00  0.00           C
ATOM   3372 5C21 POPEH 157      40.930  20.575  39.234  1.00  0.00           C
ATOM   3375 6C21 POPEH 157      40.280  20.745  40.604  1.00  0.00           C
ATOM   3378 7C21 POPEH 157      41.300  20.475  41.714  1.00  0.00           C
ATOM   3381 8C21 POPEH 157      40.760  20.575  43.144  1.00  0.00           C
ATOM   3385  C33 POPEH 157      50.720  19.825  27.194  1.00  0.00           C
ATOM   3388  C34 POPEH 157      50.300  18.605  28.024  1.00  0.00           C
ATOM   3391  C35 POPEH 157      51.090  18.395  29.314  1.00  0.00           C
ATOM   3394  C36 POPEH 157      50.930  19.555  30.294  1.00  0.00           C
ATOM   3397  C37 POPEH 157      51.250  19.185  31.744  1.00  0.00           C
ATOM   3400  C38 POPEH 157      51.020  20.385  32.674  1.00  0.00           C
ATOM   3403  C39 POPEH 157      51.210  20.065  34.154  1.00  0.00           C
ATOM   3406 0C31 POPEH 157      49.980  19.395  34.784  1.00  0.00           C
ATOM   3409 1C31 POPEH 157      50.170  19.195  36.284  1.00  0.00           C
ATOM   3412 2C31 POPEH 157      48.890  18.715  36.994  1.00  0.00           C
ATOM   3415 3C31 POPEH 157      49.090  18.445  38.484  1.00  0.00           C
ATOM   3418 4C31 POPEH 157      50.130  17.345  38.754  1.00  0.00           C
ATOM   3421 5C31 POPEH 157      50.280  17.005  40.234  1.00  0.00           C
ATOM   3424 6C31 POPEH 157      51.320  15.915  40.464  1.00  0.00           C
ATOM   3428  NH3 POPEI 158      14.090 124.965  21.594  1.00  0.00           N
ATOM   3432  C12 POPEI 158      13.060 125.945  22.044  1.00  0.00           C
ATOM   3435  C11 POPEI 158      13.470 127.355  21.634  1.00  0.00           C
ATOM   3438  P   POPEI 158      13.020 128.905  23.704  1.00  0.00           P
ATOM   3439  O13 POPEI 158      13.250 130.325  23.444  1.00  0.00           O
ATOM   3440  O14 POPEI 158      12.050 128.475  24.724  1.00  0.00           O
ATOM   3441  O11 POPEI 158      14.420 128.255  24.054  1.00  0.00           O
ATOM   3442  O12 POPEI 158      12.630 128.255  22.324  1.00  0.00           O
ATOM   3443  C1  POPEI 158      15.270 128.965  24.974  1.00  0.00           C
ATOM   3446  C2  POPEI 158      14.750 128.835  26.424  1.00  0.00           C
ATOM   3448  O21 POPEI 158      15.670 129.535  27.274  1.00  0.00           O
ATOM   3449  C21 POPEI 158      15.250 130.045  28.454  1.00  0.00           C
ATOM   3450  O22 POPEI 158      16.020 130.325  29.364  1.00  0.00           O
ATOM   3451  C22 POPEI 158      13.760 130.375  28.534  1.00  0.00           C
ATOM   3454  C3  POPEI 158      14.620 127.355  26.864  1.00  0.00           C
ATOM   3457  O31 POPEI 158      14.630 127.265  28.294  1.00  0.00           O
ATOM   3458  C31 POPEI 158      13.990 126.355  29.034  1.00  0.00           C
ATOM   3459  O32 POPEI 158      13.890 126.465  30.244  1.00  0.00           O
ATOM   3460  C32 POPEI 158      13.440 125.145  28.294  1.00  0.00           C
ATOM   3463  C23 POPEI 158      13.430 131.265  29.744  1.00  0.00           C
ATOM   3466  C24 POPEI 158      12.120 132.035  29.574  1.00  0.00           C
ATOM   3469  C25 POPEI 158      11.920 133.145  30.614  1.00  0.00           C
ATOM   3472  C26 POPEI 158      11.690 132.625  32.044  1.00  0.00           C
ATOM   3475  C27 POPEI 158      11.420 133.775  33.034  1.00  0.00           C
ATOM   3478  C28 POPEI 158      10.640 133.355  34.294  1.00  0.00           C
ATOM   3481  C29 POPEI 158      11.440 132.535  35.274  1.00  0.00           C
ATOM   3483 0C21 POPEI 158      11.870 132.945  36.484  1.00  0.00           C
ATOM   3485 1C21 POPEI 158      11.690 134.325  37.074  1.00  0.00           C
ATOM   3488 2C21 POPEI 158      12.530 134.545  38.354  1.00  0.00           C
ATOM   3491 3C21 POPEI 158      14.050 134.485  38.124  1.00  0.00           C
ATOM   3494 4C21 POPEI 158      14.870 134.835  39.374  1.00  0.00           C
ATOM   3497 5C21 POPEI 158      16.380 134.735  39.104  1.00  0.00           C
ATOM   3500 6C21 POPEI 158      17.250 135.155  40.304  1.00  0.00           C
ATOM   3503 7C21 POPEI 158      17.640 133.975  41.214  1.00  0.00           C
ATOM   3506 8C21 POPEI 158      18.530 134.385  42.384  1.00  0.00           C
ATOM   3510  C33 POPEI 158      12.470 124.345  29.214  1.00  0.00           C
ATOM   3513  C34 POPEI 158      12.360 122.855  28.874  1.00  0.00           C
ATOM   3516  C35 POPEI 158      13.560 122.035  29.384  1.00  0.00           C
ATOM   3519  C36 POPEI 158      13.130 120.705  30.034  1.00  0.00           C
ATOM   3522  C37 POPEI 158      14.330 119.815  30.364  1.00  0.00           C
ATOM   3525  C38 POPEI 158      14.060 118.755  31.444  1.00  0.00           C
ATOM   3528  C39 POPEI 158      13.980 119.335  32.854  1.00  0.00           C
ATOM   3531 0C31 POPEI 158      14.340 118.315  33.944  1.00  0.00           C
ATOM   3534 1C31 POPEI 158      14.190 118.865  35.364  1.00  0.00           C
ATOM   3537 2C31 POPEI 158      15.030 118.105  36.404  1.00  0.00           C
ATOM   3540 3C31 POPEI 158      14.820 118.615  37.834  1.00  0.00           C
ATOM   3543 4C31 POPEI 158      13.640 117.925  38.544  1.00  0.00           C
ATOM   3546 5C31 POPEI 158      13.320 118.535  39.914  1.00  0.00           C
ATOM   3549 6C31 POPEI 158      12.300 117.725  40.714  1.00  0.00           C
ATOM   3553  NH3 POPEJ 159      72.560  96.855  64.894  1.00  0.00           N
ATOM   3557  C12 POPEJ 159      71.090  96.745  64.624  1.00  0.00           C
ATOM   3560  C11 POPEJ 159      70.300  97.455  65.724  1.00  0.00           C
ATOM   3563  P   POPEJ 159      68.190  98.555  64.664  1.00  0.00           P
ATOM   3564  O13 POPEJ 159      69.000  99.775  64.794  1.00  0.00           O
ATOM   3565  O14 POPEJ 159      66.770  98.675  65.084  1.00  0.00           O
ATOM   3566  O11 POPEJ 159      68.260  98.085  63.164  1.00  0.00           O
ATOM   3567  O12 POPEJ 159      68.890  97.375  65.454  1.00  0.00           O
ATOM   3568  C1  POPEJ 159      67.440  97.105  62.544  1.00  0.00           C
ATOM   3571  C2  POPEJ 159      67.950  95.645  62.724  1.00  0.00           C
ATOM   3573  O21 POPEJ 159      69.290  95.405  62.234  1.00  0.00           O
ATOM   3574  C21 POPEJ 159      69.680  96.045  61.144  1.00  0.00           C
ATOM   3575  O22 POPEJ 159      70.300  97.085  61.124  1.00  0.00           O
ATOM   3576  C22 POPEJ 159      69.350  95.195  59.924  1.00  0.00           C
ATOM   3579  C3  POPEJ 159      66.940  94.625  62.104  1.00  0.00           C
ATOM   3582  O31 POPEJ 159      67.480  93.305  62.064  1.00  0.00           O
ATOM   3583  C31 POPEJ 159      66.900  92.295  61.364  1.00  0.00           C
ATOM   3584  O32 POPEJ 159      67.350  91.155  61.414  1.00  0.00           O
ATOM   3585  C32 POPEJ 159      65.750  92.685  60.414  1.00  0.00           C
ATOM   3588  C23 POPEJ 159      70.580  95.045  59.014  1.00  0.00           C
ATOM   3591  C24 POPEJ 159      70.320  93.995  57.934  1.00  0.00           C
ATOM   3594  C25 POPEJ 159      71.510  93.785  57.004  1.00  0.00           C
ATOM   3597  C26 POPEJ 159      71.590  94.875  55.934  1.00  0.00           C
ATOM   3600  C27 POPEJ 159      72.580  94.515  54.804  1.00  0.00           C
ATOM   3603  C28 POPEJ 159      72.440  95.425  53.564  1.00  0.00           C
ATOM   3606  C29 POPEJ 159      71.110  95.245  52.884  1.00  0.00           C
ATOM   3608 0C21 POPEJ 159      70.650  96.005  51.864  1.00  0.00           C
ATOM   3610 1C21 POPEJ 159      71.360  97.165  51.214  1.00  0.00           C
ATOM   3613 2C21 POPEJ 159      70.560  98.465  51.414  1.00  0.00           C
ATOM   3616 3C21 POPEJ 159      70.590  98.965  52.864  1.00  0.00           C
ATOM   3619 4C21 POPEJ 159      69.530 100.035  53.164  1.00  0.00           C
ATOM   3622 5C21 POPEJ 159      68.120  99.455  53.334  1.00  0.00           C
ATOM   3625 6C21 POPEJ 159      67.100 100.525  53.744  1.00  0.00           C
ATOM   3628 7C21 POPEJ 159      65.820  99.945  54.354  1.00  0.00           C
ATOM   3631 8C21 POPEJ 159      64.910 101.005  54.984  1.00  0.00           C
ATOM   3635  C33 POPEJ 159      66.240  92.875  58.954  1.00  0.00           C
ATOM   3638  C34 POPEJ 159      66.140  91.585  58.124  1.00  0.00           C
ATOM   3641  C35 POPEJ 159      67.150  91.475  56.954  1.00  0.00           C
ATOM   3644  C36 POPEJ 159      66.840  92.315  55.704  1.00  0.00           C
ATOM   3647  C37 POPEJ 159      67.890  92.035  54.614  1.00  0.00           C
ATOM   3650  C38 POPEJ 159      67.640  92.685  53.234  1.00  0.00           C
ATOM   3653  C39 POPEJ 159      68.700  92.225  52.214  1.00  0.00           C
ATOM   3656 0C31 POPEJ 159      68.620  92.885  50.834  1.00  0.00           C
ATOM   3659 1C31 POPEJ 159      69.800  92.445  49.934  1.00  0.00           C
ATOM   3662 2C31 POPEJ 159      69.930  93.215  48.614  1.00  0.00           C
ATOM   3665 3C31 POPEJ 159      71.060  92.665  47.734  1.00  0.00           C
ATOM   3668 4C31 POPEJ 159      71.190  93.395  46.384  1.00  0.00           C
ATOM   3671 5C31 POPEJ 159      72.360  92.875  45.534  1.00  0.00           C
ATOM   3674 6C31 POPEJ 159      72.460  93.535  44.154  1.00  0.00           C
ATOM   3678  NH3 POPEK 160      90.450  89.095  21.334  1.00  0.00           N
ATOM   3682  C12 POPEK 160      89.810  89.735  20.144  1.00  0.00           C
ATOM   3685  C11 POPEK 160      88.330  89.895  20.454  1.00  0.00           C
ATOM   3688  P   POPEK 160      86.450  88.285  21.324  1.00  0.00           P
ATOM   3689  O13 POPEK 160      85.330  88.265  20.354  1.00  0.00           O
ATOM   3690  O14 POPEK 160      86.700  87.035  22.094  1.00  0.00           O
ATOM   3691  O11 POPEK 160      86.290  89.535  22.274  1.00  0.00           O
ATOM   3692  O12 POPEK 160      87.750  88.605  20.534  1.00  0.00           O
ATOM   3693  C1  POPEK 160      85.030  90.155  22.534  1.00  0.00           C
ATOM   3696  C2  POPEK 160      84.570  89.775  23.954  1.00  0.00           C
ATOM   3698  O21 POPEK 160      83.440  90.555  24.404  1.00  0.00           O
ATOM   3699  C21 POPEK 160      83.700  91.775  24.844  1.00  0.00           C
ATOM   3700  O22 POPEK 160      84.630  92.485  24.494  1.00  0.00           O
ATOM   3701  C22 POPEK 160      82.670  92.095  25.914  1.00  0.00           C
ATOM   3704  C3  POPEK 160      85.760  89.805  24.964  1.00  0.00           C
ATOM   3707  O31 POPEK 160      85.260  89.615  26.304  1.00  0.00           O
ATOM   3708  C31 POPEK 160      85.700  90.455  27.234  1.00  0.00           C
ATOM   3709  O32 POPEK 160      86.620  91.245  27.124  1.00  0.00           O
ATOM   3710  C32 POPEK 160      84.840  90.285  28.474  1.00  0.00           C
ATOM   3713  C23 POPEK 160      82.960  93.415  26.674  1.00  0.00           C
ATOM   3716  C24 POPEK 160      82.130  93.545  27.964  1.00  0.00           C
ATOM   3719  C25 POPEK 160      81.410  94.895  28.124  1.00  0.00           C
ATOM   3722  C26 POPEK 160      80.170  95.065  27.224  1.00  0.00           C
ATOM   3725  C27 POPEK 160      79.320  96.305  27.554  1.00  0.00           C
ATOM   3728  C28 POPEK 160      78.090  96.535  26.634  1.00  0.00           C
ATOM   3731  C29 POPEK 160      77.000  95.475  26.684  1.00  0.00           C
ATOM   3733 0C21 POPEK 160      75.710  95.585  27.094  1.00  0.00           C
ATOM   3735 1C21 POPEK 160      75.010  96.825  27.614  1.00  0.00           C
ATOM   3738 2C21 POPEK 160      73.900  96.575  28.674  1.00  0.00           C
ATOM   3741 3C21 POPEK 160      74.470  96.205  30.044  1.00  0.00           C
ATOM   3744 4C21 POPEK 160      73.540  96.315  31.264  1.00  0.00           C
ATOM   3747 5C21 POPEK 160      74.280  95.875  32.544  1.00  0.00           C
ATOM   3750 6C21 POPEK 160      73.600  96.125  33.894  1.00  0.00           C
ATOM   3753 7C21 POPEK 160      74.320  95.365  35.014  1.00  0.00           C
ATOM   3756 8C21 POPEK 160      73.730  95.575  36.414  1.00  0.00           C
ATOM   3760  C33 POPEK 160      85.160  91.345  29.554  1.00  0.00           C
ATOM   3763  C34 POPEK 160      84.160  91.245  30.724  1.00  0.00           C
ATOM   3766  C35 POPEK 160      84.730  91.755  32.044  1.00  0.00           C
ATOM   3769  C36 POPEK 160      85.800  90.815  32.624  1.00  0.00           C
ATOM   3772  C37 POPEK 160      86.300  91.275  33.994  1.00  0.00           C
ATOM   3775  C38 POPEK 160      87.440  90.395  34.524  1.00  0.00           C
ATOM   3778  C39 POPEK 160      88.270  91.115  35.594  1.00  0.00           C
ATOM   3781 0C31 POPEK 160      87.560  91.245  36.944  1.00  0.00           C
ATOM   3784 1C31 POPEK 160      87.830  90.035  37.834  1.00  0.00           C
ATOM   3787 2C31 POPEK 160      87.230  90.175  39.234  1.00  0.00           C
ATOM   3790 3C31 POPEK 160      87.630  89.025  40.184  1.00  0.00           C
ATOM   3793 4C31 POPEK 160      89.150  88.855  40.344  1.00  0.00           C
ATOM   3796 5C31 POPEK 160      89.530  87.695  41.284  1.00  0.00           C
ATOM   3799 6C31 POPEK 160      90.940  87.175  41.014  1.00  0.00           C
ATOM   3803  NH3 POPEL 161      97.920   9.205  21.634  1.00  0.00           N
ATOM   3807  C12 POPEL 161      97.730   8.525  20.294  1.00  0.00           C
ATOM   3810  C11 POPEL 161      97.310   7.055  20.454  1.00  0.00           C
ATOM   3813  P   POPEL 161      96.510   4.925  19.224  1.00  0.00           P
ATOM   3814  O13 POPEL 161      95.380   4.645  18.294  1.00  0.00           O
ATOM   3815  O14 POPEL 161      97.670   4.005  19.174  1.00  0.00           O
ATOM   3816  O11 POPEL 161      95.880   4.865  20.634  1.00  0.00           O
ATOM   3817  O12 POPEL 161      96.950   6.455  19.184  1.00  0.00           O
ATOM   3818  C1  POPEL 161      95.710   3.665  21.364  1.00  0.00           C
ATOM   3821  C2  POPEL 161      94.390   3.805  22.134  1.00  0.00           C
ATOM   3823  O21 POPEL 161      94.420   4.505  23.384  1.00  0.00           O
ATOM   3824  C21 POPEL 161      95.390   5.275  23.834  1.00  0.00           C
ATOM   3825  O22 POPEL 161      96.480   5.495  23.344  1.00  0.00           O
ATOM   3826  C22 POPEL 161      94.890   5.865  25.154  1.00  0.00           C
ATOM   3829  C3  POPEL 161      93.690   2.445  22.304  1.00  0.00           C
ATOM   3832  O31 POPEL 161      93.800   1.925  23.634  1.00  0.00           O
ATOM   3833  C31 POPEL 161      94.920   1.305  23.964  1.00  0.00           C
ATOM   3834  O32 POPEL 161      95.920   1.225  23.284  1.00  0.00           O
ATOM   3835  C32 POPEL 161      94.700   0.695  25.344  1.00  0.00           C
ATOM   3838  C23 POPEL 161      95.980   5.885  26.254  1.00  0.00           C
ATOM   3841  C24 POPEL 161      95.370   6.455  27.534  1.00  0.00           C
ATOM   3844  C25 POPEL 161      96.310   6.645  28.734  1.00  0.00           C
ATOM   3847  C26 POPEL 161      95.450   7.005  29.964  1.00  0.00           C
ATOM   3850  C27 POPEL 161      96.180   7.095  31.304  1.00  0.00           C
ATOM   3853  C28 POPEL 161      95.210   7.005  32.494  1.00  0.00           C
ATOM   3856  C29 POPEL 161      95.930   7.215  33.794  1.00  0.00           C
ATOM   3858 0C21 POPEL 161      95.620   8.135  34.714  1.00  0.00           C
ATOM   3860 1C21 POPEL 161      94.520   9.165  34.604  1.00  0.00           C
ATOM   3863 2C21 POPEL 161      94.900  10.485  35.304  1.00  0.00           C
ATOM   3866 3C21 POPEL 161      94.890  10.355  36.844  1.00  0.00           C
ATOM   3869 4C21 POPEL 161      95.760  11.395  37.544  1.00  0.00           C
ATOM   3872 5C21 POPEL 161      96.090  11.005  38.984  1.00  0.00           C
ATOM   3875 6C21 POPEL 161      97.260  11.825  39.544  1.00  0.00           C
ATOM   3878 7C21 POPEL 161      97.710  11.305  40.914  1.00  0.00           C
ATOM   3881 8C21 POPEL 161      98.940  12.025  41.444  1.00  0.00           C
ATOM   3885  C33 POPEL 161      94.700   1.755  26.474  1.00  0.00           C
ATOM   3888  C34 POPEL 161      93.780   1.435  27.654  1.00  0.00           C
ATOM   3891  C35 POPEL 161      93.860  -0.005  28.204  1.00  0.00           C
ATOM   3894  C36 POPEL 161      95.250  -0.375  28.754  1.00  0.00           C
ATOM   3897  C37 POPEL 161      95.330  -1.845  29.204  1.00  0.00           C
ATOM   3900  C38 POPEL 161      96.660  -2.175  29.904  1.00  0.00           C
ATOM   3903  C39 POPEL 161      96.690  -1.765  31.384  1.00  0.00           C
ATOM   3906 0C31 POPEL 161      96.110  -2.845  32.314  1.00  0.00           C
ATOM   3909 1C31 POPEL 161      95.800  -2.295  33.714  1.00  0.00           C
ATOM   3912 2C31 POPEL 161      94.970  -3.275  34.574  1.00  0.00           C
ATOM   3915 3C31 POPEL 161      95.770  -4.475  35.094  1.00  0.00           C
ATOM   3918 4C31 POPEL 161      96.740  -4.105  36.234  1.00  0.00           C
ATOM   3921 5C31 POPEL 161      97.970  -5.025  36.284  1.00  0.00           C
ATOM   3924 6C31 POPEL 161      99.040  -4.545  37.274  1.00  0.00           C
ATOM   3928  NH3 POPEM 162      91.750 105.375  19.544  1.00  0.00           N
ATOM   3932  C12 POPEM 162      90.370 104.765  19.634  1.00  0.00           C
ATOM   3935  C11 POPEM 162      89.960 104.495  21.094  1.00  0.00           C
ATOM   3938  P   POPEM 162      88.280 102.475  21.364  1.00  0.00           P
ATOM   3939  O13 POPEM 162      87.850 101.895  20.084  1.00  0.00           O
ATOM   3940  O14 POPEM 162      89.410 101.765  22.004  1.00  0.00           O
ATOM   3941  O11 POPEM 162      87.080 102.495  22.384  1.00  0.00           O
ATOM   3942  O12 POPEM 162      88.620 104.005  21.164  1.00  0.00           O
ATOM   3943  C1  POPEM 162      85.750 102.825  21.984  1.00  0.00           C
ATOM   3946  C2  POPEM 162      84.860 102.985  23.244  1.00  0.00           C
ATOM   3948  O21 POPEM 162      84.450 101.715  23.754  1.00  0.00           O
ATOM   3949  C21 POPEM 162      85.400 100.865  24.144  1.00  0.00           C
ATOM   3950  O22 POPEM 162      85.520  99.715  23.754  1.00  0.00           O
ATOM   3951  C22 POPEM 162      86.260 101.465  25.264  1.00  0.00           C
ATOM   3954  C3  POPEM 162      83.580 103.845  22.964  1.00  0.00           C
ATOM   3957  O31 POPEM 162      82.540 103.745  23.964  1.00  0.00           O
ATOM   3958  C31 POPEM 162      82.480 104.505  25.064  1.00  0.00           C
ATOM   3959  O32 POPEM 162      81.480 104.595  25.754  1.00  0.00           O
ATOM   3960  C32 POPEM 162      83.770 105.255  25.394  1.00  0.00           C
ATOM   3963  C23 POPEM 162      86.740 100.335  26.204  1.00  0.00           C
ATOM   3966  C24 POPEM 162      87.470 100.845  27.444  1.00  0.00           C
ATOM   3969  C25 POPEM 162      87.390  99.865  28.624  1.00  0.00           C
ATOM   3972  C26 POPEM 162      87.980 100.435  29.924  1.00  0.00           C
ATOM   3975  C27 POPEM 162      87.750  99.525  31.144  1.00  0.00           C
ATOM   3978  C28 POPEM 162      88.170 100.175  32.484  1.00  0.00           C
ATOM   3981  C29 POPEM 162      87.210 101.265  32.904  1.00  0.00           C
ATOM   3983 0C21 POPEM 162      86.510 101.335  34.054  1.00  0.00           C
ATOM   3985 1C21 POPEM 162      86.490 100.345  35.194  1.00  0.00           C
ATOM   3988 2C21 POPEM 162      87.210 100.885  36.444  1.00  0.00           C
ATOM   3991 3C21 POPEM 162      86.970 100.025  37.684  1.00  0.00           C
ATOM   3994 4C21 POPEM 162      87.090 100.835  38.984  1.00  0.00           C
ATOM   3997 5C21 POPEM 162      86.830  99.985  40.234  1.00  0.00           C
ATOM   4000 6C21 POPEM 162      86.720 100.795  41.534  1.00  0.00           C
ATOM   4003 7C21 POPEM 162      86.720  99.845  42.734  1.00  0.00           C
ATOM   4006 8C21 POPEM 162      86.530 100.465  44.114  1.00  0.00           C
ATOM   4010  C33 POPEM 162      83.770 105.825  26.834  1.00  0.00           C
ATOM   4013  C34 POPEM 162      83.880 104.695  27.884  1.00  0.00           C
ATOM   4016  C35 POPEM 162      83.770 105.195  29.334  1.00  0.00           C
ATOM   4019  C36 POPEM 162      85.020 105.935  29.844  1.00  0.00           C
ATOM   4022  C37 POPEM 162      86.190 105.005  30.224  1.00  0.00           C
ATOM   4025  C38 POPEM 162      87.290 105.785  30.954  1.00  0.00           C
ATOM   4028  C39 POPEM 162      88.140 104.955  31.934  1.00  0.00           C
ATOM   4031 0C31 POPEM 162      89.160 104.045  31.254  1.00  0.00           C
ATOM   4034 1C31 POPEM 162      90.310 103.625  32.174  1.00  0.00           C
ATOM   4037 2C31 POPEM 162      91.370 102.755  31.484  1.00  0.00           C
ATOM   4040 3C31 POPEM 162      92.410 102.195  32.474  1.00  0.00           C
ATOM   4043 4C31 POPEM 162      93.330 103.245  33.114  1.00  0.00           C
ATOM   4046 5C31 POPEM 162      94.150 102.655  34.274  1.00  0.00           C
ATOM   4049 6C31 POPEM 162      95.140 103.655  34.884  1.00  0.00           C
ATOM   4053  NH3 POPEN 163       1.990  32.595  61.274  1.00  0.00           N
ATOM   4057  C12 POPEN 163       2.660  32.715  62.624  1.00  0.00           C
ATOM   4060  C11 POPEN 163       4.200  32.775  62.564  1.00  0.00           C
ATOM   4063  P   POPEN 163       5.520  33.625  60.504  1.00  0.00           P
ATOM   4064  O13 POPEN 163       4.650  34.815  60.544  1.00  0.00           O
ATOM   4065  O14 POPEN 163       6.910  33.745  60.994  1.00  0.00           O
ATOM   4066  O11 POPEN 163       5.610  33.085  59.054  1.00  0.00           O
ATOM   4067  O12 POPEN 163       4.750  32.475  61.264  1.00  0.00           O
ATOM   4068  C1  POPEN 163       4.760  32.075  58.524  1.00  0.00           C
ATOM   4071  C2  POPEN 163       5.370  30.645  58.634  1.00  0.00           C
ATOM   4073  O21 POPEN 163       5.200  29.935  57.404  1.00  0.00           O
ATOM   4074  C21 POPEN 163       4.040  29.885  56.814  1.00  0.00           C
ATOM   4075  O22 POPEN 163       2.930  30.035  57.324  1.00  0.00           O
ATOM   4076  C22 POPEN 163       4.340  29.705  55.324  1.00  0.00           C
ATOM   4079  C3  POPEN 163       4.940  29.815  59.884  1.00  0.00           C
ATOM   4082  O31 POPEN 163       4.600  28.445  59.614  1.00  0.00           O
ATOM   4083  C31 POPEN 163       5.460  27.525  59.164  1.00  0.00           C
ATOM   4084  O32 POPEN 163       5.100  26.515  58.594  1.00  0.00           O
ATOM   4085  C32 POPEN 163       6.940  27.825  59.454  1.00  0.00           C
ATOM   4088  C23 POPEN 163       4.060  28.305  54.724  1.00  0.00           C
ATOM   4091  C24 POPEN 163       4.770  28.115  53.374  1.00  0.00           C
ATOM   4094  C25 POPEN 163       4.630  29.305  52.394  1.00  0.00           C
ATOM   4097  C26 POPEN 163       5.550  29.195  51.164  1.00  0.00           C
ATOM   4100  C27 POPEN 163       5.740  30.545  50.454  1.00  0.00           C
ATOM   4103  C28 POPEN 163       6.950  30.565  49.504  1.00  0.00           C
ATOM   4106  C29 POPEN 163       6.760  29.735  48.254  1.00  0.00           C
ATOM   4108 0C21 POPEN 163       6.700  30.195  46.994  1.00  0.00           C
ATOM   4110 1C21 POPEN 163       6.800  31.655  46.604  1.00  0.00           C
ATOM   4113 2C21 POPEN 163       6.400  31.965  45.144  1.00  0.00           C
ATOM   4116 3C21 POPEN 163       7.540  31.745  44.134  1.00  0.00           C
ATOM   4119 4C21 POPEN 163       7.600  30.345  43.484  1.00  0.00           C
ATOM   4122 5C21 POPEN 163       6.340  29.995  42.674  1.00  0.00           C
ATOM   4125 6C21 POPEN 163       6.620  29.015  41.524  1.00  0.00           C
ATOM   4128 7C21 POPEN 163       5.400  28.815  40.614  1.00  0.00           C
ATOM   4131 8C21 POPEN 163       5.730  28.065  39.324  1.00  0.00           C
ATOM   4135  C33 POPEN 163       7.850  26.965  58.544  1.00  0.00           C
ATOM   4138  C34 POPEN 163       9.360  27.145  58.794  1.00  0.00           C
ATOM   4141  C35 POPEN 163      10.210  26.415  57.744  1.00  0.00           C
ATOM   4144  C36 POPEN 163      11.680  26.285  58.134  1.00  0.00           C
ATOM   4147  C37 POPEN 163      12.580  25.805  56.984  1.00  0.00           C
ATOM   4150  C38 POPEN 163      13.620  24.765  57.434  1.00  0.00           C
ATOM   4153  C39 POPEN 163      14.690  24.465  56.374  1.00  0.00           C
ATOM   4156 0C31 POPEN 163      16.010  25.215  56.614  1.00  0.00           C
ATOM   4159 1C31 POPEN 163      17.150  24.735  55.704  1.00  0.00           C
ATOM   4162 2C31 POPEN 163      18.460  25.485  55.964  1.00  0.00           C
ATOM   4165 3C31 POPEN 163      19.730  24.635  55.824  1.00  0.00           C
ATOM   4168 4C31 POPEN 163      20.080  24.245  54.384  1.00  0.00           C
ATOM   4171 5C31 POPEN 163      21.310  23.335  54.324  1.00  0.00           C
ATOM   4174 6C31 POPEN 163      21.760  23.025  52.894  1.00  0.00           C
ATOM   4178  NH3 POPEO 164      52.910  67.685  62.614  1.00  0.00           N
ATOM   4182  C12 POPEO 164      52.800  66.275  63.084  1.00  0.00           C
ATOM   4185  C11 POPEO 164      51.450  65.715  62.654  1.00  0.00           C
ATOM   4188  P   POPEO 164      51.360  63.225  61.764  1.00  0.00           P
ATOM   4189  O13 POPEO 164      51.710  61.935  62.384  1.00  0.00           O
ATOM   4190  O14 POPEO 164      50.010  63.335  61.174  1.00  0.00           O
ATOM   4191  O11 POPEO 164      52.420  63.685  60.674  1.00  0.00           O
ATOM   4192  O12 POPEO 164      51.430  64.315  62.904  1.00  0.00           O
ATOM   4193  C1  POPEO 164      52.040  64.345  59.444  1.00  0.00           C
ATOM   4196  C2  POPEO 164      51.530  63.345  58.354  1.00  0.00           C
ATOM   4198  O21 POPEO 164      52.600  62.795  57.564  1.00  0.00           O
ATOM   4199  C21 POPEO 164      53.180  63.555  56.664  1.00  0.00           C
ATOM   4200  O22 POPEO 164      53.070  64.775  56.574  1.00  0.00           O
ATOM   4201  C22 POPEO 164      53.890  62.645  55.664  1.00  0.00           C
ATOM   4204  C3  POPEO 164      50.360  63.875  57.464  1.00  0.00           C
ATOM   4207  O31 POPEO 164      49.490  62.785  57.064  1.00  0.00           O
ATOM   4208  C31 POPEO 164      49.830  62.115  55.964  1.00  0.00           C
ATOM   4209  O32 POPEO 164      50.780  62.345  55.244  1.00  0.00           O
ATOM   4210  C32 POPEO 164      48.840  60.975  55.804  1.00  0.00           C
ATOM   4213  C23 POPEO 164      55.200  63.175  55.054  1.00  0.00           C
ATOM   4216  C24 POPEO 164      55.840  62.065  54.204  1.00  0.00           C
ATOM   4219  C25 POPEO 164      55.240  61.935  52.794  1.00  0.00           C
ATOM   4222  C26 POPEO 164      55.900  60.845  51.934  1.00  0.00           C
ATOM   4225  C27 POPEO 164      55.670  59.435  52.504  1.00  0.00           C
ATOM   4228  C28 POPEO 164      56.380  58.305  51.734  1.00  0.00           C
ATOM   4231  C29 POPEO 164      56.330  57.055  52.584  1.00  0.00           C
ATOM   4233 0C21 POPEO 164      55.880  55.835  52.264  1.00  0.00           C
ATOM   4235 1C21 POPEO 164      55.310  55.375  50.944  1.00  0.00           C
ATOM   4238 2C21 POPEO 164      53.910  54.765  51.134  1.00  0.00           C
ATOM   4241 3C21 POPEO 164      53.400  54.045  49.884  1.00  0.00           C
ATOM   4244 4C21 POPEO 164      52.080  53.315  50.144  1.00  0.00           C
ATOM   4247 5C21 POPEO 164      51.410  52.785  48.864  1.00  0.00           C
ATOM   4250 6C21 POPEO 164      50.120  52.015  49.194  1.00  0.00           C
ATOM   4253 7C21 POPEO 164      49.420  51.415  47.984  1.00  0.00           C
ATOM   4256 8C21 POPEO 164      48.080  50.755  48.334  1.00  0.00           C
ATOM   4260  C33 POPEO 164      48.520  60.675  54.324  1.00  0.00           C
ATOM   4263  C34 POPEO 164      47.150  60.015  54.154  1.00  0.00           C
ATOM   4266  C35 POPEO 164      46.650  60.125  52.714  1.00  0.00           C
ATOM   4269  C36 POPEO 164      45.340  59.385  52.474  1.00  0.00           C
ATOM   4272  C37 POPEO 164      44.760  59.685  51.094  1.00  0.00           C
ATOM   4275  C38 POPEO 164      44.530  58.435  50.254  1.00  0.00           C
ATOM   4278  C39 POPEO 164      43.970  58.805  48.874  1.00  0.00           C
ATOM   4281 0C31 POPEO 164      43.820  57.615  47.924  1.00  0.00           C
ATOM   4284 1C31 POPEO 164      43.380  58.125  46.544  1.00  0.00           C
ATOM   4287 2C31 POPEO 164      42.850  57.035  45.604  1.00  0.00           C
ATOM   4290 3C31 POPEO 164      42.330  57.675  44.304  1.00  0.00           C
ATOM   4293 4C31 POPEO 164      41.790  56.685  43.274  1.00  0.00           C
ATOM   4296 5C31 POPEO 164      41.870  57.245  41.844  1.00  0.00           C
ATOM   4299 6C31 POPEO 164      41.290  56.295  40.794  1.00  0.00           C
ATOM   4303  NH3 POPEP 165       7.400   3.685  21.124  1.00  0.00           N
ATOM   4307  C12 POPEP 165       8.260   4.915  21.324  1.00  0.00           C
ATOM   4310  C11 POPEP 165       8.470   5.725  20.024  1.00  0.00           C
ATOM   4313  P   POPEP 165       8.160   8.345  19.924  1.00  0.00           P
ATOM   4314  O13 POPEP 165       8.440   8.715  18.524  1.00  0.00           O
ATOM   4315  O14 POPEP 165       6.740   8.125  20.274  1.00  0.00           O
ATOM   4316  O11 POPEP 165       8.730   9.455  20.894  1.00  0.00           O
ATOM   4317  O12 POPEP 165       8.950   7.035  20.364  1.00  0.00           O
ATOM   4318  C1  POPEP 165       8.700   9.205  22.304  1.00  0.00           C
ATOM   4321  C2  POPEP 165       7.870  10.305  23.024  1.00  0.00           C
ATOM   4323  O21 POPEP 165       8.230  10.395  24.404  1.00  0.00           O
ATOM   4324  C21 POPEP 165       9.350  11.055  24.674  1.00  0.00           C
ATOM   4325  O22 POPEP 165      10.160  11.475  23.864  1.00  0.00           O
ATOM   4326  C22 POPEP 165       9.430  11.215  26.184  1.00  0.00           C
ATOM   4329  C3  POPEP 165       6.350  10.055  22.934  1.00  0.00           C
ATOM   4332  O31 POPEP 165       5.680  11.195  23.504  1.00  0.00           O
ATOM   4333  C31 POPEP 165       4.700  11.015  24.384  1.00  0.00           C
ATOM   4334  O32 POPEP 165       4.110   9.975  24.624  1.00  0.00           O
ATOM   4335  C32 POPEP 165       4.390  12.405  24.964  1.00  0.00           C
ATOM   4338  C23 POPEP 165      10.020  12.575  26.584  1.00  0.00           C
ATOM   4341  C24 POPEP 165      10.090  12.775  28.104  1.00  0.00           C
ATOM   4344  C25 POPEP 165      11.090  11.835  28.764  1.00  0.00           C
ATOM   4347  C26 POPEP 165      11.220  12.035  30.284  1.00  0.00           C
ATOM   4350  C27 POPEP 165      12.500  11.375  30.794  1.00  0.00           C
ATOM   4353  C28 POPEP 165      12.760  11.545  32.304  1.00  0.00           C
ATOM   4356  C29 POPEP 165      11.910  10.585  33.094  1.00  0.00           C
ATOM   4358 0C21 POPEP 165      12.280   9.875  34.174  1.00  0.00           C
ATOM   4360 1C21 POPEP 165      13.610   9.915  34.884  1.00  0.00           C
ATOM   4363 2C21 POPEP 165      13.410  10.125  36.394  1.00  0.00           C
ATOM   4366 3C21 POPEP 165      14.710   9.995  37.214  1.00  0.00           C
ATOM   4369 4C21 POPEP 165      14.440   9.725  38.704  1.00  0.00           C
ATOM   4372 5C21 POPEP 165      13.840  10.905  39.474  1.00  0.00           C
ATOM   4375 6C21 POPEP 165      14.890  11.775  40.174  1.00  0.00           C
ATOM   4378 7C21 POPEP 165      14.240  12.815  41.114  1.00  0.00           C
ATOM   4381 8C21 POPEP 165      15.260  13.605  41.934  1.00  0.00           C
ATOM   4385  C33 POPEP 165       3.350  12.435  26.114  1.00  0.00           C
ATOM   4388  C34 POPEP 165       3.860  11.975  27.484  1.00  0.00           C
ATOM   4391  C35 POPEP 165       2.920  12.425  28.614  1.00  0.00           C
ATOM   4394  C36 POPEP 165       3.440  12.125  30.024  1.00  0.00           C
ATOM   4397  C37 POPEP 165       2.410  12.475  31.104  1.00  0.00           C
ATOM   4400  C38 POPEP 165       2.880  12.155  32.534  1.00  0.00           C
ATOM   4403  C39 POPEP 165       3.720  13.265  33.174  1.00  0.00           C
ATOM   4406 0C31 POPEP 165       4.140  12.925  34.604  1.00  0.00           C
ATOM   4409 1C31 POPEP 165       4.980  14.035  35.264  1.00  0.00           C
ATOM   4412 2C31 POPEP 165       5.580  13.625  36.614  1.00  0.00           C
ATOM   4415 3C31 POPEP 165       6.390  14.755  37.254  1.00  0.00           C
ATOM   4418 4C31 POPEP 165       6.970  14.385  38.624  1.00  0.00           C
ATOM   4421 5C31 POPEP 165       7.670  15.565  39.324  1.00  0.00           C
ATOM   4424 6C31 POPEP 165       8.010  15.285  40.784  1.00  0.00           C
ATOM   4428  NH3 POPEQ 166      20.340  89.615  55.844  1.00  0.00           N
ATOM   4432  C12 POPEQ 166      19.500  88.595  56.544  1.00  0.00           C
ATOM   4435  C11 POPEQ 166      20.160  87.205  56.524  1.00  0.00           C
ATOM   4438  P   POPEQ 166      18.290  85.525  55.714  1.00  0.00           P
ATOM   4439  O13 POPEQ 166      18.150  84.095  56.004  1.00  0.00           O
ATOM   4440  O14 POPEQ 166      17.020  86.285  55.614  1.00  0.00           O
ATOM   4441  O11 POPEQ 166      19.150  85.745  54.404  1.00  0.00           O
ATOM   4442  O12 POPEQ 166      19.200  86.185  56.824  1.00  0.00           O
ATOM   4443  C1  POPEQ 166      18.590  85.495  53.124  1.00  0.00           C
ATOM   4446  C2  POPEQ 166      19.730  85.285  52.094  1.00  0.00           C
ATOM   4448  O21 POPEQ 166      19.180  84.795  50.864  1.00  0.00           O
ATOM   4449  C21 POPEQ 166      18.640  85.695  50.054  1.00  0.00           C
ATOM   4450  O22 POPEQ 166      18.530  86.885  50.274  1.00  0.00           O
ATOM   4451  C22 POPEQ 166      18.240  84.955  48.754  1.00  0.00           C
ATOM   4454  C3  POPEQ 166      20.800  84.265  52.624  1.00  0.00           C
ATOM   4457  O31 POPEQ 166      22.080  84.875  52.884  1.00  0.00           O
ATOM   4458  C31 POPEQ 166      23.090  84.815  52.004  1.00  0.00           C
ATOM   4459  O32 POPEQ 166      24.260  84.955  52.284  1.00  0.00           O
ATOM   4460  C32 POPEQ 166      22.600  84.685  50.564  1.00  0.00           C
ATOM   4463  C23 POPEQ 166      17.700  85.855  47.604  1.00  0.00           C
ATOM   4466  C24 POPEQ 166      16.170  86.045  47.674  1.00  0.00           C
ATOM   4469  C25 POPEQ 166      15.350  84.955  46.954  1.00  0.00           C
ATOM   4472  C26 POPEQ 166      14.820  85.445  45.594  1.00  0.00           C
ATOM   4475  C27 POPEQ 166      14.090  84.365  44.774  1.00  0.00           C
ATOM   4478  C28 POPEQ 166      13.600  84.865  43.394  1.00  0.00           C
ATOM   4481  C29 POPEQ 166      12.450  85.835  43.494  1.00  0.00           C
ATOM   4483 0C21 POPEQ 166      11.950  86.575  42.484  1.00  0.00           C
ATOM   4485 1C21 POPEQ 166      12.440  86.575  41.054  1.00  0.00           C
ATOM   4488 2C21 POPEQ 166      12.740  87.995  40.514  1.00  0.00           C
ATOM   4491 3C21 POPEQ 166      13.820  88.755  41.294  1.00  0.00           C
ATOM   4494 4C21 POPEQ 166      14.420  89.915  40.484  1.00  0.00           C
ATOM   4497 5C21 POPEQ 166      15.470  90.715  41.274  1.00  0.00           C
ATOM   4500 6C21 POPEQ 166      16.500  91.385  40.354  1.00  0.00           C
ATOM   4503 7C21 POPEQ 166      17.480  92.315  41.074  1.00  0.00           C
ATOM   4506 8C21 POPEQ 166      18.510  92.935  40.124  1.00  0.00           C
ATOM   4510  C33 POPEQ 166      23.700  85.125  49.574  1.00  0.00           C
ATOM   4513  C34 POPEQ 166      23.120  85.285  48.164  1.00  0.00           C
ATOM   4516  C35 POPEQ 166      24.050  86.095  47.264  1.00  0.00           C
ATOM   4519  C36 POPEQ 166      23.410  86.395  45.904  1.00  0.00           C
ATOM   4522  C37 POPEQ 166      24.470  86.635  44.824  1.00  0.00           C
ATOM   4525  C38 POPEQ 166      23.890  87.265  43.554  1.00  0.00           C
ATOM   4528  C39 POPEQ 166      23.650  88.775  43.684  1.00  0.00           C
ATOM   4531 0C31 POPEQ 166      24.960  89.555  43.804  1.00  0.00           C
ATOM   4534 1C31 POPEQ 166      24.810  91.055  43.574  1.00  0.00           C
ATOM   4537 2C31 POPEQ 166      26.180  91.725  43.394  1.00  0.00           C
ATOM   4540 3C31 POPEQ 166      26.110  93.185  42.924  1.00  0.00           C
ATOM   4543 4C31 POPEQ 166      25.580  93.325  41.484  1.00  0.00           C
ATOM   4546 5C31 POPEQ 166      25.590  94.765  40.984  1.00  0.00           C
ATOM   4549 6C31 POPEQ 166      25.130  94.865  39.534  1.00  0.00           C
ATOM   4553  NH3 POPER 167      33.760  71.125  61.914  1.00  0.00           N
ATOM   4557  C12 POPER 167      32.630  71.015  62.914  1.00  0.00           C
ATOM   4560  C11 POPER 167      31.890  72.365  63.104  1.00  0.00           C
ATOM   4563  P   POPER 167      31.820  73.565  60.754  1.00  0.00           P
ATOM   4564  O13 POPER 167      33.040  74.235  61.244  1.00  0.00           O
ATOM   4565  O14 POPER 167      31.990  72.475  59.784  1.00  0.00           O
ATOM   4566  O11 POPER 167      30.720  74.615  60.244  1.00  0.00           O
ATOM   4567  O12 POPER 167      31.160  72.795  61.954  1.00  0.00           O
ATOM   4568  C1  POPER 167      30.780  74.875  58.834  1.00  0.00           C
ATOM   4571  C2  POPER 167      30.040  76.155  58.344  1.00  0.00           C
ATOM   4573  O21 POPER 167      30.380  76.325  56.954  1.00  0.00           O
ATOM   4574  C21 POPER 167      29.850  75.405  56.164  1.00  0.00           C
ATOM   4575  O22 POPER 167      28.920  74.675  56.454  1.00  0.00           O
ATOM   4576  C22 POPER 167      30.630  75.335  54.854  1.00  0.00           C
ATOM   4579  C3  POPER 167      30.470  77.435  59.134  1.00  0.00           C
ATOM   4582  O31 POPER 167      30.000  78.645  58.484  1.00  0.00           O
ATOM   4583  C31 POPER 167      30.870  79.655  58.424  1.00  0.00           C
ATOM   4584  O32 POPER 167      31.840  79.785  59.134  1.00  0.00           O
ATOM   4585  C32 POPER 167      30.550  80.545  57.214  1.00  0.00           C
ATOM   4588  C23 POPER 167      30.330  74.045  54.044  1.00  0.00           C
ATOM   4591  C24 POPER 167      30.880  74.165  52.624  1.00  0.00           C
ATOM   4594  C25 POPER 167      30.470  73.035  51.674  1.00  0.00           C
ATOM   4597  C26 POPER 167      30.600  73.455  50.204  1.00  0.00           C
ATOM   4600  C27 POPER 167      30.050  72.425  49.214  1.00  0.00           C
ATOM   4603  C28 POPER 167      29.990  72.955  47.764  1.00  0.00           C
ATOM   4606  C29 POPER 167      31.260  72.735  46.984  1.00  0.00           C
ATOM   4608 0C21 POPER 167      31.330  72.465  45.664  1.00  0.00           C
ATOM   4610 1C21 POPER 167      30.160  72.435  44.714  1.00  0.00           C
ATOM   4613 2C21 POPER 167      29.720  71.025  44.264  1.00  0.00           C
ATOM   4616 3C21 POPER 167      29.220  70.135  45.414  1.00  0.00           C
ATOM   4619 4C21 POPER 167      28.530  68.835  44.934  1.00  0.00           C
ATOM   4622 5C21 POPER 167      27.130  69.085  44.364  1.00  0.00           C
ATOM   4625 6C21 POPER 167      26.540  67.875  43.624  1.00  0.00           C
ATOM   4628 7C21 POPER 167      25.210  68.235  42.924  1.00  0.00           C
ATOM   4631 8C21 POPER 167      24.460  67.025  42.364  1.00  0.00           C
ATOM   4635  C33 POPER 167      30.480  79.755  55.874  1.00  0.00           C
ATOM   4638  C34 POPER 167      31.650  79.955  54.894  1.00  0.00           C
ATOM   4641  C35 POPER 167      31.300  80.935  53.754  1.00  0.00           C
ATOM   4644  C36 POPER 167      32.130  80.765  52.464  1.00  0.00           C
ATOM   4647  C37 POPER 167      31.550  81.565  51.284  1.00  0.00           C
ATOM   4650  C38 POPER 167      32.290  81.335  49.954  1.00  0.00           C
ATOM   4653  C39 POPER 167      31.820  82.255  48.804  1.00  0.00           C
ATOM   4656 0C31 POPER 167      32.030  83.745  49.114  1.00  0.00           C
ATOM   4659 1C31 POPER 167      31.830  84.715  47.944  1.00  0.00           C
ATOM   4662 2C31 POPER 167      32.160  86.155  48.384  1.00  0.00           C
ATOM   4665 3C31 POPER 167      31.940  87.225  47.304  1.00  0.00           C
ATOM   4668 4C31 POPER 167      32.790  86.995  46.054  1.00  0.00           C
ATOM   4671 5C31 POPER 167      32.730  88.165  45.074  1.00  0.00           C
ATOM   4674 6C31 POPER 167      33.430  87.825  43.754  1.00  0.00           C
ATOM   4678  NH3 POPES 168      73.040  75.615  22.464  1.00  0.00           N
ATOM   4682  C12 POPES 168      74.220  75.825  23.394  1.00  0.00           C
ATOM   4685  C11 POPES 168      75.580  75.405  22.794  1.00  0.00           C
ATOM   4688  P   POPES 168      78.010  75.045  23.814  1.00  0.00           P
ATOM   4689  O13 POPES 168      78.510  73.835  24.494  1.00  0.00           O
ATOM   4690  O14 POPES 168      78.520  75.255  22.454  1.00  0.00           O
ATOM   4691  O11 POPES 168      78.410  76.315  24.654  1.00  0.00           O
ATOM   4692  O12 POPES 168      76.430  75.015  23.864  1.00  0.00           O
ATOM   4693  C1  POPES 168      77.520  77.115  25.424  1.00  0.00           C
ATOM   4696  C2  POPES 168      78.320  78.105  26.314  1.00  0.00           C
ATOM   4698  O21 POPES 168      77.420  78.905  27.094  1.00  0.00           O
ATOM   4699  C21 POPES 168      77.040  78.425  28.244  1.00  0.00           C
ATOM   4700  O22 POPES 168      77.420  77.395  28.784  1.00  0.00           O
ATOM   4701  C22 POPES 168      76.040  79.425  28.834  1.00  0.00           C
ATOM   4704  C3  POPES 168      79.230  79.095  25.514  1.00  0.00           C
ATOM   4707  O31 POPES 168      79.750  80.115  26.404  1.00  0.00           O
ATOM   4708  C31 POPES 168      79.020  81.225  26.494  1.00  0.00           C
ATOM   4709  O32 POPES 168      78.270  81.665  25.644  1.00  0.00           O
ATOM   4710  C32 POPES 168      79.180  81.825  27.894  1.00  0.00           C
ATOM   4713  C23 POPES 168      75.870  79.355  30.364  1.00  0.00           C
ATOM   4716  C24 POPES 168      75.040  80.545  30.844  1.00  0.00           C
ATOM   4719  C25 POPES 168      74.430  80.355  32.234  1.00  0.00           C
ATOM   4722  C26 POPES 168      75.450  80.645  33.334  1.00  0.00           C
ATOM   4725  C27 POPES 168      74.790  80.795  34.714  1.00  0.00           C
ATOM   4728  C28 POPES 168      75.770  81.335  35.754  1.00  0.00           C
ATOM   4731  C29 POPES 168      75.060  81.765  37.014  1.00  0.00           C
ATOM   4733 0C21 POPES 168      75.360  81.405  38.274  1.00  0.00           C
ATOM   4735 1C21 POPES 168      76.520  80.535  38.694  1.00  0.00           C
ATOM   4738 2C21 POPES 168      77.280  81.155  39.884  1.00  0.00           C
ATOM   4741 3C21 POPES 168      78.680  80.545  40.044  1.00  0.00           C
ATOM   4744 4C21 POPES 168      79.240  80.755  41.454  1.00  0.00           C
ATOM   4747 5C21 POPES 168      80.730  80.435  41.564  1.00  0.00           C
ATOM   4750 6C21 POPES 168      81.260  80.555  42.994  1.00  0.00           C
ATOM   4753 7C21 POPES 168      81.050  79.305  43.844  1.00  0.00           C
ATOM   4756 8C21 POPES 168      81.490  79.535  45.284  1.00  0.00           C
ATOM   4760  C33 POPES 168      78.600  83.265  28.014  1.00  0.00           C
ATOM   4763  C34 POPES 168      78.060  83.605  29.404  1.00  0.00           C
ATOM   4766  C35 POPES 168      79.140  83.485  30.494  1.00  0.00           C
ATOM   4769  C36 POPES 168      78.570  83.675  31.894  1.00  0.00           C
ATOM   4772  C37 POPES 168      79.560  83.335  33.004  1.00  0.00           C
ATOM   4775  C38 POPES 168      78.940  83.315  34.414  1.00  0.00           C
ATOM   4778  C39 POPES 168      78.280  84.635  34.864  1.00  0.00           C
ATOM   4781 0C31 POPES 168      79.150  85.875  34.604  1.00  0.00           C
ATOM   4784 1C31 POPES 168      78.860  87.055  35.544  1.00  0.00           C
ATOM   4787 2C31 POPES 168      80.100  87.505  36.334  1.00  0.00           C
ATOM   4790 3C31 POPES 168      80.320  89.015  36.344  1.00  0.00           C
ATOM   4793 4C31 POPES 168      81.690  89.375  36.944  1.00  0.00           C
ATOM   4796 5C31 POPES 168      81.980  90.875  36.944  1.00  0.00           C
ATOM   4799 6C31 POPES 168      83.370  91.215  37.494  1.00  0.00           C
ATOM   4803  NH3 POPET 169      24.920  65.575  61.184  1.00  0.00           N
ATOM   4807  C12 POPET 169      25.100  64.095  61.404  1.00  0.00           C
ATOM   4810  C11 POPET 169      26.580  63.745  61.684  1.00  0.00           C
ATOM   4813  P   POPET 169      28.260  61.785  61.214  1.00  0.00           P
ATOM   4814  O13 POPET 169      29.250  62.785  61.654  1.00  0.00           O
ATOM   4815  O14 POPET 169      28.350  60.375  61.704  1.00  0.00           O
ATOM   4816  O11 POPET 169      28.360  61.665  59.654  1.00  0.00           O
ATOM   4817  O12 POPET 169      26.800  62.345  61.494  1.00  0.00           O
ATOM   4818  C1  POPET 169      27.410  62.325  58.824  1.00  0.00           C
ATOM   4821  C2  POPET 169      27.320  61.635  57.454  1.00  0.00           C
ATOM   4823  O21 POPET 169      26.140  62.125  56.814  1.00  0.00           O
ATOM   4824  C21 POPET 169      26.320  63.315  56.264  1.00  0.00           C
ATOM   4825  O22 POPET 169      27.330  63.985  56.324  1.00  0.00           O
ATOM   4826  C22 POPET 169      25.060  63.685  55.494  1.00  0.00           C
ATOM   4829  C3  POPET 169      27.200  60.095  57.614  1.00  0.00           C
ATOM   4832  O31 POPET 169      26.760  59.485  56.384  1.00  0.00           O
ATOM   4833  C31 POPET 169      25.680  58.715  56.514  1.00  0.00           C
ATOM   4834  O32 POPET 169      25.680  57.545  56.834  1.00  0.00           O
ATOM   4835  C32 POPET 169      24.460  59.565  56.194  1.00  0.00           C
ATOM   4838  C23 POPET 169      25.400  63.765  53.994  1.00  0.00           C
ATOM   4841  C24 POPET 169      24.150  63.555  53.144  1.00  0.00           C
ATOM   4844  C25 POPET 169      24.450  63.385  51.654  1.00  0.00           C
ATOM   4847  C26 POPET 169      24.770  64.705  50.954  1.00  0.00           C
ATOM   4850  C27 POPET 169      25.430  64.465  49.594  1.00  0.00           C
ATOM   4853  C28 POPET 169      25.230  65.615  48.604  1.00  0.00           C
ATOM   4856  C29 POPET 169      23.820  65.675  48.084  1.00  0.00           C
ATOM   4858 0C21 POPET 169      23.370  66.525  47.154  1.00  0.00           C
ATOM   4860 1C21 POPET 169      24.180  67.605  46.484  1.00  0.00           C
ATOM   4863 2C21 POPET 169      23.480  68.975  46.434  1.00  0.00           C
ATOM   4866 3C21 POPET 169      22.180  68.955  45.614  1.00  0.00           C
ATOM   4869 4C21 POPET 169      21.730  70.335  45.104  1.00  0.00           C
ATOM   4872 5C21 POPET 169      20.660  70.175  44.014  1.00  0.00           C
ATOM   4875 6C21 POPET 169      20.120  71.485  43.434  1.00  0.00           C
ATOM   4878 7C21 POPET 169      19.200  71.215  42.234  1.00  0.00           C
ATOM   4881 8C21 POPET 169      18.380  72.425  41.784  1.00  0.00           C
ATOM   4885  C33 POPET 169      23.190  58.695  56.084  1.00  0.00           C
ATOM   4888  C34 POPET 169      21.920  59.535  55.904  1.00  0.00           C
ATOM   4891  C35 POPET 169      21.910  60.375  54.624  1.00  0.00           C
ATOM   4894  C36 POPET 169      21.850  59.545  53.324  1.00  0.00           C
ATOM   4897  C37 POPET 169      22.010  60.425  52.084  1.00  0.00           C
ATOM   4900  C38 POPET 169      21.560  59.805  50.754  1.00  0.00           C
ATOM   4903  C39 POPET 169      21.600  60.815  49.604  1.00  0.00           C
ATOM   4906 0C31 POPET 169      20.800  60.305  48.404  1.00  0.00           C
ATOM   4909 1C31 POPET 169      20.590  61.365  47.314  1.00  0.00           C
ATOM   4912 2C31 POPET 169      19.810  60.775  46.134  1.00  0.00           C
ATOM   4915 3C31 POPET 169      19.550  61.765  44.994  1.00  0.00           C
ATOM   4918 4C31 POPET 169      19.090  61.035  43.734  1.00  0.00           C
ATOM   4921 5C31 POPET 169      18.720  61.975  42.584  1.00  0.00           C
ATOM   4924 6C31 POPET 169      18.230  61.215  41.354  1.00  0.00           C
ATOM   4928  NH3 POPEU 170     115.580  36.685  20.814  1.00  0.00           N
ATOM   4932  C12 POPEU 170     117.030  37.085  20.854  1.00  0.00           C
ATOM   4935  C11 POPEU 170     117.790  36.575  19.614  1.00  0.00           C
ATOM   4938  P   POPEU 170     118.900  34.265  20.154  1.00  0.00           P
ATOM   4939  O13 POPEU 170     118.460  32.895  20.494  1.00  0.00           O
ATOM   4940  O14 POPEU 170     120.130  34.385  19.344  1.00  0.00           O
ATOM   4941  O11 POPEU 170     119.160  35.025  21.494  1.00  0.00           O
ATOM   4942  O12 POPEU 170     117.750  35.145  19.504  1.00  0.00           O
ATOM   4943  C1  POPEU 170     120.380  34.785  22.184  1.00  0.00           C
ATOM   4946  C2  POPEU 170     121.440  35.855  21.824  1.00  0.00           C
ATOM   4948  O21 POPEU 170     122.740  35.655  22.414  1.00  0.00           O
ATOM   4949  C21 POPEU 170     122.870  35.505  23.714  1.00  0.00           C
ATOM   4950  O22 POPEU 170     122.000  35.215  24.514  1.00  0.00           O
ATOM   4951  C22 POPEU 170     124.300  35.815  24.134  1.00  0.00           C
ATOM   4954  C3  POPEU 170     120.910  37.295  22.084  1.00  0.00           C
ATOM   4957  O31 POPEU 170     120.510  37.505  23.454  1.00  0.00           O
ATOM   4958  C31 POPEU 170     121.320  38.245  24.194  1.00  0.00           C
ATOM   4959  O32 POPEU 170     122.300  38.855  23.764  1.00  0.00           O
ATOM   4960  C32 POPEU 170     120.940  38.075  25.684  1.00  0.00           C
ATOM   4963  C23 POPEU 170     124.300  36.805  25.314  1.00  0.00           C
ATOM   4966  C24 POPEU 170     125.080  36.325  26.544  1.00  0.00           C
ATOM   4969  C25 POPEU 170     126.560  36.035  26.284  1.00  0.00           C
ATOM   4972  C26 POPEU 170     127.310  37.235  25.704  1.00  0.00           C
ATOM   4975  C27 POPEU 170     128.680  36.845  25.164  1.00  0.00           C
ATOM   4978  C28 POPEU 170     129.300  38.005  24.374  1.00  0.00           C
ATOM   4981  C29 POPEU 170     130.750  37.775  24.074  1.00  0.00           C
ATOM   4983 0C21 POPEU 170     131.780  38.215  24.824  1.00  0.00           C
ATOM   4985 1C21 POPEU 170     131.650  38.965  26.124  1.00  0.00           C
ATOM   4988 2C21 POPEU 170     131.430  40.475  25.934  1.00  0.00           C
ATOM   4991 3C21 POPEU 170     131.600  41.255  27.244  1.00  0.00           C
ATOM   4994 4C21 POPEU 170     130.920  42.625  27.254  1.00  0.00           C
ATOM   4997 5C21 POPEU 170     131.300  43.565  26.104  1.00  0.00           C
ATOM   5000 6C21 POPEU 170     130.520  44.885  26.224  1.00  0.00           C
ATOM   5003 7C21 POPEU 170     130.800  45.915  25.124  1.00  0.00           C
ATOM   5006 8C21 POPEU 170     129.860  47.125  25.214  1.00  0.00           C
ATOM   5010  C33 POPEU 170     121.860  38.865  26.664  1.00  0.00           C
ATOM   5013  C34 POPEU 170     121.960  38.265  28.064  1.00  0.00           C
ATOM   5016  C35 POPEU 170     122.620  39.265  29.044  1.00  0.00           C
ATOM   5019  C36 POPEU 170     121.680  40.405  29.464  1.00  0.00           C
ATOM   5022  C37 POPEU 170     122.310  41.365  30.484  1.00  0.00           C
ATOM   5025  C38 POPEU 170     121.290  42.355  31.074  1.00  0.00           C
ATOM   5028  C39 POPEU 170     121.890  43.725  31.424  1.00  0.00           C
ATOM   5031 0C31 POPEU 170     123.020  43.705  32.464  1.00  0.00           C
ATOM   5034 1C31 POPEU 170     124.080  44.785  32.174  1.00  0.00           C
ATOM   5037 2C31 POPEU 170     124.960  45.155  33.374  1.00  0.00           C
ATOM   5040 3C31 POPEU 170     125.380  43.975  34.254  1.00  0.00           C
ATOM   5043 4C31 POPEU 170     126.400  44.385  35.324  1.00  0.00           C
ATOM   5046 5C31 POPEU 170     126.560  43.365  36.454  1.00  0.00           C
ATOM   5049 6C31 POPEU 170     127.610  43.775  37.484  1.00  0.00           C
ATOM   5053  NH3 POPEV 171      13.550 109.355  61.804  1.00  0.00           N
ATOM   5057  C12 POPEV 171      14.700 109.585  62.764  1.00  0.00           C
ATOM   5060  C11 POPEV 171      15.720 110.625  62.294  1.00  0.00           C
ATOM   5063  P   POPEV 171      18.140 109.805  62.984  1.00  0.00           P
ATOM   5064  O13 POPEV 171      19.300 110.635  63.344  1.00  0.00           O
ATOM   5065  O14 POPEV 171      17.990 108.495  63.644  1.00  0.00           O
ATOM   5066  O11 POPEV 171      18.150 109.515  61.434  1.00  0.00           O
ATOM   5067  O12 POPEV 171      16.820 110.635  63.214  1.00  0.00           O
ATOM   5068  C1  POPEV 171      19.100 108.585  60.924  1.00  0.00           C
ATOM   5071  C2  POPEV 171      19.680 109.165  59.634  1.00  0.00           C
ATOM   5073  O21 POPEV 171      20.760 108.315  59.244  1.00  0.00           O
ATOM   5074  C21 POPEV 171      21.380 108.555  58.094  1.00  0.00           C
ATOM   5075  O22 POPEV 171      22.590 108.475  57.944  1.00  0.00           O
ATOM   5076  C22 POPEV 171      20.410 108.785  56.914  1.00  0.00           C
ATOM   5079  C3  POPEV 171      20.120 110.655  59.844  1.00  0.00           C
ATOM   5082  O31 POPEV 171      20.450 111.295  58.584  1.00  0.00           O
ATOM   5083  C31 POPEV 171      20.790 112.575  58.714  1.00  0.00           C
ATOM   5084  O32 POPEV 171      20.850 113.185  59.774  1.00  0.00           O
ATOM   5085  C32 POPEV 171      21.120 113.145  57.344  1.00  0.00           C
ATOM   5088  C23 POPEV 171      19.470 107.585  56.634  1.00  0.00           C
ATOM   5091  C24 POPEV 171      18.920 107.535  55.194  1.00  0.00           C
ATOM   5094  C25 POPEV 171      19.990 107.155  54.164  1.00  0.00           C
ATOM   5097  C26 POPEV 171      19.480 107.085  52.714  1.00  0.00           C
ATOM   5100  C27 POPEV 171      20.630 106.955  51.704  1.00  0.00           C
ATOM   5103  C28 POPEV 171      20.120 106.835  50.254  1.00  0.00           C
ATOM   5106  C29 POPEV 171      21.220 107.065  49.244  1.00  0.00           C
ATOM   5108 0C21 POPEV 171      21.560 106.275  48.204  1.00  0.00           C
ATOM   5110 1C21 POPEV 171      20.920 104.985  47.794  1.00  0.00           C
ATOM   5113 2C21 POPEV 171      19.620 105.185  46.984  1.00  0.00           C
ATOM   5116 3C21 POPEV 171      19.800 105.955  45.664  1.00  0.00           C
ATOM   5119 4C21 POPEV 171      18.440 106.265  45.014  1.00  0.00           C
ATOM   5122 5C21 POPEV 171      18.560 107.145  43.754  1.00  0.00           C
ATOM   5125 6C21 POPEV 171      17.210 107.375  43.064  1.00  0.00           C
ATOM   5128 7C21 POPEV 171      17.300 108.375  41.904  1.00  0.00           C
ATOM   5131 8C21 POPEV 171      16.010 108.555  41.104  1.00  0.00           C
ATOM   5135  C33 POPEV 171      21.180 114.695  57.344  1.00  0.00           C
ATOM   5138  C34 POPEV 171      21.980 115.275  56.164  1.00  0.00           C
ATOM   5141  C35 POPEV 171      21.410 114.945  54.774  1.00  0.00           C
ATOM   5144  C36 POPEV 171      22.280 115.495  53.644  1.00  0.00           C
ATOM   5147  C37 POPEV 171      21.670 115.275  52.244  1.00  0.00           C
ATOM   5150  C38 POPEV 171      22.750 115.075  51.174  1.00  0.00           C
ATOM   5153  C39 POPEV 171      22.230 115.155  49.724  1.00  0.00           C
ATOM   5156 0C31 POPEV 171      22.080 116.615  49.264  1.00  0.00           C
ATOM   5159 1C31 POPEV 171      22.480 116.865  47.804  1.00  0.00           C
ATOM   5162 2C31 POPEV 171      22.740 118.355  47.554  1.00  0.00           C
ATOM   5165 3C31 POPEV 171      23.010 118.735  46.094  1.00  0.00           C
ATOM   5168 4C31 POPEV 171      21.980 118.175  45.104  1.00  0.00           C
ATOM   5171 5C31 POPEV 171      22.020 118.885  43.744  1.00  0.00           C
ATOM   5174 6C31 POPEV 171      21.250 118.125  42.664  1.00  0.00           C
ATOM   5178  NH3 POPEW 172       4.510  -2.315  59.964  1.00  0.00           N
ATOM   5182  C12 POPEW 172       3.070  -1.915  60.104  1.00  0.00           C
ATOM   5185  C11 POPEW 172       2.840  -1.165  61.404  1.00  0.00           C
ATOM   5188  P   POPEW 172       0.630   0.285  61.564  1.00  0.00           P
ATOM   5189  O13 POPEW 172      -0.790  -0.085  61.764  1.00  0.00           O
ATOM   5190  O14 POPEW 172       1.170   1.285  62.504  1.00  0.00           O
ATOM   5191  O11 POPEW 172       0.820   0.765  60.064  1.00  0.00           O
ATOM   5192  O12 POPEW 172       1.450  -1.065  61.624  1.00  0.00           O
ATOM   5193  C1  POPEW 172       1.810   1.705  59.654  1.00  0.00           C
ATOM   5196  C2  POPEW 172       1.460   2.425  58.294  1.00  0.00           C
ATOM   5198  O21 POPEW 172       1.130   1.435  57.284  1.00  0.00           O
ATOM   5199  C21 POPEW 172       0.460   1.955  56.264  1.00  0.00           C
ATOM   5200  O22 POPEW 172       0.060   3.105  56.174  1.00  0.00           O
ATOM   5201  C22 POPEW 172       0.310   0.955  55.144  1.00  0.00           C
ATOM   5204  C3  POPEW 172       2.690   3.275  57.854  1.00  0.00           C
ATOM   5207  O31 POPEW 172       2.450   4.385  56.964  1.00  0.00           O
ATOM   5208  C31 POPEW 172       2.820   4.205  55.694  1.00  0.00           C
ATOM   5209  O32 POPEW 172       2.970   3.125  55.144  1.00  0.00           O
ATOM   5210  C32 POPEW 172       3.110   5.575  55.074  1.00  0.00           C
ATOM   5213  C23 POPEW 172       0.040   1.695  53.814  1.00  0.00           C
ATOM   5216  C24 POPEW 172      -0.060   0.745  52.624  1.00  0.00           C
ATOM   5219  C25 POPEW 172       1.260   0.515  51.884  1.00  0.00           C
ATOM   5222  C26 POPEW 172       1.670   1.675  50.944  1.00  0.00           C
ATOM   5225  C27 POPEW 172       2.290   1.155  49.624  1.00  0.00           C
ATOM   5228  C28 POPEW 172       3.000   2.235  48.774  1.00  0.00           C
ATOM   5231  C29 POPEW 172       2.080   3.245  48.134  1.00  0.00           C
ATOM   5233 0C21 POPEW 172       2.080   3.625  46.834  1.00  0.00           C
ATOM   5235 1C21 POPEW 172       3.030   3.125  45.774  1.00  0.00           C
ATOM   5238 2C21 POPEW 172       2.970   3.915  44.454  1.00  0.00           C
ATOM   5241 3C21 POPEW 172       4.020   3.435  43.424  1.00  0.00           C
ATOM   5244 4C21 POPEW 172       4.080   4.295  42.154  1.00  0.00           C
ATOM   5247 5C21 POPEW 172       3.010   3.985  41.104  1.00  0.00           C
ATOM   5250 6C21 POPEW 172       3.410   2.835  40.154  1.00  0.00           C
ATOM   5253 7C21 POPEW 172       2.400   2.595  39.024  1.00  0.00           C
ATOM   5256 8C21 POPEW 172       2.880   1.575  37.994  1.00  0.00           C
ATOM   5260  C33 POPEW 172       3.200   5.555  53.524  1.00  0.00           C
ATOM   5263  C34 POPEW 172       1.820   5.535  52.864  1.00  0.00           C
ATOM   5266  C35 POPEW 172       1.870   5.555  51.334  1.00  0.00           C
ATOM   5269  C36 POPEW 172       1.900   6.965  50.744  1.00  0.00           C
ATOM   5272  C37 POPEW 172       2.000   6.975  49.214  1.00  0.00           C
ATOM   5275  C38 POPEW 172       1.900   8.385  48.634  1.00  0.00           C
ATOM   5278  C39 POPEW 172       2.040   8.435  47.104  1.00  0.00           C
ATOM   5281 0C31 POPEW 172       0.900   7.695  46.374  1.00  0.00           C
ATOM   5284 1C31 POPEW 172       0.920   7.945  44.864  1.00  0.00           C
ATOM   5287 2C31 POPEW 172      -0.020   7.025  44.064  1.00  0.00           C
ATOM   5290 3C31 POPEW 172      -1.510   7.205  44.374  1.00  0.00           C
ATOM   5293 4C31 POPEW 172      -2.380   6.075  43.794  1.00  0.00           C
ATOM   5296 5C31 POPEW 172      -2.570   6.135  42.274  1.00  0.00           C
ATOM   5299 6C31 POPEW 172      -3.290   4.905  41.714  1.00  0.00           C
ATOM   5303  NH3 POPEX 173     105.840  27.095  66.294  1.00  0.00           N
ATOM   5307  C12 POPEX 173     106.360  26.345  65.104  1.00  0.00           C
ATOM   5310  C11 POPEX 173     107.830  26.705  64.814  1.00  0.00           C
ATOM   5313  P   POPEX 173     109.270  26.085  66.904  1.00  0.00           P
ATOM   5314  O13 POPEX 173     109.740  26.845  68.084  1.00  0.00           O
ATOM   5315  O14 POPEX 173     108.360  24.935  67.124  1.00  0.00           O
ATOM   5316  O11 POPEX 173     110.480  25.645  66.014  1.00  0.00           O
ATOM   5317  O12 POPEX 173     108.530  27.135  65.984  1.00  0.00           O
ATOM   5318  C1  POPEX 173     111.600  26.515  65.814  1.00  0.00           C
ATOM   5321  C2  POPEX 173     112.080  26.455  64.344  1.00  0.00           C
ATOM   5323  O21 POPEX 173     112.480  25.105  64.044  1.00  0.00           O
ATOM   5324  C21 POPEX 173     112.010  24.415  63.004  1.00  0.00           C
ATOM   5325  O22 POPEX 173     112.380  23.275  62.754  1.00  0.00           O
ATOM   5326  C22 POPEX 173     111.030  25.145  62.084  1.00  0.00           C
ATOM   5329  C3  POPEX 173     113.270  27.365  64.024  1.00  0.00           C
ATOM   5332  O31 POPEX 173     113.320  27.495  62.594  1.00  0.00           O
ATOM   5333  C31 POPEX 173     114.290  28.265  62.134  1.00  0.00           C
ATOM   5334  O32 POPEX 173     115.240  28.675  62.774  1.00  0.00           O
ATOM   5335  C32 POPEX 173     114.030  28.515  60.654  1.00  0.00           C
ATOM   5338  C23 POPEX 173     110.640  24.275  60.864  1.00  0.00           C
ATOM   5341  C24 POPEX 173     109.490  24.905  60.064  1.00  0.00           C
ATOM   5344  C25 POPEX 173     108.130  24.685  60.734  1.00  0.00           C
ATOM   5347  C26 POPEX 173     107.570  23.275  60.524  1.00  0.00           C
ATOM   5350  C27 POPEX 173     106.330  22.985  61.384  1.00  0.00           C
ATOM   5353  C28 POPEX 173     105.430  21.885  60.794  1.00  0.00           C
ATOM   5356  C29 POPEX 173     104.630  22.425  59.644  1.00  0.00           C
ATOM   5358 0C21 POPEX 173     104.840  22.215  58.324  1.00  0.00           C
ATOM   5360 1C21 POPEX 173     105.960  21.425  57.714  1.00  0.00           C
ATOM   5363 2C21 POPEX 173     106.590  22.175  56.534  1.00  0.00           C
ATOM   5366 3C21 POPEX 173     107.760  21.385  55.934  1.00  0.00           C
ATOM   5369 4C21 POPEX 173     108.780  22.235  55.174  1.00  0.00           C
ATOM   5372 5C21 POPEX 173     109.600  23.135  56.094  1.00  0.00           C
ATOM   5375 6C21 POPEX 173     110.820  23.745  55.394  1.00  0.00           C
ATOM   5378 7C21 POPEX 173     111.550  24.745  56.284  1.00  0.00           C
ATOM   5381 8C21 POPEX 173     112.800  25.345  55.634  1.00  0.00           C
ATOM   5385  C33 POPEX 173     115.280  28.835  59.784  1.00  0.00           C
ATOM   5388  C34 POPEX 173     115.220  28.075  58.454  1.00  0.00           C
ATOM   5391  C35 POPEX 173     116.190  28.585  57.384  1.00  0.00           C
ATOM   5394  C36 POPEX 173     116.130  27.755  56.104  1.00  0.00           C
ATOM   5397  C37 POPEX 173     117.100  28.245  55.024  1.00  0.00           C
ATOM   5400  C38 POPEX 173     117.380  27.145  53.994  1.00  0.00           C
ATOM   5403  C39 POPEX 173     117.890  27.645  52.644  1.00  0.00           C
ATOM   5406 0C31 POPEX 173     118.060  26.465  51.674  1.00  0.00           C
ATOM   5409 1C31 POPEX 173     118.320  26.875  50.224  1.00  0.00           C
ATOM   5412 2C31 POPEX 173     118.260  25.645  49.304  1.00  0.00           C
ATOM   5415 3C31 POPEX 173     118.460  25.975  47.814  1.00  0.00           C
ATOM   5418 4C31 POPEX 173     119.870  26.485  47.514  1.00  0.00           C
ATOM   5421 5C31 POPEX 173     120.120  26.675  46.024  1.00  0.00           C
ATOM   5424 6C31 POPEX 173     121.470  27.335  45.744  1.00  0.00           C
ATOM   5428  NH3 POPEY 174      10.270  76.735  16.484  1.00  0.00           N
ATOM   5432  C12 POPEY 174      10.110  77.065  15.024  1.00  0.00           C
ATOM   5435  C11 POPEY 174       9.010  78.125  14.864  1.00  0.00           C
ATOM   5438  P   POPEY 174       6.520  77.185  14.874  1.00  0.00           P
ATOM   5439  O13 POPEY 174       6.690  77.235  13.404  1.00  0.00           O
ATOM   5440  O14 POPEY 174       6.150  75.875  15.464  1.00  0.00           O
ATOM   5441  O11 POPEY 174       5.490  78.285  15.324  1.00  0.00           O
ATOM   5442  O12 POPEY 174       7.840  77.695  15.554  1.00  0.00           O
ATOM   5443  C1  POPEY 174       4.600  78.105  16.424  1.00  0.00           C
ATOM   5446  C2  POPEY 174       5.170  78.615  17.774  1.00  0.00           C
ATOM   5448  O21 POPEY 174       4.070  79.025  18.604  1.00  0.00           O
ATOM   5449  C21 POPEY 174       4.090  78.595  19.854  1.00  0.00           C
ATOM   5450  O22 POPEY 174       4.890  77.785  20.314  1.00  0.00           O
ATOM   5451  C22 POPEY 174       3.020  79.325  20.664  1.00  0.00           C
ATOM   5454  C3  POPEY 174       6.090  79.855  17.564  1.00  0.00           C
ATOM   5457  O31 POPEY 174       6.630  80.355  18.814  1.00  0.00           O
ATOM   5458  C31 POPEY 174       7.800  79.875  19.184  1.00  0.00           C
ATOM   5459  O32 POPEY 174       8.460  79.035  18.594  1.00  0.00           O
ATOM   5460  C32 POPEY 174       8.240  80.555  20.474  1.00  0.00           C
ATOM   5463  C23 POPEY 174       2.960  78.835  22.134  1.00  0.00           C
ATOM   5466  C24 POPEY 174       2.280  79.835  23.094  1.00  0.00           C
ATOM   5469  C25 POPEY 174       2.360  79.365  24.554  1.00  0.00           C
ATOM   5472  C26 POPEY 174       3.140  80.285  25.504  1.00  0.00           C
ATOM   5475  C27 POPEY 174       3.380  79.595  26.864  1.00  0.00           C
ATOM   5478  C28 POPEY 174       3.870  80.535  27.984  1.00  0.00           C
ATOM   5481  C29 POPEY 174       4.460  79.755  29.134  1.00  0.00           C
ATOM   5483 0C21 POPEY 174       4.060  79.695  30.414  1.00  0.00           C
ATOM   5485 1C21 POPEY 174       2.910  80.425  31.084  1.00  0.00           C
ATOM   5488 2C21 POPEY 174       3.220  80.935  32.514  1.00  0.00           C
ATOM   5491 3C21 POPEY 174       3.520  79.835  33.554  1.00  0.00           C
ATOM   5494 4C21 POPEY 174       3.920  80.345  34.954  1.00  0.00           C
ATOM   5497 5C21 POPEY 174       2.750  80.685  35.884  1.00  0.00           C
ATOM   5500 6C21 POPEY 174       3.200  81.145  37.284  1.00  0.00           C
ATOM   5503 7C21 POPEY 174       2.030  81.445  38.234  1.00  0.00           C
ATOM   5506 8C21 POPEY 174       2.430  82.215  39.504  1.00  0.00           C
ATOM   5510  C33 POPEY 174       8.130  79.605  21.684  1.00  0.00           C
ATOM   5513  C34 POPEY 174       8.660  80.255  22.954  1.00  0.00           C
ATOM   5516  C35 POPEY 174       8.320  79.465  24.224  1.00  0.00           C
ATOM   5519  C36 POPEY 174       9.240  79.865  25.384  1.00  0.00           C
ATOM   5522  C37 POPEY 174       8.920  79.205  26.724  1.00  0.00           C
ATOM   5525  C38 POPEY 174      10.090  79.395  27.714  1.00  0.00           C
ATOM   5528  C39 POPEY 174       9.720  79.205  29.194  1.00  0.00           C
ATOM   5531 0C31 POPEY 174       8.920  80.385  29.754  1.00  0.00           C
ATOM   5534 1C31 POPEY 174       8.790  80.375  31.284  1.00  0.00           C
ATOM   5537 2C31 POPEY 174       8.200  81.675  31.854  1.00  0.00           C
ATOM   5540 3C31 POPEY 174       6.810  81.975  31.304  1.00  0.00           C
ATOM   5543 4C31 POPEY 174       6.240  83.345  31.694  1.00  0.00           C
ATOM   5546 5C31 POPEY 174       5.190  83.815  30.674  1.00  0.00           C
ATOM   5549 6C31 POPEY 174       4.750  85.265  30.894  1.00  0.00           C
ATOM   5553  NH3 POPEZ 175      74.680  40.135  24.494  1.00  0.00           N
ATOM   5557  C12 POPEZ 175      74.870  41.565  24.034  1.00  0.00           C
ATOM   5560  C11 POPEZ 175      76.040  41.745  23.034  1.00  0.00           C
ATOM   5563  P   POPEZ 175      77.160  44.135  23.224  1.00  0.00           P
ATOM   5564  O13 POPEZ 175      76.550  45.485  23.154  1.00  0.00           O
ATOM   5565  O14 POPEZ 175      78.530  43.995  22.684  1.00  0.00           O
ATOM   5566  O11 POPEZ 175      77.210  43.645  24.714  1.00  0.00           O
ATOM   5567  O12 POPEZ 175      76.130  43.105  22.584  1.00  0.00           O
ATOM   5568  C1  POPEZ 175      77.570  44.525  25.784  1.00  0.00           C
ATOM   5571  C2  POPEZ 175      76.510  44.335  26.874  1.00  0.00           C
ATOM   5573  O21 POPEZ 175      76.370  45.445  27.774  1.00  0.00           O
ATOM   5574  C21 POPEZ 175      77.410  45.755  28.514  1.00  0.00           C
ATOM   5575  O22 POPEZ 175      78.510  45.225  28.474  1.00  0.00           O
ATOM   5576  C22 POPEZ 175      76.960  46.765  29.574  1.00  0.00           C
ATOM   5579  C3  POPEZ 175      76.650  42.965  27.584  1.00  0.00           C
ATOM   5582  O31 POPEZ 175      75.390  42.655  28.174  1.00  0.00           O
ATOM   5583  C31 POPEZ 175      75.180  42.385  29.474  1.00  0.00           C
ATOM   5584  O32 POPEZ 175      74.060  42.325  29.934  1.00  0.00           O
ATOM   5585  C32 POPEZ 175      76.440  42.175  30.314  1.00  0.00           C
ATOM   5588  C23 POPEZ 175      78.120  47.415  30.364  1.00  0.00           C
ATOM   5591  C24 POPEZ 175      77.690  47.805  31.784  1.00  0.00           C
ATOM   5594  C25 POPEZ 175      78.770  48.615  32.514  1.00  0.00           C
ATOM   5597  C26 POPEZ 175      78.410  48.925  33.974  1.00  0.00           C
ATOM   5600  C27 POPEZ 175      79.410  49.915  34.604  1.00  0.00           C
ATOM   5603  C28 POPEZ 175      79.500  49.815  36.144  1.00  0.00           C
ATOM   5606  C29 POPEZ 175      80.530  50.775  36.664  1.00  0.00           C
ATOM   5608 0C21 POPEZ 175      80.470  51.545  37.774  1.00  0.00           C
ATOM   5610 1C21 POPEZ 175      79.390  51.595  38.824  1.00  0.00           C
ATOM   5613 2C21 POPEZ 175      78.960  50.235  39.434  1.00  0.00           C
ATOM   5616 3C21 POPEZ 175      80.120  49.395  39.974  1.00  0.00           C
ATOM   5619 4C21 POPEZ 175      79.690  47.975  40.384  1.00  0.00           C
ATOM   5622 5C21 POPEZ 175      78.880  47.915  41.684  1.00  0.00           C
ATOM   5625 6C21 POPEZ 175      78.460  46.485  42.034  1.00  0.00           C
ATOM   5628 7C21 POPEZ 175      77.730  46.385  43.374  1.00  0.00           C
ATOM   5631 8C21 POPEZ 175      77.370  44.945  43.754  1.00  0.00           C
ATOM   5635  C33 POPEZ 175      76.140  41.665  31.754  1.00  0.00           C
ATOM   5638  C34 POPEZ 175      77.250  40.775  32.304  1.00  0.00           C
ATOM   5641  C35 POPEZ 175      76.940  40.135  33.664  1.00  0.00           C
ATOM   5644  C36 POPEZ 175      77.500  40.915  34.864  1.00  0.00           C
ATOM   5647  C37 POPEZ 175      77.610  40.005  36.104  1.00  0.00           C
ATOM   5650  C38 POPEZ 175      78.550  40.565  37.184  1.00  0.00           C
ATOM   5653  C39 POPEZ 175      79.130  39.475  38.094  1.00  0.00           C
ATOM   5656 0C31 POPEZ 175      80.260  38.675  37.424  1.00  0.00           C
ATOM   5659 1C31 POPEZ 175      80.750  37.495  38.274  1.00  0.00           C
ATOM   5662 2C31 POPEZ 175      81.850  36.665  37.584  1.00  0.00           C
ATOM   5665 3C31 POPEZ 175      83.260  37.285  37.624  1.00  0.00           C
ATOM   5668 4C31 POPEZ 175      83.850  37.365  39.034  1.00  0.00           C
ATOM   5671 5C31 POPEZ 175      85.360  37.665  39.034  1.00  0.00           C
ATOM   5674 6C31 POPEZ 175      85.950  37.805  40.444  1.00  0.00           C
ATOM   5678  NH3 POPEa 176      92.360  21.415  64.424  1.00  0.00           N
ATOM   5682  C12 POPEa 176      93.240  21.775  65.604  1.00  0.00           C
ATOM   5685  C11 POPEa 176      92.680  22.995  66.374  1.00  0.00           C
ATOM   5688  P   POPEa 176      94.050  25.225  66.794  1.00  0.00           P
ATOM   5689  O13 POPEa 176      93.000  26.085  67.394  1.00  0.00           O
ATOM   5690  O14 POPEa 176      95.450  25.505  67.154  1.00  0.00           O
ATOM   5691  O11 POPEa 176      93.940  25.305  65.224  1.00  0.00           O
ATOM   5692  O12 POPEa 176      93.750  23.675  67.044  1.00  0.00           O
ATOM   5693  C1  POPEa 176      95.010  24.795  64.414  1.00  0.00           C
ATOM   5696  C2  POPEa 176      95.030  25.515  63.034  1.00  0.00           C
ATOM   5698  O21 POPEa 176      96.350  25.705  62.494  1.00  0.00           O
ATOM   5699  C21 POPEa 176      97.150  26.545  63.124  1.00  0.00           C
ATOM   5700  O22 POPEa 176      97.120  26.865  64.294  1.00  0.00           O
ATOM   5701  C22 POPEa 176      98.100  27.165  62.124  1.00  0.00           C
ATOM   5704  C3  POPEa 176      94.230  26.835  62.994  1.00  0.00           C
ATOM   5707  O31 POPEa 176      94.100  27.285  61.624  1.00  0.00           O
ATOM   5708  C31 POPEa 176      93.000  27.995  61.394  1.00  0.00           C
ATOM   5709  O32 POPEa 176      92.090  28.175  62.184  1.00  0.00           O
ATOM   5710  C32 POPEa 176      93.090  28.505  59.964  1.00  0.00           C
ATOM   5713  C23 POPEa 176      97.320  28.125  61.204  1.00  0.00           C
ATOM   5716  C24 POPEa 176      98.140  28.625  60.014  1.00  0.00           C
ATOM   5719  C25 POPEa 176      98.380  27.515  58.984  1.00  0.00           C
ATOM   5722  C26 POPEa 176      99.160  27.995  57.754  1.00  0.00           C
ATOM   5725  C27 POPEa 176      99.660  26.825  56.914  1.00  0.00           C
ATOM   5728  C28 POPEa 176     100.640  27.235  55.804  1.00  0.00           C
ATOM   5731  C29 POPEa 176     100.000  27.595  54.484  1.00  0.00           C
ATOM   5733 0C21 POPEa 176     100.000  26.805  53.404  1.00  0.00           C
ATOM   5735 1C21 POPEa 176     100.590  25.415  53.354  1.00  0.00           C
ATOM   5738 2C21 POPEa 176     102.120  25.425  53.174  1.00  0.00           C
ATOM   5741 3C21 POPEa 176     102.710  24.015  53.354  1.00  0.00           C
ATOM   5744 4C21 POPEa 176     104.200  23.955  53.024  1.00  0.00           C
ATOM   5747 5C21 POPEa 176     104.640  22.645  52.344  1.00  0.00           C
ATOM   5750 6C21 POPEa 176     103.900  22.405  51.014  1.00  0.00           C
ATOM   5753 7C21 POPEa 176     104.570  21.365  50.114  1.00  0.00           C
ATOM   5756 8C21 POPEa 176     103.920  21.285  48.734  1.00  0.00           C
ATOM   5760  C33 POPEa 176      91.860  29.345  59.594  1.00  0.00           C
ATOM   5763  C34 POPEa 176      92.000  30.065  58.254  1.00  0.00           C
ATOM   5766  C35 POPEa 176      92.240  29.155  57.044  1.00  0.00           C
ATOM   5769  C36 POPEa 176      92.200  29.985  55.754  1.00  0.00           C
ATOM   5772  C37 POPEa 176      92.030  29.185  54.454  1.00  0.00           C
ATOM   5775  C38 POPEa 176      91.890  30.145  53.254  1.00  0.00           C
ATOM   5778  C39 POPEa 176      91.430  29.475  51.954  1.00  0.00           C
ATOM   5781 0C31 POPEa 176      89.960  29.045  51.954  1.00  0.00           C
ATOM   5784 1C31 POPEa 176      89.460  28.635  50.554  1.00  0.00           C
ATOM   5787 2C31 POPEa 176      87.990  28.175  50.534  1.00  0.00           C
ATOM   5790 3C31 POPEa 176      87.360  28.135  49.134  1.00  0.00           C
ATOM   5793 4C31 POPEa 176      88.180  27.385  48.074  1.00  0.00           C
ATOM   5796 5C31 POPEa 176      87.440  27.225  46.744  1.00  0.00           C
ATOM   5799 6C31 POPEa 176      88.310  26.665  45.614  1.00  0.00           C
ATOM   5803  NH3 POPEb 177      66.400  79.555  64.614  1.00  0.00           N
ATOM   5807  C12 POPEb 177      66.520  80.275  65.924  1.00  0.00           C
ATOM   5810  C11 POPEb 177      66.840  79.275  67.044  1.00  0.00           C
ATOM   5813  P   POPEb 177      64.990  77.385  67.094  1.00  0.00           P
ATOM   5814  O13 POPEb 177      64.550  77.995  68.364  1.00  0.00           O
ATOM   5815  O14 POPEb 177      64.950  75.895  67.004  1.00  0.00           O
ATOM   5816  O11 POPEb 177      64.130  77.995  65.934  1.00  0.00           O
ATOM   5817  O12 POPEb 177      66.420  77.935  66.754  1.00  0.00           O
ATOM   5818  C1  POPEb 177      62.770  77.535  65.924  1.00  0.00           C
ATOM   5821  C2  POPEb 177      62.030  78.055  64.674  1.00  0.00           C
ATOM   5823  O21 POPEb 177      62.710  77.535  63.534  1.00  0.00           O
ATOM   5824  C21 POPEb 177      61.930  77.505  62.464  1.00  0.00           C
ATOM   5825  O22 POPEb 177      60.760  77.815  62.414  1.00  0.00           O
ATOM   5826  C22 POPEb 177      62.820  77.175  61.284  1.00  0.00           C
ATOM   5829  C3  POPEb 177      61.980  79.615  64.694  1.00  0.00           C
ATOM   5832  O31 POPEb 177      61.940  80.215  63.374  1.00  0.00           O
ATOM   5833  C31 POPEb 177      63.090  80.555  62.844  1.00  0.00           C
ATOM   5834  O32 POPEb 177      64.190  80.465  63.374  1.00  0.00           O
ATOM   5835  C32 POPEb 177      62.830  81.155  61.464  1.00  0.00           C
ATOM   5838  C23 POPEb 177      61.960  76.725  60.104  1.00  0.00           C
ATOM   5841  C24 POPEb 177      62.760  76.205  58.904  1.00  0.00           C
ATOM   5844  C25 POPEb 177      63.670  77.245  58.244  1.00  0.00           C
ATOM   5847  C26 POPEb 177      62.890  78.285  57.444  1.00  0.00           C
ATOM   5850  C27 POPEb 177      63.810  79.195  56.624  1.00  0.00           C
ATOM   5853  C28 POPEb 177      63.080  80.135  55.654  1.00  0.00           C
ATOM   5856  C29 POPEb 177      62.190  81.105  56.364  1.00  0.00           C
ATOM   5858 0C21 POPEb 177      61.330  81.945  55.784  1.00  0.00           C
ATOM   5860 1C21 POPEb 177      61.090  82.085  54.294  1.00  0.00           C
ATOM   5863 2C21 POPEb 177      59.630  81.755  53.954  1.00  0.00           C
ATOM   5866 3C21 POPEb 177      59.250  82.185  52.524  1.00  0.00           C
ATOM   5869 4C21 POPEb 177      57.730  82.235  52.274  1.00  0.00           C
ATOM   5872 5C21 POPEb 177      57.040  83.405  53.004  1.00  0.00           C
ATOM   5875 6C21 POPEb 177      55.620  83.705  52.514  1.00  0.00           C
ATOM   5878 7C21 POPEb 177      55.090  85.035  53.084  1.00  0.00           C
ATOM   5881 8C21 POPEb 177      53.660  85.355  52.674  1.00  0.00           C
ATOM   5885  C33 POPEb 177      64.120  81.375  60.634  1.00  0.00           C
ATOM   5888  C34 POPEb 177      63.900  82.445  59.564  1.00  0.00           C
ATOM   5891  C35 POPEb 177      64.930  82.475  58.434  1.00  0.00           C
ATOM   5894  C36 POPEb 177      66.090  83.455  58.674  1.00  0.00           C
ATOM   5897  C37 POPEb 177      67.150  83.425  57.554  1.00  0.00           C
ATOM   5900  C38 POPEb 177      66.890  84.355  56.354  1.00  0.00           C
ATOM   5903  C39 POPEb 177      65.640  84.025  55.524  1.00  0.00           C
ATOM   5906 0C31 POPEb 177      65.680  84.665  54.134  1.00  0.00           C
ATOM   5909 1C31 POPEb 177      64.540  84.225  53.214  1.00  0.00           C
ATOM   5912 2C31 POPEb 177      64.790  84.605  51.744  1.00  0.00           C
ATOM   5915 3C31 POPEb 177      64.680  86.115  51.434  1.00  0.00           C
ATOM   5918 4C31 POPEb 177      65.560  86.515  50.244  1.00  0.00           C
ATOM   5921 5C31 POPEb 177      65.200  87.865  49.614  1.00  0.00           C
ATOM   5924 6C31 POPEb 177      66.170  88.265  48.494  1.00  0.00           C
ATOM   5928  NH3 POPEc 178      34.220  77.755  16.874  1.00  0.00           N
ATOM   5932  C12 POPEc 178      33.950  76.525  16.054  1.00  0.00           C
ATOM   5935  C11 POPEc 178      34.120  75.225  16.874  1.00  0.00           C
ATOM   5938  P   POPEc 178      34.850  72.735  16.314  1.00  0.00           P
ATOM   5939  O13 POPEc 178      33.640  71.915  16.164  1.00  0.00           O
ATOM   5940  O14 POPEc 178      36.060  72.265  15.604  1.00  0.00           O
ATOM   5941  O11 POPEc 178      35.300  72.745  17.854  1.00  0.00           O
ATOM   5942  O12 POPEc 178      34.560  74.235  15.974  1.00  0.00           O
ATOM   5943  C1  POPEc 178      35.410  71.455  18.524  1.00  0.00           C
ATOM   5946  C2  POPEc 178      34.420  71.305  19.724  1.00  0.00           C
ATOM   5948  O21 POPEc 178      34.190  69.875  19.904  1.00  0.00           O
ATOM   5949  C21 POPEc 178      33.520  69.575  21.024  1.00  0.00           C
ATOM   5950  O22 POPEc 178      33.480  70.265  22.024  1.00  0.00           O
ATOM   5951  C22 POPEc 178      32.790  68.255  20.834  1.00  0.00           C
ATOM   5954  C3  POPEc 178      33.080  72.065  19.444  1.00  0.00           C
ATOM   5957  O31 POPEc 178      32.560  72.755  20.594  1.00  0.00           O
ATOM   5958  C31 POPEc 178      32.980  73.995  20.794  1.00  0.00           C
ATOM   5959  O32 POPEc 178      33.870  74.575  20.184  1.00  0.00           O
ATOM   5960  C32 POPEc 178      32.170  74.645  21.904  1.00  0.00           C
ATOM   5963  C23 POPEc 178      32.040  67.855  22.114  1.00  0.00           C
ATOM   5966  C24 POPEc 178      31.190  66.595  21.944  1.00  0.00           C
ATOM   5969  C25 POPEc 178      30.720  66.005  23.284  1.00  0.00           C
ATOM   5972  C26 POPEc 178      29.440  66.655  23.844  1.00  0.00           C
ATOM   5975  C27 POPEc 178      29.200  66.245  25.304  1.00  0.00           C
ATOM   5978  C28 POPEc 178      27.870  66.745  25.904  1.00  0.00           C
ATOM   5981  C29 POPEc 178      26.650  66.105  25.304  1.00  0.00           C
ATOM   5983 0C21 POPEc 178      25.370  66.395  25.614  1.00  0.00           C
ATOM   5985 1C21 POPEc 178      24.930  67.465  26.584  1.00  0.00           C
ATOM   5988 2C21 POPEc 178      24.700  66.955  28.024  1.00  0.00           C
ATOM   5991 3C21 POPEc 178      23.560  65.935  28.154  1.00  0.00           C
ATOM   5994 4C21 POPEc 178      23.540  65.285  29.544  1.00  0.00           C
ATOM   5997 5C21 POPEc 178      22.590  64.085  29.624  1.00  0.00           C
ATOM   6000 6C21 POPEc 178      22.740  63.275  30.914  1.00  0.00           C
ATOM   6003 7C21 POPEc 178      21.840  62.025  30.924  1.00  0.00           C
ATOM   6006 8C21 POPEc 178      20.380  62.295  31.294  1.00  0.00           C
ATOM   6010  C33 POPEc 178      32.690  74.235  23.304  1.00  0.00           C
ATOM   6013  C34 POPEc 178      32.020  74.975  24.464  1.00  0.00           C
ATOM   6016  C35 POPEc 178      30.490  74.845  24.514  1.00  0.00           C
ATOM   6019  C36 POPEc 178      29.930  75.405  25.834  1.00  0.00           C
ATOM   6022  C37 POPEc 178      30.070  74.445  27.024  1.00  0.00           C
ATOM   6025  C38 POPEc 178      30.630  75.115  28.284  1.00  0.00           C
ATOM   6028  C39 POPEc 178      30.590  74.185  29.494  1.00  0.00           C
ATOM   6031 0C31 POPEc 178      31.330  74.735  30.724  1.00  0.00           C
ATOM   6034 1C31 POPEc 178      31.050  73.895  31.974  1.00  0.00           C
ATOM   6037 2C31 POPEc 178      32.080  74.075  33.104  1.00  0.00           C
ATOM   6040 3C31 POPEc 178      31.990  75.415  33.844  1.00  0.00           C
ATOM   6043 4C31 POPEc 178      32.950  75.445  35.044  1.00  0.00           C
ATOM   6046 5C31 POPEc 178      32.840  76.695  35.924  1.00  0.00           C
ATOM   6049 6C31 POPEc 178      33.860  76.725  37.064  1.00  0.00           C
ATOM   6053  NH3 POPEd 179      49.030  27.315  21.234  1.00  0.00           N
ATOM   6057  C12 POPEd 179      48.410  28.675  21.314  1.00  0.00           C
ATOM   6060  C11 POPEd 179      46.880  28.595  21.204  1.00  0.00           C
ATOM   6063  P   POPEd 179      45.130  30.505  20.874  1.00  0.00           P
ATOM   6064  O13 POPEd 179      44.180  29.405  20.524  1.00  0.00           O
ATOM   6065  O14 POPEd 179      45.680  31.325  19.774  1.00  0.00           O
ATOM   6066  O11 POPEd 179      44.550  31.425  22.024  1.00  0.00           O
ATOM   6067  O12 POPEd 179      46.360  29.845  21.584  1.00  0.00           O
ATOM   6068  C1  POPEd 179      45.130  31.525  23.344  1.00  0.00           C
ATOM   6071  C2  POPEd 179      44.880  32.915  24.024  1.00  0.00           C
ATOM   6073  O21 POPEd 179      43.580  32.905  24.654  1.00  0.00           O
ATOM   6074  C21 POPEd 179      43.530  32.285  25.834  1.00  0.00           C
ATOM   6075  O22 POPEd 179      44.500  31.955  26.494  1.00  0.00           O
ATOM   6076  C22 POPEd 179      42.050  32.015  26.194  1.00  0.00           C
ATOM   6079  C3  POPEd 179      45.000  34.085  23.004  1.00  0.00           C
ATOM   6082  O31 POPEd 179      45.190  35.365  23.664  1.00  0.00           O
ATOM   6083  C31 POPEd 179      46.010  36.225  23.084  1.00  0.00           C
ATOM   6084  O32 POPEd 179      46.700  36.015  22.094  1.00  0.00           O
ATOM   6085  C32 POPEd 179      46.000  37.555  23.814  1.00  0.00           C
ATOM   6088  C23 POPEd 179      41.730  31.905  27.714  1.00  0.00           C
ATOM   6091  C24 POPEd 179      42.050  30.505  28.264  1.00  0.00           C
ATOM   6094  C25 POPEd 179      41.570  30.235  29.704  1.00  0.00           C
ATOM   6097  C26 POPEd 179      41.810  31.365  30.724  1.00  0.00           C
ATOM   6100  C27 POPEd 179      41.370  30.985  32.144  1.00  0.00           C
ATOM   6103  C28 POPEd 179      41.420  32.135  33.174  1.00  0.00           C
ATOM   6106  C29 POPEd 179      42.810  32.535  33.594  1.00  0.00           C
ATOM   6108 0C21 POPEd 179      43.320  32.575  34.844  1.00  0.00           C
ATOM   6110 1C21 POPEd 179      42.610  32.255  36.144  1.00  0.00           C
ATOM   6113 2C21 POPEd 179      43.370  31.215  37.004  1.00  0.00           C
ATOM   6116 3C21 POPEd 179      43.210  29.775  36.504  1.00  0.00           C
ATOM   6119 4C21 POPEd 179      44.090  28.775  37.274  1.00  0.00           C
ATOM   6122 5C21 POPEd 179      43.600  27.325  37.124  1.00  0.00           C
ATOM   6125 6C21 POPEd 179      42.490  26.945  38.124  1.00  0.00           C
ATOM   6128 7C21 POPEd 179      41.680  25.725  37.684  1.00  0.00           C
ATOM   6131 8C21 POPEd 179      40.410  25.455  38.504  1.00  0.00           C
ATOM   6135  C33 POPEd 179      47.230  37.745  24.744  1.00  0.00           C
ATOM   6138  C34 POPEd 179      46.950  37.305  26.184  1.00  0.00           C
ATOM   6141  C35 POPEd 179      47.270  35.835  26.494  1.00  0.00           C
ATOM   6144  C36 POPEd 179      46.600  35.355  27.794  1.00  0.00           C
ATOM   6147  C37 POPEd 179      46.710  36.335  28.974  1.00  0.00           C
ATOM   6150  C38 POPEd 179      45.770  35.925  30.104  1.00  0.00           C
ATOM   6153  C39 POPEd 179      45.990  36.665  31.424  1.00  0.00           C
ATOM   6156 0C31 POPEd 179      45.400  35.905  32.624  1.00  0.00           C
ATOM   6159 1C31 POPEd 179      45.740  36.565  33.964  1.00  0.00           C
ATOM   6162 2C31 POPEd 179      45.290  35.705  35.144  1.00  0.00           C
ATOM   6165 3C31 POPEd 179      45.320  36.435  36.494  1.00  0.00           C
ATOM   6168 4C31 POPEd 179      44.740  35.555  37.614  1.00  0.00           C
ATOM   6171 5C31 POPEd 179      44.480  36.325  38.914  1.00  0.00           C
ATOM   6174 6C31 POPEd 179      44.010  35.415  40.054  1.00  0.00           C
ATOM   6178  NH3 POPEe 180      30.380  16.015  24.044  1.00  0.00           N
ATOM   6182  C12 POPEe 180      29.880  16.675  22.794  1.00  0.00           C
ATOM   6185  C11 POPEe 180      28.860  17.775  23.094  1.00  0.00           C
ATOM   6188  P   POPEe 180      28.880  19.715  21.254  1.00  0.00           P
ATOM   6189  O13 POPEe 180      30.040  19.525  20.364  1.00  0.00           O
ATOM   6190  O14 POPEe 180      27.720  20.445  20.694  1.00  0.00           O
ATOM   6191  O11 POPEe 180      29.340  20.635  22.444  1.00  0.00           O
ATOM   6192  O12 POPEe 180      28.400  18.355  21.874  1.00  0.00           O
ATOM   6193  C1  POPEe 180      30.680  20.755  22.894  1.00  0.00           C
ATOM   6196  C2  POPEe 180      30.670  20.945  24.434  1.00  0.00           C
ATOM   6198  O21 POPEe 180      30.450  22.325  24.814  1.00  0.00           O
ATOM   6199  C21 POPEe 180      31.480  23.145  24.744  1.00  0.00           C
ATOM   6200  O22 POPEe 180      32.580  22.885  24.304  1.00  0.00           O
ATOM   6201  C22 POPEe 180      31.090  24.515  25.304  1.00  0.00           C
ATOM   6204  C3  POPEe 180      31.860  20.265  25.184  1.00  0.00           C
ATOM   6207  O31 POPEe 180      31.730  20.525  26.594  1.00  0.00           O
ATOM   6208  C31 POPEe 180      30.700  19.825  27.104  1.00  0.00           C
ATOM   6209  O32 POPEe 180      30.490  18.655  26.854  1.00  0.00           O
ATOM   6210  C32 POPEe 180      29.750  20.845  27.714  1.00  0.00           C
ATOM   6213  C23 POPEe 180      32.210  25.045  26.224  1.00  0.00           C
ATOM   6216  C24 POPEe 180      32.020  26.505  26.664  1.00  0.00           C
ATOM   6219  C25 POPEe 180      32.970  26.875  27.804  1.00  0.00           C
ATOM   6222  C26 POPEe 180      32.380  26.505  29.184  1.00  0.00           C
ATOM   6225  C27 POPEe 180      33.430  26.525  30.304  1.00  0.00           C
ATOM   6228  C28 POPEe 180      32.830  26.265  31.694  1.00  0.00           C
ATOM   6231  C29 POPEe 180      32.150  27.475  32.294  1.00  0.00           C
ATOM   6233 0C21 POPEe 180      32.240  27.885  33.564  1.00  0.00           C
ATOM   6235 1C21 POPEe 180      32.990  27.205  34.684  1.00  0.00           C
ATOM   6238 2C21 POPEe 180      32.670  27.845  36.054  1.00  0.00           C
ATOM   6241 3C21 POPEe 180      33.560  27.305  37.184  1.00  0.00           C
ATOM   6244 4C21 POPEe 180      33.410  28.095  38.494  1.00  0.00           C
ATOM   6247 5C21 POPEe 180      34.420  27.625  39.554  1.00  0.00           C
ATOM   6250 6C21 POPEe 180      34.520  28.555  40.784  1.00  0.00           C
ATOM   6253 7C21 POPEe 180      35.920  28.505  41.424  1.00  0.00           C
ATOM   6256 8C21 POPEe 180      36.200  29.585  42.464  1.00  0.00           C
ATOM   6260  C33 POPEe 180      28.970  20.345  28.934  1.00  0.00           C
ATOM   6263  C34 POPEe 180      29.810  20.175  30.204  1.00  0.00           C
ATOM   6266  C35 POPEe 180      30.620  21.415  30.594  1.00  0.00           C
ATOM   6269  C36 POPEe 180      30.970  21.415  32.094  1.00  0.00           C
ATOM   6272  C37 POPEe 180      31.910  22.565  32.454  1.00  0.00           C
ATOM   6275  C38 POPEe 180      31.920  22.915  33.954  1.00  0.00           C
ATOM   6278  C39 POPEe 180      30.630  23.625  34.394  1.00  0.00           C
ATOM   6281 0C31 POPEe 180      30.630  24.075  35.864  1.00  0.00           C
ATOM   6284 1C31 POPEe 180      29.270  24.675  36.244  1.00  0.00           C
ATOM   6287 2C31 POPEe 180      29.190  25.165  37.694  1.00  0.00           C
ATOM   6290 3C31 POPEe 180      27.790  25.675  38.074  1.00  0.00           C
ATOM   6293 4C31 POPEe 180      26.710  24.575  38.054  1.00  0.00           C
ATOM   6296 5C31 POPEe 180      25.370  25.045  38.624  1.00  0.00           C
ATOM   6299 6C31 POPEe 180      24.330  23.935  38.734  1.00  0.00           C
ATOM   6303  NH3 POPEf 181     125.280  84.185  18.154  1.00  0.00           N
ATOM   6307  C12 POPEf 181     126.700  84.425  17.764  1.00  0.00           C
ATOM   6310  C11 POPEf 181     127.070  83.595  16.524  1.00  0.00           C
ATOM   6313  P   POPEf 181     129.340  84.755  15.884  1.00  0.00           P
ATOM   6314  O13 POPEf 181     129.400  84.705  14.414  1.00  0.00           O
ATOM   6315  O14 POPEf 181     128.820  86.005  16.464  1.00  0.00           O
ATOM   6316  O11 POPEf 181     130.730  84.305  16.494  1.00  0.00           O
ATOM   6317  O12 POPEf 181     128.480  83.535  16.344  1.00  0.00           O
ATOM   6318  C1  POPEf 181     131.160  84.665  17.804  1.00  0.00           C
ATOM   6321  C2  POPEf 181     130.280  84.115  18.974  1.00  0.00           C
ATOM   6323  O21 POPEf 181     129.330  85.125  19.344  1.00  0.00           O
ATOM   6324  C21 POPEf 181     129.620  86.045  20.234  1.00  0.00           C
ATOM   6325  O22 POPEf 181     130.630  86.165  20.894  1.00  0.00           O
ATOM   6326  C22 POPEf 181     128.450  87.025  20.334  1.00  0.00           C
ATOM   6329  C3  POPEf 181     131.130  83.535  20.154  1.00  0.00           C
ATOM   6332  O31 POPEf 181     130.380  83.435  21.404  1.00  0.00           O
ATOM   6333  C31 POPEf 181     131.170  83.545  22.464  1.00  0.00           C
ATOM   6334  O32 POPEf 181     132.380  83.445  22.434  1.00  0.00           O
ATOM   6335  C32 POPEf 181     130.350  83.895  23.724  1.00  0.00           C
ATOM   6338  C23 POPEf 181     128.560  87.855  21.624  1.00  0.00           C
ATOM   6341  C24 POPEf 181     127.410  88.845  21.844  1.00  0.00           C
ATOM   6344  C25 POPEf 181     127.240  89.165  23.324  1.00  0.00           C
ATOM   6347  C26 POPEf 181     125.930  89.885  23.664  1.00  0.00           C
ATOM   6350  C27 POPEf 181     125.760  90.005  25.184  1.00  0.00           C
ATOM   6353  C28 POPEf 181     124.550  90.835  25.634  1.00  0.00           C
ATOM   6356  C29 POPEf 181     123.240  90.115  25.414  1.00  0.00           C
ATOM   6358 0C21 POPEf 181     122.420  89.655  26.374  1.00  0.00           C
ATOM   6360 1C21 POPEf 181     122.660  89.795  27.854  1.00  0.00           C
ATOM   6363 2C21 POPEf 181     121.390  89.705  28.704  1.00  0.00           C
ATOM   6366 3C21 POPEf 181     121.760  89.905  30.174  1.00  0.00           C
ATOM   6369 4C21 POPEf 181     120.700  89.435  31.174  1.00  0.00           C
ATOM   6372 5C21 POPEf 181     121.210  89.695  32.594  1.00  0.00           C
ATOM   6375 6C21 POPEf 181     120.620  88.755  33.644  1.00  0.00           C
ATOM   6378 7C21 POPEf 181     121.510  88.755  34.894  1.00  0.00           C
ATOM   6381 8C21 POPEf 181     121.080  87.725  35.934  1.00  0.00           C
ATOM   6385  C33 POPEf 181     131.160  84.765  24.734  1.00  0.00           C
ATOM   6388  C34 POPEf 181     130.290  85.595  25.694  1.00  0.00           C
ATOM   6391  C35 POPEf 181     131.090  86.705  26.414  1.00  0.00           C
ATOM   6394  C36 POPEf 181     131.480  86.385  27.874  1.00  0.00           C
ATOM   6397  C37 POPEf 181     130.320  86.515  28.874  1.00  0.00           C
ATOM   6400  C38 POPEf 181     130.740  86.415  30.354  1.00  0.00           C
ATOM   6403  C39 POPEf 181     129.610  86.855  31.304  1.00  0.00           C
ATOM   6406 0C31 POPEf 181     129.930  86.765  32.804  1.00  0.00           C
ATOM   6409 1C31 POPEf 181     128.800  87.435  33.624  1.00  0.00           C
ATOM   6412 2C31 POPEf 181     128.990  87.455  35.144  1.00  0.00           C
ATOM   6415 3C31 POPEf 181     128.810  86.085  35.814  1.00  0.00           C
ATOM   6418 4C31 POPEf 181     128.610  86.185  37.334  1.00  0.00           C
ATOM   6421 5C31 POPEf 181     128.750  84.845  38.074  1.00  0.00           C
ATOM   6424 6C31 POPEf 181     127.760  84.665  39.224  1.00  0.00           C
ATOM   6428  NH3 POPEg 182      90.010   7.025  64.874  1.00  0.00           N
ATOM   6432  C12 POPEg 182      90.710   7.055  66.184  1.00  0.00           C
ATOM   6435  C11 POPEg 182      90.820   5.635  66.724  1.00  0.00           C
ATOM   6438  P   POPEg 182      91.570   3.285  65.974  1.00  0.00           P
ATOM   6439  O13 POPEg 182      92.880   2.685  65.634  1.00  0.00           O
ATOM   6440  O14 POPEg 182      91.000   2.925  67.294  1.00  0.00           O
ATOM   6441  O11 POPEg 182      90.550   2.965  64.814  1.00  0.00           O
ATOM   6442  O12 POPEg 182      91.680   4.865  65.864  1.00  0.00           O
ATOM   6443  C1  POPEg 182      90.710   3.475  63.484  1.00  0.00           C
ATOM   6446  C2  POPEg 182      91.860   2.775  62.694  1.00  0.00           C
ATOM   6448  O21 POPEg 182      91.950   3.115  61.294  1.00  0.00           O
ATOM   6449  C21 POPEg 182      91.550   4.225  60.754  1.00  0.00           C
ATOM   6450  O22 POPEg 182      91.270   5.285  61.304  1.00  0.00           O
ATOM   6451  C22 POPEg 182      91.500   4.035  59.244  1.00  0.00           C
ATOM   6454  C3  POPEg 182      91.810   1.205  62.794  1.00  0.00           C
ATOM   6457  O31 POPEg 182      91.110   0.595  61.674  1.00  0.00           O
ATOM   6458  C31 POPEg 182      91.870   0.225  60.644  1.00  0.00           C
ATOM   6459  O32 POPEg 182      93.080   0.265  60.614  1.00  0.00           O
ATOM   6460  C32 POPEg 182      90.970  -0.045  59.434  1.00  0.00           C
ATOM   6463  C23 POPEg 182      90.070   4.275  58.714  1.00  0.00           C
ATOM   6466  C24 POPEg 182      89.820   5.745  58.354  1.00  0.00           C
ATOM   6469  C25 POPEg 182      88.460   5.905  57.694  1.00  0.00           C
ATOM   6472  C26 POPEg 182      88.180   7.295  57.114  1.00  0.00           C
ATOM   6475  C27 POPEg 182      86.790   7.355  56.444  1.00  0.00           C
ATOM   6478  C28 POPEg 182      86.580   8.685  55.704  1.00  0.00           C
ATOM   6481  C29 POPEg 182      85.240   8.745  54.994  1.00  0.00           C
ATOM   6483 0C21 POPEg 182      85.040   8.715  53.654  1.00  0.00           C
ATOM   6485 1C21 POPEg 182      86.120   8.595  52.614  1.00  0.00           C
ATOM   6488 2C21 POPEg 182      85.760   9.165  51.234  1.00  0.00           C
ATOM   6491 3C21 POPEg 182      86.830   8.775  50.204  1.00  0.00           C
ATOM   6494 4C21 POPEg 182      86.650   9.445  48.834  1.00  0.00           C
ATOM   6497 5C21 POPEg 182      87.860   9.185  47.934  1.00  0.00           C
ATOM   6500 6C21 POPEg 182      87.810   9.955  46.604  1.00  0.00           C
ATOM   6503 7C21 POPEg 182      89.140   9.885  45.844  1.00  0.00           C
ATOM   6506 8C21 POPEg 182      89.130  10.695  44.544  1.00  0.00           C
ATOM   6510  C33 POPEg 182      91.700  -0.625  58.174  1.00  0.00           C
ATOM   6513  C34 POPEg 182      90.820  -0.645  56.914  1.00  0.00           C
ATOM   6516  C35 POPEg 182      91.360  -1.485  55.744  1.00  0.00           C
ATOM   6519  C36 POPEg 182      90.570  -1.225  54.444  1.00  0.00           C
ATOM   6522  C37 POPEg 182      90.810  -2.255  53.314  1.00  0.00           C
ATOM   6525  C38 POPEg 182      90.360  -1.695  51.954  1.00  0.00           C
ATOM   6528  C39 POPEg 182      89.780  -2.705  50.954  1.00  0.00           C
ATOM   6531 0C31 POPEg 182      90.820  -3.475  50.144  1.00  0.00           C
ATOM   6534 1C31 POPEg 182      90.160  -4.295  49.024  1.00  0.00           C
ATOM   6537 2C31 POPEg 182      91.150  -4.915  48.034  1.00  0.00           C
ATOM   6540 3C31 POPEg 182      90.670  -4.805  46.594  1.00  0.00           C
ATOM   6543 4C31 POPEg 182      91.650  -5.435  45.614  1.00  0.00           C
ATOM   6546 5C31 POPEg 182      91.040  -5.555  44.224  1.00  0.00           C
ATOM   6549 6C31 POPEg 182      92.040  -6.055  43.184  1.00  0.00           C
ATOM   6553  NH3 POPEh 183     125.040  54.985  60.684  1.00  0.00           N
ATOM   6557  C12 POPEh 183     124.550  56.415  60.754  1.00  0.00           C
ATOM   6560  C11 POPEh 183     123.020  56.525  60.994  1.00  0.00           C
ATOM   6563  P   POPEh 183     121.030  57.155  59.374  1.00  0.00           P
ATOM   6564  O13 POPEh 183     119.880  56.235  59.224  1.00  0.00           O
ATOM   6565  O14 POPEh 183     120.840  58.295  60.294  1.00  0.00           O
ATOM   6566  O11 POPEh 183     121.530  57.615  57.954  1.00  0.00           O
ATOM   6567  O12 POPEh 183     122.270  56.275  59.804  1.00  0.00           O
ATOM   6568  C1  POPEh 183     120.860  58.715  57.314  1.00  0.00           C
ATOM   6571  C2  POPEh 183     120.090  58.195  56.074  1.00  0.00           C
ATOM   6573  O21 POPEh 183     120.370  59.025  54.934  1.00  0.00           O
ATOM   6574  C21 POPEh 183     121.510  58.735  54.344  1.00  0.00           C
ATOM   6575  O22 POPEh 183     122.350  57.955  54.784  1.00  0.00           O
ATOM   6576  C22 POPEh 183     121.640  59.525  53.054  1.00  0.00           C
ATOM   6579  C3  POPEh 183     118.570  58.115  56.314  1.00  0.00           C
ATOM   6582  O31 POPEh 183     117.920  57.665  55.104  1.00  0.00           O
ATOM   6583  C31 POPEh 183     116.640  57.375  55.294  1.00  0.00           C
ATOM   6584  O32 POPEh 183     116.120  57.215  56.384  1.00  0.00           O
ATOM   6585  C32 POPEh 183     115.890  57.295  53.954  1.00  0.00           C
ATOM   6588  C23 POPEh 183     121.590  58.545  51.874  1.00  0.00           C
ATOM   6591  C24 POPEh 183     120.170  58.285  51.354  1.00  0.00           C
ATOM   6594  C25 POPEh 183     119.720  59.335  50.334  1.00  0.00           C
ATOM   6597  C26 POPEh 183     118.470  58.925  49.554  1.00  0.00           C
ATOM   6600  C27 POPEh 183     118.200  59.825  48.334  1.00  0.00           C
ATOM   6603  C28 POPEh 183     116.870  59.495  47.644  1.00  0.00           C
ATOM   6606  C29 POPEh 183     116.890  58.185  46.894  1.00  0.00           C
ATOM   6608 0C21 POPEh 183     116.210  57.925  45.764  1.00  0.00           C
ATOM   6610 1C21 POPEh 183     115.250  58.905  45.124  1.00  0.00           C
ATOM   6613 2C21 POPEh 183     114.460  58.335  43.934  1.00  0.00           C
ATOM   6616 3C21 POPEh 183     115.290  58.285  42.634  1.00  0.00           C
ATOM   6619 4C21 POPEh 183     114.510  57.755  41.414  1.00  0.00           C
ATOM   6622 5C21 POPEh 183     113.180  58.445  41.104  1.00  0.00           C
ATOM   6625 6C21 POPEh 183     113.300  59.955  40.904  1.00  0.00           C
ATOM   6628 7C21 POPEh 183     111.940  60.615  40.644  1.00  0.00           C
ATOM   6631 8C21 POPEh 183     112.010  62.135  40.684  1.00  0.00           C
ATOM   6635  C33 POPEh 183     114.660  58.245  53.904  1.00  0.00           C
ATOM   6638  C34 POPEh 183     114.840  59.445  52.954  1.00  0.00           C
ATOM   6641  C35 POPEh 183     114.430  59.145  51.504  1.00  0.00           C
ATOM   6644  C36 POPEh 183     114.230  60.415  50.664  1.00  0.00           C
ATOM   6647  C37 POPEh 183     113.410  60.155  49.394  1.00  0.00           C
ATOM   6650  C38 POPEh 183     113.170  61.415  48.544  1.00  0.00           C
ATOM   6653  C39 POPEh 183     112.220  61.125  47.374  1.00  0.00           C
ATOM   6656 0C31 POPEh 183     111.980  62.305  46.434  1.00  0.00           C
ATOM   6659 1C31 POPEh 183     110.840  61.995  45.454  1.00  0.00           C
ATOM   6662 2C31 POPEh 183     110.470  63.135  44.484  1.00  0.00           C
ATOM   6665 3C31 POPEh 183     109.220  62.745  43.684  1.00  0.00           C
ATOM   6668 4C31 POPEh 183     108.650  63.855  42.784  1.00  0.00           C
ATOM   6671 5C31 POPEh 183     107.220  63.505  42.344  1.00  0.00           C
ATOM   6674 6C31 POPEh 183     106.560  64.525  41.414  1.00  0.00           C
ATOM   6678  NH3 POPEi 184      65.710  50.055  23.624  1.00  0.00           N
ATOM   6682  C12 POPEi 184      67.150  49.675  23.394  1.00  0.00           C
ATOM   6685  C11 POPEi 184      67.500  48.265  23.864  1.00  0.00           C
ATOM   6688  P   POPEi 184      65.470  46.615  24.144  1.00  0.00           P
ATOM   6689  O13 POPEi 184      64.150  46.955  23.544  1.00  0.00           O
ATOM   6690  O14 POPEi 184      65.870  45.205  24.294  1.00  0.00           O
ATOM   6691  O11 POPEi 184      65.510  47.325  25.564  1.00  0.00           O
ATOM   6692  O12 POPEi 184      66.600  47.325  23.304  1.00  0.00           O
ATOM   6693  C1  POPEi 184      64.560  47.035  26.594  1.00  0.00           C
ATOM   6696  C2  POPEi 184      65.190  46.275  27.794  1.00  0.00           C
ATOM   6698  O21 POPEi 184      64.150  45.955  28.754  1.00  0.00           O
ATOM   6699  C21 POPEi 184      63.870  46.775  29.764  1.00  0.00           C
ATOM   6700  O22 POPEi 184      64.430  47.815  30.044  1.00  0.00           O
ATOM   6701  C22 POPEi 184      62.630  46.245  30.514  1.00  0.00           C
ATOM   6704  C3  POPEi 184      66.460  47.025  28.334  1.00  0.00           C
ATOM   6707  O31 POPEi 184      66.990  46.415  29.524  1.00  0.00           O
ATOM   6708  C31 POPEi 184      67.810  47.245  30.194  1.00  0.00           C
ATOM   6709  O32 POPEi 184      68.060  48.385  29.864  1.00  0.00           O
ATOM   6710  C32 POPEi 184      68.350  46.525  31.434  1.00  0.00           C
ATOM   6713  C23 POPEi 184      62.620  46.495  32.044  1.00  0.00           C
ATOM   6716  C24 POPEi 184      61.460  45.785  32.754  1.00  0.00           C
ATOM   6719  C25 POPEi 184      61.500  45.895  34.294  1.00  0.00           C
ATOM   6722  C26 POPEi 184      60.720  47.095  34.834  1.00  0.00           C
ATOM   6725  C27 POPEi 184      60.770  47.275  36.364  1.00  0.00           C
ATOM   6728  C28 POPEi 184      59.710  48.295  36.864  1.00  0.00           C
ATOM   6731  C29 POPEi 184      60.110  48.955  38.164  1.00  0.00           C
ATOM   6733 0C21 POPEi 184      59.950  50.255  38.504  1.00  0.00           C
ATOM   6735 1C21 POPEi 184      59.280  51.325  37.674  1.00  0.00           C
ATOM   6738 2C21 POPEi 184      58.360  52.245  38.474  1.00  0.00           C
ATOM   6741 3C21 POPEi 184      57.410  53.035  37.564  1.00  0.00           C
ATOM   6744 4C21 POPEi 184      56.800  54.215  38.314  1.00  0.00           C
ATOM   6747 5C21 POPEi 184      55.640  54.885  37.564  1.00  0.00           C
ATOM   6750 6C21 POPEi 184      54.270  54.285  37.894  1.00  0.00           C
ATOM   6753 7C21 POPEi 184      53.120  55.105  37.304  1.00  0.00           C
ATOM   6756 8C21 POPEi 184      51.760  54.745  37.884  1.00  0.00           C
ATOM   6760  C33 POPEi 184      68.890  47.485  32.514  1.00  0.00           C
ATOM   6763  C34 POPEi 184      69.120  46.765  33.844  1.00  0.00           C
ATOM   6766  C35 POPEi 184      69.770  47.665  34.904  1.00  0.00           C
ATOM   6769  C36 POPEi 184      70.290  46.885  36.124  1.00  0.00           C
ATOM   6772  C37 POPEi 184      71.570  47.495  36.694  1.00  0.00           C
ATOM   6775  C38 POPEi 184      71.380  48.895  37.314  1.00  0.00           C
ATOM   6778  C39 POPEi 184      70.470  48.905  38.554  1.00  0.00           C
ATOM   6781 0C31 POPEi 184      70.940  47.935  39.654  1.00  0.00           C
ATOM   6784 1C31 POPEi 184      70.150  48.065  40.964  1.00  0.00           C
ATOM   6787 2C31 POPEi 184      70.580  47.045  42.024  1.00  0.00           C
ATOM   6790 3C31 POPEi 184      71.990  47.305  42.584  1.00  0.00           C
ATOM   6793 4C31 POPEi 184      72.400  46.315  43.694  1.00  0.00           C
ATOM   6796 5C31 POPEi 184      73.810  46.595  44.234  1.00  0.00           C
ATOM   6799 6C31 POPEi 184      74.130  45.855  45.534  1.00  0.00           C
ATOM   6803  NH3 POPEj 185      53.780  76.675  24.204  1.00  0.00           N
ATOM   6807  C12 POPEj 185      52.910  77.355  25.234  1.00  0.00           C
ATOM   6810  C11 POPEj 185      51.840  78.235  24.564  1.00  0.00           C
ATOM   6813  P   POPEj 185      49.590  77.915  25.884  1.00  0.00           P
ATOM   6814  O13 POPEj 185      48.480  78.365  25.014  1.00  0.00           O
ATOM   6815  O14 POPEj 185      49.940  76.485  25.814  1.00  0.00           O
ATOM   6816  O11 POPEj 185      49.350  78.375  27.394  1.00  0.00           O
ATOM   6817  O12 POPEj 185      50.910  78.725  25.534  1.00  0.00           O
ATOM   6818  C1  POPEj 185      48.130  79.005  27.784  1.00  0.00           C
ATOM   6821  C2  POPEj 185      48.190  79.375  29.304  1.00  0.00           C
ATOM   6823  O21 POPEj 185      46.900  79.495  29.924  1.00  0.00           O
ATOM   6824  C21 POPEj 185      46.140  80.525  29.544  1.00  0.00           C
ATOM   6825  O22 POPEj 185      46.210  81.125  28.484  1.00  0.00           O
ATOM   6826  C22 POPEj 185      45.250  80.945  30.714  1.00  0.00           C
ATOM   6829  C3  POPEj 185      49.100  80.605  29.614  1.00  0.00           C
ATOM   6832  O31 POPEj 185      49.350  80.815  31.044  1.00  0.00           O
ATOM   6833  C31 POPEj 185      50.390  80.125  31.514  1.00  0.00           C
ATOM   6834  O32 POPEj 185      51.040  79.335  30.844  1.00  0.00           O
ATOM   6835  C32 POPEj 185      50.770  80.505  32.944  1.00  0.00           C
ATOM   6838  C23 POPEj 185      46.090  81.175  31.984  1.00  0.00           C
ATOM   6841  C24 POPEj 185      45.350  81.595  33.254  1.00  0.00           C
ATOM   6844  C25 POPEj 185      46.280  81.415  34.474  1.00  0.00           C
ATOM   6847  C26 POPEj 185      45.690  81.885  35.804  1.00  0.00           C
ATOM   6850  C27 POPEj 185      46.480  81.335  36.994  1.00  0.00           C
ATOM   6853  C28 POPEj 185      46.110  81.985  38.344  1.00  0.00           C
ATOM   6856  C29 POPEj 185      46.710  83.355  38.494  1.00  0.00           C
ATOM   6858 0C21 POPEj 185      47.470  83.775  39.534  1.00  0.00           C
ATOM   6860 1C21 POPEj 185      47.800  82.945  40.744  1.00  0.00           C
ATOM   6863 2C21 POPEj 185      48.300  83.775  41.944  1.00  0.00           C
ATOM   6866 3C21 POPEj 185      49.660  84.445  41.704  1.00  0.00           C
ATOM   6869 4C21 POPEj 185      50.250  85.045  42.984  1.00  0.00           C
ATOM   6872 5C21 POPEj 185      51.780  84.915  43.054  1.00  0.00           C
ATOM   6875 6C21 POPEj 185      52.530  85.795  42.044  1.00  0.00           C
ATOM   6878 7C21 POPEj 185      54.030  85.475  42.034  1.00  0.00           C
ATOM   6881 8C21 POPEj 185      54.870  86.425  41.164  1.00  0.00           C
ATOM   6885  C33 POPEj 185      52.230  80.075  33.204  1.00  0.00           C
ATOM   6888  C34 POPEj 185      52.630  79.975  34.684  1.00  0.00           C
ATOM   6891  C35 POPEj 185      54.000  79.305  34.784  1.00  0.00           C
ATOM   6894  C36 POPEj 185      54.720  79.385  36.134  1.00  0.00           C
ATOM   6897  C37 POPEj 185      56.170  78.925  35.944  1.00  0.00           C
ATOM   6900  C38 POPEj 185      57.100  79.035  37.164  1.00  0.00           C
ATOM   6903  C39 POPEj 185      56.830  77.985  38.254  1.00  0.00           C
ATOM   6906 0C31 POPEj 185      58.020  77.875  39.214  1.00  0.00           C
ATOM   6909 1C31 POPEj 185      57.800  76.865  40.354  1.00  0.00           C
ATOM   6912 2C31 POPEj 185      59.100  76.475  41.084  1.00  0.00           C
ATOM   6915 3C31 POPEj 185      59.990  75.525  40.274  1.00  0.00           C
ATOM   6918 4C31 POPEj 185      61.330  75.225  40.954  1.00  0.00           C
ATOM   6921 5C31 POPEj 185      62.270  74.385  40.064  1.00  0.00           C
ATOM   6924 6C31 POPEj 185      63.670  74.975  39.904  1.00  0.00           C
ATOM   6928  NH3 POPEk 186     123.110  55.595  56.784  1.00  0.00           N
ATOM   6932  C12 POPEk 186     123.000  54.175  57.274  1.00  0.00           C
ATOM   6935  C11 POPEk 186     124.290  53.385  56.984  1.00  0.00           C
ATOM   6938  P   POPEk 186     123.940  51.105  58.224  1.00  0.00           P
ATOM   6939  O13 POPEk 186     125.270  50.945  58.834  1.00  0.00           O
ATOM   6940  O14 POPEk 186     122.870  51.695  59.054  1.00  0.00           O
ATOM   6941  O11 POPEk 186     123.390  49.705  57.704  1.00  0.00           O
ATOM   6942  O12 POPEk 186     124.070  51.975  56.934  1.00  0.00           O
ATOM   6943  C1  POPEk 186     123.770  49.185  56.424  1.00  0.00           C
ATOM   6946  C2  POPEk 186     122.640  49.365  55.374  1.00  0.00           C
ATOM   6948  O21 POPEk 186     123.110  48.705  54.194  1.00  0.00           O
ATOM   6949  C21 POPEk 186     122.160  48.295  53.374  1.00  0.00           C
ATOM   6950  O22 POPEk 186     120.980  48.165  53.634  1.00  0.00           O
ATOM   6951  C22 POPEk 186     122.840  47.945  52.054  1.00  0.00           C
ATOM   6954  C3  POPEk 186     122.360  50.865  55.054  1.00  0.00           C
ATOM   6957  O31 POPEk 186     121.500  51.065  53.924  1.00  0.00           O
ATOM   6958  C31 POPEk 186     120.790  52.195  53.944  1.00  0.00           C
ATOM   6959  O32 POPEk 186     120.780  53.015  54.854  1.00  0.00           O
ATOM   6960  C32 POPEk 186     119.990  52.315  52.674  1.00  0.00           C
ATOM   6963  C23 POPEk 186     122.010  48.215  50.774  1.00  0.00           C
ATOM   6966  C24 POPEk 186     122.950  48.155  49.554  1.00  0.00           C
ATOM   6969  C25 POPEk 186     122.280  47.845  48.204  1.00  0.00           C
ATOM   6972  C26 POPEk 186     122.350  49.005  47.204  1.00  0.00           C
ATOM   6975  C27 POPEk 186     122.050  48.545  45.764  1.00  0.00           C
ATOM   6978  C28 POPEk 186     122.760  49.375  44.684  1.00  0.00           C
ATOM   6981  C29 POPEk 186     122.150  50.735  44.474  1.00  0.00           C
ATOM   6983 0C21 POPEk 186     121.420  51.135  43.414  1.00  0.00           C
ATOM   6985 1C21 POPEk 186     121.010  50.285  42.234  1.00  0.00           C
ATOM   6988 2C21 POPEk 186     119.490  50.345  41.974  1.00  0.00           C
ATOM   6991 3C21 POPEk 186     119.100  49.455  40.784  1.00  0.00           C
ATOM   6994 4C21 POPEk 186     117.680  49.695  40.264  1.00  0.00           C
ATOM   6997 5C21 POPEk 186     116.560  49.125  41.144  1.00  0.00           C
ATOM   7000 6C21 POPEk 186     115.180  49.315  40.504  1.00  0.00           C
ATOM   7003 7C21 POPEk 186     114.040  48.845  41.404  1.00  0.00           C
ATOM   7006 8C21 POPEk 186     112.650  48.935  40.754  1.00  0.00           C
ATOM   7010  C33 POPEk 186     118.610  52.945  52.934  1.00  0.00           C
ATOM   7013  C34 POPEk 186     117.670  52.715  51.754  1.00  0.00           C
ATOM   7016  C35 POPEk 186     118.140  53.485  50.514  1.00  0.00           C
ATOM   7019  C36 POPEk 186     118.950  52.695  49.474  1.00  0.00           C
ATOM   7022  C37 POPEk 186     119.660  53.685  48.544  1.00  0.00           C
ATOM   7025  C38 POPEk 186     120.540  53.015  47.494  1.00  0.00           C
ATOM   7028  C39 POPEk 186     121.320  54.015  46.624  1.00  0.00           C
ATOM   7031 0C31 POPEk 186     120.460  55.145  46.014  1.00  0.00           C
ATOM   7034 1C31 POPEk 186     121.190  55.835  44.854  1.00  0.00           C
ATOM   7037 2C31 POPEk 186     120.320  56.835  44.074  1.00  0.00           C
ATOM   7040 3C31 POPEk 186     120.190  58.205  44.754  1.00  0.00           C
ATOM   7043 4C31 POPEk 186     119.500  59.215  43.824  1.00  0.00           C
ATOM   7046 5C31 POPEk 186     119.300  60.595  44.464  1.00  0.00           C
ATOM   7049 6C31 POPEk 186     118.890  61.665  43.454  1.00  0.00           C
ATOM   7053  NH3 POPEl 187      95.860  24.675  25.864  1.00  0.00           N
ATOM   7057  C12 POPEl 187      96.940  25.635  26.294  1.00  0.00           C
ATOM   7060  C11 POPEl 187      96.450  26.495  27.484  1.00  0.00           C
ATOM   7063  P   POPEl 187      96.000  24.525  29.154  1.00  0.00           P
ATOM   7064  O13 POPEl 187      94.710  24.405  28.434  1.00  0.00           O
ATOM   7065  O14 POPEl 187      97.010  23.485  28.864  1.00  0.00           O
ATOM   7066  O11 POPEl 187      95.750  24.645  30.704  1.00  0.00           O
ATOM   7067  O12 POPEl 187      96.670  25.895  28.754  1.00  0.00           O
ATOM   7068  C1  POPEl 187      95.560  25.895  31.354  1.00  0.00           C
ATOM   7071  C2  POPEl 187      94.060  26.155  31.654  1.00  0.00           C
ATOM   7073  O21 POPEl 187      93.910  26.675  32.984  1.00  0.00           O
ATOM   7074  C21 POPEl 187      94.050  25.825  33.974  1.00  0.00           C
ATOM   7075  O22 POPEl 187      94.430  24.665  33.924  1.00  0.00           O
ATOM   7076  C22 POPEl 187      93.620  26.525  35.244  1.00  0.00           C
ATOM   7079  C3  POPEl 187      93.140  24.925  31.374  1.00  0.00           C
ATOM   7082  O31 POPEl 187      91.860  25.075  32.034  1.00  0.00           O
ATOM   7083  C31 POPEl 187      90.870  24.375  31.534  1.00  0.00           C
ATOM   7084  O32 POPEl 187      90.900  23.705  30.524  1.00  0.00           O
ATOM   7085  C32 POPEl 187      89.610  24.605  32.354  1.00  0.00           C
ATOM   7088  C23 POPEl 187      92.730  25.595  36.084  1.00  0.00           C
ATOM   7091  C24 POPEl 187      92.480  26.195  37.454  1.00  0.00           C
ATOM   7094  C25 POPEl 187      93.630  26.045  38.444  1.00  0.00           C
ATOM   7097  C26 POPEl 187      93.730  24.615  38.954  1.00  0.00           C
ATOM   7100  C27 POPEl 187      94.420  24.515  40.304  1.00  0.00           C
ATOM   7103  C28 POPEl 187      94.360  23.085  40.854  1.00  0.00           C
ATOM   7106  C29 POPEl 187      94.620  23.105  42.334  1.00  0.00           C
ATOM   7108 0C21 POPEl 187      95.830  23.135  42.904  1.00  0.00           C
ATOM   7110 1C21 POPEl 187      97.160  23.115  42.184  1.00  0.00           C
ATOM   7113 2C21 POPEl 187      98.000  21.915  42.664  1.00  0.00           C
ATOM   7116 3C21 POPEl 187      98.530  22.095  44.094  1.00  0.00           C
ATOM   7119 4C21 POPEl 187      99.020  20.805  44.754  1.00  0.00           C
ATOM   7122 5C21 POPEl 187      97.910  19.755  44.934  1.00  0.00           C
ATOM   7125 6C21 POPEl 187      98.320  18.645  45.904  1.00  0.00           C
ATOM   7128 7C21 POPEl 187      97.290  17.515  45.974  1.00  0.00           C
ATOM   7131 8C21 POPEl 187      97.540  16.475  47.064  1.00  0.00           C
ATOM   7135  C33 POPEl 187      88.770  23.315  32.514  1.00  0.00           C
ATOM   7138  C34 POPEl 187      87.430  23.605  33.194  1.00  0.00           C
ATOM   7141  C35 POPEl 187      87.530  23.715  34.714  1.00  0.00           C
ATOM   7144  C36 POPEl 187      87.330  22.355  35.414  1.00  0.00           C
ATOM   7147  C37 POPEl 187      87.360  22.455  36.944  1.00  0.00           C
ATOM   7150  C38 POPEl 187      87.260  21.075  37.624  1.00  0.00           C
ATOM   7153  C39 POPEl 187      85.830  20.535  37.784  1.00  0.00           C
ATOM   7156 0C31 POPEl 187      85.110  21.055  39.044  1.00  0.00           C
ATOM   7159 1C31 POPEl 187      83.810  20.295  39.344  1.00  0.00           C
ATOM   7162 2C31 POPEl 187      82.980  20.895  40.494  1.00  0.00           C
ATOM   7165 3C31 POPEl 187      83.650  20.855  41.884  1.00  0.00           C
ATOM   7168 4C31 POPEl 187      83.680  19.465  42.524  1.00  0.00           C
ATOM   7171 5C31 POPEl 187      84.230  19.495  43.964  1.00  0.00           C
ATOM   7174 6C31 POPEl 187      84.310  18.105  44.624  1.00  0.00           C
ATOM   7178  NH3 POPEm 188      68.110 110.365  62.654  1.00  0.00           N
ATOM   7182  C12 POPEm 188      66.620 110.365  62.474  1.00  0.00           C
ATOM   7185  C11 POPEm 188      66.070 108.945  62.404  1.00  0.00           C
ATOM   7188  P   POPEm 188      63.980 107.505  62.294  1.00  0.00           P
ATOM   7189  O13 POPEm 188      64.480 106.705  63.424  1.00  0.00           O
ATOM   7190  O14 POPEm 188      62.510 107.525  62.054  1.00  0.00           O
ATOM   7191  O11 POPEm 188      64.650 106.985  60.984  1.00  0.00           O
ATOM   7192  O12 POPEm 188      64.630 108.955  62.364  1.00  0.00           O
ATOM   7193  C1  POPEm 188      64.980 105.605  60.874  1.00  0.00           C
ATOM   7196  C2  POPEm 188      64.630 105.145  59.434  1.00  0.00           C
ATOM   7198  O21 POPEm 188      65.580 105.475  58.394  1.00  0.00           O
ATOM   7199  C21 POPEm 188      66.760 104.915  58.524  1.00  0.00           C
ATOM   7200  O22 POPEm 188      67.360 104.695  59.554  1.00  0.00           O
ATOM   7201  C22 POPEm 188      67.240 104.375  57.164  1.00  0.00           C
ATOM   7204  C3  POPEm 188      63.260 105.745  59.034  1.00  0.00           C
ATOM   7207  O31 POPEm 188      62.820 105.165  57.794  1.00  0.00           O
ATOM   7208  C31 POPEm 188      61.690 104.495  57.864  1.00  0.00           C
ATOM   7209  O32 POPEm 188      60.760 104.775  58.624  1.00  0.00           O
ATOM   7210  C32 POPEm 188      61.770 103.325  56.884  1.00  0.00           C
ATOM   7213  C23 POPEm 188      66.680 105.025  55.884  1.00  0.00           C
ATOM   7216  C24 POPEm 188      67.370 104.385  54.664  1.00  0.00           C
ATOM   7219  C25 POPEm 188      66.830 104.825  53.294  1.00  0.00           C
ATOM   7222  C26 POPEm 188      67.640 104.185  52.164  1.00  0.00           C
ATOM   7225  C27 POPEm 188      67.100 104.505  50.754  1.00  0.00           C
ATOM   7228  C28 POPEm 188      67.970 103.905  49.624  1.00  0.00           C
ATOM   7231  C29 POPEm 188      67.900 102.405  49.544  1.00  0.00           C
ATOM   7233 0C21 POPEm 188      67.130 101.615  48.764  1.00  0.00           C
ATOM   7235 1C21 POPEm 188      66.050 101.945  47.754  1.00  0.00           C
ATOM   7238 2C21 POPEm 188      65.480 103.375  47.644  1.00  0.00           C
ATOM   7241 3C21 POPEm 188      64.230 103.445  46.754  1.00  0.00           C
ATOM   7244 4C21 POPEm 188      63.580 104.825  46.714  1.00  0.00           C
ATOM   7247 5C21 POPEm 188      62.350 104.875  45.784  1.00  0.00           C
ATOM   7250 6C21 POPEm 188      61.570 106.195  45.904  1.00  0.00           C
ATOM   7253 7C21 POPEm 188      60.230 106.165  45.144  1.00  0.00           C
ATOM   7256 8C21 POPEm 188      59.480 107.495  45.234  1.00  0.00           C
ATOM   7260  C33 POPEm 188      60.520 102.425  56.824  1.00  0.00           C
ATOM   7263  C34 POPEm 188      60.710 101.275  55.834  1.00  0.00           C
ATOM   7266  C35 POPEm 188      59.410 100.855  55.134  1.00  0.00           C
ATOM   7269  C36 POPEm 188      59.110 101.655  53.864  1.00  0.00           C
ATOM   7272  C37 POPEm 188      57.930 101.065  53.074  1.00  0.00           C
ATOM   7275  C38 POPEm 188      57.980 101.455  51.594  1.00  0.00           C
ATOM   7278  C39 POPEm 188      57.970 100.235  50.664  1.00  0.00           C
ATOM   7281 0C31 POPEm 188      58.500 100.575  49.264  1.00  0.00           C
ATOM   7284 1C31 POPEm 188      57.530 100.225  48.124  1.00  0.00           C
ATOM   7287 2C31 POPEm 188      58.000 100.785  46.774  1.00  0.00           C
ATOM   7290 3C31 POPEm 188      59.450 100.415  46.444  1.00  0.00           C
ATOM   7293 4C31 POPEm 188      59.940 100.985  45.114  1.00  0.00           C
ATOM   7296 5C31 POPEm 188      61.470 100.965  45.034  1.00  0.00           C
ATOM   7299 6C31 POPEm 188      62.040 101.675  43.814  1.00  0.00           C
ATOM   7303  NH3 POPEn 189      33.320  86.635  17.354  1.00  0.00           N
ATOM   7307  C12 POPEn 189      34.820  86.485  17.304  1.00  0.00           C
ATOM   7310  C11 POPEn 189      35.570  87.695  16.714  1.00  0.00           C
ATOM   7313  P   POPEn 189      38.200  87.325  16.904  1.00  0.00           P
ATOM   7314  O13 POPEn 189      39.030  86.205  16.444  1.00  0.00           O
ATOM   7315  O14 POPEn 189      38.790  88.695  16.854  1.00  0.00           O
ATOM   7316  O11 POPEn 189      37.760  87.015  18.404  1.00  0.00           O
ATOM   7317  O12 POPEn 189      36.800  87.275  16.134  1.00  0.00           O
ATOM   7318  C1  POPEn 189      38.850  86.895  19.324  1.00  0.00           C
ATOM   7321  C2  POPEn 189      38.330  86.455  20.704  1.00  0.00           C
ATOM   7323  O21 POPEn 189      39.240  86.895  21.734  1.00  0.00           O
ATOM   7324  C21 POPEn 189      39.120  88.185  22.004  1.00  0.00           C
ATOM   7325  O22 POPEn 189      38.280  88.935  21.524  1.00  0.00           O
ATOM   7326  C22 POPEn 189      40.030  88.575  23.154  1.00  0.00           C
ATOM   7329  C3  POPEn 189      38.090  84.915  20.764  1.00  0.00           C
ATOM   7332  O31 POPEn 189      37.990  84.425  22.124  1.00  0.00           O
ATOM   7333  C31 POPEn 189      36.940  84.805  22.814  1.00  0.00           C
ATOM   7334  O32 POPEn 189      35.950  85.375  22.394  1.00  0.00           O
ATOM   7335  C32 POPEn 189      37.240  84.525  24.304  1.00  0.00           C
ATOM   7338  C23 POPEn 189      39.540  89.885  23.824  1.00  0.00           C
ATOM   7341  C24 POPEn 189      40.270  90.195  25.134  1.00  0.00           C
ATOM   7344  C25 POPEn 189      39.580  89.655  26.384  1.00  0.00           C
ATOM   7347  C26 POPEn 189      40.270  90.205  27.624  1.00  0.00           C
ATOM   7350  C27 POPEn 189      39.860  89.475  28.904  1.00  0.00           C
ATOM   7353  C28 POPEn 189      40.490  90.145  30.134  1.00  0.00           C
ATOM   7356  C29 POPEn 189      39.690  91.325  30.614  1.00  0.00           C
ATOM   7358 0C21 POPEn 189      39.090  91.455  31.804  1.00  0.00           C
ATOM   7360 1C21 POPEn 189      39.120  90.465  32.944  1.00  0.00           C
ATOM   7363 2C21 POPEn 189      39.660  91.075  34.254  1.00  0.00           C
ATOM   7366 3C21 POPEn 189      38.620  91.935  34.994  1.00  0.00           C
ATOM   7369 4C21 POPEn 189      39.150  92.445  36.334  1.00  0.00           C
ATOM   7372 5C21 POPEn 189      38.110  93.195  37.174  1.00  0.00           C
ATOM   7375 6C21 POPEn 189      37.130  92.255  37.894  1.00  0.00           C
ATOM   7378 7C21 POPEn 189      36.170  93.025  38.804  1.00  0.00           C
ATOM   7381 8C21 POPEn 189      35.300  92.115  39.664  1.00  0.00           C
ATOM   7385  C33 POPEn 189      36.910  85.685  25.264  1.00  0.00           C
ATOM   7388  C34 POPEn 189      37.730  85.695  26.574  1.00  0.00           C
ATOM   7391  C35 POPEn 189      37.380  84.535  27.524  1.00  0.00           C
ATOM   7394  C36 POPEn 189      38.150  84.565  28.854  1.00  0.00           C
ATOM   7397  C37 POPEn 189      37.570  83.595  29.904  1.00  0.00           C
ATOM   7400  C38 POPEn 189      38.170  83.795  31.314  1.00  0.00           C
ATOM   7403  C39 POPEn 189      37.340  83.155  32.434  1.00  0.00           C
ATOM   7406 0C31 POPEn 189      37.700  83.705  33.824  1.00  0.00           C
ATOM   7409 1C31 POPEn 189      36.700  83.285  34.924  1.00  0.00           C
ATOM   7412 2C31 POPEn 189      36.720  84.225  36.144  1.00  0.00           C
ATOM   7415 3C31 POPEn 189      37.990  84.155  37.014  1.00  0.00           C
ATOM   7418 4C31 POPEn 189      38.140  82.825  37.774  1.00  0.00           C
ATOM   7421 5C31 POPEn 189      39.310  82.855  38.774  1.00  0.00           C
ATOM   7424 6C31 POPEn 189      39.370  81.615  39.664  1.00  0.00           C
ATOM   7428  NH3 POPEo 190     122.670  92.285  16.344  1.00  0.00           N
ATOM   7432  C12 POPEo 190     123.210  91.315  17.374  1.00  0.00           C
ATOM   7435  C11 POPEo 190     123.480  89.895  16.804  1.00  0.00           C
ATOM   7438  P   POPEo 190     124.300  88.555  18.904  1.00  0.00           P
ATOM   7439  O13 POPEo 190     125.060  87.375  18.444  1.00  0.00           O
ATOM   7440  O14 POPEo 190     125.030  89.785  19.244  1.00  0.00           O
ATOM   7441  O11 POPEo 190     123.390  88.145  20.114  1.00  0.00           O
ATOM   7442  O12 POPEo 190     123.220  88.885  17.794  1.00  0.00           O
ATOM   7443  C1  POPEo 190     122.670  86.905  20.164  1.00  0.00           C
ATOM   7446  C2  POPEo 190     123.130  86.015  21.354  1.00  0.00           C
ATOM   7448  O21 POPEo 190     122.640  86.565  22.574  1.00  0.00           O
ATOM   7449  C21 POPEo 190     121.980  85.725  23.364  1.00  0.00           C
ATOM   7450  O22 POPEo 190     121.630  84.595  23.054  1.00  0.00           O
ATOM   7451  C22 POPEo 190     121.690  86.415  24.694  1.00  0.00           C
ATOM   7454  C3  POPEo 190     124.690  85.915  21.404  1.00  0.00           C
ATOM   7457  O31 POPEo 190     125.240  84.935  22.314  1.00  0.00           O
ATOM   7458  C31 POPEo 190     125.520  85.445  23.524  1.00  0.00           C
ATOM   7459  O32 POPEo 190     125.160  86.535  23.924  1.00  0.00           O
ATOM   7460  C32 POPEo 190     126.480  84.545  24.294  1.00  0.00           C
ATOM   7463  C23 POPEo 190     121.780  85.425  25.864  1.00  0.00           C
ATOM   7466  C24 POPEo 190     121.620  86.055  27.254  1.00  0.00           C
ATOM   7469  C25 POPEo 190     121.920  85.005  28.324  1.00  0.00           C
ATOM   7472  C26 POPEo 190     122.030  85.525  29.754  1.00  0.00           C
ATOM   7475  C27 POPEo 190     122.900  84.565  30.564  1.00  0.00           C
ATOM   7478  C28 POPEo 190     122.740  84.625  32.094  1.00  0.00           C
ATOM   7481  C29 POPEo 190     123.160  85.935  32.724  1.00  0.00           C
ATOM   7483 0C21 POPEo 190     124.040  86.075  33.744  1.00  0.00           C
ATOM   7485 1C21 POPEo 190     124.820  84.975  34.434  1.00  0.00           C
ATOM   7488 2C21 POPEo 190     124.020  84.155  35.454  1.00  0.00           C
ATOM   7491 3C21 POPEo 190     123.780  84.875  36.774  1.00  0.00           C
ATOM   7494 4C21 POPEo 190     122.980  83.995  37.744  1.00  0.00           C
ATOM   7497 5C21 POPEo 190     122.520  84.765  38.984  1.00  0.00           C
ATOM   7500 6C21 POPEo 190     121.610  83.945  39.904  1.00  0.00           C
ATOM   7503 7C21 POPEo 190     121.020  84.785  41.034  1.00  0.00           C
ATOM   7506 8C21 POPEo 190     120.100  84.015  41.984  1.00  0.00           C
ATOM   7510  C33 POPEo 190     126.870  85.135  25.674  1.00  0.00           C
ATOM   7513  C34 POPEo 190     125.760  85.125  26.744  1.00  0.00           C
ATOM   7516  C35 POPEo 190     126.240  85.655  28.114  1.00  0.00           C
ATOM   7519  C36 POPEo 190     125.700  87.045  28.504  1.00  0.00           C
ATOM   7522  C37 POPEo 190     126.400  87.605  29.754  1.00  0.00           C
ATOM   7525  C38 POPEo 190     125.860  88.955  30.264  1.00  0.00           C
ATOM   7528  C39 POPEo 190     126.530  89.345  31.584  1.00  0.00           C
ATOM   7531 0C31 POPEo 190     126.060  90.685  32.164  1.00  0.00           C
ATOM   7534 1C31 POPEo 190     126.650  90.945  33.554  1.00  0.00           C
ATOM   7537 2C31 POPEo 190     126.250  92.305  34.114  1.00  0.00           C
ATOM   7540 3C31 POPEo 190     126.570  92.445  35.604  1.00  0.00           C
ATOM   7543 4C31 POPEo 190     126.210  93.825  36.154  1.00  0.00           C
ATOM   7546 5C31 POPEo 190     126.560  93.955  37.634  1.00  0.00           C
ATOM   7549 6C31 POPEo 190     125.750  95.055  38.314  1.00  0.00           C
ATOM   7553  NH3 POPEp 191      80.980 121.515  20.994  1.00  0.00           N
ATOM   7557  C12 POPEp 191      81.550 121.095  19.684  1.00  0.00           C
ATOM   7560  C11 POPEp 191      82.280 122.275  19.044  1.00  0.00           C
ATOM   7563  P   POPEp 191      84.390 121.335  17.684  1.00  0.00           P
ATOM   7564  O13 POPEp 191      84.310 119.875  17.464  1.00  0.00           O
ATOM   7565  O14 POPEp 191      85.080 122.165  16.664  1.00  0.00           O
ATOM   7566  O11 POPEp 191      85.080 121.525  19.064  1.00  0.00           O
ATOM   7567  O12 POPEp 191      82.920 121.895  17.834  1.00  0.00           O
ATOM   7568  C1  POPEp 191      85.520 122.785  19.564  1.00  0.00           C
ATOM   7571  C2  POPEp 191      85.520 122.665  21.094  1.00  0.00           C
ATOM   7573  O21 POPEp 191      85.050 123.855  21.734  1.00  0.00           O
ATOM   7574  C21 POPEp 191      85.850 124.855  22.024  1.00  0.00           C
ATOM   7575  O22 POPEp 191      86.970 125.065  21.594  1.00  0.00           O
ATOM   7576  C22 POPEp 191      85.180 125.635  23.174  1.00  0.00           C
ATOM   7579  C3  POPEp 191      86.890 122.145  21.594  1.00  0.00           C
ATOM   7582  O31 POPEp 191      87.040 122.325  23.014  1.00  0.00           O
ATOM   7583  C31 POPEp 191      86.800 121.255  23.744  1.00  0.00           C
ATOM   7584  O32 POPEp 191      86.500 120.155  23.334  1.00  0.00           O
ATOM   7585  C32 POPEp 191      86.940 121.645  25.224  1.00  0.00           C
ATOM   7588  C23 POPEp 191      85.940 125.365  24.494  1.00  0.00           C
ATOM   7591  C24 POPEp 191      85.300 126.055  25.714  1.00  0.00           C
ATOM   7594  C25 POPEp 191      86.170 125.975  26.974  1.00  0.00           C
ATOM   7597  C26 POPEp 191      86.190 124.595  27.664  1.00  0.00           C
ATOM   7600  C27 POPEp 191      86.830 124.645  29.064  1.00  0.00           C
ATOM   7603  C28 POPEp 191      86.490 123.415  29.914  1.00  0.00           C
ATOM   7606  C29 POPEp 191      87.060 123.535  31.304  1.00  0.00           C
ATOM   7608 0C21 POPEp 191      86.380 123.595  32.464  1.00  0.00           C
ATOM   7610 1C21 POPEp 191      84.880 123.545  32.654  1.00  0.00           C
ATOM   7613 2C21 POPEp 191      84.430 122.255  33.354  1.00  0.00           C
ATOM   7616 3C21 POPEp 191      84.910 122.145  34.814  1.00  0.00           C
ATOM   7619 4C21 POPEp 191      84.290 120.965  35.554  1.00  0.00           C
ATOM   7622 5C21 POPEp 191      84.740 120.875  37.014  1.00  0.00           C
ATOM   7625 6C21 POPEp 191      83.870 119.885  37.814  1.00  0.00           C
ATOM   7628 7C21 POPEp 191      84.330 119.745  39.264  1.00  0.00           C
ATOM   7631 8C21 POPEp 191      83.380 118.885  40.104  1.00  0.00           C
ATOM   7635  C33 POPEp 191      87.720 120.605  26.064  1.00  0.00           C
ATOM   7638  C34 POPEp 191      88.630 121.315  27.074  1.00  0.00           C
ATOM   7641  C35 POPEp 191      89.460 120.375  27.954  1.00  0.00           C
ATOM   7644  C36 POPEp 191      90.600 119.685  27.184  1.00  0.00           C
ATOM   7647  C37 POPEp 191      91.880 119.635  28.014  1.00  0.00           C
ATOM   7650  C38 POPEp 191      93.010 118.815  27.384  1.00  0.00           C
ATOM   7653  C39 POPEp 191      94.330 118.915  28.154  1.00  0.00           C
ATOM   7656 0C31 POPEp 191      94.160 118.645  29.654  1.00  0.00           C
ATOM   7659 1C31 POPEp 191      95.470 118.565  30.454  1.00  0.00           C
ATOM   7662 2C31 POPEp 191      96.390 117.415  30.014  1.00  0.00           C
ATOM   7665 3C31 POPEp 191      97.370 117.005  31.114  1.00  0.00           C
ATOM   7668 4C31 POPEp 191      98.230 115.795  30.724  1.00  0.00           C
ATOM   7671 5C31 POPEp 191      98.970 115.185  31.914  1.00  0.00           C
ATOM   7674 6C31 POPEp 191      99.710 113.895  31.544  1.00  0.00           C
ATOM   7678  NH3 POPEq 192       0.260   4.045  19.064  1.00  0.00           N
ATOM   7682  C12 POPEq 192      -0.840   3.095  18.674  1.00  0.00           C
ATOM   7685  C11 POPEq 192      -2.240   3.595  19.124  1.00  0.00           C
ATOM   7688  P   POPEq 192      -3.330   1.235  18.854  1.00  0.00           P
ATOM   7689  O13 POPEq 192      -4.700   0.665  18.734  1.00  0.00           O
ATOM   7690  O14 POPEq 192      -2.310   0.655  17.964  1.00  0.00           O
ATOM   7691  O11 POPEq 192      -2.870   1.155  20.364  1.00  0.00           O
ATOM   7692  O12 POPEq 192      -3.310   2.795  18.614  1.00  0.00           O
ATOM   7693  C1  POPEq 192      -3.880   1.385  21.364  1.00  0.00           C
ATOM   7696  C2  POPEq 192      -3.220   1.425  22.754  1.00  0.00           C
ATOM   7698  O21 POPEq 192      -4.210   1.135  23.764  1.00  0.00           O
ATOM   7699  C21 POPEq 192      -3.900   0.095  24.544  1.00  0.00           C
ATOM   7700  O22 POPEq 192      -4.500  -0.965  24.584  1.00  0.00           O
ATOM   7701  C22 POPEq 192      -2.720   0.385  25.464  1.00  0.00           C
ATOM   7704  C3  POPEq 192      -2.510   2.775  22.994  1.00  0.00           C
ATOM   7707  O31 POPEq 192      -1.130   2.635  22.584  1.00  0.00           O
ATOM   7708  C31 POPEq 192      -0.310   3.455  23.244  1.00  0.00           C
ATOM   7709  O32 POPEq 192      -0.390   4.675  23.244  1.00  0.00           O
ATOM   7710  C32 POPEq 192       0.540   2.565  24.134  1.00  0.00           C
ATOM   7713  C23 POPEq 192      -2.780  -0.555  26.684  1.00  0.00           C
ATOM   7716  C24 POPEq 192      -1.650  -0.345  27.704  1.00  0.00           C
ATOM   7719  C25 POPEq 192      -0.360  -1.085  27.384  1.00  0.00           C
ATOM   7722  C26 POPEq 192      -0.490  -2.615  27.464  1.00  0.00           C
ATOM   7725  C27 POPEq 192       0.880  -3.245  27.724  1.00  0.00           C
ATOM   7728  C28 POPEq 192       0.880  -4.775  27.764  1.00  0.00           C
ATOM   7731  C29 POPEq 192       2.290  -5.215  28.094  1.00  0.00           C
ATOM   7733 0C21 POPEq 192       2.780  -5.385  29.334  1.00  0.00           C
ATOM   7735 1C21 POPEq 192       2.020  -5.275  30.624  1.00  0.00           C
ATOM   7738 2C21 POPEq 192       2.720  -6.015  31.794  1.00  0.00           C
ATOM   7741 3C21 POPEq 192       3.980  -5.305  32.334  1.00  0.00           C
ATOM   7744 4C21 POPEq 192       4.730  -6.195  33.334  1.00  0.00           C
ATOM   7747 5C21 POPEq 192       5.990  -5.555  33.934  1.00  0.00           C
ATOM   7750 6C21 POPEq 192       6.240  -5.935  35.394  1.00  0.00           C
ATOM   7753 7C21 POPEq 192       7.450  -5.225  36.014  1.00  0.00           C
ATOM   7756 8C21 POPEq 192       7.550  -5.435  37.524  1.00  0.00           C
ATOM   7760  C33 POPEq 192       1.390   3.305  25.174  1.00  0.00           C
ATOM   7763  C34 POPEq 192       1.690   2.395  26.374  1.00  0.00           C
ATOM   7766  C35 POPEq 192       2.580   3.055  27.424  1.00  0.00           C
ATOM   7769  C36 POPEq 192       2.080   2.905  28.874  1.00  0.00           C
ATOM   7772  C37 POPEq 192       3.150   3.275  29.904  1.00  0.00           C
ATOM   7775  C38 POPEq 192       2.670   3.175  31.354  1.00  0.00           C
ATOM   7778  C39 POPEq 192       3.800   3.315  32.384  1.00  0.00           C
ATOM   7781 0C31 POPEq 192       4.680   4.565  32.214  1.00  0.00           C
ATOM   7784 1C31 POPEq 192       5.590   4.785  33.434  1.00  0.00           C
ATOM   7787 2C31 POPEq 192       6.560   5.975  33.294  1.00  0.00           C
ATOM   7790 3C31 POPEq 192       7.570   5.815  32.154  1.00  0.00           C
ATOM   7793 4C31 POPEq 192       8.610   6.945  32.154  1.00  0.00           C
ATOM   7796 5C31 POPEq 192       9.220   7.195  30.764  1.00  0.00           C
ATOM   7799 6C31 POPEq 192      10.130   8.415  30.754  1.00  0.00           C
ATOM   7803  NH3 POPEr 193      40.940  89.505  18.304  1.00  0.00           N
ATOM   7807  C12 POPEr 193      41.410  90.915  18.094  1.00  0.00           C
ATOM   7810  C11 POPEr 193      40.240  91.865  17.794  1.00  0.00           C
ATOM   7813  P   POPEr 193      39.910  94.435  17.394  1.00  0.00           P
ATOM   7814  O13 POPEr 193      40.140  95.075  16.084  1.00  0.00           O
ATOM   7815  O14 POPEr 193      38.530  94.115  17.814  1.00  0.00           O
ATOM   7816  O11 POPEr 193      40.570  95.415  18.454  1.00  0.00           O
ATOM   7817  O12 POPEr 193      40.800  93.135  17.474  1.00  0.00           O
ATOM   7818  C1  POPEr 193      41.430  94.985  19.504  1.00  0.00           C
ATOM   7821  C2  POPEr 193      40.800  95.405  20.854  1.00  0.00           C
ATOM   7823  O21 POPEr 193      41.780  95.465  21.914  1.00  0.00           O
ATOM   7824  C21 POPEr 193      42.290  94.315  22.314  1.00  0.00           C
ATOM   7825  O22 POPEr 193      42.120  93.225  21.784  1.00  0.00           O
ATOM   7826  C22 POPEr 193      43.180  94.555  23.534  1.00  0.00           C
ATOM   7829  C3  POPEr 193      39.540  94.535  21.164  1.00  0.00           C
ATOM   7832  O31 POPEr 193      39.080  94.785  22.514  1.00  0.00           O
ATOM   7833  C31 POPEr 193      37.850  94.375  22.784  1.00  0.00           C
ATOM   7834  O32 POPEr 193      37.090  93.805  22.014  1.00  0.00           O
ATOM   7835  C32 POPEr 193      37.520  94.765  24.224  1.00  0.00           C
ATOM   7838  C23 POPEr 193      43.100  93.475  24.644  1.00  0.00           C
ATOM   7841  C24 POPEr 193      43.360  94.035  26.064  1.00  0.00           C
ATOM   7844  C25 POPEr 193      43.360  92.935  27.124  1.00  0.00           C
ATOM   7847  C26 POPEr 193      43.410  93.445  28.574  1.00  0.00           C
ATOM   7850  C27 POPEr 193      44.830  93.635  29.134  1.00  0.00           C
ATOM   7853  C28 POPEr 193      44.850  93.475  30.664  1.00  0.00           C
ATOM   7856  C29 POPEr 193      46.180  93.795  31.284  1.00  0.00           C
ATOM   7858 0C21 POPEr 193      46.840  93.075  32.214  1.00  0.00           C
ATOM   7860 1C21 POPEr 193      46.440  91.765  32.844  1.00  0.00           C
ATOM   7863 2C21 POPEr 193      46.170  91.915  34.344  1.00  0.00           C
ATOM   7866 3C21 POPEr 193      47.440  92.115  35.174  1.00  0.00           C
ATOM   7869 4C21 POPEr 193      47.140  92.765  36.524  1.00  0.00           C
ATOM   7872 5C21 POPEr 193      48.390  93.005  37.374  1.00  0.00           C
ATOM   7875 6C21 POPEr 193      48.110  93.905  38.584  1.00  0.00           C
ATOM   7878 7C21 POPEr 193      49.310  94.025  39.524  1.00  0.00           C
ATOM   7881 8C21 POPEr 193      49.020  94.845  40.784  1.00  0.00           C
ATOM   7885  C33 POPEr 193      38.560  94.225  25.234  1.00  0.00           C
ATOM   7888  C34 POPEr 193      38.240  94.655  26.674  1.00  0.00           C
ATOM   7891  C35 POPEr 193      39.410  94.395  27.634  1.00  0.00           C
ATOM   7894  C36 POPEr 193      39.140  94.885  29.064  1.00  0.00           C
ATOM   7897  C37 POPEr 193      40.420  94.915  29.904  1.00  0.00           C
ATOM   7900  C38 POPEr 193      40.220  95.365  31.344  1.00  0.00           C
ATOM   7903  C39 POPEr 193      41.500  95.225  32.174  1.00  0.00           C
ATOM   7906 0C31 POPEr 193      41.410  96.005  33.494  1.00  0.00           C
ATOM   7909 1C31 POPEr 193      42.610  95.805  34.434  1.00  0.00           C
ATOM   7912 2C31 POPEr 193      42.170  95.435  35.854  1.00  0.00           C
ATOM   7915 3C31 POPEr 193      41.560  96.585  36.664  1.00  0.00           C
ATOM   7918 4C31 POPEr 193      40.680  96.065  37.814  1.00  0.00           C
ATOM   7921 5C31 POPEr 193      40.140  97.165  38.744  1.00  0.00           C
ATOM   7924 6C31 POPEr 193      39.070  96.675  39.724  1.00  0.00           C
ATOM   7928  NH3 POPEs 194     120.250  38.515  63.414  1.00  0.00           N
ATOM   7932  C12 POPEs 194     119.440  37.325  63.834  1.00  0.00           C
ATOM   7935  C11 POPEs 194     120.340  36.105  63.934  1.00  0.00           C
ATOM   7938  P   POPEs 194     118.490  34.375  64.594  1.00  0.00           P
ATOM   7939  O13 POPEs 194     118.640  33.075  65.304  1.00  0.00           O
ATOM   7940  O14 POPEs 194     117.350  35.225  64.954  1.00  0.00           O
ATOM   7941  O11 POPEs 194     118.490  34.205  63.044  1.00  0.00           O
ATOM   7942  O12 POPEs 194     119.810  35.195  64.864  1.00  0.00           O
ATOM   7943  C1  POPEs 194     117.910  33.055  62.434  1.00  0.00           C
ATOM   7946  C2  POPEs 194     119.030  32.315  61.694  1.00  0.00           C
ATOM   7948  O21 POPEs 194     118.450  31.695  60.544  1.00  0.00           O
ATOM   7949  C21 POPEs 194     119.170  31.725  59.444  1.00  0.00           C
ATOM   7950  O22 POPEs 194     120.250  32.285  59.304  1.00  0.00           O
ATOM   7951  C22 POPEs 194     118.480  30.855  58.384  1.00  0.00           C
ATOM   7954  C3  POPEs 194     119.750  31.305  62.634  1.00  0.00           C
ATOM   7957  O31 POPEs 194     120.580  30.395  61.874  1.00  0.00           O
ATOM   7958  C31 POPEs 194     120.030  29.295  61.324  1.00  0.00           C
ATOM   7959  O32 POPEs 194     120.380  28.895  60.224  1.00  0.00           O
ATOM   7960  C32 POPEs 194     118.980  28.605  62.194  1.00  0.00           C
ATOM   7963  C23 POPEs 194     118.270  31.535  57.004  1.00  0.00           C
ATOM   7966  C24 POPEs 194     119.500  31.435  56.104  1.00  0.00           C
ATOM   7969  C25 POPEs 194     119.350  32.185  54.774  1.00  0.00           C
ATOM   7972  C26 POPEs 194     118.720  31.385  53.624  1.00  0.00           C
ATOM   7975  C27 POPEs 194     118.880  32.125  52.294  1.00  0.00           C
ATOM   7978  C28 POPEs 194     118.260  31.355  51.114  1.00  0.00           C
ATOM   7981  C29 POPEs 194     118.170  32.245  49.894  1.00  0.00           C
ATOM   7983 0C21 POPEs 194     118.620  32.005  48.654  1.00  0.00           C
ATOM   7985 1C21 POPEs 194     119.290  30.765  48.124  1.00  0.00           C
ATOM   7988 2C21 POPEs 194     118.460  30.145  46.974  1.00  0.00           C
ATOM   7991 3C21 POPEs 194     118.370  30.995  45.704  1.00  0.00           C
ATOM   7994 4C21 POPEs 194     117.320  30.415  44.734  1.00  0.00           C
ATOM   7997 5C21 POPEs 194     117.220  31.145  43.394  1.00  0.00           C
ATOM   8000 6C21 POPEs 194     116.240  30.435  42.454  1.00  0.00           C
ATOM   8003 7C21 POPEs 194     115.930  31.205  41.154  1.00  0.00           C
ATOM   8006 8C21 POPEs 194     114.860  30.515  40.304  1.00  0.00           C
ATOM   8010  C33 POPEs 194     118.590  27.215  61.644  1.00  0.00           C
ATOM   8013  C34 POPEs 194     117.730  26.415  62.634  1.00  0.00           C
ATOM   8016  C35 POPEs 194     117.350  25.015  62.164  1.00  0.00           C
ATOM   8019  C36 POPEs 194     116.320  24.945  61.024  1.00  0.00           C
ATOM   8022  C37 POPEs 194     116.010  23.485  60.684  1.00  0.00           C
ATOM   8025  C38 POPEs 194     114.820  23.295  59.744  1.00  0.00           C
ATOM   8028  C39 POPEs 194     114.360  21.835  59.674  1.00  0.00           C
ATOM   8031 0C31 POPEs 194     113.130  21.625  58.774  1.00  0.00           C
ATOM   8034 1C31 POPEs 194     112.320  20.435  59.264  1.00  0.00           C
ATOM   8037 2C31 POPEs 194     111.060  20.075  58.454  1.00  0.00           C
ATOM   8040 3C31 POPEs 194     111.360  19.645  57.014  1.00  0.00           C
ATOM   8043 4C31 POPEs 194     110.290  18.695  56.434  1.00  0.00           C
ATOM   8046 5C31 POPEs 194     110.460  18.495  54.934  1.00  0.00           C
ATOM   8049 6C31 POPEs 194     109.450  17.515  54.334  1.00  0.00           C
ATOM   8053  NH3 POPEt 195     112.690  69.665  19.114  1.00  0.00           N
ATOM   8057  C12 POPEt 195     113.140  71.015  18.724  1.00  0.00           C
ATOM   8060  C11 POPEt 195     114.370  70.935  17.824  1.00  0.00           C
ATOM   8063  P   POPEt 195     115.260  73.355  17.994  1.00  0.00           P
ATOM   8064  O13 POPEt 195     116.640  73.415  17.464  1.00  0.00           O
ATOM   8065  O14 POPEt 195     114.400  74.545  17.974  1.00  0.00           O
ATOM   8066  O11 POPEt 195     115.300  72.845  19.484  1.00  0.00           O
ATOM   8067  O12 POPEt 195     114.510  72.205  17.204  1.00  0.00           O
ATOM   8068  C1  POPEt 195     115.580  73.675  20.604  1.00  0.00           C
ATOM   8071  C2  POPEt 195     116.060  72.725  21.724  1.00  0.00           C
ATOM   8073  O21 POPEt 195     116.060  73.175  23.074  1.00  0.00           O
ATOM   8074  C21 POPEt 195     116.190  74.425  23.434  1.00  0.00           C
ATOM   8075  O22 POPEt 195     116.050  75.415  22.744  1.00  0.00           O
ATOM   8076  C22 POPEt 195     116.650  74.415  24.904  1.00  0.00           C
ATOM   8079  C3  POPEt 195     117.460  72.155  21.384  1.00  0.00           C
ATOM   8082  O31 POPEt 195     117.540  70.775  21.814  1.00  0.00           O
ATOM   8083  C31 POPEt 195     117.930  69.925  20.884  1.00  0.00           C
ATOM   8084  O32 POPEt 195     118.320  70.235  19.764  1.00  0.00           O
ATOM   8085  C32 POPEt 195     117.770  68.495  21.384  1.00  0.00           C
ATOM   8088  C23 POPEt 195     115.710  75.115  25.904  1.00  0.00           C
ATOM   8091  C24 POPEt 195     116.270  74.995  27.334  1.00  0.00           C
ATOM   8094  C25 POPEt 195     115.450  75.735  28.404  1.00  0.00           C
ATOM   8097  C26 POPEt 195     115.110  74.855  29.614  1.00  0.00           C
ATOM   8100  C27 POPEt 195     116.330  74.485  30.474  1.00  0.00           C
ATOM   8103  C28 POPEt 195     116.010  73.485  31.604  1.00  0.00           C
ATOM   8106  C29 POPEt 195     115.240  74.085  32.754  1.00  0.00           C
ATOM   8108 0C21 POPEt 195     115.750  74.515  33.924  1.00  0.00           C
ATOM   8110 1C21 POPEt 195     117.210  74.535  34.304  1.00  0.00           C
ATOM   8113 2C21 POPEt 195     117.600  73.465  35.344  1.00  0.00           C
ATOM   8116 3C21 POPEt 195     117.070  73.765  36.754  1.00  0.00           C
ATOM   8119 4C21 POPEt 195     117.730  72.865  37.824  1.00  0.00           C
ATOM   8122 5C21 POPEt 195     117.300  73.215  39.254  1.00  0.00           C
ATOM   8125 6C21 POPEt 195     115.880  72.725  39.604  1.00  0.00           C
ATOM   8128 7C21 POPEt 195     115.500  72.985  41.064  1.00  0.00           C
ATOM   8131 8C21 POPEt 195     114.070  72.555  41.394  1.00  0.00           C
ATOM   8135  C33 POPEt 195     118.610  68.185  22.644  1.00  0.00           C
ATOM   8138  C34 POPEt 195     118.090  66.965  23.414  1.00  0.00           C
ATOM   8141  C35 POPEt 195     118.950  66.575  24.634  1.00  0.00           C
ATOM   8144  C36 POPEt 195     118.320  65.465  25.474  1.00  0.00           C
ATOM   8147  C37 POPEt 195     119.260  64.845  26.524  1.00  0.00           C
ATOM   8150  C38 POPEt 195     118.550  63.775  27.374  1.00  0.00           C
ATOM   8153  C39 POPEt 195     119.500  62.815  28.094  1.00  0.00           C
ATOM   8156 0C31 POPEt 195     118.770  61.875  29.074  1.00  0.00           C
ATOM   8159 1C31 POPEt 195     118.360  62.575  30.384  1.00  0.00           C
ATOM   8162 2C31 POPEt 195     117.580  61.685  31.364  1.00  0.00           C
ATOM   8165 3C31 POPEt 195     118.320  60.425  31.864  1.00  0.00           C
ATOM   8168 4C31 POPEt 195     119.560  60.735  32.704  1.00  0.00           C
ATOM   8171 5C31 POPEt 195     120.350  59.465  33.064  1.00  0.00           C
ATOM   8174 6C31 POPEt 195     121.540  59.735  33.994  1.00  0.00           C
ATOM   8178  NH3 POPEu 196     125.810  13.195  18.934  1.00  0.00           N
ATOM   8182  C12 POPEu 196     126.780  14.315  19.174  1.00  0.00           C
ATOM   8185  C11 POPEu 196     126.130  15.395  20.054  1.00  0.00           C
ATOM   8188  P   POPEu 196     124.050  17.005  19.994  1.00  0.00           P
ATOM   8189  O13 POPEu 196     124.430  18.115  19.094  1.00  0.00           O
ATOM   8190  O14 POPEu 196     122.610  16.675  20.084  1.00  0.00           O
ATOM   8191  O11 POPEu 196     124.590  17.265  21.464  1.00  0.00           O
ATOM   8192  O12 POPEu 196     124.850  15.735  19.514  1.00  0.00           O
ATOM   8193  C1  POPEu 196     124.100  18.445  22.124  1.00  0.00           C
ATOM   8196  C2  POPEu 196     124.100  18.245  23.664  1.00  0.00           C
ATOM   8198  O21 POPEu 196     123.290  19.235  24.324  1.00  0.00           O
ATOM   8199  C21 POPEu 196     123.650  20.505  24.244  1.00  0.00           C
ATOM   8200  O22 POPEu 196     124.600  20.965  23.644  1.00  0.00           O
ATOM   8201  C22 POPEu 196     122.670  21.365  25.034  1.00  0.00           C
ATOM   8204  C3  POPEu 196     125.540  18.085  24.224  1.00  0.00           C
ATOM   8207  O31 POPEu 196     125.620  18.165  25.674  1.00  0.00           O
ATOM   8208  C31 POPEu 196     125.590  17.005  26.324  1.00  0.00           C
ATOM   8209  O32 POPEu 196     125.450  15.915  25.804  1.00  0.00           O
ATOM   8210  C32 POPEu 196     125.830  17.235  27.824  1.00  0.00           C
ATOM   8213  C23 POPEu 196     122.770  21.135  26.554  1.00  0.00           C
ATOM   8216  C24 POPEu 196     121.940  22.135  27.374  1.00  0.00           C
ATOM   8219  C25 POPEu 196     121.990  21.825  28.874  1.00  0.00           C
ATOM   8222  C26 POPEu 196     121.440  22.945  29.774  1.00  0.00           C
ATOM   8225  C27 POPEu 196     121.530  22.545  31.264  1.00  0.00           C
ATOM   8228  C28 POPEu 196     121.600  23.735  32.244  1.00  0.00           C
ATOM   8231  C29 POPEu 196     120.290  24.435  32.454  1.00  0.00           C
ATOM   8233 0C21 POPEu 196     119.880  25.005  33.604  1.00  0.00           C
ATOM   8235 1C21 POPEu 196     120.650  25.055  34.894  1.00  0.00           C
ATOM   8238 2C21 POPEu 196     119.750  25.285  36.124  1.00  0.00           C
ATOM   8241 3C21 POPEu 196     119.140  26.695  36.184  1.00  0.00           C
ATOM   8244 4C21 POPEu 196     118.130  26.875  37.324  1.00  0.00           C
ATOM   8247 5C21 POPEu 196     118.710  26.675  38.734  1.00  0.00           C
ATOM   8250 6C21 POPEu 196     119.830  27.655  39.064  1.00  0.00           C
ATOM   8253 7C21 POPEu 196     120.380  27.435  40.474  1.00  0.00           C
ATOM   8256 8C21 POPEu 196     121.400  28.495  40.904  1.00  0.00           C
ATOM   8260  C33 POPEu 196     125.120  18.465  28.444  1.00  0.00           C
ATOM   8263  C34 POPEu 196     123.720  18.185  29.024  1.00  0.00           C
ATOM   8266  C35 POPEu 196     123.720  17.465  30.384  1.00  0.00           C
ATOM   8269  C36 POPEu 196     124.540  18.195  31.454  1.00  0.00           C
ATOM   8272  C37 POPEu 196     124.170  17.845  32.904  1.00  0.00           C
ATOM   8275  C38 POPEu 196     125.240  18.375  33.874  1.00  0.00           C
ATOM   8278  C39 POPEu 196     124.840  18.405  35.354  1.00  0.00           C
ATOM   8281 0C31 POPEu 196     124.650  17.015  35.984  1.00  0.00           C
ATOM   8284 1C31 POPEu 196     124.590  17.095  37.524  1.00  0.00           C
ATOM   8287 2C31 POPEu 196     124.900  15.765  38.214  1.00  0.00           C
ATOM   8290 3C31 POPEu 196     123.870  14.655  37.974  1.00  0.00           C
ATOM   8293 4C31 POPEu 196     122.590  14.815  38.794  1.00  0.00           C
ATOM   8296 5C31 POPEu 196     121.670  13.595  38.664  1.00  0.00           C
ATOM   8299 6C31 POPEu 196     120.480  13.625  39.624  1.00  0.00           C
ATOM   8303  NH3 POPEv 197      34.100 112.155  60.684  1.00  0.00           N
ATOM   8307  C12 POPEv 197      35.050 113.125  61.324  1.00  0.00           C
ATOM   8310  C11 POPEv 197      34.550 114.555  61.144  1.00  0.00           C
ATOM   8313  P   POPEv 197      36.420 116.395  61.204  1.00  0.00           P
ATOM   8314  O13 POPEv 197      35.930 117.795  61.164  1.00  0.00           O
ATOM   8315  O14 POPEv 197      37.760 116.205  61.794  1.00  0.00           O
ATOM   8316  O11 POPEv 197      36.540 115.875  59.704  1.00  0.00           O
ATOM   8317  O12 POPEv 197      35.370 115.435  61.904  1.00  0.00           O
ATOM   8318  C1  POPEv 197      36.240 116.735  58.604  1.00  0.00           C
ATOM   8321  C2  POPEv 197      36.070 115.955  57.274  1.00  0.00           C
ATOM   8323  O21 POPEv 197      36.040 116.845  56.144  1.00  0.00           O
ATOM   8324  C21 POPEv 197      37.250 117.235  55.724  1.00  0.00           C
ATOM   8325  O22 POPEv 197      38.300 116.875  56.224  1.00  0.00           O
ATOM   8326  C22 POPEv 197      37.090 118.165  54.544  1.00  0.00           C
ATOM   8329  C3  POPEv 197      34.800 115.075  57.274  1.00  0.00           C
ATOM   8332  O31 POPEv 197      35.140 113.805  57.834  1.00  0.00           O
ATOM   8333  C31 POPEv 197      35.980 112.975  57.174  1.00  0.00           C
ATOM   8334  O32 POPEv 197      36.740 112.235  57.764  1.00  0.00           O
ATOM   8335  C32 POPEv 197      35.860 113.055  55.634  1.00  0.00           C
ATOM   8338  C23 POPEv 197      36.820 117.375  53.244  1.00  0.00           C
ATOM   8341  C24 POPEv 197      36.410 118.285  52.074  1.00  0.00           C
ATOM   8344  C25 POPEv 197      36.030 117.465  50.834  1.00  0.00           C
ATOM   8347  C26 POPEv 197      35.470 118.305  49.674  1.00  0.00           C
ATOM   8350  C27 POPEv 197      34.980 117.405  48.534  1.00  0.00           C
ATOM   8353  C28 POPEv 197      34.180 118.165  47.464  1.00  0.00           C
ATOM   8356  C29 POPEv 197      33.630 117.215  46.424  1.00  0.00           C
ATOM   8358 0C21 POPEv 197      33.710 117.375  45.094  1.00  0.00           C
ATOM   8360 1C21 POPEv 197      34.340 118.545  44.394  1.00  0.00           C
ATOM   8363 2C21 POPEv 197      35.850 118.345  44.214  1.00  0.00           C
ATOM   8366 3C21 POPEv 197      36.190 117.195  43.254  1.00  0.00           C
ATOM   8369 4C21 POPEv 197      37.700 117.095  42.994  1.00  0.00           C
ATOM   8372 5C21 POPEv 197      38.030 116.625  41.574  1.00  0.00           C
ATOM   8375 6C21 POPEv 197      39.520 116.825  41.274  1.00  0.00           C
ATOM   8378 7C21 POPEv 197      39.860 116.715  39.784  1.00  0.00           C
ATOM   8381 8C21 POPEv 197      41.140 117.445  39.364  1.00  0.00           C
ATOM   8385  C33 POPEv 197      36.960 112.245  54.904  1.00  0.00           C
ATOM   8388  C34 POPEv 197      36.680 111.995  53.414  1.00  0.00           C
ATOM   8391  C35 POPEv 197      36.750 113.225  52.504  1.00  0.00           C
ATOM   8394  C36 POPEv 197      36.680 112.825  51.024  1.00  0.00           C
ATOM   8397  C37 POPEv 197      36.730 114.045  50.104  1.00  0.00           C
ATOM   8400  C38 POPEv 197      36.880 113.715  48.614  1.00  0.00           C
ATOM   8403  C39 POPEv 197      35.560 113.255  47.964  1.00  0.00           C
ATOM   8406 0C31 POPEv 197      35.640 113.285  46.434  1.00  0.00           C
ATOM   8409 1C31 POPEv 197      34.330 112.915  45.744  1.00  0.00           C
ATOM   8412 2C31 POPEv 197      34.500 112.815  44.224  1.00  0.00           C
ATOM   8415 3C31 POPEv 197      33.240 112.325  43.484  1.00  0.00           C
ATOM   8418 4C31 POPEv 197      32.430 113.455  42.844  1.00  0.00           C
ATOM   8421 5C31 POPEv 197      31.260 112.915  42.004  1.00  0.00           C
ATOM   8424 6C31 POPEv 197      30.480 114.005  41.284  1.00  0.00           C
ATOM   8428  NH3 POPEw 198      21.380 114.705  62.054  1.00  0.00           N
ATOM   8432  C12 POPEw 198      20.130 114.645  62.894  1.00  0.00           C
ATOM   8435  C11 POPEw 198      19.020 113.845  62.174  1.00  0.00           C
ATOM   8438  P   POPEw 198      16.670 114.955  62.424  1.00  0.00           P
ATOM   8439  O13 POPEw 198      15.270 114.585  62.744  1.00  0.00           O
ATOM   8440  O14 POPEw 198      17.090 116.265  62.964  1.00  0.00           O
ATOM   8441  O11 POPEw 198      16.840 114.975  60.854  1.00  0.00           O
ATOM   8442  O12 POPEw 198      17.750 113.895  62.854  1.00  0.00           O
ATOM   8443  C1  POPEw 198      16.330 115.995  60.014  1.00  0.00           C
ATOM   8446  C2  POPEw 198      15.110 115.495  59.204  1.00  0.00           C
ATOM   8448  O21 POPEw 198      15.540 114.405  58.354  1.00  0.00           O
ATOM   8449  C21 POPEw 198      15.350 113.185  58.844  1.00  0.00           C
ATOM   8450  O22 POPEw 198      14.720 112.915  59.844  1.00  0.00           O
ATOM   8451  C22 POPEw 198      15.930 112.125  57.904  1.00  0.00           C
ATOM   8454  C3  POPEw 198      14.530 116.645  58.334  1.00  0.00           C
ATOM   8457  O31 POPEw 198      13.660 116.095  57.324  1.00  0.00           O
ATOM   8458  C31 POPEw 198      14.170 116.065  56.084  1.00  0.00           C
ATOM   8459  O32 POPEw 198      15.100 116.765  55.704  1.00  0.00           O
ATOM   8460  C32 POPEw 198      13.570 114.895  55.294  1.00  0.00           C
ATOM   8463  C23 POPEw 198      16.850 112.655  56.774  1.00  0.00           C
ATOM   8466  C24 POPEw 198      17.450 111.565  55.874  1.00  0.00           C
ATOM   8469  C25 POPEw 198      18.150 112.155  54.644  1.00  0.00           C
ATOM   8472  C26 POPEw 198      18.780 111.105  53.704  1.00  0.00           C
ATOM   8475  C27 POPEw 198      19.450 111.735  52.474  1.00  0.00           C
ATOM   8478  C28 POPEw 198      20.140 110.715  51.554  1.00  0.00           C
ATOM   8481  C29 POPEw 198      20.730 111.385  50.334  1.00  0.00           C
ATOM   8483 0C21 POPEw 198      22.040 111.565  50.074  1.00  0.00           C
ATOM   8485 1C21 POPEw 198      23.210 111.155  50.924  1.00  0.00           C
ATOM   8488 2C21 POPEw 198      23.900 109.875  50.394  1.00  0.00           C
ATOM   8491 3C21 POPEw 198      24.460 109.975  48.964  1.00  0.00           C
ATOM   8494 4C21 POPEw 198      24.940 108.615  48.444  1.00  0.00           C
ATOM   8497 5C21 POPEw 198      25.690 108.685  47.104  1.00  0.00           C
ATOM   8500 6C21 POPEw 198      27.190 108.935  47.274  1.00  0.00           C
ATOM   8503 7C21 POPEw 198      27.990 108.695  45.994  1.00  0.00           C
ATOM   8506 8C21 POPEw 198      29.500 108.835  46.194  1.00  0.00           C
ATOM   8510  C33 POPEw 198      13.980 114.855  53.794  1.00  0.00           C
ATOM   8513  C34 POPEw 198      13.520 113.535  53.114  1.00  0.00           C
ATOM   8516  C35 POPEw 198      13.480 113.495  51.574  1.00  0.00           C
ATOM   8519  C36 POPEw 198      14.840 113.655  50.864  1.00  0.00           C
ATOM   8522  C37 POPEw 198      14.710 114.085  49.384  1.00  0.00           C
ATOM   8525  C38 POPEw 198      15.960 113.785  48.524  1.00  0.00           C
ATOM   8528  C39 POPEw 198      15.920 114.505  47.164  1.00  0.00           C
ATOM   8531 0C31 POPEw 198      17.130 114.195  46.264  1.00  0.00           C
ATOM   8534 1C31 POPEw 198      17.310 115.255  45.164  1.00  0.00           C
ATOM   8537 2C31 POPEw 198      18.640 115.145  44.394  1.00  0.00           C
ATOM   8540 3C31 POPEw 198      18.770 113.895  43.504  1.00  0.00           C
ATOM   8543 4C31 POPEw 198      17.840 113.895  42.284  1.00  0.00           C
ATOM   8546 5C31 POPEw 198      18.000 112.615  41.454  1.00  0.00           C
ATOM   8549 6C31 POPEw 198      17.180 112.605  40.164  1.00  0.00           C
ATOM   8553  NH3 POPEx 199      35.680  84.485  57.314  1.00  0.00           N
ATOM   8557  C12 POPEx 199      35.930  83.395  58.324  1.00  0.00           C
ATOM   8560  C11 POPEx 199      35.550  83.915  59.714  1.00  0.00           C
ATOM   8563  P   POPEx 199      37.390  83.435  61.554  1.00  0.00           P
ATOM   8564  O13 POPEx 199      38.170  84.485  60.874  1.00  0.00           O
ATOM   8565  O14 POPEx 199      37.130  83.605  62.994  1.00  0.00           O
ATOM   8566  O11 POPEx 199      38.230  82.115  61.354  1.00  0.00           O
ATOM   8567  O12 POPEx 199      36.070  83.075  60.744  1.00  0.00           O
ATOM   8568  C1  POPEx 199      38.440  81.735  59.994  1.00  0.00           C
ATOM   8571  C2  POPEx 199      39.390  80.545  59.934  1.00  0.00           C
ATOM   8573  O21 POPEx 199      39.140  79.895  58.664  1.00  0.00           O
ATOM   8574  C21 POPEx 199      40.210  79.715  57.904  1.00  0.00           C
ATOM   8575  O22 POPEx 199      41.350  80.045  58.204  1.00  0.00           O
ATOM   8576  C22 POPEx 199      39.830  78.965  56.634  1.00  0.00           C
ATOM   8579  C3  POPEx 199      39.060  79.595  61.124  1.00  0.00           C
ATOM   8582  O31 POPEx 199      39.630  78.295  60.904  1.00  0.00           O
ATOM   8583  C31 POPEx 199      38.810  77.465  60.254  1.00  0.00           C
ATOM   8584  O32 POPEx 199      37.610  77.605  60.114  1.00  0.00           O
ATOM   8585  C32 POPEx 199      39.640  76.365  59.604  1.00  0.00           C
ATOM   8588  C23 POPEx 199      40.900  77.905  56.294  1.00  0.00           C
ATOM   8591  C24 POPEx 199      40.590  77.075  55.044  1.00  0.00           C
ATOM   8594  C25 POPEx 199      41.460  75.825  54.934  1.00  0.00           C
ATOM   8597  C26 POPEx 199      41.520  75.285  53.504  1.00  0.00           C
ATOM   8600  C27 POPEx 199      41.380  73.765  53.414  1.00  0.00           C
ATOM   8603  C28 POPEx 199      41.390  73.275  51.954  1.00  0.00           C
ATOM   8606  C29 POPEx 199      41.300  71.785  51.844  1.00  0.00           C
ATOM   8608 0C21 POPEx 199      41.330  71.075  50.704  1.00  0.00           C
ATOM   8610 1C21 POPEx 199      41.400  71.645  49.314  1.00  0.00           C
ATOM   8613 2C21 POPEx 199      41.060  70.605  48.224  1.00  0.00           C
ATOM   8616 3C21 POPEx 199      42.100  69.485  48.094  1.00  0.00           C
ATOM   8619 4C21 POPEx 199      41.770  68.475  46.984  1.00  0.00           C
ATOM   8622 5C21 POPEx 199      42.820  67.365  46.874  1.00  0.00           C
ATOM   8625 6C21 POPEx 199      42.450  66.315  45.814  1.00  0.00           C
ATOM   8628 7C21 POPEx 199      43.520  65.235  45.644  1.00  0.00           C
ATOM   8631 8C21 POPEx 199      43.180  64.205  44.564  1.00  0.00           C
ATOM   8635  C33 POPEx 199      39.120  74.935  59.884  1.00  0.00           C
ATOM   8638  C34 POPEx 199      39.500  73.985  58.744  1.00  0.00           C
ATOM   8641  C35 POPEx 199      38.290  73.605  57.874  1.00  0.00           C
ATOM   8644  C36 POPEx 199      38.680  73.235  56.434  1.00  0.00           C
ATOM   8647  C37 POPEx 199      37.560  72.465  55.734  1.00  0.00           C
ATOM   8650  C38 POPEx 199      37.730  72.365  54.214  1.00  0.00           C
ATOM   8653  C39 POPEx 199      37.430  73.705  53.514  1.00  0.00           C
ATOM   8656 0C31 POPEx 199      37.460  73.605  51.984  1.00  0.00           C
ATOM   8659 1C31 POPEx 199      37.060  74.955  51.374  1.00  0.00           C
ATOM   8662 2C31 POPEx 199      36.970  74.985  49.834  1.00  0.00           C
ATOM   8665 3C31 POPEx 199      38.310  74.725  49.134  1.00  0.00           C
ATOM   8668 4C31 POPEx 199      39.370  75.785  49.464  1.00  0.00           C
ATOM   8671 5C31 POPEx 199      40.700  75.565  48.734  1.00  0.00           C
ATOM   8674 6C31 POPEx 199      41.750  76.615  49.074  1.00  0.00           C
ATOM   8678  NH3 POPEy 200     114.650  92.535  62.494  1.00  0.00           N
ATOM   8682  C12 POPEy 200     114.230  92.785  63.914  1.00  0.00           C
ATOM   8685  C11 POPEy 200     115.280  93.635  64.624  1.00  0.00           C
ATOM   8688  P   POPEy 200     117.740  93.525  63.634  1.00  0.00           P
ATOM   8689  O13 POPEy 200     118.600  94.475  64.374  1.00  0.00           O
ATOM   8690  O14 POPEy 200     118.380  92.365  62.984  1.00  0.00           O
ATOM   8691  O11 POPEy 200     116.920  94.285  62.494  1.00  0.00           O
ATOM   8692  O12 POPEy 200     116.560  92.995  64.554  1.00  0.00           O
ATOM   8693  C1  POPEy 200     117.670  95.185  61.654  1.00  0.00           C
ATOM   8696  C2  POPEy 200     116.930  95.375  60.304  1.00  0.00           C
ATOM   8698  O21 POPEy 200     117.800  95.765  59.224  1.00  0.00           O
ATOM   8699  C21 POPEy 200     118.370  96.955  59.314  1.00  0.00           C
ATOM   8700  O22 POPEy 200     118.200  97.775  60.194  1.00  0.00           O
ATOM   8701  C22 POPEy 200     119.230  97.185  58.064  1.00  0.00           C
ATOM   8704  C3  POPEy 200     115.630  96.225  60.444  1.00  0.00           C
ATOM   8707  O31 POPEy 200     114.570  95.535  59.764  1.00  0.00           O
ATOM   8708  C31 POPEy 200     114.200  95.995  58.574  1.00  0.00           C
ATOM   8709  O32 POPEy 200     114.530  97.065  58.094  1.00  0.00           O
ATOM   8710  C32 POPEy 200     113.340  94.935  57.894  1.00  0.00           C
ATOM   8713  C23 POPEy 200     118.390  97.065  56.764  1.00  0.00           C
ATOM   8716  C24 POPEy 200     118.950  97.915  55.614  1.00  0.00           C
ATOM   8719  C25 POPEy 200     117.900  98.215  54.524  1.00  0.00           C
ATOM   8722  C26 POPEy 200     117.620  97.085  53.534  1.00  0.00           C
ATOM   8725  C27 POPEy 200     116.570  97.525  52.494  1.00  0.00           C
ATOM   8728  C28 POPEy 200     116.240  96.475  51.424  1.00  0.00           C
ATOM   8731  C29 POPEy 200     117.330  96.255  50.404  1.00  0.00           C
ATOM   8733 0C21 POPEy 200     117.490  96.975  49.264  1.00  0.00           C
ATOM   8735 1C21 POPEy 200     116.630  98.135  48.844  1.00  0.00           C
ATOM   8738 2C21 POPEy 200     116.120  98.135  47.384  1.00  0.00           C
ATOM   8741 3C21 POPEy 200     115.470  99.495  47.044  1.00  0.00           C
ATOM   8744 4C21 POPEy 200     114.840  99.585  45.644  1.00  0.00           C
ATOM   8747 5C21 POPEy 200     113.360  99.185  45.614  1.00  0.00           C
ATOM   8750 6C21 POPEy 200     112.670  99.575  44.304  1.00  0.00           C
ATOM   8753 7C21 POPEy 200     111.160  99.295  44.314  1.00  0.00           C
ATOM   8756 8C21 POPEy 200     110.460  99.705  43.014  1.00  0.00           C
ATOM   8760  C33 POPEy 200     112.610  95.425  56.634  1.00  0.00           C
ATOM   8763  C34 POPEy 200     111.860  94.285  55.924  1.00  0.00           C
ATOM   8766  C35 POPEy 200     110.750  94.775  54.984  1.00  0.00           C
ATOM   8769  C36 POPEy 200     110.040  93.615  54.274  1.00  0.00           C
ATOM   8772  C37 POPEy 200     108.750  94.055  53.544  1.00  0.00           C
ATOM   8775  C38 POPEy 200     108.010  92.965  52.744  1.00  0.00           C
ATOM   8778  C39 POPEy 200     108.790  92.465  51.514  1.00  0.00           C
ATOM   8781 0C31 POPEy 200     107.990  91.465  50.654  1.00  0.00           C
ATOM   8784 1C31 POPEy 200     108.830  90.935  49.474  1.00  0.00           C
ATOM   8787 2C31 POPEy 200     108.110  89.895  48.594  1.00  0.00           C
ATOM   8790 3C31 POPEy 200     106.990  90.485  47.724  1.00  0.00           C
ATOM   8793 4C31 POPEy 200     106.550  89.505  46.624  1.00  0.00           C
ATOM   8796 5C31 POPEy 200     105.590  90.145  45.604  1.00  0.00           C
ATOM   8799 6C31 POPEy 200     105.240  89.195  44.454  1.00  0.00           C
ATOM   8803  NH3 POPEz 201      78.970   6.505  63.244  1.00  0.00           N
ATOM   8807  C12 POPEz 201      78.490   7.865  63.704  1.00  0.00           C
ATOM   8810  C11 POPEz 201      78.440   8.885  62.554  1.00  0.00           C
ATOM   8813  P   POPEz 201      79.710  11.155  62.874  1.00  0.00           P
ATOM   8814  O13 POPEz 201      79.320  12.565  63.074  1.00  0.00           O
ATOM   8815  O14 POPEz 201      80.790  10.675  63.744  1.00  0.00           O
ATOM   8816  O11 POPEz 201      80.060  10.935  61.364  1.00  0.00           O
ATOM   8817  O12 POPEz 201      78.440  10.225  63.064  1.00  0.00           O
ATOM   8818  C1  POPEz 201      79.130  11.445  60.394  1.00  0.00           C
ATOM   8821  C2  POPEz 201      79.640  11.065  59.004  1.00  0.00           C
ATOM   8823  O21 POPEz 201      78.820  11.675  57.994  1.00  0.00           O
ATOM   8824  C21 POPEz 201      79.410  12.625  57.304  1.00  0.00           C
ATOM   8825  O22 POPEz 201      80.430  13.225  57.604  1.00  0.00           O
ATOM   8826  C22 POPEz 201      78.640  12.905  56.034  1.00  0.00           C
ATOM   8829  C3  POPEz 201      79.640   9.525  58.794  1.00  0.00           C
ATOM   8832  O31 POPEz 201      79.840   9.135  57.424  1.00  0.00           O
ATOM   8833  C31 POPEz 201      80.850   9.625  56.714  1.00  0.00           C
ATOM   8834  O32 POPEz 201      80.780   9.895  55.524  1.00  0.00           O
ATOM   8835  C32 POPEz 201      82.180   9.785  57.454  1.00  0.00           C
ATOM   8838  C23 POPEz 201      79.560  13.485  54.944  1.00  0.00           C
ATOM   8841  C24 POPEz 201      78.860  13.615  53.594  1.00  0.00           C
ATOM   8844  C25 POPEz 201      77.690  14.605  53.634  1.00  0.00           C
ATOM   8847  C26 POPEz 201      76.890  14.595  52.334  1.00  0.00           C
ATOM   8850  C27 POPEz 201      75.500  15.185  52.514  1.00  0.00           C
ATOM   8853  C28 POPEz 201      74.590  14.975  51.294  1.00  0.00           C
ATOM   8856  C29 POPEz 201      73.320  15.745  51.474  1.00  0.00           C
ATOM   8858 0C21 POPEz 201      72.520  16.185  50.484  1.00  0.00           C
ATOM   8860 1C21 POPEz 201      72.660  15.885  49.014  1.00  0.00           C
ATOM   8863 2C21 POPEz 201      71.250  15.625  48.474  1.00  0.00           C
ATOM   8866 3C21 POPEz 201      71.190  15.155  47.014  1.00  0.00           C
ATOM   8869 4C21 POPEz 201      69.720  14.965  46.624  1.00  0.00           C
ATOM   8872 5C21 POPEz 201      69.470  14.395  45.224  1.00  0.00           C
ATOM   8875 6C21 POPEz 201      67.970  14.375  44.904  1.00  0.00           C
ATOM   8878 7C21 POPEz 201      67.590  13.505  43.704  1.00  0.00           C
ATOM   8881 8C21 POPEz 201      66.070  13.455  43.464  1.00  0.00           C
ATOM   8885  C33 POPEz 201      82.910  11.005  56.844  1.00  0.00           C
ATOM   8888  C34 POPEz 201      84.080  11.525  57.674  1.00  0.00           C
ATOM   8891  C35 POPEz 201      84.520  12.975  57.344  1.00  0.00           C
ATOM   8894  C36 POPEz 201      84.940  13.265  55.894  1.00  0.00           C
ATOM   8897  C37 POPEz 201      86.070  12.365  55.364  1.00  0.00           C
ATOM   8900  C38 POPEz 201      86.160  12.225  53.834  1.00  0.00           C
ATOM   8903  C39 POPEz 201      86.500  13.515  53.074  1.00  0.00           C
ATOM   8906 0C31 POPEz 201      86.520  13.295  51.554  1.00  0.00           C
ATOM   8909 1C31 POPEz 201      86.720  14.595  50.764  1.00  0.00           C
ATOM   8912 2C31 POPEz 201      86.790  14.355  49.254  1.00  0.00           C
ATOM   8915 3C31 POPEz 201      86.970  15.655  48.464  1.00  0.00           C
ATOM   8918 4C31 POPEz 201      87.290  15.405  46.984  1.00  0.00           C
ATOM   8921 5C31 POPEz 201      87.610  16.705  46.224  1.00  0.00           C
ATOM   8924 6C31 POPEz 201      88.030  16.465  44.774  1.00  0.00           C
ATOM   8928  NH3 POPE0 202      59.180  73.255  26.764  1.00  0.00           N
ATOM   8932  C12 POPE0 202      57.830  73.955  26.754  1.00  0.00           C
ATOM   8935  C11 POPE0 202      56.880  73.375  25.684  1.00  0.00           C
ATOM   8938  P   POPE0 202      54.410  73.105  24.994  1.00  0.00           P
ATOM   8939  O13 POPE0 202      53.540  74.075  24.294  1.00  0.00           O
ATOM   8940  O14 POPE0 202      55.020  72.015  24.214  1.00  0.00           O
ATOM   8941  O11 POPE0 202      53.620  72.415  26.174  1.00  0.00           O
ATOM   8942  O12 POPE0 202      55.550  73.905  25.774  1.00  0.00           O
ATOM   8943  C1  POPE0 202      53.010  73.195  27.214  1.00  0.00           C
ATOM   8946  C2  POPE0 202      51.620  72.665  27.664  1.00  0.00           C
ATOM   8948  O21 POPE0 202      51.730  71.535  28.544  1.00  0.00           O
ATOM   8949  C21 POPE0 202      51.840  70.325  28.064  1.00  0.00           C
ATOM   8950  O22 POPE0 202      52.130  69.985  26.924  1.00  0.00           O
ATOM   8951  C22 POPE0 202      51.510  69.335  29.184  1.00  0.00           C
ATOM   8954  C3  POPE0 202      50.610  72.505  26.484  1.00  0.00           C
ATOM   8957  O31 POPE0 202      49.460  71.705  26.794  1.00  0.00           O
ATOM   8958  C31 POPE0 202      48.530  72.225  27.574  1.00  0.00           C
ATOM   8959  O32 POPE0 202      48.620  73.235  28.234  1.00  0.00           O
ATOM   8960  C32 POPE0 202      47.350  71.245  27.524  1.00  0.00           C
ATOM   8963  C23 POPE0 202      50.270  68.515  28.804  1.00  0.00           C
ATOM   8966  C24 POPE0 202      49.810  67.495  29.864  1.00  0.00           C
ATOM   8969  C25 POPE0 202      49.130  68.105  31.104  1.00  0.00           C
ATOM   8972  C26 POPE0 202      48.500  66.995  31.954  1.00  0.00           C
ATOM   8975  C27 POPE0 202      47.900  67.415  33.304  1.00  0.00           C
ATOM   8978  C28 POPE0 202      47.090  66.285  34.004  1.00  0.00           C
ATOM   8981  C29 POPE0 202      47.880  65.205  34.704  1.00  0.00           C
ATOM   8983 0C21 POPE0 202      48.410  65.235  35.934  1.00  0.00           C
ATOM   8985 1C21 POPE0 202      48.360  66.385  36.914  1.00  0.00           C
ATOM   8988 2C21 POPE0 202      47.700  65.955  38.234  1.00  0.00           C
ATOM   8991 3C21 POPE0 202      48.570  65.035  39.104  1.00  0.00           C
ATOM   8994 4C21 POPE0 202      47.750  64.285  40.164  1.00  0.00           C
ATOM   8997 5C21 POPE0 202      48.610  63.635  41.264  1.00  0.00           C
ATOM   9000 6C21 POPE0 202      47.770  62.695  42.134  1.00  0.00           C
ATOM   9003 7C21 POPE0 202      48.440  62.305  43.454  1.00  0.00           C
ATOM   9006 8C21 POPE0 202      47.560  61.395  44.304  1.00  0.00           C
ATOM   9010  C33 POPE0 202      46.040  71.645  28.244  1.00  0.00           C
ATOM   9013  C34 POPE0 202      44.990  70.545  28.064  1.00  0.00           C
ATOM   9016  C35 POPE0 202      43.680  70.815  28.814  1.00  0.00           C
ATOM   9019  C36 POPE0 202      43.930  71.075  30.304  1.00  0.00           C
ATOM   9022  C37 POPE0 202      42.760  70.685  31.204  1.00  0.00           C
ATOM   9025  C38 POPE0 202      42.640  71.605  32.424  1.00  0.00           C
ATOM   9028  C39 POPE0 202      41.690  71.095  33.524  1.00  0.00           C
ATOM   9031 0C31 POPE0 202      40.400  70.435  32.994  1.00  0.00           C
ATOM   9034 1C31 POPE0 202      39.510  69.875  34.114  1.00  0.00           C
ATOM   9037 2C31 POPE0 202      38.320  69.095  33.534  1.00  0.00           C
ATOM   9040 3C31 POPE0 202      37.520  68.315  34.594  1.00  0.00           C
ATOM   9043 4C31 POPE0 202      36.580  67.285  33.944  1.00  0.00           C
ATOM   9046 5C31 POPE0 202      35.880  66.385  34.974  1.00  0.00           C
ATOM   9049 6C31 POPE0 202      35.180  65.175  34.344  1.00  0.00           C
ATOM   9053  NH3 POPE1 203      51.760  92.615  22.924  1.00  0.00           N
ATOM   9057  C12 POPE1 203      50.790  93.785  22.904  1.00  0.00           C
ATOM   9060  C11 POPE1 203      49.760  93.715  21.754  1.00  0.00           C
ATOM   9063  P   POPE1 203      47.230  94.435  22.134  1.00  0.00           P
ATOM   9064  O13 POPE1 203      46.560  95.705  22.554  1.00  0.00           O
ATOM   9065  O14 POPE1 203      46.650  93.775  20.954  1.00  0.00           O
ATOM   9066  O11 POPE1 203      47.230  93.475  23.394  1.00  0.00           O
ATOM   9067  O12 POPE1 203      48.770  94.745  21.894  1.00  0.00           O
ATOM   9068  C1  POPE1 203      47.260  94.105  24.674  1.00  0.00           C
ATOM   9071  C2  POPE1 203      47.630  93.165  25.834  1.00  0.00           C
ATOM   9073  O21 POPE1 203      48.540  93.815  26.764  1.00  0.00           O
ATOM   9074  C21 POPE1 203      48.090  94.935  27.334  1.00  0.00           C
ATOM   9075  O22 POPE1 203      47.030  95.485  27.114  1.00  0.00           O
ATOM   9076  C22 POPE1 203      49.190  95.455  28.264  1.00  0.00           C
ATOM   9079  C3  POPE1 203      48.240  91.825  25.314  1.00  0.00           C
ATOM   9082  O31 POPE1 203      49.080  91.185  26.294  1.00  0.00           O
ATOM   9083  C31 POPE1 203      48.450  90.585  27.284  1.00  0.00           C
ATOM   9084  O32 POPE1 203      47.240  90.475  27.424  1.00  0.00           O
ATOM   9085  C32 POPE1 203      49.480  90.025  28.244  1.00  0.00           C
ATOM   9088  C23 POPE1 203      48.750  96.655  29.144  1.00  0.00           C
ATOM   9091  C24 POPE1 203      49.870  97.295  29.994  1.00  0.00           C
ATOM   9094  C25 POPE1 203      50.480  96.355  31.044  1.00  0.00           C
ATOM   9097  C26 POPE1 203      51.330  97.045  32.134  1.00  0.00           C
ATOM   9100  C27 POPE1 203      52.100  96.025  32.984  1.00  0.00           C
ATOM   9103  C28 POPE1 203      52.660  96.575  34.324  1.00  0.00           C
ATOM   9106  C29 POPE1 203      51.610  96.665  35.414  1.00  0.00           C
ATOM   9108 0C21 POPE1 203      51.760  96.325  36.714  1.00  0.00           C
ATOM   9110 1C21 POPE1 203      53.010  95.805  37.384  1.00  0.00           C
ATOM   9113 2C21 POPE1 203      52.710  94.745  38.464  1.00  0.00           C
ATOM   9116 3C21 POPE1 203      53.960  94.125  39.084  1.00  0.00           C
ATOM   9119 4C21 POPE1 203      53.640  93.105  40.184  1.00  0.00           C
ATOM   9122 5C21 POPE1 203      54.490  93.295  41.454  1.00  0.00           C
ATOM   9125 6C21 POPE1 203      54.000  94.445  42.354  1.00  0.00           C
ATOM   9128 7C21 POPE1 203      52.780  94.055  43.214  1.00  0.00           C
ATOM   9131 8C21 POPE1 203      52.210  95.225  44.014  1.00  0.00           C
ATOM   9135  C33 POPE1 203      50.010  91.085  29.224  1.00  0.00           C
ATOM   9138  C34 POPE1 203      51.360  90.645  29.794  1.00  0.00           C
ATOM   9141  C35 POPE1 203      52.000  91.575  30.834  1.00  0.00           C
ATOM   9144  C36 POPE1 203      51.410  91.405  32.234  1.00  0.00           C
ATOM   9147  C37 POPE1 203      51.940  90.155  32.954  1.00  0.00           C
ATOM   9150  C38 POPE1 203      51.100  89.825  34.194  1.00  0.00           C
ATOM   9153  C39 POPE1 203      51.640  88.615  34.964  1.00  0.00           C
ATOM   9156 0C31 POPE1 203      52.940  88.895  35.714  1.00  0.00           C
ATOM   9159 1C31 POPE1 203      53.280  87.765  36.694  1.00  0.00           C
ATOM   9162 2C31 POPE1 203      54.650  87.935  37.364  1.00  0.00           C
ATOM   9165 3C31 POPE1 203      54.720  89.045  38.424  1.00  0.00           C
ATOM   9168 4C31 POPE1 203      56.160  89.245  38.914  1.00  0.00           C
ATOM   9171 5C31 POPE1 203      56.290  90.285  40.044  1.00  0.00           C
ATOM   9174 6C31 POPE1 203      57.680  90.305  40.664  1.00  0.00           C
ATOM   9178  NH3 POPE2 204      36.490  19.675  66.244  1.00  0.00           N
ATOM   9182  C12 POPE2 204      37.330  20.585  67.114  1.00  0.00           C
ATOM   9185  C11 POPE2 204      38.030  19.785  68.204  1.00  0.00           C
ATOM   9188  P   POPE2 204      40.010  18.105  67.684  1.00  0.00           P
ATOM   9189  O13 POPE2 204      40.780  18.965  68.594  1.00  0.00           O
ATOM   9190  O14 POPE2 204      40.000  16.625  67.854  1.00  0.00           O
ATOM   9191  O11 POPE2 204      40.400  18.465  66.194  1.00  0.00           O
ATOM   9192  O12 POPE2 204      38.510  18.565  67.674  1.00  0.00           O
ATOM   9193  C1  POPE2 204      40.110  17.565  65.124  1.00  0.00           C
ATOM   9196  C2  POPE2 204      39.600  18.315  63.864  1.00  0.00           C
ATOM   9198  O21 POPE2 204      38.750  17.535  63.004  1.00  0.00           O
ATOM   9199  C21 POPE2 204      38.840  16.225  62.924  1.00  0.00           C
ATOM   9200  O22 POPE2 204      39.780  15.525  63.274  1.00  0.00           O
ATOM   9201  C22 POPE2 204      37.510  15.655  62.464  1.00  0.00           C
ATOM   9204  C3  POPE2 204      40.750  19.005  63.074  1.00  0.00           C
ATOM   9207  O31 POPE2 204      40.220  20.035  62.204  1.00  0.00           O
ATOM   9208  C31 POPE2 204      40.390  19.885  60.894  1.00  0.00           C
ATOM   9209  O32 POPE2 204      41.060  19.035  60.354  1.00  0.00           O
ATOM   9210  C32 POPE2 204      39.610  20.975  60.164  1.00  0.00           C
ATOM   9213  C23 POPE2 204      37.590  14.715  61.254  1.00  0.00           C
ATOM   9216  C24 POPE2 204      36.190  14.185  60.944  1.00  0.00           C
ATOM   9219  C25 POPE2 204      36.060  13.585  59.544  1.00  0.00           C
ATOM   9222  C26 POPE2 204      36.150  14.625  58.414  1.00  0.00           C
ATOM   9225  C27 POPE2 204      35.340  14.175  57.194  1.00  0.00           C
ATOM   9228  C28 POPE2 204      35.600  15.015  55.934  1.00  0.00           C
ATOM   9231  C29 POPE2 204      34.480  14.855  54.934  1.00  0.00           C
ATOM   9233 0C21 POPE2 204      34.530  14.335  53.694  1.00  0.00           C
ATOM   9235 1C21 POPE2 204      35.730  13.785  52.964  1.00  0.00           C
ATOM   9238 2C21 POPE2 204      35.850  14.325  51.514  1.00  0.00           C
ATOM   9241 3C21 POPE2 204      36.720  13.445  50.594  1.00  0.00           C
ATOM   9244 4C21 POPE2 204      38.230  13.745  50.604  1.00  0.00           C
ATOM   9247 5C21 POPE2 204      38.860  13.635  51.994  1.00  0.00           C
ATOM   9250 6C21 POPE2 204      40.390  13.475  51.964  1.00  0.00           C
ATOM   9253 7C21 POPE2 204      40.970  13.315  53.374  1.00  0.00           C
ATOM   9256 8C21 POPE2 204      42.340  12.645  53.414  1.00  0.00           C
ATOM   9260  C33 POPE2 204      39.810  21.035  58.634  1.00  0.00           C
ATOM   9263  C34 POPE2 204      38.730  21.905  57.984  1.00  0.00           C
ATOM   9266  C35 POPE2 204      38.760  21.895  56.454  1.00  0.00           C
ATOM   9269  C36 POPE2 204      37.700  22.825  55.844  1.00  0.00           C
ATOM   9272  C37 POPE2 204      37.760  22.835  54.304  1.00  0.00           C
ATOM   9275  C38 POPE2 204      37.870  24.245  53.724  1.00  0.00           C
ATOM   9278  C39 POPE2 204      36.570  25.075  53.774  1.00  0.00           C
ATOM   9281 0C31 POPE2 204      36.840  26.555  53.494  1.00  0.00           C
ATOM   9284 1C31 POPE2 204      35.600  27.465  53.514  1.00  0.00           C
ATOM   9287 2C31 POPE2 204      35.910  28.845  52.894  1.00  0.00           C
ATOM   9290 3C31 POPE2 204      36.940  29.685  53.664  1.00  0.00           C
ATOM   9293 4C31 POPE2 204      36.420  30.215  55.014  1.00  0.00           C
ATOM   9296 5C31 POPE2 204      37.460  31.075  55.754  1.00  0.00           C
ATOM   9299 6C31 POPE2 204      36.990  31.525  57.134  1.00  0.00           C
ATOM   9303  NH3 POPE3 205      18.470  26.855  64.264  1.00  0.00           N
ATOM   9307  C12 POPE3 205      18.890  25.985  65.424  1.00  0.00           C
ATOM   9310  C11 POPE3 205      18.770  24.475  65.084  1.00  0.00           C
ATOM   9313  P   POPE3 205      20.670  24.515  63.254  1.00  0.00           P
ATOM   9314  O13 POPE3 205      20.410  25.655  62.354  1.00  0.00           O
ATOM   9315  O14 POPE3 205      21.590  24.725  64.394  1.00  0.00           O
ATOM   9316  O11 POPE3 205      21.170  23.305  62.394  1.00  0.00           O
ATOM   9317  O12 POPE3 205      19.270  24.095  63.804  1.00  0.00           O
ATOM   9318  C1  POPE3 205      20.310  22.725  61.414  1.00  0.00           C
ATOM   9321  C2  POPE3 205      21.230  22.425  60.224  1.00  0.00           C
ATOM   9323  O21 POPE3 205      20.540  22.305  58.954  1.00  0.00           O
ATOM   9324  C21 POPE3 205      19.690  21.265  58.874  1.00  0.00           C
ATOM   9325  O22 POPE3 205      19.520  20.415  59.714  1.00  0.00           O
ATOM   9326  C22 POPE3 205      19.020  21.225  57.504  1.00  0.00           C
ATOM   9329  C3  POPE3 205      22.220  21.265  60.544  1.00  0.00           C
ATOM   9332  O31 POPE3 205      22.990  20.955  59.364  1.00  0.00           O
ATOM   9333  C31 POPE3 205      22.920  19.665  58.994  1.00  0.00           C
ATOM   9334  O32 POPE3 205      22.360  18.765  59.584  1.00  0.00           O
ATOM   9335  C32 POPE3 205      23.520  19.545  57.614  1.00  0.00           C
ATOM   9338  C23 POPE3 205      18.390  19.825  57.254  1.00  0.00           C
ATOM   9341  C24 POPE3 205      17.740  19.735  55.874  1.00  0.00           C
ATOM   9344  C25 POPE3 205      17.090  18.375  55.574  1.00  0.00           C
ATOM   9347  C26 POPE3 205      16.860  18.155  54.064  1.00  0.00           C
ATOM   9350  C27 POPE3 205      15.940  16.965  53.764  1.00  0.00           C
ATOM   9353  C28 POPE3 205      15.800  16.605  52.274  1.00  0.00           C
ATOM   9356  C29 POPE3 205      14.600  15.725  52.024  1.00  0.00           C
ATOM   9358 0C21 POPE3 205      14.410  14.455  52.444  1.00  0.00           C
ATOM   9360 1C21 POPE3 205      15.360  13.595  53.234  1.00  0.00           C
ATOM   9363 2C21 POPE3 205      15.140  12.095  52.974  1.00  0.00           C
ATOM   9366 3C21 POPE3 205      15.620  11.605  51.594  1.00  0.00           C
ATOM   9369 4C21 POPE3 205      17.140  11.395  51.554  1.00  0.00           C
ATOM   9372 5C21 POPE3 205      17.670  10.725  50.284  1.00  0.00           C
ATOM   9375 6C21 POPE3 205      17.030   9.355  49.964  1.00  0.00           C
ATOM   9378 7C21 POPE3 205      17.980   8.425  49.194  1.00  0.00           C
ATOM   9381 8C21 POPE3 205      17.300   7.135  48.714  1.00  0.00           C
ATOM   9385  C33 POPE3 205      22.390  19.505  56.564  1.00  0.00           C
ATOM   9388  C34 POPE3 205      22.960  19.365  55.154  1.00  0.00           C
ATOM   9391  C35 POPE3 205      23.100  17.895  54.734  1.00  0.00           C
ATOM   9394  C36 POPE3 205      21.860  17.355  54.004  1.00  0.00           C
ATOM   9397  C37 POPE3 205      22.100  15.955  53.424  1.00  0.00           C
ATOM   9400  C38 POPE3 205      20.860  15.355  52.734  1.00  0.00           C
ATOM   9403  C39 POPE3 205      20.700  15.785  51.264  1.00  0.00           C
ATOM   9406 0C31 POPE3 205      19.770  14.825  50.494  1.00  0.00           C
ATOM   9409 1C31 POPE3 205      19.610  15.225  49.014  1.00  0.00           C
ATOM   9412 2C31 POPE3 205      18.920  14.145  48.154  1.00  0.00           C
ATOM   9415 3C31 POPE3 205      19.790  12.895  47.944  1.00  0.00           C
ATOM   9418 4C31 POPE3 205      19.240  11.935  46.874  1.00  0.00           C
ATOM   9421 5C31 POPE3 205      20.250  10.825  46.544  1.00  0.00           C
ATOM   9424 6C31 POPE3 205      19.780   9.885  45.424  1.00  0.00           C
ATOM   9428  NH3 POPE4 206     119.400  -2.655  63.334  1.00  0.00           N
ATOM   9432  C12 POPE4 206     119.330  -2.495  64.814  1.00  0.00           C
ATOM   9435  C11 POPE4 206     120.300  -1.395  65.274  1.00  0.00           C
ATOM   9438  P   POPE4 206     121.030   1.005  64.484  1.00  0.00           P
ATOM   9439  O13 POPE4 206     120.900   1.685  65.784  1.00  0.00           O
ATOM   9440  O14 POPE4 206     122.400   0.675  64.024  1.00  0.00           O
ATOM   9441  O11 POPE4 206     120.280   1.895  63.444  1.00  0.00           O
ATOM   9442  O12 POPE4 206     120.100  -0.255  64.444  1.00  0.00           O
ATOM   9443  C1  POPE4 206     119.530   1.385  62.344  1.00  0.00           C
ATOM   9446  C2  POPE4 206     120.080   1.965  61.004  1.00  0.00           C
ATOM   9448  O21 POPE4 206     119.780   1.135  59.864  1.00  0.00           O
ATOM   9449  C21 POPE4 206     120.280  -0.095  59.814  1.00  0.00           C
ATOM   9450  O22 POPE4 206     120.900  -0.675  60.684  1.00  0.00           O
ATOM   9451  C22 POPE4 206     119.810  -0.755  58.534  1.00  0.00           C
ATOM   9454  C3  POPE4 206     121.590   2.365  61.074  1.00  0.00           C
ATOM   9457  O31 POPE4 206     121.860   3.375  60.104  1.00  0.00           O
ATOM   9458  C31 POPE4 206     122.300   2.985  58.934  1.00  0.00           C
ATOM   9459  O32 POPE4 206     122.490   1.825  58.594  1.00  0.00           O
ATOM   9460  C32 POPE4 206     122.420   4.235  58.074  1.00  0.00           C
ATOM   9463  C23 POPE4 206     120.850  -0.665  57.394  1.00  0.00           C
ATOM   9466  C24 POPE4 206     120.230  -1.065  56.054  1.00  0.00           C
ATOM   9469  C25 POPE4 206     121.250  -1.145  54.914  1.00  0.00           C
ATOM   9472  C26 POPE4 206     122.220  -2.335  55.044  1.00  0.00           C
ATOM   9475  C27 POPE4 206     122.440  -3.075  53.724  1.00  0.00           C
ATOM   9478  C28 POPE4 206     123.710  -3.945  53.714  1.00  0.00           C
ATOM   9481  C29 POPE4 206     123.640  -5.105  52.764  1.00  0.00           C
ATOM   9483 0C21 POPE4 206     123.890  -5.105  51.434  1.00  0.00           C
ATOM   9485 1C21 POPE4 206     124.290  -3.925  50.604  1.00  0.00           C
ATOM   9488 2C21 POPE4 206     124.780  -4.345  49.204  1.00  0.00           C
ATOM   9491 3C21 POPE4 206     124.950  -3.135  48.274  1.00  0.00           C
ATOM   9494 4C21 POPE4 206     125.470  -3.475  46.874  1.00  0.00           C
ATOM   9497 5C21 POPE4 206     124.430  -4.095  45.924  1.00  0.00           C
ATOM   9500 6C21 POPE4 206     123.180  -3.215  45.694  1.00  0.00           C
ATOM   9503 7C21 POPE4 206     122.340  -3.695  44.504  1.00  0.00           C
ATOM   9506 8C21 POPE4 206     120.890  -3.185  44.544  1.00  0.00           C
ATOM   9510  C33 POPE4 206     122.600   4.005  56.554  1.00  0.00           C
ATOM   9513  C34 POPE4 206     121.330   3.425  55.954  1.00  0.00           C
ATOM   9516  C35 POPE4 206     121.320   3.225  54.434  1.00  0.00           C
ATOM   9519  C36 POPE4 206     121.130   4.545  53.674  1.00  0.00           C
ATOM   9522  C37 POPE4 206     121.510   4.455  52.194  1.00  0.00           C
ATOM   9525  C38 POPE4 206     121.690   5.845  51.554  1.00  0.00           C
ATOM   9528  C39 POPE4 206     120.400   6.655  51.374  1.00  0.00           C
ATOM   9531 0C31 POPE4 206     119.590   6.235  50.134  1.00  0.00           C
ATOM   9534 1C31 POPE4 206     118.430   7.205  49.844  1.00  0.00           C
ATOM   9537 2C31 POPE4 206     117.600   6.835  48.604  1.00  0.00           C
ATOM   9540 3C31 POPE4 206     116.630   7.965  48.204  1.00  0.00           C
ATOM   9543 4C31 POPE4 206     115.610   7.545  47.134  1.00  0.00           C
ATOM   9546 5C31 POPE4 206     114.730   8.705  46.654  1.00  0.00           C
ATOM   9549 6C31 POPE4 206     113.550   8.275  45.774  1.00  0.00           C
ATOM   9553  NH3 POPE5 207      26.120  55.845  58.794  1.00  0.00           N
ATOM   9557  C12 POPE5 207      25.720  55.305  60.144  1.00  0.00           C
ATOM   9560  C11 POPE5 207      25.350  53.805  60.114  1.00  0.00           C
ATOM   9563  P   POPE5 207      25.740  52.535  57.854  1.00  0.00           P
ATOM   9564  O13 POPE5 207      26.690  51.515  57.364  1.00  0.00           O
ATOM   9565  O14 POPE5 207      24.300  52.235  57.874  1.00  0.00           O
ATOM   9566  O11 POPE5 207      25.920  53.865  57.024  1.00  0.00           O
ATOM   9567  O12 POPE5 207      26.220  53.025  59.294  1.00  0.00           O
ATOM   9568  C1  POPE5 207      25.130  54.175  55.874  1.00  0.00           C
ATOM   9571  C2  POPE5 207      25.990  54.055  54.584  1.00  0.00           C
ATOM   9573  O21 POPE5 207      25.720  55.095  53.634  1.00  0.00           O
ATOM   9574  C21 POPE5 207      24.490  55.455  53.334  1.00  0.00           C
ATOM   9575  O22 POPE5 207      24.100  56.605  53.264  1.00  0.00           O
ATOM   9576  C22 POPE5 207      23.610  54.265  52.904  1.00  0.00           C
ATOM   9579  C3  POPE5 207      25.990  52.605  53.974  1.00  0.00           C
ATOM   9582  O31 POPE5 207      26.480  52.605  52.614  1.00  0.00           O
ATOM   9583  C31 POPE5 207      27.460  51.745  52.354  1.00  0.00           C
ATOM   9584  O32 POPE5 207      27.870  50.885  53.114  1.00  0.00           O
ATOM   9585  C32 POPE5 207      28.010  51.985  50.954  1.00  0.00           C
ATOM   9588  C23 POPE5 207      22.360  54.725  52.114  1.00  0.00           C
ATOM   9591  C24 POPE5 207      21.820  53.625  51.184  1.00  0.00           C
ATOM   9594  C25 POPE5 207      20.990  54.195  50.024  1.00  0.00           C
ATOM   9597  C26 POPE5 207      21.850  54.955  48.994  1.00  0.00           C
ATOM   9600  C27 POPE5 207      21.020  55.475  47.814  1.00  0.00           C
ATOM   9603  C28 POPE5 207      21.810  56.445  46.924  1.00  0.00           C
ATOM   9606  C29 POPE5 207      21.010  56.895  45.734  1.00  0.00           C
ATOM   9608 0C21 POPE5 207      21.460  57.045  44.474  1.00  0.00           C
ATOM   9610 1C21 POPE5 207      22.870  56.805  43.994  1.00  0.00           C
ATOM   9613 2C21 POPE5 207      22.950  56.205  42.574  1.00  0.00           C
ATOM   9616 3C21 POPE5 207      22.400  57.125  41.484  1.00  0.00           C
ATOM   9619 4C21 POPE5 207      22.860  56.685  40.084  1.00  0.00           C
ATOM   9622 5C21 POPE5 207      22.450  57.655  38.974  1.00  0.00           C
ATOM   9625 6C21 POPE5 207      23.300  57.455  37.714  1.00  0.00           C
ATOM   9628 7C21 POPE5 207      22.970  58.455  36.594  1.00  0.00           C
ATOM   9631 8C21 POPE5 207      24.020  58.475  35.484  1.00  0.00           C
ATOM   9635  C33 POPE5 207      29.200  52.965  51.014  1.00  0.00           C
ATOM   9638  C34 POPE5 207      29.690  53.465  49.644  1.00  0.00           C
ATOM   9641  C35 POPE5 207      28.580  54.125  48.814  1.00  0.00           C
ATOM   9644  C36 POPE5 207      29.080  54.895  47.594  1.00  0.00           C
ATOM   9647  C37 POPE5 207      27.930  55.495  46.774  1.00  0.00           C
ATOM   9650  C38 POPE5 207      28.400  56.335  45.574  1.00  0.00           C
ATOM   9653  C39 POPE5 207      27.200  56.915  44.804  1.00  0.00           C
ATOM   9656 0C31 POPE5 207      27.590  57.825  43.634  1.00  0.00           C
ATOM   9659 1C31 POPE5 207      26.350  58.445  42.974  1.00  0.00           C
ATOM   9662 2C31 POPE5 207      26.660  59.565  41.964  1.00  0.00           C
ATOM   9665 3C31 POPE5 207      26.580  59.105  40.494  1.00  0.00           C
ATOM   9668 4C31 POPE5 207      26.940  60.225  39.514  1.00  0.00           C
ATOM   9671 5C31 POPE5 207      26.610  59.875  38.054  1.00  0.00           C
ATOM   9674 6C31 POPE5 207      27.060  60.945  37.054  1.00  0.00           C
ATOM   9678  NH3 POPE6 208      56.470  35.035  24.874  1.00  0.00           N
ATOM   9682  C12 POPE6 208      55.200  34.525  24.284  1.00  0.00           C
ATOM   9685  C11 POPE6 208      54.390  35.695  23.714  1.00  0.00           C
ATOM   9688  P   POPE6 208      53.430  38.015  24.444  1.00  0.00           P
ATOM   9689  O13 POPE6 208      54.150  39.045  25.224  1.00  0.00           O
ATOM   9690  O14 POPE6 208      53.250  38.165  22.984  1.00  0.00           O
ATOM   9691  O11 POPE6 208      52.050  37.675  25.134  1.00  0.00           O
ATOM   9692  O12 POPE6 208      54.180  36.645  24.754  1.00  0.00           O
ATOM   9693  C1  POPE6 208      51.480  38.555  26.114  1.00  0.00           C
ATOM   9696  C2  POPE6 208      51.510  37.945  27.534  1.00  0.00           C
ATOM   9698  O21 POPE6 208      50.760  38.775  28.434  1.00  0.00           O
ATOM   9699  C21 POPE6 208      51.330  39.775  29.054  1.00  0.00           C
ATOM   9700  O22 POPE6 208      52.390  40.315  28.784  1.00  0.00           O
ATOM   9701  C22 POPE6 208      50.450  40.165  30.254  1.00  0.00           C
ATOM   9704  C3  POPE6 208      52.940  37.575  28.044  1.00  0.00           C
ATOM   9707  O31 POPE6 208      53.060  37.435  29.484  1.00  0.00           O
ATOM   9708  C31 POPE6 208      52.540  36.305  29.984  1.00  0.00           C
ATOM   9709  O32 POPE6 208      51.680  35.635  29.454  1.00  0.00           O
ATOM   9710  C32 POPE6 208      53.280  35.995  31.304  1.00  0.00           C
ATOM   9713  C23 POPE6 208      49.370  39.105  30.624  1.00  0.00           C
ATOM   9716  C24 POPE6 208      48.520  39.475  31.844  1.00  0.00           C
ATOM   9719  C25 POPE6 208      49.250  39.445  33.184  1.00  0.00           C
ATOM   9722  C26 POPE6 208      48.330  39.885  34.334  1.00  0.00           C
ATOM   9725  C27 POPE6 208      49.060  40.155  35.654  1.00  0.00           C
ATOM   9728  C28 POPE6 208      48.140  40.785  36.714  1.00  0.00           C
ATOM   9731  C29 POPE6 208      48.950  41.215  37.914  1.00  0.00           C
ATOM   9733 0C21 POPE6 208      49.050  40.555  39.084  1.00  0.00           C
ATOM   9735 1C21 POPE6 208      48.360  39.265  39.424  1.00  0.00           C
ATOM   9738 2C21 POPE6 208      48.480  38.945  40.934  1.00  0.00           C
ATOM   9741 3C21 POPE6 208      47.730  37.665  41.334  1.00  0.00           C
ATOM   9744 4C21 POPE6 208      47.490  37.535  42.844  1.00  0.00           C
ATOM   9747 5C21 POPE6 208      48.760  37.405  43.684  1.00  0.00           C
ATOM   9750 6C21 POPE6 208      48.520  37.805  45.144  1.00  0.00           C
ATOM   9753 7C21 POPE6 208      49.810  37.935  45.964  1.00  0.00           C
ATOM   9756 8C21 POPE6 208      49.610  38.705  47.274  1.00  0.00           C
ATOM   9760  C33 POPE6 208      52.380  35.595  32.504  1.00  0.00           C
ATOM   9763  C34 POPE6 208      53.250  35.385  33.754  1.00  0.00           C
ATOM   9766  C35 POPE6 208      52.490  35.115  35.074  1.00  0.00           C
ATOM   9769  C36 POPE6 208      53.460  35.195  36.264  1.00  0.00           C
ATOM   9772  C37 POPE6 208      52.810  35.135  37.664  1.00  0.00           C
ATOM   9775  C38 POPE6 208      53.880  35.255  38.764  1.00  0.00           C
ATOM   9778  C39 POPE6 208      53.370  35.675  40.154  1.00  0.00           C
ATOM   9781 0C31 POPE6 208      52.550  34.615  40.894  1.00  0.00           C
ATOM   9784 1C31 POPE6 208      52.400  34.935  42.394  1.00  0.00           C
ATOM   9787 2C31 POPE6 208      51.520  33.915  43.144  1.00  0.00           C
ATOM   9790 3C31 POPE6 208      51.430  34.155  44.654  1.00  0.00           C
ATOM   9793 4C31 POPE6 208      52.760  33.955  45.394  1.00  0.00           C
ATOM   9796 5C31 POPE6 208      52.580  33.735  46.904  1.00  0.00           C
ATOM   9799 6C31 POPE6 208      53.900  33.445  47.624  1.00  0.00           C
ATOM   9803  NH3 POPE7 209     110.530 105.505  62.194  1.00  0.00           N
ATOM   9807  C12 POPE7 209     111.190 105.715  63.524  1.00  0.00           C
ATOM   9810  C11 POPE7 209     110.420 106.815  64.244  1.00  0.00           C
ATOM   9813  P   POPE7 209     110.060 109.305  63.774  1.00  0.00           P
ATOM   9814  O13 POPE7 209     109.730 109.385  65.204  1.00  0.00           O
ATOM   9815  O14 POPE7 209     111.360 109.825  63.314  1.00  0.00           O
ATOM   9816  O11 POPE7 209     108.940 110.045  62.944  1.00  0.00           O
ATOM   9817  O12 POPE7 209     109.950 107.795  63.304  1.00  0.00           O
ATOM   9818  C1  POPE7 209     108.690 109.775  61.574  1.00  0.00           C
ATOM   9821  C2  POPE7 209     108.860 111.025  60.694  1.00  0.00           C
ATOM   9823  O21 POPE7 209     109.030 110.605  59.324  1.00  0.00           O
ATOM   9824  C21 POPE7 209     110.220 110.165  58.934  1.00  0.00           C
ATOM   9825  O22 POPE7 209     111.170 109.875  59.634  1.00  0.00           O
ATOM   9826  C22 POPE7 209     110.160 110.125  57.414  1.00  0.00           C
ATOM   9829  C3  POPE7 209     109.930 112.045  61.174  1.00  0.00           C
ATOM   9832  O31 POPE7 209     110.110 113.075  60.174  1.00  0.00           O
ATOM   9833  C31 POPE7 209     111.320 113.225  59.664  1.00  0.00           C
ATOM   9834  O32 POPE7 209     112.340 112.685  60.044  1.00  0.00           O
ATOM   9835  C32 POPE7 209     111.180 114.045  58.384  1.00  0.00           C
ATOM   9838  C23 POPE7 209     111.460 109.635  56.754  1.00  0.00           C
ATOM   9841  C24 POPE7 209     111.220 109.255  55.284  1.00  0.00           C
ATOM   9844  C25 POPE7 209     110.450 110.315  54.484  1.00  0.00           C
ATOM   9847  C26 POPE7 209     110.560 110.145  52.974  1.00  0.00           C
ATOM   9850  C27 POPE7 209     109.810 108.935  52.394  1.00  0.00           C
ATOM   9853  C28 POPE7 209     110.170 108.755  50.914  1.00  0.00           C
ATOM   9856  C29 POPE7 209     109.410 107.695  50.164  1.00  0.00           C
ATOM   9858 0C21 POPE7 209     109.840 107.115  49.024  1.00  0.00           C
ATOM   9860 1C21 POPE7 209     111.110 107.485  48.284  1.00  0.00           C
ATOM   9863 2C21 POPE7 209     110.850 107.865  46.814  1.00  0.00           C
ATOM   9866 3C21 POPE7 209     112.030 108.635  46.204  1.00  0.00           C
ATOM   9869 4C21 POPE7 209     111.790 109.035  44.744  1.00  0.00           C
ATOM   9872 5C21 POPE7 209     112.620 110.255  44.304  1.00  0.00           C
ATOM   9875 6C21 POPE7 209     112.350 110.645  42.844  1.00  0.00           C
ATOM   9878 7C21 POPE7 209     112.920 111.995  42.404  1.00  0.00           C
ATOM   9881 8C21 POPE7 209     112.470 112.385  40.994  1.00  0.00           C
ATOM   9885  C33 POPE7 209     112.290 113.675  57.384  1.00  0.00           C
ATOM   9888  C34 POPE7 209     111.810 113.735  55.944  1.00  0.00           C
ATOM   9891  C35 POPE7 209     111.590 115.165  55.434  1.00  0.00           C
ATOM   9894  C36 POPE7 209     111.060 115.125  54.004  1.00  0.00           C
ATOM   9897  C37 POPE7 209     109.540 114.945  53.924  1.00  0.00           C
ATOM   9900  C38 POPE7 209     109.040 114.055  52.774  1.00  0.00           C
ATOM   9903  C39 POPE7 209     109.710 114.295  51.414  1.00  0.00           C
ATOM   9906 0C31 POPE7 209     109.620 115.735  50.894  1.00  0.00           C
ATOM   9909 1C31 POPE7 209     110.520 115.955  49.674  1.00  0.00           C
ATOM   9912 2C31 POPE7 209     110.430 117.375  49.114  1.00  0.00           C
ATOM   9915 3C31 POPE7 209     109.110 117.645  48.384  1.00  0.00           C
ATOM   9918 4C31 POPE7 209     109.180 118.905  47.504  1.00  0.00           C
ATOM   9921 5C31 POPE7 209     107.910 119.125  46.674  1.00  0.00           C
ATOM   9924 6C31 POPE7 209     108.020 120.325  45.744  1.00  0.00           C
ATOM   9928  NH3 POPE8 210      94.470  95.305  19.254  1.00  0.00           N
ATOM   9932  C12 POPE8 210      95.900  95.025  18.854  1.00  0.00           C
ATOM   9935  C11 POPE8 210      96.740  94.365  19.984  1.00  0.00           C
ATOM   9938  P   POPE8 210      95.190  93.875  22.024  1.00  0.00           P
ATOM   9939  O13 POPE8 210      95.120  95.365  21.954  1.00  0.00           O
ATOM   9940  O14 POPE8 210      93.880  93.195  21.954  1.00  0.00           O
ATOM   9941  O11 POPE8 210      96.040  93.425  23.284  1.00  0.00           O
ATOM   9942  O12 POPE8 210      96.010  93.415  20.754  1.00  0.00           O
ATOM   9943  C1  POPE8 210      96.970  92.325  23.194  1.00  0.00           C
ATOM   9946  C2  POPE8 210      97.570  91.915  24.584  1.00  0.00           C
ATOM   9948  O21 POPE8 210      96.740  90.915  25.194  1.00  0.00           O
ATOM   9949  C21 POPE8 210      97.370  90.035  25.954  1.00  0.00           C
ATOM   9950  O22 POPE8 210      98.570  89.795  25.934  1.00  0.00           O
ATOM   9951  C22 POPE8 210      96.360  89.425  26.924  1.00  0.00           C
ATOM   9954  C3  POPE8 210      97.680  93.165  25.504  1.00  0.00           C
ATOM   9957  O31 POPE8 210      97.920  92.915  26.904  1.00  0.00           O
ATOM   9958  C31 POPE8 210      99.170  93.015  27.304  1.00  0.00           C
ATOM   9959  O32 POPE8 210     100.160  92.685  26.664  1.00  0.00           O
ATOM   9960  C32 POPE8 210      99.170  93.745  28.654  1.00  0.00           C
ATOM   9963  C23 POPE8 210      96.990  88.925  28.244  1.00  0.00           C
ATOM   9966  C24 POPE8 210      96.690  89.885  29.394  1.00  0.00           C
ATOM   9969  C25 POPE8 210      95.260  89.765  29.914  1.00  0.00           C
ATOM   9972  C26 POPE8 210      95.010  90.725  31.084  1.00  0.00           C
ATOM   9975  C27 POPE8 210      93.680  90.445  31.784  1.00  0.00           C
ATOM   9978  C28 POPE8 210      93.240  91.575  32.724  1.00  0.00           C
ATOM   9981  C29 POPE8 210      94.170  91.865  33.874  1.00  0.00           C
ATOM   9983 0C21 POPE8 210      93.780  92.175  35.124  1.00  0.00           C
ATOM   9985 1C21 POPE8 210      92.360  92.325  35.594  1.00  0.00           C
ATOM   9988 2C21 POPE8 210      92.290  93.075  36.934  1.00  0.00           C
ATOM   9991 3C21 POPE8 210      90.880  93.065  37.544  1.00  0.00           C
ATOM   9994 4C21 POPE8 210      90.870  93.615  38.974  1.00  0.00           C
ATOM   9997 5C21 POPE8 210      89.440  93.725  39.524  1.00  0.00           C
ATOM  10000 6C21 POPE8 210      89.380  93.965  41.034  1.00  0.00           C
ATOM  10003 7C21 POPE8 210      87.930  94.135  41.494  1.00  0.00           C
ATOM  10006 8C21 POPE8 210      87.770  93.945  43.004  1.00  0.00           C
ATOM  10010  C33 POPE8 210      99.140  95.275  28.444  1.00  0.00           C
ATOM  10013  C34 POPE8 210      98.760  96.105  29.684  1.00  0.00           C
ATOM  10016  C35 POPE8 210      99.610  95.865  30.924  1.00  0.00           C
ATOM  10019  C36 POPE8 210     101.110  96.065  30.714  1.00  0.00           C
ATOM  10022  C37 POPE8 210     101.840  96.135  32.054  1.00  0.00           C
ATOM  10025  C38 POPE8 210     103.370  96.035  31.894  1.00  0.00           C
ATOM  10028  C39 POPE8 210     104.150  95.955  33.224  1.00  0.00           C
ATOM  10031 0C31 POPE8 210     103.430  95.175  34.324  1.00  0.00           C
ATOM  10034 1C31 POPE8 210     104.340  94.735  35.474  1.00  0.00           C
ATOM  10037 2C31 POPE8 210     103.570  93.835  36.444  1.00  0.00           C
ATOM  10040 3C31 POPE8 210     104.450  93.175  37.494  1.00  0.00           C
ATOM  10043 4C31 POPE8 210     103.660  92.235  38.424  1.00  0.00           C
ATOM  10046 5C31 POPE8 210     104.550  91.565  39.474  1.00  0.00           C
ATOM  10049 6C31 POPE8 210     103.890  90.385  40.194  1.00  0.00           C
ATOM  10053  NH3 POPE9 211      44.500 121.885  60.394  1.00  0.00           N
ATOM  10057  C12 POPE9 211      45.940 122.335  60.484  1.00  0.00           C
ATOM  10060  C11 POPE9 211      46.820 121.455  61.394  1.00  0.00           C
ATOM  10063  P   POPE9 211      49.350 121.195  62.084  1.00  0.00           P
ATOM  10064  O13 POPE9 211      49.480 121.995  63.324  1.00  0.00           O
ATOM  10065  O14 POPE9 211      49.020 119.745  62.224  1.00  0.00           O
ATOM  10066  O11 POPE9 211      50.620 121.415  61.154  1.00  0.00           O
ATOM  10067  O12 POPE9 211      48.180 121.855  61.244  1.00  0.00           O
ATOM  10068  C1  POPE9 211      50.460 121.775  59.784  1.00  0.00           C
ATOM  10071  C2  POPE9 211      50.470 123.315  59.554  1.00  0.00           C
ATOM  10073  O21 POPE9 211      50.530 123.545  58.124  1.00  0.00           O
ATOM  10074  C21 POPE9 211      49.380 123.915  57.544  1.00  0.00           C
ATOM  10075  O22 POPE9 211      48.320 124.085  58.114  1.00  0.00           O
ATOM  10076  C22 POPE9 211      49.570 124.095  56.034  1.00  0.00           C
ATOM  10079  C3  POPE9 211      51.700 123.985  60.274  1.00  0.00           C
ATOM  10082  O31 POPE9 211      52.070 125.265  59.704  1.00  0.00           O
ATOM  10083  C31 POPE9 211      53.030 125.215  58.784  1.00  0.00           C
ATOM  10084  O32 POPE9 211      53.690 124.225  58.514  1.00  0.00           O
ATOM  10085  C32 POPE9 211      53.110 126.515  58.004  1.00  0.00           C
ATOM  10088  C23 POPE9 211      48.380 124.845  55.374  1.00  0.00           C
ATOM  10091  C24 POPE9 211      48.490 125.035  53.854  1.00  0.00           C
ATOM  10094  C25 POPE9 211      47.110 125.155  53.164  1.00  0.00           C
ATOM  10097  C26 POPE9 211      46.570 126.575  52.944  1.00  0.00           C
ATOM  10100  C27 POPE9 211      45.050 126.585  52.644  1.00  0.00           C
ATOM  10103  C28 POPE9 211      44.510 127.985  52.294  1.00  0.00           C
ATOM  10106  C29 POPE9 211      43.080 128.195  51.834  1.00  0.00           C
ATOM  10108 0C21 POPE9 211      42.020 127.375  51.674  1.00  0.00           C
ATOM  10110 1C21 POPE9 211      41.850 125.895  51.924  1.00  0.00           C
ATOM  10113 2C21 POPE9 211      41.440 125.145  50.644  1.00  0.00           C
ATOM  10116 3C21 POPE9 211      40.030 125.485  50.124  1.00  0.00           C
ATOM  10119 4C21 POPE9 211      39.570 124.525  49.014  1.00  0.00           C
ATOM  10122 5C21 POPE9 211      38.050 124.555  48.764  1.00  0.00           C
ATOM  10125 6C21 POPE9 211      37.580 123.345  47.944  1.00  0.00           C
ATOM  10128 7C21 POPE9 211      36.060 123.245  47.814  1.00  0.00           C
ATOM  10131 8C21 POPE9 211      35.610 121.975  47.094  1.00  0.00           C
ATOM  10135  C33 POPE9 211      53.210 126.175  56.504  1.00  0.00           C
ATOM  10138  C34 POPE9 211      53.170 127.405  55.604  1.00  0.00           C
ATOM  10141  C35 POPE9 211      53.260 127.025  54.124  1.00  0.00           C
ATOM  10144  C36 POPE9 211      53.320 128.255  53.204  1.00  0.00           C
ATOM  10147  C37 POPE9 211      54.050 127.945  51.884  1.00  0.00           C
ATOM  10150  C38 POPE9 211      54.140 129.155  50.954  1.00  0.00           C
ATOM  10153  C39 POPE9 211      55.350 129.105  49.994  1.00  0.00           C
ATOM  10156 0C31 POPE9 211      55.320 127.955  48.974  1.00  0.00           C
ATOM  10159 1C31 POPE9 211      56.620 127.915  48.154  1.00  0.00           C
ATOM  10162 2C31 POPE9 211      56.810 126.655  47.294  1.00  0.00           C
ATOM  10165 3C31 POPE9 211      55.910 126.555  46.054  1.00  0.00           C
ATOM  10168 4C31 POPE9 211      56.520 125.615  44.994  1.00  0.00           C
ATOM  10171 5C31 POPE9 211      55.540 124.975  44.004  1.00  0.00           C
ATOM  10174 6C31 POPE9 211      55.080 123.565  44.404  1.00  0.00           C
ATOM  10178  NH3 POPE  212     100.070   7.265  65.674  1.00  0.00           N
ATOM  10182  C12 POPE  212      99.800   7.355  64.204  1.00  0.00           C
ATOM  10185  C11 POPE  212     100.000   5.985  63.494  1.00  0.00           C
ATOM  10188  P   POPE  212     100.710   3.955  64.984  1.00  0.00           P
ATOM  10189  O13 POPE  212     101.720   4.905  65.544  1.00  0.00           O
ATOM  10190  O14 POPE  212      99.980   3.105  65.954  1.00  0.00           O
ATOM  10191  O11 POPE  212     101.340   3.105  63.814  1.00  0.00           O
ATOM  10192  O12 POPE  212      99.610   4.845  64.274  1.00  0.00           O
ATOM  10193  C1  POPE  212     100.840   2.985  62.474  1.00  0.00           C
ATOM  10196  C2  POPE  212     100.480   1.515  62.114  1.00  0.00           C
ATOM  10198  O21 POPE  212      99.930   1.475  60.784  1.00  0.00           O
ATOM  10199  C21 POPE  212     100.800   1.155  59.834  1.00  0.00           C
ATOM  10200  O22 POPE  212     102.010   1.085  59.984  1.00  0.00           O
ATOM  10201  C22 POPE  212     100.100   0.985  58.484  1.00  0.00           C
ATOM  10204  C3  POPE  212      99.420   0.995  63.114  1.00  0.00           C
ATOM  10207  O31 POPE  212      98.770  -0.185  62.594  1.00  0.00           O
ATOM  10208  C31 POPE  212      97.540  -0.325  63.064  1.00  0.00           C
ATOM  10209  O32 POPE  212      97.080   0.305  64.004  1.00  0.00           O
ATOM  10210  C32 POPE  212      96.780  -1.335  62.214  1.00  0.00           C
ATOM  10213  C23 POPE  212     101.140   0.595  57.414  1.00  0.00           C
ATOM  10216  C24 POPE  212     100.600   0.325  56.014  1.00  0.00           C
ATOM  10219  C25 POPE  212     101.750  -0.045  55.064  1.00  0.00           C
ATOM  10222  C26 POPE  212     101.340  -0.345  53.614  1.00  0.00           C
ATOM  10225  C27 POPE  212     102.530  -0.875  52.794  1.00  0.00           C
ATOM  10228  C28 POPE  212     102.140  -1.315  51.374  1.00  0.00           C
ATOM  10231  C29 POPE  212     103.140  -2.305  50.804  1.00  0.00           C
ATOM  10233 0C21 POPE  212     103.590  -2.405  49.534  1.00  0.00           C
ATOM  10235 1C21 POPE  212     103.230  -1.555  48.344  1.00  0.00           C
ATOM  10238 2C21 POPE  212     104.470  -1.235  47.494  1.00  0.00           C
ATOM  10241 3C21 POPE  212     104.120  -0.525  46.174  1.00  0.00           C
ATOM  10244 4C21 POPE  212     105.320  -0.365  45.234  1.00  0.00           C
ATOM  10247 5C21 POPE  212     104.990   0.445  43.974  1.00  0.00           C
ATOM  10250 6C21 POPE  212     106.150   0.515  42.964  1.00  0.00           C
ATOM  10253 7C21 POPE  212     105.740   1.245  41.674  1.00  0.00           C
ATOM  10256 8C21 POPE  212     106.920   1.645  40.784  1.00  0.00           C
ATOM  10260  C33 POPE  212      96.660  -0.875  60.754  1.00  0.00           C
ATOM  10263  C34 POPE  212      95.940  -1.905  59.874  1.00  0.00           C
ATOM  10266  C35 POPE  212      96.210  -1.695  58.374  1.00  0.00           C
ATOM  10269  C36 POPE  212      95.360  -2.585  57.474  1.00  0.00           C
ATOM  10272  C37 POPE  212      95.640  -2.275  56.004  1.00  0.00           C
ATOM  10275  C38 POPE  212      94.840  -3.115  55.004  1.00  0.00           C
ATOM  10278  C39 POPE  212      94.960  -2.505  53.594  1.00  0.00           C
ATOM  10281 0C31 POPE  212      94.610  -3.465  52.454  1.00  0.00           C
ATOM  10284 1C31 POPE  212      94.860  -2.795  51.094  1.00  0.00           C
ATOM  10287 2C31 POPE  212      94.580  -3.695  49.884  1.00  0.00           C
ATOM  10290 3C31 POPE  212      95.340  -5.025  49.894  1.00  0.00           C
ATOM  10293 4C31 POPE  212      95.330  -5.695  48.514  1.00  0.00           C
ATOM  10296 5C31 POPE  212      95.960  -7.085  48.514  1.00  0.00           C
ATOM  10299 6C31 POPE  212      96.240  -7.625  47.104  1.00  0.00           C
ATOM  10303  NH3 POPE  213      58.390 109.455  18.274  1.00  0.00           N
ATOM  10307  C12 POPE  213      57.020 110.045  18.004  1.00  0.00           C
ATOM  10310  C11 POPE  213      55.860 109.005  18.064  1.00  0.00           C
ATOM  10313  P   POPE  213      53.900 110.885  17.934  1.00  0.00           P
ATOM  10314  O13 POPE  213      54.960 111.895  17.934  1.00  0.00           O
ATOM  10315  O14 POPE  213      53.100 110.855  16.684  1.00  0.00           O
ATOM  10316  O11 POPE  213      52.970 111.125  19.184  1.00  0.00           O
ATOM  10317  O12 POPE  213      54.540 109.495  18.284  1.00  0.00           O
ATOM  10318  C1  POPE  213      51.970 110.195  19.574  1.00  0.00           C
ATOM  10321  C2  POPE  213      51.170 110.735  20.794  1.00  0.00           C
ATOM  10323  O21 POPE  213      49.800 110.325  20.634  1.00  0.00           O
ATOM  10324  C21 POPE  213      49.000 109.945  21.634  1.00  0.00           C
ATOM  10325  O22 POPE  213      47.840 109.615  21.464  1.00  0.00           O
ATOM  10326  C22 POPE  213      49.700 109.825  22.994  1.00  0.00           C
ATOM  10329  C3  POPE  213      51.220 112.285  20.894  1.00  0.00           C
ATOM  10332  O31 POPE  213      50.520 112.785  22.064  1.00  0.00           O
ATOM  10333  C31 POPE  213      51.280 113.355  22.994  1.00  0.00           C
ATOM  10334  O32 POPE  213      52.500 113.405  23.004  1.00  0.00           O
ATOM  10335  C32 POPE  213      50.370 113.825  24.124  1.00  0.00           C
ATOM  10338  C23 POPE  213      48.750 109.505  24.174  1.00  0.00           C
ATOM  10341  C24 POPE  213      49.530 108.975  25.394  1.00  0.00           C
ATOM  10344  C25 POPE  213      49.010 109.455  26.744  1.00  0.00           C
ATOM  10347  C26 POPE  213      49.490 110.865  27.104  1.00  0.00           C
ATOM  10350  C27 POPE  213      48.850 111.455  28.374  1.00  0.00           C
ATOM  10353  C28 POPE  213      49.240 110.765  29.694  1.00  0.00           C
ATOM  10356  C29 POPE  213      48.300 109.635  30.054  1.00  0.00           C
ATOM  10358 0C21 POPE  213      47.770 109.345  31.254  1.00  0.00           C
ATOM  10360 1C21 POPE  213      47.990 110.075  32.554  1.00  0.00           C
ATOM  10363 2C21 POPE  213      49.040 109.375  33.444  1.00  0.00           C
ATOM  10366 3C21 POPE  213      48.580 108.025  34.014  1.00  0.00           C
ATOM  10369 4C21 POPE  213      49.740 107.025  34.184  1.00  0.00           C
ATOM  10372 5C21 POPE  213      50.100 106.355  32.854  1.00  0.00           C
ATOM  10375 6C21 POPE  213      51.390 105.515  32.894  1.00  0.00           C
ATOM  10378 7C21 POPE  213      51.630 104.815  31.554  1.00  0.00           C
ATOM  10381 8C21 POPE  213      52.850 103.905  31.504  1.00  0.00           C
ATOM  10385  C33 POPE  213      50.970 114.955  25.004  1.00  0.00           C
ATOM  10388  C34 POPE  213      50.040 115.275  26.184  1.00  0.00           C
ATOM  10391  C35 POPE  213      50.440 116.525  26.994  1.00  0.00           C
ATOM  10394  C36 POPE  213      50.020 117.835  26.304  1.00  0.00           C
ATOM  10397  C37 POPE  213      50.400 119.095  27.114  1.00  0.00           C
ATOM  10400  C38 POPE  213      49.910 120.425  26.504  1.00  0.00           C
ATOM  10403  C39 POPE  213      48.390 120.555  26.444  1.00  0.00           C
ATOM  10406 0C31 POPE  213      47.850 121.815  27.154  1.00  0.00           C
ATOM  10409 1C31 POPE  213      46.370 122.055  26.824  1.00  0.00           C
ATOM  10412 2C31 POPE  213      45.800 123.315  27.484  1.00  0.00           C
ATOM  10415 3C31 POPE  213      45.290 123.075  28.914  1.00  0.00           C
ATOM  10418 4C31 POPE  213      44.790 124.375  29.574  1.00  0.00           C
ATOM  10421 5C31 POPE  213      44.250 124.175  30.984  1.00  0.00           C
ATOM  10424 6C31 POPE  213      43.680 125.465  31.574  1.00  0.00           C
ATOM  10428  NH3 POPE  214     105.110  19.775  24.314  1.00  0.00           N
ATOM  10432  C12 POPE  214     106.550  19.545  23.894  1.00  0.00           C
ATOM  10435  C11 POPE  214     106.850  18.075  23.544  1.00  0.00           C
ATOM  10438  P   POPE  214     108.830  16.745  22.324  1.00  0.00           P
ATOM  10439  O13 POPE  214     107.880  16.265  21.304  1.00  0.00           O
ATOM  10440  O14 POPE  214     110.140  17.175  21.774  1.00  0.00           O
ATOM  10441  O11 POPE  214     109.130  15.635  23.394  1.00  0.00           O
ATOM  10442  O12 POPE  214     108.210  17.985  23.094  1.00  0.00           O
ATOM  10443  C1  POPE  214     109.530  16.065  24.704  1.00  0.00           C
ATOM  10446  C2  POPE  214     110.910  15.475  25.074  1.00  0.00           C
ATOM  10448  O21 POPE  214     111.090  15.605  26.494  1.00  0.00           O
ATOM  10449  C21 POPE  214     111.790  14.635  27.054  1.00  0.00           C
ATOM  10450  O22 POPE  214     112.210  13.655  26.464  1.00  0.00           O
ATOM  10451  C22 POPE  214     111.810  14.845  28.544  1.00  0.00           C
ATOM  10454  C3  POPE  214     112.080  16.125  24.304  1.00  0.00           C
ATOM  10457  O31 POPE  214     113.380  15.765  24.854  1.00  0.00           O
ATOM  10458  C31 POPE  214     113.930  16.675  25.654  1.00  0.00           C
ATOM  10459  O32 POPE  214     113.430  17.735  25.984  1.00  0.00           O
ATOM  10460  C32 POPE  214     115.270  16.165  26.174  1.00  0.00           C
ATOM  10463  C23 POPE  214     111.190  13.645  29.284  1.00  0.00           C
ATOM  10466  C24 POPE  214     110.600  14.005  30.644  1.00  0.00           C
ATOM  10469  C25 POPE  214     111.620  14.655  31.594  1.00  0.00           C
ATOM  10472  C26 POPE  214     112.790  13.735  31.924  1.00  0.00           C
ATOM  10475  C27 POPE  214     113.850  14.445  32.774  1.00  0.00           C
ATOM  10478  C28 POPE  214     114.950  13.485  33.224  1.00  0.00           C
ATOM  10481  C29 POPE  214     116.040  14.205  33.954  1.00  0.00           C
ATOM  10483 0C21 POPE  214     116.850  13.695  34.904  1.00  0.00           C
ATOM  10485 1C21 POPE  214     116.840  12.285  35.444  1.00  0.00           C
ATOM  10488 2C21 POPE  214     116.780  12.305  36.984  1.00  0.00           C
ATOM  10491 3C21 POPE  214     116.840  10.905  37.614  1.00  0.00           C
ATOM  10494 4C21 POPE  214     116.920  10.975  39.144  1.00  0.00           C
ATOM  10497 5C21 POPE  214     116.950   9.605  39.824  1.00  0.00           C
ATOM  10500 6C21 POPE  214     117.260   9.715  41.324  1.00  0.00           C
ATOM  10503 7C21 POPE  214     117.150   8.375  42.054  1.00  0.00           C
ATOM  10506 8C21 POPE  214     117.590   8.435  43.524  1.00  0.00           C
ATOM  10510  C33 POPE  214     115.930  17.205  27.114  1.00  0.00           C
ATOM  10513  C34 POPE  214     117.010  16.565  27.974  1.00  0.00           C
ATOM  10516  C35 POPE  214     117.650  17.555  28.954  1.00  0.00           C
ATOM  10519  C36 POPE  214     117.790  16.965  30.354  1.00  0.00           C
ATOM  10522  C37 POPE  214     118.530  17.925  31.294  1.00  0.00           C
ATOM  10525  C38 POPE  214     118.430  17.545  32.774  1.00  0.00           C
ATOM  10528  C39 POPE  214     118.910  16.125  33.094  1.00  0.00           C
ATOM  10531 0C31 POPE  214     120.330  15.805  32.614  1.00  0.00           C
ATOM  10534 1C31 POPE  214     120.800  14.445  33.124  1.00  0.00           C
ATOM  10537 2C31 POPE  214     122.100  13.975  32.464  1.00  0.00           C
ATOM  10540 3C31 POPE  214     122.580  12.615  32.984  1.00  0.00           C
ATOM  10543 4C31 POPE  214     123.010  12.665  34.454  1.00  0.00           C
ATOM  10546 5C31 POPE  214     123.600  11.345  34.954  1.00  0.00           C
ATOM  10549 6C31 POPE  214     124.060  11.455  36.414  1.00  0.00           C
ATOM  10553  NH3 POPE  215      86.260  94.085  64.084  1.00  0.00           N
ATOM  10557  C12 POPE  215      87.470  94.615  64.824  1.00  0.00           C
ATOM  10560  C11 POPE  215      88.800  94.125  64.244  1.00  0.00           C
ATOM  10563  P   POPE  215      90.580  96.035  64.404  1.00  0.00           P
ATOM  10564  O13 POPE  215      89.500  96.955  63.974  1.00  0.00           O
ATOM  10565  O14 POPE  215      91.570  96.565  65.354  1.00  0.00           O
ATOM  10566  O11 POPE  215      91.390  95.585  63.114  1.00  0.00           O
ATOM  10567  O12 POPE  215      89.920  94.695  64.944  1.00  0.00           O
ATOM  10568  C1  POPE  215      92.000  94.305  63.024  1.00  0.00           C
ATOM  10571  C2  POPE  215      92.700  94.145  61.644  1.00  0.00           C
ATOM  10573  O21 POPE  215      93.140  92.785  61.514  1.00  0.00           O
ATOM  10574  C21 POPE  215      93.170  92.305  60.274  1.00  0.00           C
ATOM  10575  O22 POPE  215      92.820  92.875  59.254  1.00  0.00           O
ATOM  10576  C22 POPE  215      93.780  90.905  60.344  1.00  0.00           C
ATOM  10579  C3  POPE  215      93.920  95.105  61.554  1.00  0.00           C
ATOM  10582  O31 POPE  215      94.600  94.975  60.274  1.00  0.00           O
ATOM  10583  C31 POPE  215      94.450  95.995  59.444  1.00  0.00           C
ATOM  10584  O32 POPE  215      93.930  97.055  59.704  1.00  0.00           O
ATOM  10585  C32 POPE  215      95.030  95.615  58.084  1.00  0.00           C
ATOM  10588  C23 POPE  215      93.670  90.065  59.044  1.00  0.00           C
ATOM  10591  C24 POPE  215      94.960  90.095  58.224  1.00  0.00           C
ATOM  10594  C25 POPE  215      95.090  88.945  57.214  1.00  0.00           C
ATOM  10597  C26 POPE  215      94.150  89.025  56.004  1.00  0.00           C
ATOM  10600  C27 POPE  215      94.630  88.125  54.854  1.00  0.00           C
ATOM  10603  C28 POPE  215      93.740  88.145  53.594  1.00  0.00           C
ATOM  10606  C29 POPE  215      92.980  86.855  53.374  1.00  0.00           C
ATOM  10608 0C21 POPE  215      92.740  86.225  52.204  1.00  0.00           C
ATOM  10610 1C21 POPE  215      93.120  86.665  50.804  1.00  0.00           C
ATOM  10613 2C21 POPE  215      93.970  85.645  50.004  1.00  0.00           C
ATOM  10616 3C21 POPE  215      93.240  84.365  49.554  1.00  0.00           C
ATOM  10619 4C21 POPE  215      94.170  83.395  48.804  1.00  0.00           C
ATOM  10622 5C21 POPE  215      93.440  82.225  48.124  1.00  0.00           C
ATOM  10625 6C21 POPE  215      93.100  81.055  49.064  1.00  0.00           C
ATOM  10628 7C21 POPE  215      94.240  80.025  49.194  1.00  0.00           C
ATOM  10631 8C21 POPE  215      93.890  78.835  50.094  1.00  0.00           C
ATOM  10635  C33 POPE  215      96.500  96.045  57.884  1.00  0.00           C
ATOM  10638  C34 POPE  215      96.820  96.215  56.394  1.00  0.00           C
ATOM  10641  C35 POPE  215      96.380  97.595  55.884  1.00  0.00           C
ATOM  10644  C36 POPE  215      96.520  97.785  54.364  1.00  0.00           C
ATOM  10647  C37 POPE  215      96.110  99.175  53.884  1.00  0.00           C
ATOM  10650  C38 POPE  215      95.930  99.285  52.364  1.00  0.00           C
ATOM  10653  C39 POPE  215      97.240  99.125  51.564  1.00  0.00           C
ATOM  10656 0C31 POPE  215      97.110  99.615  50.114  1.00  0.00           C
ATOM  10659 1C31 POPE  215      98.470  99.695  49.414  1.00  0.00           C
ATOM  10662 2C31 POPE  215      98.380  99.985  47.904  1.00  0.00           C
ATOM  10665 3C31 POPE  215      97.850  98.775  47.104  1.00  0.00           C
ATOM  10668 4C31 POPE  215      98.110  98.915  45.604  1.00  0.00           C
ATOM  10671 5C31 POPE  215      97.890  97.595  44.844  1.00  0.00           C
ATOM  10674 6C31 POPE  215      98.320  97.685  43.374  1.00  0.00           C
ATOM  10678  NH3 POPE  216      49.700  86.995  60.524  1.00  0.00           N
ATOM  10682  C12 POPE  216      50.670  86.095  61.254  1.00  0.00           C
ATOM  10685  C11 POPE  216      50.090  85.275  62.414  1.00  0.00           C
ATOM  10688  P   POPE  216      50.190  82.745  63.184  1.00  0.00           P
ATOM  10689  O13 POPE  216      50.940  82.625  64.444  1.00  0.00           O
ATOM  10690  O14 POPE  216      48.720  82.855  63.314  1.00  0.00           O
ATOM  10691  O11 POPE  216      50.440  81.525  62.244  1.00  0.00           O
ATOM  10692  O12 POPE  216      50.720  83.995  62.404  1.00  0.00           O
ATOM  10693  C1  POPE  216      51.080  81.575  60.974  1.00  0.00           C
ATOM  10696  C2  POPE  216      50.460  80.515  60.024  1.00  0.00           C
ATOM  10698  O21 POPE  216      50.800  80.865  58.674  1.00  0.00           O
ATOM  10699  C21 POPE  216      50.020  81.635  57.944  1.00  0.00           C
ATOM  10700  O22 POPE  216      48.980  82.155  58.294  1.00  0.00           O
ATOM  10701  C22 POPE  216      50.710  81.905  56.604  1.00  0.00           C
ATOM  10704  C3  POPE  216      48.930  80.295  60.354  1.00  0.00           C
ATOM  10707  O31 POPE  216      48.220  79.575  59.324  1.00  0.00           O
ATOM  10708  C31 POPE  216      46.910  79.845  59.224  1.00  0.00           C
ATOM  10709  O32 POPE  216      46.300  80.615  59.954  1.00  0.00           O
ATOM  10710  C32 POPE  216      46.370  79.055  58.034  1.00  0.00           C
ATOM  10713  C23 POPE  216      50.030  83.085  55.864  1.00  0.00           C
ATOM  10716  C24 POPE  216      50.730  83.415  54.544  1.00  0.00           C
ATOM  10719  C25 POPE  216      50.570  82.345  53.454  1.00  0.00           C
ATOM  10722  C26 POPE  216      50.730  82.995  52.084  1.00  0.00           C
ATOM  10725  C27 POPE  216      50.640  82.085  50.854  1.00  0.00           C
ATOM  10728  C28 POPE  216      50.880  82.955  49.604  1.00  0.00           C
ATOM  10731  C29 POPE  216      50.830  82.205  48.284  1.00  0.00           C
ATOM  10733 0C21 POPE  216      50.120  82.475  47.174  1.00  0.00           C
ATOM  10735 1C21 POPE  216      49.090  83.545  46.854  1.00  0.00           C
ATOM  10738 2C21 POPE  216      48.390  84.375  47.954  1.00  0.00           C
ATOM  10741 3C21 POPE  216      47.130  85.075  47.414  1.00  0.00           C
ATOM  10744 4C21 POPE  216      46.520  86.055  48.414  1.00  0.00           C
ATOM  10747 5C21 POPE  216      45.050  86.405  48.104  1.00  0.00           C
ATOM  10750 6C21 POPE  216      44.840  87.105  46.754  1.00  0.00           C
ATOM  10753 7C21 POPE  216      43.360  87.415  46.504  1.00  0.00           C
ATOM  10756 8C21 POPE  216      43.090  88.255  45.254  1.00  0.00           C
ATOM  10760  C33 POPE  216      44.870  78.715  57.934  1.00  0.00           C
ATOM  10763  C34 POPE  216      44.610  77.975  56.614  1.00  0.00           C
ATOM  10766  C35 POPE  216      44.490  78.925  55.404  1.00  0.00           C
ATOM  10769  C36 POPE  216      44.460  78.205  54.044  1.00  0.00           C
ATOM  10772  C37 POPE  216      43.850  79.055  52.924  1.00  0.00           C
ATOM  10775  C38 POPE  216      43.920  78.415  51.534  1.00  0.00           C
ATOM  10778  C39 POPE  216      45.360  78.295  51.004  1.00  0.00           C
ATOM  10781 0C31 POPE  216      45.470  77.975  49.504  1.00  0.00           C
ATOM  10784 1C31 POPE  216      46.910  78.155  49.004  1.00  0.00           C
ATOM  10787 2C31 POPE  216      47.180  77.545  47.614  1.00  0.00           C
ATOM  10790 3C31 POPE  216      46.370  78.155  46.464  1.00  0.00           C
ATOM  10793 4C31 POPE  216      46.870  79.535  46.014  1.00  0.00           C
ATOM  10796 5C31 POPE  216      46.040  80.105  44.854  1.00  0.00           C
ATOM  10799 6C31 POPE  216      46.630  81.385  44.254  1.00  0.00           C
ATOM  10803  NH3 POPE  217     130.390 107.335  16.104  1.00  0.00           N
ATOM  10807  C12 POPE  217     130.410 108.845  16.014  1.00  0.00           C
ATOM  10810  C11 POPE  217     129.830 109.445  14.724  1.00  0.00           C
ATOM  10813  P   POPE  217     127.950 107.945  13.724  1.00  0.00           P
ATOM  10814  O13 POPE  217     127.960 108.305  12.284  1.00  0.00           O
ATOM  10815  O14 POPE  217     128.850 106.825  14.084  1.00  0.00           O
ATOM  10816  O11 POPE  217     126.490 107.625  14.204  1.00  0.00           O
ATOM  10817  O12 POPE  217     128.430 109.175  14.584  1.00  0.00           O
ATOM  10818  C1  POPE  217     125.880 108.315  15.294  1.00  0.00           C
ATOM  10821  C2  POPE  217     126.110 107.655  16.684  1.00  0.00           C
ATOM  10823  O21 POPE  217     124.820 107.425  17.294  1.00  0.00           O
ATOM  10824  C21 POPE  217     124.790 106.395  18.134  1.00  0.00           C
ATOM  10825  O22 POPE  217     125.600 105.485  18.174  1.00  0.00           O
ATOM  10826  C22 POPE  217     123.630 106.595  19.114  1.00  0.00           C
ATOM  10829  C3  POPE  217     126.930 108.575  17.624  1.00  0.00           C
ATOM  10832  O31 POPE  217     127.000 108.115  18.994  1.00  0.00           O
ATOM  10833  C31 POPE  217     128.040 107.355  19.314  1.00  0.00           C
ATOM  10834  O32 POPE  217     128.920 107.005  18.544  1.00  0.00           O
ATOM  10835  C32 POPE  217     128.020 107.085  20.824  1.00  0.00           C
ATOM  10838  C23 POPE  217     123.600 105.535  20.244  1.00  0.00           C
ATOM  10841  C24 POPE  217     122.750 105.935  21.454  1.00  0.00           C
ATOM  10844  C25 POPE  217     123.430 106.985  22.344  1.00  0.00           C
ATOM  10847  C26 POPE  217     123.350 106.605  23.834  1.00  0.00           C
ATOM  10850  C27 POPE  217     124.030 107.605  24.774  1.00  0.00           C
ATOM  10853  C28 POPE  217     123.750 107.255  26.254  1.00  0.00           C
ATOM  10856  C29 POPE  217     124.410 108.215  27.204  1.00  0.00           C
ATOM  10858 0C21 POPE  217     123.810 109.125  28.004  1.00  0.00           C
ATOM  10860 1C21 POPE  217     122.330 109.405  28.114  1.00  0.00           C
ATOM  10863 2C21 POPE  217     121.810 109.445  29.564  1.00  0.00           C
ATOM  10866 3C21 POPE  217     122.320 110.655  30.374  1.00  0.00           C
ATOM  10869 4C21 POPE  217     121.680 110.705  31.774  1.00  0.00           C
ATOM  10872 5C21 POPE  217     122.250 111.815  32.674  1.00  0.00           C
ATOM  10875 6C21 POPE  217     122.010 113.245  32.144  1.00  0.00           C
ATOM  10878 7C21 POPE  217     122.540 114.305  33.114  1.00  0.00           C
ATOM  10881 8C21 POPE  217     123.050 115.585  32.444  1.00  0.00           C
ATOM  10885  C33 POPE  217     127.590 105.645  21.234  1.00  0.00           C
ATOM  10888  C34 POPE  217     127.110 105.565  22.704  1.00  0.00           C
ATOM  10891  C35 POPE  217     128.240 105.715  23.724  1.00  0.00           C
ATOM  10894  C36 POPE  217     127.740 106.005  25.144  1.00  0.00           C
ATOM  10897  C37 POPE  217     128.890 106.045  26.164  1.00  0.00           C
ATOM  10900  C38 POPE  217     128.470 106.475  27.574  1.00  0.00           C
ATOM  10903  C39 POPE  217     127.510 105.485  28.254  1.00  0.00           C
ATOM  10906 0C31 POPE  217     127.330 105.805  29.744  1.00  0.00           C
ATOM  10909 1C31 POPE  217     126.510 104.755  30.484  1.00  0.00           C
ATOM  10912 2C31 POPE  217     126.400 105.035  31.994  1.00  0.00           C
ATOM  10915 3C31 POPE  217     125.690 106.355  32.314  1.00  0.00           C
ATOM  10918 4C31 POPE  217     125.370 106.505  33.804  1.00  0.00           C
ATOM  10921 5C31 POPE  217     124.620 107.805  34.104  1.00  0.00           C
ATOM  10924 6C31 POPE  217     124.140 107.885  35.554  1.00  0.00           C
ATOM  10928  NH3 POPE  218      18.000  40.935  63.764  1.00  0.00           N
ATOM  10932  C12 POPE  218      19.260  40.125  63.574  1.00  0.00           C
ATOM  10935  C11 POPE  218      19.100  38.875  62.684  1.00  0.00           C
ATOM  10938  P   POPE  218      21.460  37.755  63.094  1.00  0.00           P
ATOM  10939  O13 POPE  218      22.090  38.935  63.724  1.00  0.00           O
ATOM  10940  O14 POPE  218      22.030  36.425  63.444  1.00  0.00           O
ATOM  10941  O11 POPE  218      21.750  37.975  61.564  1.00  0.00           O
ATOM  10942  O12 POPE  218      19.880  37.785  63.194  1.00  0.00           O
ATOM  10943  C1  POPE  218      21.560  36.925  60.624  1.00  0.00           C
ATOM  10946  C2  POPE  218      22.280  37.335  59.324  1.00  0.00           C
ATOM  10948  O21 POPE  218      22.410  36.145  58.514  1.00  0.00           O
ATOM  10949  C21 POPE  218      22.480  36.445  57.234  1.00  0.00           C
ATOM  10950  O22 POPE  218      22.460  37.565  56.754  1.00  0.00           O
ATOM  10951  C22 POPE  218      22.690  35.185  56.404  1.00  0.00           C
ATOM  10954  C3  POPE  218      23.680  37.945  59.624  1.00  0.00           C
ATOM  10957  O31 POPE  218      24.370  38.525  58.494  1.00  0.00           O
ATOM  10958  C31 POPE  218      25.220  37.715  57.874  1.00  0.00           C
ATOM  10959  O32 POPE  218      25.390  36.535  58.154  1.00  0.00           O
ATOM  10960  C32 POPE  218      25.840  38.445  56.684  1.00  0.00           C
ATOM  10963  C23 POPE  218      22.800  35.585  54.924  1.00  0.00           C
ATOM  10966  C24 POPE  218      23.000  34.415  53.964  1.00  0.00           C
ATOM  10969  C25 POPE  218      23.520  34.935  52.624  1.00  0.00           C
ATOM  10972  C26 POPE  218      23.860  33.845  51.614  1.00  0.00           C
ATOM  10975  C27 POPE  218      24.790  34.395  50.524  1.00  0.00           C
ATOM  10978  C28 POPE  218      25.160  33.345  49.474  1.00  0.00           C
ATOM  10981  C29 POPE  218      26.140  33.935  48.494  1.00  0.00           C
ATOM  10983 0C21 POPE  218      25.930  34.215  47.204  1.00  0.00           C
ATOM  10985 1C21 POPE  218      24.660  33.955  46.424  1.00  0.00           C
ATOM  10988 2C21 POPE  218      23.580  35.055  46.554  1.00  0.00           C
ATOM  10991 3C21 POPE  218      22.610  35.025  45.364  1.00  0.00           C
ATOM  10994 4C21 POPE  218      21.370  35.905  45.534  1.00  0.00           C
ATOM  10997 5C21 POPE  218      20.240  35.215  46.314  1.00  0.00           C
ATOM  11000 6C21 POPE  218      18.940  36.035  46.274  1.00  0.00           C
ATOM  11003 7C21 POPE  218      17.720  35.265  46.784  1.00  0.00           C
ATOM  11006 8C21 POPE  218      16.440  36.105  46.724  1.00  0.00           C
ATOM  11010  C33 POPE  218      26.930  37.615  55.964  1.00  0.00           C
ATOM  11013  C34 POPE  218      27.160  38.055  54.504  1.00  0.00           C
ATOM  11016  C35 POPE  218      28.130  37.115  53.764  1.00  0.00           C
ATOM  11019  C36 POPE  218      28.250  37.415  52.264  1.00  0.00           C
ATOM  11022  C37 POPE  218      29.120  36.375  51.524  1.00  0.00           C
ATOM  11025  C38 POPE  218      28.950  36.435  50.004  1.00  0.00           C
ATOM  11028  C39 POPE  218      29.510  35.185  49.304  1.00  0.00           C
ATOM  11031 0C31 POPE  218      31.020  35.205  49.064  1.00  0.00           C
ATOM  11034 1C31 POPE  218      31.460  33.915  48.344  1.00  0.00           C
ATOM  11037 2C31 POPE  218      32.910  33.965  47.824  1.00  0.00           C
ATOM  11040 3C31 POPE  218      33.160  32.965  46.684  1.00  0.00           C
ATOM  11043 4C31 POPE  218      32.580  33.455  45.354  1.00  0.00           C
ATOM  11046 5C31 POPE  218      32.950  32.555  44.174  1.00  0.00           C
ATOM  11049 6C31 POPE  218      32.450  33.115  42.844  1.00  0.00           C
ATOM  11053  NH3 POPE  219     122.280  34.065  60.304  1.00  0.00           N
ATOM  11057  C12 POPE  219     122.640  33.015  61.314  1.00  0.00           C
ATOM  11060  C11 POPE  219     124.040  33.275  61.854  1.00  0.00           C
ATOM  11063  P   POPE  219     125.590  32.515  63.784  1.00  0.00           P
ATOM  11064  O13 POPE  219     125.520  31.595  64.934  1.00  0.00           O
ATOM  11065  O14 POPE  219     125.850  33.955  64.014  1.00  0.00           O
ATOM  11066  O11 POPE  219     126.670  31.995  62.774  1.00  0.00           O
ATOM  11067  O12 POPE  219     124.250  32.365  62.944  1.00  0.00           O
ATOM  11068  C1  POPE  219     126.420  30.815  62.014  1.00  0.00           C
ATOM  11071  C2  POPE  219     126.660  31.125  60.524  1.00  0.00           C
ATOM  11073  O21 POPE  219     125.470  31.175  59.714  1.00  0.00           O
ATOM  11074  C21 POPE  219     124.780  30.055  59.624  1.00  0.00           C
ATOM  11075  O22 POPE  219     124.940  29.045  60.284  1.00  0.00           O
ATOM  11076  C22 POPE  219     123.720  30.185  58.524  1.00  0.00           C
ATOM  11079  C3  POPE  219     127.750  30.185  59.954  1.00  0.00           C
ATOM  11082  O31 POPE  219     128.120  30.565  58.614  1.00  0.00           O
ATOM  11083  C31 POPE  219     127.750  29.755  57.644  1.00  0.00           C
ATOM  11084  O32 POPE  219     127.110  28.735  57.764  1.00  0.00           O
ATOM  11085  C32 POPE  219     128.420  30.225  56.344  1.00  0.00           C
ATOM  11088  C23 POPE  219     124.080  29.245  57.344  1.00  0.00           C
ATOM  11091  C24 POPE  219     122.940  29.025  56.354  1.00  0.00           C
ATOM  11094  C25 POPE  219     122.890  30.095  55.274  1.00  0.00           C
ATOM  11097  C26 POPE  219     122.190  29.625  53.984  1.00  0.00           C
ATOM  11100  C27 POPE  219     122.350  30.635  52.844  1.00  0.00           C
ATOM  11103  C28 POPE  219     123.740  30.605  52.174  1.00  0.00           C
ATOM  11106  C29 POPE  219     123.940  29.395  51.284  1.00  0.00           C
ATOM  11108 0C21 POPE  219     124.200  29.435  49.964  1.00  0.00           C
ATOM  11110 1C21 POPE  219     124.390  30.695  49.154  1.00  0.00           C
ATOM  11113 2C21 POPE  219     125.240  30.505  47.884  1.00  0.00           C
ATOM  11116 3C21 POPE  219     124.480  29.805  46.754  1.00  0.00           C
ATOM  11119 4C21 POPE  219     125.400  29.405  45.594  1.00  0.00           C
ATOM  11122 5C21 POPE  219     124.640  28.655  44.494  1.00  0.00           C
ATOM  11125 6C21 POPE  219     125.550  27.975  43.474  1.00  0.00           C
ATOM  11128 7C21 POPE  219     124.740  27.315  42.354  1.00  0.00           C
ATOM  11131 8C21 POPE  219     125.570  26.415  41.434  1.00  0.00           C
ATOM  11135  C33 POPE  219     127.550  30.015  55.084  1.00  0.00           C
ATOM  11138  C34 POPE  219     128.400  30.085  53.794  1.00  0.00           C
ATOM  11141  C35 POPE  219     127.560  29.885  52.524  1.00  0.00           C
ATOM  11144  C36 POPE  219     128.400  29.585  51.264  1.00  0.00           C
ATOM  11147  C37 POPE  219     129.340  30.715  50.824  1.00  0.00           C
ATOM  11150  C38 POPE  219     130.320  30.295  49.714  1.00  0.00           C
ATOM  11153  C39 POPE  219     129.680  30.045  48.334  1.00  0.00           C
ATOM  11156 0C31 POPE  219     129.170  31.335  47.654  1.00  0.00           C
ATOM  11159 1C31 POPE  219     128.930  31.185  46.144  1.00  0.00           C
ATOM  11162 2C31 POPE  219     128.440  32.505  45.534  1.00  0.00           C
ATOM  11165 3C31 POPE  219     128.190  32.445  44.024  1.00  0.00           C
ATOM  11168 4C31 POPE  219     127.230  33.565  43.594  1.00  0.00           C
ATOM  11171 5C31 POPE  219     127.060  33.675  42.084  1.00  0.00           C
ATOM  11174 6C31 POPE  219     125.940  34.655  41.704  1.00  0.00           C
ATOM  11178  NH3 POPE  220     101.760  46.615  23.994  1.00  0.00           N
ATOM  11182  C12 POPE  220     100.530  46.225  23.214  1.00  0.00           C
ATOM  11185  C11 POPE  220     100.620  44.765  22.744  1.00  0.00           C
ATOM  11188  P   POPE  220      98.740  43.265  23.744  1.00  0.00           P
ATOM  11189  O13 POPE  220      97.790  44.355  23.464  1.00  0.00           O
ATOM  11190  O14 POPE  220      98.590  42.035  22.934  1.00  0.00           O
ATOM  11191  O11 POPE  220      98.530  42.805  25.254  1.00  0.00           O
ATOM  11192  O12 POPE  220     100.200  43.855  23.764  1.00  0.00           O
ATOM  11193  C1  POPE  220      97.210  42.675  25.774  1.00  0.00           C
ATOM  11196  C2  POPE  220      96.970  43.705  26.914  1.00  0.00           C
ATOM  11198  O21 POPE  220      97.360  43.155  28.204  1.00  0.00           O
ATOM  11199  C21 POPE  220      96.580  42.255  28.774  1.00  0.00           C
ATOM  11200  O22 POPE  220      95.590  41.735  28.284  1.00  0.00           O
ATOM  11201  C22 POPE  220      97.160  41.845  30.124  1.00  0.00           C
ATOM  11204  C3  POPE  220      95.520  44.285  26.834  1.00  0.00           C
ATOM  11207  O31 POPE  220      95.090  44.905  28.064  1.00  0.00           O
ATOM  11208  C31 POPE  220      93.800  44.725  28.354  1.00  0.00           C
ATOM  11209  O32 POPE  220      92.970  44.165  27.664  1.00  0.00           O
ATOM  11210  C32 POPE  220      93.520  45.285  29.744  1.00  0.00           C
ATOM  11213  C23 POPE  220      96.220  42.125  31.314  1.00  0.00           C
ATOM  11216  C24 POPE  220      96.740  41.435  32.574  1.00  0.00           C
ATOM  11219  C25 POPE  220      96.150  42.025  33.854  1.00  0.00           C
ATOM  11222  C26 POPE  220      96.620  41.255  35.094  1.00  0.00           C
ATOM  11225  C27 POPE  220      96.340  42.025  36.394  1.00  0.00           C
ATOM  11228  C28 POPE  220      96.500  41.185  37.674  1.00  0.00           C
ATOM  11231  C29 POPE  220      97.910  40.685  37.854  1.00  0.00           C
ATOM  11233 0C21 POPE  220      98.730  40.895  38.914  1.00  0.00           C
ATOM  11235 1C21 POPE  220      98.440  41.665  40.174  1.00  0.00           C
ATOM  11238 2C21 POPE  220      99.510  42.725  40.494  1.00  0.00           C
ATOM  11241 3C21 POPE  220     100.880  42.115  40.824  1.00  0.00           C
ATOM  11244 4C21 POPE  220     101.840  43.095  41.514  1.00  0.00           C
ATOM  11247 5C21 POPE  220     102.300  44.235  40.594  1.00  0.00           C
ATOM  11250 6C21 POPE  220     103.420  45.075  41.234  1.00  0.00           C
ATOM  11253 7C21 POPE  220     103.930  46.175  40.294  1.00  0.00           C
ATOM  11256 8C21 POPE  220     104.960  47.085  40.964  1.00  0.00           C
ATOM  11260  C33 POPE  220      92.380  44.535  30.454  1.00  0.00           C
ATOM  11263  C34 POPE  220      91.920  45.225  31.734  1.00  0.00           C
ATOM  11266  C35 POPE  220      90.970  44.305  32.504  1.00  0.00           C
ATOM  11269  C36 POPE  220      89.950  45.025  33.384  1.00  0.00           C
ATOM  11272  C37 POPE  220      89.050  44.035  34.134  1.00  0.00           C
ATOM  11275  C38 POPE  220      87.810  44.685  34.754  1.00  0.00           C
ATOM  11278  C39 POPE  220      88.120  45.765  35.804  1.00  0.00           C
ATOM  11281 0C31 POPE  220      88.810  45.245  37.064  1.00  0.00           C
ATOM  11284 1C31 POPE  220      89.130  46.405  38.024  1.00  0.00           C
ATOM  11287 2C31 POPE  220      89.930  46.005  39.264  1.00  0.00           C
ATOM  11290 3C31 POPE  220      89.130  45.205  40.304  1.00  0.00           C
ATOM  11293 4C31 POPE  220      89.830  45.195  41.664  1.00  0.00           C
ATOM  11296 5C31 POPE  220      88.970  44.595  42.784  1.00  0.00           C
ATOM  11299 6C31 POPE  220      89.580  44.805  44.174  1.00  0.00           C
ATOM  11303  NH3 POPE  221     103.120  86.565  21.754  1.00  0.00           N
ATOM  11307  C12 POPE  221     101.870  86.025  21.054  1.00  0.00           C
ATOM  11310  C11 POPE  221     101.740  84.475  21.064  1.00  0.00           C
ATOM  11313  P   POPE  221      99.120  83.965  20.734  1.00  0.00           P
ATOM  11314  O13 POPE  221      99.180  84.915  19.594  1.00  0.00           O
ATOM  11315  O14 POPE  221      98.800  82.545  20.434  1.00  0.00           O
ATOM  11316  O11 POPE  221      98.040  84.505  21.754  1.00  0.00           O
ATOM  11317  O12 POPE  221     100.470  84.025  21.544  1.00  0.00           O
ATOM  11318  C1  POPE  221      98.410  85.175  22.974  1.00  0.00           C
ATOM  11321  C2  POPE  221      98.100  84.285  24.214  1.00  0.00           C
ATOM  11323  O21 POPE  221      98.150  85.065  25.424  1.00  0.00           O
ATOM  11324  C21 POPE  221      98.830  84.765  26.514  1.00  0.00           C
ATOM  11325  O22 POPE  221      99.650  83.875  26.674  1.00  0.00           O
ATOM  11326  C22 POPE  221      98.350  85.665  27.664  1.00  0.00           C
ATOM  11329  C3  POPE  221      98.750  82.855  24.214  1.00  0.00           C
ATOM  11332  O31 POPE  221      98.130  81.995  25.194  1.00  0.00           O
ATOM  11333  C31 POPE  221      98.930  81.075  25.734  1.00  0.00           C
ATOM  11334  O32 POPE  221     100.110  80.915  25.484  1.00  0.00           O
ATOM  11335  C32 POPE  221      98.090  80.195  26.654  1.00  0.00           C
ATOM  11338  C23 POPE  221      98.640  85.085  29.074  1.00  0.00           C
ATOM  11341  C24 POPE  221      97.430  84.405  29.734  1.00  0.00           C
ATOM  11344  C25 POPE  221      96.400  85.365  30.344  1.00  0.00           C
ATOM  11347  C26 POPE  221      96.930  86.095  31.584  1.00  0.00           C
ATOM  11350  C27 POPE  221      95.830  86.695  32.474  1.00  0.00           C
ATOM  11353  C28 POPE  221      96.350  87.635  33.584  1.00  0.00           C
ATOM  11356  C29 POPE  221      97.430  87.045  34.454  1.00  0.00           C
ATOM  11358 0C21 POPE  221      97.270  86.085  35.384  1.00  0.00           C
ATOM  11360 1C21 POPE  221      95.970  85.415  35.754  1.00  0.00           C
ATOM  11363 2C21 POPE  221      96.120  84.415  36.914  1.00  0.00           C
ATOM  11366 3C21 POPE  221      96.320  85.075  38.284  1.00  0.00           C
ATOM  11369 4C21 POPE  221      96.440  84.045  39.414  1.00  0.00           C
ATOM  11372 5C21 POPE  221      96.500  84.665  40.824  1.00  0.00           C
ATOM  11375 6C21 POPE  221      95.210  85.375  41.244  1.00  0.00           C
ATOM  11378 7C21 POPE  221      95.240  85.835  42.704  1.00  0.00           C
ATOM  11381 8C21 POPE  221      93.980  86.605  43.134  1.00  0.00           C
ATOM  11385  C33 POPE  221      98.240  80.565  28.134  1.00  0.00           C
ATOM  11388  C34 POPE  221      99.560  80.065  28.704  1.00  0.00           C
ATOM  11391  C35 POPE  221      99.530  79.935  30.234  1.00  0.00           C
ATOM  11394  C36 POPE  221      99.500  81.285  30.944  1.00  0.00           C
ATOM  11397  C37 POPE  221      98.950  81.185  32.374  1.00  0.00           C
ATOM  11400  C38 POPE  221      99.290  82.405  33.234  1.00  0.00           C
ATOM  11403  C39 POPE  221      98.770  82.265  34.674  1.00  0.00           C
ATOM  11406 0C31 POPE  221      99.470  81.135  35.444  1.00  0.00           C
ATOM  11409 1C31 POPE  221      98.850  80.855  36.814  1.00  0.00           C
ATOM  11412 2C31 POPE  221      99.430  79.575  37.444  1.00  0.00           C
ATOM  11415 3C31 POPE  221     100.820  79.775  38.064  1.00  0.00           C
ATOM  11418 4C31 POPE  221     100.750  80.335  39.494  1.00  0.00           C
ATOM  11421 5C31 POPE  221     102.110  80.395  40.194  1.00  0.00           C
ATOM  11424 6C31 POPE  221     102.020  80.905  41.634  1.00  0.00           C
ATOM  11428  NH3 POPE  222     108.550  60.165  18.114  1.00  0.00           N
ATOM  11432  C12 POPE  222     108.460  61.635  17.764  1.00  0.00           C
ATOM  11435  C11 POPE  222     109.860  62.295  17.844  1.00  0.00           C
ATOM  11438  P   POPE  222     109.140  64.845  17.814  1.00  0.00           P
ATOM  11439  O13 POPE  222     109.300  65.905  16.804  1.00  0.00           O
ATOM  11440  O14 POPE  222     107.770  64.465  18.194  1.00  0.00           O
ATOM  11441  O11 POPE  222     109.990  65.275  19.074  1.00  0.00           O
ATOM  11442  O12 POPE  222     109.900  63.585  17.244  1.00  0.00           O
ATOM  11443  C1  POPE  222     109.310  65.985  20.114  1.00  0.00           C
ATOM  11446  C2  POPE  222     110.230  66.095  21.344  1.00  0.00           C
ATOM  11448  O21 POPE  222     109.420  66.015  22.534  1.00  0.00           O
ATOM  11449  C21 POPE  222     109.500  64.875  23.204  1.00  0.00           C
ATOM  11450  O22 POPE  222     110.280  63.955  22.984  1.00  0.00           O
ATOM  11451  C22 POPE  222     108.430  64.885  24.284  1.00  0.00           C
ATOM  11454  C3  POPE  222     111.080  67.405  21.334  1.00  0.00           C
ATOM  11457  O31 POPE  222     111.680  67.705  22.624  1.00  0.00           O
ATOM  11458  C31 POPE  222     112.790  68.455  22.554  1.00  0.00           C
ATOM  11459  O32 POPE  222     113.310  68.835  21.514  1.00  0.00           O
ATOM  11460  C32 POPE  222     113.250  68.885  23.944  1.00  0.00           C
ATOM  11463  C23 POPE  222     108.980  64.445  25.654  1.00  0.00           C
ATOM  11466  C24 POPE  222     110.030  65.415  26.204  1.00  0.00           C
ATOM  11469  C25 POPE  222     110.300  65.255  27.714  1.00  0.00           C
ATOM  11472  C26 POPE  222     109.070  65.595  28.584  1.00  0.00           C
ATOM  11475  C27 POPE  222     109.440  65.775  30.054  1.00  0.00           C
ATOM  11478  C28 POPE  222     108.240  66.195  30.914  1.00  0.00           C
ATOM  11481  C29 POPE  222     108.690  66.715  32.264  1.00  0.00           C
ATOM  11483 0C21 POPE  222     108.380  66.235  33.484  1.00  0.00           C
ATOM  11485 1C21 POPE  222     107.500  65.055  33.814  1.00  0.00           C
ATOM  11488 2C21 POPE  222     106.200  65.445  34.534  1.00  0.00           C
ATOM  11491 3C21 POPE  222     106.410  66.235  35.834  1.00  0.00           C
ATOM  11494 4C21 POPE  222     105.120  66.345  36.654  1.00  0.00           C
ATOM  11497 5C21 POPE  222     105.140  67.455  37.724  1.00  0.00           C
ATOM  11500 6C21 POPE  222     106.270  67.315  38.744  1.00  0.00           C
ATOM  11503 7C21 POPE  222     106.120  68.305  39.914  1.00  0.00           C
ATOM  11506 8C21 POPE  222     107.340  68.365  40.834  1.00  0.00           C
ATOM  11510  C33 POPE  222     113.560  70.405  24.014  1.00  0.00           C
ATOM  11513  C34 POPE  222     114.420  70.835  25.214  1.00  0.00           C
ATOM  11516  C35 POPE  222     115.850  70.285  25.144  1.00  0.00           C
ATOM  11519  C36 POPE  222     116.070  69.035  26.004  1.00  0.00           C
ATOM  11522  C37 POPE  222     116.420  69.355  27.464  1.00  0.00           C
ATOM  11525  C38 POPE  222     116.900  68.095  28.164  1.00  0.00           C
ATOM  11528  C39 POPE  222     117.580  68.345  29.514  1.00  0.00           C
ATOM  11531 0C31 POPE  222     117.990  67.005  30.144  1.00  0.00           C
ATOM  11534 1C31 POPE  222     119.160  67.095  31.114  1.00  0.00           C
ATOM  11537 2C31 POPE  222     119.470  65.715  31.694  1.00  0.00           C
ATOM  11540 3C31 POPE  222     120.420  65.745  32.894  1.00  0.00           C
ATOM  11543 4C31 POPE  222     120.440  64.415  33.644  1.00  0.00           C
ATOM  11546 5C31 POPE  222     121.100  64.525  35.024  1.00  0.00           C
ATOM  11549 6C31 POPE  222     121.070  63.215  35.814  1.00  0.00           C
ATOM  11553  NH3 POPE  223     107.920 102.155  18.594  1.00  0.00           N
ATOM  11557  C12 POPE  223     106.960 101.245  17.864  1.00  0.00           C
ATOM  11560  C11 POPE  223     106.170 100.305  18.814  1.00  0.00           C
ATOM  11563  P   POPE  223     106.340  98.105  20.184  1.00  0.00           P
ATOM  11564  O13 POPE  223     105.160  97.565  19.484  1.00  0.00           O
ATOM  11565  O14 POPE  223     107.440  97.165  20.574  1.00  0.00           O
ATOM  11566  O11 POPE  223     105.830  98.905  21.424  1.00  0.00           O
ATOM  11567  O12 POPE  223     106.990  99.235  19.294  1.00  0.00           O
ATOM  11568  C1  POPE  223     106.610  99.205  22.574  1.00  0.00           C
ATOM  11571  C2  POPE  223     105.920 100.375  23.324  1.00  0.00           C
ATOM  11573  O21 POPE  223     106.300 100.375  24.714  1.00  0.00           O
ATOM  11574  C21 POPE  223     107.470 100.905  24.974  1.00  0.00           C
ATOM  11575  O22 POPE  223     108.270 101.305  24.144  1.00  0.00           O
ATOM  11576  C22 POPE  223     107.740 100.895  26.474  1.00  0.00           C
ATOM  11579  C3  POPE  223     104.370 100.285  23.274  1.00  0.00           C
ATOM  11582  O31 POPE  223     103.750 101.545  23.624  1.00  0.00           O
ATOM  11583  C31 POPE  223     103.690 102.425  22.624  1.00  0.00           C
ATOM  11584  O32 POPE  223     104.080 102.245  21.484  1.00  0.00           O
ATOM  11585  C32 POPE  223     103.000 103.685  23.134  1.00  0.00           C
ATOM  11588  C23 POPE  223     108.290 102.255  26.974  1.00  0.00           C
ATOM  11591  C24 POPE  223     108.260 102.345  28.504  1.00  0.00           C
ATOM  11594  C25 POPE  223     108.090 103.765  29.074  1.00  0.00           C
ATOM  11597  C26 POPE  223     106.870 104.505  28.504  1.00  0.00           C
ATOM  11600  C27 POPE  223     106.250 105.545  29.444  1.00  0.00           C
ATOM  11603  C28 POPE  223     105.600 104.905  30.684  1.00  0.00           C
ATOM  11606  C29 POPE  223     104.750 105.895  31.424  1.00  0.00           C
ATOM  11608 0C21 POPE  223     103.400 105.925  31.444  1.00  0.00           C
ATOM  11610 1C21 POPE  223     102.500 104.945  30.744  1.00  0.00           C
ATOM  11613 2C21 POPE  223     101.080 104.935  31.334  1.00  0.00           C
ATOM  11616 3C21 POPE  223     100.950 104.145  32.654  1.00  0.00           C
ATOM  11619 4C21 POPE  223     101.350 104.885  33.924  1.00  0.00           C
ATOM  11622 5C21 POPE  223     100.900 104.095  35.164  1.00  0.00           C
ATOM  11625 6C21 POPE  223     101.330 104.755  36.474  1.00  0.00           C
ATOM  11628 7C21 POPE  223     100.730 104.075  37.704  1.00  0.00           C
ATOM  11631 8C21 POPE  223     101.410 104.485  39.004  1.00  0.00           C
ATOM  11635  C33 POPE  223     103.630 104.325  24.404  1.00  0.00           C
ATOM  11638  C34 POPE  223     102.940 105.645  24.794  1.00  0.00           C
ATOM  11641  C35 POPE  223     103.120 106.085  26.264  1.00  0.00           C
ATOM  11644  C36 POPE  223     102.230 107.295  26.584  1.00  0.00           C
ATOM  11647  C37 POPE  223     102.340 107.835  28.024  1.00  0.00           C
ATOM  11650  C38 POPE  223     101.660 109.205  28.144  1.00  0.00           C
ATOM  11653  C39 POPE  223     102.210 110.105  29.254  1.00  0.00           C
ATOM  11656 0C31 POPE  223     101.830 109.705  30.684  1.00  0.00           C
ATOM  11659 1C31 POPE  223     102.200 110.825  31.664  1.00  0.00           C
ATOM  11662 2C31 POPE  223     101.600 110.705  33.074  1.00  0.00           C
ATOM  11665 3C31 POPE  223     102.230 109.595  33.924  1.00  0.00           C
ATOM  11668 4C31 POPE  223     101.870 109.745  35.414  1.00  0.00           C
ATOM  11671 5C31 POPE  223     102.360 108.565  36.254  1.00  0.00           C
ATOM  11674 6C31 POPE  223     102.190 108.775  37.764  1.00  0.00           C
ATOM  11678  NH3 POPE  224       7.710  18.835  22.664  1.00  0.00           N
ATOM  11682  C12 POPE  224       6.660  19.885  22.954  1.00  0.00           C
ATOM  11685  C11 POPE  224       5.360  19.295  23.544  1.00  0.00           C
ATOM  11688  P   POPE  224       4.670  17.085  22.284  1.00  0.00           P
ATOM  11689  O13 POPE  224       4.000  16.735  21.024  1.00  0.00           O
ATOM  11690  O14 POPE  224       6.090  16.675  22.414  1.00  0.00           O
ATOM  11691  O11 POPE  224       3.800  16.505  23.484  1.00  0.00           O
ATOM  11692  O12 POPE  224       4.610  18.645  22.514  1.00  0.00           O
ATOM  11693  C1  POPE  224       4.330  16.165  24.754  1.00  0.00           C
ATOM  11696  C2  POPE  224       3.680  17.005  25.884  1.00  0.00           C
ATOM  11698  O21 POPE  224       4.390  16.685  27.104  1.00  0.00           O
ATOM  11699  C21 POPE  224       4.520  17.705  27.944  1.00  0.00           C
ATOM  11700  O22 POPE  224       4.220  18.865  27.684  1.00  0.00           O
ATOM  11701  C22 POPE  224       5.060  17.215  29.284  1.00  0.00           C
ATOM  11704  C3  POPE  224       2.150  16.735  26.054  1.00  0.00           C
ATOM  11707  O31 POPE  224       1.490  17.725  26.884  1.00  0.00           O
ATOM  11708  C31 POPE  224       1.140  17.355  28.124  1.00  0.00           C
ATOM  11709  O32 POPE  224       1.310  16.245  28.604  1.00  0.00           O
ATOM  11710  C32 POPE  224       0.470  18.535  28.824  1.00  0.00           C
ATOM  11713  C23 POPE  224       4.040  17.445  30.414  1.00  0.00           C
ATOM  11716  C24 POPE  224       4.090  16.365  31.494  1.00  0.00           C
ATOM  11719  C25 POPE  224       5.230  16.585  32.484  1.00  0.00           C
ATOM  11722  C26 POPE  224       4.840  17.565  33.604  1.00  0.00           C
ATOM  11725  C27 POPE  224       5.980  17.765  34.604  1.00  0.00           C
ATOM  11728  C28 POPE  224       5.470  18.345  35.934  1.00  0.00           C
ATOM  11731  C29 POPE  224       6.620  18.505  36.894  1.00  0.00           C
ATOM  11733 0C21 POPE  224       6.800  19.515  37.774  1.00  0.00           C
ATOM  11735 1C21 POPE  224       5.880  20.685  38.034  1.00  0.00           C
ATOM  11738 2C21 POPE  224       5.560  20.845  39.534  1.00  0.00           C
ATOM  11741 3C21 POPE  224       6.820  20.915  40.414  1.00  0.00           C
ATOM  11744 4C21 POPE  224       6.590  21.525  41.804  1.00  0.00           C
ATOM  11747 5C21 POPE  224       7.890  21.545  42.624  1.00  0.00           C
ATOM  11750 6C21 POPE  224       7.840  22.475  43.834  1.00  0.00           C
ATOM  11753 7C21 POPE  224       9.110  22.385  44.694  1.00  0.00           C
ATOM  11756 8C21 POPE  224       9.140  23.375  45.854  1.00  0.00           C
ATOM  11760  C33 POPE  224      -0.330  18.175  30.094  1.00  0.00           C
ATOM  11763  C34 POPE  224       0.400  18.575  31.394  1.00  0.00           C
ATOM  11766  C35 POPE  224      -0.390  18.205  32.654  1.00  0.00           C
ATOM  11769  C36 POPE  224       0.420  18.455  33.934  1.00  0.00           C
ATOM  11772  C37 POPE  224       0.880  17.165  34.624  1.00  0.00           C
ATOM  11775  C38 POPE  224      -0.100  16.615  35.674  1.00  0.00           C
ATOM  11778  C39 POPE  224      -0.260  17.475  36.944  1.00  0.00           C
ATOM  11781 0C31 POPE  224       1.080  17.955  37.524  1.00  0.00           C
ATOM  11784 1C31 POPE  224       1.000  18.495  38.964  1.00  0.00           C
ATOM  11787 2C31 POPE  224       0.850  17.425  40.054  1.00  0.00           C
ATOM  11790 3C31 POPE  224       1.920  16.325  40.004  1.00  0.00           C
ATOM  11793 4C31 POPE  224       2.110  15.675  41.384  1.00  0.00           C
ATOM  11796 5C31 POPE  224       2.950  14.395  41.354  1.00  0.00           C
ATOM  11799 6C31 POPE  224       3.160  13.805  42.754  1.00  0.00           C
ATOM  11803  NH3 POPE  225     123.780 123.065  63.994  1.00  0.00           N
ATOM  11807  C12 POPE  225     123.530 123.765  65.314  1.00  0.00           C
ATOM  11810  C11 POPE  225     122.270 124.655  65.264  1.00  0.00           C
ATOM  11813  P   POPE  225     120.360 122.885  65.144  1.00  0.00           P
ATOM  11814  O13 POPE  225     121.350 121.945  64.554  1.00  0.00           O
ATOM  11815  O14 POPE  225     119.300 122.315  66.024  1.00  0.00           O
ATOM  11816  O11 POPE  225     119.700 123.735  63.974  1.00  0.00           O
ATOM  11817  O12 POPE  225     121.170 124.015  65.904  1.00  0.00           O
ATOM  11818  C1  POPE  225     118.550 123.295  63.244  1.00  0.00           C
ATOM  11821  C2  POPE  225     118.900 122.965  61.774  1.00  0.00           C
ATOM  11823  O21 POPE  225     117.710 123.155  60.994  1.00  0.00           O
ATOM  11824  C21 POPE  225     117.710 124.155  60.134  1.00  0.00           C
ATOM  11825  O22 POPE  225     118.480 125.095  60.114  1.00  0.00           O
ATOM  11826  C22 POPE  225     116.540 123.895  59.174  1.00  0.00           C
ATOM  11829  C3  POPE  225     119.400 121.495  61.584  1.00  0.00           C
ATOM  11832  O31 POPE  225     118.530 120.725  60.714  1.00  0.00           O
ATOM  11833  C31 POPE  225     118.840 120.745  59.424  1.00  0.00           C
ATOM  11834  O32 POPE  225     119.880 121.165  58.944  1.00  0.00           O
ATOM  11835  C32 POPE  225     117.630 120.285  58.574  1.00  0.00           C
ATOM  11838  C23 POPE  225     116.880 124.165  57.694  1.00  0.00           C
ATOM  11841  C24 POPE  225     115.870 123.485  56.754  1.00  0.00           C
ATOM  11844  C25 POPE  225     115.920 123.985  55.304  1.00  0.00           C
ATOM  11847  C26 POPE  225     117.330 124.025  54.694  1.00  0.00           C
ATOM  11850  C27 POPE  225     117.300 124.255  53.184  1.00  0.00           C
ATOM  11853  C28 POPE  225     118.650 124.755  52.624  1.00  0.00           C
ATOM  11856  C29 POPE  225     118.710 126.255  52.664  1.00  0.00           C
ATOM  11858 0C21 POPE  225     119.460 127.025  51.854  1.00  0.00           C
ATOM  11860 1C21 POPE  225     120.440 126.525  50.814  1.00  0.00           C
ATOM  11863 2C21 POPE  225     119.850 126.475  49.394  1.00  0.00           C
ATOM  11866 3C21 POPE  225     119.330 127.825  48.894  1.00  0.00           C
ATOM  11869 4C21 POPE  225     118.900 127.775  47.424  1.00  0.00           C
ATOM  11872 5C21 POPE  225     118.450 129.125  46.854  1.00  0.00           C
ATOM  11875 6C21 POPE  225     117.050 129.545  47.334  1.00  0.00           C
ATOM  11878 7C21 POPE  225     116.530 130.775  46.574  1.00  0.00           C
ATOM  11881 8C21 POPE  225     115.060 131.105  46.864  1.00  0.00           C
ATOM  11885  C33 POPE  225     117.980 119.215  57.514  1.00  0.00           C
ATOM  11888  C34 POPE  225     116.880 118.995  56.474  1.00  0.00           C
ATOM  11891  C35 POPE  225     117.210 117.825  55.524  1.00  0.00           C
ATOM  11894  C36 POPE  225     116.210 117.665  54.384  1.00  0.00           C
ATOM  11897  C37 POPE  225     115.960 116.225  53.924  1.00  0.00           C
ATOM  11900  C38 POPE  225     114.770 116.185  52.944  1.00  0.00           C
ATOM  11903  C39 POPE  225     114.340 114.785  52.474  1.00  0.00           C
ATOM  11906 0C31 POPE  225     115.260 114.165  51.414  1.00  0.00           C
ATOM  11909 1C31 POPE  225     114.650 112.895  50.794  1.00  0.00           C
ATOM  11912 2C31 POPE  225     115.480 112.285  49.654  1.00  0.00           C
ATOM  11915 3C31 POPE  225     115.530 113.155  48.384  1.00  0.00           C
ATOM  11918 4C31 POPE  225     116.200 112.435  47.194  1.00  0.00           C
ATOM  11921 5C31 POPE  225     116.230 113.285  45.914  1.00  0.00           C
ATOM  11924 6C31 POPE  225     116.810 112.545  44.704  1.00  0.00           C
ATOM  11928  NH3 POPE  226      47.450 117.665  62.604  1.00  0.00           N
ATOM  11932  C12 POPE  226      47.100 116.945  61.334  1.00  0.00           C
ATOM  11935  C11 POPE  226      45.720 116.255  61.454  1.00  0.00           C
ATOM  11938  P   POPE  226      43.840 118.045  61.344  1.00  0.00           P
ATOM  11939  O13 POPE  226      42.440 117.585  61.494  1.00  0.00           O
ATOM  11940  O14 POPE  226      44.540 118.555  62.544  1.00  0.00           O
ATOM  11941  O11 POPE  226      43.900 119.215  60.264  1.00  0.00           O
ATOM  11942  O12 POPE  226      44.740 116.945  60.704  1.00  0.00           O
ATOM  11943  C1  POPE  226      43.350 118.975  58.964  1.00  0.00           C
ATOM  11946  C2  POPE  226      44.370 119.305  57.834  1.00  0.00           C
ATOM  11948  O21 POPE  226      43.690 119.885  56.704  1.00  0.00           O
ATOM  11949  C21 POPE  226      43.350 121.165  56.874  1.00  0.00           C
ATOM  11950  O22 POPE  226      43.740 121.865  57.804  1.00  0.00           O
ATOM  11951  C22 POPE  226      42.300 121.555  55.834  1.00  0.00           C
ATOM  11954  C3  POPE  226      45.150 118.035  57.374  1.00  0.00           C
ATOM  11957  O31 POPE  226      46.090 118.345  56.334  1.00  0.00           O
ATOM  11958  C31 POPE  226      47.260 118.795  56.714  1.00  0.00           C
ATOM  11959  O32 POPE  226      47.640 118.925  57.874  1.00  0.00           O
ATOM  11960  C32 POPE  226      48.090 119.135  55.484  1.00  0.00           C
ATOM  11963  C23 POPE  226      42.440 123.025  55.364  1.00  0.00           C
ATOM  11966  C24 POPE  226      43.670 123.275  54.484  1.00  0.00           C
ATOM  11969  C25 POPE  226      43.730 122.335  53.264  1.00  0.00           C
ATOM  11972  C26 POPE  226      44.460 122.915  52.054  1.00  0.00           C
ATOM  11975  C27 POPE  226      44.740 121.895  50.944  1.00  0.00           C
ATOM  11978  C28 POPE  226      45.600 122.475  49.814  1.00  0.00           C
ATOM  11981  C29 POPE  226      44.860 123.475  48.954  1.00  0.00           C
ATOM  11983 0C21 POPE  226      45.410 124.215  47.984  1.00  0.00           C
ATOM  11985 1C21 POPE  226      46.870 124.215  47.594  1.00  0.00           C
ATOM  11988 2C21 POPE  226      47.360 125.595  47.124  1.00  0.00           C
ATOM  11991 3C21 POPE  226      46.940 125.945  45.694  1.00  0.00           C
ATOM  11994 4C21 POPE  226      47.550 127.275  45.234  1.00  0.00           C
ATOM  11997 5C21 POPE  226      47.330 127.585  43.744  1.00  0.00           C
ATOM  12000 6C21 POPE  226      45.850 127.695  43.354  1.00  0.00           C
ATOM  12003 7C21 POPE  226      45.660 128.085  41.884  1.00  0.00           C
ATOM  12006 8C21 POPE  226      44.190 128.215  41.474  1.00  0.00           C
ATOM  12010  C33 POPE  226      47.540 120.385  54.754  1.00  0.00           C
ATOM  12013  C34 POPE  226      48.150 120.585  53.354  1.00  0.00           C
ATOM  12016  C35 POPE  226      47.890 119.405  52.414  1.00  0.00           C
ATOM  12019  C36 POPE  226      48.360 119.655  50.974  1.00  0.00           C
ATOM  12022  C37 POPE  226      48.090 118.435  50.084  1.00  0.00           C
ATOM  12025  C38 POPE  226      48.640 118.545  48.664  1.00  0.00           C
ATOM  12028  C39 POPE  226      47.990 119.675  47.874  1.00  0.00           C
ATOM  12031 0C31 POPE  226      48.080 119.505  46.354  1.00  0.00           C
ATOM  12034 1C31 POPE  226      47.200 120.535  45.634  1.00  0.00           C
ATOM  12037 2C31 POPE  226      47.100 120.345  44.114  1.00  0.00           C
ATOM  12040 3C31 POPE  226      46.330 121.525  43.504  1.00  0.00           C
ATOM  12043 4C31 POPE  226      46.140 121.425  41.984  1.00  0.00           C
ATOM  12046 5C31 POPE  226      45.560 122.725  41.414  1.00  0.00           C
ATOM  12049 6C31 POPE  226      45.290 122.665  39.914  1.00  0.00           C
ATOM  12053  NH3 POPE  227      14.330  -4.515  63.974  1.00  0.00           N
ATOM  12057  C12 POPE  227      13.010  -3.835  64.204  1.00  0.00           C
ATOM  12060  C11 POPE  227      12.950  -2.455  63.524  1.00  0.00           C
ATOM  12063  P   POPE  227      15.370  -1.335  63.534  1.00  0.00           P
ATOM  12064  O13 POPE  227      15.890  -0.065  64.064  1.00  0.00           O
ATOM  12065  O14 POPE  227      16.140  -2.565  63.814  1.00  0.00           O
ATOM  12066  O11 POPE  227      15.110  -1.275  61.974  1.00  0.00           O
ATOM  12067  O12 POPE  227      13.900  -1.545  64.064  1.00  0.00           O
ATOM  12068  C1  POPE  227      14.300  -0.245  61.414  1.00  0.00           C
ATOM  12071  C2  POPE  227      15.150   0.765  60.624  1.00  0.00           C
ATOM  12073  O21 POPE  227      14.520   0.995  59.344  1.00  0.00           O
ATOM  12074  C21 POPE  227      14.660   2.255  58.924  1.00  0.00           C
ATOM  12075  O22 POPE  227      14.790   3.235  59.634  1.00  0.00           O
ATOM  12076  C22 POPE  227      14.680   2.305  57.404  1.00  0.00           C
ATOM  12079  C3  POPE  227      16.610   0.265  60.384  1.00  0.00           C
ATOM  12082  O31 POPE  227      17.280   1.125  59.434  1.00  0.00           O
ATOM  12083  C31 POPE  227      18.470   0.725  59.024  1.00  0.00           C
ATOM  12084  O32 POPE  227      19.000  -0.335  59.294  1.00  0.00           O
ATOM  12085  C32 POPE  227      19.110   1.845  58.184  1.00  0.00           C
ATOM  12088  C23 POPE  227      13.260   2.365  56.794  1.00  0.00           C
ATOM  12091  C24 POPE  227      13.290   2.655  55.294  1.00  0.00           C
ATOM  12094  C25 POPE  227      11.880   2.715  54.674  1.00  0.00           C
ATOM  12097  C26 POPE  227      11.010   3.845  55.224  1.00  0.00           C
ATOM  12100  C27 POPE  227       9.740   4.075  54.384  1.00  0.00           C
ATOM  12103  C28 POPE  227       8.820   5.185  54.924  1.00  0.00           C
ATOM  12106  C29 POPE  227       9.460   6.545  54.934  1.00  0.00           C
ATOM  12108 0C21 POPE  227       9.020   7.665  54.314  1.00  0.00           C
ATOM  12110 1C21 POPE  227       7.770   7.795  53.484  1.00  0.00           C
ATOM  12113 2C21 POPE  227       8.020   7.505  51.994  1.00  0.00           C
ATOM  12116 3C21 POPE  227       6.900   8.015  51.084  1.00  0.00           C
ATOM  12119 4C21 POPE  227       7.150   7.645  49.614  1.00  0.00           C
ATOM  12122 5C21 POPE  227       6.390   8.515  48.614  1.00  0.00           C
ATOM  12125 6C21 POPE  227       6.580   8.045  47.164  1.00  0.00           C
ATOM  12128 7C21 POPE  227       6.190   9.125  46.144  1.00  0.00           C
ATOM  12131 8C21 POPE  227       6.230   8.615  44.694  1.00  0.00           C
ATOM  12135  C33 POPE  227      18.060   2.585  57.314  1.00  0.00           C
ATOM  12138  C34 POPE  227      18.650   3.485  56.214  1.00  0.00           C
ATOM  12141  C35 POPE  227      19.250   2.675  55.064  1.00  0.00           C
ATOM  12144  C36 POPE  227      19.490   3.485  53.784  1.00  0.00           C
ATOM  12147  C37 POPE  227      19.980   2.605  52.624  1.00  0.00           C
ATOM  12150  C38 POPE  227      19.910   3.275  51.254  1.00  0.00           C
ATOM  12153  C39 POPE  227      20.870   4.465  51.094  1.00  0.00           C
ATOM  12156 0C31 POPE  227      20.780   5.105  49.704  1.00  0.00           C
ATOM  12159 1C31 POPE  227      21.720   6.305  49.564  1.00  0.00           C
ATOM  12162 2C31 POPE  227      21.700   6.945  48.164  1.00  0.00           C
ATOM  12165 3C31 POPE  227      22.440   6.095  47.124  1.00  0.00           C
ATOM  12168 4C31 POPE  227      22.810   6.895  45.874  1.00  0.00           C
ATOM  12171 5C31 POPE  227      23.770   6.125  44.964  1.00  0.00           C
ATOM  12174 6C31 POPE  227      24.540   7.045  44.024  1.00  0.00           C
ATOM  12178  NH3 POPE  228      31.630 108.475  20.234  1.00  0.00           N
ATOM  12182  C12 POPE  228      31.030 109.755  20.774  1.00  0.00           C
ATOM  12185  C11 POPE  228      29.650 110.045  20.154  1.00  0.00           C
ATOM  12188  P   POPE  228      27.810 111.875  20.054  1.00  0.00           P
ATOM  12189  O13 POPE  228      28.150 112.465  18.744  1.00  0.00           O
ATOM  12190  O14 POPE  228      26.700 110.905  20.064  1.00  0.00           O
ATOM  12191  O11 POPE  228      27.460 113.065  21.024  1.00  0.00           O
ATOM  12192  O12 POPE  228      29.130 111.265  20.714  1.00  0.00           O
ATOM  12193  C1  POPE  228      26.750 112.935  22.254  1.00  0.00           C
ATOM  12196  C2  POPE  228      26.210 114.335  22.664  1.00  0.00           C
ATOM  12198  O21 POPE  228      25.220 114.235  23.714  1.00  0.00           O
ATOM  12199  C21 POPE  228      25.690 114.325  24.954  1.00  0.00           C
ATOM  12200  O22 POPE  228      26.850 114.195  25.294  1.00  0.00           O
ATOM  12201  C22 POPE  228      24.560 114.745  25.884  1.00  0.00           C
ATOM  12204  C3  POPE  228      25.560 115.055  21.424  1.00  0.00           C
ATOM  12207  O31 POPE  228      24.250 115.605  21.704  1.00  0.00           O
ATOM  12208  C31 POPE  228      23.250 114.725  21.574  1.00  0.00           C
ATOM  12209  O32 POPE  228      23.300 113.735  20.854  1.00  0.00           O
ATOM  12210  C32 POPE  228      22.060 115.155  22.434  1.00  0.00           C
ATOM  12213  C23 POPE  228      24.890 114.565  27.384  1.00  0.00           C
ATOM  12216  C24 POPE  228      24.870 113.095  27.804  1.00  0.00           C
ATOM  12219  C25 POPE  228      24.630 112.895  29.304  1.00  0.00           C
ATOM  12222  C26 POPE  228      25.860 113.085  30.194  1.00  0.00           C
ATOM  12225  C27 POPE  228      25.460 113.065  31.684  1.00  0.00           C
ATOM  12228  C28 POPE  228      26.670 113.125  32.644  1.00  0.00           C
ATOM  12231  C29 POPE  228      26.340 113.925  33.874  1.00  0.00           C
ATOM  12233 0C21 POPE  228      26.270 113.505  35.154  1.00  0.00           C
ATOM  12235 1C21 POPE  228      26.530 112.115  35.694  1.00  0.00           C
ATOM  12238 2C21 POPE  228      27.430 112.175  36.944  1.00  0.00           C
ATOM  12241 3C21 POPE  228      27.570 110.815  37.644  1.00  0.00           C
ATOM  12244 4C21 POPE  228      28.590 110.855  38.784  1.00  0.00           C
ATOM  12247 5C21 POPE  228      28.650 109.565  39.604  1.00  0.00           C
ATOM  12250 6C21 POPE  228      29.800 109.575  40.624  1.00  0.00           C
ATOM  12253 7C21 POPE  228      29.770 108.385  41.584  1.00  0.00           C
ATOM  12256 8C21 POPE  228      31.000 108.305  42.484  1.00  0.00           C
ATOM  12260  C33 POPE  228      21.510 114.035  23.364  1.00  0.00           C
ATOM  12263  C34 POPE  228      20.940 114.575  24.684  1.00  0.00           C
ATOM  12266  C35 POPE  228      20.450 113.485  25.654  1.00  0.00           C
ATOM  12269  C36 POPE  228      20.100 114.045  27.034  1.00  0.00           C
ATOM  12272  C37 POPE  228      19.210 113.095  27.864  1.00  0.00           C
ATOM  12275  C38 POPE  228      19.180 113.455  29.354  1.00  0.00           C
ATOM  12278  C39 POPE  228      18.200 112.595  30.154  1.00  0.00           C
ATOM  12281 0C31 POPE  228      16.750 113.095  30.054  1.00  0.00           C
ATOM  12284 1C31 POPE  228      15.730 112.125  30.674  1.00  0.00           C
ATOM  12287 2C31 POPE  228      14.490 112.865  31.174  1.00  0.00           C
ATOM  12290 3C31 POPE  228      13.320 111.965  31.584  1.00  0.00           C
ATOM  12293 4C31 POPE  228      12.570 111.375  30.374  1.00  0.00           C
ATOM  12296 5C31 POPE  228      11.220 110.745  30.754  1.00  0.00           C
[truncated: 1,731,850 more chars]
