# Supplementary material for: Characterizing Membrane Association and Periplasmic Transfer of Bacterial Lipoproteins through Molecular Dynamics Simulations
Source: Structure. 2020 Apr 7;28(4):475–487.e3. doi: 10.1016/j.str.2020.01.012 (PMC7139219; doi:10.1016/j.str.2020.01.012)
Supplement: Data S2. Final Coordinates from Simulations (A–L), Related to Figure 3 [file mmc4.zip › A-L/LPTE-4-atomistic.pdb]

TITLE     Protein
REMARK    THIS IS A SIMULATION BOX
CRYST1  129.094  129.094  105.176  90.00  90.00  90.00 P 1           1
MODEL        1
ATOM      1  N   CYSTA   1      59.357  43.502  59.568  1.00  0.00           N
ATOM      3  CA  CYSTA   1      59.497  44.152  58.278  1.00  0.00           C
ATOM      5  C   CYSTA   1      60.907  44.912  58.218  1.00  0.00           C
ATOM      6  O   CYSTA   1      60.997  45.972  58.818  1.00  0.00           O
ATOM      7  CB  CYSTA   1      58.147  44.972  57.978  1.00  0.00           C
ATOM     10  SG  CYSTA   1      56.327  44.452  58.398  1.00  0.00           S
ATOM     11  C1  CYSTA   1      55.557  42.772  58.858  1.00  0.00           C
ATOM     14  CA1 CYSTA   1      58.897  42.262  59.688  1.00  0.00           C
ATOM     15  OA1 CYSTA   1      58.357  41.952  60.748  1.00  0.00           O
ATOM     16  CA2 CYSTA   1      58.977  41.282  58.538  1.00  0.00           C
ATOM     19  C11 CYSTA   1      54.337  42.102  58.058  1.00  0.00           C
ATOM     21  O11 CYSTA   1      54.457  42.432  56.668  1.00  0.00           O
ATOM     22  CX1 CYSTA   1      54.627  41.372  55.898  1.00  0.00           C
ATOM     23  OX1 CYSTA   1      54.747  40.212  56.268  1.00  0.00           O
ATOM     24  CX2 CYSTA   1      54.637  41.832  54.458  1.00  0.00           C
ATOM     27  C12 CYSTA   1      52.817  42.312  58.478  1.00  0.00           C
ATOM     30  O12 CYSTA   1      51.897  41.892  57.398  1.00  0.00           O
ATOM     31  CD1 CYSTA   1      50.797  41.212  57.808  1.00  0.00           C
ATOM     32  OD1 CYSTA   1      50.547  41.002  58.978  1.00  0.00           O
ATOM     33  CD2 CYSTA   1      49.787  40.962  56.658  1.00  0.00           C
ATOM     36  CA3 CYSTA   1      60.387  41.242  57.888  1.00  0.00           C
ATOM     39  CA4 CYSTA   1      60.387  41.092  56.348  1.00  0.00           C
ATOM     42  CA5 CYSTA   1      60.077  42.302  55.428  1.00  0.00           C
ATOM     45  CA6 CYSTA   1      58.587  42.542  55.128  1.00  0.00           C
ATOM     48  CA7 CYSTA   1      58.377  43.482  53.938  1.00  0.00           C
ATOM     51  CA8 CYSTA   1      58.617  42.782  52.588  1.00  0.00           C
ATOM     54  CA9 CYSTA   1      58.437  43.662  51.348  1.00  0.00           C
ATOM     57 0CA1 CYSTA   1      58.547  42.822  50.068  1.00  0.00           C
ATOM     60 1CA1 CYSTA   1      58.537  43.662  48.788  1.00  0.00           C
ATOM     63 2CA1 CYSTA   1      58.567  42.792  47.528  1.00  0.00           C
ATOM     66 3CA1 CYSTA   1      58.527  43.612  46.238  1.00  0.00           C
ATOM     69 4CA1 CYSTA   1      58.387  42.742  44.988  1.00  0.00           C
ATOM     72 5CA1 CYSTA   1      58.437  43.602  43.718  1.00  0.00           C
ATOM     75 6CA1 CYSTA   1      58.097  42.822  42.448  1.00  0.00           C
ATOM     79  CD3 CYSTA   1      50.177  39.992  55.498  1.00  0.00           C
ATOM     82  CD4 CYSTA   1      50.687  40.732  54.258  1.00  0.00           C
ATOM     85  CD5 CYSTA   1      51.437  39.852  53.228  1.00  0.00           C
ATOM     88  CD6 CYSTA   1      50.607  39.312  52.048  1.00  0.00           C
ATOM     91  CD7 CYSTA   1      49.697  38.122  52.358  1.00  0.00           C
ATOM     94  CD8 CYSTA   1      49.687  37.132  51.178  1.00  0.00           C
ATOM     97  CD9 CYSTA   1      48.647  36.022  51.288  1.00  0.00           C
ATOM    100 0CD1 CYSTA   1      48.907  34.922  50.248  1.00  0.00           C
ATOM    103 1CD1 CYSTA   1      49.747  33.772  50.818  1.00  0.00           C
ATOM    106 2CD1 CYSTA   1      49.797  32.562  49.878  1.00  0.00           C
ATOM    109 3CD1 CYSTA   1      50.267  31.262  50.558  1.00  0.00           C
ATOM    112 4CD1 CYSTA   1      51.647  31.392  51.208  1.00  0.00           C
ATOM    115 5CD1 CYSTA   1      52.197  30.032  51.648  1.00  0.00           C
ATOM    118 6CD1 CYSTA   1      53.607  30.122  52.228  1.00  0.00           C
ATOM    122  CX3 CYSTA   1      55.247  40.732  53.588  1.00  0.00           C
ATOM    125  CX4 CYSTA   1      55.147  41.052  52.108  1.00  0.00           C
ATOM    128  CX5 CYSTA   1      55.747  39.912  51.288  1.00  0.00           C
ATOM    131  CX6 CYSTA   1      55.187  39.872  49.878  1.00  0.00           C
ATOM    134  CX7 CYSTA   1      55.837  38.742  49.068  1.00  0.00           C
ATOM    137  CX8 CYSTA   1      55.037  38.332  47.838  1.00  0.00           C
ATOM    140  CX9 CYSTA   1      54.877  39.472  46.858  1.00  0.00           C
ATOM    142 0CX1 CYSTA   1      55.367  39.522  45.608  1.00  0.00           C
ATOM    144 1CX1 CYSTA   1      56.177  38.452  44.928  1.00  0.00           C
ATOM    147 2CX1 CYSTA   1      55.307  37.382  44.248  1.00  0.00           C
ATOM    150 3CX1 CYSTA   1      56.137  36.432  43.378  1.00  0.00           C
ATOM    153 4CX1 CYSTA   1      55.357  35.212  42.868  1.00  0.00           C
ATOM    156 5CX1 CYSTA   1      54.167  35.542  41.968  1.00  0.00           C
ATOM    159 6CX1 CYSTA   1      53.657  34.302  41.208  1.00  0.00           C
ATOM    162 7CX1 CYSTA   1      52.437  34.612  40.328  1.00  0.00           C
ATOM    165 8CX1 CYSTA   1      51.917  33.412  39.548  1.00  0.00           C
ATOM    169  N   GLY A   2      62.077  44.442  57.558  1.00  0.00           N
ATOM    171  CA  GLY A   2      63.487  44.812  57.978  1.00  0.00           C
ATOM    174  C   GLY A   2      64.867  45.012  57.208  1.00  0.00           C
ATOM    175  O   GLY A   2      64.917  45.662  56.168  1.00  0.00           O
ATOM    176  N   TRP A   3      66.037  44.532  57.808  1.00  0.00           N
ATOM    178  CA  TRP A   3      67.537  44.632  57.538  1.00  0.00           C
ATOM    180  CB  TRP A   3      68.057  44.912  56.058  1.00  0.00           C
ATOM    183  CG  TRP A   3      68.847  43.872  55.288  1.00  0.00           C
ATOM    184  CD1 TRP A   3      69.687  42.902  55.808  1.00  0.00           C
ATOM    186  NE1 TRP A   3      70.357  42.272  54.788  1.00  0.00           N
ATOM    188  CE2 TRP A   3      69.987  42.792  53.588  1.00  0.00           C
ATOM    189  CD2 TRP A   3      69.017  43.792  53.848  1.00  0.00           C
ATOM    190  CE3 TRP A   3      68.437  44.462  52.768  1.00  0.00           C
ATOM    192  CZ3 TRP A   3      68.847  44.142  51.468  1.00  0.00           C
ATOM    194  CZ2 TRP A   3      70.417  42.502  52.298  1.00  0.00           C
ATOM    196  CH2 TRP A   3      69.837  43.192  51.238  1.00  0.00           C
ATOM    198  C   TRP A   3      68.367  45.452  58.608  1.00  0.00           C
ATOM    199  O   TRP A   3      67.827  46.332  59.268  1.00  0.00           O
ATOM    200  N   HIS A   4      69.697  45.142  58.848  1.00  0.00           N
ATOM    202  CA  HIS A   4      70.547  45.522  60.028  1.00  0.00           C
ATOM    204  CB  HIS A   4      70.107  44.712  61.278  1.00  0.00           C
ATOM    207  ND1 HIS A   4      70.257  42.442  62.268  1.00  0.00           N
ATOM    208  CG  HIS A   4      70.277  43.222  61.138  1.00  0.00           C
ATOM    209  CE1 HIS A   4      70.417  41.202  61.848  1.00  0.00           C
ATOM    211  NE2 HIS A   4      70.557  41.152  60.498  1.00  0.00           N
ATOM    213  CD2 HIS A   4      70.467  42.442  60.038  1.00  0.00           C
ATOM    215  C   HIS A   4      72.087  45.272  59.948  1.00  0.00           C
ATOM    216  O   HIS A   4      72.537  44.692  58.948  1.00  0.00           O
ATOM    217  N   LEU A   5      72.927  45.662  60.988  1.00  0.00           N
ATOM    219  CA  LEU A   5      74.077  44.852  61.468  1.00  0.00           C
ATOM    221  CB  LEU A   5      75.527  45.462  61.338  1.00  0.00           C
ATOM    224  CG  LEU A   5      76.157  46.412  62.418  1.00  0.00           C
ATOM    226  CD1 LEU A   5      76.747  45.862  63.738  1.00  0.00           C
ATOM    230  CD2 LEU A   5      77.347  47.122  61.748  1.00  0.00           C
ATOM    234  C   LEU A   5      74.057  44.392  62.918  1.00  0.00           C
ATOM    235  O   LEU A   5      74.737  43.402  63.208  1.00  0.00           O
ATOM    236  N   ARG A   6      73.387  45.062  63.898  1.00  0.00           N
ATOM    238  CA  ARG A   6      73.467  44.602  65.298  1.00  0.00           C
ATOM    240  CB  ARG A   6      73.877  45.712  66.328  1.00  0.00           C
ATOM    243  CG  ARG A   6      72.807  46.392  67.218  1.00  0.00           C
ATOM    246  CD  ARG A   6      73.467  47.332  68.248  1.00  0.00           C
ATOM    249  NE  ARG A   6      72.517  48.082  69.138  1.00  0.00           N
ATOM    251  CZ  ARG A   6      71.637  48.942  68.638  1.00  0.00           C
ATOM    252  NH1 ARG A   6      70.517  48.522  68.108  1.00  0.00           N
ATOM    255  NH2 ARG A   6      71.847  50.242  68.628  1.00  0.00           N
ATOM    258  C   ARG A   6      72.177  43.892  65.678  1.00  0.00           C
ATOM    259  O   ARG A   6      71.087  44.372  65.348  1.00  0.00           O
ATOM    260  N   ASP A   7      72.307  42.702  66.318  1.00  0.00           N
ATOM    262  CA  ASP A   7      71.297  41.672  66.488  1.00  0.00           C
ATOM    264  CB  ASP A   7      71.977  40.482  67.258  1.00  0.00           C
ATOM    267  CG  ASP A   7      71.007  39.472  67.868  1.00  0.00           C
ATOM    268  OD1 ASP A   7      70.097  39.022  67.128  1.00  0.00           O
ATOM    269  OD2 ASP A   7      71.157  39.122  69.068  1.00  0.00           O
ATOM    270  C   ASP A   7      70.037  42.162  67.198  1.00  0.00           C
ATOM    271  O   ASP A   7      68.907  42.002  66.738  1.00  0.00           O
ATOM    272  N   THR A   8      70.237  42.842  68.338  1.00  0.00           N
ATOM    274  CA  THR A   8      69.117  43.322  69.138  1.00  0.00           C
ATOM    276  CB  THR A   8      69.067  42.682  70.518  1.00  0.00           C
ATOM    278  OG1 THR A   8      67.767  42.802  71.078  1.00  0.00           O
ATOM    280  CG2 THR A   8      70.067  43.272  71.518  1.00  0.00           C
ATOM    284  C   THR A   8      69.057  44.842  69.148  1.00  0.00           C
ATOM    285  O   THR A   8      70.057  45.562  69.088  1.00  0.00           O
ATOM    286  N   THR A   9      67.817  45.392  69.118  1.00  0.00           N
ATOM    288  CA  THR A   9      67.617  46.832  69.188  1.00  0.00           C
ATOM    290  CB  THR A   9      66.397  47.452  68.468  1.00  0.00           C
ATOM    292  OG1 THR A   9      65.117  47.022  68.918  1.00  0.00           O
ATOM    294  CG2 THR A   9      66.467  47.082  66.988  1.00  0.00           C
ATOM    298  C   THR A   9      67.747  47.322  70.618  1.00  0.00           C
ATOM    299  O   THR A   9      67.787  46.542  71.568  1.00  0.00           O
ATOM    300  N   GLN A  10      67.837  48.652  70.798  1.00  0.00           N
ATOM    302  CA  GLN A  10      68.137  49.232  72.098  1.00  0.00           C
ATOM    304  CB  GLN A  10      68.587  50.702  71.888  1.00  0.00           C
ATOM    307  CG  GLN A  10      69.107  51.452  73.138  1.00  0.00           C
ATOM    310  CD  GLN A  10      70.567  51.112  73.458  1.00  0.00           C
ATOM    311  OE1 GLN A  10      70.917  50.392  74.388  1.00  0.00           O
ATOM    312  NE2 GLN A  10      71.467  51.722  72.658  1.00  0.00           N
ATOM    315  C   GLN A  10      66.927  49.162  73.018  1.00  0.00           C
ATOM    316  O   GLN A  10      67.037  49.332  74.228  1.00  0.00           O
ATOM    317  N   VAL A  11      65.717  48.872  72.478  1.00  0.00           N
ATOM    319  CA  VAL A  11      64.617  48.402  73.298  1.00  0.00           C
ATOM    321  CB  VAL A  11      63.227  48.832  72.808  1.00  0.00           C
ATOM    323  CG1 VAL A  11      63.127  50.362  72.758  1.00  0.00           C
ATOM    327  CG2 VAL A  11      62.897  48.232  71.438  1.00  0.00           C
ATOM    331  C   VAL A  11      64.667  46.872  73.418  1.00  0.00           C
ATOM    332  O   VAL A  11      64.707  46.192  72.398  1.00  0.00           O
ATOM    333  N   PRO A  12      64.677  46.282  74.618  1.00  0.00           N
ATOM    334  CD  PRO A  12      65.217  46.922  75.818  1.00  0.00           C
ATOM    337  CA  PRO A  12      64.467  44.852  74.818  1.00  0.00           C
ATOM    339  CB  PRO A  12      64.407  44.742  76.348  1.00  0.00           C
ATOM    342  CG  PRO A  12      65.437  45.772  76.808  1.00  0.00           C
ATOM    345  C   PRO A  12      63.247  44.192  74.188  1.00  0.00           C
ATOM    346  O   PRO A  12      62.267  44.842  73.838  1.00  0.00           O
ATOM    347  N   SER A  13      63.287  42.852  74.098  1.00  0.00           N
ATOM    349  CA  SER A  13      62.277  41.942  73.588  1.00  0.00           C
ATOM    351  CB  SER A  13      62.727  40.472  73.778  1.00  0.00           C
ATOM    354  OG  SER A  13      64.027  40.292  73.248  1.00  0.00           O
ATOM    356  C   SER A  13      60.887  42.072  74.208  1.00  0.00           C
ATOM    357  O   SER A  13      59.877  41.852  73.548  1.00  0.00           O
ATOM    358  N   THR A  14      60.797  42.432  75.498  1.00  0.00           N
ATOM    360  CA  THR A  14      59.517  42.632  76.198  1.00  0.00           C
ATOM    362  CB  THR A  14      59.627  42.432  77.708  1.00  0.00           C
ATOM    364  OG1 THR A  14      60.497  43.322  78.388  1.00  0.00           O
ATOM    366  CG2 THR A  14      60.167  41.032  77.948  1.00  0.00           C
ATOM    370  C   THR A  14      58.937  44.002  75.948  1.00  0.00           C
ATOM    371  O   THR A  14      57.817  44.322  76.318  1.00  0.00           O
ATOM    372  N   MET A  15      59.747  44.872  75.328  1.00  0.00           N
ATOM    374  CA  MET A  15      59.497  46.282  75.198  1.00  0.00           C
ATOM    376  CB  MET A  15      60.687  47.052  75.828  1.00  0.00           C
ATOM    379  CG  MET A  15      60.977  46.652  77.288  1.00  0.00           C
ATOM    382  SD  MET A  15      59.747  47.272  78.488  1.00  0.00           S
ATOM    383  CE  MET A  15      60.617  46.702  79.978  1.00  0.00           C
ATOM    387  C   MET A  15      59.357  46.582  73.718  1.00  0.00           C
ATOM    388  O   MET A  15      59.417  47.732  73.278  1.00  0.00           O
ATOM    389  N   LYS A  16      59.117  45.532  72.898  1.00  0.00           N
ATOM    391  CA  LYS A  16      58.747  45.642  71.508  1.00  0.00           C
ATOM    393  CB  LYS A  16      58.737  44.252  70.838  1.00  0.00           C
ATOM    396  CG  LYS A  16      60.087  43.512  70.778  1.00  0.00           C
ATOM    399  CD  LYS A  16      61.007  43.912  69.608  1.00  0.00           C
ATOM    402  CE  LYS A  16      61.707  45.272  69.748  1.00  0.00           C
ATOM    405  NZ  LYS A  16      62.567  45.522  68.578  1.00  0.00           N
ATOM    409  C   LYS A  16      57.377  46.252  71.348  1.00  0.00           C
ATOM    410  O   LYS A  16      57.077  46.872  70.338  1.00  0.00           O
ATOM    411  N   VAL A  17      56.527  46.102  72.388  1.00  0.00           N
ATOM    413  CA  VAL A  17      55.207  46.642  72.428  1.00  0.00           C
ATOM    415  CB  VAL A  17      54.167  45.552  72.498  1.00  0.00           C
ATOM    417  CG1 VAL A  17      52.817  46.182  72.158  1.00  0.00           C
ATOM    421  CG2 VAL A  17      54.467  44.482  71.448  1.00  0.00           C
ATOM    425  C   VAL A  17      55.127  47.502  73.668  1.00  0.00           C
ATOM    426  O   VAL A  17      55.567  47.092  74.738  1.00  0.00           O
ATOM    427  N   MET A  18      54.627  48.742  73.558  1.00  0.00           N
ATOM    429  CA  MET A  18      54.607  49.672  74.668  1.00  0.00           C
ATOM    431  CB  MET A  18      55.907  50.522  74.638  1.00  0.00           C
ATOM    434  CG  MET A  18      56.157  51.412  75.868  1.00  0.00           C
ATOM    437  SD  MET A  18      56.967  50.592  77.268  1.00  0.00           S
ATOM    438  CE  MET A  18      58.627  50.632  76.538  1.00  0.00           C
ATOM    442  C   MET A  18      53.417  50.592  74.498  1.00  0.00           C
ATOM    443  O   MET A  18      53.137  51.082  73.398  1.00  0.00           O
ATOM    444  N   ILE A  19      52.687  50.922  75.588  1.00  0.00           N
ATOM    446  CA  ILE A  19      51.767  52.062  75.568  1.00  0.00           C
ATOM    448  CB  ILE A  19      50.647  51.902  76.598  1.00  0.00           C
ATOM    450  CG2 ILE A  19      49.817  53.192  76.788  1.00  0.00           C
ATOM    454  CG1 ILE A  19      49.747  50.722  76.178  1.00  0.00           C
ATOM    457  CD  ILE A  19      48.787  50.292  77.278  1.00  0.00           C
ATOM    461  C   ILE A  19      52.537  53.342  75.808  1.00  0.00           C
ATOM    462  O   ILE A  19      53.357  53.422  76.718  1.00  0.00           O
ATOM    463  N   LEU A  20      52.297  54.402  75.008  1.00  0.00           N
ATOM    465  CA  LEU A  20      52.777  55.732  75.338  1.00  0.00           C
ATOM    467  CB  LEU A  20      53.467  56.412  74.128  1.00  0.00           C
ATOM    470  CG  LEU A  20      54.157  57.762  74.438  1.00  0.00           C
ATOM    472  CD1 LEU A  20      55.247  57.652  75.528  1.00  0.00           C
ATOM    476  CD2 LEU A  20      54.767  58.362  73.158  1.00  0.00           C
ATOM    480  C   LEU A  20      51.627  56.562  75.888  1.00  0.00           C
ATOM    481  O   LEU A  20      50.667  56.912  75.208  1.00  0.00           O
ATOM    482  N   ASP A  21      51.707  56.892  77.178  1.00  0.00           N
ATOM    484  CA  ASP A  21      50.777  57.792  77.838  1.00  0.00           C
ATOM    486  CB  ASP A  21      50.077  57.072  78.998  1.00  0.00           C
ATOM    489  CG  ASP A  21      48.997  57.862  79.718  1.00  0.00           C
ATOM    490  OD1 ASP A  21      48.487  58.862  79.158  1.00  0.00           O
ATOM    491  OD2 ASP A  21      48.587  57.402  80.828  1.00  0.00           O
ATOM    492  C   ASP A  21      51.607  58.942  78.348  1.00  0.00           C
ATOM    493  O   ASP A  21      52.637  58.752  78.998  1.00  0.00           O
ATOM    494  N   SER A  22      51.187  60.172  78.078  1.00  0.00           N
ATOM    496  CA  SER A  22      52.057  61.322  78.238  1.00  0.00           C
ATOM    498  CB  SER A  22      52.517  61.962  76.898  1.00  0.00           C
ATOM    501  OG  SER A  22      53.337  61.052  76.138  1.00  0.00           O
ATOM    503  C   SER A  22      51.297  62.322  79.038  1.00  0.00           C
ATOM    504  O   SER A  22      50.087  62.222  79.168  1.00  0.00           O
ATOM    505  N   GLY A  23      51.967  63.312  79.658  1.00  0.00           N
ATOM    507  CA  GLY A  23      51.247  64.442  80.228  1.00  0.00           C
ATOM    510  C   GLY A  23      50.707  65.372  79.168  1.00  0.00           C
ATOM    511  O   GLY A  23      49.767  66.122  79.408  1.00  0.00           O
ATOM    512  N   ASP A  24      51.367  65.402  77.988  1.00  0.00           N
ATOM    514  CA  ASP A  24      50.997  66.182  76.828  1.00  0.00           C
ATOM    516  CB  ASP A  24      51.857  67.502  76.788  1.00  0.00           C
ATOM    519  CG  ASP A  24      51.787  68.332  75.508  1.00  0.00           C
ATOM    520  OD1 ASP A  24      51.137  67.912  74.518  1.00  0.00           O
ATOM    521  OD2 ASP A  24      52.467  69.402  75.498  1.00  0.00           O
ATOM    522  C   ASP A  24      51.267  65.262  75.638  1.00  0.00           C
ATOM    523  O   ASP A  24      52.437  64.962  75.408  1.00  0.00           O
ATOM    524  N   PRO A  25      50.277  64.792  74.888  1.00  0.00           N
ATOM    525  CD  PRO A  25      48.927  64.572  75.428  1.00  0.00           C
ATOM    528  CA  PRO A  25      50.537  63.902  73.758  1.00  0.00           C
ATOM    530  CB  PRO A  25      49.167  63.332  73.388  1.00  0.00           C
ATOM    533  CG  PRO A  25      48.447  63.302  74.738  1.00  0.00           C
ATOM    536  C   PRO A  25      51.197  64.572  72.568  1.00  0.00           C
ATOM    537  O   PRO A  25      51.867  63.882  71.808  1.00  0.00           O
ATOM    538  N   ASN A  26      50.987  65.882  72.348  1.00  0.00           N
ATOM    540  CA  ASN A  26      51.347  66.572  71.118  1.00  0.00           C
ATOM    542  CB  ASN A  26      50.187  67.562  70.768  1.00  0.00           C
ATOM    545  CG  ASN A  26      48.907  66.862  70.308  1.00  0.00           C
ATOM    546  OD1 ASN A  26      47.787  67.222  70.698  1.00  0.00           O
ATOM    547  ND2 ASN A  26      49.047  65.842  69.438  1.00  0.00           N
ATOM    550  C   ASN A  26      52.637  67.362  71.268  1.00  0.00           C
ATOM    551  O   ASN A  26      53.267  67.802  70.298  1.00  0.00           O
ATOM    552  N   GLY A  27      53.097  67.542  72.518  1.00  0.00           N
ATOM    554  CA  GLY A  27      54.297  68.262  72.898  1.00  0.00           C
ATOM    557  C   GLY A  27      55.627  67.732  72.378  1.00  0.00           C
ATOM    558  O   GLY A  27      55.717  66.672  71.758  1.00  0.00           O
ATOM    559  N   PRO A  28      56.697  68.442  72.688  1.00  0.00           N
ATOM    560  CD  PRO A  28      56.657  69.782  73.258  1.00  0.00           C
ATOM    563  CA  PRO A  28      57.987  68.162  72.088  1.00  0.00           C
ATOM    565  CB  PRO A  28      58.807  69.422  72.338  1.00  0.00           C
ATOM    568  CG  PRO A  28      58.127  70.112  73.508  1.00  0.00           C
ATOM    571  C   PRO A  28      58.617  66.902  72.638  1.00  0.00           C
ATOM    572  O   PRO A  28      59.327  66.242  71.888  1.00  0.00           O
ATOM    573  N   LEU A  29      58.407  66.552  73.908  1.00  0.00           N
ATOM    575  CA  LEU A  29      58.827  65.272  74.458  1.00  0.00           C
ATOM    577  CB  LEU A  29      58.517  65.182  75.968  1.00  0.00           C
ATOM    580  CG  LEU A  29      59.447  65.982  76.898  1.00  0.00           C
ATOM    582  CD1 LEU A  29      60.887  65.482  76.768  1.00  0.00           C
ATOM    586  CD2 LEU A  29      59.287  67.502  76.738  1.00  0.00           C
ATOM    590  C   LEU A  29      58.137  64.082  73.828  1.00  0.00           C
ATOM    591  O   LEU A  29      58.767  63.112  73.428  1.00  0.00           O
ATOM    592  N   SER A  30      56.797  64.132  73.738  1.00  0.00           N
ATOM    594  CA  SER A  30      55.997  63.032  73.238  1.00  0.00           C
ATOM    596  CB  SER A  30      54.497  63.302  73.508  1.00  0.00           C
ATOM    599  OG  SER A  30      53.717  62.112  73.428  1.00  0.00           O
ATOM    601  C   SER A  30      56.267  62.752  71.778  1.00  0.00           C
ATOM    602  O   SER A  30      56.397  61.612  71.358  1.00  0.00           O
ATOM    603  N   ARG A  31      56.417  63.812  70.938  1.00  0.00           N
ATOM    605  CA  ARG A  31      56.867  63.642  69.558  1.00  0.00           C
ATOM    607  CB  ARG A  31      56.697  64.942  68.708  1.00  0.00           C
ATOM    610  CG  ARG A  31      57.747  66.042  68.988  1.00  0.00           C
ATOM    613  CD  ARG A  31      57.477  67.412  68.358  1.00  0.00           C
ATOM    616  NE  ARG A  31      56.307  68.052  69.038  1.00  0.00           N
ATOM    618  CZ  ARG A  31      55.957  69.312  68.788  1.00  0.00           C
ATOM    619  NH1 ARG A  31      56.577  70.032  67.878  1.00  0.00           N
ATOM    622  NH2 ARG A  31      54.927  69.852  69.398  1.00  0.00           N
ATOM    625  C   ARG A  31      58.297  63.102  69.448  1.00  0.00           C
ATOM    626  O   ARG A  31      58.557  62.212  68.638  1.00  0.00           O
ATOM    627  N   ALA A  32      59.267  63.592  70.258  1.00  0.00           N
ATOM    629  CA  ALA A  32      60.627  63.082  70.288  1.00  0.00           C
ATOM    631  CB  ALA A  32      61.507  63.972  71.178  1.00  0.00           C
ATOM    635  C   ALA A  32      60.767  61.632  70.748  1.00  0.00           C
ATOM    636  O   ALA A  32      61.367  60.782  70.098  1.00  0.00           O
ATOM    637  N   VAL A  33      60.137  61.282  71.888  1.00  0.00           N
ATOM    639  CA  VAL A  33      60.107  59.942  72.438  1.00  0.00           C
ATOM    641  CB  VAL A  33      59.477  59.912  73.828  1.00  0.00           C
ATOM    643  CG1 VAL A  33      59.297  58.472  74.358  1.00  0.00           C
ATOM    647  CG2 VAL A  33      60.387  60.702  74.808  1.00  0.00           C
ATOM    651  C   VAL A  33      59.427  58.962  71.508  1.00  0.00           C
ATOM    652  O   VAL A  33      59.947  57.882  71.208  1.00  0.00           O
ATOM    653  N   ARG A  34      58.267  59.352  70.938  1.00  0.00           N
ATOM    655  CA  ARG A  34      57.587  58.562  69.938  1.00  0.00           C
ATOM    657  CB  ARG A  34      56.217  59.162  69.528  1.00  0.00           C
ATOM    660  CG  ARG A  34      55.347  58.162  68.728  1.00  0.00           C
ATOM    663  CD  ARG A  34      53.937  58.642  68.348  1.00  0.00           C
ATOM    666  NE  ARG A  34      53.117  58.832  69.588  1.00  0.00           N
ATOM    668  CZ  ARG A  34      52.207  57.992  70.078  1.00  0.00           C
ATOM    669  NH1 ARG A  34      51.977  56.772  69.648  1.00  0.00           N
ATOM    672  NH2 ARG A  34      51.407  58.382  71.048  1.00  0.00           N
ATOM    675  C   ARG A  34      58.437  58.322  68.698  1.00  0.00           C
ATOM    676  O   ARG A  34      58.487  57.202  68.208  1.00  0.00           O
ATOM    677  N   ASN A  35      59.197  59.342  68.208  1.00  0.00           N
ATOM    679  CA  ASN A  35      60.177  59.132  67.148  1.00  0.00           C
ATOM    681  CB  ASN A  35      60.677  60.492  66.528  1.00  0.00           C
ATOM    684  CG  ASN A  35      62.047  61.052  66.958  1.00  0.00           C
ATOM    685  OD1 ASN A  35      63.057  60.362  67.018  1.00  0.00           O
ATOM    686  ND2 ASN A  35      62.097  62.372  67.218  1.00  0.00           N
ATOM    689  C   ASN A  35      61.267  58.142  67.558  1.00  0.00           C
ATOM    690  O   ASN A  35      61.517  57.182  66.838  1.00  0.00           O
ATOM    691  N   GLN A  36      61.887  58.302  68.748  1.00  0.00           N
ATOM    693  CA  GLN A  36      63.007  57.472  69.178  1.00  0.00           C
ATOM    695  CB  GLN A  36      63.567  58.002  70.528  1.00  0.00           C
ATOM    698  CG  GLN A  36      64.847  57.302  71.048  1.00  0.00           C
ATOM    701  CD  GLN A  36      66.097  57.522  70.188  1.00  0.00           C
ATOM    702  OE1 GLN A  36      66.937  58.382  70.468  1.00  0.00           O
ATOM    703  NE2 GLN A  36      66.307  56.692  69.148  1.00  0.00           N
ATOM    706  C   GLN A  36      62.637  56.002  69.308  1.00  0.00           C
ATOM    707  O   GLN A  36      63.407  55.092  69.008  1.00  0.00           O
ATOM    708  N   LEU A  37      61.417  55.732  69.798  1.00  0.00           N
ATOM    710  CA  LEU A  37      60.847  54.412  69.868  1.00  0.00           C
ATOM    712  CB  LEU A  37      59.577  54.472  70.738  1.00  0.00           C
ATOM    715  CG  LEU A  37      59.807  54.382  72.278  1.00  0.00           C
ATOM    717  CD1 LEU A  37      59.877  52.922  72.728  1.00  0.00           C
ATOM    721  CD2 LEU A  37      61.007  55.162  72.838  1.00  0.00           C
ATOM    725  C   LEU A  37      60.627  53.732  68.508  1.00  0.00           C
ATOM    726  O   LEU A  37      60.947  52.552  68.348  1.00  0.00           O
ATOM    727  N   ARG A  38      60.157  54.462  67.458  1.00  0.00           N
ATOM    729  CA  ARG A  38      60.017  53.882  66.118  1.00  0.00           C
ATOM    731  CB  ARG A  38      58.997  54.612  65.178  1.00  0.00           C
ATOM    734  CG  ARG A  38      59.127  56.142  64.968  1.00  0.00           C
ATOM    737  CD  ARG A  38      60.327  56.642  64.148  1.00  0.00           C
ATOM    740  NE  ARG A  38      60.007  56.742  62.698  1.00  0.00           N
ATOM    742  CZ  ARG A  38      60.837  57.272  61.818  1.00  0.00           C
ATOM    743  NH1 ARG A  38      61.977  57.822  62.188  1.00  0.00           N
ATOM    746  NH2 ARG A  38      60.587  57.202  60.528  1.00  0.00           N
ATOM    749  C   ARG A  38      61.347  53.632  65.408  1.00  0.00           C
ATOM    750  O   ARG A  38      61.437  52.822  64.488  1.00  0.00           O
ATOM    751  N   LEU A  39      62.437  54.292  65.848  1.00  0.00           N
ATOM    753  CA  LEU A  39      63.797  53.992  65.418  1.00  0.00           C
ATOM    755  CB  LEU A  39      64.837  55.052  65.918  1.00  0.00           C
ATOM    758  CG  LEU A  39      65.027  56.282  64.998  1.00  0.00           C
ATOM    760  CD1 LEU A  39      63.887  57.312  65.028  1.00  0.00           C
ATOM    764  CD2 LEU A  39      66.317  57.032  65.348  1.00  0.00           C
ATOM    768  C   LEU A  39      64.237  52.612  65.888  1.00  0.00           C
ATOM    769  O   LEU A  39      65.067  51.952  65.278  1.00  0.00           O
ATOM    770  N   ASN A  40      63.657  52.122  67.008  1.00  0.00           N
ATOM    772  CA  ASN A  40      63.967  50.832  67.578  1.00  0.00           C
ATOM    774  CB  ASN A  40      63.997  50.962  69.118  1.00  0.00           C
ATOM    777  CG  ASN A  40      65.217  51.772  69.508  1.00  0.00           C
ATOM    778  OD1 ASN A  40      66.347  51.322  69.308  1.00  0.00           O
ATOM    779  ND2 ASN A  40      65.017  52.962  70.118  1.00  0.00           N
ATOM    782  C   ASN A  40      62.937  49.772  67.228  1.00  0.00           C
ATOM    783  O   ASN A  40      63.037  48.632  67.698  1.00  0.00           O
ATOM    784  N   GLY A  41      61.937  50.142  66.398  1.00  0.00           N
ATOM    786  CA  GLY A  41      60.927  49.252  65.828  1.00  0.00           C
ATOM    789  C   GLY A  41      59.737  48.952  66.708  1.00  0.00           C
ATOM    790  O   GLY A  41      58.977  48.052  66.398  1.00  0.00           O
ATOM    791  N   VAL A  42      59.537  49.712  67.808  1.00  0.00           N
ATOM    793  CA  VAL A  42      58.437  49.472  68.738  1.00  0.00           C
ATOM    795  CB  VAL A  42      58.577  50.342  69.998  1.00  0.00           C
ATOM    797  CG1 VAL A  42      57.487  50.072  71.058  1.00  0.00           C
ATOM    801  CG2 VAL A  42      59.937  50.022  70.628  1.00  0.00           C
ATOM    805  C   VAL A  42      57.057  49.642  68.108  1.00  0.00           C
ATOM    806  O   VAL A  42      56.797  50.612  67.398  1.00  0.00           O
ATOM    807  N   GLU A  43      56.137  48.692  68.358  1.00  0.00           N
ATOM    809  CA  GLU A  43      54.707  48.842  68.178  1.00  0.00           C
ATOM    811  CB  GLU A  43      54.007  47.462  68.158  1.00  0.00           C
ATOM    814  CG  GLU A  43      52.457  47.492  68.188  1.00  0.00           C
ATOM    817  CD  GLU A  43      51.817  46.122  68.078  1.00  0.00           C
ATOM    818  OE1 GLU A  43      52.087  45.232  68.928  1.00  0.00           O
ATOM    819  OE2 GLU A  43      50.927  45.952  67.198  1.00  0.00           O
ATOM    820  C   GLU A  43      54.147  49.722  69.278  1.00  0.00           C
ATOM    821  O   GLU A  43      53.987  49.302  70.428  1.00  0.00           O
ATOM    822  N   LEU A  44      53.887  51.002  68.958  1.00  0.00           N
ATOM    824  CA  LEU A  44      53.427  51.962  69.948  1.00  0.00           C
ATOM    826  CB  LEU A  44      54.027  53.372  69.778  1.00  0.00           C
ATOM    829  CG  LEU A  44      55.537  53.432  70.038  1.00  0.00           C
ATOM    831  CD1 LEU A  44      56.087  54.812  69.678  1.00  0.00           C
ATOM    835  CD2 LEU A  44      55.847  53.112  71.508  1.00  0.00           C
ATOM    839  C   LEU A  44      51.927  52.062  69.978  1.00  0.00           C
ATOM    840  O   LEU A  44      51.257  52.292  68.968  1.00  0.00           O
ATOM    841  N   LEU A  45      51.377  51.902  71.188  1.00  0.00           N
ATOM    843  CA  LEU A  45      49.957  51.952  71.398  1.00  0.00           C
ATOM    845  CB  LEU A  45      49.387  50.692  72.088  1.00  0.00           C
ATOM    848  CG  LEU A  45      49.507  49.422  71.248  1.00  0.00           C
ATOM    850  CD1 LEU A  45      50.847  48.732  71.508  1.00  0.00           C
ATOM    854  CD2 LEU A  45      48.337  48.482  71.528  1.00  0.00           C
ATOM    858  C   LEU A  45      49.627  53.142  72.248  1.00  0.00           C
ATOM    859  O   LEU A  45      50.417  53.642  73.048  1.00  0.00           O
ATOM    860  N   ASP A  46      48.397  53.592  72.088  1.00  0.00           N
ATOM    862  CA  ASP A  46      47.817  54.662  72.818  1.00  0.00           C
ATOM    864  CB  ASP A  46      47.217  55.602  71.748  1.00  0.00           C
ATOM    867  CG  ASP A  46      48.337  56.102  70.828  1.00  0.00           C
ATOM    868  OD1 ASP A  46      49.377  56.612  71.348  1.00  0.00           O
ATOM    869  OD2 ASP A  46      48.197  56.002  69.588  1.00  0.00           O
ATOM    870  C   ASP A  46      46.857  53.992  73.818  1.00  0.00           C
ATOM    871  O   ASP A  46      46.567  52.802  73.728  1.00  0.00           O
ATOM    872  N   LYS A  47      46.447  54.702  74.888  1.00  0.00           N
ATOM    874  CA  LYS A  47      46.147  54.102  76.178  1.00  0.00           C
ATOM    876  CB  LYS A  47      46.147  55.222  77.248  1.00  0.00           C
ATOM    879  CG  LYS A  47      45.887  54.752  78.678  1.00  0.00           C
ATOM    882  CD  LYS A  47      45.897  55.932  79.638  1.00  0.00           C
ATOM    885  CE  LYS A  47      45.687  55.532  81.088  1.00  0.00           C
ATOM    888  NZ  LYS A  47      46.047  56.702  81.888  1.00  0.00           N
ATOM    892  C   LYS A  47      44.827  53.352  76.278  1.00  0.00           C
ATOM    893  O   LYS A  47      44.567  52.582  77.208  1.00  0.00           O
ATOM    894  N   GLU A  48      43.927  53.542  75.308  1.00  0.00           N
ATOM    896  CA  GLU A  48      42.607  52.962  75.298  1.00  0.00           C
ATOM    898  CB  GLU A  48      41.687  53.752  74.338  1.00  0.00           C
ATOM    901  CG  GLU A  48      42.017  53.692  72.828  1.00  0.00           C
ATOM    904  CD  GLU A  48      43.197  54.562  72.368  1.00  0.00           C
ATOM    905  OE1 GLU A  48      43.807  55.252  73.218  1.00  0.00           O
ATOM    906  OE2 GLU A  48      43.457  54.562  71.138  1.00  0.00           O
ATOM    907  C   GLU A  48      42.627  51.492  74.938  1.00  0.00           C
ATOM    908  O   GLU A  48      41.597  50.812  74.958  1.00  0.00           O
ATOM    909  N   THR A  49      43.817  50.942  74.618  1.00  0.00           N
ATOM    911  CA  THR A  49      44.017  49.532  74.368  1.00  0.00           C
ATOM    913  CB  THR A  49      45.387  49.192  73.768  1.00  0.00           C
ATOM    915  OG1 THR A  49      45.477  47.812  73.418  1.00  0.00           O
ATOM    917  CG2 THR A  49      46.517  49.512  74.758  1.00  0.00           C
ATOM    921  C   THR A  49      43.677  48.612  75.528  1.00  0.00           C
ATOM    922  O   THR A  49      44.097  48.772  76.668  1.00  0.00           O
ATOM    923  N   THR A  50      42.927  47.562  75.208  1.00  0.00           N
ATOM    925  CA  THR A  50      42.517  46.572  76.178  1.00  0.00           C
ATOM    927  CB  THR A  50      41.087  46.112  75.958  1.00  0.00           C
ATOM    929  OG1 THR A  50      40.837  45.672  74.628  1.00  0.00           O
ATOM    931  CG2 THR A  50      40.147  47.302  76.188  1.00  0.00           C
ATOM    935  C   THR A  50      43.467  45.392  76.168  1.00  0.00           C
ATOM    936  O   THR A  50      43.287  44.442  76.928  1.00  0.00           O
ATOM    937  N   ARG A  51      44.547  45.442  75.338  1.00  0.00           N
ATOM    939  CA  ARG A  51      45.597  44.422  75.328  1.00  0.00           C
ATOM    941  CB  ARG A  51      46.627  44.612  74.158  1.00  0.00           C
ATOM    944  CG  ARG A  51      47.357  43.302  73.738  1.00  0.00           C
ATOM    947  CD  ARG A  51      48.717  43.422  73.008  1.00  0.00           C
ATOM    950  NE  ARG A  51      48.537  44.022  71.638  1.00  0.00           N
ATOM    952  CZ  ARG A  51      49.537  44.282  70.798  1.00  0.00           C
ATOM    953  NH1 ARG A  51      50.747  43.822  70.958  1.00  0.00           N
ATOM    956  NH2 ARG A  51      49.347  45.072  69.758  1.00  0.00           N
ATOM    959  C   ARG A  51      46.297  44.372  76.698  1.00  0.00           C
ATOM    960  O   ARG A  51      46.597  45.372  77.348  1.00  0.00           O
ATOM    961  N   LYS A  52      46.497  43.142  77.208  1.00  0.00           N
ATOM    963  CA  LYS A  52      47.257  42.842  78.408  1.00  0.00           C
ATOM    965  CB  LYS A  52      46.577  41.672  79.168  1.00  0.00           C
ATOM    968  CG  LYS A  52      46.977  41.412  80.638  1.00  0.00           C
ATOM    971  CD  LYS A  52      46.447  42.392  81.718  1.00  0.00           C
ATOM    974  CE  LYS A  52      46.747  43.892  81.568  1.00  0.00           C
ATOM    977  NZ  LYS A  52      45.727  44.582  80.738  1.00  0.00           N
ATOM    981  C   LYS A  52      48.697  42.582  78.008  1.00  0.00           C
ATOM    982  O   LYS A  52      49.037  42.702  76.838  1.00  0.00           O
ATOM    983  N   ASP A  53      49.577  42.342  78.998  1.00  0.00           N
ATOM    985  CA  ASP A  53      50.967  41.922  78.838  1.00  0.00           C
ATOM    987  CB  ASP A  53      51.117  40.512  78.158  1.00  0.00           C
ATOM    990  CG  ASP A  53      50.977  40.402  76.638  1.00  0.00           C
ATOM    991  OD1 ASP A  53      51.787  41.062  75.918  1.00  0.00           O
ATOM    992  OD2 ASP A  53      50.127  39.592  76.188  1.00  0.00           O
ATOM    993  C   ASP A  53      51.877  43.052  78.368  1.00  0.00           C
ATOM    994  O   ASP A  53      53.107  42.932  78.398  1.00  0.00           O
ATOM    995  N   VAL A  54      51.287  44.222  78.028  1.00  0.00           N
ATOM    997  CA  VAL A  54      51.997  45.332  77.428  1.00  0.00           C
ATOM    999  CB  VAL A  54      51.127  46.062  76.388  1.00  0.00           C
ATOM   1001  CG1 VAL A  54      50.047  47.002  76.958  1.00  0.00           C
ATOM   1005  CG2 VAL A  54      52.067  46.862  75.468  1.00  0.00           C
ATOM   1009  C   VAL A  54      52.567  46.302  78.478  1.00  0.00           C
ATOM   1010  O   VAL A  54      51.797  46.812  79.298  1.00  0.00           O
ATOM   1011  N   PRO A  55      53.867  46.572  78.558  1.00  0.00           N
ATOM   1012  CD  PRO A  55      54.887  45.982  77.698  1.00  0.00           C
ATOM   1015  CA  PRO A  55      54.407  47.672  79.348  1.00  0.00           C
ATOM   1017  CB  PRO A  55      55.927  47.542  79.188  1.00  0.00           C
ATOM   1020  CG  PRO A  55      56.097  46.902  77.818  1.00  0.00           C
ATOM   1023  C   PRO A  55      53.887  49.052  78.978  1.00  0.00           C
ATOM   1024  O   PRO A  55      53.397  49.292  77.868  1.00  0.00           O
ATOM   1025  N   SER A  56      54.017  49.992  79.918  1.00  0.00           N
ATOM   1027  CA  SER A  56      53.637  51.372  79.658  1.00  0.00           C
ATOM   1029  CB  SER A  56      52.397  51.822  80.448  1.00  0.00           C
ATOM   1032  OG  SER A  56      51.247  51.082  80.028  1.00  0.00           O
ATOM   1034  C   SER A  56      54.757  52.272  80.038  1.00  0.00           C
ATOM   1035  O   SER A  56      55.267  52.222  81.158  1.00  0.00           O
ATOM   1036  N   LEU A  57      55.127  53.172  79.098  1.00  0.00           N
ATOM   1038  CA  LEU A  57      55.957  54.302  79.408  1.00  0.00           C
ATOM   1040  CB  LEU A  57      56.867  54.662  78.208  1.00  0.00           C
ATOM   1043  CG  LEU A  57      57.847  55.842  78.448  1.00  0.00           C
ATOM   1045  CD1 LEU A  57      58.907  55.502  79.508  1.00  0.00           C
ATOM   1049  CD2 LEU A  57      58.547  56.232  77.148  1.00  0.00           C
ATOM   1053  C   LEU A  57      55.017  55.442  79.748  1.00  0.00           C
ATOM   1054  O   LEU A  57      54.117  55.792  78.988  1.00  0.00           O
ATOM   1055  N   ARG A  58      55.197  56.032  80.938  1.00  0.00           N
ATOM   1057  CA  ARG A  58      54.387  57.142  81.358  1.00  0.00           C
ATOM   1059  CB  ARG A  58      53.767  56.812  82.728  1.00  0.00           C
ATOM   1062  CG  ARG A  58      52.887  57.922  83.338  1.00  0.00           C
ATOM   1065  CD  ARG A  58      51.547  58.022  82.628  1.00  0.00           C
ATOM   1068  NE  ARG A  58      50.817  59.122  83.328  1.00  0.00           N
ATOM   1070  CZ  ARG A  58      50.547  60.292  82.748  1.00  0.00           C
ATOM   1071  NH1 ARG A  58      51.047  60.662  81.608  1.00  0.00           N
ATOM   1074  NH2 ARG A  58      49.637  61.042  83.328  1.00  0.00           N
ATOM   1077  C   ARG A  58      55.277  58.362  81.428  1.00  0.00           C
ATOM   1078  O   ARG A  58      56.077  58.532  82.338  1.00  0.00           O
ATOM   1079  N   LEU A  59      55.147  59.242  80.428  1.00  0.00           N
ATOM   1081  CA  LEU A  59      55.927  60.462  80.388  1.00  0.00           C
ATOM   1083  CB  LEU A  59      55.987  61.072  78.968  1.00  0.00           C
ATOM   1086  CG  LEU A  59      56.857  60.312  77.938  1.00  0.00           C
ATOM   1088  CD1 LEU A  59      56.937  61.112  76.628  1.00  0.00           C
ATOM   1092  CD2 LEU A  59      58.287  60.022  78.438  1.00  0.00           C
ATOM   1096  C   LEU A  59      55.427  61.502  81.368  1.00  0.00           C
ATOM   1097  O   LEU A  59      54.237  61.822  81.418  1.00  0.00           O
ATOM   1098  N   GLY A  60      56.367  62.042  82.178  1.00  0.00           N
ATOM   1100  CA  GLY A  60      56.097  63.002  83.248  1.00  0.00           C
ATOM   1103  C   GLY A  60      56.147  64.432  82.788  1.00  0.00           C
ATOM   1104  O   GLY A  60      55.487  64.832  81.838  1.00  0.00           O
ATOM   1105  N   LYS A  61      56.967  65.262  83.458  1.00  0.00           N
ATOM   1107  CA  LYS A  61      57.117  66.672  83.128  1.00  0.00           C
ATOM   1109  CB  LYS A  61      56.347  67.572  84.138  1.00  0.00           C
ATOM   1112  CG  LYS A  61      56.157  69.032  83.668  1.00  0.00           C
ATOM   1115  CD  LYS A  61      55.277  69.892  84.588  1.00  0.00           C
ATOM   1118  CE  LYS A  61      53.757  69.652  84.538  1.00  0.00           C
ATOM   1121  NZ  LYS A  61      53.197  70.112  83.248  1.00  0.00           N
ATOM   1125  C   LYS A  61      58.597  67.022  83.018  1.00  0.00           C
ATOM   1126  O   LYS A  61      59.457  66.262  83.478  1.00  0.00           O
ATOM   1127  N   VAL A  62      58.937  68.122  82.318  1.00  0.00           N
ATOM   1129  CA  VAL A  62      60.287  68.592  82.118  1.00  0.00           C
ATOM   1131  CB  VAL A  62      60.737  68.652  80.658  1.00  0.00           C
ATOM   1133  CG1 VAL A  62      60.537  67.272  80.038  1.00  0.00           C
ATOM   1137  CG2 VAL A  62      59.997  69.732  79.838  1.00  0.00           C
ATOM   1141  C   VAL A  62      60.477  69.962  82.728  1.00  0.00           C
ATOM   1142  O   VAL A  62      59.537  70.732  82.938  1.00  0.00           O
ATOM   1143  N   SER A  63      61.737  70.282  83.008  1.00  0.00           N
ATOM   1145  CA  SER A  63      62.157  71.562  83.538  1.00  0.00           C
ATOM   1147  CB  SER A  63      62.697  71.412  84.988  1.00  0.00           C
ATOM   1150  OG  SER A  63      61.857  70.552  85.748  1.00  0.00           O
ATOM   1152  C   SER A  63      63.287  72.002  82.638  1.00  0.00           C
ATOM   1153  O   SER A  63      64.177  71.202  82.358  1.00  0.00           O
ATOM   1154  N   ILE A  64      63.267  73.252  82.138  1.00  0.00           N
ATOM   1156  CA  ILE A  64      64.417  73.792  81.428  1.00  0.00           C
ATOM   1158  CB  ILE A  64      64.177  73.892  79.918  1.00  0.00           C
ATOM   1160  CG2 ILE A  64      63.537  75.202  79.418  1.00  0.00           C
ATOM   1164  CG1 ILE A  64      65.467  73.612  79.138  1.00  0.00           C
ATOM   1167  CD  ILE A  64      66.577  74.642  79.348  1.00  0.00           C
ATOM   1171  C   ILE A  64      64.847  75.092  82.108  1.00  0.00           C
ATOM   1172  O   ILE A  64      64.107  76.062  82.218  1.00  0.00           O
ATOM   1173  N   ALA A  65      66.087  75.122  82.628  1.00  0.00           N
ATOM   1175  CA  ALA A  65      66.647  76.292  83.268  1.00  0.00           C
ATOM   1177  CB  ALA A  65      67.277  75.922  84.618  1.00  0.00           C
ATOM   1181  C   ALA A  65      67.687  76.922  82.358  1.00  0.00           C
ATOM   1182  O   ALA A  65      68.567  76.232  81.838  1.00  0.00           O
ATOM   1183  N   LYS A  66      67.617  78.252  82.118  1.00  0.00           N
ATOM   1185  CA  LYS A  66      68.567  78.972  81.288  1.00  0.00           C
ATOM   1187  CB  LYS A  66      67.797  79.882  80.288  1.00  0.00           C
ATOM   1190  CG  LYS A  66      68.557  80.212  78.978  1.00  0.00           C
ATOM   1193  CD  LYS A  66      69.517  81.422  79.028  1.00  0.00           C
ATOM   1196  CE  LYS A  66      68.847  82.822  78.998  1.00  0.00           C
ATOM   1199  NZ  LYS A  66      68.347  83.162  77.648  1.00  0.00           N
ATOM   1203  C   LYS A  66      69.477  79.742  82.248  1.00  0.00           C
ATOM   1204  O   LYS A  66      69.397  80.962  82.368  1.00  0.00           O
ATOM   1205  N   ASP A  67      70.327  79.002  82.978  1.00  0.00           N
ATOM   1207  CA  ASP A  67      71.157  79.552  84.028  1.00  0.00           C
ATOM   1209  CB  ASP A  67      71.487  78.472  85.088  1.00  0.00           C
ATOM   1212  CG  ASP A  67      70.257  78.022  85.868  1.00  0.00           C
ATOM   1213  OD1 ASP A  67      69.297  78.812  86.018  1.00  0.00           O
ATOM   1214  OD2 ASP A  67      70.347  76.912  86.458  1.00  0.00           O
ATOM   1215  C   ASP A  67      72.447  80.122  83.468  1.00  0.00           C
ATOM   1216  O   ASP A  67      72.907  79.762  82.378  1.00  0.00           O
ATOM   1217  N   THR A  68      73.097  81.062  84.188  1.00  0.00           N
ATOM   1219  CA  THR A  68      74.427  81.552  83.818  1.00  0.00           C
ATOM   1221  CB  THR A  68      74.717  82.962  84.358  1.00  0.00           C
ATOM   1223  OG1 THR A  68      76.017  83.422  84.008  1.00  0.00           O
ATOM   1225  CG2 THR A  68      74.607  83.062  85.888  1.00  0.00           C
ATOM   1229  C   THR A  68      75.527  80.572  84.208  1.00  0.00           C
ATOM   1230  O   THR A  68      75.657  80.202  85.368  1.00  0.00           O
ATOM   1231  N   ALA A  69      76.347  80.102  83.248  1.00  0.00           N
ATOM   1233  CA  ALA A  69      77.357  79.092  83.518  1.00  0.00           C
ATOM   1235  CB  ALA A  69      77.327  78.082  82.358  1.00  0.00           C
ATOM   1239  C   ALA A  69      78.767  79.652  83.598  1.00  0.00           C
ATOM   1240  O   ALA A  69      79.667  79.052  84.198  1.00  0.00           O
ATOM   1241  N   SER A  70      78.977  80.852  83.008  1.00  0.00           N
ATOM   1243  CA  SER A  70      80.257  81.562  83.058  1.00  0.00           C
ATOM   1245  CB  SER A  70      81.147  81.162  81.858  1.00  0.00           C
ATOM   1248  OG  SER A  70      82.497  81.612  81.998  1.00  0.00           O
ATOM   1250  C   SER A  70      79.987  83.072  83.038  1.00  0.00           C
ATOM   1251  O   SER A  70      79.077  83.502  82.338  1.00  0.00           O
ATOM   1252  N   VAL A  71      80.707  83.922  83.828  1.00  0.00           N
ATOM   1254  CA  VAL A  71      80.517  85.372  83.868  1.00  0.00           C
ATOM   1256  CB  VAL A  71      80.127  85.912  85.258  1.00  0.00           C
ATOM   1258  CG1 VAL A  71      79.697  87.392  85.198  1.00  0.00           C
ATOM   1262  CG2 VAL A  71      78.947  85.102  85.838  1.00  0.00           C
ATOM   1266  C   VAL A  71      81.797  86.062  83.448  1.00  0.00           C
ATOM   1267  O   VAL A  71      82.907  85.682  83.838  1.00  0.00           O
ATOM   1268  N   PHE A  72      81.667  87.112  82.608  1.00  0.00           N
ATOM   1270  CA  PHE A  72      82.677  88.112  82.288  1.00  0.00           C
ATOM   1272  CB  PHE A  72      82.167  89.122  81.238  1.00  0.00           C
ATOM   1275  CG  PHE A  72      81.937  88.482  79.898  1.00  0.00           C
ATOM   1276  CD1 PHE A  72      82.947  87.742  79.268  1.00  0.00           C
ATOM   1278  CE1 PHE A  72      82.757  87.222  77.978  1.00  0.00           C
ATOM   1280  CZ  PHE A  72      81.547  87.472  77.308  1.00  0.00           C
ATOM   1282  CD2 PHE A  72      80.727  88.702  79.218  1.00  0.00           C
ATOM   1284  CE2 PHE A  72      80.537  88.202  77.928  1.00  0.00           C
ATOM   1286  C   PHE A  72      83.287  88.852  83.488  1.00  0.00           C
ATOM   1287  O   PHE A  72      83.037  88.582  84.658  1.00  0.00           O
ATOM   1288  N   ARG A  73      84.177  89.832  83.208  1.00  0.00           N
ATOM   1290  CA  ARG A  73      84.957  90.532  84.208  1.00  0.00           C
ATOM   1292  CB  ARG A  73      86.237  91.202  83.608  1.00  0.00           C
ATOM   1295  CG  ARG A  73      87.377  90.262  83.158  1.00  0.00           C
ATOM   1298  CD  ARG A  73      88.437  89.852  84.208  1.00  0.00           C
ATOM   1301  NE  ARG A  73      87.847  89.062  85.318  1.00  0.00           N
ATOM   1303  CZ  ARG A  73      87.427  89.522  86.488  1.00  0.00           C
ATOM   1304  NH1 ARG A  73      87.677  90.732  86.908  1.00  0.00           N
ATOM   1307  NH2 ARG A  73      86.737  88.702  87.248  1.00  0.00           N
ATOM   1310  C   ARG A  73      84.167  91.632  84.898  1.00  0.00           C
ATOM   1311  O   ARG A  73      84.617  92.202  85.878  1.00  0.00           O
ATOM   1312  N   ASN A  74      82.987  91.952  84.358  1.00  0.00           N
ATOM   1314  CA  ASN A  74      82.197  93.112  84.718  1.00  0.00           C
ATOM   1316  CB  ASN A  74      81.857  93.882  83.398  1.00  0.00           C
ATOM   1319  CG  ASN A  74      80.917  93.102  82.468  1.00  0.00           C
ATOM   1320  OD1 ASN A  74      81.067  91.892  82.308  1.00  0.00           O
ATOM   1321  ND2 ASN A  74      79.887  93.772  81.928  1.00  0.00           N
ATOM   1324  C   ASN A  74      80.907  92.732  85.428  1.00  0.00           C
ATOM   1325  O   ASN A  74      80.167  93.602  85.898  1.00  0.00           O
ATOM   1326  N   GLY A  75      80.597  91.422  85.508  1.00  0.00           N
ATOM   1328  CA  GLY A  75      79.297  90.952  85.958  1.00  0.00           C
ATOM   1331  C   GLY A  75      78.317  90.552  84.878  1.00  0.00           C
ATOM   1332  O   GLY A  75      77.217  90.112  85.208  1.00  0.00           O
ATOM   1333  N   GLN A  76      78.647  90.652  83.578  1.00  0.00           N
ATOM   1335  CA  GLN A  76      77.767  90.202  82.508  1.00  0.00           C
ATOM   1337  CB  GLN A  76      77.957  90.992  81.188  1.00  0.00           C
ATOM   1340  CG  GLN A  76      77.017  90.602  80.008  1.00  0.00           C
ATOM   1343  CD  GLN A  76      75.567  90.922  80.338  1.00  0.00           C
ATOM   1344  OE1 GLN A  76      75.277  91.622  81.308  1.00  0.00           O
ATOM   1345  NE2 GLN A  76      74.607  90.422  79.528  1.00  0.00           N
ATOM   1348  C   GLN A  76      78.007  88.732  82.218  1.00  0.00           C
ATOM   1349  O   GLN A  76      79.127  88.242  82.208  1.00  0.00           O
ATOM   1350  N   THR A  77      76.937  87.952  81.978  1.00  0.00           N
ATOM   1352  CA  THR A  77      77.067  86.552  81.558  1.00  0.00           C
ATOM   1354  CB  THR A  77      75.727  85.852  81.418  1.00  0.00           C
ATOM   1356  OG1 THR A  77      75.127  85.752  82.698  1.00  0.00           O
ATOM   1358  CG2 THR A  77      75.857  84.412  80.898  1.00  0.00           C
ATOM   1362  C   THR A  77      77.847  86.332  80.278  1.00  0.00           C
ATOM   1363  O   THR A  77      77.607  86.972  79.258  1.00  0.00           O
ATOM   1364  N   ALA A  78      78.797  85.372  80.308  1.00  0.00           N
ATOM   1366  CA  ALA A  78      79.587  84.992  79.168  1.00  0.00           C
ATOM   1368  CB  ALA A  78      80.997  84.552  79.648  1.00  0.00           C
ATOM   1372  C   ALA A  78      78.917  83.862  78.408  1.00  0.00           C
ATOM   1373  O   ALA A  78      78.777  83.912  77.178  1.00  0.00           O
ATOM   1374  N   GLU A  79      78.437  82.832  79.128  1.00  0.00           N
ATOM   1376  CA  GLU A  79      77.797  81.692  78.498  1.00  0.00           C
ATOM   1378  CB  GLU A  79      78.817  80.552  78.188  1.00  0.00           C
ATOM   1381  CG  GLU A  79      79.047  79.512  79.308  1.00  0.00           C
ATOM   1384  CD  GLU A  79      80.197  78.562  78.998  1.00  0.00           C
ATOM   1385  OE1 GLU A  79      80.077  77.802  78.008  1.00  0.00           O
ATOM   1386  OE2 GLU A  79      81.177  78.502  79.808  1.00  0.00           O
ATOM   1387  C   GLU A  79      76.697  81.232  79.418  1.00  0.00           C
ATOM   1388  O   GLU A  79      76.817  81.212  80.648  1.00  0.00           O
ATOM   1389  N   TYR A  80      75.557  80.862  78.818  1.00  0.00           N
ATOM   1391  CA  TYR A  80      74.427  80.302  79.518  1.00  0.00           C
ATOM   1393  CB  TYR A  80      73.027  80.712  78.978  1.00  0.00           C
ATOM   1396  CG  TYR A  80      72.827  82.172  79.158  1.00  0.00           C
ATOM   1397  CD1 TYR A  80      72.577  82.702  80.438  1.00  0.00           C
ATOM   1399  CE1 TYR A  80      72.407  84.072  80.618  1.00  0.00           C
ATOM   1401  CZ  TYR A  80      72.457  84.942  79.518  1.00  0.00           C
ATOM   1402  OH  TYR A  80      72.347  86.342  79.668  1.00  0.00           O
ATOM   1404  CD2 TYR A  80      72.807  83.042  78.048  1.00  0.00           C
ATOM   1406  CE2 TYR A  80      72.607  84.412  78.238  1.00  0.00           C
ATOM   1408  C   TYR A  80      74.507  78.822  79.358  1.00  0.00           C
ATOM   1409  O   TYR A  80      75.007  78.312  78.348  1.00  0.00           O
ATOM   1410  N   GLN A  81      73.957  78.092  80.318  1.00  0.00           N
ATOM   1412  CA  GLN A  81      73.767  76.682  80.148  1.00  0.00           C
ATOM   1414  CB  GLN A  81      74.557  75.752  81.098  1.00  0.00           C
ATOM   1417  CG  GLN A  81      74.187  75.842  82.598  1.00  0.00           C
ATOM   1420  CD  GLN A  81      74.717  74.612  83.328  1.00  0.00           C
ATOM   1421  OE1 GLN A  81      75.147  73.622  82.748  1.00  0.00           O
ATOM   1422  NE2 GLN A  81      74.707  74.662  84.678  1.00  0.00           N
ATOM   1425  C   GLN A  81      72.297  76.392  80.238  1.00  0.00           C
ATOM   1426  O   GLN A  81      71.497  77.122  80.828  1.00  0.00           O
ATOM   1427  N   MET A  82      71.917  75.322  79.548  1.00  0.00           N
ATOM   1429  CA  MET A  82      70.567  74.892  79.478  1.00  0.00           C
ATOM   1431  CB  MET A  82      69.957  75.212  78.098  1.00  0.00           C
ATOM   1434  CG  MET A  82      69.457  76.662  78.038  1.00  0.00           C
ATOM   1437  SD  MET A  82      68.307  77.072  76.698  1.00  0.00           S
ATOM   1438  CE  MET A  82      69.137  76.242  75.318  1.00  0.00           C
ATOM   1442  C   MET A  82      70.447  73.452  79.908  1.00  0.00           C
ATOM   1443  O   MET A  82      70.917  72.512  79.258  1.00  0.00           O
ATOM   1444  N   ILE A  83      69.797  73.282  81.068  1.00  0.00           N
ATOM   1446  CA  ILE A  83      69.687  72.042  81.788  1.00  0.00           C
ATOM   1448  CB  ILE A  83      69.927  72.182  83.288  1.00  0.00           C
ATOM   1450  CG2 ILE A  83      69.907  70.772  83.898  1.00  0.00           C
ATOM   1454  CG1 ILE A  83      71.257  72.922  83.588  1.00  0.00           C
ATOM   1457  CD  ILE A  83      71.087  74.442  83.738  1.00  0.00           C
ATOM   1461  C   ILE A  83      68.277  71.552  81.598  1.00  0.00           C
ATOM   1462  O   ILE A  83      67.327  72.172  82.078  1.00  0.00           O
ATOM   1463  N   MET A  84      68.117  70.432  80.848  1.00  0.00           N
ATOM   1465  CA  MET A  84      66.807  69.832  80.648  1.00  0.00           C
ATOM   1467  CB  MET A  84      66.517  69.232  79.238  1.00  0.00           C
ATOM   1470  CG  MET A  84      65.037  68.832  79.008  1.00  0.00           C
ATOM   1473  SD  MET A  84      63.867  70.212  78.858  1.00  0.00           S
ATOM   1474  CE  MET A  84      64.397  70.712  77.198  1.00  0.00           C
ATOM   1478  C   MET A  84      66.827  68.702  81.618  1.00  0.00           C
ATOM   1479  O   MET A  84      67.737  67.872  81.598  1.00  0.00           O
ATOM   1480  N   THR A  85      65.827  68.632  82.478  1.00  0.00           N
ATOM   1482  CA  THR A  85      65.627  67.462  83.318  1.00  0.00           C
ATOM   1484  CB  THR A  85      65.747  67.742  84.808  1.00  0.00           C
ATOM   1486  OG1 THR A  85      67.007  68.342  85.108  1.00  0.00           O
ATOM   1488  CG2 THR A  85      65.657  66.432  85.618  1.00  0.00           C
ATOM   1492  C   THR A  85      64.267  66.942  82.938  1.00  0.00           C
ATOM   1493  O   THR A  85      63.307  67.692  82.838  1.00  0.00           O
ATOM   1494  N   VAL A  86      64.227  65.622  82.618  1.00  0.00           N
ATOM   1496  CA  VAL A  86      63.057  64.912  82.148  1.00  0.00           C
ATOM   1498  CB  VAL A  86      63.237  64.352  80.728  1.00  0.00           C
ATOM   1500  CG1 VAL A  86      61.927  63.692  80.238  1.00  0.00           C
ATOM   1504  CG2 VAL A  86      63.667  65.502  79.798  1.00  0.00           C
ATOM   1508  C   VAL A  86      62.837  63.742  83.068  1.00  0.00           C
ATOM   1509  O   VAL A  86      63.737  62.932  83.298  1.00  0.00           O
ATOM   1510  N   ASN A  87      61.617  63.602  83.608  1.00  0.00           N
ATOM   1512  CA  ASN A  87      61.247  62.462  84.418  1.00  0.00           C
ATOM   1514  CB  ASN A  87      60.707  62.902  85.798  1.00  0.00           C
ATOM   1517  CG  ASN A  87      61.907  63.302  86.638  1.00  0.00           C
ATOM   1518  OD1 ASN A  87      62.257  64.472  86.778  1.00  0.00           O
ATOM   1519  ND2 ASN A  87      62.517  62.292  87.308  1.00  0.00           N
ATOM   1522  C   ASN A  87      60.207  61.642  83.708  1.00  0.00           C
ATOM   1523  O   ASN A  87      59.317  62.152  83.028  1.00  0.00           O
ATOM   1524  N   ALA A  88      60.327  60.312  83.858  1.00  0.00           N
ATOM   1526  CA  ALA A  88      59.397  59.382  83.268  1.00  0.00           C
ATOM   1528  CB  ALA A  88      59.737  59.052  81.808  1.00  0.00           C
ATOM   1532  C   ALA A  88      59.447  58.132  84.108  1.00  0.00           C
ATOM   1533  O   ALA A  88      60.247  57.992  85.028  1.00  0.00           O
ATOM   1534  N   THR A  89      58.537  57.202  83.838  1.00  0.00           N
ATOM   1536  CA  THR A  89      58.447  55.982  84.608  1.00  0.00           C
ATOM   1538  CB  THR A  89      57.587  56.112  85.868  1.00  0.00           C
ATOM   1540  OG1 THR A  89      57.457  54.872  86.518  1.00  0.00           O
ATOM   1542  CG2 THR A  89      56.167  56.572  85.538  1.00  0.00           C
ATOM   1546  C   THR A  89      57.987  54.882  83.698  1.00  0.00           C
ATOM   1547  O   THR A  89      57.227  55.112  82.748  1.00  0.00           O
ATOM   1548  N   VAL A  90      58.467  53.662  83.958  1.00  0.00           N
ATOM   1550  CA  VAL A  90      58.117  52.452  83.268  1.00  0.00           C
ATOM   1552  CB  VAL A  90      59.357  51.712  82.758  1.00  0.00           C
ATOM   1554  CG1 VAL A  90      58.977  50.382  82.068  1.00  0.00           C
ATOM   1558  CG2 VAL A  90      60.097  52.622  81.758  1.00  0.00           C
ATOM   1562  C   VAL A  90      57.317  51.612  84.238  1.00  0.00           C
ATOM   1563  O   VAL A  90      57.717  51.302  85.358  1.00  0.00           O
ATOM   1564  N   LEU A  91      56.097  51.242  83.808  1.00  0.00           N
ATOM   1566  CA  LEU A  91      55.227  50.372  84.578  1.00  0.00           C
ATOM   1568  CB  LEU A  91      53.777  50.892  84.748  1.00  0.00           C
ATOM   1571  CG  LEU A  91      53.547  52.062  85.728  1.00  0.00           C
ATOM   1573  CD1 LEU A  91      54.137  53.382  85.238  1.00  0.00           C
ATOM   1577  CD2 LEU A  91      52.037  52.192  85.958  1.00  0.00           C
ATOM   1581  C   LEU A  91      55.117  49.082  83.818  1.00  0.00           C
ATOM   1582  O   LEU A  91      54.607  49.062  82.688  1.00  0.00           O
ATOM   1583  N   ILE A  92      55.577  47.962  84.398  1.00  0.00           N
ATOM   1585  CA  ILE A  92      55.487  46.662  83.748  1.00  0.00           C
ATOM   1587  CB  ILE A  92      56.787  45.882  83.768  1.00  0.00           C
ATOM   1589  CG2 ILE A  92      57.707  46.412  82.648  1.00  0.00           C
ATOM   1593  CG1 ILE A  92      57.517  45.962  85.118  1.00  0.00           C
ATOM   1596  CD  ILE A  92      58.587  44.882  85.188  1.00  0.00           C
ATOM   1600  C   ILE A  92      54.337  45.862  84.368  1.00  0.00           C
ATOM   1601  O   ILE A  92      54.297  45.642  85.578  1.00  0.00           O
ATOM   1602  N   PRO A  93      53.337  45.432  83.588  1.00  0.00           N
ATOM   1603  CD  PRO A  93      52.977  45.932  82.268  1.00  0.00           C
ATOM   1606  CA  PRO A  93      52.357  44.452  84.028  1.00  0.00           C
ATOM   1608  CB  PRO A  93      51.417  44.262  82.838  1.00  0.00           C
ATOM   1611  CG  PRO A  93      51.497  45.602  82.138  1.00  0.00           C
ATOM   1614  C   PRO A  93      52.977  43.162  84.458  1.00  0.00           C
ATOM   1615  O   PRO A  93      53.777  42.572  83.728  1.00  0.00           O
ATOM   1616  N   GLY A  94      52.587  42.752  85.668  1.00  0.00           N
ATOM   1618  CA  GLY A  94      53.077  41.562  86.308  1.00  0.00           C
ATOM   1621  C   GLY A  94      54.217  41.832  87.228  1.00  0.00           C
ATOM   1622  O   GLY A  94      54.847  40.912  87.728  1.00  0.00           O
ATOM   1623  N   ARG A  95      54.497  43.112  87.488  1.00  0.00           N
ATOM   1625  CA  ARG A  95      55.477  43.482  88.478  1.00  0.00           C
ATOM   1627  CB  ARG A  95      56.917  43.342  87.918  1.00  0.00           C
ATOM   1630  CG  ARG A  95      58.057  43.332  88.958  1.00  0.00           C
ATOM   1633  CD  ARG A  95      58.107  42.082  89.858  1.00  0.00           C
ATOM   1636  NE  ARG A  95      58.517  40.952  88.988  1.00  0.00           N
ATOM   1638  CZ  ARG A  95      59.737  40.842  88.498  1.00  0.00           C
ATOM   1639  NH1 ARG A  95      60.807  41.362  89.048  1.00  0.00           N
ATOM   1642  NH2 ARG A  95      59.927  40.142  87.388  1.00  0.00           N
ATOM   1645  C   ARG A  95      55.127  44.902  88.868  1.00  0.00           C
ATOM   1646  O   ARG A  95      53.957  45.212  89.028  1.00  0.00           O
ATOM   1647  N   ASP A  96      56.137  45.772  89.088  1.00  0.00           N
ATOM   1649  CA  ASP A  96      56.047  46.972  89.898  1.00  0.00           C
ATOM   1651  CB  ASP A  96      56.767  46.782  91.288  1.00  0.00           C
ATOM   1654  CG  ASP A  96      56.347  47.762  92.398  1.00  0.00           C
ATOM   1655  OD1 ASP A  96      55.267  48.392  92.238  1.00  0.00           O
ATOM   1656  OD2 ASP A  96      57.027  47.852  93.458  1.00  0.00           O
ATOM   1657  C   ASP A  96      56.667  48.102  89.078  1.00  0.00           C
ATOM   1658  O   ASP A  96      57.097  47.942  87.938  1.00  0.00           O
ATOM   1659  N   ILE A  97      56.627  49.312  89.628  1.00  0.00           N
ATOM   1661  CA  ILE A  97      56.997  50.522  88.948  1.00  0.00           C
ATOM   1663  CB  ILE A  97      56.067  51.642  89.438  1.00  0.00           C
ATOM   1665  CG2 ILE A  97      56.057  51.712  90.978  1.00  0.00           C
ATOM   1669  CG1 ILE A  97      56.247  53.022  88.758  1.00  0.00           C
ATOM   1672  CD  ILE A  97      57.387  53.882  89.318  1.00  0.00           C
ATOM   1676  C   ILE A  97      58.507  50.802  89.048  1.00  0.00           C
ATOM   1677  O   ILE A  97      59.127  50.682  90.108  1.00  0.00           O
ATOM   1678  N   TYR A  98      59.147  51.152  87.908  1.00  0.00           N
ATOM   1680  CA  TYR A  98      60.547  51.512  87.818  1.00  0.00           C
ATOM   1682  CB  TYR A  98      61.357  50.532  86.938  1.00  0.00           C
ATOM   1685  CG  TYR A  98      61.327  49.152  87.528  1.00  0.00           C
ATOM   1686  CD1 TYR A  98      61.927  48.922  88.768  1.00  0.00           C
ATOM   1688  CE1 TYR A  98      61.937  47.642  89.338  1.00  0.00           C
ATOM   1690  CZ  TYR A  98      61.347  46.572  88.648  1.00  0.00           C
ATOM   1691  OH  TYR A  98      61.337  45.282  89.188  1.00  0.00           O
ATOM   1693  CD2 TYR A  98      60.747  48.072  86.838  1.00  0.00           C
ATOM   1695  CE2 TYR A  98      60.777  46.792  87.398  1.00  0.00           C
ATOM   1697  C   TYR A  98      60.677  52.912  87.218  1.00  0.00           C
ATOM   1698  O   TYR A  98      60.357  53.112  86.048  1.00  0.00           O
ATOM   1699  N   PRO A  99      61.107  53.922  87.968  1.00  0.00           N
ATOM   1700  CD  PRO A  99      61.197  53.902  89.438  1.00  0.00           C
ATOM   1703  CA  PRO A  99      61.127  55.272  87.448  1.00  0.00           C
ATOM   1705  CB  PRO A  99      60.777  56.122  88.658  1.00  0.00           C
ATOM   1708  CG  PRO A  99      61.377  55.372  89.838  1.00  0.00           C
ATOM   1711  C   PRO A  99      62.477  55.622  86.878  1.00  0.00           C
ATOM   1712  O   PRO A  99      63.517  55.182  87.378  1.00  0.00           O
ATOM   1713  N   ILE A 100      62.487  56.462  85.828  1.00  0.00           N
ATOM   1715  CA  ILE A 100      63.687  56.852  85.128  1.00  0.00           C
ATOM   1717  CB  ILE A 100      63.837  56.222  83.738  1.00  0.00           C
ATOM   1719  CG2 ILE A 100      64.097  54.722  83.928  1.00  0.00           C
ATOM   1723  CG1 ILE A 100      62.617  56.482  82.818  1.00  0.00           C
ATOM   1726  CD  ILE A 100      62.807  55.972  81.388  1.00  0.00           C
ATOM   1730  C   ILE A 100      63.767  58.362  85.058  1.00  0.00           C
ATOM   1731  O   ILE A 100      62.837  59.112  85.338  1.00  0.00           O
ATOM   1732  N   SER A 101      64.977  58.842  84.748  1.00  0.00           N
ATOM   1734  CA  SER A 101      65.267  60.252  84.738  1.00  0.00           C
ATOM   1736  CB  SER A 101      65.787  60.622  86.148  1.00  0.00           C
ATOM   1739  OG  SER A 101      65.587  61.992  86.518  1.00  0.00           O
ATOM   1741  C   SER A 101      66.317  60.412  83.648  1.00  0.00           C
ATOM   1742  O   SER A 101      67.267  59.642  83.548  1.00  0.00           O
ATOM   1743  N   ALA A 102      66.167  61.402  82.768  1.00  0.00           N
ATOM   1745  CA  ALA A 102      67.167  61.732  81.778  1.00  0.00           C
ATOM   1747  CB  ALA A 102      66.627  61.512  80.358  1.00  0.00           C
ATOM   1751  C   ALA A 102      67.517  63.192  81.938  1.00  0.00           C
ATOM   1752  O   ALA A 102      66.627  64.002  82.178  1.00  0.00           O
ATOM   1753  N   LYS A 103      68.787  63.602  81.828  1.00  0.00           N
ATOM   1755  CA  LYS A 103      69.037  65.032  81.868  1.00  0.00           C
ATOM   1757  CB  LYS A 103      69.257  65.572  83.308  1.00  0.00           C
ATOM   1760  CG  LYS A 103      70.607  65.262  83.978  1.00  0.00           C
ATOM   1763  CD  LYS A 103      71.607  66.422  83.848  1.00  0.00           C
ATOM   1766  CE  LYS A 103      71.197  67.722  84.578  1.00  0.00           C
ATOM   1769  NZ  LYS A 103      71.417  67.602  86.038  1.00  0.00           N
ATOM   1773  C   LYS A 103      70.197  65.352  80.948  1.00  0.00           C
ATOM   1774  O   LYS A 103      71.187  64.632  80.888  1.00  0.00           O
ATOM   1775  N   VAL A 104      70.057  66.422  80.158  1.00  0.00           N
ATOM   1777  CA  VAL A 104      71.057  66.812  79.178  1.00  0.00           C
ATOM   1779  CB  VAL A 104      70.517  66.822  77.748  1.00  0.00           C
ATOM   1781  CG1 VAL A 104      69.607  68.032  77.488  1.00  0.00           C
ATOM   1785  CG2 VAL A 104      71.647  66.792  76.698  1.00  0.00           C
ATOM   1789  C   VAL A 104      71.537  68.182  79.598  1.00  0.00           C
ATOM   1790  O   VAL A 104      70.837  68.932  80.288  1.00  0.00           O
ATOM   1791  N   PHE A 105      72.767  68.522  79.198  1.00  0.00           N
ATOM   1793  CA  PHE A 105      73.317  69.842  79.328  1.00  0.00           C
ATOM   1795  CB  PHE A 105      74.597  69.822  80.198  1.00  0.00           C
ATOM   1798  CG  PHE A 105      74.357  69.502  81.648  1.00  0.00           C
ATOM   1799  CD1 PHE A 105      74.647  68.232  82.178  1.00  0.00           C
ATOM   1801  CE1 PHE A 105      74.627  68.002  83.568  1.00  0.00           C
ATOM   1803  CZ  PHE A 105      74.307  69.052  84.438  1.00  0.00           C
ATOM   1805  CD2 PHE A 105      74.027  70.532  82.538  1.00  0.00           C
ATOM   1807  CE2 PHE A 105      73.987  70.312  83.918  1.00  0.00           C
ATOM   1809  C   PHE A 105      73.687  70.342  77.938  1.00  0.00           C
ATOM   1810  O   PHE A 105      74.327  69.662  77.138  1.00  0.00           O
ATOM   1811  N   ARG A 106      73.287  71.592  77.638  1.00  0.00           N
ATOM   1813  CA  ARG A 106      73.817  72.312  76.498  1.00  0.00           C
ATOM   1815  CB  ARG A 106      72.757  72.362  75.368  1.00  0.00           C
ATOM   1818  CG  ARG A 106      72.477  71.032  74.648  1.00  0.00           C
ATOM   1821  CD  ARG A 106      73.427  70.672  73.498  1.00  0.00           C
ATOM   1824  NE  ARG A 106      73.097  71.562  72.338  1.00  0.00           N
ATOM   1826  CZ  ARG A 106      72.777  71.132  71.118  1.00  0.00           C
ATOM   1827  NH1 ARG A 106      72.907  69.882  70.768  1.00  0.00           N
ATOM   1830  NH2 ARG A 106      72.317  71.992  70.228  1.00  0.00           N
ATOM   1833  C   ARG A 106      74.187  73.742  76.858  1.00  0.00           C
ATOM   1834  O   ARG A 106      73.297  74.542  77.168  1.00  0.00           O
ATOM   1835  N   SER A 107      75.467  74.142  76.748  1.00  0.00           N
ATOM   1837  CA  SER A 107      75.927  75.502  77.048  1.00  0.00           C
ATOM   1839  CB  SER A 107      77.207  75.522  77.908  1.00  0.00           C
ATOM   1842  OG  SER A 107      76.967  74.772  79.098  1.00  0.00           O
ATOM   1844  C   SER A 107      76.207  76.282  75.788  1.00  0.00           C
ATOM   1845  O   SER A 107      76.527  75.702  74.758  1.00  0.00           O
ATOM   1846  N   PHE A 108      76.037  77.612  75.808  1.00  0.00           N
ATOM   1848  CA  PHE A 108      76.327  78.432  74.648  1.00  0.00           C
ATOM   1850  CB  PHE A 108      75.147  78.482  73.618  1.00  0.00           C
ATOM   1853  CG  PHE A 108      73.867  79.022  74.228  1.00  0.00           C
ATOM   1854  CD1 PHE A 108      73.087  78.242  75.088  1.00  0.00           C
ATOM   1856  CE1 PHE A 108      71.927  78.762  75.668  1.00  0.00           C
ATOM   1858  CZ  PHE A 108      71.537  80.072  75.388  1.00  0.00           C
ATOM   1860  CD2 PHE A 108      73.467  80.332  73.948  1.00  0.00           C
ATOM   1862  CE2 PHE A 108      72.297  80.862  74.518  1.00  0.00           C
ATOM   1864  C   PHE A 108      76.697  79.842  75.098  1.00  0.00           C
ATOM   1865  O   PHE A 108      76.127  80.392  76.028  1.00  0.00           O
ATOM   1866  N   PHE A 109      77.687  80.462  74.418  1.00  0.00           N
ATOM   1868  CA  PHE A 109      78.087  81.842  74.658  1.00  0.00           C
ATOM   1870  CB  PHE A 109      79.447  82.162  73.988  1.00  0.00           C
ATOM   1873  CG  PHE A 109      80.557  81.482  74.758  1.00  0.00           C
ATOM   1874  CD1 PHE A 109      80.897  80.142  74.498  1.00  0.00           C
ATOM   1876  CE1 PHE A 109      81.857  79.502  75.288  1.00  0.00           C
ATOM   1878  CZ  PHE A 109      82.507  80.202  76.318  1.00  0.00           C
ATOM   1880  CD2 PHE A 109      81.237  82.172  75.768  1.00  0.00           C
ATOM   1882  CE2 PHE A 109      82.197  81.542  76.558  1.00  0.00           C
ATOM   1884  C   PHE A 109      77.027  82.852  74.268  1.00  0.00           C
ATOM   1885  O   PHE A 109      76.307  82.652  73.298  1.00  0.00           O
ATOM   1886  N   ASP A 110      76.897  83.982  74.998  1.00  0.00           N
ATOM   1888  CA  ASP A 110      75.927  85.002  74.628  1.00  0.00           C
ATOM   1890  CB  ASP A 110      75.157  85.572  75.868  1.00  0.00           C
ATOM   1893  CG  ASP A 110      73.797  86.122  75.468  1.00  0.00           C
ATOM   1894  OD1 ASP A 110      73.247  87.022  76.158  1.00  0.00           O
ATOM   1895  OD2 ASP A 110      73.197  85.562  74.508  1.00  0.00           O
ATOM   1896  C   ASP A 110      76.527  86.132  73.788  1.00  0.00           C
ATOM   1897  O   ASP A 110      77.707  86.462  73.838  1.00  0.00           O
ATOM   1898  N   ASN A 111      75.677  86.772  72.978  1.00  0.00           N
ATOM   1900  CA  ASN A 111      76.037  88.002  72.308  1.00  0.00           C
ATOM   1902  CB  ASN A 111      76.507  87.732  70.838  1.00  0.00           C
ATOM   1905  CG  ASN A 111      76.967  89.012  70.148  1.00  0.00           C
ATOM   1906  OD1 ASN A 111      76.657  90.112  70.588  1.00  0.00           O
ATOM   1907  ND2 ASN A 111      77.727  88.902  69.038  1.00  0.00           N
ATOM   1910  C   ASN A 111      74.847  88.952  72.408  1.00  0.00           C
ATOM   1911  O   ASN A 111      73.787  88.682  71.848  1.00  0.00           O
ATOM   1912  N   PRO A 112      74.957  90.092  73.078  1.00  0.00           N
ATOM   1913  CD  PRO A 112      75.867  90.232  74.228  1.00  0.00           C
ATOM   1916  CA  PRO A 112      73.857  91.052  73.148  1.00  0.00           C
ATOM   1918  CB  PRO A 112      74.277  92.012  74.268  1.00  0.00           C
ATOM   1921  CG  PRO A 112      75.117  91.132  75.198  1.00  0.00           C
ATOM   1924  C   PRO A 112      73.527  91.792  71.878  1.00  0.00           C
ATOM   1925  O   PRO A 112      72.417  92.292  71.748  1.00  0.00           O
ATOM   1926  N   GLN A 113      74.477  91.932  70.928  1.00  0.00           N
ATOM   1928  CA  GLN A 113      74.297  92.622  69.658  1.00  0.00           C
ATOM   1930  CB  GLN A 113      75.667  92.992  69.018  1.00  0.00           C
ATOM   1933  CG  GLN A 113      76.547  93.982  69.818  1.00  0.00           C
ATOM   1936  CD  GLN A 113      77.107  93.492  71.158  1.00  0.00           C
ATOM   1937  OE1 GLN A 113      76.587  93.852  72.218  1.00  0.00           O
ATOM   1938  NE2 GLN A 113      78.187  92.692  71.098  1.00  0.00           N
ATOM   1941  C   GLN A 113      73.557  91.762  68.638  1.00  0.00           C
ATOM   1942  O   GLN A 113      73.067  92.182  67.588  1.00  0.00           O
ATOM   1943  N   MET A 114      73.497  90.462  68.958  1.00  0.00           N
ATOM   1945  CA  MET A 114      72.887  89.432  68.158  1.00  0.00           C
ATOM   1947  CB  MET A 114      73.887  88.262  67.958  1.00  0.00           C
ATOM   1950  CG  MET A 114      75.097  88.602  67.078  1.00  0.00           C
ATOM   1953  SD  MET A 114      74.727  88.632  65.308  1.00  0.00           S
ATOM   1954  CE  MET A 114      74.947  86.832  65.088  1.00  0.00           C
ATOM   1958  C   MET A 114      71.687  88.892  68.878  1.00  0.00           C
ATOM   1959  O   MET A 114      71.217  87.812  68.538  1.00  0.00           O
ATOM   1960  N   ALA A 115      71.147  89.572  69.908  1.00  0.00           N
ATOM   1962  CA  ALA A 115      70.377  88.922  70.958  1.00  0.00           C
ATOM   1964  CB  ALA A 115      69.937  89.982  71.968  1.00  0.00           C
ATOM   1968  C   ALA A 115      69.157  88.102  70.538  1.00  0.00           C
ATOM   1969  O   ALA A 115      68.927  87.002  71.018  1.00  0.00           O
ATOM   1970  N   LEU A 116      68.367  88.622  69.578  1.00  0.00           N
ATOM   1972  CA  LEU A 116      67.247  87.942  68.968  1.00  0.00           C
ATOM   1974  CB  LEU A 116      66.707  88.922  67.888  1.00  0.00           C
ATOM   1977  CG  LEU A 116      65.227  88.772  67.508  1.00  0.00           C
ATOM   1979  CD1 LEU A 116      64.887  89.782  66.418  1.00  0.00           C
ATOM   1983  CD2 LEU A 116      64.867  87.362  67.048  1.00  0.00           C
ATOM   1987  C   LEU A 116      67.647  86.612  68.308  1.00  0.00           C
ATOM   1988  O   LEU A 116      67.037  85.562  68.498  1.00  0.00           O
ATOM   1989  N   ALA A 117      68.767  86.622  67.558  1.00  0.00           N
ATOM   1991  CA  ALA A 117      69.387  85.442  67.008  1.00  0.00           C
ATOM   1993  CB  ALA A 117      70.547  85.832  66.068  1.00  0.00           C
ATOM   1997  C   ALA A 117      69.867  84.492  68.088  1.00  0.00           C
ATOM   1998  O   ALA A 117      69.707  83.282  67.978  1.00  0.00           O
ATOM   1999  N   LYS A 118      70.427  85.022  69.198  1.00  0.00           N
ATOM   2001  CA  LYS A 118      70.767  84.212  70.348  1.00  0.00           C
ATOM   2003  CB  LYS A 118      71.547  85.012  71.418  1.00  0.00           C
ATOM   2006  CG  LYS A 118      72.857  85.672  70.948  1.00  0.00           C
ATOM   2009  CD  LYS A 118      73.767  84.882  69.978  1.00  0.00           C
ATOM   2012  CE  LYS A 118      74.007  83.392  70.258  1.00  0.00           C
ATOM   2015  NZ  LYS A 118      74.117  83.082  71.688  1.00  0.00           N
ATOM   2019  C   LYS A 118      69.637  83.462  71.028  1.00  0.00           C
ATOM   2020  O   LYS A 118      69.807  82.312  71.438  1.00  0.00           O
ATOM   2021  N   ASP A 119      68.457  84.072  71.178  1.00  0.00           N
ATOM   2023  CA  ASP A 119      67.317  83.362  71.698  1.00  0.00           C
ATOM   2025  CB  ASP A 119      66.287  84.342  72.298  1.00  0.00           C
ATOM   2028  CG  ASP A 119      66.767  85.002  73.588  1.00  0.00           C
ATOM   2029  OD1 ASP A 119      67.717  84.512  74.268  1.00  0.00           O
ATOM   2030  OD2 ASP A 119      66.077  85.982  73.978  1.00  0.00           O
ATOM   2031  C   ASP A 119      66.697  82.402  70.698  1.00  0.00           C
ATOM   2032  O   ASP A 119      66.187  81.342  71.058  1.00  0.00           O
ATOM   2033  N   ASN A 120      66.777  82.642  69.378  1.00  0.00           N
ATOM   2035  CA  ASN A 120      66.457  81.602  68.418  1.00  0.00           C
ATOM   2037  CB  ASN A 120      66.317  82.212  67.008  1.00  0.00           C
ATOM   2040  CG  ASN A 120      65.497  81.292  66.108  1.00  0.00           C
ATOM   2041  OD1 ASN A 120      65.337  80.092  66.308  1.00  0.00           O
ATOM   2042  ND2 ASN A 120      64.847  81.912  65.108  1.00  0.00           N
ATOM   2045  C   ASN A 120      67.427  80.412  68.448  1.00  0.00           C
ATOM   2046  O   ASN A 120      67.057  79.232  68.408  1.00  0.00           O
ATOM   2047  N   GLU A 121      68.737  80.692  68.568  1.00  0.00           N
ATOM   2049  CA  GLU A 121      69.787  79.692  68.708  1.00  0.00           C
ATOM   2051  CB  GLU A 121      71.177  80.382  68.848  1.00  0.00           C
ATOM   2054  CG  GLU A 121      72.397  79.462  69.148  1.00  0.00           C
ATOM   2057  CD  GLU A 121      73.657  80.242  69.538  1.00  0.00           C
ATOM   2058  OE1 GLU A 121      74.467  80.592  68.628  1.00  0.00           O
ATOM   2059  OE2 GLU A 121      73.827  80.542  70.758  1.00  0.00           O
ATOM   2060  C   GLU A 121      69.547  78.752  69.878  1.00  0.00           C
ATOM   2061  O   GLU A 121      69.627  77.532  69.758  1.00  0.00           O
ATOM   2062  N   GLN A 122      69.167  79.322  71.038  1.00  0.00           N
ATOM   2064  CA  GLN A 122      68.737  78.522  72.168  1.00  0.00           C
ATOM   2066  CB  GLN A 122      68.687  79.342  73.478  1.00  0.00           C
ATOM   2069  CG  GLN A 122      67.327  79.972  73.838  1.00  0.00           C
ATOM   2072  CD  GLN A 122      67.497  80.982  74.968  1.00  0.00           C
ATOM   2073  OE1 GLN A 122      66.837  80.972  76.008  1.00  0.00           O
ATOM   2074  NE2 GLN A 122      68.407  81.952  74.718  1.00  0.00           N
ATOM   2077  C   GLN A 122      67.467  77.732  71.898  1.00  0.00           C
ATOM   2078  O   GLN A 122      67.417  76.572  72.268  1.00  0.00           O
ATOM   2079  N   ASP A 123      66.427  78.262  71.218  1.00  0.00           N
ATOM   2081  CA  ASP A 123      65.267  77.462  70.858  1.00  0.00           C
ATOM   2083  CB  ASP A 123      64.167  78.352  70.228  1.00  0.00           C
ATOM   2086  CG  ASP A 123      63.597  79.352  71.228  1.00  0.00           C
ATOM   2087  OD1 ASP A 123      63.877  79.212  72.448  1.00  0.00           O
ATOM   2088  OD2 ASP A 123      62.757  80.192  70.788  1.00  0.00           O
ATOM   2089  C   ASP A 123      65.577  76.252  69.968  1.00  0.00           C
ATOM   2090  O   ASP A 123      65.037  75.162  70.168  1.00  0.00           O
ATOM   2091  N   MET A 124      66.497  76.382  68.988  1.00  0.00           N
ATOM   2093  CA  MET A 124      67.047  75.242  68.268  1.00  0.00           C
ATOM   2095  CB  MET A 124      68.027  75.702  67.158  1.00  0.00           C
ATOM   2098  CG  MET A 124      67.357  76.562  66.068  1.00  0.00           C
ATOM   2101  SD  MET A 124      68.437  76.872  64.638  1.00  0.00           S
ATOM   2102  CE  MET A 124      69.677  77.942  65.428  1.00  0.00           C
ATOM   2106  C   MET A 124      67.777  74.232  69.158  1.00  0.00           C
ATOM   2107  O   MET A 124      67.577  73.022  69.058  1.00  0.00           O
ATOM   2108  N   ILE A 125      68.597  74.722  70.118  1.00  0.00           N
ATOM   2110  CA  ILE A 125      69.167  73.892  71.158  1.00  0.00           C
ATOM   2112  CB  ILE A 125      70.177  74.672  72.028  1.00  0.00           C
ATOM   2114  CG2 ILE A 125      70.647  73.772  73.178  1.00  0.00           C
ATOM   2118  CG1 ILE A 125      71.387  75.232  71.238  1.00  0.00           C
ATOM   2121  CD  ILE A 125      72.217  76.252  72.018  1.00  0.00           C
ATOM   2125  C   ILE A 125      68.117  73.202  72.048  1.00  0.00           C
ATOM   2126  O   ILE A 125      68.257  72.022  72.338  1.00  0.00           O
ATOM   2127  N   VAL A 126      67.037  73.902  72.478  1.00  0.00           N
ATOM   2129  CA  VAL A 126      65.917  73.352  73.228  1.00  0.00           C
ATOM   2131  CB  VAL A 126      64.937  74.382  73.798  1.00  0.00           C
ATOM   2133  CG1 VAL A 126      63.807  73.692  74.588  1.00  0.00           C
ATOM   2137  CG2 VAL A 126      65.657  75.322  74.788  1.00  0.00           C
ATOM   2141  C   VAL A 126      65.207  72.252  72.488  1.00  0.00           C
ATOM   2142  O   VAL A 126      64.907  71.202  73.058  1.00  0.00           O
ATOM   2143  N   LYS A 127      64.997  72.422  71.168  1.00  0.00           N
ATOM   2145  CA  LYS A 127      64.497  71.352  70.328  1.00  0.00           C
ATOM   2147  CB  LYS A 127      64.197  71.872  68.898  1.00  0.00           C
ATOM   2150  CG  LYS A 127      64.007  70.802  67.828  1.00  0.00           C
ATOM   2153  CD  LYS A 127      62.907  69.792  68.158  1.00  0.00           C
ATOM   2156  CE  LYS A 127      63.107  68.462  67.428  1.00  0.00           C
ATOM   2159  NZ  LYS A 127      62.597  67.362  68.258  1.00  0.00           N
ATOM   2163  C   LYS A 127      65.357  70.092  70.298  1.00  0.00           C
ATOM   2164  O   LYS A 127      64.847  68.992  70.528  1.00  0.00           O
ATOM   2165  N   GLU A 128      66.687  70.222  70.108  1.00  0.00           N
ATOM   2167  CA  GLU A 128      67.597  69.082  70.148  1.00  0.00           C
ATOM   2169  CB  GLU A 128      69.057  69.532  69.938  1.00  0.00           C
ATOM   2172  CG  GLU A 128      69.357  69.952  68.478  1.00  0.00           C
ATOM   2175  CD  GLU A 128      70.827  70.152  68.278  1.00  0.00           C
ATOM   2176  OE1 GLU A 128      71.617  69.192  68.548  1.00  0.00           O
ATOM   2177  OE2 GLU A 128      71.247  71.262  67.858  1.00  0.00           O
ATOM   2178  C   GLU A 128      67.537  68.322  71.458  1.00  0.00           C
ATOM   2179  O   GLU A 128      67.527  67.092  71.518  1.00  0.00           O
ATOM   2180  N   MET A 129      67.487  69.052  72.578  1.00  0.00           N
ATOM   2182  CA  MET A 129      67.497  68.512  73.918  1.00  0.00           C
ATOM   2184  CB  MET A 129      67.627  69.652  74.938  1.00  0.00           C
ATOM   2187  CG  MET A 129      69.057  70.232  74.878  1.00  0.00           C
ATOM   2190  SD  MET A 129      69.437  71.512  76.088  1.00  0.00           S
ATOM   2191  CE  MET A 129      68.047  72.642  75.798  1.00  0.00           C
ATOM   2195  C   MET A 129      66.377  67.542  74.258  1.00  0.00           C
ATOM   2196  O   MET A 129      66.587  66.592  74.998  1.00  0.00           O
ATOM   2197  N   TYR A 130      65.187  67.752  73.688  1.00  0.00           N
ATOM   2199  CA  TYR A 130      64.117  66.762  73.688  1.00  0.00           C
ATOM   2201  CB  TYR A 130      62.857  67.382  73.028  1.00  0.00           C
ATOM   2204  CG  TYR A 130      62.407  68.622  73.748  1.00  0.00           C
ATOM   2205  CD1 TYR A 130      62.107  68.592  75.128  1.00  0.00           C
ATOM   2207  CE1 TYR A 130      61.587  69.722  75.778  1.00  0.00           C
ATOM   2209  CZ  TYR A 130      61.367  70.902  75.068  1.00  0.00           C
ATOM   2210  OH  TYR A 130      60.817  72.022  75.728  1.00  0.00           O
ATOM   2212  CD2 TYR A 130      62.197  69.822  73.058  1.00  0.00           C
ATOM   2214  CE2 TYR A 130      61.667  70.952  73.698  1.00  0.00           C
ATOM   2216  C   TYR A 130      64.437  65.432  72.988  1.00  0.00           C
ATOM   2217  O   TYR A 130      64.227  64.372  73.568  1.00  0.00           O
ATOM   2218  N   ASP A 131      65.017  65.462  71.778  1.00  0.00           N
ATOM   2220  CA  ASP A 131      65.497  64.282  71.088  1.00  0.00           C
ATOM   2222  CB  ASP A 131      65.957  64.672  69.668  1.00  0.00           C
ATOM   2225  CG  ASP A 131      64.847  65.352  68.898  1.00  0.00           C
ATOM   2226  OD1 ASP A 131      63.637  65.062  69.108  1.00  0.00           O
ATOM   2227  OD2 ASP A 131      65.167  66.172  68.018  1.00  0.00           O
ATOM   2228  C   ASP A 131      66.617  63.592  71.868  1.00  0.00           C
ATOM   2229  O   ASP A 131      66.617  62.392  72.138  1.00  0.00           O
ATOM   2230  N   ARG A 132      67.577  64.392  72.378  1.00  0.00           N
ATOM   2232  CA  ARG A 132      68.647  63.962  73.268  1.00  0.00           C
ATOM   2234  CB  ARG A 132      69.617  65.132  73.598  1.00  0.00           C
ATOM   2237  CG  ARG A 132      70.317  65.772  72.378  1.00  0.00           C
ATOM   2240  CD  ARG A 132      71.227  64.842  71.588  1.00  0.00           C
ATOM   2243  NE  ARG A 132      71.497  65.452  70.268  1.00  0.00           N
ATOM   2245  CZ  ARG A 132      70.627  65.472  69.258  1.00  0.00           C
ATOM   2246  NH1 ARG A 132      69.667  64.582  69.138  1.00  0.00           N
ATOM   2249  NH2 ARG A 132      70.787  66.422  68.368  1.00  0.00           N
ATOM   2252  C   ARG A 132      68.177  63.352  74.588  1.00  0.00           C
ATOM   2253  O   ARG A 132      68.797  62.432  75.128  1.00  0.00           O
ATOM   2254  N   ALA A 133      67.117  63.912  75.188  1.00  0.00           N
ATOM   2256  CA  ALA A 133      66.407  63.302  76.298  1.00  0.00           C
ATOM   2258  CB  ALA A 133      65.327  64.262  76.828  1.00  0.00           C
ATOM   2262  C   ALA A 133      65.767  61.962  75.948  1.00  0.00           C
ATOM   2263  O   ALA A 133      65.977  60.982  76.648  1.00  0.00           O
ATOM   2264  N   ALA A 134      65.067  61.872  74.808  1.00  0.00           N
ATOM   2266  CA  ALA A 134      64.467  60.652  74.308  1.00  0.00           C
ATOM   2268  CB  ALA A 134      63.717  60.962  72.998  1.00  0.00           C
ATOM   2272  C   ALA A 134      65.477  59.542  74.088  1.00  0.00           C
ATOM   2273  O   ALA A 134      65.297  58.412  74.528  1.00  0.00           O
ATOM   2274  N   GLU A 135      66.647  59.892  73.488  1.00  0.00           N
ATOM   2276  CA  GLU A 135      67.827  59.042  73.418  1.00  0.00           C
ATOM   2278  CB  GLU A 135      69.077  59.842  72.888  1.00  0.00           C
ATOM   2281  CG  GLU A 135      69.137  60.352  71.418  1.00  0.00           C
ATOM   2284  CD  GLU A 135      70.517  60.902  71.088  1.00  0.00           C
ATOM   2285  OE1 GLU A 135      71.497  60.352  71.658  1.00  0.00           O
ATOM   2286  OE2 GLU A 135      70.667  61.852  70.278  1.00  0.00           O
ATOM   2287  C   GLU A 135      68.277  58.512  74.788  1.00  0.00           C
ATOM   2288  O   GLU A 135      68.557  57.332  74.988  1.00  0.00           O
ATOM   2289  N   GLN A 136      68.357  59.392  75.798  1.00  0.00           N
ATOM   2291  CA  GLN A 136      68.617  59.002  77.168  1.00  0.00           C
ATOM   2293  CB  GLN A 136      68.897  60.212  78.058  1.00  0.00           C
ATOM   2296  CG  GLN A 136      70.237  60.892  77.748  1.00  0.00           C
ATOM   2299  CD  GLN A 136      70.367  62.072  78.698  1.00  0.00           C
ATOM   2300  OE1 GLN A 136      70.397  61.882  79.928  1.00  0.00           O
ATOM   2301  NE2 GLN A 136      70.367  63.302  78.158  1.00  0.00           N
ATOM   2304  C   GLN A 136      67.597  58.122  77.868  1.00  0.00           C
ATOM   2305  O   GLN A 136      67.987  57.232  78.608  1.00  0.00           O
ATOM   2306  N   LEU A 137      66.267  58.352  77.688  1.00  0.00           N
ATOM   2308  CA  LEU A 137      65.237  57.462  78.228  1.00  0.00           C
ATOM   2310  CB  LEU A 137      63.787  57.972  77.968  1.00  0.00           C
ATOM   2313  CG  LEU A 137      63.247  59.022  78.968  1.00  0.00           C
ATOM   2315  CD1 LEU A 137      63.767  60.432  78.708  1.00  0.00           C
ATOM   2319  CD2 LEU A 137      61.717  59.072  78.908  1.00  0.00           C
ATOM   2323  C   LEU A 137      65.347  56.052  77.668  1.00  0.00           C
ATOM   2324  O   LEU A 137      65.267  55.062  78.398  1.00  0.00           O
ATOM   2325  N   ILE A 138      65.577  55.922  76.348  1.00  0.00           N
ATOM   2327  CA  ILE A 138      65.647  54.622  75.698  1.00  0.00           C
ATOM   2329  CB  ILE A 138      65.427  54.792  74.188  1.00  0.00           C
ATOM   2331  CG2 ILE A 138      66.667  55.292  73.428  1.00  0.00           C
ATOM   2335  CG1 ILE A 138      64.797  53.542  73.538  1.00  0.00           C
ATOM   2338  CD  ILE A 138      65.757  52.372  73.358  1.00  0.00           C
ATOM   2342  C   ILE A 138      66.927  53.892  76.088  1.00  0.00           C
ATOM   2343  O   ILE A 138      66.987  52.672  76.198  1.00  0.00           O
ATOM   2344  N   ARG A 139      67.987  54.642  76.438  1.00  0.00           N
ATOM   2346  CA  ARG A 139      69.227  54.132  76.998  1.00  0.00           C
ATOM   2348  CB  ARG A 139      70.297  55.252  77.098  1.00  0.00           C
ATOM   2351  CG  ARG A 139      71.757  54.762  76.948  1.00  0.00           C
ATOM   2354  CD  ARG A 139      72.207  54.482  75.498  1.00  0.00           C
ATOM   2357  NE  ARG A 139      72.407  55.802  74.798  1.00  0.00           N
ATOM   2359  CZ  ARG A 139      71.597  56.322  73.878  1.00  0.00           C
ATOM   2360  NH1 ARG A 139      70.477  55.772  73.468  1.00  0.00           N
ATOM   2363  NH2 ARG A 139      71.977  57.402  73.218  1.00  0.00           N
ATOM   2366  C   ARG A 139      69.047  53.492  78.378  1.00  0.00           C
ATOM   2367  O   ARG A 139      69.757  52.552  78.698  1.00  0.00           O
ATOM   2368  N   LYS A 140      68.077  53.952  79.198  1.00  0.00           N
ATOM   2370  CA  LYS A 140      67.747  53.312  80.478  1.00  0.00           C
ATOM   2372  CB  LYS A 140      66.997  54.282  81.448  1.00  0.00           C
ATOM   2375  CG  LYS A 140      67.897  55.242  82.258  1.00  0.00           C
ATOM   2378  CD  LYS A 140      68.447  56.442  81.468  1.00  0.00           C
ATOM   2381  CE  LYS A 140      69.287  57.392  82.328  1.00  0.00           C
ATOM   2384  NZ  LYS A 140      69.637  58.612  81.578  1.00  0.00           N
ATOM   2388  C   LYS A 140      66.917  52.042  80.338  1.00  0.00           C
ATOM   2389  O   LYS A 140      66.757  51.252  81.258  1.00  0.00           O
ATOM   2390  N   LEU A 141      66.327  51.792  79.158  1.00  0.00           N
ATOM   2392  CA  LEU A 141      65.477  50.632  78.958  1.00  0.00           C
ATOM   2394  CB  LEU A 141      64.737  50.752  77.598  1.00  0.00           C
ATOM   2397  CG  LEU A 141      63.217  50.502  77.688  1.00  0.00           C
ATOM   2399  CD1 LEU A 141      62.617  50.372  76.288  1.00  0.00           C
ATOM   2403  CD2 LEU A 141      62.877  49.272  78.528  1.00  0.00           C
ATOM   2407  C   LEU A 141      66.147  49.262  79.158  1.00  0.00           C
ATOM   2408  O   LEU A 141      65.567  48.412  79.848  1.00  0.00           O
ATOM   2409  N   PRO A 142      67.377  48.972  78.698  1.00  0.00           N
ATOM   2410  CD  PRO A 142      67.957  49.602  77.508  1.00  0.00           C
ATOM   2413  CA  PRO A 142      68.007  47.682  78.968  1.00  0.00           C
ATOM   2415  CB  PRO A 142      69.207  47.592  77.988  1.00  0.00           C
ATOM   2418  CG  PRO A 142      69.347  48.992  77.358  1.00  0.00           C
ATOM   2421  C   PRO A 142      68.407  47.552  80.418  1.00  0.00           C
ATOM   2422  O   PRO A 142      68.327  46.452  80.968  1.00  0.00           O
ATOM   2423  N   SER A 143      68.837  48.632  81.088  1.00  0.00           N
ATOM   2425  CA  SER A 143      69.147  48.572  82.498  1.00  0.00           C
ATOM   2427  CB  SER A 143      69.887  49.812  83.038  1.00  0.00           C
ATOM   2430  OG  SER A 143      69.147  51.022  82.838  1.00  0.00           O
ATOM   2432  C   SER A 143      67.987  48.242  83.418  1.00  0.00           C
ATOM   2433  O   SER A 143      68.157  47.462  84.358  1.00  0.00           O
ATOM   2434  N   ILE A 144      66.767  48.782  83.178  1.00  0.00           N
ATOM   2436  CA  ILE A 144      65.557  48.432  83.918  1.00  0.00           C
ATOM   2438  CB  ILE A 144      64.307  49.182  83.448  1.00  0.00           C
ATOM   2440  CG2 ILE A 144      63.057  48.732  84.248  1.00  0.00           C
ATOM   2444  CG1 ILE A 144      64.447  50.722  83.518  1.00  0.00           C
ATOM   2447  CD  ILE A 144      63.437  51.402  82.588  1.00  0.00           C
ATOM   2451  C   ILE A 144      65.257  46.952  83.798  1.00  0.00           C
ATOM   2452  O   ILE A 144      65.047  46.252  84.788  1.00  0.00           O
ATOM   2453  N   ARG A 145      65.307  46.432  82.558  1.00  0.00           N
ATOM   2455  CA  ARG A 145      65.047  45.052  82.208  1.00  0.00           C
ATOM   2457  CB  ARG A 145      65.117  44.912  80.668  1.00  0.00           C
ATOM   2460  CG  ARG A 145      64.597  43.572  80.098  1.00  0.00           C
ATOM   2463  CD  ARG A 145      63.077  43.352  80.198  1.00  0.00           C
ATOM   2466  NE  ARG A 145      62.717  42.712  81.498  1.00  0.00           N
ATOM   2468  CZ  ARG A 145      62.757  41.402  81.688  1.00  0.00           C
ATOM   2469  NH1 ARG A 145      63.217  40.522  80.808  1.00  0.00           N
ATOM   2472  NH2 ARG A 145      62.297  40.932  82.828  1.00  0.00           N
ATOM   2475  C   ARG A 145      66.027  44.082  82.888  1.00  0.00           C
ATOM   2476  O   ARG A 145      65.657  43.022  83.368  1.00  0.00           O
ATOM   2477  N   ALA A 146      67.307  44.482  82.988  1.00  0.00           N
ATOM   2479  CA  ALA A 146      68.317  43.762  83.728  1.00  0.00           C
ATOM   2481  CB  ALA A 146      69.687  44.282  83.248  1.00  0.00           C
ATOM   2485  C   ALA A 146      68.227  43.842  85.258  1.00  0.00           C
ATOM   2486  O   ALA A 146      68.817  43.022  85.948  1.00  0.00           O
ATOM   2487  N   ALA A 147      67.507  44.832  85.838  1.00  0.00           N
ATOM   2489  CA  ALA A 147      67.197  44.862  87.248  1.00  0.00           C
ATOM   2491  CB  ALA A 147      66.987  46.332  87.688  1.00  0.00           C
ATOM   2495  C   ALA A 147      65.937  44.082  87.598  1.00  0.00           C
ATOM   2496  O   ALA A 147      65.817  43.522  88.688  1.00  0.00           O
ATOM   2497  N   ASP A 148      64.997  44.032  86.648  1.00  0.00           N
ATOM   2499  CA  ASP A 148      63.737  43.332  86.668  1.00  0.00           C
ATOM   2501  CB  ASP A 148      63.027  43.782  85.378  1.00  0.00           C
ATOM   2504  CG  ASP A 148      61.617  43.292  85.328  1.00  0.00           C
ATOM   2505  OD1 ASP A 148      60.957  43.242  86.398  1.00  0.00           O
ATOM   2506  OD2 ASP A 148      61.177  43.022  84.178  1.00  0.00           O
ATOM   2507  C   ASP A 148      63.807  41.792  86.818  1.00  0.00           C
ATOM   2508  O   ASP A 148      62.987  41.152  87.468  1.00  0.00           O
ATOM   2509  N   ILE A 149      64.817  41.152  86.218  1.00  0.00           N
ATOM   2511  CA  ILE A 149      64.987  39.702  86.248  1.00  0.00           C
ATOM   2513  CB  ILE A 149      65.997  39.272  85.178  1.00  0.00           C
ATOM   2515  CG2 ILE A 149      67.447  39.632  85.608  1.00  0.00           C
ATOM   2519  CG1 ILE A 149      65.857  37.782  84.798  1.00  0.00           C
ATOM   2522  CD  ILE A 149      66.637  37.412  83.528  1.00  0.00           C
ATOM   2526  C   ILE A 149      65.387  39.162  87.628  1.00  0.00           C
ATOM   2527  O   ILE A 149      65.217  37.982  87.898  1.00  0.00           O
ATOM   2528  N   ARG A 150      65.887  40.052  88.518  1.00  0.00           N
ATOM   2530  CA  ARG A 150      66.547  39.732  89.778  1.00  0.00           C
ATOM   2532  CB  ARG A 150      67.487  40.892  90.188  1.00  0.00           C
ATOM   2535  CG  ARG A 150      68.517  41.402  89.168  1.00  0.00           C
ATOM   2538  CD  ARG A 150      69.547  42.342  89.818  1.00  0.00           C
ATOM   2541  NE  ARG A 150      70.377  41.532  90.768  1.00  0.00           N
ATOM   2543  CZ  ARG A 150      71.307  42.032  91.568  1.00  0.00           C
ATOM   2544  NH1 ARG A 150      71.697  43.282  91.518  1.00  0.00           N
ATOM   2547  NH2 ARG A 150      71.847  41.272  92.508  1.00  0.00           N
ATOM   2550  C   ARG A 150      65.627  39.502  91.028  1.00  0.00           C
ATOM   2551  OT1 ARG A 150      65.177  38.352  91.258  1.00  0.00           O
ATOM   2552  OT2 ARG A 150      65.457  40.442  91.848  1.00  0.00           O
ATOM   2553  NH3 POPEB 151      31.017  35.162  62.248  1.00  0.00           N
ATOM   2557  C12 POPEB 151      31.487  33.912  62.968  1.00  0.00           C
ATOM   2560  C11 POPEB 151      32.567  33.102  62.228  1.00  0.00           C
ATOM   2563  P   POPEB 151      33.427  30.602  62.288  1.00  0.00           P
ATOM   2564  O13 POPEB 151      33.797  29.592  63.298  1.00  0.00           O
ATOM   2565  O14 POPEB 151      32.507  30.092  61.258  1.00  0.00           O
ATOM   2566  O11 POPEB 151      34.757  31.112  61.608  1.00  0.00           O
ATOM   2567  O12 POPEB 151      32.797  31.892  62.968  1.00  0.00           O
ATOM   2568  C1  POPEB 151      35.117  30.722  60.278  1.00  0.00           C
ATOM   2571  C2  POPEB 151      34.507  31.752  59.298  1.00  0.00           C
ATOM   2573  O21 POPEB 151      34.447  31.322  57.928  1.00  0.00           O
ATOM   2574  C21 POPEB 151      35.547  31.012  57.278  1.00  0.00           C
ATOM   2575  O22 POPEB 151      36.677  31.042  57.708  1.00  0.00           O
ATOM   2576  C22 POPEB 151      35.157  30.732  55.828  1.00  0.00           C
ATOM   2579  C3  POPEB 151      35.167  33.132  59.498  1.00  0.00           C
ATOM   2582  O31 POPEB 151      34.177  34.132  59.158  1.00  0.00           O
ATOM   2583  C31 POPEB 151      34.587  34.942  58.198  1.00  0.00           C
ATOM   2584  O32 POPEB 151      35.567  35.662  58.308  1.00  0.00           O
ATOM   2585  C32 POPEB 151      33.787  34.632  56.948  1.00  0.00           C
ATOM   2588  C23 POPEB 151      35.947  29.552  55.238  1.00  0.00           C
ATOM   2591  C24 POPEB 151      35.697  29.362  53.738  1.00  0.00           C
ATOM   2594  C25 POPEB 151      36.067  30.592  52.888  1.00  0.00           C
ATOM   2597  C26 POPEB 151      35.797  30.412  51.398  1.00  0.00           C
ATOM   2600  C27 POPEB 151      35.667  31.722  50.618  1.00  0.00           C
ATOM   2603  C28 POPEB 151      35.527  31.462  49.108  1.00  0.00           C
ATOM   2606  C29 POPEB 151      34.887  32.642  48.418  1.00  0.00           C
ATOM   2608 0C21 POPEB 151      33.837  32.572  47.578  1.00  0.00           C
ATOM   2610 1C21 POPEB 151      33.207  31.292  47.108  1.00  0.00           C
ATOM   2613 2C21 POPEB 151      32.447  31.412  45.768  1.00  0.00           C
ATOM   2616 3C21 POPEB 151      31.057  32.042  45.908  1.00  0.00           C
ATOM   2619 4C21 POPEB 151      30.197  31.822  44.658  1.00  0.00           C
ATOM   2622 5C21 POPEB 151      28.767  32.362  44.778  1.00  0.00           C
ATOM   2625 6C21 POPEB 151      27.967  31.792  45.958  1.00  0.00           C
ATOM   2628 7C21 POPEB 151      26.457  31.922  45.748  1.00  0.00           C
ATOM   2631 8C21 POPEB 151      25.637  31.292  46.868  1.00  0.00           C
ATOM   2635  C33 POPEB 151      34.127  35.502  55.738  1.00  0.00           C
ATOM   2638  C34 POPEB 151      33.817  34.812  54.408  1.00  0.00           C
ATOM   2641  C35 POPEB 151      33.567  35.832  53.298  1.00  0.00           C
ATOM   2644  C36 POPEB 151      33.127  35.182  51.988  1.00  0.00           C
ATOM   2647  C37 POPEB 151      32.587  36.212  50.988  1.00  0.00           C
ATOM   2650  C38 POPEB 151      31.847  35.542  49.828  1.00  0.00           C
ATOM   2653  C39 POPEB 151      31.067  36.532  48.948  1.00  0.00           C
ATOM   2656 0C31 POPEB 151      29.827  35.852  48.358  1.00  0.00           C
ATOM   2659 1C31 POPEB 151      29.127  36.652  47.268  1.00  0.00           C
ATOM   2662 2C31 POPEB 151      27.737  36.062  46.988  1.00  0.00           C
ATOM   2665 3C31 POPEB 151      27.247  36.292  45.558  1.00  0.00           C
ATOM   2668 4C31 POPEB 151      27.107  37.772  45.178  1.00  0.00           C
ATOM   2671 5C31 POPEB 151      26.507  37.902  43.778  1.00  0.00           C
ATOM   2674 6C31 POPEB 151      26.387  39.332  43.248  1.00  0.00           C
ATOM   2678  NH3 POPEC 152       6.967  67.352  19.188  1.00  0.00           N
ATOM   2682  C12 POPEC 152       7.097  66.482  17.968  1.00  0.00           C
ATOM   2685  C11 POPEC 152       6.317  65.162  18.068  1.00  0.00           C
ATOM   2688  P   POPEC 152       4.037  64.062  18.408  1.00  0.00           P
ATOM   2689  O13 POPEC 152       2.647  64.452  18.048  1.00  0.00           O
ATOM   2690  O14 POPEC 152       4.667  63.062  17.518  1.00  0.00           O
ATOM   2691  O11 POPEC 152       3.977  63.582  19.908  1.00  0.00           O
ATOM   2692  O12 POPEC 152       4.947  65.362  18.448  1.00  0.00           O
ATOM   2693  C1  POPEC 152       4.677  64.172  21.008  1.00  0.00           C
ATOM   2696  C2  POPEC 152       3.847  65.262  21.738  1.00  0.00           C
ATOM   2698  O21 POPEC 152       4.467  65.672  22.968  1.00  0.00           O
ATOM   2699  C21 POPEC 152       5.547  66.432  22.858  1.00  0.00           C
ATOM   2700  O22 POPEC 152       6.097  66.762  21.828  1.00  0.00           O
ATOM   2701  C22 POPEC 152       5.867  66.992  24.248  1.00  0.00           C
ATOM   2704  C3  POPEC 152       2.407  64.772  22.098  1.00  0.00           C
ATOM   2707  O31 POPEC 152       1.437  65.832  21.998  1.00  0.00           O
ATOM   2708  C31 POPEC 152       1.347  66.792  22.958  1.00  0.00           C
ATOM   2709  O32 POPEC 152       1.013  67.942  22.698  1.00  0.00           O
ATOM   2710  C32 POPEC 152       1.567  66.272  24.378  1.00  0.00           C
ATOM   2713  C23 POPEC 152       7.377  67.192  24.508  1.00  0.00           C
ATOM   2716  C24 POPEC 152       7.647  67.742  25.918  1.00  0.00           C
ATOM   2719  C25 POPEC 152       7.267  69.222  26.058  1.00  0.00           C
ATOM   2722  C26 POPEC 152       7.137  69.722  27.498  1.00  0.00           C
ATOM   2725  C27 POPEC 152       6.747  71.212  27.548  1.00  0.00           C
ATOM   2728  C28 POPEC 152       6.247  71.622  28.938  1.00  0.00           C
ATOM   2731  C29 POPEC 152       6.017  73.112  29.028  1.00  0.00           C
ATOM   2733 0C21 POPEC 152       5.027  73.732  29.698  1.00  0.00           C
ATOM   2735 1C21 POPEC 152       3.957  73.082  30.538  1.00  0.00           C
ATOM   2738 2C21 POPEC 152       3.867  73.672  31.958  1.00  0.00           C
ATOM   2741 3C21 POPEC 152       2.947  72.812  32.848  1.00  0.00           C
ATOM   2744 4C21 POPEC 152       2.487  73.512  34.138  1.00  0.00           C
ATOM   2747 5C21 POPEC 152       3.577  73.622  35.208  1.00  0.00           C
ATOM   2750 6C21 POPEC 152       3.117  74.512  36.368  1.00  0.00           C
ATOM   2753 7C21 POPEC 152       4.137  74.622  37.508  1.00  0.00           C
ATOM   2756 8C21 POPEC 152       3.747  75.672  38.558  1.00  0.00           C
ATOM   2760  C33 POPEC 152       1.347  67.352  25.478  1.00  0.00           C
ATOM   2763  C34 POPEC 152       1.727  66.832  26.868  1.00  0.00           C
ATOM   2766  C35 POPEC 152       1.847  67.912  27.948  1.00  0.00           C
ATOM   2769  C36 POPEC 152       0.493  68.422  28.458  1.00  0.00           C
ATOM   2772  C37 POPEC 152       0.583  69.502  29.558  1.00  0.00           C
ATOM   2775  C38 POPEC 152       0.913  68.982  30.968  1.00  0.00           C
ATOM   2778  C39 POPEC 152      -0.207  68.112  31.558  1.00  0.00           C
ATOM   2781 0C31 POPEC 152      -0.527  68.362  33.048  1.00  0.00           C
ATOM   2784 1C31 POPEC 152      -1.167  69.742  33.298  1.00  0.00           C
ATOM   2787 2C31 POPEC 152      -1.797  69.892  34.698  1.00  0.00           C
ATOM   2790 3C31 POPEC 152      -0.767  69.902  35.838  1.00  0.00           C
ATOM   2793 4C31 POPEC 152      -1.397  70.302  37.188  1.00  0.00           C
ATOM   2796 5C31 POPEC 152      -0.387  70.282  38.338  1.00  0.00           C
ATOM   2799 6C31 POPEC 152      -0.997  70.732  39.668  1.00  0.00           C
ATOM   2803  NH3 POPED 153       1.113  79.872  14.678  1.00  0.00           N
ATOM   2807  C12 POPED 153       2.167  80.912  14.898  1.00  0.00           C
ATOM   2810  C11 POPED 153       3.497  80.492  14.258  1.00  0.00           C
ATOM   2813  P   POPED 153       5.367  81.322  15.858  1.00  0.00           P
ATOM   2814  O13 POPED 153       5.707  79.902  16.118  1.00  0.00           O
ATOM   2815  O14 POPED 153       6.477  82.312  15.798  1.00  0.00           O
ATOM   2816  O11 POPED 153       4.377  81.772  16.998  1.00  0.00           O
ATOM   2817  O12 POPED 153       4.517  81.442  14.538  1.00  0.00           O
ATOM   2818  C1  POPED 153       3.937  80.922  18.078  1.00  0.00           C
ATOM   2821  C2  POPED 153       4.757  81.062  19.408  1.00  0.00           C
ATOM   2823  O21 POPED 153       3.937  81.482  20.528  1.00  0.00           O
ATOM   2824  C21 POPED 153       3.247  80.492  21.078  1.00  0.00           C
ATOM   2825  O22 POPED 153       2.937  79.452  20.518  1.00  0.00           O
ATOM   2826  C22 POPED 153       2.977  80.802  22.548  1.00  0.00           C
ATOM   2829  C3  POPED 153       5.987  82.022  19.368  1.00  0.00           C
ATOM   2832  O31 POPED 153       7.227  81.332  19.658  1.00  0.00           O
ATOM   2833  C31 POPED 153       7.577  81.342  20.958  1.00  0.00           C
ATOM   2834  O32 POPED 153       6.907  81.792  21.858  1.00  0.00           O
ATOM   2835  C32 POPED 153       9.007  80.772  21.078  1.00  0.00           C
ATOM   2838  C23 POPED 153       4.067  80.192  23.458  1.00  0.00           C
ATOM   2841  C24 POPED 153       4.597  81.152  24.538  1.00  0.00           C
ATOM   2844  C25 POPED 153       3.637  81.392  25.708  1.00  0.00           C
ATOM   2847  C26 POPED 153       4.377  81.932  26.948  1.00  0.00           C
ATOM   2850  C27 POPED 153       3.437  82.242  28.118  1.00  0.00           C
ATOM   2853  C28 POPED 153       4.187  82.512  29.428  1.00  0.00           C
ATOM   2856  C29 POPED 153       3.277  83.142  30.458  1.00  0.00           C
ATOM   2858 0C21 POPED 153       3.187  82.862  31.778  1.00  0.00           C
ATOM   2860 1C21 POPED 153       4.007  81.862  32.558  1.00  0.00           C
ATOM   2863 2C21 POPED 153       3.107  80.852  33.298  1.00  0.00           C
ATOM   2866 3C21 POPED 153       3.917  79.922  34.208  1.00  0.00           C
ATOM   2869 4C21 POPED 153       3.137  78.702  34.738  1.00  0.00           C
ATOM   2872 5C21 POPED 153       1.757  79.052  35.318  1.00  0.00           C
ATOM   2875 6C21 POPED 153       1.153  77.872  36.098  1.00  0.00           C
ATOM   2878 7C21 POPED 153      -0.307  78.082  36.508  1.00  0.00           C
ATOM   2881 8C21 POPED 153      -0.847  76.942  37.368  1.00  0.00           C
ATOM   2885  C33 POPED 153       9.687  81.042  22.448  1.00  0.00           C
ATOM   2888  C34 POPED 153       9.617  79.902  23.458  1.00  0.00           C
ATOM   2891  C35 POPED 153      10.417  80.262  24.728  1.00  0.00           C
ATOM   2894  C36 POPED 153      10.527  79.122  25.748  1.00  0.00           C
ATOM   2897  C37 POPED 153      11.177  79.592  27.058  1.00  0.00           C
ATOM   2900  C38 POPED 153      11.447  78.462  28.058  1.00  0.00           C
ATOM   2903  C39 POPED 153      12.287  78.942  29.248  1.00  0.00           C
ATOM   2906 0C31 POPED 153      12.607  77.822  30.238  1.00  0.00           C
ATOM   2909 1C31 POPED 153      13.457  78.292  31.418  1.00  0.00           C
ATOM   2912 2C31 POPED 153      13.627  77.222  32.498  1.00  0.00           C
ATOM   2915 3C31 POPED 153      12.377  77.012  33.358  1.00  0.00           C
ATOM   2918 4C31 POPED 153      12.577  75.952  34.438  1.00  0.00           C
ATOM   2921 5C31 POPED 153      11.337  75.802  35.328  1.00  0.00           C
ATOM   2924 6C31 POPED 153      11.497  74.822  36.488  1.00  0.00           C
ATOM   2928  NH3 POPEE 154      50.587 129.482  19.088  1.00  0.00           N
ATOM   2932  C12 POPEE 154      51.507 130.672  18.958  1.00  0.00           C
ATOM   2935  C11 POPEE 154      52.577 130.482  17.858  1.00  0.00           C
ATOM   2938  P   POPEE 154      53.387 128.032  18.288  1.00  0.00           P
ATOM   2939  O13 POPEE 154      52.267 127.672  17.398  1.00  0.00           O
ATOM   2940  O14 POPEE 154      54.677 127.332  18.138  1.00  0.00           O
ATOM   2941  O11 POPEE 154      52.807 127.822  19.748  1.00  0.00           O
ATOM   2942  O12 POPEE 154      53.617 129.592  18.278  1.00  0.00           O
ATOM   2943  C1  POPEE 154      53.777 127.582  20.778  1.00  0.00           C
ATOM   2946  C2  POPEE 154      53.137 127.012  22.078  1.00  0.00           C
ATOM   2948  O21 POPEE 154      52.557 127.992  22.978  1.00  0.00           O
ATOM   2949  C21 POPEE 154      53.427 128.762  23.608  1.00  0.00           C
ATOM   2950  O22 POPEE 154      54.567 129.012  23.228  1.00  0.00           O
ATOM   2951  C22 POPEE 154      52.877 129.252  24.938  1.00  0.00           C
ATOM   2954  C3  POPEE 154      54.167 126.072  22.798  1.00  0.00           C
ATOM   2957  O31 POPEE 154      53.717 125.612  24.088  1.00  0.00           O
ATOM   2958  C31 POPEE 154      52.797 124.672  24.018  1.00  0.00           C
ATOM   2959  O32 POPEE 154      52.167 124.342  23.018  1.00  0.00           O
ATOM   2960  C32 POPEE 154      52.577 124.032  25.388  1.00  0.00           C
ATOM   2963  C23 POPEE 154      54.047 129.262  25.948  1.00  0.00           C
ATOM   2966  C24 POPEE 154      53.697 129.712  27.368  1.00  0.00           C
ATOM   2969  C25 POPEE 154      54.987 129.832  28.178  1.00  0.00           C
ATOM   2972  C26 POPEE 154      54.807 130.132  29.668  1.00  0.00           C
ATOM   2975  C27 POPEE 154      56.157 130.332  30.368  1.00  0.00           C
ATOM   2978  C28 POPEE 154      56.027 130.792  31.828  1.00  0.00           C
ATOM   2981  C29 POPEE 154      55.797 129.662  32.788  1.00  0.00           C
ATOM   2983 0C21 POPEE 154      56.227 129.632  34.068  1.00  0.00           C
ATOM   2985 1C21 POPEE 154      56.957 130.742  34.778  1.00  0.00           C
ATOM   2988 2C21 POPEE 154      56.307 131.082  36.138  1.00  0.00           C
ATOM   2991 3C21 POPEE 154      56.917 132.336  36.778  1.00  0.00           C
ATOM   2994 4C21 POPEE 154      56.177 132.806  38.038  1.00  0.00           C
ATOM   2997 5C21 POPEE 154      56.337 131.876  39.258  1.00  0.00           C
ATOM   3000 6C21 POPEE 154      57.717 131.956  39.928  1.00  0.00           C
ATOM   3003 7C21 POPEE 154      57.847 130.972  41.088  1.00  0.00           C
ATOM   3006 8C21 POPEE 154      59.247 130.882  41.698  1.00  0.00           C
ATOM   3010  C33 POPEE 154      51.127 123.522  25.528  1.00  0.00           C
ATOM   3013  C34 POPEE 154      50.867 122.722  26.818  1.00  0.00           C
ATOM   3016  C35 POPEE 154      51.307 123.482  28.068  1.00  0.00           C
ATOM   3019  C36 POPEE 154      50.637 123.052  29.378  1.00  0.00           C
ATOM   3022  C37 POPEE 154      51.207 123.872  30.548  1.00  0.00           C
ATOM   3025  C38 POPEE 154      50.247 124.062  31.738  1.00  0.00           C
ATOM   3028  C39 POPEE 154      50.807 125.072  32.748  1.00  0.00           C
ATOM   3031 0C31 POPEE 154      49.797 125.452  33.828  1.00  0.00           C
ATOM   3034 1C31 POPEE 154      50.297 126.522  34.808  1.00  0.00           C
ATOM   3037 2C31 POPEE 154      50.877 125.972  36.128  1.00  0.00           C
ATOM   3040 3C31 POPEE 154      52.117 125.092  35.948  1.00  0.00           C
ATOM   3043 4C31 POPEE 154      52.687 124.562  37.268  1.00  0.00           C
ATOM   3046 5C31 POPEE 154      53.977 125.272  37.698  1.00  0.00           C
ATOM   3049 6C31 POPEE 154      54.667 124.612  38.898  1.00  0.00           C
ATOM   3053  NH3 POPEF 155      27.717  81.112  20.848  1.00  0.00           N
ATOM   3057  C12 POPEF 155      26.357  80.582  21.218  1.00  0.00           C
ATOM   3060  C11 POPEF 155      26.067  79.282  20.448  1.00  0.00           C
ATOM   3063  P   POPEF 155      24.467  77.262  20.248  1.00  0.00           P
ATOM   3064  O13 POPEF 155      25.407  77.002  19.138  1.00  0.00           O
ATOM   3065  O14 POPEF 155      23.007  77.152  19.988  1.00  0.00           O
ATOM   3066  O11 POPEF 155      24.857  76.242  21.398  1.00  0.00           O
ATOM   3067  O12 POPEF 155      24.827  78.692  20.858  1.00  0.00           O
ATOM   3068  C1  POPEF 155      25.307  76.642  22.698  1.00  0.00           C
ATOM   3071  C2  POPEF 155      25.107  75.532  23.768  1.00  0.00           C
ATOM   3073  O21 POPEF 155      25.307  76.112  25.078  1.00  0.00           O
ATOM   3074  C21 POPEF 155      24.447  75.682  25.998  1.00  0.00           C
ATOM   3075  O22 POPEF 155      23.467  75.002  25.788  1.00  0.00           O
ATOM   3076  C22 POPEF 155      24.937  76.112  27.388  1.00  0.00           C
ATOM   3079  C3  POPEF 155      26.087  74.342  23.588  1.00  0.00           C
ATOM   3082  O31 POPEF 155      25.707  73.182  24.378  1.00  0.00           O
ATOM   3083  C31 POPEF 155      24.857  72.372  23.708  1.00  0.00           C
ATOM   3084  O32 POPEF 155      24.497  72.572  22.568  1.00  0.00           O
ATOM   3085  C32 POPEF 155      24.407  71.172  24.548  1.00  0.00           C
ATOM   3088  C23 POPEF 155      23.907  75.832  28.508  1.00  0.00           C
ATOM   3091  C24 POPEF 155      24.387  76.362  29.878  1.00  0.00           C
ATOM   3094  C25 POPEF 155      23.477  75.962  31.058  1.00  0.00           C
ATOM   3097  C26 POPEF 155      22.627  77.152  31.528  1.00  0.00           C
ATOM   3100  C27 POPEF 155      21.637  76.842  32.648  1.00  0.00           C
ATOM   3103  C28 POPEF 155      22.097  77.442  33.998  1.00  0.00           C
ATOM   3106  C29 POPEF 155      21.057  77.232  35.068  1.00  0.00           C
ATOM   3108 0C21 POPEF 155      20.647  78.132  35.988  1.00  0.00           C
ATOM   3110 1C21 POPEF 155      21.207  79.512  36.218  1.00  0.00           C
ATOM   3113 2C21 POPEF 155      21.317  79.842  37.728  1.00  0.00           C
ATOM   3116 3C21 POPEF 155      20.127  80.642  38.308  1.00  0.00           C
ATOM   3119 4C21 POPEF 155      18.727  80.062  38.048  1.00  0.00           C
ATOM   3122 5C21 POPEF 155      17.587  81.032  38.428  1.00  0.00           C
ATOM   3125 6C21 POPEF 155      17.557  81.422  39.918  1.00  0.00           C
ATOM   3128 7C21 POPEF 155      16.707  82.662  40.218  1.00  0.00           C
ATOM   3131 8C21 POPEF 155      16.697  83.012  41.708  1.00  0.00           C
ATOM   3135  C33 POPEF 155      24.217  71.492  26.048  1.00  0.00           C
ATOM   3138  C34 POPEF 155      23.537  70.352  26.828  1.00  0.00           C
ATOM   3141  C35 POPEF 155      23.957  70.322  28.318  1.00  0.00           C
ATOM   3144  C36 POPEF 155      22.817  70.492  29.328  1.00  0.00           C
ATOM   3147  C37 POPEF 155      22.547  71.962  29.678  1.00  0.00           C
ATOM   3150  C38 POPEF 155      21.427  72.152  30.718  1.00  0.00           C
ATOM   3153  C39 POPEF 155      21.767  71.542  32.078  1.00  0.00           C
ATOM   3156 0C31 POPEF 155      20.817  71.972  33.198  1.00  0.00           C
ATOM   3159 1C31 POPEF 155      21.097  71.212  34.508  1.00  0.00           C
ATOM   3162 2C31 POPEF 155      20.537  71.892  35.768  1.00  0.00           C
ATOM   3165 3C31 POPEF 155      21.357  73.112  36.218  1.00  0.00           C
ATOM   3168 4C31 POPEF 155      20.937  73.612  37.608  1.00  0.00           C
ATOM   3171 5C31 POPEF 155      21.757  74.812  38.108  1.00  0.00           C
ATOM   3174 6C31 POPEF 155      21.407  75.242  39.528  1.00  0.00           C
ATOM   3178  NH3 POPEG 156      60.927 106.372  21.288  1.00  0.00           N
ATOM   3182  C12 POPEG 156      60.397 104.962  21.338  1.00  0.00           C
ATOM   3185  C11 POPEG 156      59.337 104.802  22.428  1.00  0.00           C
ATOM   3188  P   POPEG 156      57.247 106.172  23.278  1.00  0.00           P
ATOM   3189  O13 POPEG 156      56.667 107.422  22.748  1.00  0.00           O
ATOM   3190  O14 POPEG 156      56.297 105.052  23.518  1.00  0.00           O
ATOM   3191  O11 POPEG 156      58.207 106.382  24.518  1.00  0.00           O
ATOM   3192  O12 POPEG 156      58.297 105.742  22.178  1.00  0.00           O
ATOM   3193  C1  POPEG 156      58.067 105.622  25.718  1.00  0.00           C
ATOM   3196  C2  POPEG 156      57.067 106.312  26.698  1.00  0.00           C
ATOM   3198  O21 POPEG 156      57.617 107.522  27.258  1.00  0.00           O
ATOM   3199  C21 POPEG 156      58.597 107.392  28.128  1.00  0.00           C
ATOM   3200  O22 POPEG 156      59.127 106.352  28.498  1.00  0.00           O
ATOM   3201  C22 POPEG 156      58.967 108.782  28.648  1.00  0.00           C
ATOM   3204  C3  POPEG 156      56.457 105.352  27.778  1.00  0.00           C
ATOM   3207  O31 POPEG 156      55.157 105.772  28.248  1.00  0.00           O
ATOM   3208  C31 POPEG 156      55.107 106.712  29.178  1.00  0.00           C
ATOM   3209  O32 POPEG 156      56.047 107.342  29.618  1.00  0.00           O
ATOM   3210  C32 POPEG 156      53.657 106.852  29.648  1.00  0.00           C
ATOM   3213  C23 POPEG 156      60.187 108.812  29.598  1.00  0.00           C
ATOM   3216  C24 POPEG 156      59.957 108.232  30.998  1.00  0.00           C
ATOM   3219  C25 POPEG 156      58.757 108.872  31.718  1.00  0.00           C
ATOM   3222  C26 POPEG 156      58.797 108.782  33.248  1.00  0.00           C
ATOM   3225  C27 POPEG 156      58.487 110.142  33.888  1.00  0.00           C
ATOM   3228  C28 POPEG 156      58.367 110.092  35.418  1.00  0.00           C
ATOM   3231  C29 POPEG 156      57.527 111.252  35.918  1.00  0.00           C
ATOM   3233 0C21 POPEG 156      57.707 111.992  37.028  1.00  0.00           C
ATOM   3235 1C21 POPEG 156      58.807 111.842  38.048  1.00  0.00           C
ATOM   3238 2C21 POPEG 156      58.337 111.132  39.328  1.00  0.00           C
ATOM   3241 3C21 POPEG 156      57.257 111.892  40.128  1.00  0.00           C
ATOM   3244 4C21 POPEG 156      57.247 111.442  41.598  1.00  0.00           C
ATOM   3247 5C21 POPEG 156      56.007 111.872  42.388  1.00  0.00           C
ATOM   3250 6C21 POPEG 156      56.147 111.552  43.878  1.00  0.00           C
ATOM   3253 7C21 POPEG 156      54.917 111.942  44.708  1.00  0.00           C
ATOM   3256 8C21 POPEG 156      55.077 111.592  46.188  1.00  0.00           C
ATOM   3260  C33 POPEG 156      53.467 106.622  31.168  1.00  0.00           C
ATOM   3263  C34 POPEG 156      51.977 106.582  31.528  1.00  0.00           C
ATOM   3266  C35 POPEG 156      51.637 106.152  32.958  1.00  0.00           C
ATOM   3269  C36 POPEG 156      52.057 107.182  34.008  1.00  0.00           C
ATOM   3272  C37 POPEG 156      51.447 106.912  35.388  1.00  0.00           C
ATOM   3275  C38 POPEG 156      51.797 105.512  35.918  1.00  0.00           C
ATOM   3278  C39 POPEG 156      51.137 105.232  37.278  1.00  0.00           C
ATOM   3281 0C31 POPEG 156      51.867 105.892  38.448  1.00  0.00           C
ATOM   3284 1C31 POPEG 156      51.207 105.542  39.778  1.00  0.00           C
ATOM   3287 2C31 POPEG 156      52.077 105.882  40.988  1.00  0.00           C
ATOM   3290 3C31 POPEG 156      51.567 105.272  42.308  1.00  0.00           C
ATOM   3293 4C31 POPEG 156      50.387 106.022  42.958  1.00  0.00           C
ATOM   3296 5C31 POPEG 156      48.997 105.502  42.548  1.00  0.00           C
ATOM   3299 6C31 POPEG 156      47.867 106.172  43.338  1.00  0.00           C
ATOM   3303  NH3 POPEH 157      92.667  12.742  18.848  1.00  0.00           N
ATOM   3307  C12 POPEH 157      93.707  13.822  18.868  1.00  0.00           C
ATOM   3310  C11 POPEH 157      93.487  14.962  17.848  1.00  0.00           C
ATOM   3313  P   POPEH 157      94.427  17.402  17.788  1.00  0.00           P
ATOM   3314  O13 POPEH 157      95.677  18.122  18.068  1.00  0.00           O
ATOM   3315  O14 POPEH 157      93.707  17.772  16.558  1.00  0.00           O
ATOM   3316  O11 POPEH 157      93.477  17.592  19.038  1.00  0.00           O
ATOM   3317  O12 POPEH 157      94.657  15.812  17.798  1.00  0.00           O
ATOM   3318  C1  POPEH 157      93.917  17.122  20.328  1.00  0.00           C
ATOM   3321  C2  POPEH 157      94.437  18.252  21.258  1.00  0.00           C
ATOM   3323  O21 POPEH 157      94.197  17.962  22.648  1.00  0.00           O
ATOM   3324  C21 POPEH 157      92.947  17.992  23.058  1.00  0.00           C
ATOM   3325  O22 POPEH 157      91.947  17.952  22.348  1.00  0.00           O
ATOM   3326  C22 POPEH 157      92.917  18.202  24.568  1.00  0.00           C
ATOM   3329  C3  POPEH 157      93.907  19.672  20.848  1.00  0.00           C
ATOM   3332  O31 POPEH 157      93.927  20.622  21.928  1.00  0.00           O
ATOM   3333  C31 POPEH 157      95.087  21.222  22.138  1.00  0.00           C
ATOM   3334  O32 POPEH 157      96.067  21.122  21.418  1.00  0.00           O
ATOM   3335  C32 POPEH 157      94.997  22.082  23.398  1.00  0.00           C
ATOM   3338  C23 POPEH 157      91.477  18.102  25.138  1.00  0.00           C
ATOM   3341  C24 POPEH 157      91.417  18.542  26.608  1.00  0.00           C
ATOM   3344  C25 POPEH 157      91.347  20.062  26.788  1.00  0.00           C
ATOM   3347  C26 POPEH 157      91.487  20.472  28.258  1.00  0.00           C
ATOM   3350  C27 POPEH 157      91.157  21.952  28.528  1.00  0.00           C
ATOM   3353  C28 POPEH 157      91.467  22.402  29.968  1.00  0.00           C
ATOM   3356  C29 POPEH 157      90.717  21.612  31.008  1.00  0.00           C
ATOM   3358 0C21 POPEH 157      91.217  20.652  31.808  1.00  0.00           C
ATOM   3360 1C21 POPEH 157      92.627  20.122  31.898  1.00  0.00           C
ATOM   3363 2C21 POPEH 157      93.177  20.242  33.338  1.00  0.00           C
ATOM   3366 3C21 POPEH 157      92.467  19.312  34.338  1.00  0.00           C
ATOM   3369 4C21 POPEH 157      92.647  19.682  35.818  1.00  0.00           C
ATOM   3372 5C21 POPEH 157      94.077  19.562  36.368  1.00  0.00           C
ATOM   3375 6C21 POPEH 157      94.067  19.732  37.898  1.00  0.00           C
ATOM   3378 7C21 POPEH 157      95.457  19.732  38.548  1.00  0.00           C
ATOM   3381 8C21 POPEH 157      95.377  19.752  40.078  1.00  0.00           C
ATOM   3385  C33 POPEH 157      96.367  22.312  24.098  1.00  0.00           C
ATOM   3388  C34 POPEH 157      96.247  22.742  25.578  1.00  0.00           C
ATOM   3391  C35 POPEH 157      95.457  21.752  26.448  1.00  0.00           C
ATOM   3394  C36 POPEH 157      95.877  21.682  27.918  1.00  0.00           C
ATOM   3397  C37 POPEH 157      95.497  22.882  28.808  1.00  0.00           C
ATOM   3400  C38 POPEH 157      95.827  22.552  30.278  1.00  0.00           C
ATOM   3403  C39 POPEH 157      95.447  23.622  31.318  1.00  0.00           C
ATOM   3406 0C31 POPEH 157      95.697  23.102  32.738  1.00  0.00           C
ATOM   3409 1C31 POPEH 157      95.347  24.082  33.868  1.00  0.00           C
ATOM   3412 2C31 POPEH 157      95.387  23.402  35.238  1.00  0.00           C
ATOM   3415 3C31 POPEH 157      95.147  24.352  36.418  1.00  0.00           C
ATOM   3418 4C31 POPEH 157      95.047  23.602  37.758  1.00  0.00           C
ATOM   3421 5C31 POPEH 157      94.407  24.442  38.878  1.00  0.00           C
ATOM   3424 6C31 POPEH 157      94.147  23.632  40.158  1.00  0.00           C
ATOM   3428  NH3 POPEI 158      29.927  65.592  20.888  1.00  0.00           N
ATOM   3432  C12 POPEI 158      28.737  66.152  20.128  1.00  0.00           C
ATOM   3435  C11 POPEI 158      27.377  65.932  20.838  1.00  0.00           C
ATOM   3438  P   POPEI 158      24.817  65.772  20.488  1.00  0.00           P
ATOM   3439  O13 POPEI 158      23.767  66.102  19.488  1.00  0.00           O
ATOM   3440  O14 POPEI 158      24.837  64.382  21.018  1.00  0.00           O
ATOM   3441  O11 POPEI 158      24.717  66.772  21.688  1.00  0.00           O
ATOM   3442  O12 POPEI 158      26.277  66.102  19.938  1.00  0.00           O
ATOM   3443  C1  POPEI 158      24.367  66.302  22.988  1.00  0.00           C
ATOM   3446  C2  POPEI 158      22.827  66.102  23.128  1.00  0.00           C
ATOM   3448  O21 POPEI 158      22.367  66.582  24.408  1.00  0.00           O
ATOM   3449  C21 POPEI 158      22.837  65.972  25.478  1.00  0.00           C
ATOM   3450  O22 POPEI 158      23.687  65.102  25.528  1.00  0.00           O
ATOM   3451  C22 POPEI 158      22.127  66.582  26.678  1.00  0.00           C
ATOM   3454  C3  POPEI 158      22.347  64.642  22.828  1.00  0.00           C
ATOM   3457  O31 POPEI 158      21.047  64.392  23.388  1.00  0.00           O
ATOM   3458  C31 POPEI 158      20.037  64.922  22.738  1.00  0.00           C
ATOM   3459  O32 POPEI 158      20.057  65.502  21.678  1.00  0.00           O
ATOM   3460  C32 POPEI 158      18.787  64.672  23.568  1.00  0.00           C
ATOM   3463  C23 POPEI 158      21.937  65.562  27.808  1.00  0.00           C
ATOM   3466  C24 POPEI 158      20.877  66.042  28.798  1.00  0.00           C
ATOM   3469  C25 POPEI 158      21.047  65.522  30.228  1.00  0.00           C
ATOM   3472  C26 POPEI 158      19.697  65.262  30.898  1.00  0.00           C
ATOM   3475  C27 POPEI 158      19.807  65.052  32.418  1.00  0.00           C
ATOM   3478  C28 POPEI 158      18.607  64.282  33.008  1.00  0.00           C
ATOM   3481  C29 POPEI 158      17.277  65.002  32.928  1.00  0.00           C
ATOM   3483 0C21 POPEI 158      16.237  64.812  33.768  1.00  0.00           C
ATOM   3485 1C21 POPEI 158      16.207  63.822  34.908  1.00  0.00           C
ATOM   3488 2C21 POPEI 158      16.317  64.482  36.288  1.00  0.00           C
ATOM   3491 3C21 POPEI 158      14.997  65.042  36.858  1.00  0.00           C
ATOM   3494 4C21 POPEI 158      15.277  65.782  38.178  1.00  0.00           C
ATOM   3497 5C21 POPEI 158      14.067  66.022  39.098  1.00  0.00           C
ATOM   3500 6C21 POPEI 158      13.557  64.742  39.778  1.00  0.00           C
ATOM   3503 7C21 POPEI 158      12.607  64.972  40.978  1.00  0.00           C
ATOM   3506 8C21 POPEI 158      12.247  63.682  41.728  1.00  0.00           C
ATOM   3510  C33 POPEI 158      17.907  65.912  23.758  1.00  0.00           C
ATOM   3513  C34 POPEI 158      16.807  65.542  24.748  1.00  0.00           C
ATOM   3516  C35 POPEI 158      17.167  65.622  26.228  1.00  0.00           C
ATOM   3519  C36 POPEI 158      16.627  64.402  27.008  1.00  0.00           C
ATOM   3522  C37 POPEI 158      17.117  64.402  28.458  1.00  0.00           C
ATOM   3525  C38 POPEI 158      16.497  63.312  29.348  1.00  0.00           C
ATOM   3528  C39 POPEI 158      15.107  63.652  29.898  1.00  0.00           C
ATOM   3531 0C31 POPEI 158      14.697  62.652  30.988  1.00  0.00           C
ATOM   3534 1C31 POPEI 158      13.277  62.822  31.548  1.00  0.00           C
ATOM   3537 2C31 POPEI 158      13.207  62.412  33.028  1.00  0.00           C
ATOM   3540 3C31 POPEI 158      11.807  62.102  33.548  1.00  0.00           C
ATOM   3543 4C31 POPEI 158      11.837  61.772  35.048  1.00  0.00           C
ATOM   3546 5C31 POPEI 158      10.467  61.402  35.618  1.00  0.00           C
ATOM   3549 6C31 POPEI 158      10.527  61.022  37.108  1.00  0.00           C
ATOM   3553  NH3 POPEJ 159     118.697  74.732  59.608  1.00  0.00           N
ATOM   3557  C12 POPEJ 159     117.297  74.182  59.548  1.00  0.00           C
ATOM   3560  C11 POPEJ 159     116.607  74.072  60.918  1.00  0.00           C
ATOM   3563  P   POPEJ 159     115.067  71.962  60.548  1.00  0.00           P
ATOM   3564  O13 POPEJ 159     116.337  71.212  60.758  1.00  0.00           O
ATOM   3565  O14 POPEJ 159     113.887  71.562  61.358  1.00  0.00           O
ATOM   3566  O11 POPEJ 159     114.737  71.912  58.998  1.00  0.00           O
ATOM   3567  O12 POPEJ 159     115.307  73.512  60.788  1.00  0.00           O
ATOM   3568  C1  POPEJ 159     113.407  72.162  58.538  1.00  0.00           C
ATOM   3571  C2  POPEJ 159     113.457  72.652  57.078  1.00  0.00           C
ATOM   3573  O21 POPEJ 159     112.167  73.132  56.638  1.00  0.00           O
ATOM   3574  C21 POPEJ 159     111.267  72.232  56.218  1.00  0.00           C
ATOM   3575  O22 POPEJ 159     111.287  71.032  56.428  1.00  0.00           O
ATOM   3576  C22 POPEJ 159     110.237  72.922  55.328  1.00  0.00           C
ATOM   3579  C3  POPEJ 159     114.107  71.602  56.118  1.00  0.00           C
ATOM   3582  O31 POPEJ 159     113.887  71.992  54.738  1.00  0.00           O
ATOM   3583  C31 POPEJ 159     114.677  72.982  54.358  1.00  0.00           C
ATOM   3584  O32 POPEJ 159     115.677  73.362  54.938  1.00  0.00           O
ATOM   3585  C32 POPEJ 159     114.017  73.742  53.198  1.00  0.00           C
ATOM   3588  C23 POPEJ 159     108.767  72.752  55.788  1.00  0.00           C
ATOM   3591  C24 POPEJ 159     107.757  73.382  54.798  1.00  0.00           C
ATOM   3594  C25 POPEJ 159     107.577  72.562  53.508  1.00  0.00           C
ATOM   3597  C26 POPEJ 159     106.667  73.232  52.468  1.00  0.00           C
ATOM   3600  C27 POPEJ 159     106.317  72.282  51.308  1.00  0.00           C
ATOM   3603  C28 POPEJ 159     106.007  73.022  49.988  1.00  0.00           C
ATOM   3606  C29 POPEJ 159     105.607  72.062  48.898  1.00  0.00           C
ATOM   3608 0C21 POPEJ 159     105.317  72.402  47.628  1.00  0.00           C
ATOM   3610 1C21 POPEJ 159     105.337  73.792  47.038  1.00  0.00           C
ATOM   3613 2C21 POPEJ 159     106.157  73.862  45.728  1.00  0.00           C
ATOM   3616 3C21 POPEJ 159     107.607  73.402  45.898  1.00  0.00           C
ATOM   3619 4C21 POPEJ 159     108.567  73.922  44.808  1.00  0.00           C
ATOM   3622 5C21 POPEJ 159     108.897  72.892  43.718  1.00  0.00           C
ATOM   3625 6C21 POPEJ 159     109.827  71.772  44.208  1.00  0.00           C
ATOM   3628 7C21 POPEJ 159     110.207  70.742  43.128  1.00  0.00           C
ATOM   3631 8C21 POPEJ 159     111.097  69.622  43.658  1.00  0.00           C
ATOM   3635  C33 POPEJ 159     114.967  73.922  51.998  1.00  0.00           C
ATOM   3638  C34 POPEJ 159     114.787  72.812  50.968  1.00  0.00           C
ATOM   3641  C35 POPEJ 159     115.757  72.952  49.788  1.00  0.00           C
ATOM   3644  C36 POPEJ 159     115.617  74.272  49.008  1.00  0.00           C
ATOM   3647  C37 POPEJ 159     116.407  74.312  47.688  1.00  0.00           C
ATOM   3650  C38 POPEJ 159     116.627  75.732  47.158  1.00  0.00           C
ATOM   3653  C39 POPEJ 159     117.217  75.762  45.738  1.00  0.00           C
ATOM   3656 0C31 POPEJ 159     118.647  75.232  45.598  1.00  0.00           C
ATOM   3659 1C31 POPEJ 159     119.157  75.322  44.148  1.00  0.00           C
ATOM   3662 2C31 POPEJ 159     120.637  74.972  44.008  1.00  0.00           C
ATOM   3665 3C31 POPEJ 159     121.157  74.992  42.558  1.00  0.00           C
ATOM   3668 4C31 POPEJ 159     121.037  76.362  41.868  1.00  0.00           C
ATOM   3671 5C31 POPEJ 159     121.777  76.402  40.518  1.00  0.00           C
ATOM   3674 6C31 POPEJ 159     121.817  77.792  39.888  1.00  0.00           C
ATOM   3678  NH3 POPEK 160      41.817 112.352  20.578  1.00  0.00           N
ATOM   3682  C12 POPEK 160      40.517 112.362  21.338  1.00  0.00           C
ATOM   3685  C11 POPEK 160      40.537 111.412  22.558  1.00  0.00           C
ATOM   3688  P   POPEK 160      39.027 109.552  21.558  1.00  0.00           P
ATOM   3689  O13 POPEK 160      37.797 110.042  20.908  1.00  0.00           O
ATOM   3690  O14 POPEK 160      40.277 109.412  20.778  1.00  0.00           O
ATOM   3691  O11 POPEK 160      38.707 108.252  22.398  1.00  0.00           O
ATOM   3692  O12 POPEK 160      39.337 110.632  22.678  1.00  0.00           O
ATOM   3693  C1  POPEK 160      39.607 107.752  23.388  1.00  0.00           C
ATOM   3696  C2  POPEK 160      38.857 107.482  24.718  1.00  0.00           C
ATOM   3698  O21 POPEK 160      39.617 107.772  25.888  1.00  0.00           O
ATOM   3699  C21 POPEK 160      40.777 107.182  26.078  1.00  0.00           C
ATOM   3700  O22 POPEK 160      41.397 106.512  25.268  1.00  0.00           O
ATOM   3701  C22 POPEK 160      41.157 107.422  27.548  1.00  0.00           C
ATOM   3704  C3  POPEK 160      38.207 106.092  24.848  1.00  0.00           C
ATOM   3707  O31 POPEK 160      37.227 106.152  25.908  1.00  0.00           O
ATOM   3708  C31 POPEK 160      37.637 105.842  27.128  1.00  0.00           C
ATOM   3709  O32 POPEK 160      38.657 105.262  27.428  1.00  0.00           O
ATOM   3710  C32 POPEK 160      36.627 106.412  28.118  1.00  0.00           C
ATOM   3713  C23 POPEK 160      42.657 107.542  27.888  1.00  0.00           C
ATOM   3716  C24 POPEK 160      42.857 107.732  29.398  1.00  0.00           C
ATOM   3719  C25 POPEK 160      42.247 109.062  29.888  1.00  0.00           C
ATOM   3722  C26 POPEK 160      42.327 109.312  31.398  1.00  0.00           C
ATOM   3725  C27 POPEK 160      41.237 110.302  31.838  1.00  0.00           C
ATOM   3728  C28 POPEK 160      41.517 111.062  33.138  1.00  0.00           C
ATOM   3731  C29 POPEK 160      41.817 110.162  34.308  1.00  0.00           C
ATOM   3733 0C21 POPEK 160      41.717 110.472  35.618  1.00  0.00           C
ATOM   3735 1C21 POPEK 160      41.307 111.782  36.238  1.00  0.00           C
ATOM   3738 2C21 POPEK 160      40.817 111.582  37.688  1.00  0.00           C
ATOM   3741 3C21 POPEK 160      39.427 110.922  37.778  1.00  0.00           C
ATOM   3744 4C21 POPEK 160      38.807 110.932  39.188  1.00  0.00           C
ATOM   3747 5C21 POPEK 160      39.617 110.132  40.218  1.00  0.00           C
ATOM   3750 6C21 POPEK 160      39.007 110.162  41.628  1.00  0.00           C
ATOM   3753 7C21 POPEK 160      40.047 109.782  42.698  1.00  0.00           C
ATOM   3756 8C21 POPEK 160      39.527 109.762  44.128  1.00  0.00           C
ATOM   3760  C33 POPEK 160      36.867 106.132  29.618  1.00  0.00           C
ATOM   3763  C34 POPEK 160      36.217 107.172  30.548  1.00  0.00           C
ATOM   3766  C35 POPEK 160      35.117 106.632  31.488  1.00  0.00           C
ATOM   3769  C36 POPEK 160      35.637 105.582  32.478  1.00  0.00           C
ATOM   3772  C37 POPEK 160      34.737 105.452  33.718  1.00  0.00           C
ATOM   3775  C38 POPEK 160      34.447 104.002  34.108  1.00  0.00           C
ATOM   3778  C39 POPEK 160      34.137 103.842  35.608  1.00  0.00           C
ATOM   3781 0C31 POPEK 160      33.347 102.572  35.948  1.00  0.00           C
ATOM   3784 1C31 POPEK 160      31.827 102.822  36.028  1.00  0.00           C
ATOM   3787 2C31 POPEK 160      31.067 101.652  36.678  1.00  0.00           C
ATOM   3790 3C31 POPEK 160      30.797 100.472  35.748  1.00  0.00           C
ATOM   3793 4C31 POPEK 160      30.027  99.352  36.468  1.00  0.00           C
ATOM   3796 5C31 POPEK 160      29.847  98.092  35.628  1.00  0.00           C
ATOM   3799 6C31 POPEK 160      29.447  96.872  36.458  1.00  0.00           C
ATOM   3803  NH3 POPEL 161      72.937  93.662  24.888  1.00  0.00           N
ATOM   3807  C12 POPEL 161      71.817  94.132  23.978  1.00  0.00           C
ATOM   3810  C11 POPEL 161      70.837  95.072  24.708  1.00  0.00           C
ATOM   3813  P   POPEL 161      69.107  97.012  24.238  1.00  0.00           P
ATOM   3814  O13 POPEL 161      68.847  98.022  23.188  1.00  0.00           O
ATOM   3815  O14 POPEL 161      67.927  96.382  24.848  1.00  0.00           O
ATOM   3816  O11 POPEL 161      69.817  97.902  25.328  1.00  0.00           O
ATOM   3817  O12 POPEL 161      70.207  95.952  23.788  1.00  0.00           O
ATOM   3818  C1  POPEL 161      70.057  97.632  26.708  1.00  0.00           C
ATOM   3821  C2  POPEL 161      70.057  98.942  27.548  1.00  0.00           C
ATOM   3823  O21 POPEL 161      68.687  99.392  27.668  1.00  0.00           O
ATOM   3824  C21 POPEL 161      68.357  99.802  28.888  1.00  0.00           C
ATOM   3825  O22 POPEL 161      69.087  99.862  29.858  1.00  0.00           O
ATOM   3826  C22 POPEL 161      66.867 100.182  28.858  1.00  0.00           C
ATOM   3829  C3  POPEL 161      70.937 100.062  26.888  1.00  0.00           C
ATOM   3832  O31 POPEL 161      70.867 101.312  27.618  1.00  0.00           O
ATOM   3833  C31 POPEL 161      71.957 101.682  28.308  1.00  0.00           C
ATOM   3834  O32 POPEL 161      72.997 101.052  28.318  1.00  0.00           O
ATOM   3835  C32 POPEL 161      71.607 102.892  29.168  1.00  0.00           C
ATOM   3838  C23 POPEL 161      66.107 100.082  30.198  1.00  0.00           C
ATOM   3841  C24 POPEL 161      64.617 100.462  30.048  1.00  0.00           C
ATOM   3844  C25 POPEL 161      63.717 100.082  31.238  1.00  0.00           C
ATOM   3847  C26 POPEL 161      64.087 100.802  32.538  1.00  0.00           C
ATOM   3850  C27 POPEL 161      63.377 100.192  33.758  1.00  0.00           C
ATOM   3853  C28 POPEL 161      63.717 100.952  35.048  1.00  0.00           C
ATOM   3856  C29 POPEL 161      63.127 100.262  36.258  1.00  0.00           C
ATOM   3858 0C21 POPEL 161      62.317 100.832  37.168  1.00  0.00           C
ATOM   3860 1C21 POPEL 161      61.897 102.282  37.188  1.00  0.00           C
ATOM   3863 2C21 POPEL 161      61.367 102.702  38.578  1.00  0.00           C
ATOM   3866 3C21 POPEL 161      60.887 104.162  38.618  1.00  0.00           C
ATOM   3869 4C21 POPEL 161      62.007 105.202  38.838  1.00  0.00           C
ATOM   3872 5C21 POPEL 161      61.447 106.602  39.158  1.00  0.00           C
ATOM   3875 6C21 POPEL 161      60.847 106.712  40.568  1.00  0.00           C
ATOM   3878 7C21 POPEL 161      60.097 108.022  40.818  1.00  0.00           C
ATOM   3881 8C21 POPEL 161      59.617 108.152  42.268  1.00  0.00           C
ATOM   3885  C33 POPEL 161      71.397 102.512  30.648  1.00  0.00           C
ATOM   3888  C34 POPEL 161      69.987 102.812  31.188  1.00  0.00           C
ATOM   3891  C35 POPEL 161      69.737 102.102  32.528  1.00  0.00           C
ATOM   3894  C36 POPEL 161      70.477 102.762  33.698  1.00  0.00           C
ATOM   3897  C37 POPEL 161      70.737 101.802  34.878  1.00  0.00           C
ATOM   3900  C38 POPEL 161      71.717 102.422  35.888  1.00  0.00           C
ATOM   3903  C39 POPEL 161      72.177 101.472  36.998  1.00  0.00           C
ATOM   3906 0C31 POPEL 161      71.057 101.052  37.958  1.00  0.00           C
ATOM   3909 1C31 POPEL 161      71.597 100.662  39.338  1.00  0.00           C
ATOM   3912 2C31 POPEL 161      70.527 100.022  40.218  1.00  0.00           C
ATOM   3915 3C31 POPEL 161      70.787 100.162  41.728  1.00  0.00           C
ATOM   3918 4C31 POPEL 161      70.537 101.582  42.258  1.00  0.00           C
ATOM   3921 5C31 POPEL 161      70.237 101.622  43.758  1.00  0.00           C
ATOM   3924 6C31 POPEL 161      69.927 103.032  44.278  1.00  0.00           C
ATOM   3928  NH3 POPEM 162     105.827  90.602  22.228  1.00  0.00           N
ATOM   3932  C12 POPEM 162     104.757  89.542  22.448  1.00  0.00           C
ATOM   3935  C11 POPEM 162     105.027  88.252  21.638  1.00  0.00           C
ATOM   3938  P   POPEM 162     103.387  86.202  22.098  1.00  0.00           P
ATOM   3939  O13 POPEM 162     103.747  84.772  22.228  1.00  0.00           O
ATOM   3940  O14 POPEM 162     102.777  86.552  20.798  1.00  0.00           O
ATOM   3941  O11 POPEM 162     102.377  86.632  23.228  1.00  0.00           O
ATOM   3942  O12 POPEM 162     104.677  87.072  22.368  1.00  0.00           O
ATOM   3943  C1  POPEM 162     101.787  85.812  24.228  1.00  0.00           C
ATOM   3946  C2  POPEM 162     102.677  85.642  25.488  1.00  0.00           C
ATOM   3948  O21 POPEM 162     101.847  85.272  26.608  1.00  0.00           O
ATOM   3949  C21 POPEM 162     102.157  84.142  27.208  1.00  0.00           C
ATOM   3950  O22 POPEM 162     102.867  83.252  26.758  1.00  0.00           O
ATOM   3951  C22 POPEM 162     101.687  84.172  28.668  1.00  0.00           C
ATOM   3954  C3  POPEM 162     103.387  86.962  25.878  1.00  0.00           C
ATOM   3957  O31 POPEM 162     104.517  86.732  26.748  1.00  0.00           O
ATOM   3958  C31 POPEM 162     104.467  87.242  27.968  1.00  0.00           C
ATOM   3959  O32 POPEM 162     103.527  87.802  28.488  1.00  0.00           O
ATOM   3960  C32 POPEM 162     105.817  87.032  28.648  1.00  0.00           C
ATOM   3963  C23 POPEM 162     100.287  83.572  28.918  1.00  0.00           C
ATOM   3966  C24 POPEM 162      99.887  83.562  30.408  1.00  0.00           C
ATOM   3969  C25 POPEM 162     100.767  82.652  31.278  1.00  0.00           C
ATOM   3972  C26 POPEM 162     100.437  82.742  32.768  1.00  0.00           C
ATOM   3975  C27 POPEM 162     101.707  82.762  33.648  1.00  0.00           C
ATOM   3978  C28 POPEM 162     101.427  82.572  35.148  1.00  0.00           C
ATOM   3981  C29 POPEM 162     101.027  81.152  35.458  1.00  0.00           C
ATOM   3983 0C21 POPEM 162     100.707  80.672  36.668  1.00  0.00           C
ATOM   3985 1C21 POPEM 162     100.677  81.462  37.958  1.00  0.00           C
ATOM   3988 2C21 POPEM 162     101.647  80.902  39.018  1.00  0.00           C
ATOM   3991 3C21 POPEM 162     101.187  79.582  39.648  1.00  0.00           C
ATOM   3994 4C21 POPEM 162     102.057  79.112  40.818  1.00  0.00           C
ATOM   3997 5C21 POPEM 162     103.307  78.332  40.398  1.00  0.00           C
ATOM   4000 6C21 POPEM 162     104.107  77.822  41.608  1.00  0.00           C
ATOM   4003 7C21 POPEM 162     105.007  76.622  41.288  1.00  0.00           C
ATOM   4006 8C21 POPEM 162     105.697  76.022  42.508  1.00  0.00           C
ATOM   4010  C33 POPEM 162     105.627  86.412  30.038  1.00  0.00           C
ATOM   4013  C34 POPEM 162     105.057  85.002  29.908  1.00  0.00           C
ATOM   4016  C35 POPEM 162     104.747  84.302  31.228  1.00  0.00           C
ATOM   4019  C36 POPEM 162     105.967  83.672  31.898  1.00  0.00           C
ATOM   4022  C37 POPEM 162     106.727  84.612  32.838  1.00  0.00           C
ATOM   4025  C38 POPEM 162     107.537  83.812  33.858  1.00  0.00           C
ATOM   4028  C39 POPEM 162     108.157  84.702  34.938  1.00  0.00           C
ATOM   4031 0C31 POPEM 162     108.727  83.862  36.088  1.00  0.00           C
ATOM   4034 1C31 POPEM 162     109.397  84.712  37.168  1.00  0.00           C
ATOM   4037 2C31 POPEM 162     110.177  83.862  38.178  1.00  0.00           C
ATOM   4040 3C31 POPEM 162     110.677  84.672  39.378  1.00  0.00           C
ATOM   4043 4C31 POPEM 162     109.987  84.262  40.688  1.00  0.00           C
ATOM   4046 5C31 POPEM 162     110.517  85.022  41.908  1.00  0.00           C
ATOM   4049 6C31 POPEM 162     109.787  84.672  43.198  1.00  0.00           C
ATOM   4053  NH3 POPEN 163      37.627  57.312  62.038  1.00  0.00           N
ATOM   4057  C12 POPEN 163      38.387  57.752  63.248  1.00  0.00           C
ATOM   4060  C11 POPEN 163      39.387  58.822  62.818  1.00  0.00           C
ATOM   4063  P   POPEN 163      41.687  59.372  63.868  1.00  0.00           P
ATOM   4064  O13 POPEN 163      42.277  59.762  65.168  1.00  0.00           O
ATOM   4065  O14 POPEN 163      42.217  58.132  63.248  1.00  0.00           O
ATOM   4066  O11 POPEN 163      41.827  60.562  62.818  1.00  0.00           O
ATOM   4067  O12 POPEN 163      40.107  59.292  63.958  1.00  0.00           O
ATOM   4068  C1  POPEN 163      42.927  60.562  61.908  1.00  0.00           C
ATOM   4071  C2  POPEN 163      42.637  59.712  60.638  1.00  0.00           C
ATOM   4073  O21 POPEN 163      43.707  59.932  59.698  1.00  0.00           O
ATOM   4074  C21 POPEN 163      44.157  58.832  59.108  1.00  0.00           C
ATOM   4075  O22 POPEN 163      43.827  57.682  59.398  1.00  0.00           O
ATOM   4076  C22 POPEN 163      45.087  59.252  57.968  1.00  0.00           C
ATOM   4079  C3  POPEN 163      41.297  60.102  59.968  1.00  0.00           C
ATOM   4082  O31 POPEN 163      41.067  59.432  58.708  1.00  0.00           O
ATOM   4083  C31 POPEN 163      40.377  58.312  58.758  1.00  0.00           C
ATOM   4084  O32 POPEN 163      40.107  57.652  59.748  1.00  0.00           O
ATOM   4085  C32 POPEN 163      39.847  57.982  57.368  1.00  0.00           C
ATOM   4088  C23 POPEN 163      45.267  58.182  56.868  1.00  0.00           C
ATOM   4091  C24 POPEN 163      45.677  58.742  55.498  1.00  0.00           C
ATOM   4094  C25 POPEN 163      44.517  59.382  54.718  1.00  0.00           C
ATOM   4097  C26 POPEN 163      44.917  59.902  53.328  1.00  0.00           C
ATOM   4100  C27 POPEN 163      43.797  60.762  52.698  1.00  0.00           C
ATOM   4103  C28 POPEN 163      44.007  61.172  51.238  1.00  0.00           C
ATOM   4106  C29 POPEN 163      44.037  60.002  50.278  1.00  0.00           C
ATOM   4108 0C21 POPEN 163      43.007  59.542  49.538  1.00  0.00           C
ATOM   4110 1C21 POPEN 163      41.597  60.072  49.518  1.00  0.00           C
ATOM   4113 2C21 POPEN 163      40.697  59.332  48.498  1.00  0.00           C
ATOM   4116 3C21 POPEN 163      40.967  59.722  47.028  1.00  0.00           C
ATOM   4119 4C21 POPEN 163      40.147  58.882  46.038  1.00  0.00           C
ATOM   4122 5C21 POPEN 163      40.907  57.672  45.498  1.00  0.00           C
ATOM   4125 6C21 POPEN 163      40.177  56.952  44.348  1.00  0.00           C
ATOM   4128 7C21 POPEN 163      41.107  56.032  43.548  1.00  0.00           C
ATOM   4131 8C21 POPEN 163      40.387  55.162  42.508  1.00  0.00           C
ATOM   4135  C33 POPEN 163      40.807  57.182  56.478  1.00  0.00           C
ATOM   4138  C34 POPEN 163      40.017  56.732  55.248  1.00  0.00           C
ATOM   4141  C35 POPEN 163      40.817  55.872  54.268  1.00  0.00           C
ATOM   4144  C36 POPEN 163      40.057  55.642  52.968  1.00  0.00           C
ATOM   4147  C37 POPEN 163      40.827  54.762  51.988  1.00  0.00           C
ATOM   4150  C38 POPEN 163      40.217  54.782  50.588  1.00  0.00           C
ATOM   4153  C39 POPEN 163      40.887  53.782  49.638  1.00  0.00           C
ATOM   4156 0C31 POPEN 163      40.307  53.872  48.228  1.00  0.00           C
ATOM   4159 1C31 POPEN 163      40.827  52.762  47.308  1.00  0.00           C
ATOM   4162 2C31 POPEN 163      40.357  52.952  45.868  1.00  0.00           C
ATOM   4165 3C31 POPEN 163      40.167  51.632  45.098  1.00  0.00           C
ATOM   4168 4C31 POPEN 163      41.457  50.822  44.918  1.00  0.00           C
ATOM   4171 5C31 POPEN 163      41.227  49.582  44.038  1.00  0.00           C
ATOM   4174 6C31 POPEN 163      42.457  48.682  43.918  1.00  0.00           C
ATOM   4178  NH3 POPEO 164     108.417  23.712  63.208  1.00  0.00           N
ATOM   4182  C12 POPEO 164     107.297  24.342  63.998  1.00  0.00           C
ATOM   4185  C11 POPEO 164     106.437  23.302  64.758  1.00  0.00           C
ATOM   4188  P   POPEO 164     106.827  20.902  65.868  1.00  0.00           P
ATOM   4189  O13 POPEO 164     107.197  20.802  67.298  1.00  0.00           O
ATOM   4190  O14 POPEO 164     105.427  20.592  65.478  1.00  0.00           O
ATOM   4191  O11 POPEO 164     107.787  19.942  65.058  1.00  0.00           O
ATOM   4192  O12 POPEO 164     107.257  22.322  65.348  1.00  0.00           O
ATOM   4193  C1  POPEO 164     108.307  20.262  63.758  1.00  0.00           C
ATOM   4196  C2  POPEO 164     108.077  19.082  62.768  1.00  0.00           C
ATOM   4198  O21 POPEO 164     109.047  19.052  61.698  1.00  0.00           O
ATOM   4199  C21 POPEO 164     108.957  19.942  60.738  1.00  0.00           C
ATOM   4200  O22 POPEO 164     108.207  20.902  60.668  1.00  0.00           O
ATOM   4201  C22 POPEO 164     109.907  19.572  59.588  1.00  0.00           C
ATOM   4204  C3  POPEO 164     106.597  19.022  62.288  1.00  0.00           C
ATOM   4207  O31 POPEO 164     106.277  17.722  61.748  1.00  0.00           O
ATOM   4208  C31 POPEO 164     105.907  16.852  62.688  1.00  0.00           C
ATOM   4209  O32 POPEO 164     105.787  17.072  63.868  1.00  0.00           O
ATOM   4210  C32 POPEO 164     105.577  15.512  62.038  1.00  0.00           C
ATOM   4213  C23 POPEO 164     109.097  19.332  58.298  1.00  0.00           C
ATOM   4216  C24 POPEO 164     109.957  18.822  57.138  1.00  0.00           C
ATOM   4219  C25 POPEO 164     110.107  17.302  57.188  1.00  0.00           C
ATOM   4222  C26 POPEO 164     108.797  16.602  56.838  1.00  0.00           C
ATOM   4225  C27 POPEO 164     109.017  15.102  56.678  1.00  0.00           C
ATOM   4228  C28 POPEO 164     108.037  14.462  55.688  1.00  0.00           C
ATOM   4231  C29 POPEO 164     108.357  14.902  54.278  1.00  0.00           C
ATOM   4233 0C21 POPEO 164     107.997  14.252  53.168  1.00  0.00           C
ATOM   4235 1C21 POPEO 164     107.157  13.002  53.138  1.00  0.00           C
ATOM   4238 2C21 POPEO 164     106.047  13.172  52.098  1.00  0.00           C
ATOM   4241 3C21 POPEO 164     105.197  11.902  51.958  1.00  0.00           C
ATOM   4244 4C21 POPEO 164     104.487  11.842  50.598  1.00  0.00           C
ATOM   4247 5C21 POPEO 164     103.627  10.582  50.428  1.00  0.00           C
ATOM   4250 6C21 POPEO 164     102.147  10.842  50.748  1.00  0.00           C
ATOM   4253 7C21 POPEO 164     101.287   9.582  50.578  1.00  0.00           C
ATOM   4256 8C21 POPEO 164      99.787   9.882  50.608  1.00  0.00           C
ATOM   4260  C33 POPEO 164     106.717  14.882  61.198  1.00  0.00           C
ATOM   4263  C34 POPEO 164     106.177  14.292  59.898  1.00  0.00           C
ATOM   4266  C35 POPEO 164     106.987  13.092  59.368  1.00  0.00           C
ATOM   4269  C36 POPEO 164     106.227  12.442  58.208  1.00  0.00           C
ATOM   4272  C37 POPEO 164     106.847  11.192  57.588  1.00  0.00           C
ATOM   4275  C38 POPEO 164     105.797  10.442  56.748  1.00  0.00           C
ATOM   4278  C39 POPEO 164     106.347   9.202  56.048  1.00  0.00           C
ATOM   4281 0C31 POPEO 164     106.947   9.532  54.678  1.00  0.00           C
ATOM   4284 1C31 POPEO 164     107.747   8.352  54.108  1.00  0.00           C
ATOM   4287 2C31 POPEO 164     108.647   8.762  52.938  1.00  0.00           C
ATOM   4290 3C31 POPEO 164     109.977   8.002  52.968  1.00  0.00           C
ATOM   4293 4C31 POPEO 164     110.997   8.522  51.948  1.00  0.00           C
ATOM   4296 5C31 POPEO 164     112.417   8.012  52.228  1.00  0.00           C
ATOM   4299 6C31 POPEO 164     113.487   8.802  51.468  1.00  0.00           C
ATOM   4303  NH3 POPEP 165     112.077  35.882  17.188  1.00  0.00           N
ATOM   4307  C12 POPEP 165     110.957  35.362  16.328  1.00  0.00           C
ATOM   4310  C11 POPEP 165     111.307  33.922  15.918  1.00  0.00           C
ATOM   4313  P   POPEP 165     111.947  31.602  16.978  1.00  0.00           P
ATOM   4314  O13 POPEP 165     111.537  31.132  15.628  1.00  0.00           O
ATOM   4315  O14 POPEP 165     113.317  31.302  17.458  1.00  0.00           O
ATOM   4316  O11 POPEP 165     110.907  31.062  18.028  1.00  0.00           O
ATOM   4317  O12 POPEP 165     111.697  33.162  17.078  1.00  0.00           O
ATOM   4318  C1  POPEP 165     110.727  31.692  19.308  1.00  0.00           C
ATOM   4321  C2  POPEP 165     109.297  32.272  19.468  1.00  0.00           C
ATOM   4323  O21 POPEP 165     109.197  32.862  20.768  1.00  0.00           O
ATOM   4324  C21 POPEP 165     109.447  34.142  20.868  1.00  0.00           C
ATOM   4325  O22 POPEP 165     109.847  34.872  19.958  1.00  0.00           O
ATOM   4326  C22 POPEP 165     109.087  34.572  22.288  1.00  0.00           C
ATOM   4329  C3  POPEP 165     108.187  31.182  19.348  1.00  0.00           C
ATOM   4332  O31 POPEP 165     106.957  31.632  19.958  1.00  0.00           O
ATOM   4333  C31 POPEP 165     106.777  31.342  21.238  1.00  0.00           C
ATOM   4334  O32 POPEP 165     107.397  30.492  21.868  1.00  0.00           O
ATOM   4335  C32 POPEP 165     105.717  32.292  21.798  1.00  0.00           C
ATOM   4338  C23 POPEP 165     109.777  35.872  22.758  1.00  0.00           C
ATOM   4341  C24 POPEP 165     109.167  36.442  24.048  1.00  0.00           C
ATOM   4344  C25 POPEP 165     109.207  35.472  25.238  1.00  0.00           C
ATOM   4347  C26 POPEP 165     108.587  36.092  26.508  1.00  0.00           C
ATOM   4350  C27 POPEP 165     108.417  35.092  27.658  1.00  0.00           C
ATOM   4353  C28 POPEP 165     109.747  34.602  28.268  1.00  0.00           C
ATOM   4356  C29 POPEP 165     109.487  33.622  29.378  1.00  0.00           C
ATOM   4358 0C21 POPEP 165     110.237  33.422  30.478  1.00  0.00           C
ATOM   4360 1C21 POPEP 165     111.537  34.092  30.828  1.00  0.00           C
ATOM   4363 2C21 POPEP 165     111.377  35.132  31.948  1.00  0.00           C
ATOM   4366 3C21 POPEP 165     110.967  34.562  33.308  1.00  0.00           C
ATOM   4369 4C21 POPEP 165     110.787  35.682  34.338  1.00  0.00           C
ATOM   4372 5C21 POPEP 165     110.407  35.202  35.738  1.00  0.00           C
ATOM   4375 6C21 POPEP 165     110.017  36.382  36.628  1.00  0.00           C
ATOM   4378 7C21 POPEP 165     109.647  35.982  38.058  1.00  0.00           C
ATOM   4381 8C21 POPEP 165     108.867  37.102  38.728  1.00  0.00           C
ATOM   4385  C33 POPEP 165     105.767  32.432  23.348  1.00  0.00           C
ATOM   4388  C34 POPEP 165     104.757  33.472  23.868  1.00  0.00           C
ATOM   4391  C35 POPEP 165     105.107  34.052  25.248  1.00  0.00           C
ATOM   4394  C36 POPEP 165     104.847  33.122  26.448  1.00  0.00           C
ATOM   4397  C37 POPEP 165     103.737  33.642  27.388  1.00  0.00           C
ATOM   4400  C38 POPEP 165     103.937  33.302  28.888  1.00  0.00           C
ATOM   4403  C39 POPEP 165     105.167  34.002  29.508  1.00  0.00           C
ATOM   4406 0C31 POPEP 165     105.087  34.102  31.038  1.00  0.00           C
ATOM   4409 1C31 POPEP 165     106.197  34.982  31.628  1.00  0.00           C
ATOM   4412 2C31 POPEP 165     105.927  35.452  33.068  1.00  0.00           C
ATOM   4415 3C31 POPEP 165     105.937  34.332  34.118  1.00  0.00           C
ATOM   4418 4C31 POPEP 165     105.447  34.802  35.488  1.00  0.00           C
ATOM   4421 5C31 POPEP 165     105.417  33.692  36.548  1.00  0.00           C
ATOM   4424 6C31 POPEP 165     104.607  34.062  37.798  1.00  0.00           C
ATOM   4428  NH3 POPEQ 166      12.067   9.932  63.248  1.00  0.00           N
ATOM   4432  C12 POPEQ 166      12.697  10.502  62.018  1.00  0.00           C
ATOM   4435  C11 POPEQ 166      13.927   9.672  61.528  1.00  0.00           C
ATOM   4438  P   POPEQ 166      15.627   9.042  63.438  1.00  0.00           P
ATOM   4439  O13 POPEQ 166      15.157  10.022  64.428  1.00  0.00           O
ATOM   4440  O14 POPEQ 166      16.187   7.782  63.968  1.00  0.00           O
ATOM   4441  O11 POPEQ 166      16.707   9.792  62.548  1.00  0.00           O
ATOM   4442  O12 POPEQ 166      14.427   8.722  62.468  1.00  0.00           O
ATOM   4443  C1  POPEQ 166      17.657   9.012  61.798  1.00  0.00           C
ATOM   4446  C2  POPEQ 166      18.317   9.832  60.668  1.00  0.00           C
ATOM   4448  O21 POPEQ 166      17.447   9.832  59.518  1.00  0.00           O
ATOM   4449  C21 POPEQ 166      17.677  10.822  58.658  1.00  0.00           C
ATOM   4450  O22 POPEQ 166      18.387  11.792  58.868  1.00  0.00           O
ATOM   4451  C22 POPEQ 166      16.927  10.542  57.358  1.00  0.00           C
ATOM   4454  C3  POPEQ 166      19.687   9.202  60.278  1.00  0.00           C
ATOM   4457  O31 POPEQ 166      20.367   9.962  59.258  1.00  0.00           O
ATOM   4458  C31 POPEQ 166      21.657   9.732  59.108  1.00  0.00           C
ATOM   4459  O32 POPEQ 166      22.347   9.062  59.868  1.00  0.00           O
ATOM   4460  C32 POPEQ 166      22.197  10.492  57.878  1.00  0.00           C
ATOM   4463  C23 POPEQ 166      17.117  11.662  56.308  1.00  0.00           C
ATOM   4466  C24 POPEQ 166      18.447  11.592  55.538  1.00  0.00           C
ATOM   4469  C25 POPEQ 166      18.357  10.772  54.238  1.00  0.00           C
ATOM   4472  C26 POPEQ 166      19.657  10.782  53.418  1.00  0.00           C
ATOM   4475  C27 POPEQ 166      19.507  10.082  52.058  1.00  0.00           C
ATOM   4478  C28 POPEQ 166      20.617  10.402  51.038  1.00  0.00           C
ATOM   4481  C29 POPEQ 166      21.987   9.912  51.428  1.00  0.00           C
ATOM   4483 0C21 POPEQ 166      23.127  10.182  50.758  1.00  0.00           C
ATOM   4485 1C21 POPEQ 166      23.257  10.982  49.488  1.00  0.00           C
ATOM   4488 2C21 POPEQ 166      23.877  12.382  49.698  1.00  0.00           C
ATOM   4491 3C21 POPEQ 166      25.287  12.352  50.288  1.00  0.00           C
ATOM   4494 4C21 POPEQ 166      25.927  13.752  50.338  1.00  0.00           C
ATOM   4497 5C21 POPEQ 166      27.247  13.772  51.118  1.00  0.00           C
ATOM   4500 6C21 POPEQ 166      27.757  15.192  51.358  1.00  0.00           C
ATOM   4503 7C21 POPEQ 166      29.097  15.202  52.098  1.00  0.00           C
ATOM   4506 8C21 POPEQ 166      29.467  16.582  52.638  1.00  0.00           C
ATOM   4510  C33 POPEQ 166      22.687   9.572  56.728  1.00  0.00           C
ATOM   4513  C34 POPEQ 166      23.537  10.272  55.648  1.00  0.00           C
ATOM   4516  C35 POPEQ 166      24.637   9.342  55.098  1.00  0.00           C
ATOM   4519  C36 POPEQ 166      25.617   9.982  54.098  1.00  0.00           C
ATOM   4522  C37 POPEQ 166      26.567   8.942  53.478  1.00  0.00           C
ATOM   4525  C38 POPEQ 166      27.587   9.502  52.478  1.00  0.00           C
ATOM   4528  C39 POPEQ 166      28.067   8.442  51.458  1.00  0.00           C
ATOM   4531 0C31 POPEQ 166      28.977   7.332  51.998  1.00  0.00           C
ATOM   4534 1C31 POPEQ 166      29.127   6.222  50.958  1.00  0.00           C
ATOM   4537 2C31 POPEQ 166      30.277   5.242  51.238  1.00  0.00           C
ATOM   4540 3C31 POPEQ 166      30.417   4.122  50.178  1.00  0.00           C
ATOM   4543 4C31 POPEQ 166      30.587   4.622  48.738  1.00  0.00           C
ATOM   4546 5C31 POPEQ 166      30.887   3.472  47.758  1.00  0.00           C
ATOM   4549 6C31 POPEQ 166      31.017   3.892  46.298  1.00  0.00           C
ATOM   4553  NH3 POPER 167     117.287  99.332  65.838  1.00  0.00           N
ATOM   4557  C12 POPER 167     116.247  99.562  66.908  1.00  0.00           C
ATOM   4560  C11 POPER 167     115.507  98.262  67.238  1.00  0.00           C
ATOM   4563  P   POPER 167     114.407  96.162  66.168  1.00  0.00           P
ATOM   4564  O13 POPER 167     114.907  95.502  67.398  1.00  0.00           O
ATOM   4565  O14 POPER 167     112.947  96.282  66.028  1.00  0.00           O
ATOM   4566  O11 POPER 167     114.997  95.462  64.878  1.00  0.00           O
ATOM   4567  O12 POPER 167     115.077  97.602  66.048  1.00  0.00           O
ATOM   4568  C1  POPER 167     116.407  95.292  64.688  1.00  0.00           C
ATOM   4571  C2  POPER 167     116.907  95.822  63.318  1.00  0.00           C
ATOM   4573  O21 POPER 167     118.347  95.752  63.368  1.00  0.00           O
ATOM   4574  C21 POPER 167     118.897  95.762  62.148  1.00  0.00           C
ATOM   4575  O22 POPER 167     118.297  95.752  61.098  1.00  0.00           O
ATOM   4576  C22 POPER 167     120.397  95.782  62.258  1.00  0.00           C
ATOM   4579  C3  POPER 167     116.387  97.272  62.978  1.00  0.00           C
ATOM   4582  O31 POPER 167     117.427  98.172  62.528  1.00  0.00           O
ATOM   4583  C31 POPER 167     117.237  98.782  61.368  1.00  0.00           C
ATOM   4584  O32 POPER 167     116.197  98.802  60.728  1.00  0.00           O
ATOM   4585  C32 POPER 167     118.527  99.502  60.978  1.00  0.00           C
ATOM   4588  C23 POPER 167     121.077  95.082  61.078  1.00  0.00           C
ATOM   4591  C24 POPER 167     122.547  94.962  61.438  1.00  0.00           C
ATOM   4594  C25 POPER 167     123.437  94.222  60.438  1.00  0.00           C
ATOM   4597  C26 POPER 167     123.527  94.832  59.038  1.00  0.00           C
ATOM   4600  C27 POPER 167     124.547  94.032  58.228  1.00  0.00           C
ATOM   4603  C28 POPER 167     124.737  94.492  56.768  1.00  0.00           C
ATOM   4606  C29 POPER 167     123.557  94.222  55.878  1.00  0.00           C
ATOM   4608 0C21 POPER 167     123.157  93.012  55.458  1.00  0.00           C
ATOM   4610 1C21 POPER 167     123.827  91.702  55.788  1.00  0.00           C
ATOM   4613 2C21 POPER 167     123.627  90.612  54.728  1.00  0.00           C
ATOM   4616 3C21 POPER 167     124.267  90.922  53.368  1.00  0.00           C
ATOM   4619 4C21 POPER 167     124.117  89.732  52.408  1.00  0.00           C
ATOM   4622 5C21 POPER 167     124.617  89.982  50.978  1.00  0.00           C
ATOM   4625 6C21 POPER 167     126.107  90.332  50.928  1.00  0.00           C
ATOM   4628 7C21 POPER 167     126.677  90.282  49.508  1.00  0.00           C
ATOM   4631 8C21 POPER 167     128.147  90.682  49.458  1.00  0.00           C
ATOM   4635  C33 POPER 167     118.387 100.452  59.748  1.00  0.00           C
ATOM   4638  C34 POPER 167     119.747 101.112  59.428  1.00  0.00           C
ATOM   4641  C35 POPER 167     119.777 102.152  58.288  1.00  0.00           C
ATOM   4644  C36 POPER 167     119.377 101.632  56.908  1.00  0.00           C
ATOM   4647  C37 POPER 167     119.577 102.702  55.818  1.00  0.00           C
ATOM   4650  C38 POPER 167     119.127 102.292  54.408  1.00  0.00           C
ATOM   4653  C39 POPER 167     117.597 102.192  54.248  1.00  0.00           C
ATOM   4656 0C31 POPER 167     117.167 101.952  52.788  1.00  0.00           C
ATOM   4659 1C31 POPER 167     115.647 101.922  52.618  1.00  0.00           C
ATOM   4662 2C31 POPER 167     115.217 101.602  51.178  1.00  0.00           C
ATOM   4665 3C31 POPER 167     113.697 101.522  51.018  1.00  0.00           C
ATOM   4668 4C31 POPER 167     113.287 100.792  49.718  1.00  0.00           C
ATOM   4671 5C31 POPER 167     111.777 100.802  49.468  1.00  0.00           C
ATOM   4674 6C31 POPER 167     111.347 100.022  48.228  1.00  0.00           C
ATOM   4678  NH3 POPES 168      33.957  10.862  19.478  1.00  0.00           N
ATOM   4682  C12 POPES 168      33.737  10.002  18.268  1.00  0.00           C
ATOM   4685  C11 POPES 168      35.027   9.722  17.468  1.00  0.00           C
ATOM   4688  P   POPES 168      36.897   9.222  19.268  1.00  0.00           P
ATOM   4689  O13 POPES 168      37.947   8.202  19.488  1.00  0.00           O
ATOM   4690  O14 POPES 168      37.347  10.602  19.058  1.00  0.00           O
ATOM   4691  O11 POPES 168      35.887   9.262  20.468  1.00  0.00           O
ATOM   4692  O12 POPES 168      35.927   8.792  18.088  1.00  0.00           O
ATOM   4693  C1  POPES 168      36.317   9.662  21.768  1.00  0.00           C
ATOM   4696  C2  POPES 168      35.787   8.682  22.838  1.00  0.00           C
ATOM   4698  O21 POPES 168      36.517   9.012  24.038  1.00  0.00           O
ATOM   4699  C21 POPES 168      36.547   8.152  25.028  1.00  0.00           C
ATOM   4700  O22 POPES 168      37.177   7.112  25.098  1.00  0.00           O
ATOM   4701  C22 POPES 168      35.697   8.772  26.138  1.00  0.00           C
ATOM   4704  C3  POPES 168      35.837   7.192  22.378  1.00  0.00           C
ATOM   4707  O31 POPES 168      35.277   6.332  23.388  1.00  0.00           O
ATOM   4708  C31 POPES 168      35.567   5.052  23.218  1.00  0.00           C
ATOM   4709  O32 POPES 168      36.047   4.562  22.208  1.00  0.00           O
ATOM   4710  C32 POPES 168      35.257   4.272  24.488  1.00  0.00           C
ATOM   4713  C23 POPES 168      35.807   8.072  27.508  1.00  0.00           C
ATOM   4716  C24 POPES 168      35.047   8.832  28.588  1.00  0.00           C
ATOM   4719  C25 POPES 168      35.057   8.162  29.978  1.00  0.00           C
ATOM   4722  C26 POPES 168      36.477   7.882  30.488  1.00  0.00           C
ATOM   4725  C27 POPES 168      36.527   7.202  31.878  1.00  0.00           C
ATOM   4728  C28 POPES 168      36.317   8.132  33.098  1.00  0.00           C
ATOM   4731  C29 POPES 168      37.327   9.262  33.158  1.00  0.00           C
ATOM   4733 0C21 POPES 168      38.217   9.502  34.138  1.00  0.00           C
ATOM   4735 1C21 POPES 168      38.427   8.712  35.398  1.00  0.00           C
ATOM   4738 2C21 POPES 168      39.727   9.112  36.138  1.00  0.00           C
ATOM   4741 3C21 POPES 168      39.697  10.502  36.808  1.00  0.00           C
ATOM   4744 4C21 POPES 168      41.017  10.892  37.508  1.00  0.00           C
ATOM   4747 5C21 POPES 168      41.297  10.112  38.798  1.00  0.00           C
ATOM   4750 6C21 POPES 168      42.647  10.462  39.458  1.00  0.00           C
ATOM   4753 7C21 POPES 168      42.947   9.552  40.668  1.00  0.00           C
ATOM   4756 8C21 POPES 168      44.237   9.912  41.408  1.00  0.00           C
ATOM   4760  C33 POPES 168      34.207   4.972  25.368  1.00  0.00           C
ATOM   4763  C34 POPES 168      33.587   4.072  26.438  1.00  0.00           C
ATOM   4766  C35 POPES 168      34.447   3.862  27.688  1.00  0.00           C
ATOM   4769  C36 POPES 168      33.597   4.042  28.948  1.00  0.00           C
ATOM   4772  C37 POPES 168      34.107   3.222  30.138  1.00  0.00           C
ATOM   4775  C38 POPES 168      33.197   3.402  31.358  1.00  0.00           C
ATOM   4778  C39 POPES 168      33.577   2.492  32.518  1.00  0.00           C
ATOM   4781 0C31 POPES 168      34.647   3.102  33.428  1.00  0.00           C
ATOM   4784 1C31 POPES 168      34.837   2.302  34.728  1.00  0.00           C
ATOM   4787 2C31 POPES 168      35.517   3.152  35.808  1.00  0.00           C
ATOM   4790 3C31 POPES 168      35.507   2.542  37.208  1.00  0.00           C
ATOM   4793 4C31 POPES 168      36.147   3.522  38.208  1.00  0.00           C
ATOM   4796 5C31 POPES 168      36.387   2.932  39.608  1.00  0.00           C
ATOM   4799 6C31 POPES 168      37.267   3.842  40.468  1.00  0.00           C
ATOM   4803  NH3 POPET 169     125.437  51.072  62.748  1.00  0.00           N
ATOM   4807  C12 POPET 169     125.577  51.692  64.108  1.00  0.00           C
ATOM   4810  C11 POPET 169     126.047  50.642  65.148  1.00  0.00           C
ATOM   4813  P   POPET 169     127.377  48.512  64.228  1.00  0.00           P
ATOM   4814  O13 POPET 169     128.637  47.812  64.588  1.00  0.00           O
ATOM   4815  O14 POPET 169     126.077  47.852  64.478  1.00  0.00           O
ATOM   4816  O11 POPET 169     127.417  48.922  62.678  1.00  0.00           O
ATOM   4817  O12 POPET 169     127.287  49.992  64.838  1.00  0.00           O
ATOM   4818  C1  POPET 169     128.627  48.542  61.988  1.00  0.00           C
ATOM   4821  C2  POPET 169     128.467  48.732  60.468  1.00  0.00           C
ATOM   4823  O21 POPET 169     129.257  47.762  59.778  1.00  0.00           O
ATOM   4824  C21 POPET 169     130.561  47.952  59.628  1.00  0.00           C
ATOM   4825  O22 POPET 169     131.241  48.832  60.128  1.00  0.00           O
ATOM   4826  C22 POPET 169     131.061  46.872  58.668  1.00  0.00           C
ATOM   4829  C3  POPET 169     128.697  50.192  59.988  1.00  0.00           C
ATOM   4832  O31 POPET 169     129.007  50.182  58.578  1.00  0.00           O
ATOM   4833  C31 POPET 169     128.277  50.932  57.798  1.00  0.00           C
ATOM   4834  O32 POPET 169     127.347  51.642  58.158  1.00  0.00           O
ATOM   4835  C32 POPET 169     128.687  50.722  56.348  1.00  0.00           C
ATOM   4838  C23 POPET 169     131.921  47.402  57.518  1.00  0.00           C
ATOM   4841  C24 POPET 169     132.091  46.332  56.438  1.00  0.00           C
ATOM   4844  C25 POPET 169     131.161  46.512  55.228  1.00  0.00           C
ATOM   4847  C26 POPET 169     129.697  46.092  55.448  1.00  0.00           C
ATOM   4850  C27 POPET 169     128.887  46.232  54.148  1.00  0.00           C
ATOM   4853  C28 POPET 169     127.357  46.192  54.338  1.00  0.00           C
ATOM   4856  C29 POPET 169     126.847  44.852  54.768  1.00  0.00           C
ATOM   4858 0C21 POPET 169     126.227  43.932  54.008  1.00  0.00           C
ATOM   4860 1C21 POPET 169     125.957  44.022  52.528  1.00  0.00           C
ATOM   4863 2C21 POPET 169     124.457  44.002  52.158  1.00  0.00           C
ATOM   4866 3C21 POPET 169     124.317  44.102  50.638  1.00  0.00           C
ATOM   4869 4C21 POPET 169     122.957  43.692  50.048  1.00  0.00           C
ATOM   4872 5C21 POPET 169     122.907  43.872  48.518  1.00  0.00           C
ATOM   4875 6C21 POPET 169     124.137  43.272  47.808  1.00  0.00           C
ATOM   4878 7C21 POPET 169     124.097  43.372  46.278  1.00  0.00           C
ATOM   4881 8C21 POPET 169     125.457  43.002  45.668  1.00  0.00           C
ATOM   4885  C33 POPET 169     127.617  49.912  55.568  1.00  0.00           C
ATOM   4888  C34 POPET 169     126.597  50.792  54.818  1.00  0.00           C
ATOM   4891  C35 POPET 169     127.167  51.412  53.538  1.00  0.00           C
ATOM   4894  C36 POPET 169     127.477  50.372  52.448  1.00  0.00           C
ATOM   4897  C37 POPET 169     127.667  51.012  51.068  1.00  0.00           C
ATOM   4900  C38 POPET 169     128.037  49.962  50.018  1.00  0.00           C
ATOM   4903  C39 POPET 169     128.407  50.522  48.638  1.00  0.00           C
ATOM   4906 0C31 POPET 169     127.407  51.542  48.078  1.00  0.00           C
ATOM   4909 1C31 POPET 169     127.587  51.752  46.558  1.00  0.00           C
ATOM   4912 2C31 POPET 169     127.337  53.202  46.118  1.00  0.00           C
ATOM   4915 3C31 POPET 169     127.627  53.452  44.638  1.00  0.00           C
ATOM   4918 4C31 POPET 169     126.637  52.772  43.678  1.00  0.00           C
ATOM   4921 5C31 POPET 169     126.877  53.192  42.228  1.00  0.00           C
ATOM   4924 6C31 POPET 169     125.987  52.452  41.218  1.00  0.00           C
ATOM   4928  NH3 POPEU 170      45.957  55.232  20.608  1.00  0.00           N
ATOM   4932  C12 POPEU 170      46.177  54.392  19.388  1.00  0.00           C
ATOM   4935  C11 POPEU 170      46.687  53.022  19.838  1.00  0.00           C
ATOM   4938  P   POPEU 170      44.447  51.842  20.328  1.00  0.00           P
ATOM   4939  O13 POPEU 170      43.477  52.972  20.338  1.00  0.00           O
ATOM   4940  O14 POPEU 170      44.727  51.052  19.118  1.00  0.00           O
ATOM   4941  O11 POPEU 170      44.107  50.802  21.458  1.00  0.00           O
ATOM   4942  O12 POPEU 170      45.837  52.442  20.838  1.00  0.00           O
ATOM   4943  C1  POPEU 170      42.827  50.142  21.398  1.00  0.00           C
ATOM   4946  C2  POPEU 170      42.257  50.012  22.818  1.00  0.00           C
ATOM   4948  O21 POPEU 170      41.157  49.082  22.828  1.00  0.00           O
ATOM   4949  C21 POPEU 170      41.447  47.932  23.428  1.00  0.00           C
ATOM   4950  O22 POPEU 170      42.557  47.602  23.828  1.00  0.00           O
ATOM   4951  C22 POPEU 170      40.177  47.112  23.678  1.00  0.00           C
ATOM   4954  C3  POPEU 170      41.747  51.372  23.308  1.00  0.00           C
ATOM   4957  O31 POPEU 170      42.877  52.202  23.648  1.00  0.00           O
ATOM   4958  C31 POPEU 170      42.657  53.082  24.588  1.00  0.00           C
ATOM   4959  O32 POPEU 170      41.577  53.362  25.068  1.00  0.00           O
ATOM   4960  C32 POPEU 170      43.997  53.622  25.028  1.00  0.00           C
ATOM   4963  C23 POPEU 170      40.347  46.202  24.928  1.00  0.00           C
ATOM   4966  C24 POPEU 170      39.097  46.112  25.798  1.00  0.00           C
ATOM   4969  C25 POPEU 170      39.447  45.872  27.268  1.00  0.00           C
ATOM   4972  C26 POPEU 170      38.217  45.952  28.168  1.00  0.00           C
ATOM   4975  C27 POPEU 170      38.567  46.092  29.658  1.00  0.00           C
ATOM   4978  C28 POPEU 170      37.337  46.382  30.528  1.00  0.00           C
ATOM   4981  C29 POPEU 170      36.347  45.242  30.528  1.00  0.00           C
ATOM   4983 0C21 POPEU 170      35.987  44.482  31.578  1.00  0.00           C
ATOM   4985 1C21 POPEU 170      36.467  44.612  33.008  1.00  0.00           C
ATOM   4988 2C21 POPEU 170      35.347  44.392  34.048  1.00  0.00           C
ATOM   4991 3C21 POPEU 170      34.907  42.932  34.158  1.00  0.00           C
ATOM   4994 4C21 POPEU 170      33.957  42.642  35.328  1.00  0.00           C
ATOM   4997 5C21 POPEU 170      32.637  43.422  35.278  1.00  0.00           C
ATOM   5000 6C21 POPEU 170      31.697  42.982  36.408  1.00  0.00           C
ATOM   5003 7C21 POPEU 170      30.437  43.852  36.508  1.00  0.00           C
ATOM   5006 8C21 POPEU 170      29.517  43.382  37.638  1.00  0.00           C
ATOM   5010  C33 POPEU 170      44.167  53.352  26.528  1.00  0.00           C
ATOM   5013  C34 POPEU 170      45.627  53.342  26.988  1.00  0.00           C
ATOM   5016  C35 POPEU 170      45.697  53.252  28.508  1.00  0.00           C
ATOM   5019  C36 POPEU 170      45.547  51.812  28.988  1.00  0.00           C
ATOM   5022  C37 POPEU 170      44.997  51.762  30.418  1.00  0.00           C
ATOM   5025  C38 POPEU 170      45.287  50.432  31.098  1.00  0.00           C
ATOM   5028  C39 POPEU 170      44.667  50.342  32.508  1.00  0.00           C
ATOM   5031 0C31 POPEU 170      45.027  51.532  33.408  1.00  0.00           C
ATOM   5034 1C31 POPEU 170      44.647  51.312  34.878  1.00  0.00           C
ATOM   5037 2C31 POPEU 170      43.207  50.832  35.058  1.00  0.00           C
ATOM   5040 3C31 POPEU 170      42.767  50.792  36.528  1.00  0.00           C
ATOM   5043 4C31 POPEU 170      41.957  52.022  36.938  1.00  0.00           C
ATOM   5046 5C31 POPEU 170      41.567  51.982  38.418  1.00  0.00           C
ATOM   5049 6C31 POPEU 170      40.697  53.162  38.838  1.00  0.00           C
ATOM   5053  NH3 POPEV 171      71.107  36.212  59.488  1.00  0.00           N
ATOM   5057  C12 POPEV 171      71.827  35.222  60.368  1.00  0.00           C
ATOM   5060  C11 POPEV 171      71.067  34.852  61.658  1.00  0.00           C
ATOM   5063  P   POPEV 171      72.207  32.512  62.058  1.00  0.00           P
ATOM   5064  O13 POPEV 171      73.517  32.472  61.358  1.00  0.00           O
ATOM   5065  O14 POPEV 171      71.937  31.492  63.088  1.00  0.00           O
ATOM   5066  O11 POPEV 171      71.077  32.222  61.008  1.00  0.00           O
ATOM   5067  O12 POPEV 171      71.817  33.962  62.498  1.00  0.00           O
ATOM   5068  C1  POPEV 171      71.137  31.082  60.178  1.00  0.00           C
ATOM   5071  C2  POPEV 171      70.017  31.202  59.118  1.00  0.00           C
ATOM   5073  O21 POPEV 171      70.637  31.792  57.958  1.00  0.00           O
ATOM   5074  C21 POPEV 171      70.037  31.472  56.818  1.00  0.00           C
ATOM   5075  O22 POPEV 171      69.187  30.602  56.698  1.00  0.00           O
ATOM   5076  C22 POPEV 171      70.647  32.302  55.688  1.00  0.00           C
ATOM   5079  C3  POPEV 171      68.847  32.082  59.668  1.00  0.00           C
ATOM   5082  O31 POPEV 171      67.587  31.822  59.048  1.00  0.00           O
ATOM   5083  C31 POPEV 171      67.287  32.562  57.988  1.00  0.00           C
ATOM   5084  O32 POPEV 171      67.997  33.422  57.498  1.00  0.00           O
ATOM   5085  C32 POPEV 171      65.907  32.152  57.488  1.00  0.00           C
ATOM   5088  C23 POPEV 171      69.607  33.002  54.778  1.00  0.00           C
ATOM   5091  C24 POPEV 171      69.547  32.472  53.338  1.00  0.00           C
ATOM   5094  C25 POPEV 171      68.837  33.502  52.438  1.00  0.00           C
ATOM   5097  C26 POPEV 171      68.517  33.012  51.028  1.00  0.00           C
ATOM   5100  C27 POPEV 171      67.987  34.162  50.148  1.00  0.00           C
ATOM   5103  C28 POPEV 171      67.727  33.752  48.688  1.00  0.00           C
ATOM   5106  C29 POPEV 171      66.457  32.962  48.508  1.00  0.00           C
ATOM   5108 0C21 POPEV 171      65.857  32.692  47.338  1.00  0.00           C
ATOM   5110 1C21 POPEV 171      66.357  33.072  45.958  1.00  0.00           C
ATOM   5113 2C21 POPEV 171      65.947  34.492  45.508  1.00  0.00           C
ATOM   5116 3C21 POPEV 171      65.307  34.572  44.118  1.00  0.00           C
ATOM   5119 4C21 POPEV 171      65.027  36.022  43.678  1.00  0.00           C
ATOM   5122 5C21 POPEV 171      63.807  36.652  44.378  1.00  0.00           C
ATOM   5125 6C21 POPEV 171      63.627  38.142  44.038  1.00  0.00           C
ATOM   5128 7C21 POPEV 171      62.347  38.732  44.658  1.00  0.00           C
ATOM   5131 8C21 POPEV 171      62.177  40.222  44.408  1.00  0.00           C
ATOM   5135  C33 POPEV 171      65.937  31.892  55.978  1.00  0.00           C
ATOM   5138  C34 POPEV 171      64.737  31.052  55.548  1.00  0.00           C
ATOM   5141  C35 POPEV 171      64.787  30.732  54.058  1.00  0.00           C
ATOM   5144  C36 POPEV 171      64.567  31.982  53.208  1.00  0.00           C
ATOM   5147  C37 POPEV 171      64.077  31.612  51.808  1.00  0.00           C
ATOM   5150  C38 POPEV 171      63.617  32.852  51.048  1.00  0.00           C
ATOM   5153  C39 POPEV 171      62.857  32.482  49.788  1.00  0.00           C
ATOM   5156 0C31 POPEV 171      62.377  33.712  49.018  1.00  0.00           C
ATOM   5159 1C31 POPEV 171      61.367  33.362  47.918  1.00  0.00           C
ATOM   5162 2C31 POPEV 171      60.977  34.592  47.088  1.00  0.00           C
ATOM   5165 3C31 POPEV 171      60.307  35.682  47.918  1.00  0.00           C
ATOM   5168 4C31 POPEV 171      60.017  36.942  47.108  1.00  0.00           C
ATOM   5171 5C31 POPEV 171      59.277  37.982  47.958  1.00  0.00           C
ATOM   5174 6C31 POPEV 171      59.327  39.392  47.388  1.00  0.00           C
ATOM   5178  NH3 POPEW 172      57.877  83.572  63.948  1.00  0.00           N
ATOM   5182  C12 POPEW 172      56.977  82.382  64.128  1.00  0.00           C
ATOM   5185  C11 POPEW 172      55.477  82.782  64.198  1.00  0.00           C
ATOM   5188  P   POPEW 172      54.477  80.312  64.318  1.00  0.00           P
ATOM   5189  O13 POPEW 172      55.287  79.482  65.218  1.00  0.00           O
ATOM   5190  O14 POPEW 172      53.027  79.992  64.368  1.00  0.00           O
ATOM   5191  O11 POPEW 172      55.037  80.332  62.858  1.00  0.00           O
ATOM   5192  O12 POPEW 172      54.657  81.792  64.818  1.00  0.00           O
ATOM   5193  C1  POPEW 172      54.287  79.862  61.728  1.00  0.00           C
ATOM   5196  C2  POPEW 172      53.997  80.932  60.628  1.00  0.00           C
ATOM   5198  O21 POPEW 172      55.237  81.492  60.138  1.00  0.00           O
ATOM   5199  C21 POPEW 172      55.487  81.282  58.848  1.00  0.00           C
ATOM   5200  O22 POPEW 172      54.767  80.702  58.058  1.00  0.00           O
ATOM   5201  C22 POPEW 172      56.817  81.892  58.438  1.00  0.00           C
ATOM   5204  C3  POPEW 172      53.027  82.062  61.098  1.00  0.00           C
ATOM   5207  O31 POPEW 172      52.817  82.952  59.988  1.00  0.00           O
ATOM   5208  C31 POPEW 172      51.617  83.222  59.548  1.00  0.00           C
ATOM   5209  O32 POPEW 172      50.547  82.922  60.068  1.00  0.00           O
ATOM   5210  C32 POPEW 172      51.797  83.962  58.208  1.00  0.00           C
ATOM   5213  C23 POPEW 172      56.987  81.782  56.908  1.00  0.00           C
ATOM   5216  C24 POPEW 172      58.007  82.742  56.298  1.00  0.00           C
ATOM   5219  C25 POPEW 172      58.227  82.362  54.828  1.00  0.00           C
ATOM   5222  C26 POPEW 172      59.247  83.222  54.098  1.00  0.00           C
ATOM   5225  C27 POPEW 172      59.357  82.822  52.618  1.00  0.00           C
ATOM   5228  C28 POPEW 172      60.487  83.512  51.828  1.00  0.00           C
ATOM   5231  C29 POPEW 172      60.427  85.012  51.938  1.00  0.00           C
ATOM   5233 0C21 POPEW 172      60.217  85.982  51.018  1.00  0.00           C
ATOM   5235 1C21 POPEW 172      59.967  85.932  49.528  1.00  0.00           C
ATOM   5238 2C21 POPEW 172      59.957  84.602  48.758  1.00  0.00           C
ATOM   5241 3C21 POPEW 172      59.867  84.822  47.248  1.00  0.00           C
ATOM   5244 4C21 POPEW 172      59.527  83.542  46.468  1.00  0.00           C
ATOM   5247 5C21 POPEW 172      59.557  83.742  44.948  1.00  0.00           C
ATOM   5250 6C21 POPEW 172      60.957  83.652  44.338  1.00  0.00           C
ATOM   5253 7C21 POPEW 172      60.947  83.892  42.828  1.00  0.00           C
ATOM   5256 8C21 POPEW 172      62.247  83.482  42.118  1.00  0.00           C
ATOM   5260  C33 POPEW 172      52.617  83.192  57.148  1.00  0.00           C
ATOM   5263  C34 POPEW 172      53.647  84.042  56.378  1.00  0.00           C
ATOM   5266  C35 POPEW 172      53.597  83.792  54.858  1.00  0.00           C
ATOM   5269  C36 POPEW 172      54.777  84.432  54.108  1.00  0.00           C
ATOM   5272  C37 POPEW 172      54.707  84.202  52.588  1.00  0.00           C
ATOM   5275  C38 POPEW 172      55.957  84.712  51.848  1.00  0.00           C
ATOM   5278  C39 POPEW 172      55.657  85.452  50.528  1.00  0.00           C
ATOM   5281 0C31 POPEW 172      55.017  84.572  49.448  1.00  0.00           C
ATOM   5284 1C31 POPEW 172      54.997  85.282  48.098  1.00  0.00           C
ATOM   5287 2C31 POPEW 172      54.147  84.562  47.038  1.00  0.00           C
ATOM   5290 3C31 POPEW 172      53.967  85.412  45.768  1.00  0.00           C
ATOM   5293 4C31 POPEW 172      53.037  84.752  44.738  1.00  0.00           C
ATOM   5296 5C31 POPEW 172      52.657  85.722  43.608  1.00  0.00           C
ATOM   5299 6C31 POPEW 172      51.767  85.072  42.548  1.00  0.00           C
ATOM   5303  NH3 POPEX 173       4.937 111.232  63.618  1.00  0.00           N
ATOM   5307  C12 POPEX 173       6.287 111.622  64.148  1.00  0.00           C
ATOM   5310  C11 POPEX 173       6.657 113.072  63.808  1.00  0.00           C
ATOM   5313  P   POPEX 173       9.287 113.232  63.388  1.00  0.00           P
ATOM   5314  O13 POPEX 173       9.867 114.602  63.328  1.00  0.00           O
ATOM   5315  O14 POPEX 173      10.127 112.182  63.988  1.00  0.00           O
ATOM   5316  O11 POPEX 173       8.727 112.812  61.948  1.00  0.00           O
ATOM   5317  O12 POPEX 173       7.977 113.342  64.288  1.00  0.00           O
ATOM   5318  C1  POPEX 173       9.377 113.232  60.728  1.00  0.00           C
ATOM   5321  C2  POPEX 173       8.357 113.532  59.568  1.00  0.00           C
ATOM   5323  O21 POPEX 173       8.377 112.482  58.558  1.00  0.00           O
ATOM   5324  C21 POPEX 173       9.427 112.452  57.748  1.00  0.00           C
ATOM   5325  O22 POPEX 173      10.397 113.172  57.808  1.00  0.00           O
ATOM   5326  C22 POPEX 173       9.277 111.322  56.718  1.00  0.00           C
ATOM   5329  C3  POPEX 173       8.437 114.962  58.938  1.00  0.00           C
ATOM   5332  O31 POPEX 173       7.547 115.132  57.808  1.00  0.00           O
ATOM   5333  C31 POPEX 173       6.307 115.502  58.148  1.00  0.00           C
ATOM   5334  O32 POPEX 173       5.897 115.612  59.288  1.00  0.00           O
ATOM   5335  C32 POPEX 173       5.477 115.912  56.928  1.00  0.00           C
ATOM   5338  C23 POPEX 173       7.997 111.372  55.848  1.00  0.00           C
ATOM   5341  C24 POPEX 173       8.297 111.122  54.348  1.00  0.00           C
ATOM   5344  C25 POPEX 173       8.817 109.712  54.038  1.00  0.00           C
ATOM   5347  C26 POPEX 173       9.417 109.602  52.628  1.00  0.00           C
ATOM   5350  C27 POPEX 173      10.117 108.252  52.368  1.00  0.00           C
ATOM   5353  C28 POPEX 173      10.747 108.182  50.968  1.00  0.00           C
ATOM   5356  C29 POPEX 173      11.297 106.812  50.668  1.00  0.00           C
ATOM   5358 0C21 POPEX 173      10.807 105.902  49.808  1.00  0.00           C
ATOM   5360 1C21 POPEX 173       9.597 106.052  48.908  1.00  0.00           C
ATOM   5363 2C21 POPEX 173       9.977 105.862  47.428  1.00  0.00           C
ATOM   5366 3C21 POPEX 173      10.887 106.972  46.888  1.00  0.00           C
ATOM   5369 4C21 POPEX 173      11.437 106.652  45.498  1.00  0.00           C
ATOM   5372 5C21 POPEX 173      12.047 107.862  44.778  1.00  0.00           C
ATOM   5375 6C21 POPEX 173      13.047 108.662  45.628  1.00  0.00           C
ATOM   5378 7C21 POPEX 173      13.657 109.842  44.868  1.00  0.00           C
ATOM   5381 8C21 POPEX 173      14.467 110.782  45.778  1.00  0.00           C
ATOM   5385  C33 POPEX 173       6.167 115.812  55.548  1.00  0.00           C
ATOM   5388  C34 POPEX 173       5.457 116.642  54.468  1.00  0.00           C
ATOM   5391  C35 POPEX 173       4.317 115.932  53.708  1.00  0.00           C
ATOM   5394  C36 POPEX 173       3.277 115.222  54.588  1.00  0.00           C
ATOM   5397  C37 POPEX 173       2.067 114.662  53.828  1.00  0.00           C
ATOM   5400  C38 POPEX 173       1.287 115.722  53.038  1.00  0.00           C
ATOM   5403  C39 POPEX 173       1.677 115.762  51.548  1.00  0.00           C
ATOM   5406 0C31 POPEX 173       1.213 117.042  50.848  1.00  0.00           C
ATOM   5409 1C31 POPEX 173       1.757 117.152  49.418  1.00  0.00           C
ATOM   5412 2C31 POPEX 173       1.153 118.332  48.638  1.00  0.00           C
ATOM   5415 3C31 POPEX 173       1.957 118.692  47.378  1.00  0.00           C
ATOM   5418 4C31 POPEX 173       2.097 117.522  46.388  1.00  0.00           C
ATOM   5421 5C31 POPEX 173       2.977 117.842  45.178  1.00  0.00           C
ATOM   5424 6C31 POPEX 173       3.097 116.652  44.228  1.00  0.00           C
ATOM   5428  NH3 POPEY 174     101.547  77.192  19.398  1.00  0.00           N
ATOM   5432  C12 POPEY 174     101.167  78.542  19.958  1.00  0.00           C
ATOM   5435  C11 POPEY 174     100.387  79.442  18.988  1.00  0.00           C
ATOM   5438  P   POPEY 174     101.117  81.962  19.468  1.00  0.00           P
ATOM   5439  O13 POPEY 174     100.257  83.152  19.278  1.00  0.00           O
ATOM   5440  O14 POPEY 174     102.217  81.732  18.538  1.00  0.00           O
ATOM   5441  O11 POPEY 174     101.737  82.092  20.908  1.00  0.00           O
ATOM   5442  O12 POPEY 174     100.167  80.692  19.608  1.00  0.00           O
ATOM   5443  C1  POPEY 174     100.937  82.312  22.058  1.00  0.00           C
ATOM   5446  C2  POPEY 174     100.957  81.072  22.988  1.00  0.00           C
ATOM   5448  O21 POPEY 174     100.617  81.492  24.318  1.00  0.00           O
ATOM   5449  C21 POPEY 174      99.877  80.622  24.998  1.00  0.00           C
ATOM   5450  O22 POPEY 174      99.137  79.782  24.488  1.00  0.00           O
ATOM   5451  C22 POPEY 174     100.157  80.772  26.488  1.00  0.00           C
ATOM   5454  C3  POPEY 174     102.387  80.482  23.058  1.00  0.00           C
ATOM   5457  O31 POPEY 174     102.457  79.362  23.978  1.00  0.00           O
ATOM   5458  C31 POPEY 174     103.597  79.312  24.648  1.00  0.00           C
ATOM   5459  O32 POPEY 174     104.497  80.122  24.548  1.00  0.00           O
ATOM   5460  C32 POPEY 174     103.707  78.022  25.438  1.00  0.00           C
ATOM   5463  C23 POPEY 174     100.607  79.452  27.158  1.00  0.00           C
ATOM   5466  C24 POPEY 174     100.607  79.532  28.698  1.00  0.00           C
ATOM   5469  C25 POPEY 174     101.077  78.232  29.388  1.00  0.00           C
ATOM   5472  C26 POPEY 174     101.047  78.342  30.918  1.00  0.00           C
ATOM   5475  C27 POPEY 174     101.757  77.182  31.648  1.00  0.00           C
ATOM   5478  C28 POPEY 174     102.027  77.462  33.138  1.00  0.00           C
ATOM   5481  C29 POPEY 174     100.777  77.642  33.968  1.00  0.00           C
ATOM   5483 0C21 POPEY 174     100.497  77.082  35.168  1.00  0.00           C
ATOM   5485 1C21 POPEY 174     101.367  76.132  35.958  1.00  0.00           C
ATOM   5488 2C21 POPEY 174     100.677  74.782  36.258  1.00  0.00           C
ATOM   5491 3C21 POPEY 174      99.607  74.862  37.358  1.00  0.00           C
ATOM   5494 4C21 POPEY 174      98.167  75.022  36.858  1.00  0.00           C
ATOM   5497 5C21 POPEY 174      97.267  75.652  37.918  1.00  0.00           C
ATOM   5500 6C21 POPEY 174      97.477  77.172  38.018  1.00  0.00           C
ATOM   5503 7C21 POPEY 174      97.047  77.772  39.368  1.00  0.00           C
ATOM   5506 8C21 POPEY 174      97.257  79.282  39.438  1.00  0.00           C
ATOM   5510  C33 POPEY 174     104.447  78.222  26.778  1.00  0.00           C
ATOM   5513  C34 POPEY 174     104.687  76.882  27.478  1.00  0.00           C
ATOM   5516  C35 POPEY 174     105.377  77.052  28.828  1.00  0.00           C
ATOM   5519  C36 POPEY 174     105.707  75.702  29.488  1.00  0.00           C
ATOM   5522  C37 POPEY 174     107.217  75.422  29.468  1.00  0.00           C
ATOM   5525  C38 POPEY 174     107.617  74.082  30.108  1.00  0.00           C
ATOM   5528  C39 POPEY 174     107.937  74.162  31.608  1.00  0.00           C
ATOM   5531 0C31 POPEY 174     106.767  74.612  32.478  1.00  0.00           C
ATOM   5534 1C31 POPEY 174     107.007  74.382  33.978  1.00  0.00           C
ATOM   5537 2C31 POPEY 174     105.697  74.482  34.768  1.00  0.00           C
ATOM   5540 3C31 POPEY 174     105.897  74.302  36.268  1.00  0.00           C
ATOM   5543 4C31 POPEY 174     104.587  73.972  36.998  1.00  0.00           C
ATOM   5546 5C31 POPEY 174     104.727  74.042  38.518  1.00  0.00           C
ATOM   5549 6C31 POPEY 174     103.557  73.412  39.268  1.00  0.00           C
ATOM   5553  NH3 POPEZ 175      66.487  62.812  22.228  1.00  0.00           N
ATOM   5557  C12 POPEZ 175      65.457  61.712  22.228  1.00  0.00           C
ATOM   5560  C11 POPEZ 175      64.047  62.232  21.908  1.00  0.00           C
ATOM   5563  P   POPEZ 175      62.257  63.962  22.608  1.00  0.00           P
ATOM   5564  O13 POPEZ 175      61.577  63.332  21.448  1.00  0.00           O
ATOM   5565  O14 POPEZ 175      62.577  65.402  22.448  1.00  0.00           O
ATOM   5566  O11 POPEZ 175      61.327  63.712  23.848  1.00  0.00           O
ATOM   5567  O12 POPEZ 175      63.617  63.182  22.898  1.00  0.00           O
ATOM   5568  C1  POPEZ 175      61.297  62.522  24.628  1.00  0.00           C
ATOM   5571  C2  POPEZ 175      61.987  62.812  25.968  1.00  0.00           C
ATOM   5573  O21 POPEZ 175      61.717  61.742  26.898  1.00  0.00           O
ATOM   5574  C21 POPEZ 175      62.707  61.522  27.768  1.00  0.00           C
ATOM   5575  O22 POPEZ 175      63.797  62.082  27.758  1.00  0.00           O
ATOM   5576  C22 POPEZ 175      62.327  60.492  28.818  1.00  0.00           C
ATOM   5579  C3  POPEZ 175      61.497  64.172  26.548  1.00  0.00           C
ATOM   5582  O31 POPEZ 175      62.247  64.662  27.678  1.00  0.00           O
ATOM   5583  C31 POPEZ 175      61.717  64.412  28.858  1.00  0.00           C
ATOM   5584  O32 POPEZ 175      60.787  63.642  29.068  1.00  0.00           O
ATOM   5585  C32 POPEZ 175      62.367  65.262  29.948  1.00  0.00           C
ATOM   5588  C23 POPEZ 175      62.707  60.932  30.248  1.00  0.00           C
ATOM   5591  C24 POPEZ 175      62.307  59.892  31.298  1.00  0.00           C
ATOM   5594  C25 POPEZ 175      62.787  60.212  32.718  1.00  0.00           C
ATOM   5597  C26 POPEZ 175      62.327  59.162  33.728  1.00  0.00           C
ATOM   5600  C27 POPEZ 175      62.857  59.462  35.138  1.00  0.00           C
ATOM   5603  C28 POPEZ 175      62.247  58.552  36.218  1.00  0.00           C
ATOM   5606  C29 POPEZ 175      62.667  59.022  37.588  1.00  0.00           C
ATOM   5608 0C21 POPEZ 175      63.247  58.332  38.578  1.00  0.00           C
ATOM   5610 1C21 POPEZ 175      63.657  56.872  38.558  1.00  0.00           C
ATOM   5613 2C21 POPEZ 175      65.097  56.682  39.088  1.00  0.00           C
ATOM   5616 3C21 POPEZ 175      66.187  57.202  38.138  1.00  0.00           C
ATOM   5619 4C21 POPEZ 175      67.597  56.952  38.688  1.00  0.00           C
ATOM   5622 5C21 POPEZ 175      68.697  57.222  37.648  1.00  0.00           C
ATOM   5625 6C21 POPEZ 175      70.107  56.812  38.118  1.00  0.00           C
ATOM   5628 7C21 POPEZ 175      71.137  56.862  36.988  1.00  0.00           C
ATOM   5631 8C21 POPEZ 175      72.507  56.312  37.378  1.00  0.00           C
ATOM   5635  C33 POPEZ 175      63.717  64.722  30.448  1.00  0.00           C
ATOM   5638  C34 POPEZ 175      64.307  65.642  31.528  1.00  0.00           C
ATOM   5641  C35 POPEZ 175      63.407  65.832  32.768  1.00  0.00           C
ATOM   5644  C36 POPEZ 175      63.027  64.542  33.518  1.00  0.00           C
ATOM   5647  C37 POPEZ 175      62.047  64.842  34.668  1.00  0.00           C
ATOM   5650  C38 POPEZ 175      62.077  63.822  35.818  1.00  0.00           C
ATOM   5653  C39 POPEZ 175      63.367  63.922  36.638  1.00  0.00           C
ATOM   5656 0C31 POPEZ 175      63.227  63.272  38.018  1.00  0.00           C
ATOM   5659 1C31 POPEZ 175      64.307  63.742  39.008  1.00  0.00           C
ATOM   5662 2C31 POPEZ 175      63.937  63.482  40.468  1.00  0.00           C
ATOM   5665 3C31 POPEZ 175      63.717  62.002  40.788  1.00  0.00           C
ATOM   5668 4C31 POPEZ 175      63.387  61.792  42.258  1.00  0.00           C
ATOM   5671 5C31 POPEZ 175      63.547  60.332  42.688  1.00  0.00           C
ATOM   5674 6C31 POPEZ 175      63.277  60.132  44.178  1.00  0.00           C
ATOM   5678  NH3 POPEa 176      22.717 101.162  64.238  1.00  0.00           N
ATOM   5682  C12 POPEa 176      24.127 100.632  64.248  1.00  0.00           C
ATOM   5685  C11 POPEa 176      24.147  99.162  63.808  1.00  0.00           C
ATOM   5688  P   POPEa 176      25.027  97.022  65.078  1.00  0.00           P
ATOM   5689  O13 POPEa 176      26.177  96.222  64.598  1.00  0.00           O
ATOM   5690  O14 POPEa 176      24.847  97.072  66.528  1.00  0.00           O
ATOM   5691  O11 POPEa 176      23.707  96.492  64.418  1.00  0.00           O
ATOM   5692  O12 POPEa 176      25.217  98.462  64.468  1.00  0.00           O
ATOM   5693  C1  POPEa 176      23.647  95.192  63.828  1.00  0.00           C
ATOM   5696  C2  POPEa 176      23.577  95.352  62.298  1.00  0.00           C
ATOM   5698  O21 POPEa 176      22.827  94.272  61.718  1.00  0.00           O
ATOM   5699  C21 POPEa 176      22.087  94.632  60.688  1.00  0.00           C
ATOM   5700  O22 POPEa 176      21.827  95.772  60.358  1.00  0.00           O
ATOM   5701  C22 POPEa 176      21.637  93.412  59.908  1.00  0.00           C
ATOM   5704  C3  POPEa 176      24.987  95.462  61.628  1.00  0.00           C
ATOM   5707  O31 POPEa 176      24.887  95.602  60.198  1.00  0.00           O
ATOM   5708  C31 POPEa 176      24.667  96.862  59.798  1.00  0.00           C
ATOM   5709  O32 POPEa 176      24.737  97.852  60.498  1.00  0.00           O
ATOM   5710  C32 POPEa 176      24.267  96.852  58.318  1.00  0.00           C
ATOM   5713  C23 POPEa 176      20.957  93.792  58.578  1.00  0.00           C
ATOM   5716  C24 POPEa 176      21.117  92.662  57.568  1.00  0.00           C
ATOM   5719  C25 POPEa 176      20.577  92.962  56.168  1.00  0.00           C
ATOM   5722  C26 POPEa 176      20.807  91.732  55.288  1.00  0.00           C
ATOM   5725  C27 POPEa 176      20.487  91.952  53.798  1.00  0.00           C
ATOM   5728  C28 POPEa 176      20.297  90.622  53.038  1.00  0.00           C
ATOM   5731  C29 POPEa 176      21.517  89.732  53.058  1.00  0.00           C
ATOM   5733 0C21 POPEa 176      22.337  89.482  52.018  1.00  0.00           C
ATOM   5735 1C21 POPEa 176      22.217  90.052  50.628  1.00  0.00           C
ATOM   5738 2C21 POPEa 176      21.527  89.062  49.658  1.00  0.00           C
ATOM   5741 3C21 POPEa 176      22.447  87.912  49.208  1.00  0.00           C
ATOM   5744 4C21 POPEa 176      23.227  88.222  47.918  1.00  0.00           C
ATOM   5747 5C21 POPEa 176      22.377  88.122  46.638  1.00  0.00           C
ATOM   5750 6C21 POPEa 176      22.017  86.682  46.238  1.00  0.00           C
ATOM   5753 7C21 POPEa 176      21.097  86.612  45.018  1.00  0.00           C
ATOM   5756 8C21 POPEa 176      20.697  85.172  44.648  1.00  0.00           C
ATOM   5760  C33 POPEa 176      23.887  98.262  57.798  1.00  0.00           C
ATOM   5763  C34 POPEa 176      23.567  98.292  56.298  1.00  0.00           C
ATOM   5766  C35 POPEa 176      23.187  99.682  55.748  1.00  0.00           C
ATOM   5769  C36 POPEa 176      24.087 100.852  56.198  1.00  0.00           C
ATOM   5772  C37 POPEa 176      23.697 102.152  55.498  1.00  0.00           C
ATOM   5775  C38 POPEa 176      24.637 103.352  55.728  1.00  0.00           C
ATOM   5778  C39 POPEa 176      24.487 104.042  57.078  1.00  0.00           C
ATOM   5781 0C31 POPEa 176      24.937 105.512  56.988  1.00  0.00           C
ATOM   5784 1C31 POPEa 176      24.817 106.292  58.298  1.00  0.00           C
ATOM   5787 2C31 POPEa 176      25.377 107.722  58.198  1.00  0.00           C
ATOM   5790 3C31 POPEa 176      24.537 108.622  57.268  1.00  0.00           C
ATOM   5793 4C31 POPEa 176      25.087 110.042  57.068  1.00  0.00           C
ATOM   5796 5C31 POPEa 176      25.297 110.842  58.358  1.00  0.00           C
ATOM   5799 6C31 POPEa 176      25.437 112.342  58.098  1.00  0.00           C
ATOM   5803  NH3 POPEb 177      -3.917  69.952  59.038  1.00  0.00           N
ATOM   5807  C12 POPEb 177      -2.497  69.982  59.568  1.00  0.00           C
ATOM   5810  C11 POPEb 177      -1.487  69.352  58.578  1.00  0.00           C
ATOM   5813  P   POPEb 177       1.163  69.402  58.268  1.00  0.00           P
ATOM   5814  O13 POPEb 177       1.797  70.732  58.238  1.00  0.00           O
ATOM   5815  O14 POPEb 177       2.027  68.292  58.768  1.00  0.00           O
ATOM   5816  O11 POPEb 177       0.693  69.042  56.818  1.00  0.00           O
ATOM   5817  O12 POPEb 177      -0.167  69.512  59.098  1.00  0.00           O
ATOM   5818  C1  POPEb 177       0.803  67.672  56.378  1.00  0.00           C
ATOM   5821  C2  POPEb 177       0.603  67.592  54.848  1.00  0.00           C
ATOM   5823  O21 POPEb 177       1.103  66.312  54.378  1.00  0.00           O
ATOM   5824  C21 POPEb 177       0.463  65.842  53.308  1.00  0.00           C
ATOM   5825  O22 POPEb 177      -0.457  66.392  52.728  1.00  0.00           O
ATOM   5826  C22 POPEb 177       0.993  64.452  52.958  1.00  0.00           C
ATOM   5829  C3  POPEb 177       1.397  68.762  54.218  1.00  0.00           C
ATOM   5832  O31 POPEb 177       1.327  68.732  52.788  1.00  0.00           O
ATOM   5833  C31 POPEb 177       2.437  69.042  52.148  1.00  0.00           C
ATOM   5834  O32 POPEb 177       3.537  69.192  52.658  1.00  0.00           O
ATOM   5835  C32 POPEb 177       2.107  69.132  50.658  1.00  0.00           C
ATOM   5838  C23 POPEb 177      -0.027  63.622  52.128  1.00  0.00           C
ATOM   5841  C24 POPEb 177       0.423  63.322  50.698  1.00  0.00           C
ATOM   5844  C25 POPEb 177       1.497  62.232  50.588  1.00  0.00           C
ATOM   5847  C26 POPEb 177       1.587  61.722  49.138  1.00  0.00           C
ATOM   5850  C27 POPEb 177       2.357  60.412  48.938  1.00  0.00           C
ATOM   5853  C28 POPEb 177       1.777  59.672  47.708  1.00  0.00           C
ATOM   5856  C29 POPEb 177       2.467  58.532  46.998  1.00  0.00           C
ATOM   5858 0C21 POPEb 177       3.547  57.802  47.328  1.00  0.00           C
ATOM   5860 1C21 POPEb 177       4.417  57.842  48.558  1.00  0.00           C
ATOM   5863 2C21 POPEb 177       5.787  58.512  48.328  1.00  0.00           C
ATOM   5866 3C21 POPEb 177       6.487  58.132  47.008  1.00  0.00           C
ATOM   5869 4C21 POPEb 177       7.977  58.532  47.038  1.00  0.00           C
ATOM   5872 5C21 POPEb 177       8.627  58.662  45.648  1.00  0.00           C
ATOM   5875 6C21 POPEb 177       8.217  59.962  44.938  1.00  0.00           C
ATOM   5878 7C21 POPEb 177       9.097  60.322  43.738  1.00  0.00           C
ATOM   5881 8C21 POPEb 177       8.727  61.662  43.108  1.00  0.00           C
ATOM   5885  C33 POPEb 177       0.983  70.142  50.278  1.00  0.00           C
ATOM   5888  C34 POPEb 177       0.893  70.282  48.748  1.00  0.00           C
ATOM   5891  C35 POPEb 177      -0.087  71.322  48.178  1.00  0.00           C
ATOM   5894  C36 POPEb 177       0.113  72.792  48.598  1.00  0.00           C
ATOM   5897  C37 POPEb 177      -0.997  73.662  47.978  1.00  0.00           C
ATOM   5900  C38 POPEb 177      -0.857  75.172  48.198  1.00  0.00           C
ATOM   5903  C39 POPEb 177      -0.297  75.932  46.978  1.00  0.00           C
ATOM   5906 0C31 POPEb 177       1.173  75.632  46.648  1.00  0.00           C
ATOM   5909 1C31 POPEb 177       1.707  76.562  45.558  1.00  0.00           C
ATOM   5912 2C31 POPEb 177       3.167  76.292  45.158  1.00  0.00           C
ATOM   5915 3C31 POPEb 177       3.747  77.362  44.228  1.00  0.00           C
ATOM   5918 4C31 POPEb 177       4.127  78.652  44.978  1.00  0.00           C
ATOM   5921 5C31 POPEb 177       4.767  79.712  44.078  1.00  0.00           C
ATOM   5924 6C31 POPEb 177       5.267  80.932  44.848  1.00  0.00           C
ATOM   5928  NH3 POPEc 178      91.307  85.132  20.958  1.00  0.00           N
ATOM   5932  C12 POPEc 178      90.417  86.192  20.398  1.00  0.00           C
ATOM   5935  C11 POPEc 178      88.997  85.982  20.908  1.00  0.00           C
ATOM   5938  P   POPEc 178      86.697  87.202  20.998  1.00  0.00           P
ATOM   5939  O13 POPEc 178      86.287  88.612  20.818  1.00  0.00           O
ATOM   5940  O14 POPEc 178      85.857  86.122  20.438  1.00  0.00           O
ATOM   5941  O11 POPEc 178      86.987  86.912  22.548  1.00  0.00           O
ATOM   5942  O12 POPEc 178      88.167  87.032  20.418  1.00  0.00           O
ATOM   5943  C1  POPEc 178      86.027  86.202  23.348  1.00  0.00           C
ATOM   5946  C2  POPEc 178      86.657  85.752  24.698  1.00  0.00           C
ATOM   5948  O21 POPEc 178      85.797  84.792  25.358  1.00  0.00           O
ATOM   5949  C21 POPEc 178      86.097  84.542  26.638  1.00  0.00           C
ATOM   5950  O22 POPEc 178      85.477  84.942  27.598  1.00  0.00           O
ATOM   5951  C22 POPEc 178      87.327  83.632  26.728  1.00  0.00           C
ATOM   5954  C3  POPEc 178      87.087  86.922  25.628  1.00  0.00           C
ATOM   5957  O31 POPEc 178      88.257  86.502  26.368  1.00  0.00           O
ATOM   5958  C31 POPEc 178      88.577  86.942  27.598  1.00  0.00           C
ATOM   5959  O32 POPEc 178      89.677  86.702  28.098  1.00  0.00           O
ATOM   5960  C32 POPEc 178      87.497  87.722  28.318  1.00  0.00           C
ATOM   5963  C23 POPEc 178      87.857  83.482  28.178  1.00  0.00           C
ATOM   5966  C24 POPEc 178      89.317  83.042  28.258  1.00  0.00           C
ATOM   5969  C25 POPEc 178      89.697  82.552  29.658  1.00  0.00           C
ATOM   5972  C26 POPEc 178      89.807  83.692  30.698  1.00  0.00           C
ATOM   5975  C27 POPEc 178      89.067  83.402  32.018  1.00  0.00           C
ATOM   5978  C28 POPEc 178      89.457  82.062  32.668  1.00  0.00           C
ATOM   5981  C29 POPEc 178      88.947  81.892  34.078  1.00  0.00           C
ATOM   5983 0C21 POPEc 178      87.757  81.352  34.438  1.00  0.00           C
ATOM   5985 1C21 POPEc 178      86.677  80.892  33.498  1.00  0.00           C
ATOM   5988 2C21 POPEc 178      86.777  79.402  33.118  1.00  0.00           C
ATOM   5991 3C21 POPEc 178      85.597  78.962  32.238  1.00  0.00           C
ATOM   5994 4C21 POPEc 178      85.757  77.572  31.618  1.00  0.00           C
ATOM   5997 5C21 POPEc 178      87.027  77.382  30.778  1.00  0.00           C
ATOM   6000 6C21 POPEc 178      87.277  78.512  29.768  1.00  0.00           C
ATOM   6003 7C21 POPEc 178      88.417  78.222  28.778  1.00  0.00           C
ATOM   6006 8C21 POPEc 178      88.567  79.302  27.698  1.00  0.00           C
ATOM   6010  C33 POPEc 178      87.867  87.972  29.798  1.00  0.00           C
ATOM   6013  C34 POPEc 178      86.757  88.762  30.498  1.00  0.00           C
ATOM   6016  C35 POPEc 178      87.087  89.232  31.928  1.00  0.00           C
ATOM   6019  C36 POPEc 178      86.517  88.342  33.048  1.00  0.00           C
ATOM   6022  C37 POPEc 178      87.497  87.292  33.578  1.00  0.00           C
ATOM   6025  C38 POPEc 178      86.877  86.352  34.618  1.00  0.00           C
ATOM   6028  C39 POPEc 178      86.587  87.012  35.978  1.00  0.00           C
ATOM   6031 0C31 POPEc 178      85.797  86.112  36.948  1.00  0.00           C
ATOM   6034 1C31 POPEc 178      85.637  86.762  38.328  1.00  0.00           C
ATOM   6037 2C31 POPEc 178      84.757  85.982  39.308  1.00  0.00           C
ATOM   6040 3C31 POPEc 178      84.717  86.682  40.678  1.00  0.00           C
ATOM   6043 4C31 POPEc 178      84.167  85.852  41.848  1.00  0.00           C
ATOM   6046 5C31 POPEc 178      84.617  86.442  43.188  1.00  0.00           C
ATOM   6049 6C31 POPEc 178      84.177  85.632  44.418  1.00  0.00           C
ATOM   6053  NH3 POPEd 179      37.437 124.362  20.828  1.00  0.00           N
ATOM   6057  C12 POPEd 179      36.567 123.952  19.698  1.00  0.00           C
ATOM   6060  C11 POPEd 179      36.837 122.482  19.348  1.00  0.00           C
ATOM   6063  P   POPEd 179      36.697 120.082  20.268  1.00  0.00           P
ATOM   6064  O13 POPEd 179      35.897 119.832  19.038  1.00  0.00           O
ATOM   6065  O14 POPEd 179      38.097 119.592  20.258  1.00  0.00           O
ATOM   6066  O11 POPEd 179      35.807 119.502  21.458  1.00  0.00           O
ATOM   6067  O12 POPEd 179      36.697 121.652  20.508  1.00  0.00           O
ATOM   6068  C1  POPEd 179      36.427 118.792  22.528  1.00  0.00           C
ATOM   6071  C2  POPEd 179      35.667 119.042  23.848  1.00  0.00           C
ATOM   6073  O21 POPEd 179      35.797 120.422  24.188  1.00  0.00           O
ATOM   6074  C21 POPEd 179      34.857 120.892  24.978  1.00  0.00           C
ATOM   6075  O22 POPEd 179      33.767 120.402  25.188  1.00  0.00           O
ATOM   6076  C22 POPEd 179      35.367 122.182  25.618  1.00  0.00           C
ATOM   6079  C3  POPEd 179      36.307 118.182  24.958  1.00  0.00           C
ATOM   6082  O31 POPEd 179      35.707 118.422  26.258  1.00  0.00           O
ATOM   6083  C31 POPEd 179      35.807 117.392  27.088  1.00  0.00           C
ATOM   6084  O32 POPEd 179      36.327 116.322  26.818  1.00  0.00           O
ATOM   6085  C32 POPEd 179      35.297 117.802  28.458  1.00  0.00           C
ATOM   6088  C23 POPEd 179      34.577 122.442  26.908  1.00  0.00           C
ATOM   6091  C24 POPEd 179      35.247 123.402  27.908  1.00  0.00           C
ATOM   6094  C25 POPEd 179      34.787 123.082  29.338  1.00  0.00           C
ATOM   6097  C26 POPEd 179      33.257 123.192  29.528  1.00  0.00           C
ATOM   6100  C27 POPEd 179      32.697 122.442  30.748  1.00  0.00           C
ATOM   6103  C28 POPEd 179      33.197 122.992  32.098  1.00  0.00           C
ATOM   6106  C29 POPEd 179      34.387 122.242  32.648  1.00  0.00           C
ATOM   6108 0C21 POPEd 179      34.687 122.122  33.958  1.00  0.00           C
ATOM   6110 1C21 POPEd 179      33.927 122.772  35.078  1.00  0.00           C
ATOM   6113 2C21 POPEd 179      34.837 123.282  36.218  1.00  0.00           C
ATOM   6116 3C21 POPEd 179      35.417 122.162  37.088  1.00  0.00           C
ATOM   6119 4C21 POPEd 179      35.997 122.712  38.408  1.00  0.00           C
ATOM   6122 5C21 POPEd 179      36.337 121.602  39.418  1.00  0.00           C
ATOM   6125 6C21 POPEd 179      36.647 122.132  40.828  1.00  0.00           C
ATOM   6128 7C21 POPEd 179      35.457 122.802  41.518  1.00  0.00           C
ATOM   6131 8C21 POPEd 179      35.717 123.172  42.978  1.00  0.00           C
ATOM   6135  C33 POPEd 179      36.257 117.252  29.538  1.00  0.00           C
ATOM   6138  C34 POPEd 179      35.987 117.852  30.918  1.00  0.00           C
ATOM   6141  C35 POPEd 179      36.927 117.252  31.968  1.00  0.00           C
ATOM   6144  C36 POPEd 179      36.747 117.902  33.338  1.00  0.00           C
ATOM   6147  C37 POPEd 179      37.377 117.062  34.448  1.00  0.00           C
ATOM   6150  C38 POPEd 179      37.137 117.642  35.848  1.00  0.00           C
ATOM   6153  C39 POPEd 179      37.367 116.612  36.968  1.00  0.00           C
ATOM   6156 0C31 POPEd 179      38.827 116.152  37.078  1.00  0.00           C
ATOM   6159 1C31 POPEd 179      39.017 114.832  37.828  1.00  0.00           C
ATOM   6162 2C31 POPEd 179      39.187 114.962  39.358  1.00  0.00           C
ATOM   6165 3C31 POPEd 179      37.867 114.932  40.148  1.00  0.00           C
ATOM   6168 4C31 POPEd 179      38.117 114.782  41.658  1.00  0.00           C
ATOM   6171 5C31 POPEd 179      36.827 114.652  42.478  1.00  0.00           C
ATOM   6174 6C31 POPEd 179      37.077 114.282  43.948  1.00  0.00           C
ATOM   6178  NH3 POPEe 180      75.637 117.342  23.658  1.00  0.00           N
ATOM   6182  C12 POPEe 180      77.097 117.632  23.448  1.00  0.00           C
ATOM   6185  C11 POPEe 180      77.497 118.922  24.158  1.00  0.00           C
ATOM   6188  P   POPEe 180      76.657 121.142  23.008  1.00  0.00           P
ATOM   6189  O13 POPEe 180      77.257 122.082  22.048  1.00  0.00           O
ATOM   6190  O14 POPEe 180      75.407 120.422  22.608  1.00  0.00           O
ATOM   6191  O11 POPEe 180      76.497 121.802  24.438  1.00  0.00           O
ATOM   6192  O12 POPEe 180      77.697 119.992  23.238  1.00  0.00           O
ATOM   6193  C1  POPEe 180      77.507 122.592  25.098  1.00  0.00           C
ATOM   6196  C2  POPEe 180      77.467 122.342  26.638  1.00  0.00           C
ATOM   6198  O21 POPEe 180      78.037 123.442  27.388  1.00  0.00           O
ATOM   6199  C21 POPEe 180      78.877 123.132  28.368  1.00  0.00           C
ATOM   6200  O22 POPEe 180      79.937 122.552  28.258  1.00  0.00           O
ATOM   6201  C22 POPEe 180      78.327 123.552  29.718  1.00  0.00           C
ATOM   6204  C3  POPEe 180      77.957 120.912  27.028  1.00  0.00           C
ATOM   6207  O31 POPEe 180      77.387 120.482  28.278  1.00  0.00           O
ATOM   6208  C31 POPEe 180      76.277 119.762  28.168  1.00  0.00           C
ATOM   6209  O32 POPEe 180      75.797 119.322  27.148  1.00  0.00           O
ATOM   6210  C32 POPEe 180      75.777 119.442  29.568  1.00  0.00           C
ATOM   6213  C23 POPEe 180      78.517 122.432  30.768  1.00  0.00           C
ATOM   6216  C24 POPEe 180      77.397 122.412  31.818  1.00  0.00           C
ATOM   6219  C25 POPEe 180      77.707 121.572  33.058  1.00  0.00           C
ATOM   6222  C26 POPEe 180      78.187 120.132  32.808  1.00  0.00           C
ATOM   6225  C27 POPEe 180      78.357 119.412  34.158  1.00  0.00           C
ATOM   6228  C28 POPEe 180      78.987 118.022  34.038  1.00  0.00           C
ATOM   6231  C29 POPEe 180      79.387 117.582  35.428  1.00  0.00           C
ATOM   6233 0C21 POPEe 180      80.627 117.612  35.948  1.00  0.00           C
ATOM   6235 1C21 POPEe 180      81.917 117.982  35.248  1.00  0.00           C
ATOM   6238 2C21 POPEe 180      83.017 116.972  35.618  1.00  0.00           C
ATOM   6241 3C21 POPEe 180      82.607 115.522  35.338  1.00  0.00           C
ATOM   6244 4C21 POPEe 180      83.767 114.512  35.388  1.00  0.00           C
ATOM   6247 5C21 POPEe 180      84.297 114.262  36.808  1.00  0.00           C
ATOM   6250 6C21 POPEe 180      83.217 113.732  37.748  1.00  0.00           C
ATOM   6253 7C21 POPEe 180      83.697 113.502  39.188  1.00  0.00           C
ATOM   6256 8C21 POPEe 180      82.537 113.122  40.108  1.00  0.00           C
ATOM   6260  C33 POPEe 180      74.347 119.942  29.818  1.00  0.00           C
ATOM   6263  C34 POPEe 180      73.727 119.292  31.068  1.00  0.00           C
ATOM   6266  C35 POPEe 180      74.697 119.242  32.248  1.00  0.00           C
ATOM   6269  C36 POPEe 180      74.027 118.932  33.598  1.00  0.00           C
ATOM   6272  C37 POPEe 180      73.187 120.102  34.108  1.00  0.00           C
ATOM   6275  C38 POPEe 180      73.057 120.152  35.638  1.00  0.00           C
ATOM   6278  C39 POPEe 180      74.337 120.532  36.398  1.00  0.00           C
ATOM   6281 0C31 POPEe 180      74.857 121.952  36.118  1.00  0.00           C
ATOM   6284 1C31 POPEe 180      76.237 122.192  36.738  1.00  0.00           C
ATOM   6287 2C31 POPEe 180      76.877 123.532  36.348  1.00  0.00           C
ATOM   6290 3C31 POPEe 180      76.127 124.772  36.878  1.00  0.00           C
ATOM   6293 4C31 POPEe 180      77.017 126.022  36.798  1.00  0.00           C
ATOM   6296 5C31 POPEe 180      76.467 127.222  37.578  1.00  0.00           C
ATOM   6299 6C31 POPEe 180      77.547 128.262  37.878  1.00  0.00           C
ATOM   6303  NH3 POPEf 181      55.017  77.552  22.508  1.00  0.00           N
ATOM   6307  C12 POPEf 181      55.377  76.262  21.858  1.00  0.00           C
ATOM   6310  C11 POPEf 181      56.287  76.552  20.668  1.00  0.00           C
ATOM   6313  P   POPEf 181      58.627  75.382  20.788  1.00  0.00           P
ATOM   6314  O13 POPEf 181      58.817  74.102  21.488  1.00  0.00           O
ATOM   6315  O14 POPEf 181      59.467  75.642  19.618  1.00  0.00           O
ATOM   6316  O11 POPEf 181      58.767  76.592  21.798  1.00  0.00           O
ATOM   6317  O12 POPEf 181      57.097  75.422  20.398  1.00  0.00           O
ATOM   6318  C1  POPEf 181      59.577  76.492  22.978  1.00  0.00           C
ATOM   6321  C2  POPEf 181      58.697  76.062  24.168  1.00  0.00           C
ATOM   6323  O21 POPEf 181      58.797  77.002  25.268  1.00  0.00           O
ATOM   6324  C21 POPEf 181      57.617  77.102  25.908  1.00  0.00           C
ATOM   6325  O22 POPEf 181      56.527  76.932  25.368  1.00  0.00           O
ATOM   6326  C22 POPEf 181      57.797  77.262  27.428  1.00  0.00           C
ATOM   6329  C3  POPEf 181      58.987  74.632  24.698  1.00  0.00           C
ATOM   6332  O31 POPEf 181      58.187  74.312  25.848  1.00  0.00           O
ATOM   6333  C31 POPEf 181      56.967  73.822  25.638  1.00  0.00           C
ATOM   6334  O32 POPEf 181      56.527  73.502  24.538  1.00  0.00           O
ATOM   6335  C32 POPEf 181      56.267  73.652  27.008  1.00  0.00           C
ATOM   6338  C23 POPEf 181      59.077  77.932  27.968  1.00  0.00           C
ATOM   6341  C24 POPEf 181      58.877  78.472  29.398  1.00  0.00           C
ATOM   6344  C25 POPEf 181      58.347  77.472  30.438  1.00  0.00           C
ATOM   6347  C26 POPEf 181      58.067  78.192  31.768  1.00  0.00           C
ATOM   6350  C27 POPEf 181      57.237  77.432  32.818  1.00  0.00           C
ATOM   6353  C28 POPEf 181      57.337  78.142  34.188  1.00  0.00           C
ATOM   6356  C29 POPEf 181      56.377  77.772  35.288  1.00  0.00           C
ATOM   6358 0C21 POPEf 181      56.117  76.592  35.858  1.00  0.00           C
ATOM   6360 1C21 POPEf 181      56.667  75.222  35.568  1.00  0.00           C
ATOM   6363 2C21 POPEf 181      55.677  74.182  36.128  1.00  0.00           C
ATOM   6366 3C21 POPEf 181      56.177  72.732  36.098  1.00  0.00           C
ATOM   6369 4C21 POPEf 181      55.137  71.782  36.688  1.00  0.00           C
ATOM   6372 5C21 POPEf 181      55.517  70.292  36.598  1.00  0.00           C
ATOM   6375 6C21 POPEf 181      56.447  69.842  37.728  1.00  0.00           C
ATOM   6378 7C21 POPEf 181      56.597  68.312  37.788  1.00  0.00           C
ATOM   6381 8C21 POPEf 181      57.427  67.832  38.978  1.00  0.00           C
ATOM   6385  C33 POPEf 181      55.287  74.762  27.488  1.00  0.00           C
ATOM   6388  C34 POPEf 181      55.157  74.732  29.018  1.00  0.00           C
ATOM   6391  C35 POPEf 181      54.637  76.022  29.678  1.00  0.00           C
ATOM   6394  C36 POPEf 181      53.117  76.062  29.838  1.00  0.00           C
ATOM   6397  C37 POPEf 181      52.417  76.882  28.748  1.00  0.00           C
ATOM   6400  C38 POPEf 181      50.997  76.402  28.438  1.00  0.00           C
ATOM   6403  C39 POPEf 181      50.117  76.192  29.678  1.00  0.00           C
ATOM   6406 0C31 POPEf 181      48.637  76.142  29.288  1.00  0.00           C
ATOM   6409 1C31 POPEf 181      47.737  75.752  30.458  1.00  0.00           C
ATOM   6412 2C31 POPEf 181      46.257  75.982  30.158  1.00  0.00           C
ATOM   6415 3C31 POPEf 181      45.917  77.452  29.908  1.00  0.00           C
ATOM   6418 4C31 POPEf 181      44.437  77.742  30.148  1.00  0.00           C
ATOM   6421 5C31 POPEf 181      44.007  79.212  30.118  1.00  0.00           C
ATOM   6424 6C31 POPEf 181      42.827  79.422  31.068  1.00  0.00           C
ATOM   6428  NH3 POPEg 182      27.807  44.732  63.158  1.00  0.00           N
ATOM   6432  C12 POPEg 182      26.487  45.232  63.668  1.00  0.00           C
ATOM   6435  C11 POPEg 182      25.927  44.392  64.848  1.00  0.00           C
ATOM   6438  P   POPEg 182      26.137  41.832  64.238  1.00  0.00           P
ATOM   6439  O13 POPEg 182      27.417  42.152  63.548  1.00  0.00           O
ATOM   6440  O14 POPEg 182      26.217  41.132  65.538  1.00  0.00           O
ATOM   6441  O11 POPEg 182      25.207  41.082  63.208  1.00  0.00           O
ATOM   6442  O12 POPEg 182      25.327  43.172  64.428  1.00  0.00           O
ATOM   6443  C1  POPEg 182      24.477  41.782  62.178  1.00  0.00           C
ATOM   6446  C2  POPEg 182      25.347  42.042  60.918  1.00  0.00           C
ATOM   6448  O21 POPEg 182      24.927  43.202  60.158  1.00  0.00           O
ATOM   6449  C21 POPEg 182      23.967  43.042  59.238  1.00  0.00           C
ATOM   6450  O22 POPEg 182      23.197  42.112  59.158  1.00  0.00           O
ATOM   6451  C22 POPEg 182      24.017  44.242  58.268  1.00  0.00           C
ATOM   6454  C3  POPEg 182      25.547  40.722  60.108  1.00  0.00           C
ATOM   6457  O31 POPEg 182      26.207  40.952  58.838  1.00  0.00           O
ATOM   6458  C31 POPEg 182      27.527  40.882  58.858  1.00  0.00           C
ATOM   6459  O32 POPEg 182      28.227  40.782  59.848  1.00  0.00           O
ATOM   6460  C32 POPEg 182      28.037  40.912  57.408  1.00  0.00           C
ATOM   6463  C23 POPEg 182      23.687  43.832  56.808  1.00  0.00           C
ATOM   6466  C24 POPEg 182      24.097  44.902  55.778  1.00  0.00           C
ATOM   6469  C25 POPEg 182      24.027  44.442  54.308  1.00  0.00           C
ATOM   6472  C26 POPEg 182      24.017  45.622  53.328  1.00  0.00           C
ATOM   6475  C27 POPEg 182      23.897  45.202  51.858  1.00  0.00           C
ATOM   6478  C28 POPEg 182      23.897  46.412  50.908  1.00  0.00           C
ATOM   6481  C29 POPEg 182      23.577  46.032  49.478  1.00  0.00           C
ATOM   6483 0C21 POPEg 182      24.277  46.332  48.368  1.00  0.00           C
ATOM   6485 1C21 POPEg 182      25.547  47.142  48.248  1.00  0.00           C
ATOM   6488 2C21 POPEg 182      25.307  48.502  47.548  1.00  0.00           C
ATOM   6491 3C21 POPEg 182      24.827  48.412  46.088  1.00  0.00           C
ATOM   6494 4C21 POPEg 182      23.607  49.312  45.828  1.00  0.00           C
ATOM   6497 5C21 POPEg 182      23.077  49.212  44.388  1.00  0.00           C
ATOM   6500 6C21 POPEg 182      21.727  49.932  44.218  1.00  0.00           C
ATOM   6503 7C21 POPEg 182      21.077  49.662  42.848  1.00  0.00           C
ATOM   6506 8C21 POPEg 182      19.627  50.152  42.778  1.00  0.00           C
ATOM   6510  C33 POPEg 182      27.537  39.652  56.658  1.00  0.00           C
ATOM   6513  C34 POPEg 182      27.977  39.562  55.188  1.00  0.00           C
ATOM   6516  C35 POPEg 182      27.247  38.402  54.498  1.00  0.00           C
ATOM   6519  C36 POPEg 182      27.437  38.302  52.988  1.00  0.00           C
ATOM   6522  C37 POPEg 182      26.497  37.232  52.378  1.00  0.00           C
ATOM   6525  C38 POPEg 182      27.147  36.332  51.318  1.00  0.00           C
ATOM   6528  C39 POPEg 182      28.247  35.382  51.848  1.00  0.00           C
ATOM   6531 0C31 POPEg 182      27.767  34.482  52.998  1.00  0.00           C
ATOM   6534 1C31 POPEg 182      28.777  33.372  53.358  1.00  0.00           C
ATOM   6537 2C31 POPEg 182      28.517  32.012  52.698  1.00  0.00           C
ATOM   6540 3C31 POPEg 182      28.797  32.002  51.198  1.00  0.00           C
ATOM   6543 4C31 POPEg 182      29.077  30.582  50.678  1.00  0.00           C
ATOM   6546 5C31 POPEg 182      29.317  30.542  49.168  1.00  0.00           C
ATOM   6549 6C31 POPEg 182      30.097  29.312  48.728  1.00  0.00           C
ATOM   6553  NH3 POPEh 183       4.257  66.812  58.738  1.00  0.00           N
ATOM   6557  C12 POPEh 183       4.977  66.122  59.868  1.00  0.00           C
ATOM   6560  C11 POPEh 183       6.507  66.352  59.778  1.00  0.00           C
ATOM   6563  P   POPEh 183       7.027  68.742  58.818  1.00  0.00           P
ATOM   6564  O13 POPEh 183       7.777  69.942  59.238  1.00  0.00           O
ATOM   6565  O14 POPEh 183       5.647  69.022  58.348  1.00  0.00           O
ATOM   6566  O11 POPEh 183       7.827  67.892  57.748  1.00  0.00           O
ATOM   6567  O12 POPEh 183       6.867  67.722  60.008  1.00  0.00           O
ATOM   6568  C1  POPEh 183       9.257  68.102  57.638  1.00  0.00           C
ATOM   6571  C2  POPEh 183      10.047  66.962  56.928  1.00  0.00           C
ATOM   6573  O21 POPEh 183       9.317  66.492  55.758  1.00  0.00           O
ATOM   6574  C21 POPEh 183       9.777  66.982  54.608  1.00  0.00           C
ATOM   6575  O22 POPEh 183      10.707  67.752  54.488  1.00  0.00           O
ATOM   6576  C22 POPEh 183       9.017  66.342  53.448  1.00  0.00           C
ATOM   6579  C3  POPEh 183      10.387  65.742  57.858  1.00  0.00           C
ATOM   6582  O31 POPEh 183      10.757  64.562  57.098  1.00  0.00           O
ATOM   6583  C31 POPEh 183      11.977  64.662  56.528  1.00  0.00           C
ATOM   6584  O32 POPEh 183      12.817  65.502  56.808  1.00  0.00           O
ATOM   6585  C32 POPEh 183      12.047  63.662  55.358  1.00  0.00           C
ATOM   6588  C23 POPEh 183       9.847  66.322  52.138  1.00  0.00           C
ATOM   6591  C24 POPEh 183       9.197  65.472  51.028  1.00  0.00           C
ATOM   6594  C25 POPEh 183       8.247  66.252  50.108  1.00  0.00           C
ATOM   6597  C26 POPEh 183       8.957  66.992  48.968  1.00  0.00           C
ATOM   6600  C27 POPEh 183       7.937  67.572  47.968  1.00  0.00           C
ATOM   6603  C28 POPEh 183       8.517  68.562  46.958  1.00  0.00           C
ATOM   6606  C29 POPEh 183       9.537  67.952  46.018  1.00  0.00           C
ATOM   6608 0C21 POPEh 183       9.307  67.592  44.748  1.00  0.00           C
ATOM   6610 1C21 POPEh 183       7.977  67.662  44.028  1.00  0.00           C
ATOM   6613 2C21 POPEh 183       7.887  66.592  42.928  1.00  0.00           C
ATOM   6616 3C21 POPEh 183       6.557  66.622  42.158  1.00  0.00           C
ATOM   6619 4C21 POPEh 183       6.597  65.812  40.858  1.00  0.00           C
ATOM   6622 5C21 POPEh 183       7.017  64.342  41.038  1.00  0.00           C
ATOM   6625 6C21 POPEh 183       6.827  63.542  39.748  1.00  0.00           C
ATOM   6628 7C21 POPEh 183       7.277  62.082  39.838  1.00  0.00           C
ATOM   6631 8C21 POPEh 183       6.947  61.262  38.588  1.00  0.00           C
ATOM   6635  C33 POPEh 183      13.397  63.592  54.578  1.00  0.00           C
ATOM   6638  C34 POPEh 183      13.377  62.572  53.418  1.00  0.00           C
ATOM   6641  C35 POPEh 183      12.617  63.072  52.178  1.00  0.00           C
ATOM   6644  C36 POPEh 183      12.647  62.122  50.968  1.00  0.00           C
ATOM   6647  C37 POPEh 183      11.767  62.652  49.828  1.00  0.00           C
ATOM   6650  C38 POPEh 183      11.467  61.642  48.708  1.00  0.00           C
ATOM   6653  C39 POPEh 183      12.707  61.162  47.958  1.00  0.00           C
ATOM   6656 0C31 POPEh 183      12.367  60.572  46.588  1.00  0.00           C
ATOM   6659 1C31 POPEh 183      13.617  60.112  45.818  1.00  0.00           C
ATOM   6662 2C31 POPEh 183      13.417  60.052  44.298  1.00  0.00           C
ATOM   6665 3C31 POPEh 183      12.607  58.842  43.798  1.00  0.00           C
ATOM   6668 4C31 POPEh 183      12.287  58.982  42.308  1.00  0.00           C
ATOM   6671 5C31 POPEh 183      11.497  57.802  41.728  1.00  0.00           C
ATOM   6674 6C31 POPEh 183      11.107  58.022  40.268  1.00  0.00           C
ATOM   6678  NH3 POPEi 184      77.567 106.392  25.138  1.00  0.00           N
ATOM   6682  C12 POPEi 184      77.037 105.002  24.898  1.00  0.00           C
ATOM   6685  C11 POPEi 184      75.867 104.662  25.838  1.00  0.00           C
ATOM   6688  P   POPEi 184      73.597 105.602  26.648  1.00  0.00           P
ATOM   6689  O13 POPEi 184      72.637 106.642  26.188  1.00  0.00           O
ATOM   6690  O14 POPEi 184      73.087 104.222  26.688  1.00  0.00           O
ATOM   6691  O11 POPEi 184      74.217 106.032  28.038  1.00  0.00           O
ATOM   6692  O12 POPEi 184      74.857 105.652  25.698  1.00  0.00           O
ATOM   6693  C1  POPEi 184      73.437 106.732  29.008  1.00  0.00           C
ATOM   6696  C2  POPEi 184      74.057 106.462  30.398  1.00  0.00           C
ATOM   6698  O21 POPEi 184      73.487 107.282  31.448  1.00  0.00           O
ATOM   6699  C21 POPEi 184      72.297 106.842  31.868  1.00  0.00           C
ATOM   6700  O22 POPEi 184      71.657 105.952  31.338  1.00  0.00           O
ATOM   6701  C22 POPEi 184      71.937 107.512  33.188  1.00  0.00           C
ATOM   6704  C3  POPEi 184      75.607 106.702  30.308  1.00  0.00           C
ATOM   6707  O31 POPEi 184      76.297 106.902  31.558  1.00  0.00           O
ATOM   6708  C31 POPEi 184      76.307 105.872  32.388  1.00  0.00           C
ATOM   6709  O32 POPEi 184      75.717 104.822  32.238  1.00  0.00           O
ATOM   6710  C32 POPEi 184      77.247 106.172  33.558  1.00  0.00           C
ATOM   6713  C23 POPEi 184      71.007 106.582  34.008  1.00  0.00           C
ATOM   6716  C24 POPEi 184      70.867 106.942  35.498  1.00  0.00           C
ATOM   6719  C25 POPEi 184      72.187 106.862  36.278  1.00  0.00           C
ATOM   6722  C26 POPEi 184      71.957 106.952  37.788  1.00  0.00           C
ATOM   6725  C27 POPEi 184      73.237 107.152  38.608  1.00  0.00           C
ATOM   6728  C28 POPEi 184      72.987 107.182  40.128  1.00  0.00           C
ATOM   6731  C29 POPEi 184      72.217 108.402  40.568  1.00  0.00           C
ATOM   6733 0C21 POPEi 184      72.227 108.942  41.798  1.00  0.00           C
ATOM   6735 1C21 POPEi 184      73.007 108.442  42.988  1.00  0.00           C
ATOM   6738 2C21 POPEi 184      73.347 109.582  43.958  1.00  0.00           C
ATOM   6741 3C21 POPEi 184      74.127 109.082  45.178  1.00  0.00           C
ATOM   6744 4C21 POPEi 184      74.147 110.072  46.348  1.00  0.00           C
ATOM   6747 5C21 POPEi 184      74.927 109.522  47.538  1.00  0.00           C
ATOM   6750 6C21 POPEi 184      74.817 110.382  48.808  1.00  0.00           C
ATOM   6753 7C21 POPEi 184      75.387 109.662  50.038  1.00  0.00           C
ATOM   6756 8C21 POPEi 184      75.427 110.522  51.298  1.00  0.00           C
ATOM   6760  C33 POPEi 184      76.547 106.122  34.938  1.00  0.00           C
ATOM   6763  C34 POPEi 184      77.447 106.602  36.088  1.00  0.00           C
ATOM   6766  C35 POPEi 184      76.667 106.842  37.388  1.00  0.00           C
ATOM   6769  C36 POPEi 184      77.587 107.092  38.598  1.00  0.00           C
ATOM   6772  C37 POPEi 184      76.837 107.442  39.888  1.00  0.00           C
ATOM   6775  C38 POPEi 184      77.717 107.442  41.148  1.00  0.00           C
ATOM   6778  C39 POPEi 184      78.757 108.572  41.188  1.00  0.00           C
ATOM   6781 0C31 POPEi 184      79.507 108.692  42.528  1.00  0.00           C
ATOM   6784 1C31 POPEi 184      80.267 110.022  42.678  1.00  0.00           C
ATOM   6787 2C31 POPEi 184      80.747 110.262  44.118  1.00  0.00           C
ATOM   6790 3C31 POPEi 184      81.197 111.712  44.378  1.00  0.00           C
ATOM   6793 4C31 POPEi 184      81.307 112.022  45.878  1.00  0.00           C
ATOM   6796 5C31 POPEi 184      81.507 113.502  46.208  1.00  0.00           C
ATOM   6799 6C31 POPEi 184      81.447 113.802  47.708  1.00  0.00           C
ATOM   6803  NH3 POPEj 185      21.667  82.272  18.588  1.00  0.00           N
ATOM   6807  C12 POPEj 185      22.807  81.632  17.858  1.00  0.00           C
ATOM   6810  C11 POPEj 185      23.837  82.722  17.598  1.00  0.00           C
ATOM   6813  P   POPEj 185      24.567  84.942  18.748  1.00  0.00           P
ATOM   6814  O13 POPEj 185      26.037  84.922  18.878  1.00  0.00           O
ATOM   6815  O14 POPEj 185      23.947  85.672  17.618  1.00  0.00           O
ATOM   6816  O11 POPEj 185      23.917  85.542  20.068  1.00  0.00           O
ATOM   6817  O12 POPEj 185      24.037  83.462  18.798  1.00  0.00           O
ATOM   6818  C1  POPEj 185      24.667  86.512  20.828  1.00  0.00           C
ATOM   6821  C2  POPEj 185      24.317  86.362  22.328  1.00  0.00           C
ATOM   6823  O21 POPEj 185      24.007  87.642  22.918  1.00  0.00           O
ATOM   6824  C21 POPEj 185      24.617  88.112  23.988  1.00  0.00           C
ATOM   6825  O22 POPEj 185      25.677  87.752  24.458  1.00  0.00           O
ATOM   6826  C22 POPEj 185      23.727  89.162  24.678  1.00  0.00           C
ATOM   6829  C3  POPEj 185      25.307  85.372  23.038  1.00  0.00           C
ATOM   6832  O31 POPEj 185      24.817  84.982  24.328  1.00  0.00           O
ATOM   6833  C31 POPEj 185      23.887  84.052  24.328  1.00  0.00           C
ATOM   6834  O32 POPEj 185      23.437  83.482  23.358  1.00  0.00           O
ATOM   6835  C32 POPEj 185      23.377  83.892  25.738  1.00  0.00           C
ATOM   6838  C23 POPEj 185      23.967  90.632  24.248  1.00  0.00           C
ATOM   6841  C24 POPEj 185      23.617  91.712  25.368  1.00  0.00           C
ATOM   6844  C25 POPEj 185      23.027  91.522  26.838  1.00  0.00           C
ATOM   6847  C26 POPEj 185      21.947  92.572  27.148  1.00  0.00           C
ATOM   6850  C27 POPEj 185      21.277  92.442  28.528  1.00  0.00           C
ATOM   6853  C28 POPEj 185      20.367  93.662  28.808  1.00  0.00           C
ATOM   6856  C29 POPEj 185      19.387  93.462  29.948  1.00  0.00           C
ATOM   6858 0C21 POPEj 185      19.357  94.122  31.118  1.00  0.00           C
ATOM   6860 1C21 POPEj 185      20.337  95.172  31.588  1.00  0.00           C
ATOM   6863 2C21 POPEj 185      19.937  96.642  31.318  1.00  0.00           C
ATOM   6866 3C21 POPEj 185      18.707  97.112  32.098  1.00  0.00           C
ATOM   6869 4C21 POPEj 185      18.607  98.642  32.238  1.00  0.00           C
ATOM   6872 5C21 POPEj 185      17.337  99.242  31.618  1.00  0.00           C
ATOM   6875 6C21 POPEj 185      17.427  99.442  30.108  1.00  0.00           C
ATOM   6878 7C21 POPEj 185      16.047  99.662  29.478  1.00  0.00           C
ATOM   6881 8C21 POPEj 185      16.107 100.322  28.108  1.00  0.00           C
ATOM   6885  C33 POPEj 185      22.837  85.222  26.298  1.00  0.00           C
ATOM   6888  C34 POPEj 185      21.847  84.952  27.438  1.00  0.00           C
ATOM   6891  C35 POPEj 185      21.127  86.222  27.908  1.00  0.00           C
ATOM   6894  C36 POPEj 185      21.997  87.112  28.788  1.00  0.00           C
ATOM   6897  C37 POPEj 185      21.217  88.332  29.308  1.00  0.00           C
ATOM   6900  C38 POPEj 185      22.037  89.182  30.278  1.00  0.00           C
ATOM   6903  C39 POPEj 185      22.007  88.672  31.728  1.00  0.00           C
ATOM   6906 0C31 POPEj 185      20.787  89.182  32.518  1.00  0.00           C
ATOM   6909 1C31 POPEj 185      20.787  88.742  33.988  1.00  0.00           C
ATOM   6912 2C31 POPEj 185      19.427  88.972  34.678  1.00  0.00           C
ATOM   6915 3C31 POPEj 185      19.077  90.442  34.968  1.00  0.00           C
ATOM   6918 4C31 POPEj 185      19.387  90.882  36.408  1.00  0.00           C
ATOM   6921 5C31 POPEj 185      18.517  90.202  37.468  1.00  0.00           C
ATOM   6924 6C31 POPEj 185      18.607  90.912  38.818  1.00  0.00           C
ATOM   6928  NH3 POPEk 186      82.317  33.842  59.578  1.00  0.00           N
ATOM   6932  C12 POPEk 186      81.667  35.192  59.388  1.00  0.00           C
ATOM   6935  C11 POPEk 186      80.507  35.442  60.358  1.00  0.00           C
ATOM   6938  P   POPEk 186      79.817  38.002  60.478  1.00  0.00           P
ATOM   6939  O13 POPEk 186      81.217  38.382  60.748  1.00  0.00           O
ATOM   6940  O14 POPEk 186      78.767  38.182  61.498  1.00  0.00           O
ATOM   6941  O11 POPEk 186      79.277  38.852  59.238  1.00  0.00           O
ATOM   6942  O12 POPEk 186      79.727  36.542  59.898  1.00  0.00           O
ATOM   6943  C1  POPEk 186      79.857  38.662  57.948  1.00  0.00           C
ATOM   6946  C2  POPEk 186      78.877  38.082  56.898  1.00  0.00           C
ATOM   6948  O21 POPEk 186      79.717  37.512  55.868  1.00  0.00           O
ATOM   6949  C21 POPEk 186      79.077  36.742  55.008  1.00  0.00           C
ATOM   6950  O22 POPEk 186      78.007  36.202  55.198  1.00  0.00           O
ATOM   6951  C22 POPEk 186      79.897  36.642  53.728  1.00  0.00           C
ATOM   6954  C3  POPEk 186      77.867  39.102  56.288  1.00  0.00           C
ATOM   6957  O31 POPEk 186      78.547  40.102  55.498  1.00  0.00           O
ATOM   6958  C31 POPEk 186      78.687  41.282  56.058  1.00  0.00           C
ATOM   6959  O32 POPEk 186      78.207  41.662  57.108  1.00  0.00           O
ATOM   6960  C32 POPEk 186      79.617  42.182  55.238  1.00  0.00           C
ATOM   6963  C23 POPEk 186      78.937  36.762  52.528  1.00  0.00           C
ATOM   6966  C24 POPEk 186      79.577  36.462  51.178  1.00  0.00           C
ATOM   6969  C25 POPEk 186      78.517  36.472  50.078  1.00  0.00           C
ATOM   6972  C26 POPEk 186      78.057  37.882  49.698  1.00  0.00           C
ATOM   6975  C27 POPEk 186      76.837  37.882  48.768  1.00  0.00           C
ATOM   6978  C28 POPEk 186      76.597  39.252  48.108  1.00  0.00           C
ATOM   6981  C29 POPEk 186      77.617  39.482  47.028  1.00  0.00           C
ATOM   6983 0C21 POPEk 186      77.377  39.882  45.768  1.00  0.00           C
ATOM   6985 1C21 POPEk 186      76.047  40.262  45.188  1.00  0.00           C
ATOM   6988 2C21 POPEk 186      75.197  39.052  44.748  1.00  0.00           C
ATOM   6991 3C21 POPEk 186      74.017  39.502  43.868  1.00  0.00           C
ATOM   6994 4C21 POPEk 186      73.127  38.352  43.388  1.00  0.00           C
ATOM   6997 5C21 POPEk 186      72.187  38.802  42.268  1.00  0.00           C
ATOM   7000 6C21 POPEk 186      71.297  37.682  41.718  1.00  0.00           C
ATOM   7003 7C21 POPEk 186      70.437  38.172  40.548  1.00  0.00           C
ATOM   7006 8C21 POPEk 186      69.587  37.072  39.908  1.00  0.00           C
ATOM   7010  C33 POPEk 186      80.457  41.572  54.078  1.00  0.00           C
ATOM   7013  C34 POPEk 186      79.637  41.372  52.798  1.00  0.00           C
ATOM   7016  C35 POPEk 186      80.217  42.042  51.528  1.00  0.00           C
ATOM   7019  C36 POPEk 186      79.117  42.522  50.558  1.00  0.00           C
ATOM   7022  C37 POPEk 186      79.687  43.252  49.328  1.00  0.00           C
ATOM   7025  C38 POPEk 186      78.607  43.972  48.498  1.00  0.00           C
ATOM   7028  C39 POPEk 186      79.197  44.632  47.238  1.00  0.00           C
ATOM   7031 0C31 POPEk 186      78.207  45.532  46.468  1.00  0.00           C
ATOM   7034 1C31 POPEk 186      78.817  46.102  45.178  1.00  0.00           C
ATOM   7037 2C31 POPEk 186      77.827  46.892  44.308  1.00  0.00           C
ATOM   7040 3C31 POPEk 186      78.417  47.262  42.928  1.00  0.00           C
ATOM   7043 4C31 POPEk 186      78.887  48.722  42.798  1.00  0.00           C
ATOM   7046 5C31 POPEk 186      79.787  48.902  41.558  1.00  0.00           C
ATOM   7049 6C31 POPEk 186      80.287  50.332  41.338  1.00  0.00           C
ATOM   7053  NH3 POPEl 187      80.317  70.302  20.598  1.00  0.00           N
ATOM   7057  C12 POPEl 187      81.557  71.142  20.348  1.00  0.00           C
ATOM   7060  C11 POPEl 187      82.837  70.302  20.248  1.00  0.00           C
ATOM   7063  P   POPEl 187      85.347  70.402  19.538  1.00  0.00           P
ATOM   7064  O13 POPEl 187      85.177  69.172  18.728  1.00  0.00           O
ATOM   7065  O14 POPEl 187      86.387  71.352  19.108  1.00  0.00           O
ATOM   7066  O11 POPEl 187      85.677  69.862  20.998  1.00  0.00           O
ATOM   7067  O12 POPEl 187      83.947  71.112  19.808  1.00  0.00           O
ATOM   7068  C1  POPEl 187      85.867  70.802  22.048  1.00  0.00           C
ATOM   7071  C2  POPEl 187      85.807  70.102  23.428  1.00  0.00           C
ATOM   7073  O21 POPEl 187      85.587  71.122  24.418  1.00  0.00           O
ATOM   7074  C21 POPEl 187      84.517  71.022  25.198  1.00  0.00           C
ATOM   7075  O22 POPEl 187      84.527  71.242  26.398  1.00  0.00           O
ATOM   7076  C22 POPEl 187      83.267  70.572  24.468  1.00  0.00           C
ATOM   7079  C3  POPEl 187      87.097  69.342  23.808  1.00  0.00           C
ATOM   7082  O31 POPEl 187      87.167  69.042  25.228  1.00  0.00           O
ATOM   7083  C31 POPEl 187      86.517  67.942  25.598  1.00  0.00           C
ATOM   7084  O32 POPEl 187      85.827  67.262  24.868  1.00  0.00           O
ATOM   7085  C32 POPEl 187      86.767  67.642  27.068  1.00  0.00           C
ATOM   7088  C23 POPEl 187      82.017  71.042  25.218  1.00  0.00           C
ATOM   7091  C24 POPEl 187      80.747  70.412  24.658  1.00  0.00           C
ATOM   7094  C25 POPEl 187      79.497  71.012  25.298  1.00  0.00           C
ATOM   7097  C26 POPEl 187      79.437  70.842  26.818  1.00  0.00           C
ATOM   7100  C27 POPEl 187      78.067  71.262  27.338  1.00  0.00           C
ATOM   7103  C28 POPEl 187      77.937  71.212  28.858  1.00  0.00           C
ATOM   7106  C29 POPEl 187      76.577  71.722  29.258  1.00  0.00           C
ATOM   7108 0C21 POPEl 187      76.207  72.032  30.498  1.00  0.00           C
ATOM   7110 1C21 POPEl 187      77.067  71.932  31.738  1.00  0.00           C
ATOM   7113 2C21 POPEl 187      76.537  72.942  32.768  1.00  0.00           C
ATOM   7116 3C21 POPEl 187      77.067  72.762  34.208  1.00  0.00           C
ATOM   7119 4C21 POPEl 187      76.127  73.492  35.178  1.00  0.00           C
ATOM   7122 5C21 POPEl 187      76.537  73.462  36.658  1.00  0.00           C
ATOM   7125 6C21 POPEl 187      75.417  74.072  37.518  1.00  0.00           C
ATOM   7128 7C21 POPEl 187      75.737  74.162  39.008  1.00  0.00           C
ATOM   7131 8C21 POPEl 187      74.597  74.822  39.808  1.00  0.00           C
ATOM   7135  C33 POPEl 187      86.277  68.772  27.998  1.00  0.00           C
ATOM   7138  C34 POPEl 187      86.617  68.492  29.458  1.00  0.00           C
ATOM   7141  C35 POPEl 187      85.887  69.412  30.448  1.00  0.00           C
ATOM   7144  C36 POPEl 187      86.277  69.062  31.878  1.00  0.00           C
ATOM   7147  C37 POPEl 187      85.267  69.552  32.918  1.00  0.00           C
ATOM   7150  C38 POPEl 187      85.787  69.202  34.318  1.00  0.00           C
ATOM   7153  C39 POPEl 187      84.897  69.702  35.448  1.00  0.00           C
ATOM   7156 0C31 POPEl 187      85.627  69.522  36.778  1.00  0.00           C
ATOM   7159 1C31 POPEl 187      84.967  70.282  37.928  1.00  0.00           C
ATOM   7162 2C31 POPEl 187      85.897  70.342  39.138  1.00  0.00           C
ATOM   7165 3C31 POPEl 187      85.387  71.272  40.228  1.00  0.00           C
ATOM   7168 4C31 POPEl 187      85.517  72.762  39.918  1.00  0.00           C
ATOM   7171 5C31 POPEl 187      85.017  73.632  41.078  1.00  0.00           C
ATOM   7174 6C31 POPEl 187      85.357  75.112  40.928  1.00  0.00           C
ATOM   7178  NH3 POPEm 188     109.817  43.442  59.608  1.00  0.00           N
ATOM   7182  C12 POPEm 188     109.467  44.632  60.458  1.00  0.00           C
ATOM   7185  C11 POPEm 188     110.567  45.682  60.498  1.00  0.00           C
ATOM   7188  P   POPEm 188     113.117  45.882  60.748  1.00  0.00           P
ATOM   7189  O13 POPEm 188     112.877  47.242  60.198  1.00  0.00           O
ATOM   7190  O14 POPEm 188     113.887  45.692  61.998  1.00  0.00           O
ATOM   7191  O11 POPEm 188     113.847  44.992  59.648  1.00  0.00           O
ATOM   7192  O12 POPEm 188     111.787  45.062  60.858  1.00  0.00           O
ATOM   7193  C1  POPEm 188     113.227  44.962  58.348  1.00  0.00           C
ATOM   7196  C2  POPEm 188     113.997  44.032  57.388  1.00  0.00           C
ATOM   7198  O21 POPEm 188     113.737  44.382  56.028  1.00  0.00           O
ATOM   7199  C21 POPEm 188     114.257  45.512  55.588  1.00  0.00           C
ATOM   7200  O22 POPEm 188     114.817  46.362  56.248  1.00  0.00           O
ATOM   7201  C22 POPEm 188     114.037  45.512  54.068  1.00  0.00           C
ATOM   7204  C3  POPEm 188     113.587  42.552  57.598  1.00  0.00           C
ATOM   7207  O31 POPEm 188     114.087  41.662  56.578  1.00  0.00           O
ATOM   7208  C31 POPEm 188     115.197  41.012  56.888  1.00  0.00           C
ATOM   7209  O32 POPEm 188     115.887  41.212  57.878  1.00  0.00           O
ATOM   7210  C32 POPEm 188     115.487  39.972  55.818  1.00  0.00           C
ATOM   7213  C23 POPEm 188     114.657  46.682  53.288  1.00  0.00           C
ATOM   7216  C24 POPEm 188     114.637  46.442  51.768  1.00  0.00           C
ATOM   7219  C25 POPEm 188     115.357  45.152  51.368  1.00  0.00           C
ATOM   7222  C26 POPEm 188     115.797  45.102  49.898  1.00  0.00           C
ATOM   7225  C27 POPEm 188     116.537  43.792  49.598  1.00  0.00           C
ATOM   7228  C28 POPEm 188     117.267  43.762  48.238  1.00  0.00           C
ATOM   7231  C29 POPEm 188     118.447  44.702  48.188  1.00  0.00           C
ATOM   7233 0C21 POPEm 188     119.377  44.732  47.228  1.00  0.00           C
ATOM   7235 1C21 POPEm 188     119.417  43.852  45.998  1.00  0.00           C
ATOM   7238 2C21 POPEm 188     118.927  44.592  44.738  1.00  0.00           C
ATOM   7241 3C21 POPEm 188     117.457  45.052  44.858  1.00  0.00           C
ATOM   7244 4C21 POPEm 188     116.947  45.862  43.668  1.00  0.00           C
ATOM   7247 5C21 POPEm 188     115.517  46.332  43.908  1.00  0.00           C
ATOM   7250 6C21 POPEm 188     115.007  47.342  42.878  1.00  0.00           C
ATOM   7253 7C21 POPEm 188     113.537  47.682  43.128  1.00  0.00           C
ATOM   7256 8C21 POPEm 188     112.957  48.732  42.188  1.00  0.00           C
ATOM   7260  C33 POPEm 188     115.737  40.632  54.448  1.00  0.00           C
ATOM   7263  C34 POPEm 188     115.287  39.732  53.288  1.00  0.00           C
ATOM   7266  C35 POPEm 188     115.587  40.342  51.918  1.00  0.00           C
ATOM   7269  C36 POPEm 188     115.047  39.462  50.798  1.00  0.00           C
ATOM   7272  C37 POPEm 188     115.737  39.692  49.458  1.00  0.00           C
ATOM   7275  C38 POPEm 188     115.097  38.812  48.378  1.00  0.00           C
ATOM   7278  C39 POPEm 188     115.897  38.752  47.068  1.00  0.00           C
ATOM   7281 0C31 POPEm 188     116.077  40.112  46.388  1.00  0.00           C
ATOM   7284 1C31 POPEm 188     116.337  39.962  44.878  1.00  0.00           C
ATOM   7287 2C31 POPEm 188     116.077  41.252  44.098  1.00  0.00           C
ATOM   7290 3C31 POPEm 188     114.587  41.592  43.898  1.00  0.00           C
ATOM   7293 4C31 POPEm 188     113.857  40.662  42.928  1.00  0.00           C
ATOM   7296 5C31 POPEm 188     112.367  41.002  42.798  1.00  0.00           C
ATOM   7299 6C31 POPEm 188     111.637  40.192  41.738  1.00  0.00           C
ATOM   7303  NH3 POPEn 189     105.237 109.442  24.318  1.00  0.00           N
ATOM   7307  C12 POPEn 189     105.307 108.592  25.558  1.00  0.00           C
ATOM   7310  C11 POPEn 189     106.747 108.212  25.928  1.00  0.00           C
ATOM   7313  P   POPEn 189     108.697 109.982  25.568  1.00  0.00           P
ATOM   7314  O13 POPEn 189     108.517 109.662  24.128  1.00  0.00           O
ATOM   7315  O14 POPEn 189     108.827 111.392  25.938  1.00  0.00           O
ATOM   7316  O11 POPEn 189     109.987 109.232  26.118  1.00  0.00           O
ATOM   7317  O12 POPEn 189     107.467 109.372  26.348  1.00  0.00           O
ATOM   7318  C1  POPEn 189     110.047 108.712  27.448  1.00  0.00           C
ATOM   7321  C2  POPEn 189     111.207 109.302  28.278  1.00  0.00           C
ATOM   7323  O21 POPEn 189     111.467 108.512  29.458  1.00  0.00           O
ATOM   7324  C21 POPEn 189     110.477 108.272  30.298  1.00  0.00           C
ATOM   7325  O22 POPEn 189     109.447 108.912  30.388  1.00  0.00           O
ATOM   7326  C22 POPEn 189     110.777 107.052  31.168  1.00  0.00           C
ATOM   7329  C3  POPEn 189     111.007 110.822  28.548  1.00  0.00           C
ATOM   7332  O31 POPEn 189     112.177 111.392  29.178  1.00  0.00           O
ATOM   7333  C31 POPEn 189     112.007 111.732  30.448  1.00  0.00           C
ATOM   7334  O32 POPEn 189     110.957 111.822  31.028  1.00  0.00           O
ATOM   7335  C32 POPEn 189     113.357 111.982  31.098  1.00  0.00           C
ATOM   7338  C23 POPEn 189     111.787 107.312  32.308  1.00  0.00           C
ATOM   7341  C24 POPEn 189     113.237 107.402  31.818  1.00  0.00           C
ATOM   7344  C25 POPEn 189     114.187 106.432  32.538  1.00  0.00           C
ATOM   7347  C26 POPEn 189     114.367 106.652  34.048  1.00  0.00           C
ATOM   7350  C27 POPEn 189     114.937 105.392  34.728  1.00  0.00           C
ATOM   7353  C28 POPEn 189     115.267 105.552  36.228  1.00  0.00           C
ATOM   7356  C29 POPEn 189     115.717 104.222  36.808  1.00  0.00           C
ATOM   7358 0C21 POPEn 189     115.567 103.802  38.078  1.00  0.00           C
ATOM   7360 1C21 POPEn 189     114.967 104.592  39.218  1.00  0.00           C
ATOM   7363 2C21 POPEn 189     116.017 105.082  40.228  1.00  0.00           C
ATOM   7366 3C21 POPEn 189     116.477 104.002  41.228  1.00  0.00           C
ATOM   7369 4C21 POPEn 189     117.357 104.602  42.328  1.00  0.00           C
ATOM   7372 5C21 POPEn 189     117.667 103.652  43.498  1.00  0.00           C
ATOM   7375 6C21 POPEn 189     116.407 103.172  44.248  1.00  0.00           C
ATOM   7378 7C21 POPEn 189     116.717 102.582  45.628  1.00  0.00           C
ATOM   7381 8C21 POPEn 189     115.457 102.122  46.368  1.00  0.00           C
ATOM   7385  C33 POPEn 189     113.307 111.652  32.608  1.00  0.00           C
ATOM   7388  C34 POPEn 189     114.607 110.992  33.098  1.00  0.00           C
ATOM   7391  C35 POPEn 189     114.507 110.442  34.528  1.00  0.00           C
ATOM   7394  C36 POPEn 189     113.967 111.462  35.528  1.00  0.00           C
ATOM   7397  C37 POPEn 189     114.287 111.092  36.978  1.00  0.00           C
ATOM   7400  C38 POPEn 189     113.487 111.922  37.978  1.00  0.00           C
ATOM   7403  C39 POPEn 189     114.347 112.562  39.078  1.00  0.00           C
ATOM   7406 0C31 POPEn 189     115.087 111.552  39.948  1.00  0.00           C
ATOM   7409 1C31 POPEn 189     115.797 112.232  41.128  1.00  0.00           C
ATOM   7412 2C31 POPEn 189     116.537 111.232  42.008  1.00  0.00           C
ATOM   7415 3C31 POPEn 189     117.087 111.832  43.308  1.00  0.00           C
ATOM   7418 4C31 POPEn 189     115.987 112.352  44.248  1.00  0.00           C
ATOM   7421 5C31 POPEn 189     116.527 112.722  45.628  1.00  0.00           C
ATOM   7424 6C31 POPEn 189     115.437 113.132  46.618  1.00  0.00           C
ATOM   7428  NH3 POPEo 190     116.937  24.432  18.788  1.00  0.00           N
ATOM   7432  C12 POPEo 190     116.867  25.802  18.158  1.00  0.00           C
ATOM   7435  C11 POPEo 190     116.827  26.932  19.198  1.00  0.00           C
ATOM   7438  P   POPEo 190     118.197  28.932  18.198  1.00  0.00           P
ATOM   7439  O13 POPEo 190     118.647  28.702  16.818  1.00  0.00           O
ATOM   7440  O14 POPEo 190     118.047  30.352  18.618  1.00  0.00           O
ATOM   7441  O11 POPEo 190     119.147  28.172  19.158  1.00  0.00           O
ATOM   7442  O12 POPEo 190     116.817  28.192  18.498  1.00  0.00           O
ATOM   7443  C1  POPEo 190     120.297  28.702  19.778  1.00  0.00           C
ATOM   7446  C2  POPEo 190     120.267  28.432  21.288  1.00  0.00           C
ATOM   7448  O21 POPEo 190     119.877  29.662  21.928  1.00  0.00           O
ATOM   7449  C21 POPEo 190     118.797  29.582  22.678  1.00  0.00           C
ATOM   7450  O22 POPEo 190     118.057  28.622  22.778  1.00  0.00           O
ATOM   7451  C22 POPEo 190     118.597  30.902  23.398  1.00  0.00           C
ATOM   7454  C3  POPEo 190     121.627  27.992  21.868  1.00  0.00           C
ATOM   7457  O31 POPEo 190     121.407  27.612  23.238  1.00  0.00           O
ATOM   7458  C31 POPEo 190     122.487  27.442  23.968  1.00  0.00           C
ATOM   7459  O32 POPEo 190     123.637  27.562  23.578  1.00  0.00           O
ATOM   7460  C32 POPEo 190     122.067  27.082  25.388  1.00  0.00           C
ATOM   7463  C23 POPEo 190     117.187  31.392  23.068  1.00  0.00           C
ATOM   7466  C24 POPEo 190     116.837  32.702  23.768  1.00  0.00           C
ATOM   7469  C25 POPEo 190     115.887  33.582  22.938  1.00  0.00           C
ATOM   7472  C26 POPEo 190     115.457  34.842  23.688  1.00  0.00           C
ATOM   7475  C27 POPEo 190     114.427  34.592  24.798  1.00  0.00           C
ATOM   7478  C28 POPEo 190     114.597  35.512  26.028  1.00  0.00           C
ATOM   7481  C29 POPEo 190     114.477  36.972  25.678  1.00  0.00           C
ATOM   7483 0C21 POPEo 190     114.037  37.932  26.498  1.00  0.00           C
ATOM   7485 1C21 POPEo 190     113.547  37.772  27.918  1.00  0.00           C
ATOM   7488 2C21 POPEo 190     112.187  38.452  28.098  1.00  0.00           C
ATOM   7491 3C21 POPEo 190     111.737  38.422  29.558  1.00  0.00           C
ATOM   7494 4C21 POPEo 190     110.377  39.092  29.778  1.00  0.00           C
ATOM   7497 5C21 POPEo 190     110.017  39.152  31.268  1.00  0.00           C
ATOM   7500 6C21 POPEo 190     108.527  39.382  31.528  1.00  0.00           C
ATOM   7503 7C21 POPEo 190     108.147  39.052  32.978  1.00  0.00           C
ATOM   7506 8C21 POPEo 190     106.647  39.232  33.258  1.00  0.00           C
ATOM   7510  C33 POPEo 190     121.447  28.302  26.108  1.00  0.00           C
ATOM   7513  C34 POPEo 190     121.047  27.982  27.548  1.00  0.00           C
ATOM   7516  C35 POPEo 190     120.567  29.222  28.318  1.00  0.00           C
ATOM   7519  C36 POPEo 190     120.357  28.962  29.818  1.00  0.00           C
ATOM   7522  C37 POPEo 190     120.017  30.242  30.588  1.00  0.00           C
ATOM   7525  C38 POPEo 190     120.077  30.052  32.118  1.00  0.00           C
ATOM   7528  C39 POPEo 190     119.017  29.082  32.658  1.00  0.00           C
ATOM   7531 0C31 POPEo 190     119.007  29.062  34.198  1.00  0.00           C
ATOM   7534 1C31 POPEo 190     117.807  28.312  34.778  1.00  0.00           C
ATOM   7537 2C31 POPEo 190     117.757  28.402  36.308  1.00  0.00           C
ATOM   7540 3C31 POPEo 190     116.427  27.912  36.898  1.00  0.00           C
ATOM   7543 4C31 POPEo 190     116.397  28.012  38.428  1.00  0.00           C
ATOM   7546 5C31 POPEo 190     115.207  27.272  39.048  1.00  0.00           C
ATOM   7549 6C31 POPEo 190     115.057  27.492  40.558  1.00  0.00           C
ATOM   7553  NH3 POPEp 191      65.027  -0.842  20.848  1.00  0.00           N
ATOM   7557  C12 POPEp 191      65.947   0.298  20.518  1.00  0.00           C
ATOM   7560  C11 POPEp 191      65.247   1.658  20.708  1.00  0.00           C
ATOM   7563  P   POPEp 191      63.257   3.152  19.978  1.00  0.00           P
ATOM   7564  O13 POPEp 191      63.517   4.112  18.878  1.00  0.00           O
ATOM   7565  O14 POPEp 191      61.827   2.832  20.158  1.00  0.00           O
ATOM   7566  O11 POPEp 191      63.757   3.812  21.328  1.00  0.00           O
ATOM   7567  O12 POPEp 191      64.097   1.798  19.858  1.00  0.00           O
ATOM   7568  C1  POPEp 191      63.077   3.472  22.548  1.00  0.00           C
ATOM   7571  C2  POPEp 191      61.817   4.362  22.728  1.00  0.00           C
ATOM   7573  O21 POPEp 191      62.217   5.492  23.508  1.00  0.00           O
ATOM   7574  C21 POPEp 191      61.557   6.042  24.488  1.00  0.00           C
ATOM   7575  O22 POPEp 191      60.457   5.722  24.918  1.00  0.00           O
ATOM   7576  C22 POPEp 191      62.397   7.212  25.028  1.00  0.00           C
ATOM   7579  C3  POPEp 191      60.517   3.562  23.078  1.00  0.00           C
ATOM   7582  O31 POPEp 191      59.407   4.132  22.348  1.00  0.00           O
ATOM   7583  C31 POPEp 191      58.507   4.852  22.998  1.00  0.00           C
ATOM   7584  O32 POPEp 191      58.227   6.002  22.708  1.00  0.00           O
ATOM   7585  C32 POPEp 191      57.797   4.032  24.088  1.00  0.00           C
ATOM   7588  C23 POPEp 191      62.897   7.002  26.478  1.00  0.00           C
ATOM   7591  C24 POPEp 191      64.327   7.552  26.678  1.00  0.00           C
ATOM   7594  C25 POPEp 191      64.407   9.072  26.478  1.00  0.00           C
ATOM   7597  C26 POPEp 191      63.707   9.872  27.578  1.00  0.00           C
ATOM   7600  C27 POPEp 191      63.807  11.382  27.358  1.00  0.00           C
ATOM   7603  C28 POPEp 191      63.187  12.202  28.508  1.00  0.00           C
ATOM   7606  C29 POPEp 191      63.987  12.082  29.788  1.00  0.00           C
ATOM   7608 0C21 POPEp 191      64.547  13.082  30.488  1.00  0.00           C
ATOM   7610 1C21 POPEp 191      64.497  14.562  30.188  1.00  0.00           C
ATOM   7613 2C21 POPEp 191      64.067  15.412  31.398  1.00  0.00           C
ATOM   7616 3C21 POPEp 191      65.097  15.442  32.538  1.00  0.00           C
ATOM   7619 4C21 POPEp 191      64.537  14.912  33.868  1.00  0.00           C
ATOM   7622 5C21 POPEp 191      65.547  15.022  35.018  1.00  0.00           C
ATOM   7625 6C21 POPEp 191      64.987  14.502  36.348  1.00  0.00           C
ATOM   7628 7C21 POPEp 191      66.067  14.302  37.418  1.00  0.00           C
ATOM   7631 8C21 POPEp 191      65.517  13.752  38.738  1.00  0.00           C
ATOM   7635  C33 POPEp 191      56.427   4.602  24.548  1.00  0.00           C
ATOM   7638  C34 POPEp 191      55.917   3.992  25.868  1.00  0.00           C
ATOM   7641  C35 POPEp 191      54.487   4.452  26.188  1.00  0.00           C
ATOM   7644  C36 POPEp 191      54.237   4.842  27.658  1.00  0.00           C
ATOM   7647  C37 POPEp 191      52.817   5.392  27.838  1.00  0.00           C
ATOM   7650  C38 POPEp 191      52.577   6.332  29.038  1.00  0.00           C
ATOM   7653  C39 POPEp 191      52.327   5.662  30.388  1.00  0.00           C
ATOM   7656 0C31 POPEp 191      53.597   5.532  31.228  1.00  0.00           C
ATOM   7659 1C31 POPEp 191      53.387   4.722  32.518  1.00  0.00           C
ATOM   7662 2C31 POPEp 191      54.677   4.592  33.338  1.00  0.00           C
ATOM   7665 3C31 POPEp 191      55.017   5.812  34.208  1.00  0.00           C
ATOM   7668 4C31 POPEp 191      54.137   5.922  35.468  1.00  0.00           C
ATOM   7671 5C31 POPEp 191      54.557   7.102  36.338  1.00  0.00           C
ATOM   7674 6C31 POPEp 191      53.737   7.232  37.628  1.00  0.00           C
ATOM   7678  NH3 POPEq 192      67.637  99.992  24.968  1.00  0.00           N
ATOM   7682  C12 POPEq 192      66.267  99.792  24.368  1.00  0.00           C
ATOM   7685  C11 POPEq 192      65.957 100.822  23.258  1.00  0.00           C
ATOM   7688  P   POPEq 192      63.417 100.202  22.708  1.00  0.00           P
ATOM   7689  O13 POPEq 192      63.197 100.402  21.258  1.00  0.00           O
ATOM   7690  O14 POPEq 192      63.717  98.812  23.128  1.00  0.00           O
ATOM   7691  O11 POPEq 192      62.147 100.762  23.508  1.00  0.00           O
ATOM   7692  O12 POPEq 192      64.577 101.162  23.188  1.00  0.00           O
ATOM   7693  C1  POPEq 192      62.307 101.352  24.808  1.00  0.00           C
ATOM   7696  C2  POPEq 192      61.357 102.562  25.068  1.00  0.00           C
ATOM   7698  O21 POPEq 192      61.957 103.382  26.088  1.00  0.00           O
ATOM   7699  C21 POPEq 192      62.587 104.452  25.678  1.00  0.00           C
ATOM   7700  O22 POPEq 192      62.677 104.852  24.538  1.00  0.00           O
ATOM   7701  C22 POPEq 192      63.237 105.142  26.888  1.00  0.00           C
ATOM   7704  C3  POPEq 192      59.917 102.132  25.508  1.00  0.00           C
ATOM   7707  O31 POPEq 192      59.517 102.622  26.808  1.00  0.00           O
ATOM   7708  C31 POPEq 192      60.007 101.922  27.818  1.00  0.00           C
ATOM   7709  O32 POPEq 192      60.737 100.942  27.718  1.00  0.00           O
ATOM   7710  C32 POPEq 192      59.477 102.502  29.138  1.00  0.00           C
ATOM   7713  C23 POPEq 192      62.177 105.572  27.918  1.00  0.00           C
ATOM   7716  C24 POPEq 192      62.747 106.052  29.258  1.00  0.00           C
ATOM   7719  C25 POPEq 192      63.557 104.982  30.008  1.00  0.00           C
ATOM   7722  C26 POPEq 192      63.447 105.102  31.538  1.00  0.00           C
ATOM   7725  C27 POPEq 192      64.177 106.312  32.148  1.00  0.00           C
ATOM   7728  C28 POPEq 192      63.737 106.662  33.588  1.00  0.00           C
ATOM   7731  C29 POPEq 192      63.537 105.482  34.508  1.00  0.00           C
ATOM   7733 0C21 POPEq 192      64.487 104.862  35.228  1.00  0.00           C
ATOM   7735 1C21 POPEq 192      65.947 105.232  35.278  1.00  0.00           C
ATOM   7738 2C21 POPEq 192      66.377 105.652  36.698  1.00  0.00           C
ATOM   7741 3C21 POPEq 192      66.677 104.462  37.628  1.00  0.00           C
ATOM   7744 4C21 POPEq 192      67.407 104.892  38.908  1.00  0.00           C
ATOM   7747 5C21 POPEq 192      66.467 105.472  39.978  1.00  0.00           C
ATOM   7750 6C21 POPEq 192      67.237 106.132  41.128  1.00  0.00           C
ATOM   7753 7C21 POPEq 192      66.357 106.452  42.338  1.00  0.00           C
ATOM   7756 8C21 POPEq 192      67.137 107.082  43.488  1.00  0.00           C
ATOM   7760  C33 POPEq 192      59.967 101.742  30.408  1.00  0.00           C
ATOM   7763  C34 POPEq 192      58.827 101.272  31.318  1.00  0.00           C
ATOM   7766  C35 POPEq 192      58.007 102.382  31.988  1.00  0.00           C
ATOM   7769  C36 POPEq 192      58.787 103.172  33.048  1.00  0.00           C
ATOM   7772  C37 POPEq 192      57.917 104.212  33.778  1.00  0.00           C
ATOM   7775  C38 POPEq 192      57.697 103.932  35.258  1.00  0.00           C
ATOM   7778  C39 POPEq 192      56.797 105.002  35.898  1.00  0.00           C
ATOM   7781 0C31 POPEq 192      56.197 104.532  37.218  1.00  0.00           C
ATOM   7784 1C31 POPEq 192      57.237 104.332  38.318  1.00  0.00           C
ATOM   7787 2C31 POPEq 192      56.657 103.662  39.558  1.00  0.00           C
ATOM   7790 3C31 POPEq 192      57.707 103.542  40.658  1.00  0.00           C
ATOM   7793 4C31 POPEq 192      57.207 102.872  41.938  1.00  0.00           C
ATOM   7796 5C31 POPEq 192      58.267 102.932  43.038  1.00  0.00           C
ATOM   7799 6C31 POPEq 192      57.827 102.322  44.358  1.00  0.00           C
ATOM   7803  NH3 POPEr 193      32.457   1.718  20.328  1.00  0.00           N
ATOM   7807  C12 POPEr 193      33.447   2.262  19.348  1.00  0.00           C
ATOM   7810  C11 POPEr 193      34.447   1.198  18.918  1.00  0.00           C
ATOM   7813  P   POPEr 193      36.587   1.038  17.428  1.00  0.00           P
ATOM   7814  O13 POPEr 193      36.527  -0.382  17.848  1.00  0.00           O
ATOM   7815  O14 POPEr 193      36.537   1.298  15.968  1.00  0.00           O
ATOM   7816  O11 POPEr 193      37.907   1.668  18.028  1.00  0.00           O
ATOM   7817  O12 POPEr 193      35.407   1.848  18.098  1.00  0.00           O
ATOM   7818  C1  POPEr 193      37.887   2.422  19.248  1.00  0.00           C
ATOM   7821  C2  POPEr 193      37.887   1.528  20.508  1.00  0.00           C
ATOM   7823  O21 POPEr 193      38.007   2.312  21.698  1.00  0.00           O
ATOM   7824  C21 POPEr 193      39.117   2.982  21.928  1.00  0.00           C
ATOM   7825  O22 POPEr 193      40.157   2.922  21.298  1.00  0.00           O
ATOM   7826  C22 POPEr 193      38.877   3.902  23.128  1.00  0.00           C
ATOM   7829  C3  POPEr 193      38.937   0.408  20.398  1.00  0.00           C
ATOM   7832  O31 POPEr 193      39.157  -0.182  21.688  1.00  0.00           O
ATOM   7833  C31 POPEr 193      38.557  -1.312  21.948  1.00  0.00           C
ATOM   7834  O32 POPEr 193      38.267  -2.192  21.158  1.00  0.00           O
ATOM   7835  C32 POPEr 193      38.217  -1.332  23.428  1.00  0.00           C
ATOM   7838  C23 POPEr 193      40.087   4.052  24.068  1.00  0.00           C
ATOM   7841  C24 POPEr 193      39.777   5.062  25.178  1.00  0.00           C
ATOM   7844  C25 POPEr 193      40.927   5.182  26.178  1.00  0.00           C
ATOM   7847  C26 POPEr 193      40.697   6.252  27.248  1.00  0.00           C
ATOM   7850  C27 POPEr 193      41.907   6.402  28.178  1.00  0.00           C
ATOM   7853  C28 POPEr 193      41.727   7.482  29.258  1.00  0.00           C
ATOM   7856  C29 POPEr 193      40.717   7.082  30.308  1.00  0.00           C
ATOM   7858 0C21 POPEr 193      40.667   7.522  31.578  1.00  0.00           C
ATOM   7860 1C21 POPEr 193      41.587   8.542  32.208  1.00  0.00           C
ATOM   7863 2C21 POPEr 193      42.397   7.982  33.388  1.00  0.00           C
ATOM   7866 3C21 POPEr 193      43.237   9.102  34.018  1.00  0.00           C
ATOM   7869 4C21 POPEr 193      44.227   8.632  35.088  1.00  0.00           C
ATOM   7872 5C21 POPEr 193      45.107   9.792  35.578  1.00  0.00           C
ATOM   7875 6C21 POPEr 193      46.307   9.332  36.408  1.00  0.00           C
ATOM   7878 7C21 POPEr 193      47.177  10.522  36.838  1.00  0.00           C
ATOM   7881 8C21 POPEr 193      48.517  10.102  37.448  1.00  0.00           C
ATOM   7885  C33 POPEr 193      36.867  -0.642  23.718  1.00  0.00           C
ATOM   7888  C34 POPEr 193      36.987   0.438  24.808  1.00  0.00           C
ATOM   7891  C35 POPEr 193      35.667   0.688  25.548  1.00  0.00           C
ATOM   7894  C36 POPEr 193      35.327  -0.452  26.498  1.00  0.00           C
ATOM   7897  C37 POPEr 193      34.037  -0.252  27.318  1.00  0.00           C
ATOM   7900  C38 POPEr 193      33.877  -1.342  28.388  1.00  0.00           C
ATOM   7903  C39 POPEr 193      34.807  -1.102  29.588  1.00  0.00           C
ATOM   7906 0C31 POPEr 193      35.097  -2.362  30.408  1.00  0.00           C
ATOM   7909 1C31 POPEr 193      36.107  -2.052  31.508  1.00  0.00           C
ATOM   7912 2C31 POPEr 193      36.547  -3.262  32.338  1.00  0.00           C
ATOM   7915 3C31 POPEr 193      37.537  -2.882  33.458  1.00  0.00           C
ATOM   7918 4C31 POPEr 193      38.817  -2.202  32.938  1.00  0.00           C
ATOM   7921 5C31 POPEr 193      39.767  -1.732  34.048  1.00  0.00           C
ATOM   7924 6C31 POPEr 193      40.867  -0.812  33.518  1.00  0.00           C
ATOM   7928  NH3 POPEs 194     109.937  92.932  65.848  1.00  0.00           N
ATOM   7932  C12 POPEs 194     108.547  93.492  66.018  1.00  0.00           C
ATOM   7935  C11 POPEs 194     107.397  92.502  65.718  1.00  0.00           C
ATOM   7938  P   POPEs 194     104.847  92.492  66.458  1.00  0.00           P
ATOM   7939  O13 POPEs 194     105.167  91.812  67.738  1.00  0.00           O
ATOM   7940  O14 POPEs 194     103.777  93.512  66.528  1.00  0.00           O
ATOM   7941  O11 POPEs 194     104.547  91.412  65.348  1.00  0.00           O
ATOM   7942  O12 POPEs 194     106.157  93.202  65.908  1.00  0.00           O
ATOM   7943  C1  POPEs 194     103.937  91.822  64.108  1.00  0.00           C
ATOM   7946  C2  POPEs 194     104.997  91.922  62.978  1.00  0.00           C
ATOM   7948  O21 POPEs 194     104.407  92.472  61.778  1.00  0.00           O
ATOM   7949  C21 POPEs 194     105.287  93.162  61.048  1.00  0.00           C
ATOM   7950  O22 POPEs 194     106.197  93.832  61.508  1.00  0.00           O
ATOM   7951  C22 POPEs 194     105.007  92.972  59.548  1.00  0.00           C
ATOM   7954  C3  POPEs 194     105.557  90.502  62.688  1.00  0.00           C
ATOM   7957  O31 POPEs 194     106.297  90.472  61.448  1.00  0.00           O
ATOM   7958  C31 POPEs 194     106.587  89.262  61.018  1.00  0.00           C
ATOM   7959  O32 POPEs 194     106.237  88.202  61.528  1.00  0.00           O
ATOM   7960  C32 POPEs 194     107.507  89.372  59.798  1.00  0.00           C
ATOM   7963  C23 POPEs 194     106.217  93.382  58.678  1.00  0.00           C
ATOM   7966  C24 POPEs 194     105.907  93.592  57.198  1.00  0.00           C
ATOM   7969  C25 POPEs 194     105.617  92.332  56.368  1.00  0.00           C
ATOM   7972  C26 POPEs 194     105.417  92.702  54.888  1.00  0.00           C
ATOM   7975  C27 POPEs 194     105.507  91.512  53.918  1.00  0.00           C
ATOM   7978  C28 POPEs 194     105.427  91.922  52.428  1.00  0.00           C
ATOM   7981  C29 POPEs 194     106.637  92.692  51.938  1.00  0.00           C
ATOM   7983 0C21 POPEs 194     107.387  92.392  50.868  1.00  0.00           C
ATOM   7985 1C21 POPEs 194     107.137  91.242  49.928  1.00  0.00           C
ATOM   7988 2C21 POPEs 194     108.027  91.262  48.658  1.00  0.00           C
ATOM   7991 3C21 POPEs 194     109.477  90.842  48.948  1.00  0.00           C
ATOM   7994 4C21 POPEs 194     110.337  90.652  47.698  1.00  0.00           C
ATOM   7997 5C21 POPEs 194     111.787  90.282  48.038  1.00  0.00           C
ATOM   8000 6C21 POPEs 194     112.677  90.062  46.808  1.00  0.00           C
ATOM   8003 7C21 POPEs 194     114.167  89.962  47.158  1.00  0.00           C
ATOM   8006 8C21 POPEs 194     115.077  89.762  45.938  1.00  0.00           C
ATOM   8010  C33 POPEs 194     108.317  88.072  59.548  1.00  0.00           C
ATOM   8013  C34 POPEs 194     109.527  88.282  58.638  1.00  0.00           C
ATOM   8016  C35 POPEs 194     109.187  88.282  57.148  1.00  0.00           C
ATOM   8019  C36 POPEs 194     109.127  89.682  56.518  1.00  0.00           C
ATOM   8022  C37 POPEs 194     108.967  89.582  54.998  1.00  0.00           C
ATOM   8025  C38 POPEs 194     109.507  90.812  54.258  1.00  0.00           C
ATOM   8028  C39 POPEs 194     109.957  90.482  52.838  1.00  0.00           C
ATOM   8031 0C31 POPEs 194     111.187  89.552  52.808  1.00  0.00           C
ATOM   8034 1C31 POPEs 194     111.957  89.642  51.488  1.00  0.00           C
ATOM   8037 2C31 POPEs 194     113.047  88.582  51.278  1.00  0.00           C
ATOM   8040 3C31 POPEs 194     114.077  88.472  52.408  1.00  0.00           C
ATOM   8043 4C31 POPEs 194     115.187  87.442  52.138  1.00  0.00           C
ATOM   8046 5C31 POPEs 194     116.087  87.822  50.948  1.00  0.00           C
ATOM   8049 6C31 POPEs 194     117.267  86.862  50.748  1.00  0.00           C
ATOM   8053  NH3 POPEt 195      40.797 119.152  20.578  1.00  0.00           N
ATOM   8057  C12 POPEt 195      41.577 120.312  20.028  1.00  0.00           C
ATOM   8060  C11 POPEt 195      40.727 121.592  19.958  1.00  0.00           C
ATOM   8063  P   POPEt 195      41.207 124.042  19.148  1.00  0.00           P
ATOM   8064  O13 POPEt 195      42.347 124.582  18.368  1.00  0.00           O
ATOM   8065  O14 POPEt 195      39.877 123.942  18.518  1.00  0.00           O
ATOM   8066  O11 POPEt 195      40.987 124.992  20.378  1.00  0.00           O
ATOM   8067  O12 POPEt 195      41.627 122.682  19.788  1.00  0.00           O
ATOM   8068  C1  POPEt 195      42.077 125.252  21.278  1.00  0.00           C
ATOM   8071  C2  POPEt 195      41.677 124.822  22.698  1.00  0.00           C
ATOM   8073  O21 POPEt 195      42.247 125.642  23.738  1.00  0.00           O
ATOM   8074  C21 POPEt 195      43.557 125.832  23.748  1.00  0.00           C
ATOM   8075  O22 POPEt 195      44.357 125.432  22.928  1.00  0.00           O
ATOM   8076  C22 POPEt 195      43.907 126.632  24.998  1.00  0.00           C
ATOM   8079  C3  POPEt 195      41.857 123.302  22.978  1.00  0.00           C
ATOM   8082  O31 POPEt 195      40.597 122.612  23.098  1.00  0.00           O
ATOM   8083  C31 POPEt 195      39.927 122.562  24.258  1.00  0.00           C
ATOM   8084  O32 POPEt 195      38.917 121.912  24.438  1.00  0.00           O
ATOM   8085  C32 POPEt 195      40.437 123.552  25.308  1.00  0.00           C
ATOM   8088  C23 POPEt 195      45.397 126.482  25.388  1.00  0.00           C
ATOM   8091  C24 POPEt 195      45.727 127.062  26.778  1.00  0.00           C
ATOM   8094  C25 POPEt 195      45.097 126.282  27.938  1.00  0.00           C
ATOM   8097  C26 POPEt 195      45.267 127.032  29.268  1.00  0.00           C
ATOM   8100  C27 POPEt 195      44.487 126.392  30.418  1.00  0.00           C
ATOM   8103  C28 POPEt 195      44.647 127.202  31.708  1.00  0.00           C
ATOM   8106  C29 POPEt 195      44.037 126.552  32.918  1.00  0.00           C
ATOM   8108 0C21 POPEt 195      44.377 126.832  34.188  1.00  0.00           C
ATOM   8110 1C21 POPEt 195      45.367 127.872  34.628  1.00  0.00           C
ATOM   8113 2C21 POPEt 195      44.637 129.042  35.308  1.00  0.00           C
ATOM   8116 3C21 POPEt 195      44.187 128.722  36.738  1.00  0.00           C
ATOM   8119 4C21 POPEt 195      43.257 129.812  37.298  1.00  0.00           C
ATOM   8122 5C21 POPEt 195      43.157 129.782  38.828  1.00  0.00           C
ATOM   8125 6C21 POPEt 195      44.367 130.432  39.498  1.00  0.00           C
ATOM   8128 7C21 POPEt 195      44.427 130.152  41.008  1.00  0.00           C
ATOM   8131 8C21 POPEt 195      45.757 130.592  41.618  1.00  0.00           C
ATOM   8135  C33 POPEt 195      39.587 123.582  26.598  1.00  0.00           C
ATOM   8138  C34 POPEt 195      40.097 124.662  27.558  1.00  0.00           C
ATOM   8141  C35 POPEt 195      39.587 126.072  27.268  1.00  0.00           C
ATOM   8144  C36 POPEt 195      40.317 127.112  28.108  1.00  0.00           C
ATOM   8147  C37 POPEt 195      39.587 128.462  28.048  1.00  0.00           C
ATOM   8150  C38 POPEt 195      40.127 129.422  29.108  1.00  0.00           C
ATOM   8153  C39 POPEt 195      39.247 130.672  29.258  1.00  0.00           C
ATOM   8156 0C31 POPEt 195      39.857 131.616  30.298  1.00  0.00           C
ATOM   8159 1C31 POPEt 195      38.837 132.586  30.898  1.00  0.00           C
ATOM   8162 2C31 POPEt 195      39.337 133.236  32.198  1.00  0.00           C
ATOM   8165 3C31 POPEt 195      39.557 132.236  33.338  1.00  0.00           C
ATOM   8168 4C31 POPEt 195      39.837 132.916  34.678  1.00  0.00           C
ATOM   8171 5C31 POPEt 195      40.227 131.886  35.738  1.00  0.00           C
ATOM   8174 6C31 POPEt 195      40.367 132.466  37.148  1.00  0.00           C
ATOM   8178  NH3 POPEu 196      62.287  31.122  21.118  1.00  0.00           N
ATOM   8182  C12 POPEu 196      63.047  30.452  20.018  1.00  0.00           C
ATOM   8185  C11 POPEu 196      64.047  29.472  20.628  1.00  0.00           C
ATOM   8188  P   POPEu 196      66.007  29.442  22.298  1.00  0.00           P
ATOM   8189  O13 POPEu 196      65.227  28.632  23.268  1.00  0.00           O
ATOM   8190  O14 POPEu 196      66.997  28.682  21.528  1.00  0.00           O
ATOM   8191  O11 POPEu 196      66.737  30.522  23.188  1.00  0.00           O
ATOM   8192  O12 POPEu 196      65.057  30.212  21.328  1.00  0.00           O
ATOM   8193  C1  POPEu 196      68.127  30.852  23.138  1.00  0.00           C
ATOM   8196  C2  POPEu 196      68.507  31.822  24.308  1.00  0.00           C
ATOM   8198  O21 POPEu 196      68.787  31.002  25.468  1.00  0.00           O
ATOM   8199  C21 POPEu 196      69.857  31.402  26.188  1.00  0.00           C
ATOM   8200  O22 POPEu 196      70.557  32.352  25.938  1.00  0.00           O
ATOM   8201  C22 POPEu 196      70.067  30.442  27.358  1.00  0.00           C
ATOM   8204  C3  POPEu 196      67.367  32.862  24.608  1.00  0.00           C
ATOM   8207  O31 POPEu 196      67.327  33.342  25.978  1.00  0.00           O
ATOM   8208  C31 POPEu 196      66.717  32.542  26.838  1.00  0.00           C
ATOM   8209  O32 POPEu 196      66.277  31.432  26.568  1.00  0.00           O
ATOM   8210  C32 POPEu 196      66.687  33.172  28.228  1.00  0.00           C
ATOM   8213  C23 POPEu 196      71.427  30.672  28.058  1.00  0.00           C
ATOM   8216  C24 POPEu 196      71.717  29.622  29.138  1.00  0.00           C
ATOM   8219  C25 POPEu 196      73.117  29.762  29.778  1.00  0.00           C
ATOM   8222  C26 POPEu 196      73.087  29.902  31.308  1.00  0.00           C
ATOM   8225  C27 POPEu 196      74.377  29.362  31.958  1.00  0.00           C
ATOM   8228  C28 POPEu 196      74.367  29.532  33.498  1.00  0.00           C
ATOM   8231  C29 POPEu 196      75.497  28.762  34.138  1.00  0.00           C
ATOM   8233 0C21 POPEu 196      76.477  29.242  34.918  1.00  0.00           C
ATOM   8235 1C21 POPEu 196      76.677  30.682  35.338  1.00  0.00           C
ATOM   8238 2C21 POPEu 196      76.367  30.892  36.838  1.00  0.00           C
ATOM   8241 3C21 POPEu 196      77.477  30.402  37.778  1.00  0.00           C
ATOM   8244 4C21 POPEu 196      77.187  30.792  39.228  1.00  0.00           C
ATOM   8247 5C21 POPEu 196      78.347  30.512  40.188  1.00  0.00           C
ATOM   8250 6C21 POPEu 196      78.047  31.022  41.608  1.00  0.00           C
ATOM   8253 7C21 POPEu 196      79.217  30.852  42.588  1.00  0.00           C
ATOM   8256 8C21 POPEu 196      78.917  31.412  43.978  1.00  0.00           C
ATOM   8260  C33 POPEu 196      65.687  32.472  29.168  1.00  0.00           C
ATOM   8263  C34 POPEu 196      65.897  32.802  30.658  1.00  0.00           C
ATOM   8266  C35 POPEu 196      67.197  32.242  31.238  1.00  0.00           C
ATOM   8269  C36 POPEu 196      67.087  32.012  32.758  1.00  0.00           C
ATOM   8272  C37 POPEu 196      68.437  31.632  33.408  1.00  0.00           C
ATOM   8275  C38 POPEu 196      68.267  30.852  34.718  1.00  0.00           C
ATOM   8278  C39 POPEu 196      68.017  29.352  34.478  1.00  0.00           C
ATOM   8281 0C31 POPEu 196      67.617  28.582  35.738  1.00  0.00           C
ATOM   8284 1C31 POPEu 196      67.217  27.132  35.428  1.00  0.00           C
ATOM   8287 2C31 POPEu 196      66.547  26.422  36.608  1.00  0.00           C
ATOM   8290 3C31 POPEu 196      67.547  25.852  37.628  1.00  0.00           C
ATOM   8293 4C31 POPEu 196      66.847  25.302  38.878  1.00  0.00           C
ATOM   8296 5C31 POPEu 196      67.837  24.792  39.928  1.00  0.00           C
ATOM   8299 6C31 POPEu 196      67.157  24.312  41.208  1.00  0.00           C
ATOM   8303  NH3 POPEv 197     122.307  -2.812  64.188  1.00  0.00           N
ATOM   8307  C12 POPEv 197     122.817  -1.772  65.138  1.00  0.00           C
ATOM   8310  C11 POPEv 197     121.637  -0.912  65.588  1.00  0.00           C
ATOM   8313  P   POPEv 197     120.917   1.178  66.818  1.00  0.00           P
ATOM   8314  O13 POPEv 197     119.877   0.568  67.668  1.00  0.00           O
ATOM   8315  O14 POPEv 197     121.477   2.472  67.288  1.00  0.00           O
ATOM   8316  O11 POPEv 197     120.257   1.508  65.398  1.00  0.00           O
ATOM   8317  O12 POPEv 197     122.077   0.158  66.428  1.00  0.00           O
ATOM   8318  C1  POPEv 197     121.027   2.292  64.478  1.00  0.00           C
ATOM   8321  C2  POPEv 197     120.317   2.452  63.098  1.00  0.00           C
ATOM   8323  O21 POPEv 197     121.317   2.522  62.058  1.00  0.00           O
ATOM   8324  C21 POPEv 197     121.907   1.358  61.838  1.00  0.00           C
ATOM   8325  O22 POPEv 197     121.507   0.288  62.248  1.00  0.00           O
ATOM   8326  C22 POPEv 197     123.197   1.558  61.058  1.00  0.00           C
ATOM   8329  C3  POPEv 197     119.457   3.742  63.018  1.00  0.00           C
ATOM   8332  O31 POPEv 197     118.307   3.542  62.158  1.00  0.00           O
ATOM   8333  C31 POPEv 197     117.957   4.592  61.418  1.00  0.00           C
ATOM   8334  O32 POPEv 197     118.587   5.632  61.298  1.00  0.00           O
ATOM   8335  C32 POPEv 197     116.617   4.342  60.758  1.00  0.00           C
ATOM   8338  C23 POPEv 197     123.167   2.662  59.978  1.00  0.00           C
ATOM   8341  C24 POPEv 197     124.577   3.212  59.768  1.00  0.00           C
ATOM   8344  C25 POPEv 197     124.667   4.262  58.658  1.00  0.00           C
ATOM   8347  C26 POPEv 197     124.607   3.662  57.248  1.00  0.00           C
ATOM   8350  C27 POPEv 197     125.177   4.642  56.208  1.00  0.00           C
ATOM   8353  C28 POPEv 197     125.407   3.982  54.838  1.00  0.00           C
ATOM   8356  C29 POPEv 197     126.347   4.802  53.998  1.00  0.00           C
ATOM   8358 0C21 POPEv 197     126.057   5.462  52.868  1.00  0.00           C
ATOM   8360 1C21 POPEv 197     124.707   5.522  52.198  1.00  0.00           C
ATOM   8363 2C21 POPEv 197     124.607   4.462  51.078  1.00  0.00           C
ATOM   8366 3C21 POPEv 197     125.547   4.732  49.888  1.00  0.00           C
ATOM   8369 4C21 POPEv 197     125.297   3.732  48.748  1.00  0.00           C
ATOM   8372 5C21 POPEv 197     126.087   4.012  47.468  1.00  0.00           C
ATOM   8375 6C21 POPEv 197     127.437   3.282  47.428  1.00  0.00           C
ATOM   8378 7C21 POPEv 197     128.087   3.302  46.038  1.00  0.00           C
ATOM   8381 8C21 POPEv 197     129.307   2.382  45.968  1.00  0.00           C
ATOM   8385  C33 POPEv 197     116.697   4.262  59.228  1.00  0.00           C
ATOM   8388  C34 POPEv 197     115.287   4.212  58.628  1.00  0.00           C
ATOM   8391  C35 POPEv 197     115.277   4.042  57.108  1.00  0.00           C
ATOM   8394  C36 POPEv 197     115.497   2.602  56.648  1.00  0.00           C
ATOM   8397  C37 POPEv 197     114.757   2.322  55.328  1.00  0.00           C
ATOM   8400  C38 POPEv 197     115.007   0.918  54.768  1.00  0.00           C
ATOM   8403  C39 POPEv 197     114.247   0.678  53.458  1.00  0.00           C
ATOM   8406 0C31 POPEv 197     114.887   1.398  52.268  1.00  0.00           C
ATOM   8409 1C31 POPEv 197     114.137   1.208  50.948  1.00  0.00           C
ATOM   8412 2C31 POPEv 197     114.957   1.808  49.788  1.00  0.00           C
ATOM   8415 3C31 POPEv 197     114.227   1.858  48.448  1.00  0.00           C
ATOM   8418 4C31 POPEv 197     115.077   2.612  47.408  1.00  0.00           C
ATOM   8421 5C31 POPEv 197     114.387   2.782  46.048  1.00  0.00           C
ATOM   8424 6C31 POPEv 197     115.267   3.502  45.038  1.00  0.00           C
ATOM   8428  NH3 POPEw 198     114.137  29.052  61.998  1.00  0.00           N
ATOM   8432  C12 POPEw 198     113.517  27.912  62.748  1.00  0.00           C
ATOM   8435  C11 POPEw 198     114.467  27.322  63.818  1.00  0.00           C
ATOM   8438  P   POPEw 198     116.557  26.722  62.428  1.00  0.00           P
ATOM   8439  O13 POPEw 198     117.487  25.592  62.318  1.00  0.00           O
ATOM   8440  O14 POPEw 198     117.067  28.052  62.858  1.00  0.00           O
ATOM   8441  O11 POPEw 198     115.777  26.902  61.028  1.00  0.00           O
ATOM   8442  O12 POPEw 198     115.367  26.322  63.348  1.00  0.00           O
ATOM   8443  C1  POPEw 198     115.047  25.722  60.628  1.00  0.00           C
ATOM   8446  C2  POPEw 198     114.217  25.972  59.348  1.00  0.00           C
ATOM   8448  O21 POPEw 198     113.637  24.702  58.978  1.00  0.00           O
ATOM   8449  C21 POPEw 198     112.557  24.712  58.218  1.00  0.00           C
ATOM   8450  O22 POPEw 198     111.867  25.682  57.958  1.00  0.00           O
ATOM   8451  C22 POPEw 198     112.287  23.292  57.748  1.00  0.00           C
ATOM   8454  C3  POPEw 198     115.167  26.512  58.238  1.00  0.00           C
ATOM   8457  O31 POPEw 198     114.677  26.322  56.908  1.00  0.00           O
ATOM   8458  C31 POPEw 198     113.827  27.242  56.458  1.00  0.00           C
ATOM   8459  O32 POPEw 198     113.487  28.252  57.068  1.00  0.00           O
ATOM   8460  C32 POPEw 198     113.277  26.752  55.138  1.00  0.00           C
ATOM   8463  C23 POPEw 198     111.327  23.282  56.548  1.00  0.00           C
ATOM   8466  C24 POPEw 198     111.387  21.942  55.828  1.00  0.00           C
ATOM   8469  C25 POPEw 198     112.347  21.962  54.628  1.00  0.00           C
ATOM   8472  C26 POPEw 198     111.817  22.802  53.468  1.00  0.00           C
ATOM   8475  C27 POPEw 198     112.487  22.462  52.138  1.00  0.00           C
ATOM   8478  C28 POPEw 198     112.357  23.542  51.058  1.00  0.00           C
ATOM   8481  C29 POPEw 198     110.947  23.732  50.568  1.00  0.00           C
ATOM   8483 0C21 POPEw 198     110.387  23.012  49.588  1.00  0.00           C
ATOM   8485 1C21 POPEw 198     111.037  21.852  48.868  1.00  0.00           C
ATOM   8488 2C21 POPEw 198     110.007  20.752  48.548  1.00  0.00           C
ATOM   8491 3C21 POPEw 198     109.147  21.122  47.328  1.00  0.00           C
ATOM   8494 4C21 POPEw 198     107.947  20.192  47.158  1.00  0.00           C
ATOM   8497 5C21 POPEw 198     106.717  20.582  47.988  1.00  0.00           C
ATOM   8500 6C21 POPEw 198     105.537  19.642  47.718  1.00  0.00           C
ATOM   8503 7C21 POPEw 198     104.197  20.132  48.278  1.00  0.00           C
ATOM   8506 8C21 POPEw 198     103.017  19.322  47.758  1.00  0.00           C
ATOM   8510  C33 POPEw 198     113.007  27.882  54.138  1.00  0.00           C
ATOM   8513  C34 POPEw 198     112.247  27.312  52.938  1.00  0.00           C
ATOM   8516  C35 POPEw 198     111.827  28.382  51.938  1.00  0.00           C
ATOM   8519  C36 POPEw 198     110.777  27.812  50.978  1.00  0.00           C
ATOM   8522  C37 POPEw 198     110.317  28.832  49.938  1.00  0.00           C
ATOM   8525  C38 POPEw 198     109.297  28.262  48.938  1.00  0.00           C
ATOM   8528  C39 POPEw 198     109.827  27.012  48.208  1.00  0.00           C
ATOM   8531 0C31 POPEw 198     108.917  26.572  47.058  1.00  0.00           C
ATOM   8534 1C31 POPEw 198     109.467  25.342  46.348  1.00  0.00           C
ATOM   8537 2C31 POPEw 198     108.587  24.862  45.178  1.00  0.00           C
ATOM   8540 3C31 POPEw 198     107.227  24.342  45.658  1.00  0.00           C
ATOM   8543 4C31 POPEw 198     106.387  23.752  44.518  1.00  0.00           C
ATOM   8546 5C31 POPEw 198     105.057  23.212  45.048  1.00  0.00           C
ATOM   8549 6C31 POPEw 198     103.877  23.552  44.148  1.00  0.00           C
ATOM   8553  NH3 POPEx 199      91.697  87.232  63.888  1.00  0.00           N
ATOM   8557  C12 POPEx 199      91.387  88.682  64.188  1.00  0.00           C
ATOM   8560  C11 POPEx 199      92.577  89.342  64.948  1.00  0.00           C
ATOM   8563  P   POPEx 199      91.047  91.072  66.258  1.00  0.00           P
ATOM   8564  O13 POPEx 199      91.357  92.222  67.148  1.00  0.00           O
ATOM   8565  O14 POPEx 199      90.527  89.872  66.938  1.00  0.00           O
ATOM   8566  O11 POPEx 199      90.107  91.572  65.088  1.00  0.00           O
ATOM   8567  O12 POPEx 199      92.367  90.652  65.498  1.00  0.00           O
ATOM   8568  C1  POPEx 199      90.487  92.702  64.278  1.00  0.00           C
ATOM   8571  C2  POPEx 199      90.747  92.282  62.798  1.00  0.00           C
ATOM   8573  O21 POPEx 199      91.077  93.412  61.958  1.00  0.00           O
ATOM   8574  C21 POPEx 199      92.337  93.812  61.968  1.00  0.00           C
ATOM   8575  O22 POPEx 199      93.157  93.562  62.838  1.00  0.00           O
ATOM   8576  C22 POPEx 199      92.657  94.542  60.658  1.00  0.00           C
ATOM   8579  C3  POPEx 199      89.477  91.582  62.218  1.00  0.00           C
ATOM   8582  O31 POPEx 199      89.297  91.762  60.798  1.00  0.00           O
ATOM   8583  C31 POPEx 199      90.217  91.292  59.978  1.00  0.00           C
ATOM   8584  O32 POPEx 199      91.187  90.612  60.288  1.00  0.00           O
ATOM   8585  C32 POPEx 199      89.867  91.822  58.578  1.00  0.00           C
ATOM   8588  C23 POPEx 199      93.317  93.622  59.598  1.00  0.00           C
ATOM   8591  C24 POPEx 199      93.497  94.362  58.258  1.00  0.00           C
ATOM   8594  C25 POPEx 199      93.607  93.442  57.028  1.00  0.00           C
ATOM   8597  C26 POPEx 199      95.047  93.302  56.538  1.00  0.00           C
ATOM   8600  C27 POPEx 199      95.177  92.392  55.308  1.00  0.00           C
ATOM   8603  C28 POPEx 199      96.637  92.342  54.818  1.00  0.00           C
ATOM   8606  C29 POPEx 199      96.907  91.322  53.728  1.00  0.00           C
ATOM   8608 0C21 POPEx 199      98.077  91.212  53.088  1.00  0.00           C
ATOM   8610 1C21 POPEx 199      99.297  92.062  53.358  1.00  0.00           C
ATOM   8613 2C21 POPEx 199      99.637  93.012  52.198  1.00  0.00           C
ATOM   8616 3C21 POPEx 199     100.257  92.292  50.988  1.00  0.00           C
ATOM   8619 4C21 POPEx 199     100.547  93.282  49.858  1.00  0.00           C
ATOM   8622 5C21 POPEx 199     101.147  92.632  48.608  1.00  0.00           C
ATOM   8625 6C21 POPEx 199     101.367  93.712  47.538  1.00  0.00           C
ATOM   8628 7C21 POPEx 199     102.047  93.262  46.248  1.00  0.00           C
ATOM   8631 8C21 POPEx 199     102.397  94.442  45.338  1.00  0.00           C
ATOM   8635  C33 POPEx 199      90.387  90.942  57.398  1.00  0.00           C
ATOM   8638  C34 POPEx 199      89.787  91.312  56.028  1.00  0.00           C
ATOM   8641  C35 POPEx 199      88.297  91.722  56.078  1.00  0.00           C
ATOM   8644  C36 POPEx 199      87.597  91.772  54.708  1.00  0.00           C
ATOM   8647  C37 POPEx 199      86.347  92.672  54.758  1.00  0.00           C
ATOM   8650  C38 POPEx 199      85.467  92.692  53.498  1.00  0.00           C
ATOM   8653  C39 POPEx 199      86.217  92.352  52.208  1.00  0.00           C
ATOM   8656 0C31 POPEx 199      85.407  92.592  50.918  1.00  0.00           C
ATOM   8659 1C31 POPEx 199      86.137  91.962  49.728  1.00  0.00           C
ATOM   8662 2C31 POPEx 199      85.437  92.162  48.378  1.00  0.00           C
ATOM   8665 3C31 POPEx 199      86.327  91.682  47.218  1.00  0.00           C
ATOM   8668 4C31 POPEx 199      86.387  90.152  47.068  1.00  0.00           C
ATOM   8671 5C31 POPEx 199      87.497  89.702  46.118  1.00  0.00           C
ATOM   8674 6C31 POPEx 199      87.407  88.222  45.728  1.00  0.00           C
ATOM   8678  NH3 POPEy 200      33.547  27.332  61.828  1.00  0.00           N
ATOM   8682  C12 POPEy 200      34.837  26.782  61.278  1.00  0.00           C
ATOM   8685  C11 POPEy 200      35.997  27.492  61.978  1.00  0.00           C
ATOM   8688  P   POPEy 200      38.557  27.832  61.688  1.00  0.00           P
ATOM   8689  O13 POPEy 200      38.257  29.072  62.448  1.00  0.00           O
ATOM   8690  O14 POPEy 200      39.597  26.932  62.218  1.00  0.00           O
ATOM   8691  O11 POPEy 200      39.017  28.342  60.278  1.00  0.00           O
ATOM   8692  O12 POPEy 200      37.227  27.002  61.448  1.00  0.00           O
ATOM   8693  C1  POPEy 200      38.217  28.332  59.088  1.00  0.00           C
ATOM   8696  C2  POPEy 200      38.917  27.542  57.948  1.00  0.00           C
ATOM   8698  O21 POPEy 200      39.597  28.322  56.978  1.00  0.00           O
ATOM   8699  C21 POPEy 200      40.337  29.372  57.208  1.00  0.00           C
ATOM   8700  O22 POPEy 200      40.487  29.992  58.248  1.00  0.00           O
ATOM   8701  C22 POPEy 200      41.117  29.562  55.908  1.00  0.00           C
ATOM   8704  C3  POPEy 200      37.937  26.592  57.198  1.00  0.00           C
ATOM   8707  O31 POPEy 200      38.617  25.612  56.388  1.00  0.00           O
ATOM   8708  C31 POPEy 200      38.727  25.892  55.098  1.00  0.00           C
ATOM   8709  O32 POPEy 200      38.517  26.982  54.598  1.00  0.00           O
ATOM   8710  C32 POPEy 200      39.127  24.612  54.358  1.00  0.00           C
ATOM   8713  C23 POPEy 200      41.867  30.892  55.758  1.00  0.00           C
ATOM   8716  C24 POPEy 200      42.897  30.842  54.618  1.00  0.00           C
ATOM   8719  C25 POPEy 200      42.347  30.252  53.308  1.00  0.00           C
ATOM   8722  C26 POPEy 200      43.317  30.412  52.148  1.00  0.00           C
ATOM   8725  C27 POPEy 200      42.807  29.792  50.838  1.00  0.00           C
ATOM   8728  C28 POPEy 200      43.687  30.152  49.628  1.00  0.00           C
ATOM   8731  C29 POPEy 200      43.327  29.372  48.388  1.00  0.00           C
ATOM   8733 0C21 POPEy 200      43.997  29.332  47.228  1.00  0.00           C
ATOM   8735 1C21 POPEy 200      45.267  30.052  46.828  1.00  0.00           C
ATOM   8738 2C21 POPEy 200      46.567  29.572  47.508  1.00  0.00           C
ATOM   8741 3C21 POPEy 200      47.817  30.262  46.948  1.00  0.00           C
ATOM   8744 4C21 POPEy 200      49.117  29.502  47.278  1.00  0.00           C
ATOM   8747 5C21 POPEy 200      50.407  30.262  46.918  1.00  0.00           C
ATOM   8750 6C21 POPEy 200      50.487  30.772  45.478  1.00  0.00           C
ATOM   8753 7C21 POPEy 200      50.347  29.672  44.418  1.00  0.00           C
ATOM   8756 8C21 POPEy 200      50.507  30.202  42.998  1.00  0.00           C
ATOM   8760  C33 POPEy 200      39.937  24.832  53.058  1.00  0.00           C
ATOM   8763  C34 POPEy 200      39.117  25.102  51.788  1.00  0.00           C
ATOM   8766  C35 POPEy 200      38.747  26.562  51.538  1.00  0.00           C
ATOM   8769  C36 POPEy 200      38.437  26.822  50.058  1.00  0.00           C
ATOM   8772  C37 POPEy 200      39.327  27.912  49.448  1.00  0.00           C
ATOM   8775  C38 POPEy 200      38.987  28.242  47.978  1.00  0.00           C
ATOM   8778  C39 POPEy 200      39.037  27.012  47.048  1.00  0.00           C
ATOM   8781 0C31 POPEy 200      37.657  26.422  46.738  1.00  0.00           C
ATOM   8784 1C31 POPEy 200      37.737  25.232  45.768  1.00  0.00           C
ATOM   8787 2C31 POPEy 200      36.377  24.662  45.338  1.00  0.00           C
ATOM   8790 3C31 POPEy 200      35.697  25.392  44.168  1.00  0.00           C
ATOM   8793 4C31 POPEy 200      35.107  26.762  44.548  1.00  0.00           C
ATOM   8796 5C31 POPEy 200      33.917  27.192  43.678  1.00  0.00           C
ATOM   8799 6C31 POPEy 200      34.287  27.612  42.258  1.00  0.00           C
ATOM   8803  NH3 POPEz 201     101.517  49.282  56.738  1.00  0.00           N
ATOM   8807  C12 POPEz 201     100.247  49.952  57.208  1.00  0.00           C
ATOM   8810  C11 POPEz 201     100.397  50.492  58.648  1.00  0.00           C
ATOM   8813  P   POPEz 201      98.417  51.642  59.948  1.00  0.00           P
ATOM   8814  O13 POPEz 201      97.777  50.322  60.078  1.00  0.00           O
ATOM   8815  O14 POPEz 201      98.907  52.322  61.168  1.00  0.00           O
ATOM   8816  O11 POPEz 201      97.347  52.602  59.268  1.00  0.00           O
ATOM   8817  O12 POPEz 201      99.527  51.602  58.838  1.00  0.00           O
ATOM   8818  C1  POPEz 201      97.147  52.452  57.858  1.00  0.00           C
ATOM   8821  C2  POPEz 201      95.817  53.102  57.398  1.00  0.00           C
ATOM   8823  O21 POPEz 201      95.247  52.392  56.288  1.00  0.00           O
ATOM   8824  C21 POPEz 201      95.927  52.342  55.158  1.00  0.00           C
ATOM   8825  O22 POPEz 201      97.107  52.592  55.018  1.00  0.00           O
ATOM   8826  C22 POPEz 201      95.077  51.672  54.108  1.00  0.00           C
ATOM   8829  C3  POPEz 201      95.997  54.632  57.158  1.00  0.00           C
ATOM   8832  O31 POPEz 201      94.777  55.272  56.728  1.00  0.00           O
ATOM   8833  C31 POPEz 201      94.717  55.582  55.448  1.00  0.00           C
ATOM   8834  O32 POPEz 201      95.617  55.462  54.648  1.00  0.00           O
ATOM   8835  C32 POPEz 201      93.327  56.122  55.108  1.00  0.00           C
ATOM   8838  C23 POPEz 201      95.647  51.822  52.698  1.00  0.00           C
ATOM   8841  C24 POPEz 201      95.527  53.232  52.138  1.00  0.00           C
ATOM   8844  C25 POPEz 201      95.807  53.222  50.638  1.00  0.00           C
ATOM   8847  C26 POPEz 201      95.587  54.592  49.988  1.00  0.00           C
ATOM   8850  C27 POPEz 201      95.717  54.522  48.468  1.00  0.00           C
ATOM   8853  C28 POPEz 201      94.537  55.182  47.728  1.00  0.00           C
ATOM   8856  C29 POPEz 201      94.557  56.682  47.798  1.00  0.00           C
ATOM   8858 0C21 POPEz 201      93.737  57.472  47.078  1.00  0.00           C
ATOM   8860 1C21 POPEz 201      92.677  56.962  46.138  1.00  0.00           C
ATOM   8863 2C21 POPEz 201      91.967  58.072  45.348  1.00  0.00           C
ATOM   8866 3C21 POPEz 201      91.087  58.992  46.208  1.00  0.00           C
ATOM   8869 4C21 POPEz 201      90.447  60.112  45.368  1.00  0.00           C
ATOM   8872 5C21 POPEz 201      89.587  61.092  46.168  1.00  0.00           C
ATOM   8875 6C21 POPEz 201      88.197  60.522  46.528  1.00  0.00           C
ATOM   8878 7C21 POPEz 201      87.237  61.602  47.028  1.00  0.00           C
ATOM   8881 8C21 POPEz 201      85.817  61.092  47.318  1.00  0.00           C
ATOM   8885  C33 POPEz 201      93.287  56.842  53.738  1.00  0.00           C
ATOM   8888  C34 POPEz 201      92.127  56.342  52.868  1.00  0.00           C
ATOM   8891  C35 POPEz 201      92.217  56.812  51.418  1.00  0.00           C
ATOM   8894  C36 POPEz 201      91.827  58.282  51.188  1.00  0.00           C
ATOM   8897  C37 POPEz 201      90.307  58.502  51.088  1.00  0.00           C
ATOM   8900  C38 POPEz 201      89.967  59.962  50.778  1.00  0.00           C
ATOM   8903  C39 POPEz 201      88.487  60.192  50.438  1.00  0.00           C
ATOM   8906 0C31 POPEz 201      87.577  60.262  51.668  1.00  0.00           C
ATOM   8909 1C31 POPEz 201      86.137  60.642  51.308  1.00  0.00           C
ATOM   8912 2C31 POPEz 201      85.267  60.842  52.548  1.00  0.00           C
ATOM   8915 3C31 POPEz 201      83.827  61.212  52.188  1.00  0.00           C
ATOM   8918 4C31 POPEz 201      82.977  61.442  53.438  1.00  0.00           C
ATOM   8921 5C31 POPEz 201      81.477  61.612  53.148  1.00  0.00           C
ATOM   8924 6C31 POPEz 201      81.127  62.462  51.928  1.00  0.00           C
ATOM   8928  NH3 POPE0 202      83.077  18.352  19.408  1.00  0.00           N
ATOM   8932  C12 POPE0 202      81.987  18.632  18.418  1.00  0.00           C
ATOM   8935  C11 POPE0 202      80.847  19.412  19.098  1.00  0.00           C
ATOM   8938  P   POPE0 202      78.837  17.812  19.448  1.00  0.00           P
ATOM   8939  O13 POPE0 202      77.867  18.872  19.088  1.00  0.00           O
ATOM   8940  O14 POPE0 202      79.287  16.862  18.408  1.00  0.00           O
ATOM   8941  O11 POPE0 202      78.297  17.082  20.748  1.00  0.00           O
ATOM   8942  O12 POPE0 202      80.127  18.552  19.998  1.00  0.00           O
ATOM   8943  C1  POPE0 202      76.907  16.742  20.848  1.00  0.00           C
ATOM   8946  C2  POPE0 202      76.137  17.652  21.868  1.00  0.00           C
ATOM   8948  O21 POPE0 202      75.467  16.772  22.768  1.00  0.00           O
ATOM   8949  C21 POPE0 202      75.117  17.082  24.008  1.00  0.00           C
ATOM   8950  O22 POPE0 202      74.247  16.462  24.608  1.00  0.00           O
ATOM   8951  C22 POPE0 202      75.937  18.172  24.698  1.00  0.00           C
ATOM   8954  C3  POPE0 202      75.117  18.592  21.158  1.00  0.00           C
ATOM   8957  O31 POPE0 202      74.807  19.772  21.928  1.00  0.00           O
ATOM   8958  C31 POPE0 202      73.537  19.982  22.248  1.00  0.00           C
ATOM   8959  O32 POPE0 202      72.637  19.182  22.168  1.00  0.00           O
ATOM   8960  C32 POPE0 202      73.317  21.452  22.608  1.00  0.00           C
ATOM   8963  C23 POPE0 202      75.797  17.992  26.238  1.00  0.00           C
ATOM   8966  C24 POPE0 202      76.757  18.842  27.078  1.00  0.00           C
ATOM   8969  C25 POPE0 202      76.187  20.192  27.508  1.00  0.00           C
ATOM   8972  C26 POPE0 202      76.927  20.722  28.748  1.00  0.00           C
ATOM   8975  C27 POPE0 202      76.347  22.022  29.328  1.00  0.00           C
ATOM   8978  C28 POPE0 202      77.147  22.532  30.548  1.00  0.00           C
ATOM   8981  C29 POPE0 202      76.977  21.612  31.738  1.00  0.00           C
ATOM   8983 0C21 POPE0 202      77.297  21.882  33.018  1.00  0.00           C
ATOM   8985 1C21 POPE0 202      77.887  23.152  33.568  1.00  0.00           C
ATOM   8988 2C21 POPE0 202      77.167  23.582  34.858  1.00  0.00           C
ATOM   8991 3C21 POPE0 202      77.787  24.832  35.488  1.00  0.00           C
ATOM   8994 4C21 POPE0 202      77.007  25.392  36.698  1.00  0.00           C
ATOM   8997 5C21 POPE0 202      76.937  24.432  37.898  1.00  0.00           C
ATOM   9000 6C21 POPE0 202      76.177  25.062  39.068  1.00  0.00           C
ATOM   9003 7C21 POPE0 202      76.087  24.152  40.298  1.00  0.00           C
ATOM   9006 8C21 POPE0 202      75.427  24.792  41.518  1.00  0.00           C
ATOM   9010  C33 POPE0 202      74.067  21.992  23.848  1.00  0.00           C
ATOM   9013  C34 POPE0 202      73.757  23.482  23.988  1.00  0.00           C
ATOM   9016  C35 POPE0 202      74.347  24.142  25.248  1.00  0.00           C
ATOM   9019  C36 POPE0 202      73.477  23.982  26.498  1.00  0.00           C
ATOM   9022  C37 POPE0 202      74.027  24.832  27.648  1.00  0.00           C
ATOM   9025  C38 POPE0 202      73.187  24.772  28.938  1.00  0.00           C
ATOM   9028  C39 POPE0 202      74.077  24.972  30.158  1.00  0.00           C
ATOM   9031 0C31 POPE0 202      73.337  25.132  31.498  1.00  0.00           C
ATOM   9034 1C31 POPE0 202      74.337  25.132  32.658  1.00  0.00           C
ATOM   9037 2C31 POPE0 202      73.687  25.092  34.058  1.00  0.00           C
ATOM   9040 3C31 POPE0 202      72.587  26.122  34.278  1.00  0.00           C
ATOM   9043 4C31 POPE0 202      72.337  26.362  35.778  1.00  0.00           C
ATOM   9046 5C31 POPE0 202      71.257  27.422  36.048  1.00  0.00           C
ATOM   9049 6C31 POPE0 202      71.127  27.752  37.538  1.00  0.00           C
ATOM   9053  NH3 POPE1 203      -1.057  24.802  23.168  1.00  0.00           N
ATOM   9057  C12 POPE1 203      -0.637  23.752  24.148  1.00  0.00           C
ATOM   9060  C11 POPE1 203      -0.667  22.372  23.478  1.00  0.00           C
ATOM   9063  P   POPE1 203      -0.597  20.272  25.018  1.00  0.00           P
ATOM   9064  O13 POPE1 203      -1.767  19.832  24.238  1.00  0.00           O
ATOM   9065  O14 POPE1 203       0.423  19.272  25.368  1.00  0.00           O
ATOM   9066  O11 POPE1 203      -1.037  21.072  26.328  1.00  0.00           O
ATOM   9067  O12 POPE1 203       0.103  21.412  24.198  1.00  0.00           O
ATOM   9068  C1  POPE1 203      -0.137  22.032  26.908  1.00  0.00           C
ATOM   9071  C2  POPE1 203       0.583  21.492  28.168  1.00  0.00           C
ATOM   9073  O21 POPE1 203       0.903  22.562  29.078  1.00  0.00           O
ATOM   9074  C21 POPE1 203       1.797  23.462  28.668  1.00  0.00           C
ATOM   9075  O22 POPE1 203       2.257  23.552  27.548  1.00  0.00           O
ATOM   9076  C22 POPE1 203       2.257  24.262  29.898  1.00  0.00           C
ATOM   9079  C3  POPE1 203       1.817  20.572  27.848  1.00  0.00           C
ATOM   9082  O31 POPE1 203       2.877  20.612  28.828  1.00  0.00           O
ATOM   9083  C31 POPE1 203       2.577  20.182  30.048  1.00  0.00           C
ATOM   9084  O32 POPE1 203       1.507  19.742  30.408  1.00  0.00           O
ATOM   9085  C32 POPE1 203       3.817  20.372  30.928  1.00  0.00           C
ATOM   9088  C23 POPE1 203       1.777  25.742  29.968  1.00  0.00           C
ATOM   9091  C24 POPE1 203       2.917  26.762  29.808  1.00  0.00           C
ATOM   9094  C25 POPE1 203       2.777  28.012  30.698  1.00  0.00           C
ATOM   9097  C26 POPE1 203       1.727  29.022  30.228  1.00  0.00           C
ATOM   9100  C27 POPE1 203       1.677  30.312  31.078  1.00  0.00           C
ATOM   9103  C28 POPE1 203       2.717  31.382  30.658  1.00  0.00           C
ATOM   9106  C29 POPE1 203       4.077  31.182  31.268  1.00  0.00           C
ATOM   9108 0C21 POPE1 203       4.657  31.882  32.268  1.00  0.00           C
ATOM   9110 1C21 POPE1 203       4.097  33.082  32.998  1.00  0.00           C
ATOM   9113 2C21 POPE1 203       5.077  34.272  32.888  1.00  0.00           C
ATOM   9116 3C21 POPE1 203       6.337  34.132  33.758  1.00  0.00           C
ATOM   9119 4C21 POPE1 203       7.427  35.152  33.408  1.00  0.00           C
ATOM   9122 5C21 POPE1 203       8.667  34.972  34.278  1.00  0.00           C
ATOM   9125 6C21 POPE1 203       9.827  35.902  33.908  1.00  0.00           C
ATOM   9128 7C21 POPE1 203      11.087  35.522  34.698  1.00  0.00           C
ATOM   9131 8C21 POPE1 203      12.297  36.432  34.518  1.00  0.00           C
ATOM   9135  C33 POPE1 203       3.537  20.192  32.438  1.00  0.00           C
ATOM   9138  C34 POPE1 203       4.107  21.342  33.278  1.00  0.00           C
ATOM   9141  C35 POPE1 203       3.877  21.152  34.788  1.00  0.00           C
ATOM   9144  C36 POPE1 203       4.277  22.382  35.618  1.00  0.00           C
ATOM   9147  C37 POPE1 203       4.247  22.082  37.118  1.00  0.00           C
ATOM   9150  C38 POPE1 203       4.587  23.302  37.998  1.00  0.00           C
ATOM   9153  C39 POPE1 203       5.227  22.882  39.328  1.00  0.00           C
ATOM   9156 0C31 POPE1 203       5.487  24.042  40.298  1.00  0.00           C
ATOM   9159 1C31 POPE1 203       6.117  23.542  41.608  1.00  0.00           C
ATOM   9162 2C31 POPE1 203       6.407  24.642  42.638  1.00  0.00           C
ATOM   9165 3C31 POPE1 203       7.597  25.542  42.258  1.00  0.00           C
ATOM   9168 4C31 POPE1 203       7.917  26.552  43.358  1.00  0.00           C
ATOM   9171 5C31 POPE1 203       8.757  27.732  42.858  1.00  0.00           C
ATOM   9174 6C31 POPE1 203       9.077  28.762  43.948  1.00  0.00           C
ATOM   9178  NH3 POPE2 204      46.447  99.732  62.318  1.00  0.00           N
ATOM   9182  C12 POPE2 204      47.587  99.002  62.978  1.00  0.00           C
ATOM   9185  C11 POPE2 204      48.737  98.682  61.998  1.00  0.00           C
ATOM   9188  P   POPE2 204      50.107  96.502  62.448  1.00  0.00           P
ATOM   9189  O13 POPE2 204      50.687  95.972  63.708  1.00  0.00           O
ATOM   9190  O14 POPE2 204      48.907  95.832  61.908  1.00  0.00           O
ATOM   9191  O11 POPE2 204      51.237  96.542  61.348  1.00  0.00           O
ATOM   9192  O12 POPE2 204      49.817  98.032  62.668  1.00  0.00           O
ATOM   9193  C1  POPE2 204      51.587  95.322  60.668  1.00  0.00           C
ATOM   9196  C2  POPE2 204      51.117  95.302  59.178  1.00  0.00           C
ATOM   9198  O21 POPE2 204      51.327  96.552  58.498  1.00  0.00           O
ATOM   9199  C21 POPE2 204      52.537  97.022  58.438  1.00  0.00           C
ATOM   9200  O22 POPE2 204      53.547  96.552  58.918  1.00  0.00           O
ATOM   9201  C22 POPE2 204      52.567  98.332  57.678  1.00  0.00           C
ATOM   9204  C3  POPE2 204      49.607  94.952  59.018  1.00  0.00           C
ATOM   9207  O31 POPE2 204      49.297  94.562  57.668  1.00  0.00           O
ATOM   9208  C31 POPE2 204      49.017  95.542  56.808  1.00  0.00           C
ATOM   9209  O32 POPE2 204      48.807  96.712  57.058  1.00  0.00           O
ATOM   9210  C32 POPE2 204      49.077  94.972  55.398  1.00  0.00           C
ATOM   9213  C23 POPE2 204      53.947  98.972  57.918  1.00  0.00           C
ATOM   9216  C24 POPE2 204      54.227 100.202  57.048  1.00  0.00           C
ATOM   9219  C25 POPE2 204      55.717 100.582  57.058  1.00  0.00           C
ATOM   9222  C26 POPE2 204      56.597  99.602  56.258  1.00  0.00           C
ATOM   9225  C27 POPE2 204      57.997 100.162  55.988  1.00  0.00           C
ATOM   9228  C28 POPE2 204      58.787  99.322  54.958  1.00  0.00           C
ATOM   9231  C29 POPE2 204      60.097  99.992  54.618  1.00  0.00           C
ATOM   9233 0C21 POPE2 204      60.297 100.882  53.628  1.00  0.00           C
ATOM   9235 1C21 POPE2 204      59.287 101.382  52.628  1.00  0.00           C
ATOM   9238 2C21 POPE2 204      59.767 101.122  51.188  1.00  0.00           C
ATOM   9241 3C21 POPE2 204      60.927 102.042  50.758  1.00  0.00           C
ATOM   9244 4C21 POPE2 204      61.927 101.312  49.848  1.00  0.00           C
ATOM   9247 5C21 POPE2 204      63.177 102.132  49.488  1.00  0.00           C
ATOM   9250 6C21 POPE2 204      62.917 103.232  48.458  1.00  0.00           C
ATOM   9253 7C21 POPE2 204      64.217 103.822  47.908  1.00  0.00           C
ATOM   9256 8C21 POPE2 204      64.007 104.792  46.738  1.00  0.00           C
ATOM   9260  C33 POPE2 204      49.077  96.052  54.288  1.00  0.00           C
ATOM   9263  C34 POPE2 204      49.137  95.392  52.908  1.00  0.00           C
ATOM   9266  C35 POPE2 204      48.627  96.242  51.748  1.00  0.00           C
ATOM   9269  C36 POPE2 204      49.347  97.582  51.568  1.00  0.00           C
ATOM   9272  C37 POPE2 204      49.007  98.182  50.198  1.00  0.00           C
ATOM   9275  C38 POPE2 204      49.617  99.552  49.928  1.00  0.00           C
ATOM   9278  C39 POPE2 204      49.077 100.112  48.608  1.00  0.00           C
ATOM   9281 0C31 POPE2 204      49.487 101.562  48.318  1.00  0.00           C
ATOM   9284 1C31 POPE2 204      48.757 102.112  47.088  1.00  0.00           C
ATOM   9287 2C31 POPE2 204      48.997 103.612  46.838  1.00  0.00           C
ATOM   9290 3C31 POPE2 204      50.477 104.012  46.758  1.00  0.00           C
ATOM   9293 4C31 POPE2 204      51.277 103.242  45.688  1.00  0.00           C
ATOM   9296 5C31 POPE2 204      52.777 103.572  45.748  1.00  0.00           C
ATOM   9299 6C31 POPE2 204      53.607 102.852  44.688  1.00  0.00           C
ATOM   9303  NH3 POPE3 205      77.557  64.432  63.588  1.00  0.00           N
ATOM   9307  C12 POPE3 205      78.857  63.652  63.628  1.00  0.00           C
ATOM   9310  C11 POPE3 205      79.247  63.332  65.088  1.00  0.00           C
ATOM   9313  P   POPE3 205      81.827  63.312  65.228  1.00  0.00           P
ATOM   9314  O13 POPE3 205      82.787  62.452  65.948  1.00  0.00           O
ATOM   9315  O14 POPE3 205      81.607  64.682  65.728  1.00  0.00           O
ATOM   9316  O11 POPE3 205      82.257  63.392  63.708  1.00  0.00           O
ATOM   9317  O12 POPE3 205      80.427  62.532  65.148  1.00  0.00           O
ATOM   9318  C1  POPE3 205      83.517  64.002  63.378  1.00  0.00           C
ATOM   9321  C2  POPE3 205      83.357  65.042  62.228  1.00  0.00           C
ATOM   9323  O21 POPE3 205      83.527  64.382  60.958  1.00  0.00           O
ATOM   9324  C21 POPE3 205      82.877  64.932  59.948  1.00  0.00           C
ATOM   9325  O22 POPE3 205      81.927  65.692  60.038  1.00  0.00           O
ATOM   9326  C22 POPE3 205      83.577  64.562  58.638  1.00  0.00           C
ATOM   9329  C3  POPE3 205      84.387  66.212  62.348  1.00  0.00           C
ATOM   9332  O31 POPE3 205      83.737  67.502  62.188  1.00  0.00           O
ATOM   9333  C31 POPE3 205      83.717  68.012  60.968  1.00  0.00           C
ATOM   9334  O32 POPE3 205      84.407  67.642  60.028  1.00  0.00           O
ATOM   9335  C32 POPE3 205      82.637  69.112  60.938  1.00  0.00           C
ATOM   9338  C23 POPE3 205      82.847  65.102  57.388  1.00  0.00           C
ATOM   9341  C24 POPE3 205      83.617  64.842  56.088  1.00  0.00           C
ATOM   9344  C25 POPE3 205      82.877  65.372  54.848  1.00  0.00           C
ATOM   9347  C26 POPE3 205      83.727  65.352  53.558  1.00  0.00           C
ATOM   9350  C27 POPE3 205      83.097  66.172  52.418  1.00  0.00           C
ATOM   9353  C28 POPE3 205      83.937  66.162  51.128  1.00  0.00           C
ATOM   9356  C29 POPE3 205      83.247  66.882  49.998  1.00  0.00           C
ATOM   9358 0C21 POPE3 205      82.417  66.342  49.088  1.00  0.00           C
ATOM   9360 1C21 POPE3 205      81.977  64.892  49.038  1.00  0.00           C
ATOM   9363 2C21 POPE3 205      80.457  64.732  49.268  1.00  0.00           C
ATOM   9366 3C21 POPE3 205      79.617  64.802  47.988  1.00  0.00           C
ATOM   9369 4C21 POPE3 205      78.117  64.712  48.308  1.00  0.00           C
ATOM   9372 5C21 POPE3 205      77.227  64.612  47.068  1.00  0.00           C
ATOM   9375 6C21 POPE3 205      75.757  64.922  47.378  1.00  0.00           C
ATOM   9378 7C21 POPE3 205      74.867  64.872  46.138  1.00  0.00           C
ATOM   9381 8C21 POPE3 205      73.427  65.312  46.398  1.00  0.00           C
ATOM   9385  C33 POPE3 205      82.337  69.712  59.548  1.00  0.00           C
ATOM   9388  C34 POPE3 205      81.027  70.522  59.518  1.00  0.00           C
ATOM   9391  C35 POPE3 205      80.897  71.552  58.368  1.00  0.00           C
ATOM   9394  C36 POPE3 205      80.877  71.022  56.928  1.00  0.00           C
ATOM   9397  C37 POPE3 205      80.697  72.172  55.918  1.00  0.00           C
ATOM   9400  C38 POPE3 205      80.987  71.802  54.458  1.00  0.00           C
ATOM   9403  C39 POPE3 205      81.177  73.022  53.548  1.00  0.00           C
ATOM   9406 0C31 POPE3 205      79.857  73.632  53.058  1.00  0.00           C
ATOM   9409 1C31 POPE3 205      80.047  74.692  51.958  1.00  0.00           C
ATOM   9412 2C31 POPE3 205      78.757  75.002  51.168  1.00  0.00           C
ATOM   9415 3C31 POPE3 205      77.737  75.852  51.938  1.00  0.00           C
ATOM   9418 4C31 POPE3 205      76.407  75.992  51.188  1.00  0.00           C
ATOM   9421 5C31 POPE3 205      75.257  76.542  52.048  1.00  0.00           C
ATOM   9424 6C31 POPE3 205      73.947  76.692  51.278  1.00  0.00           C
ATOM   9428  NH3 POPE4 206     117.417  50.162  60.798  1.00  0.00           N
ATOM   9432  C12 POPE4 206     117.487  51.662  60.668  1.00  0.00           C
ATOM   9435  C11 POPE4 206     117.537  52.132  59.208  1.00  0.00           C
ATOM   9438  P   POPE4 206     117.687  54.582  58.188  1.00  0.00           P
ATOM   9439  O13 POPE4 206     116.327  55.162  58.408  1.00  0.00           O
ATOM   9440  O14 POPE4 206     118.787  55.562  58.238  1.00  0.00           O
ATOM   9441  O11 POPE4 206     117.727  53.882  56.778  1.00  0.00           O
ATOM   9442  O12 POPE4 206     117.987  53.472  59.258  1.00  0.00           O
ATOM   9443  C1  POPE4 206     117.977  54.712  55.638  1.00  0.00           C
ATOM   9446  C2  POPE4 206     119.217  54.222  54.848  1.00  0.00           C
ATOM   9448  O21 POPE4 206     119.967  55.262  54.178  1.00  0.00           O
ATOM   9449  C21 POPE4 206     119.337  56.292  53.598  1.00  0.00           C
ATOM   9450  O22 POPE4 206     118.147  56.502  53.558  1.00  0.00           O
ATOM   9451  C22 POPE4 206     120.357  57.262  53.018  1.00  0.00           C
ATOM   9454  C3  POPE4 206     118.847  53.042  53.908  1.00  0.00           C
ATOM   9457  O31 POPE4 206     117.937  53.512  52.908  1.00  0.00           O
ATOM   9458  C31 POPE4 206     118.167  53.222  51.638  1.00  0.00           C
ATOM   9459  O32 POPE4 206     118.927  52.362  51.228  1.00  0.00           O
ATOM   9460  C32 POPE4 206     117.367  54.212  50.778  1.00  0.00           C
ATOM   9463  C23 POPE4 206     120.677  56.962  51.558  1.00  0.00           C
ATOM   9466  C24 POPE4 206     121.687  57.962  50.978  1.00  0.00           C
ATOM   9469  C25 POPE4 206     121.797  57.782  49.458  1.00  0.00           C
ATOM   9472  C26 POPE4 206     122.437  58.972  48.748  1.00  0.00           C
ATOM   9475  C27 POPE4 206     122.017  59.032  47.268  1.00  0.00           C
ATOM   9478  C28 POPE4 206     122.757  60.092  46.428  1.00  0.00           C
ATOM   9481  C29 POPE4 206     122.557  61.492  46.958  1.00  0.00           C
ATOM   9483 0C21 POPE4 206     122.757  62.622  46.268  1.00  0.00           C
ATOM   9485 1C21 POPE4 206     123.247  62.712  44.858  1.00  0.00           C
ATOM   9488 2C21 POPE4 206     123.357  64.162  44.348  1.00  0.00           C
ATOM   9491 3C21 POPE4 206     121.997  64.802  44.058  1.00  0.00           C
ATOM   9494 4C21 POPE4 206     122.087  66.012  43.108  1.00  0.00           C
ATOM   9497 5C21 POPE4 206     121.777  67.352  43.778  1.00  0.00           C
ATOM   9500 6C21 POPE4 206     121.717  68.502  42.758  1.00  0.00           C
ATOM   9503 7C21 POPE4 206     121.427  69.862  43.408  1.00  0.00           C
ATOM   9506 8C21 POPE4 206     121.117  70.982  42.408  1.00  0.00           C
ATOM   9510  C33 POPE4 206     117.837  54.462  49.328  1.00  0.00           C
ATOM   9513  C34 POPE4 206     117.437  55.882  48.888  1.00  0.00           C
ATOM   9516  C35 POPE4 206     117.587  56.202  47.388  1.00  0.00           C
ATOM   9519  C36 POPE4 206     119.017  56.162  46.848  1.00  0.00           C
ATOM   9522  C37 POPE4 206     119.317  54.882  46.048  1.00  0.00           C
ATOM   9525  C38 POPE4 206     120.737  54.852  45.468  1.00  0.00           C
ATOM   9528  C39 POPE4 206     120.957  55.822  44.298  1.00  0.00           C
ATOM   9531 0C31 POPE4 206     122.427  55.902  43.878  1.00  0.00           C
ATOM   9534 1C31 POPE4 206     122.617  56.682  42.578  1.00  0.00           C
ATOM   9537 2C31 POPE4 206     124.037  56.632  41.998  1.00  0.00           C
ATOM   9540 3C31 POPE4 206     125.127  57.132  42.968  1.00  0.00           C
ATOM   9543 4C31 POPE4 206     126.467  57.352  42.268  1.00  0.00           C
ATOM   9546 5C31 POPE4 206     127.607  57.602  43.258  1.00  0.00           C
ATOM   9549 6C31 POPE4 206     128.897  58.112  42.598  1.00  0.00           C
ATOM   9553  NH3 POPE5 207     127.057  19.532  61.268  1.00  0.00           N
ATOM   9557  C12 POPE5 207     127.817  18.562  62.108  1.00  0.00           C
ATOM   9560  C11 POPE5 207     128.147  19.152  63.488  1.00  0.00           C
ATOM   9563  P   POPE5 207     127.877  16.982  64.948  1.00  0.00           P
ATOM   9564  O13 POPE5 207     126.437  17.122  64.598  1.00  0.00           O
ATOM   9565  O14 POPE5 207     128.167  16.922  66.388  1.00  0.00           O
ATOM   9566  O11 POPE5 207     128.487  15.732  64.218  1.00  0.00           O
ATOM   9567  O12 POPE5 207     128.717  18.172  64.348  1.00  0.00           O
ATOM   9568  C1  POPE5 207     127.767  15.082  63.148  1.00  0.00           C
ATOM   9571  C2  POPE5 207     128.777  14.362  62.238  1.00  0.00           C
ATOM   9573  O21 POPE5 207     128.127  13.812  61.068  1.00  0.00           O
ATOM   9574  C21 POPE5 207     127.967  14.682  60.068  1.00  0.00           C
ATOM   9575  O22 POPE5 207     127.997  15.902  60.178  1.00  0.00           O
ATOM   9576  C22 POPE5 207     127.817  13.902  58.758  1.00  0.00           C
ATOM   9579  C3  POPE5 207     129.467  13.212  63.038  1.00  0.00           C
ATOM   9582  O31 POPE5 207     129.837  12.062  62.248  1.00  0.00           O
ATOM   9583  C31 POPE5 207     130.931  12.312  61.508  1.00  0.00           C
ATOM   9584  O32 POPE5 207     131.491  13.382  61.418  1.00  0.00           O
ATOM   9585  C32 POPE5 207     131.311  11.072  60.718  1.00  0.00           C
ATOM   9588  C23 POPE5 207     126.477  14.152  58.018  1.00  0.00           C
ATOM   9591  C24 POPE5 207     126.317  13.332  56.738  1.00  0.00           C
ATOM   9594  C25 POPE5 207     125.827  11.892  56.968  1.00  0.00           C
ATOM   9597  C26 POPE5 207     125.877  11.052  55.678  1.00  0.00           C
ATOM   9600  C27 POPE5 207     125.717   9.542  55.948  1.00  0.00           C
ATOM   9603  C28 POPE5 207     124.337   8.962  55.588  1.00  0.00           C
ATOM   9606  C29 POPE5 207     123.187   9.632  56.318  1.00  0.00           C
ATOM   9608 0C21 POPE5 207     121.947   9.802  55.828  1.00  0.00           C
ATOM   9610 1C21 POPE5 207     121.467   9.292  54.488  1.00  0.00           C
ATOM   9613 2C21 POPE5 207     121.337  10.402  53.428  1.00  0.00           C
ATOM   9616 3C21 POPE5 207     120.987   9.812  52.058  1.00  0.00           C
ATOM   9619 4C21 POPE5 207     121.607  10.592  50.898  1.00  0.00           C
ATOM   9622 5C21 POPE5 207     121.487   9.882  49.538  1.00  0.00           C
ATOM   9625 6C21 POPE5 207     122.137   8.492  49.468  1.00  0.00           C
ATOM   9628 7C21 POPE5 207     122.087   7.902  48.048  1.00  0.00           C
ATOM   9631 8C21 POPE5 207     122.557   6.452  47.958  1.00  0.00           C
ATOM   9635  C33 POPE5 207     132.291  11.442  59.578  1.00  0.00           C
ATOM   9638  C34 POPE5 207     132.591  10.262  58.648  1.00  0.00           C
ATOM   9641  C35 POPE5 207     131.551  10.112  57.538  1.00  0.00           C
ATOM   9644  C36 POPE5 207     131.731   8.812  56.748  1.00  0.00           C
ATOM   9647  C37 POPE5 207     131.221   8.922  55.298  1.00  0.00           C
ATOM   9650  C38 POPE5 207     131.501   7.642  54.518  1.00  0.00           C
ATOM   9653  C39 POPE5 207     131.291   7.782  53.008  1.00  0.00           C
ATOM   9656 0C31 POPE5 207     131.921   6.602  52.258  1.00  0.00           C
ATOM   9659 1C31 POPE5 207     131.911   6.732  50.718  1.00  0.00           C
ATOM   9662 2C31 POPE5 207     130.611   6.272  50.038  1.00  0.00           C
ATOM   9665 3C31 POPE5 207     129.507   7.332  50.038  1.00  0.00           C
ATOM   9668 4C31 POPE5 207     128.417   7.062  48.988  1.00  0.00           C
ATOM   9671 5C31 POPE5 207     127.507   8.282  48.778  1.00  0.00           C
ATOM   9674 6C31 POPE5 207     126.547   8.152  47.588  1.00  0.00           C
ATOM   9678  NH3 POPE6 208     107.007   8.252  25.688  1.00  0.00           N
ATOM   9682  C12 POPE6 208     106.567   9.632  26.088  1.00  0.00           C
ATOM   9685  C11 POPE6 208     107.447  10.242  27.178  1.00  0.00           C
ATOM   9688  P   POPE6 208     107.757  12.792  27.668  1.00  0.00           P
ATOM   9689  O13 POPE6 208     108.937  12.452  28.468  1.00  0.00           O
ATOM   9690  O14 POPE6 208     108.027  13.422  26.348  1.00  0.00           O
ATOM   9691  O11 POPE6 208     106.777  13.702  28.508  1.00  0.00           O
ATOM   9692  O12 POPE6 208     106.877  11.502  27.488  1.00  0.00           O
ATOM   9693  C1  POPE6 208     107.267  14.592  29.518  1.00  0.00           C
ATOM   9696  C2  POPE6 208     106.297  14.662  30.728  1.00  0.00           C
ATOM   9698  O21 POPE6 208     106.887  15.562  31.688  1.00  0.00           O
ATOM   9699  C21 POPE6 208     107.917  15.202  32.408  1.00  0.00           C
ATOM   9700  O22 POPE6 208     108.217  14.102  32.818  1.00  0.00           O
ATOM   9701  C22 POPE6 208     108.817  16.422  32.578  1.00  0.00           C
ATOM   9704  C3  POPE6 208     105.947  13.232  31.238  1.00  0.00           C
ATOM   9707  O31 POPE6 208     105.037  13.152  32.368  1.00  0.00           O
ATOM   9708  C31 POPE6 208     104.957  11.862  32.748  1.00  0.00           C
ATOM   9709  O32 POPE6 208     105.397  10.922  32.098  1.00  0.00           O
ATOM   9710  C32 POPE6 208     104.277  11.712  34.098  1.00  0.00           C
ATOM   9713  C23 POPE6 208     108.377  17.342  33.738  1.00  0.00           C
ATOM   9716  C24 POPE6 208     109.377  18.482  33.928  1.00  0.00           C
ATOM   9719  C25 POPE6 208     108.927  19.512  34.968  1.00  0.00           C
ATOM   9722  C26 POPE6 208     109.977  20.622  35.148  1.00  0.00           C
ATOM   9725  C27 POPE6 208     109.627  21.582  36.288  1.00  0.00           C
ATOM   9728  C28 POPE6 208     108.557  22.632  35.938  1.00  0.00           C
ATOM   9731  C29 POPE6 208     109.027  23.602  34.878  1.00  0.00           C
ATOM   9733 0C21 POPE6 208     109.507  24.842  35.088  1.00  0.00           C
ATOM   9735 1C21 POPE6 208     109.707  25.492  36.428  1.00  0.00           C
ATOM   9738 2C21 POPE6 208     110.297  26.912  36.308  1.00  0.00           C
ATOM   9741 3C21 POPE6 208     110.557  27.582  37.668  1.00  0.00           C
ATOM   9744 4C21 POPE6 208     111.087  29.022  37.528  1.00  0.00           C
ATOM   9747 5C21 POPE6 208     111.497  29.632  38.868  1.00  0.00           C
ATOM   9750 6C21 POPE6 208     112.067  31.062  38.718  1.00  0.00           C
ATOM   9753 7C21 POPE6 208     112.797  31.542  39.988  1.00  0.00           C
ATOM   9756 8C21 POPE6 208     113.377  32.942  39.848  1.00  0.00           C
ATOM   9760  C33 POPE6 208     105.337  11.482  35.208  1.00  0.00           C
ATOM   9763  C34 POPE6 208     106.037  12.792  35.608  1.00  0.00           C
ATOM   9766  C35 POPE6 208     107.157  12.622  36.648  1.00  0.00           C
ATOM   9769  C36 POPE6 208     106.677  11.932  37.938  1.00  0.00           C
ATOM   9772  C37 POPE6 208     107.247  12.542  39.218  1.00  0.00           C
ATOM   9775  C38 POPE6 208     106.787  11.782  40.468  1.00  0.00           C
ATOM   9778  C39 POPE6 208     107.047  12.542  41.768  1.00  0.00           C
ATOM   9781 0C31 POPE6 208     106.397  11.832  42.968  1.00  0.00           C
ATOM   9784 1C31 POPE6 208     106.557  12.592  44.278  1.00  0.00           C
ATOM   9787 2C31 POPE6 208     105.927  11.842  45.458  1.00  0.00           C
ATOM   9790 3C31 POPE6 208     105.937  12.652  46.758  1.00  0.00           C
ATOM   9793 4C31 POPE6 208     104.777  13.662  46.848  1.00  0.00           C
ATOM   9796 5C31 POPE6 208     104.957  14.652  48.008  1.00  0.00           C
ATOM   9799 6C31 POPE6 208     103.647  15.342  48.428  1.00  0.00           C
ATOM   9803  NH3 POPE7 209       9.647 127.252  60.978  1.00  0.00           N
ATOM   9807  C12 POPE7 209      10.547 127.512  62.168  1.00  0.00           C
ATOM   9810  C11 POPE7 209      12.057 127.262  61.958  1.00  0.00           C
ATOM   9813  P   POPE7 209      14.077 128.492  63.208  1.00  0.00           P
ATOM   9814  O13 POPE7 209      13.767 129.942  63.328  1.00  0.00           O
ATOM   9815  O14 POPE7 209      15.017 127.932  64.218  1.00  0.00           O
ATOM   9816  O11 POPE7 209      14.667 128.212  61.798  1.00  0.00           O
ATOM   9817  O12 POPE7 209      12.747 127.652  63.158  1.00  0.00           O
ATOM   9818  C1  POPE7 209      15.587 129.092  61.188  1.00  0.00           C
ATOM   9821  C2  POPE7 209      15.547 128.792  59.678  1.00  0.00           C
ATOM   9823  O21 POPE7 209      16.907 128.702  59.248  1.00  0.00           O
ATOM   9824  C21 POPE7 209      17.287 128.062  58.128  1.00  0.00           C
ATOM   9825  O22 POPE7 209      18.397 128.232  57.648  1.00  0.00           O
ATOM   9826  C22 POPE7 209      16.237 127.172  57.498  1.00  0.00           C
ATOM   9829  C3  POPE7 209      14.707 129.872  58.928  1.00  0.00           C
ATOM   9832  O31 POPE7 209      15.527 130.742  58.118  1.00  0.00           O
ATOM   9833  C31 POPE7 209      15.327 130.642  56.808  1.00  0.00           C
ATOM   9834  O32 POPE7 209      14.537 129.892  56.278  1.00  0.00           O
ATOM   9835  C32 POPE7 209      16.287 131.536  56.058  1.00  0.00           C
ATOM   9838  C23 POPE7 209      16.837 126.342  56.338  1.00  0.00           C
ATOM   9841  C24 POPE7 209      15.727 125.612  55.598  1.00  0.00           C
ATOM   9844  C25 POPE7 209      16.147 124.662  54.478  1.00  0.00           C
ATOM   9847  C26 POPE7 209      16.567 125.362  53.178  1.00  0.00           C
ATOM   9850  C27 POPE7 209      16.447 124.422  51.958  1.00  0.00           C
ATOM   9853  C28 POPE7 209      16.477 125.162  50.608  1.00  0.00           C
ATOM   9856  C29 POPE7 209      17.857 125.592  50.188  1.00  0.00           C
ATOM   9858 0C21 POPE7 209      18.207 125.922  48.928  1.00  0.00           C
ATOM   9860 1C21 POPE7 209      17.287 125.992  47.738  1.00  0.00           C
ATOM   9863 2C21 POPE7 209      17.427 124.802  46.788  1.00  0.00           C
ATOM   9866 3C21 POPE7 209      16.587 124.982  45.508  1.00  0.00           C
ATOM   9869 4C21 POPE7 209      16.757 123.832  44.518  1.00  0.00           C
ATOM   9872 5C21 POPE7 209      16.187 124.152  43.128  1.00  0.00           C
ATOM   9875 6C21 POPE7 209      16.027 122.912  42.248  1.00  0.00           C
ATOM   9878 7C21 POPE7 209      15.447 123.232  40.858  1.00  0.00           C
ATOM   9881 8C21 POPE7 209      14.917 121.992  40.138  1.00  0.00           C
ATOM   9885  C33 POPE7 209      15.707 131.906  54.688  1.00  0.00           C
ATOM   9888  C34 POPE7 209      16.747 132.526  53.758  1.00  0.00           C
ATOM   9891  C35 POPE7 209      16.207 132.866  52.358  1.00  0.00           C
ATOM   9894  C36 POPE7 209      15.357 131.746  51.728  1.00  0.00           C
ATOM   9897  C37 POPE7 209      14.867 132.066  50.318  1.00  0.00           C
ATOM   9900  C38 POPE7 209      13.947 130.952  49.798  1.00  0.00           C
ATOM   9903  C39 POPE7 209      13.267 131.276  48.468  1.00  0.00           C
ATOM   9906 0C31 POPE7 209      12.287 130.192  47.998  1.00  0.00           C
ATOM   9909 1C31 POPE7 209      11.537 130.612  46.728  1.00  0.00           C
ATOM   9912 2C31 POPE7 209      10.717 129.492  46.078  1.00  0.00           C
ATOM   9915 3C31 POPE7 209       9.457 129.072  46.858  1.00  0.00           C
ATOM   9918 4C31 POPE7 209       8.647 128.012  46.098  1.00  0.00           C
ATOM   9921 5C31 POPE7 209       7.447 127.472  46.878  1.00  0.00           C
ATOM   9924 6C31 POPE7 209       6.717 126.332  46.168  1.00  0.00           C
ATOM   9928  NH3 POPE8 210      96.437 109.292  26.488  1.00  0.00           N
ATOM   9932  C12 POPE8 210      97.537 108.932  25.548  1.00  0.00           C
ATOM   9935  C11 POPE8 210      97.417 107.472  25.068  1.00  0.00           C
ATOM   9938  P   POPE8 210      95.747 105.802  23.988  1.00  0.00           P
ATOM   9939  O13 POPE8 210      94.917 105.932  22.768  1.00  0.00           O
ATOM   9940  O14 POPE8 210      96.987 105.002  23.928  1.00  0.00           O
ATOM   9941  O11 POPE8 210      94.837 105.202  25.138  1.00  0.00           O
ATOM   9942  O12 POPE8 210      96.087 107.222  24.598  1.00  0.00           O
ATOM   9943  C1  POPE8 210      95.077 105.482  26.518  1.00  0.00           C
ATOM   9946  C2  POPE8 210      93.907 104.952  27.398  1.00  0.00           C
ATOM   9948  O21 POPE8 210      94.437 104.092  28.408  1.00  0.00           O
ATOM   9949  C21 POPE8 210      94.747 104.662  29.538  1.00  0.00           C
ATOM   9950  O22 POPE8 210      94.787 105.852  29.778  1.00  0.00           O
ATOM   9951  C22 POPE8 210      95.067 103.542  30.528  1.00  0.00           C
ATOM   9954  C3  POPE8 210      92.867 104.132  26.598  1.00  0.00           C
ATOM   9957  O31 POPE8 210      91.937 103.482  27.508  1.00  0.00           O
ATOM   9958  C31 POPE8 210      90.707 103.362  27.048  1.00  0.00           C
ATOM   9959  O32 POPE8 210      90.317 103.832  25.998  1.00  0.00           O
ATOM   9960  C32 POPE8 210      89.827 102.542  27.978  1.00  0.00           C
ATOM   9963  C23 POPE8 210      95.647 104.062  31.858  1.00  0.00           C
ATOM   9966  C24 POPE8 210      94.567 104.322  32.908  1.00  0.00           C
ATOM   9969  C25 POPE8 210      94.937 105.502  33.818  1.00  0.00           C
ATOM   9972  C26 POPE8 210      94.287 105.432  35.208  1.00  0.00           C
ATOM   9975  C27 POPE8 210      94.977 106.402  36.178  1.00  0.00           C
ATOM   9978  C28 POPE8 210      94.607 106.142  37.648  1.00  0.00           C
ATOM   9981  C29 POPE8 210      95.657 106.752  38.538  1.00  0.00           C
ATOM   9983 0C21 POPE8 210      95.467 107.532  39.608  1.00  0.00           C
ATOM   9985 1C21 POPE8 210      94.137 107.942  40.188  1.00  0.00           C
ATOM   9988 2C21 POPE8 210      94.347 108.792  41.458  1.00  0.00           C
ATOM   9991 3C21 POPE8 210      94.967 107.972  42.608  1.00  0.00           C
ATOM   9994 4C21 POPE8 210      95.157 108.782  43.898  1.00  0.00           C
ATOM   9997 5C21 POPE8 210      95.587 107.862  45.048  1.00  0.00           C
ATOM  10000 6C21 POPE8 210      95.907 108.622  46.328  1.00  0.00           C
ATOM  10003 7C21 POPE8 210      96.037 107.672  47.518  1.00  0.00           C
ATOM  10006 8C21 POPE8 210      96.417 108.352  48.828  1.00  0.00           C
ATOM  10010  C33 POPE8 210      90.217 102.622  29.458  1.00  0.00           C
ATOM  10013  C34 POPE8 210      89.347 101.682  30.298  1.00  0.00           C
ATOM  10016  C35 POPE8 210      89.937 101.392  31.678  1.00  0.00           C
ATOM  10019  C36 POPE8 210      90.247 102.632  32.528  1.00  0.00           C
ATOM  10022  C37 POPE8 210      90.417 102.192  33.988  1.00  0.00           C
ATOM  10025  C38 POPE8 210      91.177 103.122  34.938  1.00  0.00           C
ATOM  10028  C39 POPE8 210      91.277 102.462  36.328  1.00  0.00           C
ATOM  10031 0C31 POPE8 210      91.607 103.442  37.458  1.00  0.00           C
ATOM  10034 1C31 POPE8 210      91.267 102.902  38.858  1.00  0.00           C
ATOM  10037 2C31 POPE8 210      92.417 102.122  39.528  1.00  0.00           C
ATOM  10040 3C31 POPE8 210      92.147 101.782  41.008  1.00  0.00           C
ATOM  10043 4C31 POPE8 210      91.727 103.002  41.838  1.00  0.00           C
ATOM  10046 5C31 POPE8 210      91.917 102.832  43.348  1.00  0.00           C
ATOM  10049 6C31 POPE8 210      91.437 104.052  44.128  1.00  0.00           C
ATOM  10053  NH3 POPE9 211      15.747 125.422  64.588  1.00  0.00           N
ATOM  10057  C12 POPE9 211      14.587 124.572  64.168  1.00  0.00           C
ATOM  10060  C11 POPE9 211      14.537 124.392  62.638  1.00  0.00           C
ATOM  10063  P   POPE9 211      13.257 122.142  62.738  1.00  0.00           P
ATOM  10064  O13 POPE9 211      14.537 121.682  63.308  1.00  0.00           O
ATOM  10065  O14 POPE9 211      12.067 122.182  63.628  1.00  0.00           O
ATOM  10066  O11 POPE9 211      12.977 121.242  61.468  1.00  0.00           O
ATOM  10067  O12 POPE9 211      13.417 123.602  62.188  1.00  0.00           O
ATOM  10068  C1  POPE9 211      11.677 121.232  60.878  1.00  0.00           C
ATOM  10071  C2  POPE9 211      11.567 120.122  59.798  1.00  0.00           C
ATOM  10073  O21 POPE9 211      10.537 120.462  58.848  1.00  0.00           O
ATOM  10074  C21 POPE9 211       9.287 120.392  59.268  1.00  0.00           C
ATOM  10075  O22 POPE9 211       8.907 120.192  60.408  1.00  0.00           O
ATOM  10076  C22 POPE9 211       8.357 120.742  58.108  1.00  0.00           C
ATOM  10079  C3  POPE9 211      11.427 118.652  60.318  1.00  0.00           C
ATOM  10082  O31 POPE9 211      11.137 117.732  59.228  1.00  0.00           O
ATOM  10083  C31 POPE9 211      12.207 117.372  58.508  1.00  0.00           C
ATOM  10084  O32 POPE9 211      13.357 117.632  58.788  1.00  0.00           O
ATOM  10085  C32 POPE9 211      11.797 116.552  57.288  1.00  0.00           C
ATOM  10088  C23 POPE9 211       7.717 119.512  57.418  1.00  0.00           C
ATOM  10091  C24 POPE9 211       6.557 119.922  56.488  1.00  0.00           C
ATOM  10094  C25 POPE9 211       6.957 120.772  55.278  1.00  0.00           C
ATOM  10097  C26 POPE9 211       7.667 120.012  54.148  1.00  0.00           C
ATOM  10100  C27 POPE9 211       8.177 120.982  53.068  1.00  0.00           C
ATOM  10103  C28 POPE9 211       8.927 120.282  51.918  1.00  0.00           C
ATOM  10106  C29 POPE9 211       9.627 121.242  50.998  1.00  0.00           C
ATOM  10108 0C21 POPE9 211       9.137 121.762  49.858  1.00  0.00           C
ATOM  10110 1C21 POPE9 211       7.767 121.512  49.288  1.00  0.00           C
ATOM  10113 2C21 POPE9 211       7.667 121.952  47.818  1.00  0.00           C
ATOM  10116 3C21 POPE9 211       6.237 121.812  47.278  1.00  0.00           C
ATOM  10119 4C21 POPE9 211       6.107 122.262  45.808  1.00  0.00           C
ATOM  10122 5C21 POPE9 211       4.737 121.912  45.198  1.00  0.00           C
ATOM  10125 6C21 POPE9 211       3.547 122.552  45.918  1.00  0.00           C
ATOM  10128 7C21 POPE9 211       2.187 122.072  45.378  1.00  0.00           C
ATOM  10131 8C21 POPE9 211       1.013 122.502  46.258  1.00  0.00           C
ATOM  10135  C33 POPE9 211      11.077 117.382  56.188  1.00  0.00           C
ATOM  10138  C34 POPE9 211       9.957 116.602  55.478  1.00  0.00           C
ATOM  10141  C35 POPE9 211      10.407 115.302  54.788  1.00  0.00           C
ATOM  10144  C36 POPE9 211      11.187 115.522  53.488  1.00  0.00           C
ATOM  10147  C37 POPE9 211      11.657 114.202  52.858  1.00  0.00           C
ATOM  10150  C38 POPE9 211      12.097 114.342  51.388  1.00  0.00           C
ATOM  10153  C39 POPE9 211      10.977 114.052  50.368  1.00  0.00           C
ATOM  10156 0C31 POPE9 211      11.167 112.712  49.648  1.00  0.00           C
ATOM  10159 1C31 POPE9 211      10.067 112.392  48.628  1.00  0.00           C
ATOM  10162 2C31 POPE9 211      10.237 110.992  48.008  1.00  0.00           C
ATOM  10165 3C31 POPE9 211       9.017 110.532  47.188  1.00  0.00           C
ATOM  10168 4C31 POPE9 211       9.187 110.692  45.668  1.00  0.00           C
ATOM  10171 5C31 POPE9 211       8.037 110.032  44.888  1.00  0.00           C
ATOM  10174 6C31 POPE9 211       8.207 110.072  43.368  1.00  0.00           C
ATOM  10178  NH3 POPE  212      18.907 107.922  65.078  1.00  0.00           N
ATOM  10182  C12 POPE  212      19.197 109.202  64.328  1.00  0.00           C
ATOM  10185  C11 POPE  212      20.687 109.582  64.388  1.00  0.00           C
ATOM  10188  P   POPE  212      21.157 111.892  63.168  1.00  0.00           P
ATOM  10189  O13 POPE  212      20.737 113.262  63.508  1.00  0.00           O
ATOM  10190  O14 POPE  212      22.547 111.692  62.738  1.00  0.00           O
ATOM  10191  O11 POPE  212      20.127 111.252  62.158  1.00  0.00           O
ATOM  10192  O12 POPE  212      20.847 111.002  64.448  1.00  0.00           O
ATOM  10193  C1  POPE  212      20.497 110.332  61.128  1.00  0.00           C
ATOM  10196  C2  POPE  212      20.397 111.022  59.748  1.00  0.00           C
ATOM  10198  O21 POPE  212      19.627 110.282  58.768  1.00  0.00           O
ATOM  10199  C21 POPE  212      20.107 109.072  58.488  1.00  0.00           C
ATOM  10200  O22 POPE  212      21.027 108.512  59.048  1.00  0.00           O
ATOM  10201  C22 POPE  212      19.387 108.532  57.248  1.00  0.00           C
ATOM  10204  C3  POPE  212      21.737 111.512  59.138  1.00  0.00           C
ATOM  10207  O31 POPE  212      21.467 112.572  58.198  1.00  0.00           O
ATOM  10208  C31 POPE  212      21.467 112.272  56.898  1.00  0.00           C
ATOM  10209  O32 POPE  212      21.647 111.182  56.418  1.00  0.00           O
ATOM  10210  C32 POPE  212      21.087 113.552  56.138  1.00  0.00           C
ATOM  10213  C23 POPE  212      19.647 107.022  57.008  1.00  0.00           C
ATOM  10216  C24 POPE  212      19.557 106.632  55.528  1.00  0.00           C
ATOM  10219  C25 POPE  212      20.827 107.032  54.758  1.00  0.00           C
ATOM  10222  C26 POPE  212      20.767 106.672  53.278  1.00  0.00           C
ATOM  10225  C27 POPE  212      22.097 106.962  52.578  1.00  0.00           C
ATOM  10228  C28 POPE  212      22.097 106.532  51.098  1.00  0.00           C
ATOM  10231  C29 POPE  212      23.487 106.332  50.578  1.00  0.00           C
ATOM  10233 0C21 POPE  212      23.787 105.972  49.328  1.00  0.00           C
ATOM  10235 1C21 POPE  212      22.787 105.782  48.208  1.00  0.00           C
ATOM  10238 2C21 POPE  212      23.447 105.862  46.828  1.00  0.00           C
ATOM  10241 3C21 POPE  212      24.407 104.702  46.558  1.00  0.00           C
ATOM  10244 4C21 POPE  212      25.097 104.772  45.188  1.00  0.00           C
ATOM  10247 5C21 POPE  212      26.207 103.722  45.068  1.00  0.00           C
ATOM  10250 6C21 POPE  212      27.547 104.322  44.638  1.00  0.00           C
ATOM  10253 7C21 POPE  212      28.597 103.262  44.278  1.00  0.00           C
ATOM  10256 8C21 POPE  212      29.947 103.852  43.878  1.00  0.00           C
ATOM  10260  C33 POPE  212      22.037 113.882  54.968  1.00  0.00           C
ATOM  10263  C34 POPE  212      21.787 115.272  54.358  1.00  0.00           C
ATOM  10266  C35 POPE  212      21.997 116.462  55.318  1.00  0.00           C
ATOM  10269  C36 POPE  212      23.447 116.642  55.778  1.00  0.00           C
ATOM  10272  C37 POPE  212      23.567 117.292  57.158  1.00  0.00           C
ATOM  10275  C38 POPE  212      25.017 117.652  57.518  1.00  0.00           C
ATOM  10278  C39 POPE  212      25.957 116.462  57.738  1.00  0.00           C
ATOM  10281 0C31 POPE  212      27.427 116.912  57.848  1.00  0.00           C
ATOM  10284 1C31 POPE  212      28.097 117.082  56.478  1.00  0.00           C
ATOM  10287 2C31 POPE  212      29.417 117.892  56.518  1.00  0.00           C
ATOM  10290 3C31 POPE  212      30.307 117.632  57.728  1.00  0.00           C
ATOM  10293 4C31 POPE  212      31.667 118.342  57.648  1.00  0.00           C
ATOM  10296 5C31 POPE  212      32.217 118.692  59.038  1.00  0.00           C
ATOM  10299 6C31 POPE  212      33.557 119.422  59.008  1.00  0.00           C
ATOM  10303  NH3 POPE  213      21.527  86.982  20.288  1.00  0.00           N
ATOM  10307  C12 POPE  213      21.567  87.972  19.148  1.00  0.00           C
ATOM  10310  C11 POPE  213      20.267  88.792  19.098  1.00  0.00           C
ATOM  10313  P   POPE  213      20.597  91.322  18.488  1.00  0.00           P
ATOM  10314  O13 POPE  213      21.737  91.352  19.428  1.00  0.00           O
ATOM  10315  O14 POPE  213      20.697  92.112  17.238  1.00  0.00           O
ATOM  10316  O11 POPE  213      19.257  91.672  19.268  1.00  0.00           O
ATOM  10317  O12 POPE  213      20.347  89.802  18.078  1.00  0.00           O
ATOM  10318  C1  POPE  213      19.327  92.002  20.668  1.00  0.00           C
ATOM  10321  C2  POPE  213      18.047  91.582  21.448  1.00  0.00           C
ATOM  10323  O21 POPE  213      17.987  92.292  22.708  1.00  0.00           O
ATOM  10324  C21 POPE  213      17.337  93.452  22.688  1.00  0.00           C
ATOM  10325  O22 POPE  213      16.697  93.892  21.738  1.00  0.00           O
ATOM  10326  C22 POPE  213      17.497  94.172  24.018  1.00  0.00           C
ATOM  10329  C3  POPE  213      17.997  90.052  21.698  1.00  0.00           C
ATOM  10332  O31 POPE  213      19.177  89.552  22.378  1.00  0.00           O
ATOM  10333  C31 POPE  213      19.267  89.382  23.698  1.00  0.00           C
ATOM  10334  O32 POPE  213      20.297  89.012  24.248  1.00  0.00           O
ATOM  10335  C32 POPE  213      17.957  89.512  24.468  1.00  0.00           C
ATOM  10338  C23 POPE  213      16.877  93.472  25.248  1.00  0.00           C
ATOM  10341  C24 POPE  213      16.647  94.472  26.388  1.00  0.00           C
ATOM  10344  C25 POPE  213      16.077  93.872  27.668  1.00  0.00           C
ATOM  10347  C26 POPE  213      15.597  94.902  28.708  1.00  0.00           C
ATOM  10350  C27 POPE  213      15.127  94.222  30.008  1.00  0.00           C
ATOM  10353  C28 POPE  213      14.547  95.212  31.038  1.00  0.00           C
ATOM  10356  C29 POPE  213      14.097  94.482  32.288  1.00  0.00           C
ATOM  10358 0C21 POPE  213      14.627  94.592  33.518  1.00  0.00           C
ATOM  10360 1C21 POPE  213      15.777  95.492  33.898  1.00  0.00           C
ATOM  10363 2C21 POPE  213      16.317  95.232  35.328  1.00  0.00           C
ATOM  10366 3C21 POPE  213      17.297  94.042  35.398  1.00  0.00           C
ATOM  10369 4C21 POPE  213      18.767  94.482  35.388  1.00  0.00           C
ATOM  10372 5C21 POPE  213      19.217  95.112  36.718  1.00  0.00           C
ATOM  10375 6C21 POPE  213      20.637  94.732  37.138  1.00  0.00           C
ATOM  10378 7C21 POPE  213      20.937  95.032  38.618  1.00  0.00           C
ATOM  10381 8C21 POPE  213      20.897  96.522  38.988  1.00  0.00           C
ATOM  10385  C33 POPE  213      18.127  89.442  26.018  1.00  0.00           C
ATOM  10388  C34 POPE  213      16.767  89.592  26.708  1.00  0.00           C
ATOM  10391  C35 POPE  213      16.767  90.492  27.948  1.00  0.00           C
ATOM  10394  C36 POPE  213      16.967  89.782  29.298  1.00  0.00           C
ATOM  10397  C37 POPE  213      16.267  90.532  30.438  1.00  0.00           C
ATOM  10400  C38 POPE  213      16.207  89.722  31.738  1.00  0.00           C
ATOM  10403  C39 POPE  213      15.347  90.362  32.848  1.00  0.00           C
ATOM  10406 0C31 POPE  213      13.877  90.542  32.448  1.00  0.00           C
ATOM  10409 1C31 POPE  213      12.917  90.622  33.648  1.00  0.00           C
ATOM  10412 2C31 POPE  213      11.437  90.672  33.218  1.00  0.00           C
ATOM  10415 3C31 POPE  213      10.467  90.112  34.268  1.00  0.00           C
ATOM  10418 4C31 POPE  213      10.407  90.942  35.558  1.00  0.00           C
ATOM  10421 5C31 POPE  213       9.467  90.352  36.618  1.00  0.00           C
ATOM  10424 6C31 POPE  213       9.417  91.172  37.898  1.00  0.00           C
ATOM  10428  NH3 POPE  214       8.537  81.392  17.248  1.00  0.00           N
ATOM  10432  C12 POPE  214       8.987  80.392  16.218  1.00  0.00           C
ATOM  10435  C11 POPE  214      10.507  80.472  16.048  1.00  0.00           C
ATOM  10438  P   POPE  214      12.627  80.652  17.608  1.00  0.00           P
ATOM  10439  O13 POPE  214      13.257  81.132  16.358  1.00  0.00           O
ATOM  10440  O14 POPE  214      12.657  81.562  18.768  1.00  0.00           O
ATOM  10441  O11 POPE  214      13.127  79.212  18.018  1.00  0.00           O
ATOM  10442  O12 POPE  214      11.097  80.412  17.348  1.00  0.00           O
ATOM  10443  C1  POPE  214      12.287  78.212  18.608  1.00  0.00           C
ATOM  10446  C2  POPE  214      12.747  77.862  20.048  1.00  0.00           C
ATOM  10448  O21 POPE  214      12.207  76.622  20.498  1.00  0.00           O
ATOM  10449  C21 POPE  214      10.967  76.562  20.898  1.00  0.00           C
ATOM  10450  O22 POPE  214      10.057  77.322  20.588  1.00  0.00           O
ATOM  10451  C22 POPE  214      10.867  75.442  21.928  1.00  0.00           C
ATOM  10454  C3  POPE  214      12.497  79.002  21.088  1.00  0.00           C
ATOM  10457  O31 POPE  214      12.877  78.622  22.438  1.00  0.00           O
ATOM  10458  C31 POPE  214      13.857  79.332  22.978  1.00  0.00           C
ATOM  10459  O32 POPE  214      14.427  80.242  22.408  1.00  0.00           O
ATOM  10460  C32 POPE  214      14.117  78.922  24.438  1.00  0.00           C
ATOM  10463  C23 POPE  214      10.867  76.032  23.358  1.00  0.00           C
ATOM  10466  C24 POPE  214      10.817  74.952  24.438  1.00  0.00           C
ATOM  10469  C25 POPE  214      11.097  75.512  25.838  1.00  0.00           C
ATOM  10472  C26 POPE  214      11.087  74.392  26.878  1.00  0.00           C
ATOM  10475  C27 POPE  214      11.427  74.832  28.308  1.00  0.00           C
ATOM  10478  C28 POPE  214      11.487  73.662  29.308  1.00  0.00           C
ATOM  10481  C29 POPE  214      10.147  72.982  29.418  1.00  0.00           C
ATOM  10483 0C21 POPE  214       9.417  72.782  30.528  1.00  0.00           C
ATOM  10485 1C21 POPE  214       9.777  73.112  31.948  1.00  0.00           C
ATOM  10488 2C21 POPE  214       9.607  71.862  32.828  1.00  0.00           C
ATOM  10491 3C21 POPE  214       8.147  71.412  33.008  1.00  0.00           C
ATOM  10494 4C21 POPE  214       7.937  70.592  34.288  1.00  0.00           C
ATOM  10497 5C21 POPE  214       6.997  71.292  35.278  1.00  0.00           C
ATOM  10500 6C21 POPE  214       7.137  70.742  36.698  1.00  0.00           C
ATOM  10503 7C21 POPE  214       5.977  71.182  37.598  1.00  0.00           C
ATOM  10506 8C21 POPE  214       5.887  70.402  38.918  1.00  0.00           C
ATOM  10510  C33 POPE  214      15.627  78.892  24.808  1.00  0.00           C
ATOM  10513  C34 POPE  214      15.907  79.002  26.318  1.00  0.00           C
ATOM  10516  C35 POPE  214      17.407  78.922  26.628  1.00  0.00           C
ATOM  10519  C36 POPE  214      17.757  78.922  28.128  1.00  0.00           C
ATOM  10522  C37 POPE  214      19.267  78.742  28.428  1.00  0.00           C
ATOM  10525  C38 POPE  214      19.727  77.282  28.628  1.00  0.00           C
ATOM  10528  C39 POPE  214      19.947  76.482  27.338  1.00  0.00           C
ATOM  10531 0C31 POPE  214      20.227  74.992  27.598  1.00  0.00           C
ATOM  10534 1C31 POPE  214      20.137  74.182  26.298  1.00  0.00           C
ATOM  10537 2C31 POPE  214      20.327  72.682  26.538  1.00  0.00           C
ATOM  10540 3C31 POPE  214      19.957  71.812  25.318  1.00  0.00           C
ATOM  10543 4C31 POPE  214      20.857  72.052  24.098  1.00  0.00           C
ATOM  10546 5C31 POPE  214      20.837  70.862  23.128  1.00  0.00           C
ATOM  10549 6C31 POPE  214      21.517  71.102  21.788  1.00  0.00           C
ATOM  10553  NH3 POPE  215      51.177  56.662  63.208  1.00  0.00           N
ATOM  10557  C12 POPE  215      50.267  56.622  64.408  1.00  0.00           C
ATOM  10560  C11 POPE  215      49.087  55.652  64.198  1.00  0.00           C
ATOM  10563  P   POPE  215      47.167  55.092  62.598  1.00  0.00           P
ATOM  10564  O13 POPE  215      47.747  53.822  62.108  1.00  0.00           O
ATOM  10565  O14 POPE  215      46.117  55.032  63.628  1.00  0.00           O
ATOM  10566  O11 POPE  215      46.537  55.842  61.338  1.00  0.00           O
ATOM  10567  O12 POPE  215      48.357  56.042  63.028  1.00  0.00           O
ATOM  10568  C1  POPE  215      47.257  55.802  60.088  1.00  0.00           C
ATOM  10571  C2  POPE  215      46.867  54.562  59.228  1.00  0.00           C
ATOM  10573  O21 POPE  215      47.937  54.072  58.398  1.00  0.00           O
ATOM  10574  C21 POPE  215      48.337  54.772  57.368  1.00  0.00           C
ATOM  10575  O22 POPE  215      47.967  55.892  57.058  1.00  0.00           O
ATOM  10576  C22 POPE  215      49.307  53.932  56.538  1.00  0.00           C
ATOM  10579  C3  POPE  215      45.527  54.762  58.468  1.00  0.00           C
ATOM  10582  O31 POPE  215      44.997  53.532  57.918  1.00  0.00           O
ATOM  10583  C31 POPE  215      45.077  53.372  56.608  1.00  0.00           C
ATOM  10584  O32 POPE  215      45.757  54.022  55.828  1.00  0.00           O
ATOM  10585  C32 POPE  215      44.067  52.322  56.168  1.00  0.00           C
ATOM  10588  C23 POPE  215      49.887  54.562  55.248  1.00  0.00           C
ATOM  10591  C24 POPE  215      51.207  55.312  55.478  1.00  0.00           C
ATOM  10594  C25 POPE  215      51.717  56.072  54.238  1.00  0.00           C
ATOM  10597  C26 POPE  215      52.017  55.182  53.028  1.00  0.00           C
ATOM  10600  C27 POPE  215      52.587  55.962  51.828  1.00  0.00           C
ATOM  10603  C28 POPE  215      53.117  55.082  50.668  1.00  0.00           C
ATOM  10606  C29 POPE  215      52.107  54.102  50.118  1.00  0.00           C
ATOM  10608 0C21 POPE  215      51.797  53.852  48.828  1.00  0.00           C
ATOM  10610 1C21 POPE  215      52.387  54.502  47.598  1.00  0.00           C
ATOM  10613 2C21 POPE  215      51.367  54.742  46.448  1.00  0.00           C
ATOM  10616 3C21 POPE  215      50.647  53.472  45.958  1.00  0.00           C
ATOM  10619 4C21 POPE  215      49.937  53.672  44.608  1.00  0.00           C
ATOM  10622 5C21 POPE  215      48.937  52.562  44.278  1.00  0.00           C
ATOM  10625 6C21 POPE  215      48.227  52.792  42.938  1.00  0.00           C
ATOM  10628 7C21 POPE  215      47.037  51.832  42.738  1.00  0.00           C
ATOM  10631 8C21 POPE  215      46.367  51.982  41.378  1.00  0.00           C
ATOM  10635  C33 POPE  215      43.027  52.932  55.218  1.00  0.00           C
ATOM  10638  C34 POPE  215      41.967  51.922  54.778  1.00  0.00           C
ATOM  10641  C35 POPE  215      42.497  50.762  53.908  1.00  0.00           C
ATOM  10644  C36 POPE  215      42.957  51.202  52.518  1.00  0.00           C
ATOM  10647  C37 POPE  215      43.667  50.092  51.728  1.00  0.00           C
ATOM  10650  C38 POPE  215      44.367  50.552  50.438  1.00  0.00           C
ATOM  10653  C39 POPE  215      45.447  51.622  50.648  1.00  0.00           C
ATOM  10656 0C31 POPE  215      44.937  53.062  50.488  1.00  0.00           C
ATOM  10659 1C31 POPE  215      45.437  54.012  51.598  1.00  0.00           C
ATOM  10662 2C31 POPE  215      44.877  55.442  51.448  1.00  0.00           C
ATOM  10665 3C31 POPE  215      45.727  56.362  50.558  1.00  0.00           C
ATOM  10668 4C31 POPE  215      47.067  56.722  51.198  1.00  0.00           C
ATOM  10671 5C31 POPE  215      47.937  57.682  50.388  1.00  0.00           C
ATOM  10674 6C31 POPE  215      49.247  57.982  51.128  1.00  0.00           C
ATOM  10678  NH3 POPE  216      94.447  23.562  62.638  1.00  0.00           N
ATOM  10682  C12 POPE  216      95.477  24.392  63.378  1.00  0.00           C
ATOM  10685  C11 POPE  216      96.877  23.722  63.518  1.00  0.00           C
ATOM  10688  P   POPE  216      96.537  21.102  63.398  1.00  0.00           P
ATOM  10689  O13 POPE  216      95.067  20.982  63.378  1.00  0.00           O
ATOM  10690  O14 POPE  216      97.307  20.002  63.998  1.00  0.00           O
ATOM  10691  O11 POPE  216      97.057  21.372  61.968  1.00  0.00           O
ATOM  10692  O12 POPE  216      96.857  22.442  64.168  1.00  0.00           O
ATOM  10693  C1  POPE  216      98.457  21.332  61.678  1.00  0.00           C
ATOM  10696  C2  POPE  216      98.657  21.462  60.168  1.00  0.00           C
ATOM  10698  O21 POPE  216      98.137  22.742  59.808  1.00  0.00           O
ATOM  10699  C21 POPE  216      98.817  23.472  59.008  1.00  0.00           C
ATOM  10700  O22 POPE  216      99.897  23.232  58.488  1.00  0.00           O
ATOM  10701  C22 POPE  216      98.027  24.782  58.838  1.00  0.00           C
ATOM  10704  C3  POPE  216      97.807  20.382  59.488  1.00  0.00           C
ATOM  10707  O31 POPE  216      98.157  20.132  58.118  1.00  0.00           O
ATOM  10708  C31 POPE  216      99.247  19.382  57.978  1.00  0.00           C
ATOM  10709  O32 POPE  216     100.037  19.122  58.858  1.00  0.00           O
ATOM  10710  C32 POPE  216      99.307  18.812  56.578  1.00  0.00           C
ATOM  10713  C23 POPE  216      98.097  25.312  57.398  1.00  0.00           C
ATOM  10716  C24 POPE  216      97.367  24.422  56.388  1.00  0.00           C
ATOM  10719  C25 POPE  216      95.847  24.392  56.528  1.00  0.00           C
ATOM  10722  C26 POPE  216      95.227  23.622  55.348  1.00  0.00           C
ATOM  10725  C27 POPE  216      93.697  23.622  55.388  1.00  0.00           C
ATOM  10728  C28 POPE  216      93.097  22.912  54.168  1.00  0.00           C
ATOM  10731  C29 POPE  216      91.587  22.882  54.238  1.00  0.00           C
ATOM  10733 0C21 POPE  216      90.777  22.502  53.228  1.00  0.00           C
ATOM  10735 1C21 POPE  216      91.237  22.072  51.858  1.00  0.00           C
ATOM  10738 2C21 POPE  216      90.517  22.862  50.748  1.00  0.00           C
ATOM  10741 3C21 POPE  216      91.127  22.592  49.368  1.00  0.00           C
ATOM  10744 4C21 POPE  216      90.317  23.122  48.198  1.00  0.00           C
ATOM  10747 5C21 POPE  216      90.847  22.582  46.858  1.00  0.00           C
ATOM  10750 6C21 POPE  216      90.007  23.022  45.658  1.00  0.00           C
ATOM  10753 7C21 POPE  216      90.567  22.482  44.338  1.00  0.00           C
ATOM  10756 8C21 POPE  216      91.257  23.532  43.468  1.00  0.00           C
ATOM  10760  C33 POPE  216      99.777  17.342  56.598  1.00  0.00           C
ATOM  10763  C34 POPE  216      99.167  16.492  55.488  1.00  0.00           C
ATOM  10766  C35 POPE  216      99.457  17.032  54.078  1.00  0.00           C
ATOM  10769  C36 POPE  216      99.027  16.062  52.968  1.00  0.00           C
ATOM  10772  C37 POPE  216      99.957  14.842  52.818  1.00  0.00           C
ATOM  10775  C38 POPE  216      99.377  13.692  51.978  1.00  0.00           C
ATOM  10778  C39 POPE  216      98.657  14.132  50.698  1.00  0.00           C
ATOM  10781 0C31 POPE  216      99.587  14.832  49.708  1.00  0.00           C
ATOM  10784 1C31 POPE  216      98.797  15.542  48.598  1.00  0.00           C
ATOM  10787 2C31 POPE  216      99.677  16.002  47.438  1.00  0.00           C
ATOM  10790 3C31 POPE  216     100.127  14.822  46.568  1.00  0.00           C
ATOM  10793 4C31 POPE  216     100.937  15.222  45.348  1.00  0.00           C
ATOM  10796 5C31 POPE  216     101.437  13.982  44.588  1.00  0.00           C
ATOM  10799 6C31 POPE  216     102.197  14.312  43.308  1.00  0.00           C
ATOM  10803  NH3 POPE  217      93.577 116.702  20.978  1.00  0.00           N
ATOM  10807  C12 POPE  217      94.507 116.412  22.118  1.00  0.00           C
ATOM  10810  C11 POPE  217      94.787 114.902  22.238  1.00  0.00           C
ATOM  10813  P   POPE  217      97.257 114.732  23.068  1.00  0.00           P
ATOM  10814  O13 POPE  217      97.867 113.402  22.828  1.00  0.00           O
ATOM  10815  O14 POPE  217      97.527 115.742  22.028  1.00  0.00           O
ATOM  10816  O11 POPE  217      97.837 115.252  24.438  1.00  0.00           O
ATOM  10817  O12 POPE  217      95.687 114.632  23.318  1.00  0.00           O
ATOM  10818  C1  POPE  217      97.077 115.732  25.548  1.00  0.00           C
ATOM  10821  C2  POPE  217      97.697 115.252  26.888  1.00  0.00           C
ATOM  10823  O21 POPE  217      97.137 116.042  27.928  1.00  0.00           O
ATOM  10824  C21 POPE  217      96.987 115.482  29.098  1.00  0.00           C
ATOM  10825  O22 POPE  217      97.017 114.292  29.358  1.00  0.00           O
ATOM  10826  C22 POPE  217      96.857 116.602  30.128  1.00  0.00           C
ATOM  10829  C3  POPE  217      99.217 115.442  26.938  1.00  0.00           C
ATOM  10832  O31 POPE  217      99.777 114.602  27.968  1.00  0.00           O
ATOM  10833  C31 POPE  217     100.327 115.192  29.018  1.00  0.00           C
ATOM  10834  O32 POPE  217     100.337 116.392  29.238  1.00  0.00           O
ATOM  10835  C32 POPE  217     101.097 114.132  29.798  1.00  0.00           C
ATOM  10838  C23 POPE  217      96.867 116.092  31.578  1.00  0.00           C
ATOM  10841  C24 POPE  217      98.267 115.682  32.068  1.00  0.00           C
ATOM  10844  C25 POPE  217      98.267 115.582  33.598  1.00  0.00           C
ATOM  10847  C26 POPE  217      99.627 115.302  34.248  1.00  0.00           C
ATOM  10850  C27 POPE  217      99.537 115.642  35.748  1.00  0.00           C
ATOM  10853  C28 POPE  217     100.827 115.402  36.548  1.00  0.00           C
ATOM  10856  C29 POPE  217     100.647 116.032  37.908  1.00  0.00           C
ATOM  10858 0C21 POPE  217     100.677 115.442  39.128  1.00  0.00           C
ATOM  10860 1C21 POPE  217     100.987 114.002  39.468  1.00  0.00           C
ATOM  10863 2C21 POPE  217     101.977 113.952  40.638  1.00  0.00           C
ATOM  10866 3C21 POPE  217     102.117 112.562  41.268  1.00  0.00           C
ATOM  10869 4C21 POPE  217     102.897 112.632  42.588  1.00  0.00           C
ATOM  10872 5C21 POPE  217     103.347 111.262  43.098  1.00  0.00           C
ATOM  10875 6C21 POPE  217     104.047 111.342  44.468  1.00  0.00           C
ATOM  10878 7C21 POPE  217     104.357 109.962  45.048  1.00  0.00           C
ATOM  10881 8C21 POPE  217     104.917 110.012  46.478  1.00  0.00           C
ATOM  10885  C33 POPE  217     102.467 114.622  30.308  1.00  0.00           C
ATOM  10888  C34 POPE  217     103.217 113.602  31.178  1.00  0.00           C
ATOM  10891  C35 POPE  217     102.627 113.502  32.588  1.00  0.00           C
ATOM  10894  C36 POPE  217     103.537 112.722  33.548  1.00  0.00           C
ATOM  10897  C37 POPE  217     103.097 112.832  35.008  1.00  0.00           C
ATOM  10900  C38 POPE  217     104.017 112.072  35.968  1.00  0.00           C
ATOM  10903  C39 POPE  217     105.347 112.792  36.238  1.00  0.00           C
ATOM  10906 0C31 POPE  217     106.247 112.022  37.218  1.00  0.00           C
ATOM  10909 1C31 POPE  217     106.567 112.832  38.478  1.00  0.00           C
ATOM  10912 2C31 POPE  217     107.257 112.002  39.558  1.00  0.00           C
ATOM  10915 3C31 POPE  217     107.527 112.842  40.808  1.00  0.00           C
ATOM  10918 4C31 POPE  217     108.107 112.032  41.968  1.00  0.00           C
ATOM  10921 5C31 POPE  217     108.037 112.822  43.288  1.00  0.00           C
ATOM  10924 6C31 POPE  217     108.757 112.122  44.438  1.00  0.00           C
ATOM  10928  NH3 POPE  218      87.337  82.122  64.378  1.00  0.00           N
ATOM  10932  C12 POPE  218      88.807  82.142  64.718  1.00  0.00           C
ATOM  10935  C11 POPE  218      89.637  82.042  63.428  1.00  0.00           C
ATOM  10938  P   POPE  218      90.527  84.322  62.348  1.00  0.00           P
ATOM  10939  O13 POPE  218      89.947  85.652  62.578  1.00  0.00           O
ATOM  10940  O14 POPE  218      91.747  84.032  63.148  1.00  0.00           O
ATOM  10941  O11 POPE  218      90.867  84.092  60.818  1.00  0.00           O
ATOM  10942  O12 POPE  218      89.437  83.192  62.608  1.00  0.00           O
ATOM  10943  C1  POPE  218      91.017  82.782  60.258  1.00  0.00           C
ATOM  10946  C2  POPE  218      90.107  82.572  59.008  1.00  0.00           C
ATOM  10948  O21 POPE  218      90.727  83.092  57.818  1.00  0.00           O
ATOM  10949  C21 POPE  218      91.597  82.252  57.248  1.00  0.00           C
ATOM  10950  O22 POPE  218      91.867  81.132  57.648  1.00  0.00           O
ATOM  10951  C22 POPE  218      92.117  82.902  55.958  1.00  0.00           C
ATOM  10954  C3  POPE  218      88.697  83.212  59.228  1.00  0.00           C
ATOM  10957  O31 POPE  218      87.787  82.742  58.198  1.00  0.00           O
ATOM  10958  C31 POPE  218      86.797  83.572  57.868  1.00  0.00           C
ATOM  10959  O32 POPE  218      86.487  84.572  58.488  1.00  0.00           O
ATOM  10960  C32 POPE  218      86.157  83.112  56.568  1.00  0.00           C
ATOM  10963  C23 POPE  218      93.207  82.092  55.218  1.00  0.00           C
ATOM  10966  C24 POPE  218      94.027  82.942  54.238  1.00  0.00           C
ATOM  10969  C25 POPE  218      95.377  82.302  53.858  1.00  0.00           C
ATOM  10972  C26 POPE  218      96.477  82.462  54.918  1.00  0.00           C
ATOM  10975  C27 POPE  218      97.847  81.942  54.458  1.00  0.00           C
ATOM  10978  C28 POPE  218      98.927  81.952  55.558  1.00  0.00           C
ATOM  10981  C29 POPE  218      99.537  83.302  55.848  1.00  0.00           C
ATOM  10983 0C21 POPE  218     100.647  83.862  55.308  1.00  0.00           C
ATOM  10985 1C21 POPE  218     101.577  83.382  54.208  1.00  0.00           C
ATOM  10988 2C21 POPE  218     101.137  82.262  53.238  1.00  0.00           C
ATOM  10991 3C21 POPE  218     102.057  82.122  52.008  1.00  0.00           C
ATOM  10994 4C21 POPE  218     101.407  81.372  50.828  1.00  0.00           C
ATOM  10997 5C21 POPE  218     101.017  79.902  51.108  1.00  0.00           C
ATOM  11000 6C21 POPE  218     102.227  79.022  51.458  1.00  0.00           C
ATOM  11003 7C21 POPE  218     101.887  77.522  51.518  1.00  0.00           C
ATOM  11006 8C21 POPE  218     103.097  76.682  51.948  1.00  0.00           C
ATOM  11010  C33 POPE  218      86.237  84.192  55.458  1.00  0.00           C
ATOM  11013  C34 POPE  218      86.597  83.622  54.078  1.00  0.00           C
ATOM  11016  C35 POPE  218      88.077  83.222  53.988  1.00  0.00           C
ATOM  11019  C36 POPE  218      88.487  82.622  52.628  1.00  0.00           C
ATOM  11022  C37 POPE  218      89.937  82.132  52.678  1.00  0.00           C
ATOM  11025  C38 POPE  218      90.467  81.582  51.358  1.00  0.00           C
ATOM  11028  C39 POPE  218      90.977  82.662  50.398  1.00  0.00           C
ATOM  11031 0C31 POPE  218      91.707  82.102  49.168  1.00  0.00           C
ATOM  11034 1C31 POPE  218      90.767  81.392  48.188  1.00  0.00           C
ATOM  11037 2C31 POPE  218      91.497  80.542  47.138  1.00  0.00           C
ATOM  11040 3C31 POPE  218      92.417  81.362  46.218  1.00  0.00           C
ATOM  11043 4C31 POPE  218      92.177  81.032  44.738  1.00  0.00           C
ATOM  11046 5C31 POPE  218      92.947  81.952  43.788  1.00  0.00           C
ATOM  11049 6C31 POPE  218      92.447  81.882  42.348  1.00  0.00           C
ATOM  11053  NH3 POPE  219      40.487  30.702  60.938  1.00  0.00           N
ATOM  11057  C12 POPE  219      41.747  30.222  61.628  1.00  0.00           C
ATOM  11060  C11 POPE  219      42.477  29.132  60.838  1.00  0.00           C
ATOM  11063  P   POPE  219      45.057  29.132  61.468  1.00  0.00           P
ATOM  11064  O13 POPE  219      45.717  29.092  62.788  1.00  0.00           O
ATOM  11065  O14 POPE  219      44.937  30.452  60.818  1.00  0.00           O
ATOM  11066  O11 POPE  219      45.727  28.072  60.498  1.00  0.00           O
ATOM  11067  O12 POPE  219      43.567  28.592  61.608  1.00  0.00           O
ATOM  11068  C1  POPE  219      46.327  28.392  59.248  1.00  0.00           C
ATOM  11071  C2  POPE  219      45.727  27.522  58.108  1.00  0.00           C
ATOM  11073  O21 POPE  219      45.967  28.202  56.858  1.00  0.00           O
ATOM  11074  C21 POPE  219      46.547  27.522  55.888  1.00  0.00           C
ATOM  11075  O22 POPE  219      46.857  26.352  55.908  1.00  0.00           O
ATOM  11076  C22 POPE  219      46.817  28.472  54.728  1.00  0.00           C
ATOM  11079  C3  POPE  219      44.197  27.372  58.358  1.00  0.00           C
ATOM  11082  O31 POPE  219      43.507  26.712  57.278  1.00  0.00           O
ATOM  11083  C31 POPE  219      43.157  25.452  57.488  1.00  0.00           C
ATOM  11084  O32 POPE  219      43.387  24.792  58.478  1.00  0.00           O
ATOM  11085  C32 POPE  219      42.247  25.022  56.338  1.00  0.00           C
ATOM  11088  C23 POPE  219      46.677  27.742  53.368  1.00  0.00           C
ATOM  11091  C24 POPE  219      47.167  28.602  52.198  1.00  0.00           C
ATOM  11094  C25 POPE  219      47.007  27.932  50.828  1.00  0.00           C
ATOM  11097  C26 POPE  219      47.437  26.462  50.778  1.00  0.00           C
ATOM  11100  C27 POPE  219      47.537  25.922  49.348  1.00  0.00           C
ATOM  11103  C28 POPE  219      47.817  24.412  49.288  1.00  0.00           C
ATOM  11106  C29 POPE  219      48.227  23.952  47.908  1.00  0.00           C
ATOM  11108 0C21 POPE  219      47.407  23.822  46.848  1.00  0.00           C
ATOM  11110 1C21 POPE  219      45.927  24.102  46.808  1.00  0.00           C
ATOM  11113 2C21 POPE  219      45.597  25.332  45.948  1.00  0.00           C
ATOM  11116 3C21 POPE  219      44.087  25.612  45.878  1.00  0.00           C
ATOM  11119 4C21 POPE  219      43.747  26.622  44.778  1.00  0.00           C
ATOM  11122 5C21 POPE  219      42.257  27.032  44.758  1.00  0.00           C
ATOM  11125 6C21 POPE  219      41.997  28.252  43.868  1.00  0.00           C
ATOM  11128 7C21 POPE  219      40.517  28.632  43.748  1.00  0.00           C
ATOM  11131 8C21 POPE  219      40.267  29.772  42.758  1.00  0.00           C
ATOM  11135  C33 POPE  219      42.977  24.212  55.238  1.00  0.00           C
ATOM  11138  C34 POPE  219      44.017  25.032  54.458  1.00  0.00           C
ATOM  11141  C35 POPE  219      44.427  24.422  53.108  1.00  0.00           C
ATOM  11144  C36 POPE  219      43.427  24.722  51.978  1.00  0.00           C
ATOM  11147  C37 POPE  219      43.727  23.962  50.678  1.00  0.00           C
ATOM  11150  C38 POPE  219      42.647  24.162  49.598  1.00  0.00           C
ATOM  11153  C39 POPE  219      42.497  22.932  48.678  1.00  0.00           C
ATOM  11156 0C31 POPE  219      41.387  23.062  47.628  1.00  0.00           C
ATOM  11159 1C31 POPE  219      41.007  21.702  47.028  1.00  0.00           C
ATOM  11162 2C31 POPE  219      39.877  21.762  45.978  1.00  0.00           C
ATOM  11165 3C31 POPE  219      40.317  22.352  44.638  1.00  0.00           C
ATOM  11168 4C31 POPE  219      39.207  22.282  43.578  1.00  0.00           C
ATOM  11171 5C31 POPE  219      39.597  22.952  42.258  1.00  0.00           C
ATOM  11174 6C31 POPE  219      38.477  22.922  41.218  1.00  0.00           C
ATOM  11178  NH3 POPE  220      59.397  45.482  19.198  1.00  0.00           N
ATOM  11182  C12 POPE  220      58.917  44.142  18.718  1.00  0.00           C
ATOM  11185  C11 POPE  220      60.107  43.202  18.478  1.00  0.00           C
ATOM  11188  P   POPE  220      60.847  41.052  17.328  1.00  0.00           P
ATOM  11189  O13 POPE  220      60.297  39.922  16.538  1.00  0.00           O
ATOM  11190  O14 POPE  220      61.927  41.832  16.688  1.00  0.00           O
ATOM  11191  O11 POPE  220      61.407  40.512  18.698  1.00  0.00           O
ATOM  11192  O12 POPE  220      59.687  42.022  17.778  1.00  0.00           O
ATOM  11193  C1  POPE  220      60.657  39.642  19.548  1.00  0.00           C
ATOM  11196  C2  POPE  220      60.637  40.122  21.038  1.00  0.00           C
ATOM  11198  O21 POPE  220      59.487  40.972  21.238  1.00  0.00           O
ATOM  11199  C21 POPE  220      58.857  40.812  22.398  1.00  0.00           C
ATOM  11200  O22 POPE  220      59.227  40.112  23.318  1.00  0.00           O
ATOM  11201  C22 POPE  220      57.587  41.642  22.418  1.00  0.00           C
ATOM  11204  C3  POPE  220      61.957  40.852  21.438  1.00  0.00           C
ATOM  11207  O31 POPE  220      61.947  41.252  22.828  1.00  0.00           O
ATOM  11208  C31 POPE  220      62.287  40.252  23.648  1.00  0.00           C
ATOM  11209  O32 POPE  220      62.747  39.182  23.298  1.00  0.00           O
ATOM  11210  C32 POPE  220      61.947  40.622  25.098  1.00  0.00           C
ATOM  11213  C23 POPE  220      56.627  41.242  23.558  1.00  0.00           C
ATOM  11216  C24 POPE  220      55.347  42.092  23.528  1.00  0.00           C
ATOM  11219  C25 POPE  220      54.347  41.702  24.608  1.00  0.00           C
ATOM  11222  C26 POPE  220      53.657  40.362  24.358  1.00  0.00           C
ATOM  11225  C27 POPE  220      52.697  39.982  25.498  1.00  0.00           C
ATOM  11228  C28 POPE  220      52.017  38.632  25.228  1.00  0.00           C
ATOM  11231  C29 POPE  220      51.087  38.242  26.348  1.00  0.00           C
ATOM  11233 0C21 POPE  220      51.267  37.232  27.228  1.00  0.00           C
ATOM  11235 1C21 POPE  220      52.467  36.322  27.328  1.00  0.00           C
ATOM  11238 2C21 POPE  220      52.927  36.092  28.778  1.00  0.00           C
ATOM  11241 3C21 POPE  220      53.547  37.342  29.418  1.00  0.00           C
ATOM  11244 4C21 POPE  220      54.187  37.082  30.798  1.00  0.00           C
ATOM  11247 5C21 POPE  220      53.217  37.302  31.958  1.00  0.00           C
ATOM  11250 6C21 POPE  220      53.857  37.142  33.348  1.00  0.00           C
ATOM  11253 7C21 POPE  220      52.937  37.692  34.448  1.00  0.00           C
ATOM  11256 8C21 POPE  220      53.507  37.662  35.858  1.00  0.00           C
ATOM  11260  C33 POPE  220      61.907  39.382  26.028  1.00  0.00           C
ATOM  11263  C34 POPE  220      61.167  39.602  27.358  1.00  0.00           C
ATOM  11266  C35 POPE  220      61.977  40.382  28.398  1.00  0.00           C
ATOM  11269  C36 POPE  220      61.287  40.462  29.768  1.00  0.00           C
ATOM  11272  C37 POPE  220      62.197  41.072  30.838  1.00  0.00           C
ATOM  11275  C38 POPE  220      61.667  40.862  32.268  1.00  0.00           C
ATOM  11278  C39 POPE  220      62.377  39.702  32.958  1.00  0.00           C
ATOM  11281 0C31 POPE  220      61.627  39.222  34.208  1.00  0.00           C
ATOM  11284 1C31 POPE  220      62.457  38.192  34.988  1.00  0.00           C
ATOM  11287 2C31 POPE  220      61.627  37.312  35.928  1.00  0.00           C
ATOM  11290 3C31 POPE  220      60.867  38.062  37.028  1.00  0.00           C
ATOM  11293 4C31 POPE  220      61.747  38.842  38.018  1.00  0.00           C
ATOM  11296 5C31 POPE  220      60.927  39.312  39.228  1.00  0.00           C
ATOM  11299 6C31 POPE  220      61.747  40.082  40.258  1.00  0.00           C
ATOM  11303  NH3 POPE  221     117.967 120.282  27.598  1.00  0.00           N
ATOM  11307  C12 POPE  221     118.367 121.622  27.078  1.00  0.00           C
ATOM  11310  C11 POPE  221     117.237 122.652  27.178  1.00  0.00           C
ATOM  11313  P   POPE  221     116.797 125.152  26.608  1.00  0.00           P
ATOM  11314  O13 POPE  221     117.507 126.092  25.708  1.00  0.00           O
ATOM  11315  O14 POPE  221     115.477 124.672  26.178  1.00  0.00           O
ATOM  11316  O11 POPE  221     116.677 125.752  28.048  1.00  0.00           O
ATOM  11317  O12 POPE  221     117.747 123.922  26.808  1.00  0.00           O
ATOM  11318  C1  POPE  221     117.707 126.592  28.568  1.00  0.00           C
ATOM  11321  C2  POPE  221     117.457 126.722  30.078  1.00  0.00           C
ATOM  11323  O21 POPE  221     118.567 127.452  30.648  1.00  0.00           O
ATOM  11324  C21 POPE  221     118.247 128.022  31.808  1.00  0.00           C
ATOM  11325  O22 POPE  221     117.127 128.072  32.288  1.00  0.00           O
ATOM  11326  C22 POPE  221     119.487 128.652  32.418  1.00  0.00           C
ATOM  11329  C3  POPE  221     117.247 125.332  30.748  1.00  0.00           C
ATOM  11332  O31 POPE  221     116.167 125.362  31.688  1.00  0.00           O
ATOM  11333  C31 POPE  221     116.497 125.262  32.968  1.00  0.00           C
ATOM  11334  O32 POPE  221     117.597 124.962  33.408  1.00  0.00           O
ATOM  11335  C32 POPE  221     115.297 125.642  33.828  1.00  0.00           C
ATOM  11338  C23 POPE  221     119.347 128.752  33.958  1.00  0.00           C
ATOM  11341  C24 POPE  221     120.557 129.402  34.628  1.00  0.00           C
ATOM  11344  C25 POPE  221     120.907 130.782  34.048  1.00  0.00           C
ATOM  11347  C26 POPE  221     121.957 131.506  34.888  1.00  0.00           C
ATOM  11350  C27 POPE  221     122.317 132.866  34.288  1.00  0.00           C
ATOM  11353  C28 POPE  221     123.397 133.586  35.098  1.00  0.00           C
ATOM  11356  C29 POPE  221     123.527 135.006  34.598  1.00  0.00           C
ATOM  11358 0C21 POPE  221     124.127 136.006  35.258  1.00  0.00           C
ATOM  11360 1C21 POPE  221     124.857 135.916  36.578  1.00  0.00           C
ATOM  11363 2C21 POPE  221     124.037 136.506  37.738  1.00  0.00           C
ATOM  11366 3C21 POPE  221     124.837 136.546  39.048  1.00  0.00           C
ATOM  11369 4C21 POPE  221     124.097 137.196  40.218  1.00  0.00           C
ATOM  11372 5C21 POPE  221     122.987 136.316  40.798  1.00  0.00           C
ATOM  11375 6C21 POPE  221     122.247 136.996  41.958  1.00  0.00           C
ATOM  11378 7C21 POPE  221     121.107 136.116  42.478  1.00  0.00           C
ATOM  11381 8C21 POPE  221     120.317 136.716  43.638  1.00  0.00           C
ATOM  11385  C33 POPE  221     115.677 126.482  35.068  1.00  0.00           C
ATOM  11388  C34 POPE  221     114.427 127.152  35.648  1.00  0.00           C
ATOM  11391  C35 POPE  221     114.657 128.092  36.818  1.00  0.00           C
ATOM  11394  C36 POPE  221     115.137 127.362  38.078  1.00  0.00           C
ATOM  11397  C37 POPE  221     115.117 128.292  39.288  1.00  0.00           C
ATOM  11400  C38 POPE  221     115.317 127.532  40.598  1.00  0.00           C
ATOM  11403  C39 POPE  221     114.907 128.362  41.818  1.00  0.00           C
ATOM  11406 0C31 POPE  221     115.117 127.612  43.138  1.00  0.00           C
ATOM  11409 1C31 POPE  221     114.727 128.472  44.348  1.00  0.00           C
ATOM  11412 2C31 POPE  221     114.637 127.712  45.678  1.00  0.00           C
ATOM  11415 3C31 POPE  221     115.947 127.692  46.478  1.00  0.00           C
ATOM  11418 4C31 POPE  221     117.017 126.742  45.918  1.00  0.00           C
ATOM  11421 5C31 POPE  221     118.227 126.622  46.848  1.00  0.00           C
ATOM  11424 6C31 POPE  221     119.297 125.682  46.308  1.00  0.00           C
ATOM  11428  NH3 POPE  222      34.217  82.892  22.248  1.00  0.00           N
ATOM  11432  C12 POPE  222      35.137  83.942  21.648  1.00  0.00           C
ATOM  11435  C11 POPE  222      35.807  84.842  22.718  1.00  0.00           C
ATOM  11438  P   POPE  222      33.767  85.552  24.218  1.00  0.00           P
ATOM  11439  O13 POPE  222      32.727  84.972  23.338  1.00  0.00           O
ATOM  11440  O14 POPE  222      34.247  84.692  25.318  1.00  0.00           O
ATOM  11441  O11 POPE  222      33.277  86.962  24.708  1.00  0.00           O
ATOM  11442  O12 POPE  222      34.977  85.872  23.268  1.00  0.00           O
ATOM  11443  C1  POPE  222      33.957  87.782  25.668  1.00  0.00           C
ATOM  11446  C2  POPE  222      33.167  87.902  26.998  1.00  0.00           C
ATOM  11448  O21 POPE  222      32.647  86.612  27.308  1.00  0.00           O
ATOM  11449  C21 POPE  222      32.727  86.232  28.558  1.00  0.00           C
ATOM  11450  O22 POPE  222      33.217  86.862  29.478  1.00  0.00           O
ATOM  11451  C22 POPE  222      32.117  84.832  28.668  1.00  0.00           C
ATOM  11454  C3  POPE  222      31.977  88.912  26.908  1.00  0.00           C
ATOM  11457  O31 POPE  222      31.197  88.962  28.118  1.00  0.00           O
ATOM  11458  C31 POPE  222      30.057  88.272  28.318  1.00  0.00           C
ATOM  11459  O32 POPE  222      29.477  88.262  29.388  1.00  0.00           O
ATOM  11460  C32 POPE  222      29.547  87.482  27.118  1.00  0.00           C
ATOM  11463  C23 POPE  222      31.007  84.752  29.738  1.00  0.00           C
ATOM  11466  C24 POPE  222      31.537  84.282  31.088  1.00  0.00           C
ATOM  11469  C25 POPE  222      30.387  83.982  32.058  1.00  0.00           C
ATOM  11472  C26 POPE  222      30.247  85.062  33.138  1.00  0.00           C
ATOM  11475  C27 POPE  222      29.137  84.752  34.148  1.00  0.00           C
ATOM  11478  C28 POPE  222      29.027  85.822  35.248  1.00  0.00           C
ATOM  11481  C29 POPE  222      30.177  85.742  36.228  1.00  0.00           C
ATOM  11483 0C21 POPE  222      30.117  85.662  37.568  1.00  0.00           C
ATOM  11485 1C21 POPE  222      28.877  85.672  38.428  1.00  0.00           C
ATOM  11488 2C21 POPE  222      28.967  86.712  39.558  1.00  0.00           C
ATOM  11491 3C21 POPE  222      29.907  86.272  40.688  1.00  0.00           C
ATOM  11494 4C21 POPE  222      29.987  87.272  41.858  1.00  0.00           C
ATOM  11497 5C21 POPE  222      31.037  88.362  41.658  1.00  0.00           C
ATOM  11500 6C21 POPE  222      31.237  89.212  42.918  1.00  0.00           C
ATOM  11503 7C21 POPE  222      32.267  90.332  42.728  1.00  0.00           C
ATOM  11506 8C21 POPE  222      32.597  91.122  43.998  1.00  0.00           C
ATOM  11510  C33 POPE  222      28.297  86.632  27.478  1.00  0.00           C
ATOM  11513  C34 POPE  222      28.117  85.432  26.548  1.00  0.00           C
ATOM  11516  C35 POPE  222      26.767  84.702  26.738  1.00  0.00           C
ATOM  11519  C36 POPE  222      26.547  84.122  28.138  1.00  0.00           C
ATOM  11522  C37 POPE  222      25.697  85.042  29.038  1.00  0.00           C
ATOM  11525  C38 POPE  222      25.657  84.572  30.498  1.00  0.00           C
ATOM  11528  C39 POPE  222      24.857  85.532  31.378  1.00  0.00           C
ATOM  11531 0C31 POPE  222      25.047  85.262  32.878  1.00  0.00           C
ATOM  11534 1C31 POPE  222      24.407  86.332  33.768  1.00  0.00           C
ATOM  11537 2C31 POPE  222      25.127  86.532  35.108  1.00  0.00           C
ATOM  11540 3C31 POPE  222      25.307  85.252  35.948  1.00  0.00           C
ATOM  11543 4C31 POPE  222      24.047  84.822  36.708  1.00  0.00           C
ATOM  11546 5C31 POPE  222      24.327  83.632  37.638  1.00  0.00           C
ATOM  11549 6C31 POPE  222      23.147  83.262  38.538  1.00  0.00           C
ATOM  11553  NH3 POPE  223     105.397  82.672  21.698  1.00  0.00           N
ATOM  11557  C12 POPE  223     105.077  81.632  20.648  1.00  0.00           C
ATOM  11560  C11 POPE  223     105.607  80.262  21.098  1.00  0.00           C
ATOM  11563  P   POPE  223     105.217  77.752  20.648  1.00  0.00           P
ATOM  11564  O13 POPE  223     103.797  77.552  21.038  1.00  0.00           O
ATOM  11565  O14 POPE  223     105.827  76.742  19.758  1.00  0.00           O
ATOM  11566  O11 POPE  223     106.117  77.872  21.958  1.00  0.00           O
ATOM  11567  O12 POPE  223     105.387  79.242  20.108  1.00  0.00           O
ATOM  11568  C1  POPE  223     107.537  77.722  21.808  1.00  0.00           C
ATOM  11571  C2  POPE  223     107.957  76.322  22.298  1.00  0.00           C
ATOM  11573  O21 POPE  223     108.057  76.222  23.738  1.00  0.00           O
ATOM  11574  C21 POPE  223     108.997  76.922  24.348  1.00  0.00           C
ATOM  11575  O22 POPE  223     109.847  77.602  23.798  1.00  0.00           O
ATOM  11576  C22 POPE  223     108.867  76.802  25.878  1.00  0.00           C
ATOM  11579  C3  POPE  223     109.197  75.822  21.518  1.00  0.00           C
ATOM  11582  O31 POPE  223     109.567  74.532  22.038  1.00  0.00           O
ATOM  11583  C31 POPE  223     110.777  74.452  22.558  1.00  0.00           C
ATOM  11584  O32 POPE  223     111.697  75.232  22.398  1.00  0.00           O
ATOM  11585  C32 POPE  223     110.807  73.252  23.488  1.00  0.00           C
ATOM  11588  C23 POPE  223     109.847  77.772  26.578  1.00  0.00           C
ATOM  11591  C24 POPE  223     109.747  77.852  28.108  1.00  0.00           C
ATOM  11594  C25 POPE  223     110.517  76.752  28.858  1.00  0.00           C
ATOM  11597  C26 POPE  223     110.637  77.042  30.358  1.00  0.00           C
ATOM  11600  C27 POPE  223     111.327  75.912  31.138  1.00  0.00           C
ATOM  11603  C28 POPE  223     111.497  76.212  32.638  1.00  0.00           C
ATOM  11606  C29 POPE  223     111.997  75.022  33.418  1.00  0.00           C
ATOM  11608 0C21 POPE  223     111.627  74.662  34.668  1.00  0.00           C
ATOM  11610 1C21 POPE  223     110.647  75.412  35.548  1.00  0.00           C
ATOM  11613 2C21 POPE  223     109.877  74.532  36.558  1.00  0.00           C
ATOM  11616 3C21 POPE  223     110.767  73.932  37.648  1.00  0.00           C
ATOM  11619 4C21 POPE  223     110.027  73.772  38.988  1.00  0.00           C
ATOM  11622 5C21 POPE  223     110.797  72.972  40.048  1.00  0.00           C
ATOM  11625 6C21 POPE  223     112.207  73.502  40.358  1.00  0.00           C
ATOM  11628 7C21 POPE  223     112.887  72.752  41.508  1.00  0.00           C
ATOM  11631 8C21 POPE  223     114.397  73.012  41.598  1.00  0.00           C
ATOM  11635  C33 POPE  223     111.347  73.692  24.848  1.00  0.00           C
ATOM  11638  C34 POPE  223     111.407  72.532  25.848  1.00  0.00           C
ATOM  11641  C35 POPE  223     111.797  73.052  27.228  1.00  0.00           C
ATOM  11644  C36 POPE  223     111.617  72.002  28.318  1.00  0.00           C
ATOM  11647  C37 POPE  223     112.047  72.542  29.678  1.00  0.00           C
ATOM  11650  C38 POPE  223     111.157  72.042  30.818  1.00  0.00           C
ATOM  11653  C39 POPE  223     111.127  70.512  30.898  1.00  0.00           C
ATOM  11656 0C31 POPE  223     110.357  70.012  32.128  1.00  0.00           C
ATOM  11659 1C31 POPE  223     110.567  68.512  32.348  1.00  0.00           C
ATOM  11662 2C31 POPE  223     110.097  67.992  33.718  1.00  0.00           C
ATOM  11665 3C31 POPE  223     110.877  68.612  34.888  1.00  0.00           C
ATOM  11668 4C31 POPE  223     110.537  67.962  36.228  1.00  0.00           C
ATOM  11671 5C31 POPE  223     111.167  68.702  37.408  1.00  0.00           C
ATOM  11674 6C31 POPE  223     110.567  68.282  38.748  1.00  0.00           C
ATOM  11678  NH3 POPE  224      41.707  94.142  23.348  1.00  0.00           N
ATOM  11682  C12 POPE  224      43.157  94.022  23.718  1.00  0.00           C
ATOM  11685  C11 POPE  224      43.967  95.282  23.418  1.00  0.00           C
ATOM  11688  P   POPE  224      46.497  95.942  23.508  1.00  0.00           P
ATOM  11689  O13 POPE  224      46.487  96.112  22.038  1.00  0.00           O
ATOM  11690  O14 POPE  224      46.507  97.182  24.318  1.00  0.00           O
ATOM  11691  O11 POPE  224      47.697  95.022  23.958  1.00  0.00           O
ATOM  11692  O12 POPE  224      45.257  95.072  23.958  1.00  0.00           O
ATOM  11693  C1  POPE  224      47.597  94.352  25.228  1.00  0.00           C
ATOM  11696  C2  POPE  224      48.717  94.752  26.208  1.00  0.00           C
ATOM  11698  O21 POPE  224      48.447  94.032  27.408  1.00  0.00           O
ATOM  11699  C21 POPE  224      49.017  92.862  27.538  1.00  0.00           C
ATOM  11700  O22 POPE  224      49.817  92.362  26.768  1.00  0.00           O
ATOM  11701  C22 POPE  224      48.667  92.362  28.958  1.00  0.00           C
ATOM  11704  C3  POPE  224      48.707  96.252  26.568  1.00  0.00           C
ATOM  11707  O31 POPE  224      49.907  96.632  27.268  1.00  0.00           O
ATOM  11708  C31 POPE  224      49.887  96.572  28.578  1.00  0.00           C
ATOM  11709  O32 POPE  224      48.957  96.232  29.288  1.00  0.00           O
ATOM  11710  C32 POPE  224      51.267  96.962  29.128  1.00  0.00           C
ATOM  11713  C23 POPE  224      47.537  91.312  29.138  1.00  0.00           C
ATOM  11716  C24 POPE  224      47.087  91.282  30.608  1.00  0.00           C
ATOM  11719  C25 POPE  224      46.357  89.992  31.008  1.00  0.00           C
ATOM  11722  C26 POPE  224      45.857  90.032  32.468  1.00  0.00           C
ATOM  11725  C27 POPE  224      45.257  88.712  32.948  1.00  0.00           C
ATOM  11728  C28 POPE  224      44.697  88.752  34.388  1.00  0.00           C
ATOM  11731  C29 POPE  224      45.737  88.912  35.468  1.00  0.00           C
ATOM  11733 0C21 POPE  224      45.507  89.292  36.748  1.00  0.00           C
ATOM  11735 1C21 POPE  224      44.157  89.602  37.358  1.00  0.00           C
ATOM  11738 2C21 POPE  224      43.887  88.862  38.688  1.00  0.00           C
ATOM  11741 3C21 POPE  224      44.727  89.342  39.878  1.00  0.00           C
ATOM  11744 4C21 POPE  224      45.857  88.382  40.258  1.00  0.00           C
ATOM  11747 5C21 POPE  224      46.617  88.862  41.498  1.00  0.00           C
ATOM  11750 6C21 POPE  224      47.957  88.152  41.728  1.00  0.00           C
ATOM  11753 7C21 POPE  224      48.847  88.932  42.708  1.00  0.00           C
ATOM  11756 8C21 POPE  224      50.197  88.272  42.948  1.00  0.00           C
ATOM  11760  C33 POPE  224      51.287  98.382  29.738  1.00  0.00           C
ATOM  11763  C34 POPE  224      52.487  98.592  30.668  1.00  0.00           C
ATOM  11766  C35 POPE  224      52.227  98.092  32.098  1.00  0.00           C
ATOM  11769  C36 POPE  224      51.437  99.102  32.948  1.00  0.00           C
ATOM  11772  C37 POPE  224      51.317  98.662  34.408  1.00  0.00           C
ATOM  11775  C38 POPE  224      50.617  99.702  35.288  1.00  0.00           C
ATOM  11778  C39 POPE  224      50.477  99.232  36.738  1.00  0.00           C
ATOM  11781 0C31 POPE  224      49.917 100.322  37.668  1.00  0.00           C
ATOM  11784 1C31 POPE  224      49.547  99.772  39.048  1.00  0.00           C
ATOM  11787 2C31 POPE  224      48.747 100.782  39.888  1.00  0.00           C
ATOM  11790 3C31 POPE  224      48.327 100.182  41.238  1.00  0.00           C
ATOM  11793 4C31 POPE  224      47.447 101.102  42.088  1.00  0.00           C
ATOM  11796 5C31 POPE  224      47.127 100.472  43.448  1.00  0.00           C
ATOM  11799 6C31 POPE  224      46.167 101.282  44.318  1.00  0.00           C
ATOM  11803  NH3 POPE  225      -2.367  55.202  60.448  1.00  0.00           N
ATOM  11807  C12 POPE  225      -1.217  54.242  60.348  1.00  0.00           C
ATOM  11810  C11 POPE  225      -0.577  53.972  61.738  1.00  0.00           C
ATOM  11813  P   POPE  225       0.463  56.422  61.958  1.00  0.00           P
ATOM  11814  O13 POPE  225      -0.867  56.962  61.648  1.00  0.00           O
ATOM  11815  O14 POPE  225       1.233  57.132  62.998  1.00  0.00           O
ATOM  11816  O11 POPE  225       1.287  56.492  60.598  1.00  0.00           O
ATOM  11817  O12 POPE  225       0.343  54.912  62.258  1.00  0.00           O
ATOM  11818  C1  POPE  225       2.127  55.382  60.268  1.00  0.00           C
ATOM  11821  C2  POPE  225       2.627  55.492  58.798  1.00  0.00           C
ATOM  11823  O21 POPE  225       3.147  54.232  58.338  1.00  0.00           O
ATOM  11824  C21 POPE  225       2.287  53.242  58.128  1.00  0.00           C
ATOM  11825  O22 POPE  225       1.093  53.252  58.378  1.00  0.00           O
ATOM  11826  C22 POPE  225       2.997  52.132  57.368  1.00  0.00           C
ATOM  11829  C3  POPE  225       3.707  56.612  58.688  1.00  0.00           C
ATOM  11832  O31 POPE  225       4.787  56.262  57.808  1.00  0.00           O
ATOM  11833  C31 POPE  225       4.887  56.872  56.648  1.00  0.00           C
ATOM  11834  O32 POPE  225       4.207  57.822  56.288  1.00  0.00           O
ATOM  11835  C32 POPE  225       5.987  56.212  55.818  1.00  0.00           C
ATOM  11838  C23 POPE  225       3.197  52.512  55.878  1.00  0.00           C
ATOM  11841  C24 POPE  225       4.227  51.612  55.178  1.00  0.00           C
ATOM  11844  C25 POPE  225       4.567  52.052  53.748  1.00  0.00           C
ATOM  11847  C26 POPE  225       3.377  51.972  52.778  1.00  0.00           C
ATOM  11850  C27 POPE  225       3.777  51.912  51.288  1.00  0.00           C
ATOM  11853  C28 POPE  225       4.537  53.162  50.788  1.00  0.00           C
ATOM  11856  C29 POPE  225       6.037  53.022  50.858  1.00  0.00           C
ATOM  11858 0C21 POPE  225       6.927  53.532  49.988  1.00  0.00           C
ATOM  11860 1C21 POPE  225       6.627  54.382  48.788  1.00  0.00           C
ATOM  11863 2C21 POPE  225       6.577  53.552  47.498  1.00  0.00           C
ATOM  11866 3C21 POPE  225       7.857  52.772  47.178  1.00  0.00           C
ATOM  11869 4C21 POPE  225       7.667  51.852  45.968  1.00  0.00           C
ATOM  11872 5C21 POPE  225       8.677  50.712  45.908  1.00  0.00           C
ATOM  11875 6C21 POPE  225       8.247  49.642  44.898  1.00  0.00           C
ATOM  11878 7C21 POPE  225       9.117  48.382  44.908  1.00  0.00           C
ATOM  11881 8C21 POPE  225       8.557  47.282  43.998  1.00  0.00           C
ATOM  11885  C33 POPE  225       5.867  56.442  54.288  1.00  0.00           C
ATOM  11888  C34 POPE  225       6.947  55.682  53.518  1.00  0.00           C
ATOM  11891  C35 POPE  225       7.577  56.422  52.338  1.00  0.00           C
ATOM  11894  C36 POPE  225       8.917  55.812  51.898  1.00  0.00           C
ATOM  11897  C37 POPE  225       9.527  56.542  50.688  1.00  0.00           C
ATOM  11900  C38 POPE  225      10.917  56.002  50.318  1.00  0.00           C
ATOM  11903  C39 POPE  225      11.667  56.852  49.268  1.00  0.00           C
ATOM  11906 0C31 POPE  225      11.377  56.482  47.808  1.00  0.00           C
ATOM  11909 1C31 POPE  225      11.717  55.032  47.438  1.00  0.00           C
ATOM  11912 2C31 POPE  225      11.957  54.832  45.938  1.00  0.00           C
ATOM  11915 3C31 POPE  225      13.377  55.272  45.528  1.00  0.00           C
ATOM  11918 4C31 POPE  225      13.717  54.982  44.058  1.00  0.00           C
ATOM  11921 5C31 POPE  225      15.207  55.192  43.768  1.00  0.00           C
ATOM  11924 6C31 POPE  225      15.597  54.782  42.358  1.00  0.00           C
ATOM  11928  NH3 POPE  226     101.597  82.982  61.598  1.00  0.00           N
ATOM  11932  C12 POPE  226     101.567  82.012  62.758  1.00  0.00           C
ATOM  11935  C11 POPE  226     102.477  82.492  63.908  1.00  0.00           C
ATOM  11938  P   POPE  226     103.277  85.002  64.138  1.00  0.00           P
ATOM  11939  O13 POPE  226     102.627  86.322  64.258  1.00  0.00           O
ATOM  11940  O14 POPE  226     104.497  84.712  64.928  1.00  0.00           O
ATOM  11941  O11 POPE  226     103.657  84.782  62.618  1.00  0.00           O
ATOM  11942  O12 POPE  226     102.217  83.842  64.268  1.00  0.00           O
ATOM  11943  C1  POPE  226     104.047  85.882  61.808  1.00  0.00           C
ATOM  11946  C2  POPE  226     103.117  86.002  60.588  1.00  0.00           C
ATOM  11948  O21 POPE  226     103.827  86.772  59.598  1.00  0.00           O
ATOM  11949  C21 POPE  226     103.647  86.402  58.348  1.00  0.00           C
ATOM  11950  O22 POPE  226     102.867  85.542  57.968  1.00  0.00           O
ATOM  11951  C22 POPE  226     104.617  87.122  57.428  1.00  0.00           C
ATOM  11954  C3  POPE  226     101.747  86.622  60.988  1.00  0.00           C
ATOM  11957  O31 POPE  226     100.677  86.202  60.128  1.00  0.00           O
ATOM  11958  C31 POPE  226     100.107  87.162  59.408  1.00  0.00           C
ATOM  11959  O32 POPE  226     100.497  88.312  59.328  1.00  0.00           O
ATOM  11960  C32 POPE  226      98.887  86.562  58.698  1.00  0.00           C
ATOM  11963  C23 POPE  226     104.017  87.222  56.008  1.00  0.00           C
ATOM  11966  C24 POPE  226     104.937  87.982  55.048  1.00  0.00           C
ATOM  11969  C25 POPE  226     104.507  87.892  53.578  1.00  0.00           C
ATOM  11972  C26 POPE  226     103.037  88.242  53.258  1.00  0.00           C
ATOM  11975  C27 POPE  226     102.797  88.262  51.738  1.00  0.00           C
ATOM  11978  C28 POPE  226     101.347  88.612  51.358  1.00  0.00           C
ATOM  11981  C29 POPE  226     101.197  88.902  49.878  1.00  0.00           C
ATOM  11983 0C21 POPE  226     100.307  88.352  49.028  1.00  0.00           C
ATOM  11985 1C21 POPE  226      99.297  87.292  49.368  1.00  0.00           C
ATOM  11988 2C21 POPE  226      98.857  86.442  48.158  1.00  0.00           C
ATOM  11991 3C21 POPE  226      97.657  87.022  47.388  1.00  0.00           C
ATOM  11994 4C21 POPE  226      97.237  86.082  46.238  1.00  0.00           C
ATOM  11997 5C21 POPE  226      96.027  86.552  45.418  1.00  0.00           C
ATOM  12000 6C21 POPE  226      95.907  85.742  44.118  1.00  0.00           C
ATOM  12003 7C21 POPE  226      94.787  86.162  43.158  1.00  0.00           C
ATOM  12006 8C21 POPE  226      94.937  85.512  41.778  1.00  0.00           C
ATOM  12010  C33 POPE  226      97.907  87.612  58.128  1.00  0.00           C
ATOM  12013  C34 POPE  226      98.107  87.892  56.628  1.00  0.00           C
ATOM  12016  C35 POPE  226      97.507  86.802  55.728  1.00  0.00           C
ATOM  12019  C36 POPE  226      97.277  87.252  54.278  1.00  0.00           C
ATOM  12022  C37 POPE  226      96.537  86.172  53.458  1.00  0.00           C
ATOM  12025  C38 POPE  226      96.187  86.622  52.028  1.00  0.00           C
ATOM  12028  C39 POPE  226      95.497  85.522  51.198  1.00  0.00           C
ATOM  12031 0C31 POPE  226      96.457  84.382  50.818  1.00  0.00           C
ATOM  12034 1C31 POPE  226      95.737  83.172  50.178  1.00  0.00           C
ATOM  12037 2C31 POPE  226      96.697  81.992  49.978  1.00  0.00           C
ATOM  12040 3C31 POPE  226      95.987  80.712  49.518  1.00  0.00           C
ATOM  12043 4C31 POPE  226      96.437  80.262  48.118  1.00  0.00           C
ATOM  12046 5C31 POPE  226      95.727  79.002  47.628  1.00  0.00           C
ATOM  12049 6C31 POPE  226      96.207  78.552  46.248  1.00  0.00           C
ATOM  12053  NH3 POPE  227      77.697 121.762  65.358  1.00  0.00           N
ATOM  12057  C12 POPE  227      76.257 122.122  65.138  1.00  0.00           C
ATOM  12060  C11 POPE  227      75.427 120.842  65.258  1.00  0.00           C
ATOM  12063  P   POPE  227      75.967 118.372  64.648  1.00  0.00           P
ATOM  12064  O13 POPE  227      74.717 117.882  65.288  1.00  0.00           O
ATOM  12065  O14 POPE  227      77.207 118.192  65.428  1.00  0.00           O
ATOM  12066  O11 POPE  227      76.157 117.682  63.238  1.00  0.00           O
ATOM  12067  O12 POPE  227      75.847 119.902  64.258  1.00  0.00           O
ATOM  12068  C1  POPE  227      76.297 116.252  63.208  1.00  0.00           C
ATOM  12071  C2  POPE  227      76.307 115.702  61.738  1.00  0.00           C
ATOM  12073  O21 POPE  227      77.607 115.832  61.108  1.00  0.00           O
ATOM  12074  C21 POPE  227      78.497 114.932  61.518  1.00  0.00           C
ATOM  12075  O22 POPE  227      78.367 114.182  62.468  1.00  0.00           O
ATOM  12076  C22 POPE  227      79.727 114.982  60.608  1.00  0.00           C
ATOM  12079  C3  POPE  227      75.227 116.422  60.878  1.00  0.00           C
ATOM  12082  O31 POPE  227      74.537 115.522  59.998  1.00  0.00           O
ATOM  12083  C31 POPE  227      74.747 115.442  58.658  1.00  0.00           C
ATOM  12084  O32 POPE  227      73.937 114.892  57.928  1.00  0.00           O
ATOM  12085  C32 POPE  227      76.067 116.022  58.148  1.00  0.00           C
ATOM  12088  C23 POPE  227      80.637 113.742  60.838  1.00  0.00           C
ATOM  12091  C24 POPE  227      81.807 113.632  59.838  1.00  0.00           C
ATOM  12094  C25 POPE  227      81.797 112.342  58.988  1.00  0.00           C
ATOM  12097  C26 POPE  227      80.827 112.362  57.808  1.00  0.00           C
ATOM  12100  C27 POPE  227      81.127 111.242  56.808  1.00  0.00           C
ATOM  12103  C28 POPE  227      80.037 111.002  55.738  1.00  0.00           C
ATOM  12106  C29 POPE  227      79.807 112.192  54.838  1.00  0.00           C
ATOM  12108 0C21 POPE  227      80.087 112.292  53.528  1.00  0.00           C
ATOM  12110 1C21 POPE  227      80.687 111.252  52.618  1.00  0.00           C
ATOM  12113 2C21 POPE  227      79.927 111.182  51.278  1.00  0.00           C
ATOM  12116 3C21 POPE  227      80.587 110.262  50.228  1.00  0.00           C
ATOM  12119 4C21 POPE  227      79.557 109.792  49.188  1.00  0.00           C
ATOM  12122 5C21 POPE  227      80.167 109.192  47.908  1.00  0.00           C
ATOM  12125 6C21 POPE  227      80.837 107.822  48.068  1.00  0.00           C
ATOM  12128 7C21 POPE  227      81.187 107.222  46.688  1.00  0.00           C
ATOM  12131 8C21 POPE  227      81.767 105.812  46.758  1.00  0.00           C
ATOM  12135  C33 POPE  227      76.057 116.202  56.608  1.00  0.00           C
ATOM  12138  C34 POPE  227      77.367 116.802  56.078  1.00  0.00           C
ATOM  12141  C35 POPE  227      77.297 117.222  54.598  1.00  0.00           C
ATOM  12144  C36 POPE  227      77.457 116.062  53.598  1.00  0.00           C
ATOM  12147  C37 POPE  227      76.127 115.502  53.068  1.00  0.00           C
ATOM  12150  C38 POPE  227      76.297 114.392  52.018  1.00  0.00           C
ATOM  12153  C39 POPE  227      76.257 114.902  50.558  1.00  0.00           C
ATOM  12156 0C31 POPE  227      77.347 115.922  50.228  1.00  0.00           C
ATOM  12159 1C31 POPE  227      77.507 116.182  48.728  1.00  0.00           C
ATOM  12162 2C31 POPE  227      78.697 117.122  48.458  1.00  0.00           C
ATOM  12165 3C31 POPE  227      79.027 117.242  46.978  1.00  0.00           C
ATOM  12168 4C31 POPE  227      80.357 117.962  46.718  1.00  0.00           C
ATOM  12171 5C31 POPE  227      80.637 118.202  45.228  1.00  0.00           C
ATOM  12174 6C31 POPE  227      80.327 117.012  44.318  1.00  0.00           C
ATOM  12178  NH3 POPE  228      91.457  40.662  15.918  1.00  0.00           N
ATOM  12182  C12 POPE  228      92.517  41.742  15.828  1.00  0.00           C
ATOM  12185  C11 POPE  228      91.997  43.102  16.338  1.00  0.00           C
ATOM  12188  P   POPE  228      92.847  45.552  16.718  1.00  0.00           P
ATOM  12189  O13 POPE  228      93.327  46.582  15.768  1.00  0.00           O
ATOM  12190  O14 POPE  228      91.527  45.802  17.348  1.00  0.00           O
ATOM  12191  O11 POPE  228      93.957  45.432  17.818  1.00  0.00           O
ATOM  12192  O12 POPE  228      92.937  44.132  16.028  1.00  0.00           O
ATOM  12193  C1  POPE  228      94.477  46.602  18.488  1.00  0.00           C
ATOM  12196  C2  POPE  228      94.137  46.572  20.008  1.00  0.00           C
ATOM  12198  O21 POPE  228      94.817  47.682  20.638  1.00  0.00           O
ATOM  12199  C21 POPE  228      94.367  48.032  21.838  1.00  0.00           C
ATOM  12200  O22 POPE  228      93.367  47.602  22.378  1.00  0.00           O
ATOM  12201  C22 POPE  228      95.317  49.062  22.458  1.00  0.00           C
ATOM  12204  C3  POPE  228      94.577  45.212  20.628  1.00  0.00           C
ATOM  12207  O31 POPE  228      93.737  44.842  21.728  1.00  0.00           O
ATOM  12208  C31 POPE  228      94.147  44.462  22.938  1.00  0.00           C
ATOM  12209  O32 POPE  228      93.437  43.822  23.708  1.00  0.00           O
ATOM  12210  C32 POPE  228      95.577  44.862  23.308  1.00  0.00           C
ATOM  12213  C23 POPE  228      94.667  49.892  23.598  1.00  0.00           C
ATOM  12216  C24 POPE  228      95.687  50.782  24.328  1.00  0.00           C
ATOM  12219  C25 POPE  228      95.067  51.712  25.388  1.00  0.00           C
ATOM  12222  C26 POPE  228      94.747  51.002  26.718  1.00  0.00           C
ATOM  12225  C27 POPE  228      95.977  50.792  27.618  1.00  0.00           C
ATOM  12228  C28 POPE  228      95.617  50.142  28.968  1.00  0.00           C
ATOM  12231  C29 POPE  228      96.787  50.082  29.918  1.00  0.00           C
ATOM  12233 0C21 POPE  228      96.887  50.742  31.088  1.00  0.00           C
ATOM  12235 1C21 POPE  228      95.887  51.722  31.648  1.00  0.00           C
ATOM  12238 2C21 POPE  228      96.467  52.692  32.688  1.00  0.00           C
ATOM  12241 3C21 POPE  228      97.607  53.572  32.148  1.00  0.00           C
ATOM  12244 4C21 POPE  228      98.097  54.572  33.188  1.00  0.00           C
ATOM  12247 5C21 POPE  228      99.287  55.392  32.668  1.00  0.00           C
ATOM  12250 6C21 POPE  228      99.787  56.422  33.688  1.00  0.00           C
ATOM  12253 7C21 POPE  228     100.897  57.322  33.128  1.00  0.00           C
ATOM  12256 8C21 POPE  228     101.427  58.322  34.148  1.00  0.00           C
ATOM  12260  C33 POPE  228      95.737  45.222  24.808  1.00  0.00           C
ATOM  12263  C34 POPE  228      97.207  45.272  25.238  1.00  0.00           C
ATOM  12266  C35 POPE  228      97.747  43.872  25.558  1.00  0.00           C
ATOM  12269  C36 POPE  228      99.217  43.822  25.998  1.00  0.00           C
ATOM  12272  C37 POPE  228      99.617  42.402  26.418  1.00  0.00           C
ATOM  12275  C38 POPE  228     101.107  42.212  26.728  1.00  0.00           C
ATOM  12278  C39 POPE  228     101.587  42.832  28.058  1.00  0.00           C
ATOM  12281 0C31 POPE  228     100.917  42.242  29.308  1.00  0.00           C
ATOM  12284 1C31 POPE  228     101.637  42.632  30.608  1.00  0.00           C
ATOM  12287 2C31 POPE  228     100.847  42.252  31.868  1.00  0.00           C
ATOM  12290 3C31 POPE  228     101.677  42.362  33.158  1.00  0.00           C
ATOM  12293 4C31 POPE  228     100.867  42.042  34.428  1.00  0.00           C
ATOM  12296 5C31 POPE  228     101.757  41.762  35.648  1.00  0.00           C
[truncated: 1,731,850 more chars]
