# Supplementary material for: Characterizing Membrane Association and Periplasmic Transfer of Bacterial Lipoproteins through Molecular Dynamics Simulations
Source: Structure. 2020 Apr 7;28(4):475–487.e3. doi: 10.1016/j.str.2020.01.012 (PMC7139219; doi:10.1016/j.str.2020.01.012)
Supplement: Data S2. Final Coordinates from Simulations (A–L), Related to Figure 3 [file mmc4.zip › A-L/LPTE-5-atomistic.pdb]

TITLE     Protein
REMARK    THIS IS A SIMULATION BOX
CRYST1  129.112  129.112  105.036  90.00  90.00  90.00 P 1           1
MODEL        1
ATOM      1  N   CYSTA   1      79.696  77.921  69.818  1.00  0.00           N
ATOM      3  CA  CYSTA   1      78.506  77.231  70.368  1.00  0.00           C
ATOM      5  C   CYSTA   1      78.866  76.321  71.708  1.00  0.00           C
ATOM      6  O   CYSTA   1      77.936  75.741  72.258  1.00  0.00           O
ATOM      7  CB  CYSTA   1      77.306  76.861  69.158  1.00  0.00           C
ATOM     10  SG  CYSTA   1      76.106  77.781  67.878  1.00  0.00           S
ATOM     11  C1  CYSTA   1      75.456  76.931  66.248  1.00  0.00           C
ATOM     14  CA1 CYSTA   1      79.936  78.211  68.508  1.00  0.00           C
ATOM     15  OA1 CYSTA   1      79.626  77.421  67.618  1.00  0.00           O
ATOM     16  CA2 CYSTA   1      80.436  79.551  68.078  1.00  0.00           C
ATOM     19  C11 CYSTA   1      74.906  77.491  64.768  1.00  0.00           C
ATOM     21  O11 CYSTA   1      75.856  78.231  63.928  1.00  0.00           O
ATOM     22  CX1 CYSTA   1      75.936  77.721  62.648  1.00  0.00           C
ATOM     23  OX1 CYSTA   1      75.736  76.561  62.368  1.00  0.00           O
ATOM     24  CX2 CYSTA   1      76.156  78.811  61.578  1.00  0.00           C
ATOM     27  C12 CYSTA   1      73.456  78.111  64.468  1.00  0.00           C
ATOM     30  O12 CYSTA   1      73.256  78.381  63.038  1.00  0.00           O
ATOM     31  CD1 CYSTA   1      72.046  78.691  62.508  1.00  0.00           C
ATOM     32  OD1 CYSTA   1      71.046  78.911  63.148  1.00  0.00           O
ATOM     33  CD2 CYSTA   1      72.156  78.811  60.948  1.00  0.00           C
ATOM     36  CA3 CYSTA   1      79.486  80.711  68.488  1.00  0.00           C
ATOM     39  CA4 CYSTA   1      78.866  81.481  67.308  1.00  0.00           C
ATOM     42  CA5 CYSTA   1      79.826  82.451  66.608  1.00  0.00           C
ATOM     45  CA6 CYSTA   1      80.686  81.831  65.498  1.00  0.00           C
ATOM     48  CA7 CYSTA   1      81.546  82.901  64.828  1.00  0.00           C
ATOM     51  CA8 CYSTA   1      82.266  82.461  63.548  1.00  0.00           C
ATOM     54  CA9 CYSTA   1      82.866  83.701  62.878  1.00  0.00           C
ATOM     57 0CA1 CYSTA   1      83.566  83.471  61.528  1.00  0.00           C
ATOM     60 1CA1 CYSTA   1      85.026  83.041  61.648  1.00  0.00           C
ATOM     63 2CA1 CYSTA   1      85.746  83.041  60.288  1.00  0.00           C
ATOM     66 3CA1 CYSTA   1      87.136  82.401  60.368  1.00  0.00           C
ATOM     69 4CA1 CYSTA   1      87.986  82.621  59.108  1.00  0.00           C
ATOM     72 5CA1 CYSTA   1      87.316  82.161  57.808  1.00  0.00           C
ATOM     75 6CA1 CYSTA   1      88.276  82.141  56.618  1.00  0.00           C
ATOM     79  CD3 CYSTA   1      70.906  79.181  60.038  1.00  0.00           C
ATOM     82  CD4 CYSTA   1      70.246  78.021  59.238  1.00  0.00           C
ATOM     85  CD5 CYSTA   1      69.596  78.361  57.858  1.00  0.00           C
ATOM     88  CD6 CYSTA   1      68.776  77.171  57.288  1.00  0.00           C
ATOM     91  CD7 CYSTA   1      68.216  77.251  55.838  1.00  0.00           C
ATOM     94  CD8 CYSTA   1      67.166  76.141  55.568  1.00  0.00           C
ATOM     97  CD9 CYSTA   1      66.826  75.781  54.098  1.00  0.00           C
ATOM    100 0CD1 CYSTA   1      65.716  76.631  53.448  1.00  0.00           C
ATOM    103 1CD1 CYSTA   1      65.046  75.941  52.238  1.00  0.00           C
ATOM    106 2CD1 CYSTA   1      63.926  76.781  51.598  1.00  0.00           C
ATOM    109 3CD1 CYSTA   1      63.216  76.071  50.428  1.00  0.00           C
ATOM    112 4CD1 CYSTA   1      62.116  76.921  49.768  1.00  0.00           C
ATOM    115 5CD1 CYSTA   1      61.566  76.271  48.488  1.00  0.00           C
ATOM    118 6CD1 CYSTA   1      60.576  77.141  47.698  1.00  0.00           C
ATOM    122  CX3 CYSTA   1      76.526  78.261  60.148  1.00  0.00           C
ATOM    125  CX4 CYSTA   1      75.366  77.641  59.338  1.00  0.00           C
ATOM    128  CX5 CYSTA   1      75.756  76.621  58.238  1.00  0.00           C
ATOM    131  CX6 CYSTA   1      76.146  77.171  56.848  1.00  0.00           C
ATOM    134  CX7 CYSTA   1      77.666  77.301  56.638  1.00  0.00           C
ATOM    137  CX8 CYSTA   1      78.086  77.481  55.158  1.00  0.00           C
ATOM    140  CX9 CYSTA   1      79.586  77.641  55.058  1.00  0.00           C
ATOM    142 0CX1 CYSTA   1      80.386  77.271  54.038  1.00  0.00           C
ATOM    144 1CX1 CYSTA   1      79.986  76.641  52.728  1.00  0.00           C
ATOM    147 2CX1 CYSTA   1      79.976  77.661  51.568  1.00  0.00           C
ATOM    150 3CX1 CYSTA   1      78.806  78.661  51.658  1.00  0.00           C
ATOM    153 4CX1 CYSTA   1      78.856  79.761  50.588  1.00  0.00           C
ATOM    156 5CX1 CYSTA   1      77.576  80.601  50.598  1.00  0.00           C
ATOM    159 6CX1 CYSTA   1      77.506  81.631  49.468  1.00  0.00           C
ATOM    162 7CX1 CYSTA   1      76.246  82.481  49.548  1.00  0.00           C
ATOM    165 8CX1 CYSTA   1      76.136  83.531  48.438  1.00  0.00           C
ATOM    169  N   GLY A   2      80.146  76.211  72.348  1.00  0.00           N
ATOM    171  CA  GLY A   2      80.496  75.731  73.788  1.00  0.00           C
ATOM    174  C   GLY A   2      81.456  74.671  74.638  1.00  0.00           C
ATOM    175  O   GLY A   2      81.166  74.651  75.838  1.00  0.00           O
ATOM    176  N   TRP A   3      82.526  73.781  74.298  1.00  0.00           N
ATOM    178  CA  TRP A   3      83.186  72.651  75.168  1.00  0.00           C
ATOM    180  CB  TRP A   3      84.686  72.961  75.928  1.00  0.00           C
ATOM    183  CG  TRP A   3      85.946  72.321  76.568  1.00  0.00           C
ATOM    184  CD1 TRP A   3      87.176  72.791  76.148  1.00  0.00           C
ATOM    186  NE1 TRP A   3      88.216  72.121  76.748  1.00  0.00           N
ATOM    188  CE2 TRP A   3      87.736  71.261  77.668  1.00  0.00           C
ATOM    189  CD2 TRP A   3      86.306  71.341  77.618  1.00  0.00           C
ATOM    190  CE3 TRP A   3      85.606  70.431  78.418  1.00  0.00           C
ATOM    192  CZ3 TRP A   3      86.296  69.581  79.298  1.00  0.00           C
ATOM    194  CZ2 TRP A   3      88.416  70.421  78.538  1.00  0.00           C
ATOM    196  CH2 TRP A   3      87.686  69.601  79.378  1.00  0.00           C
ATOM    198  C   TRP A   3      82.966  71.121  74.768  1.00  0.00           C
ATOM    199  O   TRP A   3      81.806  70.761  74.608  1.00  0.00           O
ATOM    200  N   HIS A   4      83.896  70.061  74.718  1.00  0.00           N
ATOM    202  CA  HIS A   4      85.176  69.811  73.998  1.00  0.00           C
ATOM    204  CB  HIS A   4      86.446  69.491  74.868  1.00  0.00           C
ATOM    207  ND1 HIS A   4      87.616  71.241  73.558  1.00  0.00           N
ATOM    208  CG  HIS A   4      87.726  70.151  74.398  1.00  0.00           C
ATOM    209  CE1 HIS A   4      88.856  71.641  73.328  1.00  0.00           C
ATOM    211  NE2 HIS A   4      89.756  70.861  73.968  1.00  0.00           N
ATOM    213  CD2 HIS A   4      89.046  69.891  74.658  1.00  0.00           C
ATOM    215  C   HIS A   4      85.196  68.571  73.058  1.00  0.00           C
ATOM    216  O   HIS A   4      84.266  67.751  72.998  1.00  0.00           O
ATOM    217  N   LEU A   5      86.326  68.441  72.298  1.00  0.00           N
ATOM    219  CA  LEU A   5      86.626  67.771  71.028  1.00  0.00           C
ATOM    221  CB  LEU A   5      86.306  66.251  70.788  1.00  0.00           C
ATOM    224  CG  LEU A   5      84.956  65.591  70.348  1.00  0.00           C
ATOM    226  CD1 LEU A   5      84.166  66.141  69.148  1.00  0.00           C
ATOM    230  CD2 LEU A   5      85.286  64.151  69.938  1.00  0.00           C
ATOM    234  C   LEU A   5      86.206  68.721  69.948  1.00  0.00           C
ATOM    235  O   LEU A   5      86.996  69.441  69.348  1.00  0.00           O
ATOM    236  N   ARG A   6      84.886  68.861  69.898  1.00  0.00           N
ATOM    238  CA  ARG A   6      84.136  70.001  69.508  1.00  0.00           C
ATOM    240  CB  ARG A   6      82.646  69.541  69.398  1.00  0.00           C
ATOM    243  CG  ARG A   6      81.456  70.461  69.738  1.00  0.00           C
ATOM    246  CD  ARG A   6      80.146  69.811  69.218  1.00  0.00           C
ATOM    249  NE  ARG A   6      78.936  70.211  70.008  1.00  0.00           N
ATOM    251  CZ  ARG A   6      78.456  69.471  70.988  1.00  0.00           C
ATOM    252  NH1 ARG A   6      79.286  69.091  71.938  1.00  0.00           N
ATOM    255  NH2 ARG A   6      77.176  69.191  71.028  1.00  0.00           N
ATOM    258  C   ARG A   6      84.356  71.031  70.558  1.00  0.00           C
ATOM    259  O   ARG A   6      83.826  70.891  71.648  1.00  0.00           O
ATOM    260  N   ASP A   7      85.106  72.121  70.268  1.00  0.00           N
ATOM    262  CA  ASP A   7      85.276  73.321  71.088  1.00  0.00           C
ATOM    264  CB  ASP A   7      86.136  74.321  70.248  1.00  0.00           C
ATOM    267  CG  ASP A   7      86.296  75.741  70.768  1.00  0.00           C
ATOM    268  OD1 ASP A   7      86.846  75.981  71.878  1.00  0.00           O
ATOM    269  OD2 ASP A   7      85.896  76.661  70.018  1.00  0.00           O
ATOM    270  C   ASP A   7      83.946  73.951  71.548  1.00  0.00           C
ATOM    271  O   ASP A   7      83.876  75.011  72.148  1.00  0.00           O
ATOM    272  N   THR A   8      82.796  73.301  71.248  1.00  0.00           N
ATOM    274  CA  THR A   8      81.606  74.031  70.938  1.00  0.00           C
ATOM    276  CB  THR A   8      81.866  74.881  69.678  1.00  0.00           C
ATOM    278  OG1 THR A   8      82.066  76.241  70.038  1.00  0.00           O
ATOM    280  CG2 THR A   8      80.826  74.821  68.568  1.00  0.00           C
ATOM    284  C   THR A   8      80.246  73.261  71.098  1.00  0.00           C
ATOM    285  O   THR A   8      79.606  72.891  70.128  1.00  0.00           O
ATOM    286  N   THR A   9      79.816  72.941  72.358  1.00  0.00           N
ATOM    288  CA  THR A   9      78.456  72.521  72.818  1.00  0.00           C
ATOM    290  CB  THR A   9      78.046  72.611  74.318  1.00  0.00           C
ATOM    292  OG1 THR A   9      77.746  73.901  74.858  1.00  0.00           O
ATOM    294  CG2 THR A   9      79.136  72.011  75.188  1.00  0.00           C
ATOM    298  C   THR A   9      77.196  72.691  71.968  1.00  0.00           C
ATOM    299  O   THR A   9      77.026  72.121  70.898  1.00  0.00           O
ATOM    300  N   GLN A  10      76.206  73.421  72.508  1.00  0.00           N
ATOM    302  CA  GLN A  10      74.906  73.561  71.868  1.00  0.00           C
ATOM    304  CB  GLN A  10      74.086  72.251  72.098  1.00  0.00           C
ATOM    307  CG  GLN A  10      72.926  72.051  71.088  1.00  0.00           C
ATOM    310  CD  GLN A  10      73.506  71.911  69.688  1.00  0.00           C
ATOM    311  OE1 GLN A  10      73.636  72.871  68.938  1.00  0.00           O
ATOM    312  NE2 GLN A  10      73.876  70.661  69.328  1.00  0.00           N
ATOM    315  C   GLN A  10      74.096  74.701  72.478  1.00  0.00           C
ATOM    316  O   GLN A  10      73.106  75.161  71.908  1.00  0.00           O
ATOM    317  N   VAL A  11      74.506  75.261  73.628  1.00  0.00           N
ATOM    319  CA  VAL A  11      73.886  76.491  74.128  1.00  0.00           C
ATOM    321  CB  VAL A  11      73.486  76.531  75.608  1.00  0.00           C
ATOM    323  CG1 VAL A  11      72.376  75.511  75.918  1.00  0.00           C
ATOM    327  CG2 VAL A  11      74.686  76.331  76.538  1.00  0.00           C
ATOM    331  C   VAL A  11      74.836  77.661  73.838  1.00  0.00           C
ATOM    332  O   VAL A  11      76.006  77.601  74.218  1.00  0.00           O
ATOM    333  N   PRO A  12      74.396  78.721  73.168  1.00  0.00           N
ATOM    334  CD  PRO A  12      73.236  78.701  72.268  1.00  0.00           C
ATOM    337  CA  PRO A  12      75.136  79.981  73.078  1.00  0.00           C
ATOM    339  CB  PRO A  12      74.136  80.901  72.348  1.00  0.00           C
ATOM    342  CG  PRO A  12      73.386  79.951  71.418  1.00  0.00           C
ATOM    345  C   PRO A  12      75.626  80.611  74.378  1.00  0.00           C
ATOM    346  O   PRO A  12      75.006  80.461  75.428  1.00  0.00           O
ATOM    347  N   SER A  13      76.716  81.411  74.328  1.00  0.00           N
ATOM    349  CA  SER A  13      77.276  82.161  75.458  1.00  0.00           C
ATOM    351  CB  SER A  13      78.416  83.111  75.038  1.00  0.00           C
ATOM    354  OG  SER A  13      79.416  82.391  74.348  1.00  0.00           O
ATOM    356  C   SER A  13      76.326  83.041  76.258  1.00  0.00           C
ATOM    357  O   SER A  13      76.516  83.281  77.438  1.00  0.00           O
ATOM    358  N   THR A  14      75.256  83.551  75.628  1.00  0.00           N
ATOM    360  CA  THR A  14      74.286  84.421  76.288  1.00  0.00           C
ATOM    362  CB  THR A  14      73.646  85.391  75.308  1.00  0.00           C
ATOM    364  OG1 THR A  14      73.036  84.721  74.198  1.00  0.00           O
ATOM    366  CG2 THR A  14      74.736  86.291  74.708  1.00  0.00           C
ATOM    370  C   THR A  14      73.166  83.601  76.908  1.00  0.00           C
ATOM    371  O   THR A  14      72.246  84.121  77.528  1.00  0.00           O
ATOM    372  N   MET A  15      73.236  82.271  76.728  1.00  0.00           N
ATOM    374  CA  MET A  15      72.206  81.351  77.138  1.00  0.00           C
ATOM    376  CB  MET A  15      71.656  80.641  75.878  1.00  0.00           C
ATOM    379  CG  MET A  15      71.206  81.621  74.778  1.00  0.00           C
ATOM    382  SD  MET A  15      69.836  82.711  75.268  1.00  0.00           S
ATOM    383  CE  MET A  15      69.406  83.361  73.628  1.00  0.00           C
ATOM    387  C   MET A  15      72.806  80.391  78.158  1.00  0.00           C
ATOM    388  O   MET A  15      72.246  79.351  78.498  1.00  0.00           O
ATOM    389  N   LYS A  16      73.976  80.781  78.698  1.00  0.00           N
ATOM    391  CA  LYS A  16      74.676  80.131  79.788  1.00  0.00           C
ATOM    393  CB  LYS A  16      76.086  80.751  79.928  1.00  0.00           C
ATOM    396  CG  LYS A  16      77.076  80.391  78.828  1.00  0.00           C
ATOM    399  CD  LYS A  16      77.736  79.011  79.018  1.00  0.00           C
ATOM    402  CE  LYS A  16      77.086  77.901  78.198  1.00  0.00           C
ATOM    405  NZ  LYS A  16      77.966  76.721  78.128  1.00  0.00           N
ATOM    409  C   LYS A  16      74.016  80.311  81.128  1.00  0.00           C
ATOM    410  O   LYS A  16      74.246  79.521  82.048  1.00  0.00           O
ATOM    411  N   VAL A  17      73.186  81.341  81.258  1.00  0.00           N
ATOM    413  CA  VAL A  17      72.406  81.611  82.418  1.00  0.00           C
ATOM    415  CB  VAL A  17      72.806  82.921  83.078  1.00  0.00           C
ATOM    417  CG1 VAL A  17      72.086  83.011  84.428  1.00  0.00           C
ATOM    421  CG2 VAL A  17      74.336  83.021  83.268  1.00  0.00           C
ATOM    425  C   VAL A  17      70.996  81.711  81.888  1.00  0.00           C
ATOM    426  O   VAL A  17      70.786  82.281  80.818  1.00  0.00           O
ATOM    427  N   MET A  18      69.996  81.101  82.558  1.00  0.00           N
ATOM    429  CA  MET A  18      68.626  81.131  82.078  1.00  0.00           C
ATOM    431  CB  MET A  18      68.386  79.911  81.158  1.00  0.00           C
ATOM    434  CG  MET A  18      67.056  79.911  80.358  1.00  0.00           C
ATOM    437  SD  MET A  18      67.086  80.801  78.778  1.00  0.00           S
ATOM    438  CE  MET A  18      68.226  79.681  77.898  1.00  0.00           C
ATOM    442  C   MET A  18      67.676  81.021  83.268  1.00  0.00           C
ATOM    443  O   MET A  18      67.946  80.321  84.238  1.00  0.00           O
ATOM    444  N   ILE A  19      66.506  81.681  83.208  1.00  0.00           N
ATOM    446  CA  ILE A  19      65.386  81.391  84.098  1.00  0.00           C
ATOM    448  CB  ILE A  19      64.566  82.641  84.438  1.00  0.00           C
ATOM    450  CG2 ILE A  19      63.356  82.261  85.318  1.00  0.00           C
ATOM    454  CG1 ILE A  19      65.436  83.691  85.178  1.00  0.00           C
ATOM    457  CD  ILE A  19      64.706  85.021  85.398  1.00  0.00           C
ATOM    461  C   ILE A  19      64.466  80.331  83.478  1.00  0.00           C
ATOM    462  O   ILE A  19      63.956  80.511  82.368  1.00  0.00           O
ATOM    463  N   LEU A  20      64.216  79.181  84.168  1.00  0.00           N
ATOM    465  CA  LEU A  20      63.286  78.171  83.658  1.00  0.00           C
ATOM    467  CB  LEU A  20      63.846  76.731  83.848  1.00  0.00           C
ATOM    470  CG  LEU A  20      62.996  75.601  83.228  1.00  0.00           C
ATOM    472  CD1 LEU A  20      62.926  75.711  81.688  1.00  0.00           C
ATOM    476  CD2 LEU A  20      63.516  74.211  83.628  1.00  0.00           C
ATOM    480  C   LEU A  20      61.906  78.291  84.298  1.00  0.00           C
ATOM    481  O   LEU A  20      61.626  77.661  85.318  1.00  0.00           O
ATOM    482  N   ASP A  21      60.996  79.101  83.698  1.00  0.00           N
ATOM    484  CA  ASP A  21      59.596  79.191  84.108  1.00  0.00           C
ATOM    486  CB  ASP A  21      59.096  80.681  83.978  1.00  0.00           C
ATOM    489  CG  ASP A  21      57.636  80.971  84.328  1.00  0.00           C
ATOM    490  OD1 ASP A  21      56.886  80.031  84.648  1.00  0.00           O
ATOM    491  OD2 ASP A  21      57.186  82.151  84.198  1.00  0.00           O
ATOM    492  C   ASP A  21      58.786  78.131  83.348  1.00  0.00           C
ATOM    493  O   ASP A  21      58.976  77.911  82.148  1.00  0.00           O
ATOM    494  N   SER A  22      57.866  77.411  84.018  1.00  0.00           N
ATOM    496  CA  SER A  22      57.296  76.171  83.478  1.00  0.00           C
ATOM    498  CB  SER A  22      57.966  74.871  84.008  1.00  0.00           C
ATOM    501  OG  SER A  22      59.286  74.691  83.498  1.00  0.00           O
ATOM    503  C   SER A  22      55.826  76.061  83.828  1.00  0.00           C
ATOM    504  O   SER A  22      55.426  76.371  84.938  1.00  0.00           O
ATOM    505  N   GLY A  23      54.966  75.631  82.878  1.00  0.00           N
ATOM    507  CA  GLY A  23      53.526  75.431  83.148  1.00  0.00           C
ATOM    510  C   GLY A  23      53.226  74.441  84.248  1.00  0.00           C
ATOM    511  O   GLY A  23      52.326  74.651  85.058  1.00  0.00           O
ATOM    512  N   ASP A  24      54.016  73.351  84.328  1.00  0.00           N
ATOM    514  CA  ASP A  24      54.116  72.491  85.478  1.00  0.00           C
ATOM    516  CB  ASP A  24      53.566  71.081  85.128  1.00  0.00           C
ATOM    519  CG  ASP A  24      53.576  70.091  86.278  1.00  0.00           C
ATOM    520  OD1 ASP A  24      54.006  70.441  87.408  1.00  0.00           O
ATOM    521  OD2 ASP A  24      53.046  68.961  86.068  1.00  0.00           O
ATOM    522  C   ASP A  24      55.596  72.461  85.868  1.00  0.00           C
ATOM    523  O   ASP A  24      56.406  71.981  85.068  1.00  0.00           O
ATOM    524  N   PRO A  25      56.026  72.931  87.028  1.00  0.00           N
ATOM    525  CD  PRO A  25      55.316  73.981  87.768  1.00  0.00           C
ATOM    528  CA  PRO A  25      57.436  72.901  87.398  1.00  0.00           C
ATOM    530  CB  PRO A  25      57.536  73.821  88.618  1.00  0.00           C
ATOM    533  CG  PRO A  25      56.426  74.841  88.368  1.00  0.00           C
ATOM    536  C   PRO A  25      57.946  71.521  87.708  1.00  0.00           C
ATOM    537  O   PRO A  25      59.166  71.341  87.628  1.00  0.00           O
ATOM    538  N   ASN A  26      57.106  70.551  88.108  1.00  0.00           N
ATOM    540  CA  ASN A  26      57.566  69.251  88.598  1.00  0.00           C
ATOM    542  CB  ASN A  26      56.966  69.031  89.998  1.00  0.00           C
ATOM    545  CG  ASN A  26      57.696  69.941  90.968  1.00  0.00           C
ATOM    546  OD1 ASN A  26      57.166  70.961  91.438  1.00  0.00           O
ATOM    547  ND2 ASN A  26      58.966  69.581  91.268  1.00  0.00           N
ATOM    550  C   ASN A  26      57.156  68.111  87.698  1.00  0.00           C
ATOM    551  O   ASN A  26      57.406  66.931  87.928  1.00  0.00           O
ATOM    552  N   GLY A  27      56.496  68.481  86.588  1.00  0.00           N
ATOM    554  CA  GLY A  27      56.116  67.571  85.538  1.00  0.00           C
ATOM    557  C   GLY A  27      57.276  67.011  84.738  1.00  0.00           C
ATOM    558  O   GLY A  27      58.436  67.401  84.918  1.00  0.00           O
ATOM    559  N   PRO A  28      56.986  66.131  83.788  1.00  0.00           N
ATOM    560  CD  PRO A  28      55.656  65.561  83.578  1.00  0.00           C
ATOM    563  CA  PRO A  28      57.996  65.401  83.048  1.00  0.00           C
ATOM    565  CB  PRO A  28      57.216  64.281  82.358  1.00  0.00           C
ATOM    568  CG  PRO A  28      55.786  64.811  82.268  1.00  0.00           C
ATOM    571  C   PRO A  28      58.736  66.281  82.068  1.00  0.00           C
ATOM    572  O   PRO A  28      59.906  66.001  81.798  1.00  0.00           O
ATOM    573  N   LEU A  29      58.106  67.311  81.478  1.00  0.00           N
ATOM    575  CA  LEU A  29      58.826  68.231  80.608  1.00  0.00           C
ATOM    577  CB  LEU A  29      57.886  69.261  79.918  1.00  0.00           C
ATOM    580  CG  LEU A  29      57.026  68.711  78.758  1.00  0.00           C
ATOM    582  CD1 LEU A  29      57.906  68.141  77.638  1.00  0.00           C
ATOM    586  CD2 LEU A  29      55.966  67.711  79.208  1.00  0.00           C
ATOM    590  C   LEU A  29      59.896  69.021  81.348  1.00  0.00           C
ATOM    591  O   LEU A  29      61.026  69.141  80.898  1.00  0.00           O
ATOM    592  N   SER A  30      59.526  69.561  82.518  1.00  0.00           N
ATOM    594  CA  SER A  30      60.376  70.461  83.288  1.00  0.00           C
ATOM    596  CB  SER A  30      59.606  71.061  84.488  1.00  0.00           C
ATOM    599  OG  SER A  30      60.356  72.081  85.158  1.00  0.00           O
ATOM    601  C   SER A  30      61.646  69.781  83.758  1.00  0.00           C
ATOM    602  O   SER A  30      62.746  70.311  83.588  1.00  0.00           O
ATOM    603  N   ARG A  31      61.526  68.541  84.288  1.00  0.00           N
ATOM    605  CA  ARG A  31      62.646  67.711  84.688  1.00  0.00           C
ATOM    607  CB  ARG A  31      62.136  66.481  85.508  1.00  0.00           C
ATOM    610  CG  ARG A  31      61.576  65.281  84.708  1.00  0.00           C
ATOM    613  CD  ARG A  31      61.056  64.091  85.528  1.00  0.00           C
ATOM    616  NE  ARG A  31      59.746  64.471  86.128  1.00  0.00           N
ATOM    618  CZ  ARG A  31      58.836  63.641  86.638  1.00  0.00           C
ATOM    619  NH1 ARG A  31      58.866  62.331  86.498  1.00  0.00           N
ATOM    622  NH2 ARG A  31      57.846  64.151  87.328  1.00  0.00           N
ATOM    625  C   ARG A  31      63.556  67.311  83.528  1.00  0.00           C
ATOM    626  O   ARG A  31      64.776  67.351  83.628  1.00  0.00           O
ATOM    627  N   ALA A  32      62.956  66.931  82.368  1.00  0.00           N
ATOM    629  CA  ALA A  32      63.686  66.641  81.148  1.00  0.00           C
ATOM    631  CB  ALA A  32      62.716  66.111  80.078  1.00  0.00           C
ATOM    635  C   ALA A  32      64.486  67.811  80.598  1.00  0.00           C
ATOM    636  O   ALA A  32      65.686  67.711  80.348  1.00  0.00           O
ATOM    637  N   VAL A  33      63.846  68.991  80.458  1.00  0.00           N
ATOM    639  CA  VAL A  33      64.456  70.241  80.028  1.00  0.00           C
ATOM    641  CB  VAL A  33      63.396  71.321  79.798  1.00  0.00           C
ATOM    643  CG1 VAL A  33      64.016  72.711  79.548  1.00  0.00           C
ATOM    647  CG2 VAL A  33      62.536  70.921  78.578  1.00  0.00           C
ATOM    651  C   VAL A  33      65.526  70.741  80.978  1.00  0.00           C
ATOM    652  O   VAL A  33      66.636  71.081  80.578  1.00  0.00           O
ATOM    653  N   ARG A  34      65.246  70.731  82.298  1.00  0.00           N
ATOM    655  CA  ARG A  34      66.206  71.131  83.318  1.00  0.00           C
ATOM    657  CB  ARG A  34      65.556  71.111  84.728  1.00  0.00           C
ATOM    660  CG  ARG A  34      66.386  71.821  85.818  1.00  0.00           C
ATOM    663  CD  ARG A  34      65.786  71.741  87.238  1.00  0.00           C
ATOM    666  NE  ARG A  34      64.676  72.741  87.338  1.00  0.00           N
ATOM    668  CZ  ARG A  34      64.826  73.941  87.898  1.00  0.00           C
ATOM    669  NH1 ARG A  34      65.996  74.411  88.248  1.00  0.00           N
ATOM    672  NH2 ARG A  34      63.786  74.701  88.118  1.00  0.00           N
ATOM    675  C   ARG A  34      67.446  70.251  83.288  1.00  0.00           C
ATOM    676  O   ARG A  34      68.576  70.751  83.318  1.00  0.00           O
ATOM    677  N   ASN A  35      67.286  68.921  83.128  1.00  0.00           N
ATOM    679  CA  ASN A  35      68.426  68.041  82.918  1.00  0.00           C
ATOM    681  CB  ASN A  35      68.046  66.531  83.098  1.00  0.00           C
ATOM    684  CG  ASN A  35      67.956  65.641  81.848  1.00  0.00           C
ATOM    685  OD1 ASN A  35      68.966  65.391  81.188  1.00  0.00           O
ATOM    686  ND2 ASN A  35      66.766  65.051  81.608  1.00  0.00           N
ATOM    689  C   ASN A  35      69.226  68.331  81.638  1.00  0.00           C
ATOM    690  O   ASN A  35      70.456  68.401  81.658  1.00  0.00           O
ATOM    691  N   GLN A  36      68.536  68.531  80.508  1.00  0.00           N
ATOM    693  CA  GLN A  36      69.146  68.711  79.198  1.00  0.00           C
ATOM    695  CB  GLN A  36      68.046  68.751  78.118  1.00  0.00           C
ATOM    698  CG  GLN A  36      68.566  68.671  76.658  1.00  0.00           C
ATOM    701  CD  GLN A  36      69.346  67.371  76.388  1.00  0.00           C
ATOM    702  OE1 GLN A  36      68.806  66.271  76.298  1.00  0.00           O
ATOM    703  NE2 GLN A  36      70.686  67.511  76.228  1.00  0.00           N
ATOM    706  C   GLN A  36      69.986  69.981  79.128  1.00  0.00           C
ATOM    707  O   GLN A  36      71.046  70.051  78.508  1.00  0.00           O
ATOM    708  N   LEU A  37      69.506  71.041  79.808  1.00  0.00           N
ATOM    710  CA  LEU A  37      70.226  72.261  80.108  1.00  0.00           C
ATOM    712  CB  LEU A  37      69.246  73.311  80.688  1.00  0.00           C
ATOM    715  CG  LEU A  37      68.446  74.141  79.638  1.00  0.00           C
ATOM    717  CD1 LEU A  37      69.296  75.281  79.098  1.00  0.00           C
ATOM    721  CD2 LEU A  37      67.866  73.361  78.448  1.00  0.00           C
ATOM    725  C   LEU A  37      71.476  72.061  80.988  1.00  0.00           C
ATOM    726  O   LEU A  37      72.536  72.621  80.688  1.00  0.00           O
ATOM    727  N   ARG A  38      71.426  71.211  82.058  1.00  0.00           N
ATOM    729  CA  ARG A  38      72.626  70.901  82.828  1.00  0.00           C
ATOM    731  CB  ARG A  38      72.426  70.461  84.328  1.00  0.00           C
ATOM    734  CG  ARG A  38      71.466  69.301  84.668  1.00  0.00           C
ATOM    737  CD  ARG A  38      71.836  67.881  84.188  1.00  0.00           C
ATOM    740  NE  ARG A  38      72.696  67.161  85.188  1.00  0.00           N
ATOM    742  CZ  ARG A  38      73.266  65.991  84.928  1.00  0.00           C
ATOM    743  NH1 ARG A  38      73.226  65.411  83.748  1.00  0.00           N
ATOM    746  NH2 ARG A  38      73.936  65.341  85.858  1.00  0.00           N
ATOM    749  C   ARG A  38      73.686  70.081  82.108  1.00  0.00           C
ATOM    750  O   ARG A  38      74.866  70.231  82.408  1.00  0.00           O
ATOM    751  N   LEU A  39      73.326  69.311  81.058  1.00  0.00           N
ATOM    753  CA  LEU A  39      74.296  68.731  80.128  1.00  0.00           C
ATOM    755  CB  LEU A  39      73.626  67.831  79.038  1.00  0.00           C
ATOM    758  CG  LEU A  39      73.386  66.381  79.478  1.00  0.00           C
ATOM    760  CD1 LEU A  39      72.216  66.191  80.448  1.00  0.00           C
ATOM    764  CD2 LEU A  39      73.176  65.451  78.278  1.00  0.00           C
ATOM    768  C   LEU A  39      75.186  69.761  79.438  1.00  0.00           C
ATOM    769  O   LEU A  39      76.346  69.481  79.118  1.00  0.00           O
ATOM    770  N   ASN A  40      74.646  70.971  79.188  1.00  0.00           N
ATOM    772  CA  ASN A  40      75.316  72.021  78.448  1.00  0.00           C
ATOM    774  CB  ASN A  40      74.286  72.741  77.548  1.00  0.00           C
ATOM    777  CG  ASN A  40      73.846  71.811  76.438  1.00  0.00           C
ATOM    778  OD1 ASN A  40      74.616  71.531  75.508  1.00  0.00           O
ATOM    779  ND2 ASN A  40      72.586  71.351  76.458  1.00  0.00           N
ATOM    782  C   ASN A  40      75.926  73.081  79.358  1.00  0.00           C
ATOM    783  O   ASN A  40      76.526  74.051  78.868  1.00  0.00           O
ATOM    784  N   GLY A  41      75.796  72.921  80.688  1.00  0.00           N
ATOM    786  CA  GLY A  41      76.396  73.831  81.648  1.00  0.00           C
ATOM    789  C   GLY A  41      75.666  75.121  81.828  1.00  0.00           C
ATOM    790  O   GLY A  41      76.256  76.141  82.188  1.00  0.00           O
ATOM    791  N   VAL A  42      74.346  75.161  81.578  1.00  0.00           N
ATOM    793  CA  VAL A  42      73.556  76.341  81.868  1.00  0.00           C
ATOM    795  CB  VAL A  42      72.236  76.351  81.118  1.00  0.00           C
ATOM    797  CG1 VAL A  42      71.396  77.591  81.468  1.00  0.00           C
ATOM    801  CG2 VAL A  42      72.576  76.351  79.618  1.00  0.00           C
ATOM    805  C   VAL A  42      73.336  76.491  83.358  1.00  0.00           C
ATOM    806  O   VAL A  42      72.906  75.541  84.018  1.00  0.00           O
ATOM    807  N   GLU A  43      73.646  77.671  83.928  1.00  0.00           N
ATOM    809  CA  GLU A  43      73.176  78.101  85.228  1.00  0.00           C
ATOM    811  CB  GLU A  43      73.936  79.371  85.738  1.00  0.00           C
ATOM    814  CG  GLU A  43      73.396  79.971  87.068  1.00  0.00           C
ATOM    817  CD  GLU A  43      74.176  81.151  87.658  1.00  0.00           C
ATOM    818  OE1 GLU A  43      74.406  82.181  86.978  1.00  0.00           O
ATOM    819  OE2 GLU A  43      74.506  81.071  88.868  1.00  0.00           O
ATOM    820  C   GLU A  43      71.666  78.331  85.198  1.00  0.00           C
ATOM    821  O   GLU A  43      71.166  79.271  84.588  1.00  0.00           O
ATOM    822  N   LEU A  44      70.896  77.421  85.838  1.00  0.00           N
ATOM    824  CA  LEU A  44      69.446  77.531  85.858  1.00  0.00           C
ATOM    826  CB  LEU A  44      68.776  76.151  85.658  1.00  0.00           C
ATOM    829  CG  LEU A  44      69.066  75.521  84.268  1.00  0.00           C
ATOM    831  CD1 LEU A  44      68.576  74.071  84.208  1.00  0.00           C
ATOM    835  CD2 LEU A  44      68.426  76.321  83.128  1.00  0.00           C
ATOM    839  C   LEU A  44      68.946  78.211  87.118  1.00  0.00           C
ATOM    840  O   LEU A  44      69.286  77.851  88.248  1.00  0.00           O
ATOM    841  N   LEU A  45      68.116  79.251  86.928  1.00  0.00           N
ATOM    843  CA  LEU A  45      67.526  80.041  87.978  1.00  0.00           C
ATOM    845  CB  LEU A  45      67.826  81.561  87.858  1.00  0.00           C
ATOM    848  CG  LEU A  45      69.306  81.931  88.048  1.00  0.00           C
ATOM    850  CD1 LEU A  45      70.056  81.891  86.728  1.00  0.00           C
ATOM    854  CD2 LEU A  45      69.446  83.341  88.638  1.00  0.00           C
ATOM    858  C   LEU A  45      66.016  79.871  88.008  1.00  0.00           C
ATOM    859  O   LEU A  45      65.326  79.801  86.978  1.00  0.00           O
ATOM    860  N   ASP A  46      65.486  79.801  89.228  1.00  0.00           N
ATOM    862  CA  ASP A  46      64.076  79.931  89.478  1.00  0.00           C
ATOM    864  CB  ASP A  46      63.736  79.131  90.758  1.00  0.00           C
ATOM    867  CG  ASP A  46      63.966  77.641  90.498  1.00  0.00           C
ATOM    868  OD1 ASP A  46      63.866  77.181  89.328  1.00  0.00           O
ATOM    869  OD2 ASP A  46      64.096  76.851  91.478  1.00  0.00           O
ATOM    870  C   ASP A  46      63.716  81.431  89.448  1.00  0.00           C
ATOM    871  O   ASP A  46      64.576  82.311  89.378  1.00  0.00           O
ATOM    872  N   LYS A  47      62.406  81.761  89.338  1.00  0.00           N
ATOM    874  CA  LYS A  47      61.956  83.001  88.718  1.00  0.00           C
ATOM    876  CB  LYS A  47      60.496  82.841  88.248  1.00  0.00           C
ATOM    879  CG  LYS A  47      59.996  83.971  87.348  1.00  0.00           C
ATOM    882  CD  LYS A  47      58.606  83.651  86.828  1.00  0.00           C
ATOM    885  CE  LYS A  47      58.026  84.821  86.038  1.00  0.00           C
ATOM    888  NZ  LYS A  47      56.696  84.451  85.528  1.00  0.00           N
ATOM    892  C   LYS A  47      62.006  84.181  89.668  1.00  0.00           C
ATOM    893  O   LYS A  47      61.856  85.341  89.278  1.00  0.00           O
ATOM    894  N   GLU A  48      62.216  83.951  90.958  1.00  0.00           N
ATOM    896  CA  GLU A  48      62.176  84.951  91.998  1.00  0.00           C
ATOM    898  CB  GLU A  48      62.156  84.231  93.358  1.00  0.00           C
ATOM    901  CG  GLU A  48      63.416  83.351  93.628  1.00  0.00           C
ATOM    904  CD  GLU A  48      63.306  81.911  93.128  1.00  0.00           C
ATOM    905  OE1 GLU A  48      62.346  81.551  92.398  1.00  0.00           O
ATOM    906  OE2 GLU A  48      64.246  81.151  93.468  1.00  0.00           O
ATOM    907  C   GLU A  48      63.386  85.871  91.968  1.00  0.00           C
ATOM    908  O   GLU A  48      63.426  86.921  92.618  1.00  0.00           O
ATOM    909  N   THR A  49      64.416  85.461  91.208  1.00  0.00           N
ATOM    911  CA  THR A  49      65.686  86.141  91.018  1.00  0.00           C
ATOM    913  CB  THR A  49      66.626  85.301  90.138  1.00  0.00           C
ATOM    915  OG1 THR A  49      67.966  85.751  90.208  1.00  0.00           O
ATOM    917  CG2 THR A  49      66.216  85.301  88.668  1.00  0.00           C
ATOM    921  C   THR A  49      65.496  87.551  90.498  1.00  0.00           C
ATOM    922  O   THR A  49      64.676  87.831  89.628  1.00  0.00           O
ATOM    923  N   THR A  50      66.236  88.531  91.058  1.00  0.00           N
ATOM    925  CA  THR A  50      66.046  89.951  90.768  1.00  0.00           C
ATOM    927  CB  THR A  50      66.176  90.841  92.008  1.00  0.00           C
ATOM    929  OG1 THR A  50      67.426  90.661  92.668  1.00  0.00           O
ATOM    931  CG2 THR A  50      65.076  90.471  93.008  1.00  0.00           C
ATOM    935  C   THR A  50      67.046  90.401  89.738  1.00  0.00           C
ATOM    936  O   THR A  50      67.016  91.541  89.258  1.00  0.00           O
ATOM    937  N   ARG A  51      67.926  89.441  89.328  1.00  0.00           N
ATOM    939  CA  ARG A  51      68.976  89.561  88.328  1.00  0.00           C
ATOM    941  CB  ARG A  51      69.726  88.181  88.158  1.00  0.00           C
ATOM    944  CG  ARG A  51      71.146  88.271  87.548  1.00  0.00           C
ATOM    947  CD  ARG A  51      71.786  86.981  86.968  1.00  0.00           C
ATOM    950  NE  ARG A  51      72.266  86.051  88.058  1.00  0.00           N
ATOM    952  CZ  ARG A  51      73.166  85.091  87.858  1.00  0.00           C
ATOM    953  NH1 ARG A  51      73.846  84.971  86.738  1.00  0.00           N
ATOM    956  NH2 ARG A  51      73.466  84.171  88.758  1.00  0.00           N
ATOM    959  C   ARG A  51      68.386  90.051  87.008  1.00  0.00           C
ATOM    960  O   ARG A  51      67.346  89.591  86.538  1.00  0.00           O
ATOM    961  N   LYS A  52      69.026  91.041  86.368  1.00  0.00           N
ATOM    963  CA  LYS A  52      68.676  91.531  85.058  1.00  0.00           C
ATOM    965  CB  LYS A  52      68.716  93.091  85.108  1.00  0.00           C
ATOM    968  CG  LYS A  52      68.286  93.871  83.848  1.00  0.00           C
ATOM    971  CD  LYS A  52      66.776  94.151  83.708  1.00  0.00           C
ATOM    974  CE  LYS A  52      65.846  92.941  83.678  1.00  0.00           C
ATOM    977  NZ  LYS A  52      65.566  92.411  85.028  1.00  0.00           N
ATOM    981  C   LYS A  52      69.656  90.931  84.058  1.00  0.00           C
ATOM    982  O   LYS A  52      70.676  90.421  84.488  1.00  0.00           O
ATOM    983  N   ASP A  53      69.316  90.931  82.748  1.00  0.00           N
ATOM    985  CA  ASP A  53      70.066  90.441  81.598  1.00  0.00           C
ATOM    987  CB  ASP A  53      71.486  91.061  81.408  1.00  0.00           C
ATOM    990  CG  ASP A  53      72.616  90.571  82.298  1.00  0.00           C
ATOM    991  OD1 ASP A  53      72.636  89.411  82.758  1.00  0.00           O
ATOM    992  OD2 ASP A  53      73.556  91.401  82.458  1.00  0.00           O
ATOM    993  C   ASP A  53      69.956  88.961  81.308  1.00  0.00           C
ATOM    994  O   ASP A  53      70.296  88.481  80.218  1.00  0.00           O
ATOM    995  N   VAL A  54      69.346  88.201  82.228  1.00  0.00           N
ATOM    997  CA  VAL A  54      69.076  86.791  82.068  1.00  0.00           C
ATOM    999  CB  VAL A  54      68.846  86.151  83.448  1.00  0.00           C
ATOM   1001  CG1 VAL A  54      67.526  86.591  84.098  1.00  0.00           C
ATOM   1005  CG2 VAL A  54      68.966  84.621  83.338  1.00  0.00           C
ATOM   1009  C   VAL A  54      67.946  86.501  81.058  1.00  0.00           C
ATOM   1010  O   VAL A  54      66.866  87.061  81.188  1.00  0.00           O
ATOM   1011  N   PRO A  55      68.106  85.691  80.008  1.00  0.00           N
ATOM   1012  CD  PRO A  55      69.366  85.041  79.658  1.00  0.00           C
ATOM   1015  CA  PRO A  55      66.996  85.131  79.248  1.00  0.00           C
ATOM   1017  CB  PRO A  55      67.676  84.401  78.088  1.00  0.00           C
ATOM   1020  CG  PRO A  55      68.996  83.921  78.698  1.00  0.00           C
ATOM   1023  C   PRO A  55      66.096  84.171  80.008  1.00  0.00           C
ATOM   1024  O   PRO A  55      66.506  83.541  80.988  1.00  0.00           O
ATOM   1025  N   SER A  56      64.866  84.001  79.508  1.00  0.00           N
ATOM   1027  CA  SER A  56      63.926  83.071  80.078  1.00  0.00           C
ATOM   1029  CB  SER A  56      62.656  83.741  80.638  1.00  0.00           C
ATOM   1032  OG  SER A  56      62.986  84.701  81.628  1.00  0.00           O
ATOM   1034  C   SER A  56      63.436  82.101  79.038  1.00  0.00           C
ATOM   1035  O   SER A  56      63.016  82.491  77.938  1.00  0.00           O
ATOM   1036  N   LEU A  57      63.406  80.811  79.398  1.00  0.00           N
ATOM   1038  CA  LEU A  57      62.646  79.821  78.688  1.00  0.00           C
ATOM   1040  CB  LEU A  57      63.406  78.471  78.658  1.00  0.00           C
ATOM   1043  CG  LEU A  57      62.686  77.341  77.878  1.00  0.00           C
ATOM   1045  CD1 LEU A  57      62.496  77.711  76.398  1.00  0.00           C
ATOM   1049  CD2 LEU A  57      63.486  76.031  77.958  1.00  0.00           C
ATOM   1053  C   LEU A  57      61.336  79.681  79.428  1.00  0.00           C
ATOM   1054  O   LEU A  57      61.286  79.371  80.618  1.00  0.00           O
ATOM   1055  N   ARG A  58      60.206  79.941  78.748  1.00  0.00           N
ATOM   1057  CA  ARG A  58      58.916  79.711  79.348  1.00  0.00           C
ATOM   1059  CB  ARG A  58      57.946  80.891  79.088  1.00  0.00           C
ATOM   1062  CG  ARG A  58      56.556  80.771  79.758  1.00  0.00           C
ATOM   1065  CD  ARG A  58      56.536  81.141  81.238  1.00  0.00           C
ATOM   1068  NE  ARG A  58      55.106  81.151  81.708  1.00  0.00           N
ATOM   1070  CZ  ARG A  58      54.476  80.101  82.208  1.00  0.00           C
ATOM   1071  NH1 ARG A  58      54.986  78.901  82.168  1.00  0.00           N
ATOM   1074  NH2 ARG A  58      53.296  80.291  82.758  1.00  0.00           N
ATOM   1077  C   ARG A  58      58.376  78.441  78.748  1.00  0.00           C
ATOM   1078  O   ARG A  58      57.856  78.431  77.618  1.00  0.00           O
ATOM   1079  N   LEU A  59      58.426  77.321  79.488  1.00  0.00           N
ATOM   1081  CA  LEU A  59      57.756  76.101  79.068  1.00  0.00           C
ATOM   1083  CB  LEU A  59      58.166  74.831  79.858  1.00  0.00           C
ATOM   1086  CG  LEU A  59      59.646  74.441  79.738  1.00  0.00           C
ATOM   1088  CD1 LEU A  59      59.876  73.071  80.398  1.00  0.00           C
ATOM   1092  CD2 LEU A  59      60.136  74.381  78.288  1.00  0.00           C
ATOM   1096  C   LEU A  59      56.246  76.211  79.048  1.00  0.00           C
ATOM   1097  O   LEU A  59      55.596  76.691  79.978  1.00  0.00           O
ATOM   1098  N   GLY A  60      55.666  75.711  77.948  1.00  0.00           N
ATOM   1100  CA  GLY A  60      54.246  75.701  77.698  1.00  0.00           C
ATOM   1103  C   GLY A  60      53.576  74.491  78.278  1.00  0.00           C
ATOM   1104  O   GLY A  60      53.626  74.211  79.478  1.00  0.00           O
ATOM   1105  N   LYS A  61      52.886  73.761  77.398  1.00  0.00           N
ATOM   1107  CA  LYS A  61      52.116  72.581  77.678  1.00  0.00           C
ATOM   1109  CB  LYS A  61      50.606  72.911  77.788  1.00  0.00           C
ATOM   1112  CG  LYS A  61      49.716  71.721  78.178  1.00  0.00           C
ATOM   1115  CD  LYS A  61      48.246  72.111  78.328  1.00  0.00           C
ATOM   1118  CE  LYS A  61      47.896  72.931  79.578  1.00  0.00           C
ATOM   1121  NZ  LYS A  61      47.996  72.111  80.798  1.00  0.00           N
ATOM   1125  C   LYS A  61      52.416  71.691  76.488  1.00  0.00           C
ATOM   1126  O   LYS A  61      53.046  72.131  75.518  1.00  0.00           O
ATOM   1127  N   VAL A  62      52.036  70.411  76.568  1.00  0.00           N
ATOM   1129  CA  VAL A  62      52.256  69.451  75.528  1.00  0.00           C
ATOM   1131  CB  VAL A  62      53.276  68.391  75.928  1.00  0.00           C
ATOM   1133  CG1 VAL A  62      54.586  69.121  76.258  1.00  0.00           C
ATOM   1137  CG2 VAL A  62      52.816  67.531  77.118  1.00  0.00           C
ATOM   1141  C   VAL A  62      50.946  68.781  75.248  1.00  0.00           C
ATOM   1142  O   VAL A  62      50.026  68.781  76.078  1.00  0.00           O
ATOM   1143  N   SER A  63      50.826  68.151  74.088  1.00  0.00           N
ATOM   1145  CA  SER A  63      49.686  67.301  73.798  1.00  0.00           C
ATOM   1147  CB  SER A  63      48.696  67.951  72.808  1.00  0.00           C
ATOM   1150  OG  SER A  63      48.086  69.071  73.448  1.00  0.00           O
ATOM   1152  C   SER A  63      50.246  66.011  73.308  1.00  0.00           C
ATOM   1153  O   SER A  63      51.096  65.991  72.428  1.00  0.00           O
ATOM   1154  N   ILE A  64      49.816  64.881  73.918  1.00  0.00           N
ATOM   1156  CA  ILE A  64      50.306  63.571  73.518  1.00  0.00           C
ATOM   1158  CB  ILE A  64      51.046  62.791  74.608  1.00  0.00           C
ATOM   1160  CG2 ILE A  64      50.126  62.021  75.568  1.00  0.00           C
ATOM   1164  CG1 ILE A  64      52.176  61.871  74.048  1.00  0.00           C
ATOM   1167  CD  ILE A  64      51.726  60.701  73.168  1.00  0.00           C
ATOM   1171  C   ILE A  64      49.116  62.851  72.948  1.00  0.00           C
ATOM   1172  O   ILE A  64      48.046  62.751  73.568  1.00  0.00           O
ATOM   1173  N   ALA A  65      49.276  62.361  71.718  1.00  0.00           N
ATOM   1175  CA  ALA A  65      48.276  61.621  70.998  1.00  0.00           C
ATOM   1177  CB  ALA A  65      47.986  62.271  69.648  1.00  0.00           C
ATOM   1181  C   ALA A  65      48.716  60.181  70.828  1.00  0.00           C
ATOM   1182  O   ALA A  65      49.896  59.841  70.848  1.00  0.00           O
ATOM   1183  N   LYS A  66      47.746  59.281  70.678  1.00  0.00           N
ATOM   1185  CA  LYS A  66      48.016  57.871  70.548  1.00  0.00           C
ATOM   1187  CB  LYS A  66      47.826  57.111  71.888  1.00  0.00           C
ATOM   1190  CG  LYS A  66      48.646  55.811  72.028  1.00  0.00           C
ATOM   1193  CD  LYS A  66      48.006  54.571  71.408  1.00  0.00           C
ATOM   1196  CE  LYS A  66      46.836  53.971  72.198  1.00  0.00           C
ATOM   1199  NZ  LYS A  66      47.336  53.181  73.338  1.00  0.00           N
ATOM   1203  C   LYS A  66      47.056  57.441  69.478  1.00  0.00           C
ATOM   1204  O   LYS A  66      45.976  56.901  69.728  1.00  0.00           O
ATOM   1205  N   ASP A  67      47.416  57.781  68.228  1.00  0.00           N
ATOM   1207  CA  ASP A  67      46.616  57.591  67.048  1.00  0.00           C
ATOM   1209  CB  ASP A  67      46.746  58.791  66.088  1.00  0.00           C
ATOM   1212  CG  ASP A  67      46.446  60.161  66.678  1.00  0.00           C
ATOM   1213  OD1 ASP A  67      45.426  60.331  67.398  1.00  0.00           O
ATOM   1214  OD2 ASP A  67      47.166  61.101  66.268  1.00  0.00           O
ATOM   1215  C   ASP A  67      47.056  56.331  66.298  1.00  0.00           C
ATOM   1216  O   ASP A  67      48.086  55.721  66.608  1.00  0.00           O
ATOM   1217  N   THR A  68      46.286  55.881  65.288  1.00  0.00           N
ATOM   1219  CA  THR A  68      46.566  54.641  64.558  1.00  0.00           C
ATOM   1221  CB  THR A  68      45.306  53.781  64.408  1.00  0.00           C
ATOM   1223  OG1 THR A  68      45.496  52.671  63.558  1.00  0.00           O
ATOM   1225  CG2 THR A  68      44.126  54.581  63.848  1.00  0.00           C
ATOM   1229  C   THR A  68      47.276  54.881  63.228  1.00  0.00           C
ATOM   1230  O   THR A  68      46.766  55.561  62.338  1.00  0.00           O
ATOM   1231  N   ALA A  69      48.496  54.331  63.048  1.00  0.00           N
ATOM   1233  CA  ALA A  69      49.386  54.771  61.988  1.00  0.00           C
ATOM   1235  CB  ALA A  69      50.796  54.931  62.588  1.00  0.00           C
ATOM   1239  C   ALA A  69      49.486  53.821  60.788  1.00  0.00           C
ATOM   1240  O   ALA A  69      49.886  54.241  59.698  1.00  0.00           O
ATOM   1241  N   SER A  70      49.046  52.571  60.938  1.00  0.00           N
ATOM   1243  CA  SER A  70      49.056  51.551  59.898  1.00  0.00           C
ATOM   1245  CB  SER A  70      50.396  50.751  59.848  1.00  0.00           C
ATOM   1248  OG  SER A  70      50.386  49.671  58.908  1.00  0.00           O
ATOM   1250  C   SER A  70      47.886  50.661  60.268  1.00  0.00           C
ATOM   1251  O   SER A  70      47.416  50.721  61.398  1.00  0.00           O
ATOM   1252  N   VAL A  71      47.286  49.901  59.328  1.00  0.00           N
ATOM   1254  CA  VAL A  71      45.986  49.301  59.598  1.00  0.00           C
ATOM   1256  CB  VAL A  71      44.866  50.331  59.318  1.00  0.00           C
ATOM   1258  CG1 VAL A  71      43.576  49.791  59.898  1.00  0.00           C
ATOM   1262  CG2 VAL A  71      45.016  51.711  59.978  1.00  0.00           C
ATOM   1266  C   VAL A  71      45.796  48.021  58.738  1.00  0.00           C
ATOM   1267  O   VAL A  71      45.796  48.111  57.518  1.00  0.00           O
ATOM   1268  N   PHE A  72      45.626  46.781  59.308  1.00  0.00           N
ATOM   1270  CA  PHE A  72      45.586  45.511  58.528  1.00  0.00           C
ATOM   1272  CB  PHE A  72      45.776  44.241  59.428  1.00  0.00           C
ATOM   1275  CG  PHE A  72      46.896  44.081  60.388  1.00  0.00           C
ATOM   1276  CD1 PHE A  72      48.436  43.301  59.888  1.00  0.00           C
ATOM   1278  CE1 PHE A  72      49.666  42.881  61.088  1.00  0.00           C
ATOM   1280  CZ  PHE A  72      49.416  43.331  62.788  1.00  0.00           C
ATOM   1282  CD2 PHE A  72      46.626  44.461  62.178  1.00  0.00           C
ATOM   1284  CE2 PHE A  72      47.936  44.121  63.298  1.00  0.00           C
ATOM   1286  C   PHE A  72      44.326  45.201  57.638  1.00  0.00           C
ATOM   1287  O   PHE A  72      44.046  45.841  56.638  1.00  0.00           O
ATOM   1288  N   ARG A  73      43.516  44.131  57.958  1.00  0.00           N
ATOM   1290  CA  ARG A  73      42.356  43.641  57.188  1.00  0.00           C
ATOM   1292  CB  ARG A  73      42.456  42.121  56.848  1.00  0.00           C
ATOM   1295  CG  ARG A  73      43.246  41.771  55.578  1.00  0.00           C
ATOM   1298  CD  ARG A  73      42.566  41.981  54.218  1.00  0.00           C
ATOM   1301  NE  ARG A  73      42.556  43.461  53.948  1.00  0.00           N
ATOM   1303  CZ  ARG A  73      41.476  44.221  53.818  1.00  0.00           C
ATOM   1304  NH1 ARG A  73      40.266  43.741  53.688  1.00  0.00           N
ATOM   1307  NH2 ARG A  73      41.636  45.531  53.848  1.00  0.00           N
ATOM   1310  C   ARG A  73      40.896  43.921  57.628  1.00  0.00           C
ATOM   1311  O   ARG A  73      40.136  44.411  56.798  1.00  0.00           O
ATOM   1312  N   ASN A  74      40.436  43.571  58.858  1.00  0.00           N
ATOM   1314  CA  ASN A  74      39.026  43.681  59.258  1.00  0.00           C
ATOM   1316  CB  ASN A  74      38.456  42.241  59.448  1.00  0.00           C
ATOM   1319  CG  ASN A  74      39.206  41.471  60.508  1.00  0.00           C
ATOM   1320  OD1 ASN A  74      40.066  40.661  60.158  1.00  0.00           O
ATOM   1321  ND2 ASN A  74      38.926  41.721  61.808  1.00  0.00           N
ATOM   1324  C   ASN A  74      38.556  44.551  60.468  1.00  0.00           C
ATOM   1325  O   ASN A  74      37.426  44.361  60.878  1.00  0.00           O
ATOM   1326  N   GLY A  75      39.296  45.541  61.038  1.00  0.00           N
ATOM   1328  CA  GLY A  75      38.756  46.441  62.108  1.00  0.00           C
ATOM   1331  C   GLY A  75      39.496  46.821  63.398  1.00  0.00           C
ATOM   1332  O   GLY A  75      38.856  47.291  64.338  1.00  0.00           O
ATOM   1333  N   GLN A  76      40.826  46.621  63.538  1.00  0.00           N
ATOM   1335  CA  GLN A  76      41.656  46.771  64.738  1.00  0.00           C
ATOM   1337  CB  GLN A  76      42.026  45.361  65.288  1.00  0.00           C
ATOM   1340  CG  GLN A  76      42.826  45.211  66.618  1.00  0.00           C
ATOM   1343  CD  GLN A  76      42.116  45.681  67.888  1.00  0.00           C
ATOM   1344  OE1 GLN A  76      40.896  45.561  68.028  1.00  0.00           O
ATOM   1345  NE2 GLN A  76      42.906  46.191  68.868  1.00  0.00           N
ATOM   1348  C   GLN A  76      42.926  47.541  64.318  1.00  0.00           C
ATOM   1349  O   GLN A  76      43.176  47.711  63.128  1.00  0.00           O
ATOM   1350  N   THR A  77      43.746  48.061  65.248  1.00  0.00           N
ATOM   1352  CA  THR A  77      44.936  48.851  64.898  1.00  0.00           C
ATOM   1354  CB  THR A  77      45.206  49.941  65.928  1.00  0.00           C
ATOM   1356  OG1 THR A  77      44.186  50.941  65.838  1.00  0.00           O
ATOM   1358  CG2 THR A  77      46.556  50.641  65.738  1.00  0.00           C
ATOM   1362  C   THR A  77      46.196  48.021  64.758  1.00  0.00           C
ATOM   1363  O   THR A  77      46.446  47.131  65.568  1.00  0.00           O
ATOM   1364  N   ALA A  78      47.036  48.311  63.728  1.00  0.00           N
ATOM   1366  CA  ALA A  78      48.386  47.791  63.558  1.00  0.00           C
ATOM   1368  CB  ALA A  78      49.036  48.431  62.308  1.00  0.00           C
ATOM   1372  C   ALA A  78      49.346  48.141  64.658  1.00  0.00           C
ATOM   1373  O   ALA A  78      49.786  47.311  65.458  1.00  0.00           O
ATOM   1374  N   GLU A  79      49.736  49.401  64.628  1.00  0.00           N
ATOM   1376  CA  GLU A  79      50.796  50.001  65.318  1.00  0.00           C
ATOM   1378  CB  GLU A  79      52.046  50.161  64.398  1.00  0.00           C
ATOM   1381  CG  GLU A  79      51.966  51.291  63.348  1.00  0.00           C
ATOM   1384  CD  GLU A  79      53.086  51.241  62.328  1.00  0.00           C
ATOM   1385  OE1 GLU A  79      53.946  52.171  62.388  1.00  0.00           O
ATOM   1386  OE2 GLU A  79      53.066  50.341  61.438  1.00  0.00           O
ATOM   1387  C   GLU A  79      50.156  51.311  65.598  1.00  0.00           C
ATOM   1388  O   GLU A  79      49.486  51.921  64.758  1.00  0.00           O
ATOM   1389  N   TYR A  80      50.276  51.801  66.828  1.00  0.00           N
ATOM   1391  CA  TYR A  80      49.896  53.151  67.118  1.00  0.00           C
ATOM   1393  CB  TYR A  80      49.486  53.351  68.588  1.00  0.00           C
ATOM   1396  CG  TYR A  80      48.296  52.481  68.848  1.00  0.00           C
ATOM   1397  CD1 TYR A  80      47.006  52.921  68.518  1.00  0.00           C
ATOM   1399  CE1 TYR A  80      45.896  52.091  68.728  1.00  0.00           C
ATOM   1401  CZ  TYR A  80      46.066  50.811  69.258  1.00  0.00           C
ATOM   1402  OH  TYR A  80      44.946  49.981  69.438  1.00  0.00           O
ATOM   1404  CD2 TYR A  80      48.456  51.211  69.448  1.00  0.00           C
ATOM   1406  CE2 TYR A  80      47.346  50.381  69.638  1.00  0.00           C
ATOM   1408  C   TYR A  80      51.096  53.991  66.798  1.00  0.00           C
ATOM   1409  O   TYR A  80      52.236  53.511  66.858  1.00  0.00           O
ATOM   1410  N   GLN A  81      50.906  55.281  66.518  1.00  0.00           N
ATOM   1412  CA  GLN A  81      52.026  56.191  66.628  1.00  0.00           C
ATOM   1414  CB  GLN A  81      52.516  56.811  65.298  1.00  0.00           C
ATOM   1417  CG  GLN A  81      51.616  57.891  64.668  1.00  0.00           C
ATOM   1420  CD  GLN A  81      52.156  58.231  63.278  1.00  0.00           C
ATOM   1421  OE1 GLN A  81      53.376  58.261  63.058  1.00  0.00           O
ATOM   1422  NE2 GLN A  81      51.256  58.461  62.298  1.00  0.00           N
ATOM   1425  C   GLN A  81      51.706  57.221  67.658  1.00  0.00           C
ATOM   1426  O   GLN A  81      50.566  57.651  67.868  1.00  0.00           O
ATOM   1427  N   MET A  82      52.756  57.591  68.388  1.00  0.00           N
ATOM   1429  CA  MET A  82      52.736  58.491  69.498  1.00  0.00           C
ATOM   1431  CB  MET A  82      53.146  57.831  70.818  1.00  0.00           C
ATOM   1434  CG  MET A  82      51.966  57.111  71.498  1.00  0.00           C
ATOM   1437  SD  MET A  82      52.236  56.581  73.208  1.00  0.00           S
ATOM   1438  CE  MET A  82      54.026  56.321  73.118  1.00  0.00           C
ATOM   1442  C   MET A  82      53.556  59.721  69.248  1.00  0.00           C
ATOM   1443  O   MET A  82      54.676  59.701  68.728  1.00  0.00           O
ATOM   1444  N   ILE A  83      52.916  60.821  69.598  1.00  0.00           N
ATOM   1446  CA  ILE A  83      53.246  62.131  69.118  1.00  0.00           C
ATOM   1448  CB  ILE A  83      52.116  62.681  68.258  1.00  0.00           C
ATOM   1450  CG2 ILE A  83      52.586  64.001  67.638  1.00  0.00           C
ATOM   1454  CG1 ILE A  83      51.716  61.701  67.148  1.00  0.00           C
ATOM   1457  CD  ILE A  83      50.546  60.771  67.468  1.00  0.00           C
ATOM   1461  C   ILE A  83      53.316  62.941  70.368  1.00  0.00           C
ATOM   1462  O   ILE A  83      52.306  63.081  71.038  1.00  0.00           O
ATOM   1463  N   MET A  84      54.476  63.511  70.708  1.00  0.00           N
ATOM   1465  CA  MET A  84      54.466  64.551  71.708  1.00  0.00           C
ATOM   1467  CB  MET A  84      55.526  64.521  72.828  1.00  0.00           C
ATOM   1470  CG  MET A  84      55.096  65.511  73.948  1.00  0.00           C
ATOM   1473  SD  MET A  84      53.876  64.861  75.098  1.00  0.00           S
ATOM   1474  CE  MET A  84      54.696  63.341  75.628  1.00  0.00           C
ATOM   1478  C   MET A  84      54.686  65.841  71.008  1.00  0.00           C
ATOM   1479  O   MET A  84      55.796  66.171  70.578  1.00  0.00           O
ATOM   1480  N   THR A  85      53.626  66.641  70.958  1.00  0.00           N
ATOM   1482  CA  THR A  85      53.746  67.981  70.448  1.00  0.00           C
ATOM   1484  CB  THR A  85      52.526  68.411  69.658  1.00  0.00           C
ATOM   1486  OG1 THR A  85      52.366  67.581  68.508  1.00  0.00           O
ATOM   1488  CG2 THR A  85      52.806  69.801  69.108  1.00  0.00           C
ATOM   1492  C   THR A  85      54.016  68.891  71.628  1.00  0.00           C
ATOM   1493  O   THR A  85      53.266  68.881  72.608  1.00  0.00           O
ATOM   1494  N   VAL A  86      55.126  69.661  71.578  1.00  0.00           N
ATOM   1496  CA  VAL A  86      55.556  70.541  72.648  1.00  0.00           C
ATOM   1498  CB  VAL A  86      56.926  70.131  73.168  1.00  0.00           C
ATOM   1500  CG1 VAL A  86      57.356  70.991  74.378  1.00  0.00           C
ATOM   1504  CG2 VAL A  86      56.886  68.641  73.558  1.00  0.00           C
ATOM   1508  C   VAL A  86      55.616  71.981  72.148  1.00  0.00           C
ATOM   1509  O   VAL A  86      56.226  72.281  71.118  1.00  0.00           O
ATOM   1510  N   ASN A  87      55.006  72.941  72.888  1.00  0.00           N
ATOM   1512  CA  ASN A  87      55.236  74.361  72.678  1.00  0.00           C
ATOM   1514  CB  ASN A  87      53.926  75.181  72.618  1.00  0.00           C
ATOM   1517  CG  ASN A  87      53.146  74.851  71.358  1.00  0.00           C
ATOM   1518  OD1 ASN A  87      52.176  74.101  71.368  1.00  0.00           O
ATOM   1519  ND2 ASN A  87      53.516  75.471  70.218  1.00  0.00           N
ATOM   1522  C   ASN A  87      56.096  74.931  73.798  1.00  0.00           C
ATOM   1523  O   ASN A  87      55.966  74.571  74.968  1.00  0.00           O
ATOM   1524  N   ALA A  88      57.006  75.871  73.448  1.00  0.00           N
ATOM   1526  CA  ALA A  88      57.766  76.631  74.418  1.00  0.00           C
ATOM   1528  CB  ALA A  88      59.016  75.871  74.908  1.00  0.00           C
ATOM   1532  C   ALA A  88      58.186  77.951  73.788  1.00  0.00           C
ATOM   1533  O   ALA A  88      57.986  78.191  72.598  1.00  0.00           O
ATOM   1534  N   THR A  89      58.726  78.901  74.568  1.00  0.00           N
ATOM   1536  CA  THR A  89      59.116  80.181  73.998  1.00  0.00           C
ATOM   1538  CB  THR A  89      57.966  81.181  73.848  1.00  0.00           C
ATOM   1540  OG1 THR A  89      58.416  82.401  73.298  1.00  0.00           O
ATOM   1542  CG2 THR A  89      57.326  81.501  75.198  1.00  0.00           C
ATOM   1546  C   THR A  89      60.286  80.791  74.738  1.00  0.00           C
ATOM   1547  O   THR A  89      60.416  80.661  75.948  1.00  0.00           O
ATOM   1548  N   VAL A  90      61.156  81.471  73.988  1.00  0.00           N
ATOM   1550  CA  VAL A  90      62.326  82.161  74.488  1.00  0.00           C
ATOM   1552  CB  VAL A  90      63.536  81.861  73.628  1.00  0.00           C
ATOM   1554  CG1 VAL A  90      64.696  82.821  73.948  1.00  0.00           C
ATOM   1558  CG2 VAL A  90      63.936  80.391  73.868  1.00  0.00           C
ATOM   1562  C   VAL A  90      62.066  83.661  74.538  1.00  0.00           C
ATOM   1563  O   VAL A  90      61.606  84.271  73.578  1.00  0.00           O
ATOM   1564  N   LEU A  91      62.326  84.291  75.698  1.00  0.00           N
ATOM   1566  CA  LEU A  91      62.126  85.711  75.888  1.00  0.00           C
ATOM   1568  CB  LEU A  91      61.076  86.031  76.988  1.00  0.00           C
ATOM   1571  CG  LEU A  91      59.596  85.781  76.648  1.00  0.00           C
ATOM   1573  CD1 LEU A  91      59.206  84.301  76.598  1.00  0.00           C
ATOM   1577  CD2 LEU A  91      58.736  86.491  77.708  1.00  0.00           C
ATOM   1581  C   LEU A  91      63.446  86.321  76.318  1.00  0.00           C
ATOM   1582  O   LEU A  91      63.946  86.021  77.408  1.00  0.00           O
ATOM   1583  N   ILE A  92      64.036  87.201  75.498  1.00  0.00           N
ATOM   1585  CA  ILE A  92      65.336  87.781  75.798  1.00  0.00           C
ATOM   1587  CB  ILE A  92      66.266  87.621  74.608  1.00  0.00           C
ATOM   1589  CG2 ILE A  92      66.746  86.151  74.538  1.00  0.00           C
ATOM   1593  CG1 ILE A  92      65.586  88.001  73.268  1.00  0.00           C
ATOM   1596  CD  ILE A  92      66.616  88.341  72.198  1.00  0.00           C
ATOM   1600  C   ILE A  92      65.196  89.251  76.248  1.00  0.00           C
ATOM   1601  O   ILE A  92      64.866  90.111  75.438  1.00  0.00           O
ATOM   1602  N   PRO A  93      65.416  89.641  77.518  1.00  0.00           N
ATOM   1603  CD  PRO A  93      65.606  88.741  78.658  1.00  0.00           C
ATOM   1606  CA  PRO A  93      65.386  91.031  77.968  1.00  0.00           C
ATOM   1608  CB  PRO A  93      65.796  90.971  79.438  1.00  0.00           C
ATOM   1611  CG  PRO A  93      65.286  89.601  79.878  1.00  0.00           C
ATOM   1614  C   PRO A  93      66.266  91.981  77.188  1.00  0.00           C
ATOM   1615  O   PRO A  93      67.466  91.771  77.118  1.00  0.00           O
ATOM   1616  N   GLY A  94      65.656  93.021  76.578  1.00  0.00           N
ATOM   1618  CA  GLY A  94      66.336  93.991  75.728  1.00  0.00           C
ATOM   1621  C   GLY A  94      65.816  93.901  74.338  1.00  0.00           C
ATOM   1622  O   GLY A  94      66.076  94.751  73.498  1.00  0.00           O
ATOM   1623  N   ARG A  95      65.046  92.841  74.068  1.00  0.00           N
ATOM   1625  CA  ARG A  95      64.416  92.631  72.798  1.00  0.00           C
ATOM   1627  CB  ARG A  95      65.306  91.711  71.928  1.00  0.00           C
ATOM   1630  CG  ARG A  95      64.946  91.721  70.428  1.00  0.00           C
ATOM   1633  CD  ARG A  95      65.396  93.001  69.688  1.00  0.00           C
ATOM   1636  NE  ARG A  95      66.886  93.001  69.738  1.00  0.00           N
ATOM   1638  CZ  ARG A  95      67.656  92.261  68.958  1.00  0.00           C
ATOM   1639  NH1 ARG A  95      67.256  91.661  67.868  1.00  0.00           N
ATOM   1642  NH2 ARG A  95      68.886  92.071  69.358  1.00  0.00           N
ATOM   1645  C   ARG A  95      63.076  91.991  73.118  1.00  0.00           C
ATOM   1646  O   ARG A  95      62.226  92.611  73.768  1.00  0.00           O
ATOM   1647  N   ASP A  96      62.826  90.771  72.628  1.00  0.00           N
ATOM   1649  CA  ASP A  96      61.486  90.381  72.328  1.00  0.00           C
ATOM   1651  CB  ASP A  96      61.036  91.051  70.998  1.00  0.00           C
ATOM   1654  CG  ASP A  96      59.546  91.301  70.988  1.00  0.00           C
ATOM   1655  OD1 ASP A  96      58.846  90.901  71.968  1.00  0.00           O
ATOM   1656  OD2 ASP A  96      59.066  91.911  70.008  1.00  0.00           O
ATOM   1657  C   ASP A  96      61.406  88.861  72.298  1.00  0.00           C
ATOM   1658  O   ASP A  96      62.366  88.151  72.608  1.00  0.00           O
ATOM   1659  N   ILE A  97      60.196  88.351  72.048  1.00  0.00           N
ATOM   1661  CA  ILE A  97      59.826  86.961  72.238  1.00  0.00           C
ATOM   1663  CB  ILE A  97      58.456  86.891  72.918  1.00  0.00           C
ATOM   1665  CG2 ILE A  97      57.426  87.791  72.198  1.00  0.00           C
ATOM   1669  CG1 ILE A  97      57.906  85.471  73.198  1.00  0.00           C
ATOM   1672  CD  ILE A  97      57.056  84.861  72.068  1.00  0.00           C
ATOM   1676  C   ILE A  97      59.946  86.161  70.948  1.00  0.00           C
ATOM   1677  O   ILE A  97      59.426  86.531  69.898  1.00  0.00           O
ATOM   1678  N   TYR A  98      60.626  85.001  71.028  1.00  0.00           N
ATOM   1680  CA  TYR A  98      60.846  84.091  69.928  1.00  0.00           C
ATOM   1682  CB  TYR A  98      62.356  83.891  69.638  1.00  0.00           C
ATOM   1685  CG  TYR A  98      63.036  85.161  69.198  1.00  0.00           C
ATOM   1686  CD1 TYR A  98      62.706  85.771  67.978  1.00  0.00           C
ATOM   1688  CE1 TYR A  98      63.456  86.851  67.488  1.00  0.00           C
ATOM   1690  CZ  TYR A  98      64.566  87.311  68.218  1.00  0.00           C
ATOM   1691  OH  TYR A  98      65.366  88.361  67.738  1.00  0.00           O
ATOM   1693  CD2 TYR A  98      64.116  85.661  69.938  1.00  0.00           C
ATOM   1695  CE2 TYR A  98      64.886  86.721  69.438  1.00  0.00           C
ATOM   1697  C   TYR A  98      60.266  82.731  70.298  1.00  0.00           C
ATOM   1698  O   TYR A  98      60.846  82.051  71.148  1.00  0.00           O
ATOM   1699  N   PRO A  99      59.166  82.251  69.718  1.00  0.00           N
ATOM   1700  CD  PRO A  99      58.366  82.971  68.718  1.00  0.00           C
ATOM   1703  CA  PRO A  99      58.556  81.011  70.148  1.00  0.00           C
ATOM   1705  CB  PRO A  99      57.096  81.181  69.698  1.00  0.00           C
ATOM   1708  CG  PRO A  99      57.226  82.001  68.408  1.00  0.00           C
ATOM   1711  C   PRO A  99      59.186  79.821  69.458  1.00  0.00           C
ATOM   1712  O   PRO A  99      59.706  79.941  68.348  1.00  0.00           O
ATOM   1713  N   ILE A 100      59.186  78.651  70.118  1.00  0.00           N
ATOM   1715  CA  ILE A 100      59.826  77.461  69.608  1.00  0.00           C
ATOM   1717  CB  ILE A 100      61.206  77.191  70.198  1.00  0.00           C
ATOM   1719  CG2 ILE A 100      62.186  78.241  69.658  1.00  0.00           C
ATOM   1723  CG1 ILE A 100      61.186  77.151  71.748  1.00  0.00           C
ATOM   1726  CD  ILE A 100      62.506  76.671  72.348  1.00  0.00           C
ATOM   1730  C   ILE A 100      58.936  76.251  69.798  1.00  0.00           C
ATOM   1731  O   ILE A 100      58.006  76.191  70.588  1.00  0.00           O
ATOM   1732  N   SER A 101      59.236  75.211  69.008  1.00  0.00           N
ATOM   1734  CA  SER A 101      58.376  74.071  68.828  1.00  0.00           C
ATOM   1736  CB  SER A 101      57.476  74.291  67.558  1.00  0.00           C
ATOM   1739  OG  SER A 101      57.036  73.101  66.898  1.00  0.00           O
ATOM   1741  C   SER A 101      59.246  72.831  68.818  1.00  0.00           C
ATOM   1742  O   SER A 101      60.396  72.831  68.378  1.00  0.00           O
ATOM   1743  N   ALA A 102      58.786  71.731  69.418  1.00  0.00           N
ATOM   1745  CA  ALA A 102      59.496  70.471  69.348  1.00  0.00           C
ATOM   1747  CB  ALA A 102      60.386  70.221  70.578  1.00  0.00           C
ATOM   1751  C   ALA A 102      58.466  69.391  69.268  1.00  0.00           C
ATOM   1752  O   ALA A 102      57.436  69.451  69.938  1.00  0.00           O
ATOM   1753  N   LYS A 103      58.666  68.401  68.388  1.00  0.00           N
ATOM   1755  CA  LYS A 103      57.656  67.411  68.148  1.00  0.00           C
ATOM   1757  CB  LYS A 103      56.616  67.941  67.108  1.00  0.00           C
ATOM   1760  CG  LYS A 103      56.986  67.841  65.618  1.00  0.00           C
ATOM   1763  CD  LYS A 103      56.516  66.551  64.918  1.00  0.00           C
ATOM   1766  CE  LYS A 103      54.986  66.351  64.808  1.00  0.00           C
ATOM   1769  NZ  LYS A 103      54.376  67.421  63.998  1.00  0.00           N
ATOM   1773  C   LYS A 103      58.446  66.181  67.738  1.00  0.00           C
ATOM   1774  O   LYS A 103      59.386  66.261  66.968  1.00  0.00           O
ATOM   1775  N   VAL A 104      58.106  65.001  68.308  1.00  0.00           N
ATOM   1777  CA  VAL A 104      58.826  63.771  68.078  1.00  0.00           C
ATOM   1779  CB  VAL A 104      59.726  63.421  69.268  1.00  0.00           C
ATOM   1781  CG1 VAL A 104      58.916  63.071  70.528  1.00  0.00           C
ATOM   1785  CG2 VAL A 104      60.686  62.281  68.868  1.00  0.00           C
ATOM   1789  C   VAL A 104      57.846  62.651  67.738  1.00  0.00           C
ATOM   1790  O   VAL A 104      56.806  62.511  68.378  1.00  0.00           O
ATOM   1791  N   PHE A 105      58.156  61.841  66.698  1.00  0.00           N
ATOM   1793  CA  PHE A 105      57.376  60.691  66.288  1.00  0.00           C
ATOM   1795  CB  PHE A 105      57.366  60.461  64.748  1.00  0.00           C
ATOM   1798  CG  PHE A 105      56.766  61.591  63.948  1.00  0.00           C
ATOM   1799  CD1 PHE A 105      57.486  62.771  63.698  1.00  0.00           C
ATOM   1801  CE1 PHE A 105      56.936  63.791  62.918  1.00  0.00           C
ATOM   1803  CZ  PHE A 105      55.666  63.641  62.368  1.00  0.00           C
ATOM   1805  CD2 PHE A 105      55.486  61.451  63.378  1.00  0.00           C
ATOM   1807  CE2 PHE A 105      54.936  62.471  62.598  1.00  0.00           C
ATOM   1809  C   PHE A 105      57.996  59.441  66.898  1.00  0.00           C
ATOM   1810  O   PHE A 105      59.196  59.211  66.798  1.00  0.00           O
ATOM   1811  N   ARG A 106      57.176  58.591  67.528  1.00  0.00           N
ATOM   1813  CA  ARG A 106      57.546  57.241  67.888  1.00  0.00           C
ATOM   1815  CB  ARG A 106      57.796  57.101  69.418  1.00  0.00           C
ATOM   1818  CG  ARG A 106      59.116  57.731  69.898  1.00  0.00           C
ATOM   1821  CD  ARG A 106      60.376  56.911  69.548  1.00  0.00           C
ATOM   1824  NE  ARG A 106      60.456  55.781  70.528  1.00  0.00           N
ATOM   1826  CZ  ARG A 106      61.436  55.581  71.398  1.00  0.00           C
ATOM   1827  NH1 ARG A 106      62.616  56.171  71.328  1.00  0.00           N
ATOM   1830  NH2 ARG A 106      61.246  54.761  72.398  1.00  0.00           N
ATOM   1833  C   ARG A 106      56.426  56.331  67.468  1.00  0.00           C
ATOM   1834  O   ARG A 106      55.276  56.611  67.748  1.00  0.00           O
ATOM   1835  N   SER A 107      56.726  55.211  66.778  1.00  0.00           N
ATOM   1837  CA  SER A 107      55.716  54.201  66.438  1.00  0.00           C
ATOM   1839  CB  SER A 107      55.676  53.821  64.938  1.00  0.00           C
ATOM   1842  OG  SER A 107      55.536  55.001  64.138  1.00  0.00           O
ATOM   1844  C   SER A 107      55.946  52.941  67.238  1.00  0.00           C
ATOM   1845  O   SER A 107      57.066  52.671  67.688  1.00  0.00           O
ATOM   1846  N   PHE A 108      54.896  52.131  67.478  1.00  0.00           N
ATOM   1848  CA  PHE A 108      55.096  50.771  67.948  1.00  0.00           C
ATOM   1850  CB  PHE A 108      55.366  50.721  69.478  1.00  0.00           C
ATOM   1853  CG  PHE A 108      54.226  51.301  70.288  1.00  0.00           C
ATOM   1854  CD1 PHE A 108      54.226  52.641  70.718  1.00  0.00           C
ATOM   1856  CE1 PHE A 108      53.186  53.121  71.528  1.00  0.00           C
ATOM   1858  CZ  PHE A 108      52.096  52.311  71.828  1.00  0.00           C
ATOM   1860  CD2 PHE A 108      53.156  50.481  70.648  1.00  0.00           C
ATOM   1862  CE2 PHE A 108      52.086  50.991  71.398  1.00  0.00           C
ATOM   1864  C   PHE A 108      53.936  49.881  67.538  1.00  0.00           C
ATOM   1865  O   PHE A 108      52.776  50.281  67.648  1.00  0.00           O
ATOM   1866  N   PHE A 109      54.176  48.631  67.088  1.00  0.00           N
ATOM   1868  CA  PHE A 109      53.106  47.651  66.858  1.00  0.00           C
ATOM   1870  CB  PHE A 109      53.546  46.391  66.078  1.00  0.00           C
ATOM   1873  CG  PHE A 109      53.876  46.741  64.648  1.00  0.00           C
ATOM   1874  CD1 PHE A 109      55.116  47.291  64.338  1.00  0.00           C
ATOM   1876  CE1 PHE A 109      55.416  47.741  63.048  1.00  0.00           C
ATOM   1878  CZ  PHE A 109      54.466  47.591  62.038  1.00  0.00           C
ATOM   1880  CD2 PHE A 109      52.936  46.571  63.618  1.00  0.00           C
ATOM   1882  CE2 PHE A 109      53.226  47.001  62.308  1.00  0.00           C
ATOM   1884  C   PHE A 109      52.296  47.261  68.088  1.00  0.00           C
ATOM   1885  O   PHE A 109      52.796  47.161  69.208  1.00  0.00           O
ATOM   1886  N   ASP A 110      50.986  47.021  67.948  1.00  0.00           N
ATOM   1888  CA  ASP A 110      50.166  46.531  69.038  1.00  0.00           C
ATOM   1890  CB  ASP A 110      48.726  47.021  68.808  1.00  0.00           C
ATOM   1893  CG  ASP A 110      47.836  46.871  70.028  1.00  0.00           C
ATOM   1894  OD1 ASP A 110      46.606  47.121  69.888  1.00  0.00           O
ATOM   1895  OD2 ASP A 110      48.356  46.611  71.138  1.00  0.00           O
ATOM   1896  C   ASP A 110      50.286  45.011  69.198  1.00  0.00           C
ATOM   1897  O   ASP A 110      50.706  44.291  68.298  1.00  0.00           O
ATOM   1898  N   ASN A 111      49.926  44.471  70.378  1.00  0.00           N
ATOM   1900  CA  ASN A 111      49.586  43.071  70.498  1.00  0.00           C
ATOM   1902  CB  ASN A 111      50.836  42.221  70.848  1.00  0.00           C
ATOM   1905  CG  ASN A 111      50.546  40.721  70.978  1.00  0.00           C
ATOM   1906  OD1 ASN A 111      49.486  40.301  71.438  1.00  0.00           O
ATOM   1907  ND2 ASN A 111      51.506  39.871  70.568  1.00  0.00           N
ATOM   1910  C   ASN A 111      48.476  42.981  71.548  1.00  0.00           C
ATOM   1911  O   ASN A 111      48.746  43.271  72.718  1.00  0.00           O
ATOM   1912  N   PRO A 112      47.236  42.571  71.248  1.00  0.00           N
ATOM   1913  CD  PRO A 112      46.706  42.621  69.878  1.00  0.00           C
ATOM   1916  CA  PRO A 112      46.166  42.551  72.238  1.00  0.00           C
ATOM   1918  CB  PRO A 112      44.906  42.351  71.388  1.00  0.00           C
ATOM   1921  CG  PRO A 112      45.236  42.981  70.038  1.00  0.00           C
ATOM   1924  C   PRO A 112      46.246  41.431  73.278  1.00  0.00           C
ATOM   1925  O   PRO A 112      45.396  41.401  74.158  1.00  0.00           O
ATOM   1926  N   GLN A 113      47.216  40.511  73.178  1.00  0.00           N
ATOM   1928  CA  GLN A 113      47.426  39.451  74.148  1.00  0.00           C
ATOM   1930  CB  GLN A 113      47.726  38.081  73.468  1.00  0.00           C
ATOM   1933  CG  GLN A 113      46.626  37.571  72.508  1.00  0.00           C
ATOM   1936  CD  GLN A 113      46.656  38.261  71.138  1.00  0.00           C
ATOM   1937  OE1 GLN A 113      45.896  39.171  70.808  1.00  0.00           O
ATOM   1938  NE2 GLN A 113      47.586  37.791  70.278  1.00  0.00           N
ATOM   1941  C   GLN A 113      48.616  39.821  75.038  1.00  0.00           C
ATOM   1942  O   GLN A 113      49.036  39.071  75.918  1.00  0.00           O
ATOM   1943  N   MET A 114      49.176  41.021  74.808  1.00  0.00           N
ATOM   1945  CA  MET A 114      50.256  41.601  75.568  1.00  0.00           C
ATOM   1947  CB  MET A 114      51.516  41.791  74.678  1.00  0.00           C
ATOM   1950  CG  MET A 114      52.016  40.511  73.968  1.00  0.00           C
ATOM   1953  SD  MET A 114      52.926  39.321  74.998  1.00  0.00           S
ATOM   1954  CE  MET A 114      54.446  40.291  75.148  1.00  0.00           C
ATOM   1958  C   MET A 114      49.796  42.951  76.058  1.00  0.00           C
ATOM   1959  O   MET A 114      50.616  43.841  76.248  1.00  0.00           O
ATOM   1960  N   ALA A 115      48.486  43.191  76.208  1.00  0.00           N
ATOM   1962  CA  ALA A 115      47.896  44.521  76.278  1.00  0.00           C
ATOM   1964  CB  ALA A 115      46.366  44.381  76.308  1.00  0.00           C
ATOM   1968  C   ALA A 115      48.356  45.401  77.428  1.00  0.00           C
ATOM   1969  O   ALA A 115      48.696  46.571  77.248  1.00  0.00           O
ATOM   1970  N   LEU A 116      48.456  44.841  78.648  1.00  0.00           N
ATOM   1972  CA  LEU A 116      49.056  45.461  79.808  1.00  0.00           C
ATOM   1974  CB  LEU A 116      48.926  44.471  80.988  1.00  0.00           C
ATOM   1977  CG  LEU A 116      48.836  45.111  82.388  1.00  0.00           C
ATOM   1979  CD1 LEU A 116      48.596  44.011  83.418  1.00  0.00           C
ATOM   1983  CD2 LEU A 116      50.056  45.941  82.788  1.00  0.00           C
ATOM   1987  C   LEU A 116      50.526  45.831  79.598  1.00  0.00           C
ATOM   1988  O   LEU A 116      51.006  46.911  79.958  1.00  0.00           O
ATOM   1989  N   ALA A 117      51.296  44.931  78.978  1.00  0.00           N
ATOM   1991  CA  ALA A 117      52.666  45.221  78.668  1.00  0.00           C
ATOM   1993  CB  ALA A 117      53.396  43.911  78.328  1.00  0.00           C
ATOM   1997  C   ALA A 117      52.816  46.221  77.538  1.00  0.00           C
ATOM   1998  O   ALA A 117      53.746  47.021  77.508  1.00  0.00           O
ATOM   1999  N   LYS A 118      51.886  46.261  76.568  1.00  0.00           N
ATOM   2001  CA  LYS A 118      51.796  47.351  75.628  1.00  0.00           C
ATOM   2003  CB  LYS A 118      50.846  47.061  74.448  1.00  0.00           C
ATOM   2006  CG  LYS A 118      51.106  45.801  73.578  1.00  0.00           C
ATOM   2009  CD  LYS A 118      52.556  45.341  73.298  1.00  0.00           C
ATOM   2012  CE  LYS A 118      53.606  46.381  72.888  1.00  0.00           C
ATOM   2015  NZ  LYS A 118      53.096  47.421  71.978  1.00  0.00           N
ATOM   2019  C   LYS A 118      51.476  48.731  76.228  1.00  0.00           C
ATOM   2020  O   LYS A 118      52.086  49.741  75.878  1.00  0.00           O
ATOM   2021  N   ASP A 119      50.516  48.841  77.188  1.00  0.00           N
ATOM   2023  CA  ASP A 119      50.256  50.121  77.818  1.00  0.00           C
ATOM   2025  CB  ASP A 119      48.826  50.201  78.418  1.00  0.00           C
ATOM   2028  CG  ASP A 119      47.686  50.381  77.408  1.00  0.00           C
ATOM   2029  OD1 ASP A 119      47.886  51.031  76.348  1.00  0.00           O
ATOM   2030  OD2 ASP A 119      46.526  50.061  77.808  1.00  0.00           O
ATOM   2031  C   ASP A 119      51.346  50.541  78.828  1.00  0.00           C
ATOM   2032  O   ASP A 119      51.506  51.731  79.098  1.00  0.00           O
ATOM   2033  N   ASN A 120      52.136  49.601  79.398  1.00  0.00           N
ATOM   2035  CA  ASN A 120      53.396  49.891  80.098  1.00  0.00           C
ATOM   2037  CB  ASN A 120      53.786  48.681  80.988  1.00  0.00           C
ATOM   2040  CG  ASN A 120      54.796  49.021  82.098  1.00  0.00           C
ATOM   2041  OD1 ASN A 120      55.546  49.991  82.128  1.00  0.00           O
ATOM   2042  ND2 ASN A 120      54.776  48.171  83.148  1.00  0.00           N
ATOM   2045  C   ASN A 120      54.556  50.281  79.178  1.00  0.00           C
ATOM   2046  O   ASN A 120      55.276  51.241  79.418  1.00  0.00           O
ATOM   2047  N   GLU A 121      54.716  49.581  78.028  1.00  0.00           N
ATOM   2049  CA  GLU A 121      55.726  49.911  77.028  1.00  0.00           C
ATOM   2051  CB  GLU A 121      55.666  48.901  75.858  1.00  0.00           C
ATOM   2054  CG  GLU A 121      56.736  49.081  74.758  1.00  0.00           C
ATOM   2057  CD  GLU A 121      56.356  48.271  73.538  1.00  0.00           C
ATOM   2058  OE1 GLU A 121      56.946  47.191  73.318  1.00  0.00           O
ATOM   2059  OE2 GLU A 121      55.406  48.701  72.838  1.00  0.00           O
ATOM   2060  C   GLU A 121      55.616  51.341  76.508  1.00  0.00           C
ATOM   2061  O   GLU A 121      56.616  52.031  76.338  1.00  0.00           O
ATOM   2062  N   GLN A 122      54.366  51.821  76.318  1.00  0.00           N
ATOM   2064  CA  GLN A 122      54.156  53.151  75.788  1.00  0.00           C
ATOM   2066  CB  GLN A 122      52.766  53.271  75.118  1.00  0.00           C
ATOM   2069  CG  GLN A 122      51.576  53.501  76.048  1.00  0.00           C
ATOM   2072  CD  GLN A 122      50.256  53.231  75.338  1.00  0.00           C
ATOM   2073  OE1 GLN A 122      49.376  54.091  75.208  1.00  0.00           O
ATOM   2074  NE2 GLN A 122      50.076  51.971  74.898  1.00  0.00           N
ATOM   2077  C   GLN A 122      54.346  54.231  76.838  1.00  0.00           C
ATOM   2078  O   GLN A 122      54.676  55.371  76.508  1.00  0.00           O
ATOM   2079  N   ASP A 123      54.236  53.911  78.148  1.00  0.00           N
ATOM   2081  CA  ASP A 123      54.676  54.801  79.208  1.00  0.00           C
ATOM   2083  CB  ASP A 123      54.236  54.291  80.608  1.00  0.00           C
ATOM   2086  CG  ASP A 123      52.806  54.671  80.908  1.00  0.00           C
ATOM   2087  OD1 ASP A 123      52.216  55.461  80.128  1.00  0.00           O
ATOM   2088  OD2 ASP A 123      52.276  54.291  81.988  1.00  0.00           O
ATOM   2089  C   ASP A 123      56.166  55.071  79.178  1.00  0.00           C
ATOM   2090  O   ASP A 123      56.596  56.221  79.318  1.00  0.00           O
ATOM   2091  N   MET A 124      56.986  54.031  78.928  1.00  0.00           N
ATOM   2093  CA  MET A 124      58.396  54.171  78.618  1.00  0.00           C
ATOM   2095  CB  MET A 124      59.046  52.781  78.458  1.00  0.00           C
ATOM   2098  CG  MET A 124      59.046  51.901  79.718  1.00  0.00           C
ATOM   2101  SD  MET A 124      60.166  50.481  79.528  1.00  0.00           S
ATOM   2102  CE  MET A 124      59.176  49.541  78.338  1.00  0.00           C
ATOM   2106  C   MET A 124      58.696  55.011  77.368  1.00  0.00           C
ATOM   2107  O   MET A 124      59.526  55.921  77.398  1.00  0.00           O
ATOM   2108  N   ILE A 125      57.976  54.771  76.248  1.00  0.00           N
ATOM   2110  CA  ILE A 125      58.126  55.591  75.048  1.00  0.00           C
ATOM   2112  CB  ILE A 125      57.336  55.051  73.858  1.00  0.00           C
ATOM   2114  CG2 ILE A 125      57.396  56.021  72.658  1.00  0.00           C
ATOM   2118  CG1 ILE A 125      57.826  53.641  73.458  1.00  0.00           C
ATOM   2121  CD  ILE A 125      56.926  52.971  72.428  1.00  0.00           C
ATOM   2125  C   ILE A 125      57.766  57.051  75.278  1.00  0.00           C
ATOM   2126  O   ILE A 125      58.516  57.961  74.908  1.00  0.00           O
ATOM   2127  N   VAL A 126      56.636  57.311  75.968  1.00  0.00           N
ATOM   2129  CA  VAL A 126      56.226  58.641  76.378  1.00  0.00           C
ATOM   2131  CB  VAL A 126      54.826  58.661  77.008  1.00  0.00           C
ATOM   2133  CG1 VAL A 126      54.496  60.041  77.608  1.00  0.00           C
ATOM   2137  CG2 VAL A 126      53.766  58.351  75.938  1.00  0.00           C
ATOM   2141  C   VAL A 126      57.256  59.331  77.248  1.00  0.00           C
ATOM   2142  O   VAL A 126      57.546  60.511  77.078  1.00  0.00           O
ATOM   2143  N   LYS A 127      57.886  58.581  78.178  1.00  0.00           N
ATOM   2145  CA  LYS A 127      59.036  59.061  78.918  1.00  0.00           C
ATOM   2147  CB  LYS A 127      59.436  58.071  80.038  1.00  0.00           C
ATOM   2150  CG  LYS A 127      60.766  58.371  80.778  1.00  0.00           C
ATOM   2153  CD  LYS A 127      60.896  59.791  81.368  1.00  0.00           C
ATOM   2156  CE  LYS A 127      62.356  60.231  81.538  1.00  0.00           C
ATOM   2159  NZ  LYS A 127      62.486  61.691  81.618  1.00  0.00           N
ATOM   2163  C   LYS A 127      60.256  59.461  78.098  1.00  0.00           C
ATOM   2164  O   LYS A 127      60.786  60.561  78.248  1.00  0.00           O
ATOM   2165  N   GLU A 128      60.686  58.601  77.138  1.00  0.00           N
ATOM   2167  CA  GLU A 128      61.766  58.931  76.208  1.00  0.00           C
ATOM   2169  CB  GLU A 128      62.146  57.831  75.168  1.00  0.00           C
ATOM   2172  CG  GLU A 128      63.066  56.711  75.698  1.00  0.00           C
ATOM   2175  CD  GLU A 128      63.586  55.841  74.558  1.00  0.00           C
ATOM   2176  OE1 GLU A 128      64.516  56.251  73.808  1.00  0.00           O
ATOM   2177  OE2 GLU A 128      63.056  54.721  74.368  1.00  0.00           O
ATOM   2178  C   GLU A 128      61.466  60.171  75.398  1.00  0.00           C
ATOM   2179  O   GLU A 128      62.326  61.021  75.188  1.00  0.00           O
ATOM   2180  N   MET A 129      60.216  60.301  74.938  1.00  0.00           N
ATOM   2182  CA  MET A 129      59.796  61.451  74.188  1.00  0.00           C
ATOM   2184  CB  MET A 129      58.346  61.311  73.658  1.00  0.00           C
ATOM   2187  CG  MET A 129      58.216  60.271  72.518  1.00  0.00           C
ATOM   2190  SD  MET A 129      56.636  60.361  71.618  1.00  0.00           S
ATOM   2191  CE  MET A 129      55.596  59.971  73.038  1.00  0.00           C
ATOM   2195  C   MET A 129      59.986  62.791  74.878  1.00  0.00           C
ATOM   2196  O   MET A 129      60.236  63.771  74.198  1.00  0.00           O
ATOM   2197  N   TYR A 130      59.846  62.891  76.218  1.00  0.00           N
ATOM   2199  CA  TYR A 130      60.146  64.121  76.948  1.00  0.00           C
ATOM   2201  CB  TYR A 130      59.786  64.011  78.448  1.00  0.00           C
ATOM   2204  CG  TYR A 130      58.326  63.711  78.638  1.00  0.00           C
ATOM   2205  CD1 TYR A 130      57.326  64.581  78.188  1.00  0.00           C
ATOM   2207  CE1 TYR A 130      55.976  64.331  78.468  1.00  0.00           C
ATOM   2209  CZ  TYR A 130      55.616  63.171  79.158  1.00  0.00           C
ATOM   2210  OH  TYR A 130      54.266  62.841  79.368  1.00  0.00           O
ATOM   2212  CD2 TYR A 130      57.946  62.561  79.348  1.00  0.00           C
ATOM   2214  CE2 TYR A 130      56.596  62.281  79.588  1.00  0.00           C
ATOM   2216  C   TYR A 130      61.596  64.561  76.848  1.00  0.00           C
ATOM   2217  O   TYR A 130      61.906  65.721  76.608  1.00  0.00           O
ATOM   2218  N   ASP A 131      62.506  63.591  77.028  1.00  0.00           N
ATOM   2220  CA  ASP A 131      63.926  63.761  76.908  1.00  0.00           C
ATOM   2222  CB  ASP A 131      64.606  62.461  77.398  1.00  0.00           C
ATOM   2225  CG  ASP A 131      64.216  62.051  78.808  1.00  0.00           C
ATOM   2226  OD1 ASP A 131      63.736  62.881  79.618  1.00  0.00           O
ATOM   2227  OD2 ASP A 131      64.466  60.871  79.158  1.00  0.00           O
ATOM   2228  C   ASP A 131      64.346  64.121  75.478  1.00  0.00           C
ATOM   2229  O   ASP A 131      65.176  65.001  75.268  1.00  0.00           O
ATOM   2230  N   ARG A 132      63.746  63.471  74.448  1.00  0.00           N
ATOM   2232  CA  ARG A 132      63.846  63.891  73.048  1.00  0.00           C
ATOM   2234  CB  ARG A 132      63.166  62.891  72.058  1.00  0.00           C
ATOM   2237  CG  ARG A 132      63.646  61.431  72.138  1.00  0.00           C
ATOM   2240  CD  ARG A 132      65.146  61.181  71.908  1.00  0.00           C
ATOM   2243  NE  ARG A 132      65.486  59.901  72.598  1.00  0.00           N
ATOM   2245  CZ  ARG A 132      65.806  59.781  73.878  1.00  0.00           C
ATOM   2246  NH1 ARG A 132      66.096  60.841  74.608  1.00  0.00           N
ATOM   2249  NH2 ARG A 132      65.846  58.591  74.438  1.00  0.00           N
ATOM   2252  C   ARG A 132      63.276  65.281  72.748  1.00  0.00           C
ATOM   2253  O   ARG A 132      63.896  66.071  72.038  1.00  0.00           O
ATOM   2254  N   ALA A 133      62.096  65.631  73.308  1.00  0.00           N
ATOM   2256  CA  ALA A 133      61.566  66.971  73.188  1.00  0.00           C
ATOM   2258  CB  ALA A 133      60.176  67.071  73.848  1.00  0.00           C
ATOM   2262  C   ALA A 133      62.496  68.031  73.778  1.00  0.00           C
ATOM   2263  O   ALA A 133      62.766  69.041  73.138  1.00  0.00           O
ATOM   2264  N   ALA A 134      63.086  67.761  74.958  1.00  0.00           N
ATOM   2266  CA  ALA A 134      64.116  68.591  75.538  1.00  0.00           C
ATOM   2268  CB  ALA A 134      64.506  68.011  76.908  1.00  0.00           C
ATOM   2272  C   ALA A 134      65.346  68.761  74.658  1.00  0.00           C
ATOM   2273  O   ALA A 134      65.846  69.881  74.488  1.00  0.00           O
ATOM   2274  N   GLU A 135      65.836  67.691  73.988  1.00  0.00           N
ATOM   2276  CA  GLU A 135      66.876  67.811  72.988  1.00  0.00           C
ATOM   2278  CB  GLU A 135      67.236  66.441  72.348  1.00  0.00           C
ATOM   2281  CG  GLU A 135      68.066  65.551  73.298  1.00  0.00           C
ATOM   2284  CD  GLU A 135      68.766  64.431  72.558  1.00  0.00           C
ATOM   2285  OE1 GLU A 135      69.506  64.731  71.568  1.00  0.00           O
ATOM   2286  OE2 GLU A 135      68.666  63.251  72.998  1.00  0.00           O
ATOM   2287  C   GLU A 135      66.556  68.751  71.838  1.00  0.00           C
ATOM   2288  O   GLU A 135      67.346  69.611  71.478  1.00  0.00           O
ATOM   2289  N   GLN A 136      65.366  68.631  71.258  1.00  0.00           N
ATOM   2291  CA  GLN A 136      64.866  69.571  70.268  1.00  0.00           C
ATOM   2293  CB  GLN A 136      63.526  69.081  69.728  1.00  0.00           C
ATOM   2296  CG  GLN A 136      63.656  67.831  68.838  1.00  0.00           C
ATOM   2299  CD  GLN A 136      62.246  67.511  68.358  1.00  0.00           C
ATOM   2300  OE1 GLN A 136      61.566  68.401  67.828  1.00  0.00           O
ATOM   2301  NE2 GLN A 136      61.766  66.281  68.588  1.00  0.00           N
ATOM   2304  C   GLN A 136      64.736  71.031  70.668  1.00  0.00           C
ATOM   2305  O   GLN A 136      65.066  71.921  69.888  1.00  0.00           O
ATOM   2306  N   LEU A 137      64.276  71.341  71.908  1.00  0.00           N
ATOM   2308  CA  LEU A 137      64.266  72.711  72.428  1.00  0.00           C
ATOM   2310  CB  LEU A 137      63.676  72.781  73.878  1.00  0.00           C
ATOM   2313  CG  LEU A 137      62.146  72.971  73.968  1.00  0.00           C
ATOM   2315  CD1 LEU A 137      61.366  71.701  73.648  1.00  0.00           C
ATOM   2319  CD2 LEU A 137      61.746  73.431  75.378  1.00  0.00           C
ATOM   2323  C   LEU A 137      65.656  73.331  72.448  1.00  0.00           C
ATOM   2324  O   LEU A 137      65.866  74.461  72.018  1.00  0.00           O
ATOM   2325  N   ILE A 138      66.656  72.561  72.918  1.00  0.00           N
ATOM   2327  CA  ILE A 138      68.036  73.021  72.988  1.00  0.00           C
ATOM   2329  CB  ILE A 138      68.746  72.261  74.108  1.00  0.00           C
ATOM   2331  CG2 ILE A 138      69.176  70.831  73.698  1.00  0.00           C
ATOM   2335  CG1 ILE A 138      69.916  73.051  74.748  1.00  0.00           C
ATOM   2338  CD  ILE A 138      71.116  73.231  73.838  1.00  0.00           C
ATOM   2342  C   ILE A 138      68.686  72.931  71.588  1.00  0.00           C
ATOM   2343  O   ILE A 138      69.686  73.561  71.258  1.00  0.00           O
ATOM   2344  N   ARG A 139      68.066  72.181  70.658  1.00  0.00           N
ATOM   2346  CA  ARG A 139      68.416  72.241  69.248  1.00  0.00           C
ATOM   2348  CB  ARG A 139      67.866  71.001  68.508  1.00  0.00           C
ATOM   2351  CG  ARG A 139      68.826  70.531  67.408  1.00  0.00           C
ATOM   2354  CD  ARG A 139      70.106  69.861  67.938  1.00  0.00           C
ATOM   2357  NE  ARG A 139      69.846  68.381  68.018  1.00  0.00           N
ATOM   2359  CZ  ARG A 139      69.726  67.641  69.118  1.00  0.00           C
ATOM   2360  NH1 ARG A 139      69.846  68.161  70.318  1.00  0.00           N
ATOM   2363  NH2 ARG A 139      69.556  66.341  69.028  1.00  0.00           N
ATOM   2366  C   ARG A 139      67.956  73.521  68.548  1.00  0.00           C
ATOM   2367  O   ARG A 139      68.646  74.001  67.658  1.00  0.00           O
ATOM   2368  N   LYS A 140      66.806  74.121  68.948  1.00  0.00           N
ATOM   2370  CA  LYS A 140      66.356  75.411  68.438  1.00  0.00           C
ATOM   2372  CB  LYS A 140      64.816  75.621  68.568  1.00  0.00           C
ATOM   2375  CG  LYS A 140      63.946  74.991  67.448  1.00  0.00           C
ATOM   2378  CD  LYS A 140      63.696  73.481  67.578  1.00  0.00           C
ATOM   2381  CE  LYS A 140      62.796  72.941  66.448  1.00  0.00           C
ATOM   2384  NZ  LYS A 140      62.476  71.521  66.668  1.00  0.00           N
ATOM   2388  C   LYS A 140      67.066  76.631  69.038  1.00  0.00           C
ATOM   2389  O   LYS A 140      67.016  77.721  68.498  1.00  0.00           O
ATOM   2390  N   LEU A 141      67.746  76.491  70.188  1.00  0.00           N
ATOM   2392  CA  LEU A 141      68.406  77.611  70.848  1.00  0.00           C
ATOM   2394  CB  LEU A 141      68.996  77.131  72.208  1.00  0.00           C
ATOM   2397  CG  LEU A 141      68.716  78.041  73.428  1.00  0.00           C
ATOM   2399  CD1 LEU A 141      69.676  77.671  74.568  1.00  0.00           C
ATOM   2403  CD2 LEU A 141      68.806  79.541  73.108  1.00  0.00           C
ATOM   2407  C   LEU A 141      69.476  78.371  70.018  1.00  0.00           C
ATOM   2408  O   LEU A 141      69.476  79.611  70.008  1.00  0.00           O
ATOM   2409  N   PRO A 142      70.386  77.731  69.268  1.00  0.00           N
ATOM   2410  CD  PRO A 142      70.826  76.341  69.468  1.00  0.00           C
ATOM   2413  CA  PRO A 142      71.326  78.471  68.428  1.00  0.00           C
ATOM   2415  CB  PRO A 142      72.386  77.431  68.018  1.00  0.00           C
ATOM   2418  CG  PRO A 142      71.766  76.061  68.298  1.00  0.00           C
ATOM   2421  C   PRO A 142      70.666  79.111  67.218  1.00  0.00           C
ATOM   2422  O   PRO A 142      71.136  80.161  66.798  1.00  0.00           O
ATOM   2423  N   SER A 143      69.606  78.521  66.628  1.00  0.00           N
ATOM   2425  CA  SER A 143      68.906  79.171  65.518  1.00  0.00           C
ATOM   2427  CB  SER A 143      67.976  78.241  64.708  1.00  0.00           C
ATOM   2430  OG  SER A 143      66.936  77.691  65.518  1.00  0.00           O
ATOM   2432  C   SER A 143      68.216  80.461  65.888  1.00  0.00           C
ATOM   2433  O   SER A 143      68.266  81.451  65.148  1.00  0.00           O
ATOM   2434  N   ILE A 144      67.606  80.541  67.088  1.00  0.00           N
ATOM   2436  CA  ILE A 144      67.086  81.791  67.648  1.00  0.00           C
ATOM   2438  CB  ILE A 144      66.506  81.591  69.058  1.00  0.00           C
ATOM   2440  CG2 ILE A 144      65.986  82.931  69.628  1.00  0.00           C
ATOM   2444  CG1 ILE A 144      65.386  80.521  69.108  1.00  0.00           C
ATOM   2447  CD  ILE A 144      65.176  80.041  70.538  1.00  0.00           C
ATOM   2451  C   ILE A 144      68.166  82.861  67.778  1.00  0.00           C
ATOM   2452  O   ILE A 144      67.996  83.991  67.328  1.00  0.00           O
ATOM   2453  N   ARG A 145      69.346  82.501  68.338  1.00  0.00           N
ATOM   2455  CA  ARG A 145      70.466  83.401  68.548  1.00  0.00           C
ATOM   2457  CB  ARG A 145      71.566  82.621  69.308  1.00  0.00           C
ATOM   2460  CG  ARG A 145      72.756  83.451  69.828  1.00  0.00           C
ATOM   2463  CD  ARG A 145      72.446  84.351  71.038  1.00  0.00           C
ATOM   2466  NE  ARG A 145      71.866  85.651  70.578  1.00  0.00           N
ATOM   2468  CZ  ARG A 145      72.556  86.641  70.038  1.00  0.00           C
ATOM   2469  NH1 ARG A 145      73.856  86.611  69.848  1.00  0.00           N
ATOM   2472  NH2 ARG A 145      71.906  87.731  69.678  1.00  0.00           N
ATOM   2475  C   ARG A 145      71.006  84.001  67.258  1.00  0.00           C
ATOM   2476  O   ARG A 145      71.316  85.191  67.168  1.00  0.00           O
ATOM   2477  N   ALA A 146      71.086  83.171  66.188  1.00  0.00           N
ATOM   2479  CA  ALA A 146      71.486  83.581  64.858  1.00  0.00           C
ATOM   2481  CB  ALA A 146      71.756  82.291  64.038  1.00  0.00           C
ATOM   2485  C   ALA A 146      70.456  84.431  64.128  1.00  0.00           C
ATOM   2486  O   ALA A 146      70.776  85.251  63.268  1.00  0.00           O
ATOM   2487  N   ALA A 147      69.156  84.281  64.448  1.00  0.00           N
ATOM   2489  CA  ALA A 147      68.106  85.161  63.988  1.00  0.00           C
ATOM   2491  CB  ALA A 147      66.766  84.421  64.148  1.00  0.00           C
ATOM   2495  C   ALA A 147      68.096  86.511  64.718  1.00  0.00           C
ATOM   2496  O   ALA A 147      67.706  87.531  64.158  1.00  0.00           O
ATOM   2497  N   ASP A 148      68.576  86.551  65.968  1.00  0.00           N
ATOM   2499  CA  ASP A 148      68.476  87.691  66.838  1.00  0.00           C
ATOM   2501  CB  ASP A 148      68.556  87.151  68.298  1.00  0.00           C
ATOM   2504  CG  ASP A 148      68.446  88.241  69.348  1.00  0.00           C
ATOM   2505  OD1 ASP A 148      67.456  89.021  69.288  1.00  0.00           O
ATOM   2506  OD2 ASP A 148      69.326  88.271  70.238  1.00  0.00           O
ATOM   2507  C   ASP A 148      69.506  88.791  66.558  1.00  0.00           C
ATOM   2508  O   ASP A 148      69.366  89.931  67.018  1.00  0.00           O
ATOM   2509  N   ILE A 149      70.576  88.491  65.788  1.00  0.00           N
ATOM   2511  CA  ILE A 149      71.706  89.381  65.568  1.00  0.00           C
ATOM   2513  CB  ILE A 149      72.966  88.511  65.478  1.00  0.00           C
ATOM   2515  CG2 ILE A 149      73.036  87.761  64.128  1.00  0.00           C
ATOM   2519  CG1 ILE A 149      74.246  89.311  65.798  1.00  0.00           C
ATOM   2522  CD  ILE A 149      75.486  88.421  65.768  1.00  0.00           C
ATOM   2526  C   ILE A 149      71.556  90.211  64.298  1.00  0.00           C
ATOM   2527  O   ILE A 149      72.476  90.951  63.938  1.00  0.00           O
ATOM   2528  N   ARG A 150      70.416  90.091  63.588  1.00  0.00           N
ATOM   2530  CA  ARG A 150      70.276  90.531  62.218  1.00  0.00           C
ATOM   2532  CB  ARG A 150      69.296  89.591  61.478  1.00  0.00           C
ATOM   2535  CG  ARG A 150      69.786  88.141  61.348  1.00  0.00           C
ATOM   2538  CD  ARG A 150      68.866  87.261  60.488  1.00  0.00           C
ATOM   2541  NE  ARG A 150      68.766  87.941  59.158  1.00  0.00           N
ATOM   2543  CZ  ARG A 150      68.156  87.461  58.098  1.00  0.00           C
ATOM   2544  NH1 ARG A 150      67.716  86.221  58.048  1.00  0.00           N
ATOM   2547  NH2 ARG A 150      67.936  88.251  57.058  1.00  0.00           N
ATOM   2550  C   ARG A 150      69.816  92.011  62.038  1.00  0.00           C
ATOM   2551  OT1 ARG A 150      70.526  92.911  62.548  1.00  0.00           O
ATOM   2552  OT2 ARG A 150      68.806  92.241  61.318  1.00  0.00           O
ATOM   2553  NH3 POPEB 151     119.996  69.911  69.128  1.00  0.00           N
ATOM   2557  C12 POPEB 151     120.616  68.741  69.828  1.00  0.00           C
ATOM   2560  C11 POPEB 151     119.836  67.431  69.568  1.00  0.00           C
ATOM   2563  P   POPEB 151     117.216  67.721  69.498  1.00  0.00           P
ATOM   2564  O13 POPEB 151     116.176  67.021  68.718  1.00  0.00           O
ATOM   2565  O14 POPEB 151     117.336  67.381  70.938  1.00  0.00           O
ATOM   2566  O11 POPEB 151     117.046  69.291  69.348  1.00  0.00           O
ATOM   2567  O12 POPEB 151     118.626  67.591  68.818  1.00  0.00           O
ATOM   2568  C1  POPEB 151     115.936  69.791  68.608  1.00  0.00           C
ATOM   2571  C2  POPEB 151     116.166  69.831  67.068  1.00  0.00           C
ATOM   2573  O21 POPEB 151     115.916  68.591  66.408  1.00  0.00           O
ATOM   2574  C21 POPEB 151     114.666  68.181  66.408  1.00  0.00           C
ATOM   2575  O22 POPEB 151     113.726  68.761  66.958  1.00  0.00           O
ATOM   2576  C22 POPEB 151     114.506  67.071  65.378  1.00  0.00           C
ATOM   2579  C3  POPEB 151     117.626  70.251  66.778  1.00  0.00           C
ATOM   2582  O31 POPEB 151     117.976  70.121  65.388  1.00  0.00           O
ATOM   2583  C31 POPEB 151     119.136  69.521  65.188  1.00  0.00           C
ATOM   2584  O32 POPEB 151     119.946  69.221  66.058  1.00  0.00           O
ATOM   2585  C32 POPEB 151     119.406  69.361  63.698  1.00  0.00           C
ATOM   2588  C23 POPEB 151     113.966  67.681  64.068  1.00  0.00           C
ATOM   2591  C24 POPEB 151     114.116  66.841  62.798  1.00  0.00           C
ATOM   2594  C25 POPEB 151     113.436  67.561  61.618  1.00  0.00           C
ATOM   2597  C26 POPEB 151     113.646  66.841  60.278  1.00  0.00           C
ATOM   2600  C27 POPEB 151     112.726  67.321  59.148  1.00  0.00           C
ATOM   2603  C28 POPEB 151     112.796  66.441  57.878  1.00  0.00           C
ATOM   2606  C29 POPEB 151     112.236  65.061  58.098  1.00  0.00           C
ATOM   2608 0C21 POPEB 151     111.946  64.171  57.138  1.00  0.00           C
ATOM   2610 1C21 POPEB 151     112.096  64.401  55.658  1.00  0.00           C
ATOM   2613 2C21 POPEB 151     113.446  63.841  55.178  1.00  0.00           C
ATOM   2616 3C21 POPEB 151     113.656  64.001  53.668  1.00  0.00           C
ATOM   2619 4C21 POPEB 151     114.916  63.271  53.208  1.00  0.00           C
ATOM   2622 5C21 POPEB 151     115.186  63.391  51.698  1.00  0.00           C
ATOM   2625 6C21 POPEB 151     114.116  62.731  50.828  1.00  0.00           C
ATOM   2628 7C21 POPEB 151     114.526  62.691  49.348  1.00  0.00           C
ATOM   2631 8C21 POPEB 151     113.446  62.091  48.438  1.00  0.00           C
ATOM   2635  C33 POPEB 151     119.246  67.911  63.198  1.00  0.00           C
ATOM   2638  C34 POPEB 151     119.426  67.831  61.678  1.00  0.00           C
ATOM   2641  C35 POPEB 151     118.166  67.301  60.968  1.00  0.00           C
ATOM   2644  C36 POPEB 151     117.996  65.791  61.168  1.00  0.00           C
ATOM   2647  C37 POPEB 151     116.786  65.211  60.428  1.00  0.00           C
ATOM   2650  C38 POPEB 151     116.876  63.681  60.248  1.00  0.00           C
ATOM   2653  C39 POPEB 151     115.556  63.081  59.738  1.00  0.00           C
ATOM   2656 0C31 POPEB 151     114.526  62.951  60.858  1.00  0.00           C
ATOM   2659 1C31 POPEB 151     113.216  62.261  60.468  1.00  0.00           C
ATOM   2662 2C31 POPEB 151     112.206  62.221  61.628  1.00  0.00           C
ATOM   2665 3C31 POPEB 151     110.946  61.451  61.228  1.00  0.00           C
ATOM   2668 4C31 POPEB 151     109.876  62.311  60.548  1.00  0.00           C
ATOM   2671 5C31 POPEB 151     108.776  61.491  59.858  1.00  0.00           C
ATOM   2674 6C31 POPEB 151     107.606  62.291  59.288  1.00  0.00           C
ATOM   2678  NH3 POPEC 152      -2.404  55.931  23.438  1.00  0.00           N
ATOM   2682  C12 POPEC 152      -1.104  56.641  23.668  1.00  0.00           C
ATOM   2685  C11 POPEC 152      -1.204  57.521  24.938  1.00  0.00           C
ATOM   2688  P   POPEC 152       0.206  59.621  24.228  1.00  0.00           P
ATOM   2689  O13 POPEC 152       1.326  59.361  23.308  1.00  0.00           O
ATOM   2690  O14 POPEC 152      -1.094  60.011  23.648  1.00  0.00           O
ATOM   2691  O11 POPEC 152       0.636  60.721  25.278  1.00  0.00           O
ATOM   2692  O12 POPEC 152      -0.034  58.321  25.118  1.00  0.00           O
ATOM   2693  C1  POPEC 152       0.176  60.671  26.638  1.00  0.00           C
ATOM   2696  C2  POPEC 152       1.256  60.081  27.578  1.00  0.00           C
ATOM   2698  O21 POPEC 152       1.026  60.621  28.898  1.00  0.00           O
ATOM   2699  C21 POPEC 152       0.596  59.791  29.818  1.00  0.00           C
ATOM   2700  O22 POPEC 152       0.406  58.591  29.688  1.00  0.00           O
ATOM   2701  C22 POPEC 152       0.386  60.611  31.098  1.00  0.00           C
ATOM   2704  C3  POPEC 152       2.686  60.511  27.128  1.00  0.00           C
ATOM   2707  O31 POPEC 152       3.696  60.051  28.048  1.00  0.00           O
ATOM   2708  C31 POPEC 152       4.336  60.981  28.748  1.00  0.00           C
ATOM   2709  O32 POPEC 152       4.226  62.191  28.638  1.00  0.00           O
ATOM   2710  C32 POPEC 152       5.216  60.291  29.778  1.00  0.00           C
ATOM   2713  C23 POPEC 152       0.276  59.791  32.408  1.00  0.00           C
ATOM   2716  C24 POPEC 152      -1.074  59.101  32.598  1.00  0.00           C
ATOM   2719  C25 POPEC 152      -1.004  57.891  33.538  1.00  0.00           C
ATOM   2722  C26 POPEC 152      -0.324  58.161  34.898  1.00  0.00           C
ATOM   2725  C27 POPEC 152      -1.074  59.191  35.768  1.00  0.00           C
ATOM   2728  C28 POPEC 152      -0.394  59.391  37.138  1.00  0.00           C
ATOM   2731  C29 POPEC 152      -1.364  59.911  38.168  1.00  0.00           C
ATOM   2733 0C21 POPEC 152      -1.654  59.331  39.348  1.00  0.00           C
ATOM   2735 1C21 POPEC 152      -0.984  58.081  39.898  1.00  0.00           C
ATOM   2738 2C21 POPEC 152      -0.934  58.101  41.438  1.00  0.00           C
ATOM   2741 3C21 POPEC 152      -0.104  56.941  42.018  1.00  0.00           C
ATOM   2744 4C21 POPEC 152      -0.294  56.791  43.538  1.00  0.00           C
ATOM   2747 5C21 POPEC 152       0.156  58.011  44.358  1.00  0.00           C
ATOM   2750 6C21 POPEC 152      -0.144  57.861  45.858  1.00  0.00           C
ATOM   2753 7C21 POPEC 152       0.506  58.941  46.728  1.00  0.00           C
ATOM   2756 8C21 POPEC 152       0.276  58.701  48.228  1.00  0.00           C
ATOM   2760  C33 POPEC 152       4.326  59.801  30.938  1.00  0.00           C
ATOM   2763  C34 POPEC 152       5.046  58.911  31.948  1.00  0.00           C
ATOM   2766  C35 POPEC 152       6.096  59.651  32.788  1.00  0.00           C
ATOM   2769  C36 POPEC 152       6.086  59.131  34.228  1.00  0.00           C
ATOM   2772  C37 POPEC 152       7.256  59.631  35.078  1.00  0.00           C
ATOM   2775  C38 POPEC 152       7.266  58.931  36.448  1.00  0.00           C
ATOM   2778  C39 POPEC 152       8.426  59.351  37.358  1.00  0.00           C
ATOM   2781 0C31 POPEC 152       8.466  58.481  38.628  1.00  0.00           C
ATOM   2784 1C31 POPEC 152       9.406  59.031  39.708  1.00  0.00           C
ATOM   2787 2C31 POPEC 152       9.296  58.311  41.058  1.00  0.00           C
ATOM   2790 3C31 POPEC 152       7.876  58.361  41.658  1.00  0.00           C
ATOM   2793 4C31 POPEC 152       7.846  58.101  43.168  1.00  0.00           C
ATOM   2796 5C31 POPEC 152       6.416  58.001  43.708  1.00  0.00           C
ATOM   2799 6C31 POPEC 152       6.346  57.821  45.228  1.00  0.00           C
ATOM   2803  NH3 POPED 153      95.176  33.851  19.878  1.00  0.00           N
ATOM   2807  C12 POPED 153      95.816  32.481  19.968  1.00  0.00           C
ATOM   2810  C11 POPED 153      97.166  32.461  19.228  1.00  0.00           C
ATOM   2813  P   POPED 153      97.366  29.971  18.468  1.00  0.00           P
ATOM   2814  O13 POPED 153      96.806  30.451  17.188  1.00  0.00           O
ATOM   2815  O14 POPED 153      98.496  29.021  18.408  1.00  0.00           O
ATOM   2816  O11 POPED 153      96.246  29.381  19.458  1.00  0.00           O
ATOM   2817  O12 POPED 153      97.826  31.211  19.318  1.00  0.00           O
ATOM   2818  C1  POPED 153      96.716  28.951  20.758  1.00  0.00           C
ATOM   2821  C2  POPED 153      95.696  29.281  21.898  1.00  0.00           C
ATOM   2823  O21 POPED 153      96.436  29.391  23.128  1.00  0.00           O
ATOM   2824  C21 POPED 153      95.846  30.111  24.068  1.00  0.00           C
ATOM   2825  O22 POPED 153      94.846  30.791  23.898  1.00  0.00           O
ATOM   2826  C22 POPED 153      96.676  30.021  25.368  1.00  0.00           C
ATOM   2829  C3  POPED 153      94.576  28.211  22.008  1.00  0.00           C
ATOM   2832  O31 POPED 153      95.126  26.921  22.368  1.00  0.00           O
ATOM   2833  C31 POPED 153      94.946  26.531  23.618  1.00  0.00           C
ATOM   2834  O32 POPED 153      94.206  27.051  24.428  1.00  0.00           O
ATOM   2835  C32 POPED 153      95.916  25.381  23.918  1.00  0.00           C
ATOM   2838  C23 POPED 153      95.876  30.281  26.668  1.00  0.00           C
ATOM   2841  C24 POPED 153      95.016  29.081  27.098  1.00  0.00           C
ATOM   2844  C25 POPED 153      94.126  29.321  28.338  1.00  0.00           C
ATOM   2847  C26 POPED 153      94.866  29.601  29.658  1.00  0.00           C
ATOM   2850  C27 POPED 153      93.926  30.111  30.768  1.00  0.00           C
ATOM   2853  C28 POPED 153      92.836  29.131  31.248  1.00  0.00           C
ATOM   2856  C29 POPED 153      91.756  29.861  32.018  1.00  0.00           C
ATOM   2858 0C21 POPED 153      91.616  29.951  33.358  1.00  0.00           C
ATOM   2860 1C21 POPED 153      92.506  29.341  34.408  1.00  0.00           C
ATOM   2863 2C21 POPED 153      91.686  28.921  35.648  1.00  0.00           C
ATOM   2866 3C21 POPED 153      92.566  28.361  36.778  1.00  0.00           C
ATOM   2869 4C21 POPED 153      91.746  27.971  38.018  1.00  0.00           C
ATOM   2872 5C21 POPED 153      92.626  27.381  39.128  1.00  0.00           C
ATOM   2875 6C21 POPED 153      91.816  26.841  40.308  1.00  0.00           C
ATOM   2878 7C21 POPED 153      92.716  26.271  41.408  1.00  0.00           C
ATOM   2881 8C21 POPED 153      91.926  25.621  42.548  1.00  0.00           C
ATOM   2885  C33 POPED 153      95.606  24.631  25.238  1.00  0.00           C
ATOM   2888  C34 POPED 153      96.866  24.141  25.958  1.00  0.00           C
ATOM   2891  C35 POPED 153      97.476  25.161  26.928  1.00  0.00           C
ATOM   2894  C36 POPED 153      96.666  25.301  28.228  1.00  0.00           C
ATOM   2897  C37 POPED 153      97.266  26.271  29.258  1.00  0.00           C
ATOM   2900  C38 POPED 153      96.496  26.301  30.588  1.00  0.00           C
ATOM   2903  C39 POPED 153      96.856  25.141  31.518  1.00  0.00           C
ATOM   2906 0C31 POPED 153      96.016  25.121  32.808  1.00  0.00           C
ATOM   2909 1C31 POPED 153      96.586  24.131  33.838  1.00  0.00           C
ATOM   2912 2C31 POPED 153      95.886  24.201  35.208  1.00  0.00           C
ATOM   2915 3C31 POPED 153      96.696  23.461  36.278  1.00  0.00           C
ATOM   2918 4C31 POPED 153      96.126  23.591  37.688  1.00  0.00           C
ATOM   2921 5C31 POPED 153      97.166  23.211  38.758  1.00  0.00           C
ATOM   2924 6C31 POPED 153      96.656  23.301  40.188  1.00  0.00           C
ATOM   2928  NH3 POPEE 154     113.666  17.181  17.448  1.00  0.00           N
ATOM   2932  C12 POPEE 154     112.946  18.101  18.398  1.00  0.00           C
ATOM   2935  C11 POPEE 154     112.766  19.521  17.828  1.00  0.00           C
ATOM   2938  P   POPEE 154     112.436  21.581  19.478  1.00  0.00           P
ATOM   2939  O13 POPEE 154     113.896  21.561  19.648  1.00  0.00           O
ATOM   2940  O14 POPEE 154     111.796  22.801  18.938  1.00  0.00           O
ATOM   2941  O11 POPEE 154     111.796  21.251  20.888  1.00  0.00           O
ATOM   2942  O12 POPEE 154     111.936  20.311  18.678  1.00  0.00           O
ATOM   2943  C1  POPEE 154     110.896  22.121  21.588  1.00  0.00           C
ATOM   2946  C2  POPEE 154     111.486  22.551  22.958  1.00  0.00           C
ATOM   2948  O21 POPEE 154     110.416  23.121  23.738  1.00  0.00           O
ATOM   2949  C21 POPEE 154     110.616  23.031  25.048  1.00  0.00           C
ATOM   2950  O22 POPEE 154     111.546  22.451  25.588  1.00  0.00           O
ATOM   2951  C22 POPEE 154     109.476  23.691  25.808  1.00  0.00           C
ATOM   2954  C3  POPEE 154     112.656  23.571  22.798  1.00  0.00           C
ATOM   2957  O31 POPEE 154     113.026  24.201  24.048  1.00  0.00           O
ATOM   2958  C31 POPEE 154     114.196  23.891  24.558  1.00  0.00           C
ATOM   2959  O32 POPEE 154     115.066  23.231  24.008  1.00  0.00           O
ATOM   2960  C32 POPEE 154     114.326  24.491  25.958  1.00  0.00           C
ATOM   2963  C23 POPEE 154     109.276  22.991  27.178  1.00  0.00           C
ATOM   2966  C24 POPEE 154     108.056  23.481  27.968  1.00  0.00           C
ATOM   2969  C25 POPEE 154     107.786  22.571  29.168  1.00  0.00           C
ATOM   2972  C26 POPEE 154     106.606  23.021  30.048  1.00  0.00           C
ATOM   2975  C27 POPEE 154     106.146  21.881  30.978  1.00  0.00           C
ATOM   2978  C28 POPEE 154     104.776  22.121  31.648  1.00  0.00           C
ATOM   2981  C29 POPEE 154     104.746  23.271  32.618  1.00  0.00           C
ATOM   2983 0C21 POPEE 154     103.626  23.881  33.068  1.00  0.00           C
ATOM   2985 1C21 POPEE 154     102.206  23.491  32.728  1.00  0.00           C
ATOM   2988 2C21 POPEE 154     101.286  23.471  33.968  1.00  0.00           C
ATOM   2991 3C21 POPEE 154     101.686  22.431  35.028  1.00  0.00           C
ATOM   2994 4C21 POPEE 154     100.866  22.541  36.318  1.00  0.00           C
ATOM   2997 5C21 POPEE 154     101.386  21.601  37.428  1.00  0.00           C
ATOM   3000 6C21 POPEE 154     100.886  21.981  38.828  1.00  0.00           C
ATOM   3003 7C21 POPEE 154     101.506  21.111  39.928  1.00  0.00           C
ATOM   3006 8C21 POPEE 154     101.456  21.751  41.318  1.00  0.00           C
ATOM   3010  C33 POPEE 154     115.496  23.851  26.738  1.00  0.00           C
ATOM   3013  C34 POPEE 154     115.626  24.351  28.178  1.00  0.00           C
ATOM   3016  C35 POPEE 154     116.446  25.641  28.308  1.00  0.00           C
ATOM   3019  C36 POPEE 154     116.646  26.031  29.778  1.00  0.00           C
ATOM   3022  C37 POPEE 154     117.646  27.161  30.018  1.00  0.00           C
ATOM   3025  C38 POPEE 154     117.746  27.531  31.498  1.00  0.00           C
ATOM   3028  C39 POPEE 154     118.556  28.801  31.778  1.00  0.00           C
ATOM   3031 0C31 POPEE 154     119.056  28.861  33.228  1.00  0.00           C
ATOM   3034 1C31 POPEE 154     119.586  30.241  33.648  1.00  0.00           C
ATOM   3037 2C31 POPEE 154     120.366  30.201  34.978  1.00  0.00           C
ATOM   3040 3C31 POPEE 154     119.586  29.551  36.138  1.00  0.00           C
ATOM   3043 4C31 POPEE 154     120.346  29.631  37.468  1.00  0.00           C
ATOM   3046 5C31 POPEE 154     119.506  29.141  38.648  1.00  0.00           C
ATOM   3049 6C31 POPEE 154     120.226  29.241  39.998  1.00  0.00           C
ATOM   3053  NH3 POPEF 155     100.056  93.211  23.658  1.00  0.00           N
ATOM   3057  C12 POPEF 155      98.656  93.181  23.098  1.00  0.00           C
ATOM   3060  C11 POPEF 155      97.666  93.951  23.998  1.00  0.00           C
ATOM   3063  P   POPEF 155      98.576  96.371  24.798  1.00  0.00           P
ATOM   3064  O13 POPEF 155      99.566  96.601  23.738  1.00  0.00           O
ATOM   3065  O14 POPEF 155      97.336  97.171  24.808  1.00  0.00           O
ATOM   3066  O11 POPEF 155      99.306  96.441  26.178  1.00  0.00           O
ATOM   3067  O12 POPEF 155      98.306  94.831  24.908  1.00  0.00           O
ATOM   3068  C1  POPEF 155      98.806  97.161  27.298  1.00  0.00           C
ATOM   3071  C2  POPEF 155      99.756  98.371  27.528  1.00  0.00           C
ATOM   3073  O21 POPEF 155     100.676  98.221  28.628  1.00  0.00           O
ATOM   3074  C21 POPEF 155     100.276  97.791  29.808  1.00  0.00           C
ATOM   3075  O22 POPEF 155      99.136  97.591  30.168  1.00  0.00           O
ATOM   3076  C22 POPEF 155     101.526  97.531  30.648  1.00  0.00           C
ATOM   3079  C3  POPEF 155      99.076  99.771  27.428  1.00  0.00           C
ATOM   3082  O31 POPEF 155      98.156 100.081  28.498  1.00  0.00           O
ATOM   3083  C31 POPEF 155      98.756 100.641  29.558  1.00  0.00           C
ATOM   3084  O32 POPEF 155      99.956 100.781  29.698  1.00  0.00           O
ATOM   3085  C32 POPEF 155      97.696 101.091  30.548  1.00  0.00           C
ATOM   3088  C23 POPEF 155     101.256  96.691  31.918  1.00  0.00           C
ATOM   3091  C24 POPEF 155     102.536  96.601  32.758  1.00  0.00           C
ATOM   3094  C25 POPEF 155     102.416  95.681  33.988  1.00  0.00           C
ATOM   3097  C26 POPEF 155     101.736  96.311  35.198  1.00  0.00           C
ATOM   3100  C27 POPEF 155     101.546  95.291  36.328  1.00  0.00           C
ATOM   3103  C28 POPEF 155     100.946  95.921  37.598  1.00  0.00           C
ATOM   3106  C29 POPEF 155     100.266  94.911  38.498  1.00  0.00           C
ATOM   3108 0C21 POPEF 155      99.756  95.181  39.708  1.00  0.00           C
ATOM   3110 1C21 POPEF 155      99.796  96.531  40.388  1.00  0.00           C
ATOM   3113 2C21 POPEF 155     100.976  96.651  41.368  1.00  0.00           C
ATOM   3116 3C21 POPEF 155     100.916  95.641  42.528  1.00  0.00           C
ATOM   3119 4C21 POPEF 155     101.886  95.981  43.668  1.00  0.00           C
ATOM   3122 5C21 POPEF 155     101.806  94.981  44.818  1.00  0.00           C
ATOM   3125 6C21 POPEF 155     102.066  95.611  46.198  1.00  0.00           C
ATOM   3128 7C21 POPEF 155     102.226  94.561  47.298  1.00  0.00           C
ATOM   3131 8C21 POPEF 155     102.316  95.161  48.698  1.00  0.00           C
ATOM   3135  C33 POPEF 155      98.356 101.491  31.878  1.00  0.00           C
ATOM   3138  C34 POPEF 155      97.406 102.261  32.788  1.00  0.00           C
ATOM   3141  C35 POPEF 155      98.106 102.711  34.078  1.00  0.00           C
ATOM   3144  C36 POPEF 155      97.746 104.141  34.488  1.00  0.00           C
ATOM   3147  C37 POPEF 155      98.596 104.621  35.668  1.00  0.00           C
ATOM   3150  C38 POPEF 155      98.526 106.131  35.908  1.00  0.00           C
ATOM   3153  C39 POPEF 155      97.156 106.611  36.408  1.00  0.00           C
ATOM   3156 0C31 POPEF 155      97.226 107.251  37.808  1.00  0.00           C
ATOM   3159 1C31 POPEF 155      95.916 107.951  38.188  1.00  0.00           C
ATOM   3162 2C31 POPEF 155      95.916 108.491  39.628  1.00  0.00           C
ATOM   3165 3C31 POPEF 155      95.196 109.831  39.778  1.00  0.00           C
ATOM   3168 4C31 POPEF 155      93.756 109.841  39.238  1.00  0.00           C
ATOM   3171 5C31 POPEF 155      93.086 111.201  39.388  1.00  0.00           C
ATOM   3174 6C31 POPEF 155      91.666 111.241  38.798  1.00  0.00           C
ATOM   3178  NH3 POPEG 156       9.676  36.551  17.368  1.00  0.00           N
ATOM   3182  C12 POPEG 156       9.256  37.961  17.678  1.00  0.00           C
ATOM   3185  C11 POPEG 156       9.216  38.261  19.218  1.00  0.00           C
ATOM   3188  P   POPEG 156      11.156  39.861  19.678  1.00  0.00           P
ATOM   3189  O13 POPEG 156      12.626  39.781  19.788  1.00  0.00           O
ATOM   3190  O14 POPEG 156      10.596  40.421  18.428  1.00  0.00           O
ATOM   3191  O11 POPEG 156      10.636  40.741  20.858  1.00  0.00           O
ATOM   3192  O12 POPEG 156      10.496  38.391  19.888  1.00  0.00           O
ATOM   3193  C1  POPEG 156      10.206  40.381  22.148  1.00  0.00           C
ATOM   3196  C2  POPEG 156      11.326  40.661  23.208  1.00  0.00           C
ATOM   3198  O21 POPEG 156      12.296  39.651  23.468  1.00  0.00           O
ATOM   3199  C21 POPEG 156      12.016  38.381  23.568  1.00  0.00           C
ATOM   3200  O22 POPEG 156      11.046  37.781  23.138  1.00  0.00           O
ATOM   3201  C22 POPEG 156      13.206  37.731  24.308  1.00  0.00           C
ATOM   3204  C3  POPEG 156      10.736  41.171  24.558  1.00  0.00           C
ATOM   3207  O31 POPEG 156      11.716  41.261  25.618  1.00  0.00           O
ATOM   3208  C31 POPEG 156      12.636  42.211  25.508  1.00  0.00           C
ATOM   3209  O32 POPEG 156      12.886  42.861  24.508  1.00  0.00           O
ATOM   3210  C32 POPEG 156      13.296  42.411  26.868  1.00  0.00           C
ATOM   3213  C23 POPEG 156      12.956  36.281  24.778  1.00  0.00           C
ATOM   3216  C24 POPEG 156      14.266  35.461  24.888  1.00  0.00           C
ATOM   3219  C25 POPEG 156      15.096  35.691  26.158  1.00  0.00           C
ATOM   3222  C26 POPEG 156      14.786  34.701  27.298  1.00  0.00           C
ATOM   3225  C27 POPEG 156      15.966  34.521  28.278  1.00  0.00           C
ATOM   3228  C28 POPEG 156      15.846  33.291  29.198  1.00  0.00           C
ATOM   3231  C29 POPEG 156      17.166  33.021  29.888  1.00  0.00           C
ATOM   3233 0C21 POPEG 156      17.386  32.211  30.938  1.00  0.00           C
ATOM   3235 1C21 POPEG 156      16.366  31.371  31.678  1.00  0.00           C
ATOM   3238 2C21 POPEG 156      17.076  30.521  32.748  1.00  0.00           C
ATOM   3241 3C21 POPEG 156      16.126  29.561  33.498  1.00  0.00           C
ATOM   3244 4C21 POPEG 156      16.766  28.871  34.708  1.00  0.00           C
ATOM   3247 5C21 POPEG 156      17.976  27.981  34.378  1.00  0.00           C
ATOM   3250 6C21 POPEG 156      18.626  27.381  35.628  1.00  0.00           C
ATOM   3253 7C21 POPEG 156      19.926  26.611  35.318  1.00  0.00           C
ATOM   3256 8C21 POPEG 156      20.536  25.911  36.538  1.00  0.00           C
ATOM   3260  C33 POPEG 156      14.236  41.281  27.348  1.00  0.00           C
ATOM   3263  C34 POPEG 156      13.546  40.071  28.018  1.00  0.00           C
ATOM   3266  C35 POPEG 156      13.106  40.261  29.488  1.00  0.00           C
ATOM   3269  C36 POPEG 156      14.246  40.421  30.508  1.00  0.00           C
ATOM   3272  C37 POPEG 156      13.766  40.791  31.928  1.00  0.00           C
ATOM   3275  C38 POPEG 156      14.946  41.081  32.888  1.00  0.00           C
ATOM   3278  C39 POPEG 156      14.516  41.511  34.298  1.00  0.00           C
ATOM   3281 0C31 POPEG 156      13.946  40.361  35.138  1.00  0.00           C
ATOM   3284 1C31 POPEG 156      13.766  40.751  36.618  1.00  0.00           C
ATOM   3287 2C31 POPEG 156      13.486  39.541  37.518  1.00  0.00           C
ATOM   3290 3C31 POPEG 156      13.276  39.901  38.998  1.00  0.00           C
ATOM   3293 4C31 POPEG 156      14.316  40.891  39.528  1.00  0.00           C
ATOM   3296 5C31 POPEG 156      14.326  41.001  41.048  1.00  0.00           C
ATOM   3299 6C31 POPEG 156      15.406  41.961  41.528  1.00  0.00           C
ATOM   3303  NH3 POPEH 157      16.966 126.601  14.358  1.00  0.00           N
ATOM   3307  C12 POPEH 157      15.526 126.251  14.658  1.00  0.00           C
ATOM   3310  C11 POPEH 157      14.606 127.421  14.268  1.00  0.00           C
ATOM   3313  P   POPEH 157      12.296 126.821  13.288  1.00  0.00           P
ATOM   3314  O13 POPEH 157      12.026 128.131  12.638  1.00  0.00           O
ATOM   3315  O14 POPEH 157      12.946 125.791  12.448  1.00  0.00           O
ATOM   3316  O11 POPEH 157      10.946 126.281  13.918  1.00  0.00           O
ATOM   3317  O12 POPEH 157      13.246 127.071  14.538  1.00  0.00           O
ATOM   3318  C1  POPEH 157      10.286 126.951  14.998  1.00  0.00           C
ATOM   3321  C2  POPEH 157       9.726 125.921  16.008  1.00  0.00           C
ATOM   3323  O21 POPEH 157       8.656 126.461  16.808  1.00  0.00           O
ATOM   3324  C21 POPEH 157       9.026 127.161  17.868  1.00  0.00           C
ATOM   3325  O22 POPEH 157       9.976 127.931  17.928  1.00  0.00           O
ATOM   3326  C22 POPEH 157       8.176 126.721  19.058  1.00  0.00           C
ATOM   3329  C3  POPEH 157      10.866 125.261  16.818  1.00  0.00           C
ATOM   3332  O31 POPEH 157      10.306 124.291  17.728  1.00  0.00           O
ATOM   3333  C31 POPEH 157      11.086 123.961  18.748  1.00  0.00           C
ATOM   3334  O32 POPEH 157      12.246 124.331  18.878  1.00  0.00           O
ATOM   3335  C32 POPEH 157      10.266 123.121  19.738  1.00  0.00           C
ATOM   3338  C23 POPEH 157       9.016 126.671  20.338  1.00  0.00           C
ATOM   3341  C24 POPEH 157       8.256 126.211  21.588  1.00  0.00           C
ATOM   3344  C25 POPEH 157       9.186 126.281  22.808  1.00  0.00           C
ATOM   3347  C26 POPEH 157       8.526 125.921  24.138  1.00  0.00           C
ATOM   3350  C27 POPEH 157       9.576 125.791  25.248  1.00  0.00           C
ATOM   3353  C28 POPEH 157       9.006 125.221  26.558  1.00  0.00           C
ATOM   3356  C29 POPEH 157      10.136 124.821  27.458  1.00  0.00           C
ATOM   3358 0C21 POPEH 157      10.036 124.441  28.748  1.00  0.00           C
ATOM   3360 1C21 POPEH 157       8.786 124.341  29.568  1.00  0.00           C
ATOM   3363 2C21 POPEH 157       8.866 125.151  30.888  1.00  0.00           C
ATOM   3366 3C21 POPEH 157       9.746 124.511  31.978  1.00  0.00           C
ATOM   3369 4C21 POPEH 157      11.186 125.031  32.028  1.00  0.00           C
ATOM   3372 5C21 POPEH 157      12.086 124.241  32.988  1.00  0.00           C
ATOM   3375 6C21 POPEH 157      11.696 124.391  34.468  1.00  0.00           C
ATOM   3378 7C21 POPEH 157      12.636 123.621  35.408  1.00  0.00           C
ATOM   3381 8C21 POPEH 157      12.326 123.831  36.888  1.00  0.00           C
ATOM   3385  C33 POPEH 157      11.016 122.791  21.048  1.00  0.00           C
ATOM   3388  C34 POPEH 157      10.086 122.381  22.218  1.00  0.00           C
ATOM   3391  C35 POPEH 157       9.006 121.351  21.848  1.00  0.00           C
ATOM   3394  C36 POPEH 157       8.346 120.711  23.078  1.00  0.00           C
ATOM   3397  C37 POPEH 157       7.126 119.851  22.698  1.00  0.00           C
ATOM   3400  C38 POPEH 157       6.406 119.191  23.888  1.00  0.00           C
ATOM   3403  C39 POPEH 157       7.276 118.261  24.738  1.00  0.00           C
ATOM   3406 0C31 POPEH 157       8.006 117.191  23.908  1.00  0.00           C
ATOM   3409 1C31 POPEH 157       8.696 116.121  24.758  1.00  0.00           C
ATOM   3412 2C31 POPEH 157       9.476 115.121  23.888  1.00  0.00           C
ATOM   3415 3C31 POPEH 157       9.796 113.791  24.598  1.00  0.00           C
ATOM   3418 4C31 POPEH 157      10.596 113.951  25.888  1.00  0.00           C
ATOM   3421 5C31 POPEH 157      10.956 112.601  26.518  1.00  0.00           C
ATOM   3424 6C31 POPEH 157      11.886 112.711  27.718  1.00  0.00           C
ATOM   3428  NH3 POPEI 158      91.166  80.701  27.968  1.00  0.00           N
ATOM   3432  C12 POPEI 158      91.206  79.201  27.938  1.00  0.00           C
ATOM   3435  C11 POPEI 158      92.506  78.681  27.328  1.00  0.00           C
ATOM   3438  P   POPEI 158      92.656  76.541  28.788  1.00  0.00           P
ATOM   3439  O13 POPEI 158      91.316  76.321  29.368  1.00  0.00           O
ATOM   3440  O14 POPEI 158      93.566  75.391  28.768  1.00  0.00           O
ATOM   3441  O11 POPEI 158      93.226  77.651  29.788  1.00  0.00           O
ATOM   3442  O12 POPEI 158      92.566  77.261  27.378  1.00  0.00           O
ATOM   3443  C1  POPEI 158      94.286  77.241  30.678  1.00  0.00           C
ATOM   3446  C2  POPEI 158      93.786  76.241  31.768  1.00  0.00           C
ATOM   3448  O21 POPEI 158      93.426  76.951  32.978  1.00  0.00           O
ATOM   3449  C21 POPEI 158      94.436  77.321  33.768  1.00  0.00           C
ATOM   3450  O22 POPEI 158      95.616  77.311  33.478  1.00  0.00           O
ATOM   3451  C22 POPEI 158      93.866  77.791  35.108  1.00  0.00           C
ATOM   3454  C3  POPEI 158      94.716  75.001  31.918  1.00  0.00           C
ATOM   3457  O31 POPEI 158      93.986  73.901  32.478  1.00  0.00           O
ATOM   3458  C31 POPEI 158      94.056  73.781  33.788  1.00  0.00           C
ATOM   3459  O32 POPEI 158      94.826  74.391  34.518  1.00  0.00           O
ATOM   3460  C32 POPEI 158      92.996  72.821  34.288  1.00  0.00           C
ATOM   3463  C23 POPEI 158      94.926  78.501  35.998  1.00  0.00           C
ATOM   3466  C24 POPEI 158      94.316  79.081  37.278  1.00  0.00           C
ATOM   3469  C25 POPEI 158      95.306  79.891  38.148  1.00  0.00           C
ATOM   3472  C26 POPEI 158      95.846  79.131  39.378  1.00  0.00           C
ATOM   3475  C27 POPEI 158      96.696  80.041  40.288  1.00  0.00           C
ATOM   3478  C28 POPEI 158      96.786  79.601  41.768  1.00  0.00           C
ATOM   3481  C29 POPEI 158      97.766  78.501  42.108  1.00  0.00           C
ATOM   3483 0C21 POPEI 158      97.656  77.611  43.118  1.00  0.00           C
ATOM   3485 1C21 POPEI 158      96.526  77.501  44.118  1.00  0.00           C
ATOM   3488 2C21 POPEI 158      95.916  76.091  44.198  1.00  0.00           C
ATOM   3491 3C21 POPEI 158      94.666  76.011  45.098  1.00  0.00           C
ATOM   3494 4C21 POPEI 158      94.036  74.601  45.088  1.00  0.00           C
ATOM   3497 5C21 POPEI 158      92.566  74.561  45.528  1.00  0.00           C
ATOM   3500 6C21 POPEI 158      92.346  74.921  46.998  1.00  0.00           C
ATOM   3503 7C21 POPEI 158      90.886  74.681  47.438  1.00  0.00           C
ATOM   3506 8C21 POPEI 158      90.636  74.941  48.918  1.00  0.00           C
ATOM   3510  C33 POPEI 158      92.196  73.461  35.448  1.00  0.00           C
ATOM   3513  C34 POPEI 158      91.206  74.541  34.998  1.00  0.00           C
ATOM   3516  C35 POPEI 158      90.276  75.021  36.138  1.00  0.00           C
ATOM   3519  C36 POPEI 158      90.896  76.091  37.048  1.00  0.00           C
ATOM   3522  C37 POPEI 158      89.976  76.441  38.238  1.00  0.00           C
ATOM   3525  C38 POPEI 158      90.486  77.661  39.028  1.00  0.00           C
ATOM   3528  C39 POPEI 158      89.676  77.951  40.298  1.00  0.00           C
ATOM   3531 0C31 POPEI 158      88.446  78.841  40.088  1.00  0.00           C
ATOM   3534 1C31 POPEI 158      87.796  79.231  41.438  1.00  0.00           C
ATOM   3537 2C31 POPEI 158      86.586  80.171  41.308  1.00  0.00           C
ATOM   3540 3C31 POPEI 158      86.936  81.601  40.868  1.00  0.00           C
ATOM   3543 4C31 POPEI 158      87.546  82.471  41.978  1.00  0.00           C
ATOM   3546 5C31 POPEI 158      88.146  83.771  41.418  1.00  0.00           C
ATOM   3549 6C31 POPEI 158      88.536  84.801  42.478  1.00  0.00           C
ATOM   3553  NH3 POPEJ 159      67.516  68.341  62.468  1.00  0.00           N
ATOM   3557  C12 POPEJ 159      66.396  67.671  63.208  1.00  0.00           C
ATOM   3560  C11 POPEJ 159      65.396  68.671  63.818  1.00  0.00           C
ATOM   3563  P   POPEJ 159      62.836  68.291  64.188  1.00  0.00           P
ATOM   3564  O13 POPEJ 159      61.976  67.211  64.718  1.00  0.00           O
ATOM   3565  O14 POPEJ 159      62.626  69.701  64.638  1.00  0.00           O
ATOM   3566  O11 POPEJ 159      62.866  68.221  62.608  1.00  0.00           O
ATOM   3567  O12 POPEJ 159      64.356  67.981  64.528  1.00  0.00           O
ATOM   3568  C1  POPEJ 159      61.996  68.951  61.738  1.00  0.00           C
ATOM   3571  C2  POPEJ 159      61.096  68.001  60.868  1.00  0.00           C
ATOM   3573  O21 POPEJ 159      60.786  68.531  59.568  1.00  0.00           O
ATOM   3574  C21 POPEJ 159      60.306  69.761  59.458  1.00  0.00           C
ATOM   3575  O22 POPEJ 159      60.076  70.551  60.358  1.00  0.00           O
ATOM   3576  C22 POPEJ 159      60.076  70.061  57.968  1.00  0.00           C
ATOM   3579  C3  POPEJ 159      59.806  67.521  61.608  1.00  0.00           C
ATOM   3582  O31 POPEJ 159      59.116  66.441  60.938  1.00  0.00           O
ATOM   3583  C31 POPEJ 159      58.066  66.801  60.208  1.00  0.00           C
ATOM   3584  O32 POPEJ 159      57.686  67.951  60.038  1.00  0.00           O
ATOM   3585  C32 POPEJ 159      57.316  65.581  59.698  1.00  0.00           C
ATOM   3588  C23 POPEJ 159      60.366  71.521  57.548  1.00  0.00           C
ATOM   3591  C24 POPEJ 159      61.856  71.851  57.408  1.00  0.00           C
ATOM   3594  C25 POPEJ 159      62.146  73.341  57.138  1.00  0.00           C
ATOM   3597  C26 POPEJ 159      61.376  73.941  55.948  1.00  0.00           C
ATOM   3600  C27 POPEJ 159      61.806  75.391  55.648  1.00  0.00           C
ATOM   3603  C28 POPEJ 159      61.026  76.051  54.508  1.00  0.00           C
ATOM   3606  C29 POPEJ 159      59.566  76.181  54.848  1.00  0.00           C
ATOM   3608 0C21 POPEJ 159      58.906  77.311  55.158  1.00  0.00           C
ATOM   3610 1C21 POPEJ 159      59.486  78.701  55.198  1.00  0.00           C
ATOM   3613 2C21 POPEJ 159      58.376  79.761  55.398  1.00  0.00           C
ATOM   3616 3C21 POPEJ 159      57.456  79.931  54.168  1.00  0.00           C
ATOM   3619 4C21 POPEJ 159      56.116  80.611  54.478  1.00  0.00           C
ATOM   3622 5C21 POPEJ 159      56.216  81.941  55.228  1.00  0.00           C
ATOM   3625 6C21 POPEJ 159      56.946  83.061  54.488  1.00  0.00           C
ATOM   3628 7C21 POPEJ 159      56.706  84.411  55.188  1.00  0.00           C
ATOM   3631 8C21 POPEJ 159      57.426  85.601  54.548  1.00  0.00           C
ATOM   3635  C33 POPEJ 159      57.816  65.091  58.318  1.00  0.00           C
ATOM   3638  C34 POPEJ 159      58.906  64.031  58.458  1.00  0.00           C
ATOM   3641  C35 POPEJ 159      59.566  63.631  57.118  1.00  0.00           C
ATOM   3644  C36 POPEJ 159      58.576  63.491  55.958  1.00  0.00           C
ATOM   3647  C37 POPEJ 159      59.206  62.961  54.668  1.00  0.00           C
ATOM   3650  C38 POPEJ 159      58.276  63.111  53.448  1.00  0.00           C
ATOM   3653  C39 POPEJ 159      58.146  64.551  52.928  1.00  0.00           C
ATOM   3656 0C31 POPEJ 159      56.956  64.751  51.988  1.00  0.00           C
ATOM   3659 1C31 POPEJ 159      56.776  66.221  51.578  1.00  0.00           C
ATOM   3662 2C31 POPEJ 159      55.376  66.531  50.998  1.00  0.00           C
ATOM   3665 3C31 POPEJ 159      55.216  66.181  49.518  1.00  0.00           C
ATOM   3668 4C31 POPEJ 159      55.806  67.251  48.578  1.00  0.00           C
ATOM   3671 5C31 POPEJ 159      55.566  66.941  47.098  1.00  0.00           C
ATOM   3674 6C31 POPEJ 159      56.046  68.051  46.148  1.00  0.00           C
ATOM   3678  NH3 POPEK 160      15.316  50.171  20.288  1.00  0.00           N
ATOM   3682  C12 POPEK 160      13.816  50.191  20.118  1.00  0.00           C
ATOM   3685  C11 POPEK 160      13.286  48.791  19.768  1.00  0.00           C
ATOM   3688  P   POPEK 160      10.856  48.841  20.768  1.00  0.00           P
ATOM   3689  O13 POPEK 160      10.816  50.201  21.338  1.00  0.00           O
ATOM   3690  O14 POPEK 160       9.566  48.191  20.458  1.00  0.00           O
ATOM   3691  O11 POPEK 160      11.606  47.901  21.788  1.00  0.00           O
ATOM   3692  O12 POPEK 160      11.876  48.811  19.538  1.00  0.00           O
ATOM   3693  C1  POPEK 160      12.286  48.371  22.948  1.00  0.00           C
ATOM   3696  C2  POPEK 160      11.336  48.451  24.168  1.00  0.00           C
ATOM   3698  O21 POPEK 160      12.096  48.311  25.378  1.00  0.00           O
ATOM   3699  C21 POPEK 160      12.856  49.361  25.648  1.00  0.00           C
ATOM   3700  O22 POPEK 160      12.846  50.401  25.018  1.00  0.00           O
ATOM   3701  C22 POPEK 160      13.686  49.021  26.868  1.00  0.00           C
ATOM   3704  C3  POPEK 160      10.256  47.331  24.138  1.00  0.00           C
ATOM   3707  O31 POPEK 160       9.456  47.321  25.328  1.00  0.00           O
ATOM   3708  C31 POPEK 160       9.756  46.371  26.208  1.00  0.00           C
ATOM   3709  O32 POPEK 160      10.666  45.561  26.118  1.00  0.00           O
ATOM   3710  C32 POPEK 160       8.766  46.441  27.358  1.00  0.00           C
ATOM   3713  C23 POPEK 160      14.316  50.291  27.478  1.00  0.00           C
ATOM   3716  C24 POPEK 160      15.066  50.021  28.778  1.00  0.00           C
ATOM   3719  C25 POPEK 160      14.176  49.451  29.878  1.00  0.00           C
ATOM   3722  C26 POPEK 160      14.576  48.041  30.318  1.00  0.00           C
ATOM   3725  C27 POPEK 160      13.516  47.411  31.238  1.00  0.00           C
ATOM   3728  C28 POPEK 160      13.926  46.021  31.738  1.00  0.00           C
ATOM   3731  C29 POPEK 160      12.706  45.231  32.148  1.00  0.00           C
ATOM   3733 0C21 POPEK 160      12.356  44.911  33.398  1.00  0.00           C
ATOM   3735 1C21 POPEK 160      13.126  45.271  34.638  1.00  0.00           C
ATOM   3738 2C21 POPEK 160      12.456  44.621  35.858  1.00  0.00           C
ATOM   3741 3C21 POPEK 160      13.266  44.841  37.138  1.00  0.00           C
ATOM   3744 4C21 POPEK 160      12.506  44.411  38.388  1.00  0.00           C
ATOM   3747 5C21 POPEK 160      11.366  45.371  38.748  1.00  0.00           C
ATOM   3750 6C21 POPEK 160      10.746  45.051  40.118  1.00  0.00           C
ATOM   3753 7C21 POPEK 160       9.666  46.041  40.538  1.00  0.00           C
ATOM   3756 8C21 POPEK 160       9.156  45.781  41.958  1.00  0.00           C
ATOM   3760  C33 POPEK 160       8.786  45.121  28.118  1.00  0.00           C
ATOM   3763  C34 POPEK 160       7.776  45.051  29.258  1.00  0.00           C
ATOM   3766  C35 POPEK 160       7.986  46.081  30.378  1.00  0.00           C
ATOM   3769  C36 POPEK 160       9.346  46.011  31.068  1.00  0.00           C
ATOM   3772  C37 POPEK 160       9.496  47.021  32.208  1.00  0.00           C
ATOM   3775  C38 POPEK 160       8.706  46.711  33.488  1.00  0.00           C
ATOM   3778  C39 POPEK 160       9.316  47.401  34.728  1.00  0.00           C
ATOM   3781 0C31 POPEK 160       9.666  48.891  34.538  1.00  0.00           C
ATOM   3784 1C31 POPEK 160      10.616  49.441  35.618  1.00  0.00           C
ATOM   3787 2C31 POPEK 160      11.166  50.821  35.238  1.00  0.00           C
ATOM   3790 3C31 POPEK 160      12.236  51.371  36.188  1.00  0.00           C
ATOM   3793 4C31 POPEK 160      13.566  50.601  36.138  1.00  0.00           C
ATOM   3796 5C31 POPEK 160      14.716  51.371  36.818  1.00  0.00           C
ATOM   3799 6C31 POPEK 160      16.086  50.721  36.608  1.00  0.00           C
ATOM   3803  NH3 POPEL 161      19.906  94.331  22.268  1.00  0.00           N
ATOM   3807  C12 POPEL 161      21.066  94.851  21.458  1.00  0.00           C
ATOM   3810  C11 POPEL 161      22.196  95.391  22.358  1.00  0.00           C
ATOM   3813  P   POPEL 161      22.866  97.921  21.928  1.00  0.00           P
ATOM   3814  O13 POPEL 161      23.966  98.681  21.278  1.00  0.00           O
ATOM   3815  O14 POPEL 161      21.476  98.321  21.648  1.00  0.00           O
ATOM   3816  O11 POPEL 161      23.036  98.031  23.498  1.00  0.00           O
ATOM   3817  O12 POPEL 161      22.966  96.361  21.638  1.00  0.00           O
ATOM   3818  C1  POPEL 161      22.486  99.231  24.078  1.00  0.00           C
ATOM   3821  C2  POPEL 161      22.646  99.211  25.608  1.00  0.00           C
ATOM   3823  O21 POPEL 161      21.876 100.291  26.168  1.00  0.00           O
ATOM   3824  C21 POPEL 161      22.466 101.241  26.858  1.00  0.00           C
ATOM   3825  O22 POPEL 161      23.616 101.621  26.748  1.00  0.00           O
ATOM   3826  C22 POPEL 161      21.456 101.791  27.878  1.00  0.00           C
ATOM   3829  C3  POPEL 161      24.156  99.021  26.008  1.00  0.00           C
ATOM   3832  O31 POPEL 161      24.236  98.891  27.428  1.00  0.00           O
ATOM   3833  C31 POPEL 161      25.286  99.381  28.038  1.00  0.00           C
ATOM   3834  O32 POPEL 161      26.356  99.681  27.528  1.00  0.00           O
ATOM   3835  C32 POPEL 161      24.886  99.501  29.508  1.00  0.00           C
ATOM   3838  C23 POPEL 161      22.156 102.701  28.908  1.00  0.00           C
ATOM   3841  C24 POPEL 161      21.296 102.931  30.148  1.00  0.00           C
ATOM   3844  C25 POPEL 161      22.116 103.561  31.278  1.00  0.00           C
ATOM   3847  C26 POPEL 161      21.366 103.651  32.608  1.00  0.00           C
ATOM   3850  C27 POPEL 161      22.346 103.921  33.768  1.00  0.00           C
ATOM   3853  C28 POPEL 161      21.656 104.291  35.088  1.00  0.00           C
ATOM   3856  C29 POPEL 161      20.996 105.641  34.998  1.00  0.00           C
ATOM   3858 0C21 POPEL 161      20.356 106.271  35.998  1.00  0.00           C
ATOM   3860 1C21 POPEL 161      20.176 105.741  37.388  1.00  0.00           C
ATOM   3863 2C21 POPEL 161      18.746 105.261  37.638  1.00  0.00           C
ATOM   3866 3C21 POPEL 161      18.616 104.581  39.008  1.00  0.00           C
ATOM   3869 4C21 POPEL 161      17.186 104.131  39.328  1.00  0.00           C
ATOM   3872 5C21 POPEL 161      17.036 103.521  40.728  1.00  0.00           C
ATOM   3875 6C21 POPEL 161      17.876 102.251  40.918  1.00  0.00           C
ATOM   3878 7C21 POPEL 161      17.706 101.611  42.298  1.00  0.00           C
ATOM   3881 8C21 POPEL 161      18.666 100.441  42.538  1.00  0.00           C
ATOM   3885  C33 POPEL 161      25.806 100.391  30.358  1.00  0.00           C
ATOM   3888  C34 POPEL 161      25.286 100.531  31.788  1.00  0.00           C
ATOM   3891  C35 POPEL 161      26.426 100.781  32.778  1.00  0.00           C
ATOM   3894  C36 POPEL 161      25.966 101.201  34.168  1.00  0.00           C
ATOM   3897  C37 POPEL 161      27.176 101.361  35.098  1.00  0.00           C
ATOM   3900  C38 POPEL 161      26.826 101.761  36.538  1.00  0.00           C
ATOM   3903  C39 POPEL 161      26.166 103.131  36.648  1.00  0.00           C
ATOM   3906 0C31 POPEL 161      26.216 103.681  38.078  1.00  0.00           C
ATOM   3909 1C31 POPEL 161      25.436 104.991  38.198  1.00  0.00           C
ATOM   3912 2C31 POPEL 161      25.586 105.701  39.558  1.00  0.00           C
ATOM   3915 3C31 POPEL 161      26.896 106.501  39.718  1.00  0.00           C
ATOM   3918 4C31 POPEL 161      27.026 107.651  38.718  1.00  0.00           C
ATOM   3921 5C31 POPEL 161      28.206 108.581  38.998  1.00  0.00           C
ATOM   3924 6C31 POPEL 161      28.326 109.701  37.958  1.00  0.00           C
ATOM   3928  NH3 POPEM 162     112.516  39.421  22.628  1.00  0.00           N
ATOM   3932  C12 POPEM 162     112.096  38.801  21.328  1.00  0.00           C
ATOM   3935  C11 POPEM 162     113.326  38.231  20.608  1.00  0.00           C
ATOM   3938  P   POPEM 162     114.016  36.011  21.798  1.00  0.00           P
ATOM   3939  O13 POPEM 162     113.966  35.351  20.478  1.00  0.00           O
ATOM   3940  O14 POPEM 162     115.026  35.601  22.798  1.00  0.00           O
ATOM   3941  O11 POPEM 162     112.586  35.941  22.498  1.00  0.00           O
ATOM   3942  O12 POPEM 162     114.176  37.571  21.538  1.00  0.00           O
ATOM   3943  C1  POPEM 162     112.026  34.651  22.818  1.00  0.00           C
ATOM   3946  C2  POPEM 162     111.976  34.301  24.348  1.00  0.00           C
ATOM   3948  O21 POPEM 162     113.106  33.471  24.708  1.00  0.00           O
ATOM   3949  C21 POPEM 162     113.466  33.531  25.978  1.00  0.00           C
ATOM   3950  O22 POPEM 162     112.916  34.191  26.848  1.00  0.00           O
ATOM   3951  C22 POPEM 162     114.636  32.561  26.238  1.00  0.00           C
ATOM   3954  C3  POPEM 162     110.606  33.591  24.658  1.00  0.00           C
ATOM   3957  O31 POPEM 162     110.566  32.901  25.918  1.00  0.00           O
ATOM   3958  C31 POPEM 162     109.386  32.841  26.518  1.00  0.00           C
ATOM   3959  O32 POPEM 162     108.306  33.141  26.038  1.00  0.00           O
ATOM   3960  C32 POPEM 162     109.646  32.401  27.938  1.00  0.00           C
ATOM   3963  C23 POPEM 162     115.076  32.471  27.728  1.00  0.00           C
ATOM   3966  C24 POPEM 162     115.746  31.121  28.058  1.00  0.00           C
ATOM   3969  C25 POPEM 162     115.896  30.831  29.558  1.00  0.00           C
ATOM   3972  C26 POPEM 162     114.536  30.791  30.268  1.00  0.00           C
ATOM   3975  C27 POPEM 162     114.436  29.871  31.488  1.00  0.00           C
ATOM   3978  C28 POPEM 162     112.976  29.761  31.988  1.00  0.00           C
ATOM   3981  C29 POPEM 162     112.616  28.741  33.038  1.00  0.00           C
ATOM   3983 0C21 POPEM 162     113.366  28.231  34.038  1.00  0.00           C
ATOM   3985 1C21 POPEM 162     114.796  28.571  34.378  1.00  0.00           C
ATOM   3988 2C21 POPEM 162     115.446  27.571  35.348  1.00  0.00           C
ATOM   3991 3C21 POPEM 162     114.846  27.581  36.758  1.00  0.00           C
ATOM   3994 4C21 POPEM 162     115.626  26.701  37.758  1.00  0.00           C
ATOM   3997 5C21 POPEM 162     115.856  25.241  37.308  1.00  0.00           C
ATOM   4000 6C21 POPEM 162     116.536  24.381  38.388  1.00  0.00           C
ATOM   4003 7C21 POPEM 162     117.206  23.121  37.828  1.00  0.00           C
ATOM   4006 8C21 POPEM 162     117.926  22.301  38.898  1.00  0.00           C
ATOM   4010  C33 POPEM 162     108.436  32.171  28.868  1.00  0.00           C
ATOM   4013  C34 POPEM 162     108.956  31.701  30.238  1.00  0.00           C
ATOM   4016  C35 POPEM 162     107.866  31.291  31.238  1.00  0.00           C
ATOM   4019  C36 POPEM 162     108.476  30.911  32.598  1.00  0.00           C
ATOM   4022  C37 POPEM 162     107.526  30.081  33.478  1.00  0.00           C
ATOM   4025  C38 POPEM 162     107.916  30.081  34.968  1.00  0.00           C
ATOM   4028  C39 POPEM 162     109.366  29.661  35.238  1.00  0.00           C
ATOM   4031 0C31 POPEM 162     109.756  29.751  36.718  1.00  0.00           C
ATOM   4034 1C31 POPEM 162     111.276  29.851  36.898  1.00  0.00           C
ATOM   4037 2C31 POPEM 162     111.756  29.701  38.348  1.00  0.00           C
ATOM   4040 3C31 POPEM 162     111.556  30.971  39.188  1.00  0.00           C
ATOM   4043 4C31 POPEM 162     112.216  30.841  40.568  1.00  0.00           C
ATOM   4046 5C31 POPEM 162     112.006  32.091  41.438  1.00  0.00           C
ATOM   4049 6C31 POPEM 162     112.676  31.991  42.808  1.00  0.00           C
ATOM   4053  NH3 POPEN 163      62.476  99.201  65.338  1.00  0.00           N
ATOM   4057  C12 POPEN 163      62.976 100.011  66.488  1.00  0.00           C
ATOM   4060  C11 POPEN 163      63.466 101.401  66.058  1.00  0.00           C
ATOM   4063  P   POPEN 163      65.656 101.741  67.448  1.00  0.00           P
ATOM   4064  O13 POPEN 163      65.836 101.491  68.898  1.00  0.00           O
ATOM   4065  O14 POPEN 163      66.146 100.671  66.558  1.00  0.00           O
ATOM   4066  O11 POPEN 163      66.336 103.101  67.088  1.00  0.00           O
ATOM   4067  O12 POPEN 163      64.136 102.021  67.158  1.00  0.00           O
ATOM   4068  C1  POPEN 163      66.806 103.351  65.748  1.00  0.00           C
ATOM   4071  C2  POPEN 163      65.726 104.031  64.878  1.00  0.00           C
ATOM   4073  O21 POPEN 163      66.126 104.001  63.488  1.00  0.00           O
ATOM   4074  C21 POPEN 163      65.406 103.241  62.688  1.00  0.00           C
ATOM   4075  O22 POPEN 163      64.706 102.301  63.028  1.00  0.00           O
ATOM   4076  C22 POPEN 163      65.576 103.741  61.248  1.00  0.00           C
ATOM   4079  C3  POPEN 163      65.486 105.501  65.298  1.00  0.00           C
ATOM   4082  O31 POPEN 163      66.516 106.391  64.798  1.00  0.00           O
ATOM   4083  C31 POPEN 163      66.256 106.851  63.578  1.00  0.00           C
ATOM   4084  O32 POPEN 163      65.196 106.731  62.978  1.00  0.00           O
ATOM   4085  C32 POPEN 163      67.496 107.441  62.918  1.00  0.00           C
ATOM   4088  C23 POPEN 163      64.566 103.171  60.228  1.00  0.00           C
ATOM   4091  C24 POPEN 163      64.076 104.281  59.288  1.00  0.00           C
ATOM   4094  C25 POPEN 163      63.306 103.771  58.068  1.00  0.00           C
ATOM   4097  C26 POPEN 163      62.546 104.901  57.368  1.00  0.00           C
ATOM   4100  C27 POPEN 163      61.486 104.401  56.388  1.00  0.00           C
ATOM   4103  C28 POPEN 163      60.606 105.531  55.798  1.00  0.00           C
ATOM   4106  C29 POPEN 163      61.386 106.441  54.878  1.00  0.00           C
ATOM   4108 0C21 POPEN 163      61.316 106.411  53.538  1.00  0.00           C
ATOM   4110 1C21 POPEN 163      60.456 105.441  52.758  1.00  0.00           C
ATOM   4113 2C21 POPEN 163      60.736 105.441  51.248  1.00  0.00           C
ATOM   4116 3C21 POPEN 163      62.126 104.901  50.878  1.00  0.00           C
ATOM   4119 4C21 POPEN 163      62.236 104.601  49.388  1.00  0.00           C
ATOM   4122 5C21 POPEN 163      63.566 103.941  48.988  1.00  0.00           C
ATOM   4125 6C21 POPEN 163      63.686 103.681  47.478  1.00  0.00           C
ATOM   4128 7C21 POPEN 163      62.476 102.921  46.898  1.00  0.00           C
ATOM   4131 8C21 POPEN 163      62.636 102.551  45.418  1.00  0.00           C
ATOM   4135  C33 POPEN 163      68.346 106.331  62.278  1.00  0.00           C
ATOM   4138  C34 POPEN 163      69.296 106.861  61.188  1.00  0.00           C
ATOM   4141  C35 POPEN 163      68.626 107.121  59.828  1.00  0.00           C
ATOM   4144  C36 POPEN 163      68.306 105.831  59.068  1.00  0.00           C
ATOM   4147  C37 POPEN 163      67.766 106.091  57.648  1.00  0.00           C
ATOM   4150  C38 POPEN 163      67.256 104.821  56.958  1.00  0.00           C
ATOM   4153  C39 POPEN 163      68.326 103.771  56.618  1.00  0.00           C
ATOM   4156 0C31 POPEN 163      69.366 104.271  55.608  1.00  0.00           C
ATOM   4159 1C31 POPEN 163      70.176 103.141  54.958  1.00  0.00           C
ATOM   4162 2C31 POPEN 163      71.236 103.691  53.998  1.00  0.00           C
ATOM   4165 3C31 POPEN 163      72.106 102.611  53.348  1.00  0.00           C
ATOM   4168 4C31 POPEN 163      73.316 103.201  52.628  1.00  0.00           C
ATOM   4171 5C31 POPEN 163      74.396 102.171  52.298  1.00  0.00           C
ATOM   4174 6C31 POPEN 163      75.646 102.801  51.698  1.00  0.00           C
ATOM   4178  NH3 POPEO 164      91.556  16.721  63.138  1.00  0.00           N
ATOM   4182  C12 POPEO 164      91.196  18.021  63.808  1.00  0.00           C
ATOM   4185  C11 POPEO 164      91.926  19.231  63.178  1.00  0.00           C
ATOM   4188  P   POPEO 164      92.436  21.731  64.008  1.00  0.00           P
ATOM   4189  O13 POPEO 164      91.466  22.741  63.518  1.00  0.00           O
ATOM   4190  O14 POPEO 164      93.026  21.981  65.338  1.00  0.00           O
ATOM   4191  O11 POPEO 164      93.606  21.531  62.948  1.00  0.00           O
ATOM   4192  O12 POPEO 164      91.746  20.331  64.058  1.00  0.00           O
ATOM   4193  C1  POPEO 164      93.406  22.131  61.658  1.00  0.00           C
ATOM   4196  C2  POPEO 164      94.446  21.621  60.618  1.00  0.00           C
ATOM   4198  O21 POPEO 164      94.456  22.491  59.478  1.00  0.00           O
ATOM   4199  C21 POPEO 164      93.416  22.491  58.658  1.00  0.00           C
ATOM   4200  O22 POPEO 164      92.376  21.881  58.798  1.00  0.00           O
ATOM   4201  C22 POPEO 164      93.756  23.421  57.488  1.00  0.00           C
ATOM   4204  C3  POPEO 164      94.256  20.121  60.218  1.00  0.00           C
ATOM   4207  O31 POPEO 164      94.816  19.851  58.918  1.00  0.00           O
ATOM   4208  C31 POPEO 164      96.136  19.721  58.878  1.00  0.00           C
ATOM   4209  O32 POPEO 164      96.876  19.651  59.838  1.00  0.00           O
ATOM   4210  C32 POPEO 164      96.556  19.621  57.408  1.00  0.00           C
ATOM   4213  C23 POPEO 164      93.606  22.731  56.108  1.00  0.00           C
ATOM   4216  C24 POPEO 164      94.176  23.571  54.958  1.00  0.00           C
ATOM   4219  C25 POPEO 164      93.436  24.901  54.708  1.00  0.00           C
ATOM   4222  C26 POPEO 164      94.146  25.741  53.638  1.00  0.00           C
ATOM   4225  C27 POPEO 164      93.496  27.091  53.328  1.00  0.00           C
ATOM   4228  C28 POPEO 164      94.426  27.961  52.448  1.00  0.00           C
ATOM   4231  C29 POPEO 164      93.786  29.141  51.778  1.00  0.00           C
ATOM   4233 0C21 POPEO 164      94.066  30.451  51.958  1.00  0.00           C
ATOM   4235 1C21 POPEO 164      95.066  31.081  52.888  1.00  0.00           C
ATOM   4238 2C21 POPEO 164      96.166  31.841  52.118  1.00  0.00           C
ATOM   4241 3C21 POPEO 164      95.696  33.091  51.368  1.00  0.00           C
ATOM   4244 4C21 POPEO 164      96.706  33.571  50.308  1.00  0.00           C
ATOM   4247 5C21 POPEO 164      98.036  34.031  50.908  1.00  0.00           C
ATOM   4250 6C21 POPEO 164      99.106  34.231  49.828  1.00  0.00           C
ATOM   4253 7C21 POPEO 164     100.466  34.651  50.398  1.00  0.00           C
ATOM   4256 8C21 POPEO 164     101.536  34.791  49.308  1.00  0.00           C
ATOM   4260  C33 POPEO 164      97.806  20.481  57.098  1.00  0.00           C
ATOM   4263  C34 POPEO 164      98.346  20.281  55.678  1.00  0.00           C
ATOM   4266  C35 POPEO 164      97.416  20.831  54.588  1.00  0.00           C
ATOM   4269  C36 POPEO 164      97.756  20.321  53.168  1.00  0.00           C
ATOM   4272  C37 POPEO 164      96.836  20.941  52.108  1.00  0.00           C
ATOM   4275  C38 POPEO 164      96.956  20.281  50.718  1.00  0.00           C
ATOM   4278  C39 POPEO 164      95.876  20.741  49.738  1.00  0.00           C
ATOM   4281 0C31 POPEO 164      95.836  22.251  49.448  1.00  0.00           C
ATOM   4284 1C31 POPEO 164      94.616  22.641  48.598  1.00  0.00           C
ATOM   4287 2C31 POPEO 164      94.536  24.151  48.288  1.00  0.00           C
ATOM   4290 3C31 POPEO 164      95.716  24.701  47.468  1.00  0.00           C
ATOM   4293 4C31 POPEO 164      95.876  24.051  46.088  1.00  0.00           C
ATOM   4296 5C31 POPEO 164      97.146  24.531  45.358  1.00  0.00           C
ATOM   4299 6C31 POPEO 164      97.376  23.821  44.028  1.00  0.00           C
ATOM   4303  NH3 POPEP 165      55.096  83.871  26.468  1.00  0.00           N
ATOM   4307  C12 POPEP 165      54.656  83.351  25.138  1.00  0.00           C
ATOM   4310  C11 POPEP 165      53.136  83.021  25.088  1.00  0.00           C
ATOM   4313  P   POPEP 165      53.086  80.481  24.568  1.00  0.00           P
ATOM   4314  O13 POPEP 165      51.806  79.791  24.268  1.00  0.00           O
ATOM   4315  O14 POPEP 165      53.946  81.011  23.478  1.00  0.00           O
ATOM   4316  O11 POPEP 165      53.986  79.471  25.418  1.00  0.00           O
ATOM   4317  O12 POPEP 165      52.826  81.701  25.568  1.00  0.00           O
ATOM   4318  C1  POPEP 165      53.436  78.881  26.598  1.00  0.00           C
ATOM   4321  C2  POPEP 165      54.106  79.381  27.908  1.00  0.00           C
ATOM   4323  O21 POPEP 165      54.136  80.811  27.888  1.00  0.00           O
ATOM   4324  C21 POPEP 165      54.006  81.591  28.968  1.00  0.00           C
ATOM   4325  O22 POPEP 165      54.206  82.791  28.908  1.00  0.00           O
ATOM   4326  C22 POPEP 165      53.626  80.871  30.288  1.00  0.00           C
ATOM   4329  C3  POPEP 165      55.546  78.831  28.058  1.00  0.00           C
ATOM   4332  O31 POPEP 165      55.896  78.811  29.448  1.00  0.00           O
ATOM   4333  C31 POPEP 165      57.186  78.781  29.728  1.00  0.00           C
ATOM   4334  O32 POPEP 165      58.086  78.711  28.908  1.00  0.00           O
ATOM   4335  C32 POPEP 165      57.386  78.911  31.238  1.00  0.00           C
ATOM   4338  C23 POPEP 165      53.496  81.801  31.538  1.00  0.00           C
ATOM   4341  C24 POPEP 165      54.186  81.211  32.778  1.00  0.00           C
ATOM   4344  C25 POPEP 165      54.086  82.111  34.028  1.00  0.00           C
ATOM   4347  C26 POPEP 165      55.036  81.651  35.148  1.00  0.00           C
ATOM   4350  C27 POPEP 165      54.886  82.421  36.468  1.00  0.00           C
ATOM   4353  C28 POPEP 165      56.056  82.131  37.438  1.00  0.00           C
ATOM   4356  C29 POPEP 165      55.756  82.511  38.868  1.00  0.00           C
ATOM   4358 0C21 POPEP 165      56.306  81.971  39.978  1.00  0.00           C
ATOM   4360 1C21 POPEP 165      57.416  80.941  40.008  1.00  0.00           C
ATOM   4363 2C21 POPEP 165      56.956  79.531  40.448  1.00  0.00           C
ATOM   4366 3C21 POPEP 165      56.446  79.431  41.888  1.00  0.00           C
ATOM   4369 4C21 POPEP 165      56.546  77.981  42.408  1.00  0.00           C
ATOM   4372 5C21 POPEP 165      55.926  77.751  43.798  1.00  0.00           C
ATOM   4375 6C21 POPEP 165      54.476  77.231  43.748  1.00  0.00           C
ATOM   4378 7C21 POPEP 165      53.926  76.781  45.108  1.00  0.00           C
ATOM   4381 8C21 POPEP 165      52.486  76.271  45.058  1.00  0.00           C
ATOM   4385  C33 POPEP 165      58.486  79.951  31.608  1.00  0.00           C
ATOM   4388  C34 POPEP 165      58.526  80.311  33.098  1.00  0.00           C
ATOM   4391  C35 POPEP 165      58.706  79.131  34.058  1.00  0.00           C
ATOM   4394  C36 POPEP 165      57.636  79.171  35.158  1.00  0.00           C
ATOM   4397  C37 POPEP 165      57.526  77.891  35.998  1.00  0.00           C
ATOM   4400  C38 POPEP 165      56.206  77.891  36.778  1.00  0.00           C
ATOM   4403  C39 POPEP 165      55.976  76.611  37.598  1.00  0.00           C
ATOM   4406 0C31 POPEP 165      54.666  76.681  38.388  1.00  0.00           C
ATOM   4409 1C31 POPEP 165      54.486  75.511  39.348  1.00  0.00           C
ATOM   4412 2C31 POPEP 165      53.616  75.861  40.558  1.00  0.00           C
ATOM   4415 3C31 POPEP 165      52.096  75.811  40.318  1.00  0.00           C
ATOM   4418 4C31 POPEP 165      51.356  76.611  41.408  1.00  0.00           C
ATOM   4421 5C31 POPEP 165      49.906  76.171  41.648  1.00  0.00           C
ATOM   4424 6C31 POPEP 165      49.176  77.021  42.678  1.00  0.00           C
ATOM   4428  NH3 POPEQ 166     125.518  24.601  62.028  1.00  0.00           N
ATOM   4432  C12 POPEQ 166     126.358  23.951  60.958  1.00  0.00           C
ATOM   4435  C11 POPEQ 166     126.498  22.431  61.118  1.00  0.00           C
ATOM   4438  P   POPEQ 166     128.998  21.791  61.648  1.00  0.00           P
ATOM   4439  O13 POPEQ 166     128.748  20.551  62.408  1.00  0.00           O
ATOM   4440  O14 POPEQ 166     129.288  23.021  62.428  1.00  0.00           O
ATOM   4441  O11 POPEQ 166     130.188  21.591  60.618  1.00  0.00           O
ATOM   4442  O12 POPEQ 166     127.788  22.021  60.638  1.00  0.00           O
ATOM   4443  C1  POPEQ 166     130.608  20.281  60.198  1.00  0.00           C
ATOM   4446  C2  POPEQ 166     129.668  19.691  59.108  1.00  0.00           C
ATOM   4448  O21 POPEQ 166     130.068  18.371  58.708  1.00  0.00           O
ATOM   4449  C21 POPEQ 166     130.998  18.291  57.768  1.00  0.00           C
ATOM   4450  O22 POPEQ 166     131.918  19.061  57.588  1.00  0.00           O
ATOM   4451  C22 POPEQ 166     130.658  17.071  56.888  1.00  0.00           C
ATOM   4454  C3  POPEQ 166     129.438  20.701  57.928  1.00  0.00           C
ATOM   4457  O31 POPEQ 166     128.918  20.171  56.688  1.00  0.00           O
ATOM   4458  C31 POPEQ 166     127.718  19.601  56.708  1.00  0.00           C
ATOM   4459  O32 POPEQ 166     127.168  19.121  57.678  1.00  0.00           O
ATOM   4460  C32 POPEQ 166     127.128  19.651  55.288  1.00  0.00           C
ATOM   4463  C23 POPEQ 166     130.868  17.321  55.368  1.00  0.00           C
ATOM   4466  C24 POPEQ 166     130.328  16.161  54.518  1.00  0.00           C
ATOM   4469  C25 POPEQ 166     130.788  16.221  53.048  1.00  0.00           C
ATOM   4472  C26 POPEQ 166     130.108  15.171  52.158  1.00  0.00           C
ATOM   4475  C27 POPEQ 166     130.788  15.001  50.788  1.00  0.00           C
ATOM   4478  C28 POPEQ 166     129.998  14.111  49.808  1.00  0.00           C
ATOM   4481  C29 POPEQ 166     128.818  14.861  49.248  1.00  0.00           C
ATOM   4483 0C21 POPEQ 166     128.228  14.701  48.058  1.00  0.00           C
ATOM   4485 1C21 POPEQ 166     128.558  13.671  47.008  1.00  0.00           C
ATOM   4488 2C21 POPEQ 166     127.428  12.641  46.948  1.00  0.00           C
ATOM   4491 3C21 POPEQ 166     127.538  11.661  45.768  1.00  0.00           C
ATOM   4494 4C21 POPEQ 166     126.478  10.551  45.878  1.00  0.00           C
ATOM   4497 5C21 POPEQ 166     126.328   9.701  44.608  1.00  0.00           C
ATOM   4500 6C21 POPEQ 166     125.558  10.421  43.488  1.00  0.00           C
ATOM   4503 7C21 POPEQ 166     125.216   9.511  42.308  1.00  0.00           C
ATOM   4506 8C21 POPEQ 166     124.326  10.201  41.258  1.00  0.00           C
ATOM   4510  C33 POPEQ 166     125.598  19.921  55.288  1.00  0.00           C
ATOM   4513  C34 POPEQ 166     125.066  20.401  53.928  1.00  0.00           C
ATOM   4516  C35 POPEQ 166     125.186  19.381  52.788  1.00  0.00           C
ATOM   4519  C36 POPEQ 166     124.816  19.931  51.398  1.00  0.00           C
ATOM   4522  C37 POPEQ 166     126.018  20.451  50.578  1.00  0.00           C
ATOM   4525  C38 POPEQ 166     126.588  21.821  50.988  1.00  0.00           C
ATOM   4528  C39 POPEQ 166     125.618  22.991  50.798  1.00  0.00           C
ATOM   4531 0C31 POPEQ 166     125.328  23.361  49.338  1.00  0.00           C
ATOM   4534 1C31 POPEQ 166     123.896  23.001  48.888  1.00  0.00           C
ATOM   4537 2C31 POPEQ 166     123.636  23.291  47.408  1.00  0.00           C
ATOM   4540 3C31 POPEQ 166     124.326  22.301  46.458  1.00  0.00           C
ATOM   4543 4C31 POPEQ 166     124.196  22.681  44.978  1.00  0.00           C
ATOM   4546 5C31 POPEQ 166     124.786  21.611  44.048  1.00  0.00           C
ATOM   4549 6C31 POPEQ 166     124.836  22.051  42.578  1.00  0.00           C
ATOM   4553  NH3 POPER 167     132.468  28.731  61.218  1.00  0.00           N
ATOM   4557  C12 POPER 167     131.328  28.441  62.168  1.00  0.00           C
ATOM   4560  C11 POPER 167     130.558  27.131  61.868  1.00  0.00           C
ATOM   4563  P   POPER 167     127.918  27.401  62.038  1.00  0.00           P
ATOM   4564  O13 POPER 167     126.868  26.831  62.928  1.00  0.00           O
ATOM   4565  O14 POPER 167     127.838  28.841  61.678  1.00  0.00           O
ATOM   4566  O11 POPER 167     127.878  26.561  60.718  1.00  0.00           O
ATOM   4567  O12 POPER 167     129.358  27.101  62.658  1.00  0.00           O
ATOM   4568  C1  POPER 167     128.028  27.041  59.378  1.00  0.00           C
ATOM   4571  C2  POPER 167     126.688  27.041  58.578  1.00  0.00           C
ATOM   4573  O21 POPER 167     126.968  26.801  57.188  1.00  0.00           O
ATOM   4574  C21 POPER 167     126.748  25.591  56.688  1.00  0.00           C
ATOM   4575  O22 POPER 167     126.118  24.691  57.208  1.00  0.00           O
ATOM   4576  C22 POPER 167     127.518  25.531  55.368  1.00  0.00           C
ATOM   4579  C3  POPER 167     126.028  28.431  58.738  1.00  0.00           C
ATOM   4582  O31 POPER 167     124.716  28.511  58.118  1.00  0.00           O
ATOM   4583  C31 POPER 167     124.186  29.721  58.258  1.00  0.00           C
ATOM   4584  O32 POPER 167     124.786  30.691  58.688  1.00  0.00           O
ATOM   4585  C32 POPER 167     122.716  29.731  57.888  1.00  0.00           C
ATOM   4588  C23 POPER 167     127.388  24.231  54.528  1.00  0.00           C
ATOM   4591  C24 POPER 167     128.678  23.891  53.768  1.00  0.00           C
ATOM   4594  C25 POPER 167     129.208  25.011  52.858  1.00  0.00           C
ATOM   4597  C26 POPER 167     130.698  24.861  52.548  1.00  0.00           C
ATOM   4600  C27 POPER 167     131.358  26.181  52.138  1.00  0.00           C
ATOM   4603  C28 POPER 167     132.878  26.231  52.388  1.00  0.00           C
ATOM   4606  C29 POPER 167     133.638  25.181  51.628  1.00  0.00           C
ATOM   4608 0C21 POPER 167     134.018  25.271  50.338  1.00  0.00           C
ATOM   4610 1C21 POPER 167     133.758  26.421  49.408  1.00  0.00           C
ATOM   4613 2C21 POPER 167     133.108  25.961  48.078  1.00  0.00           C
ATOM   4616 3C21 POPER 167     131.678  25.421  48.228  1.00  0.00           C
ATOM   4619 4C21 POPER 167     131.108  24.971  46.878  1.00  0.00           C
ATOM   4622 5C21 POPER 167     129.628  24.531  46.928  1.00  0.00           C
ATOM   4625 6C21 POPER 167     128.658  25.691  47.178  1.00  0.00           C
ATOM   4628 7C21 POPER 167     127.218  25.351  46.778  1.00  0.00           C
ATOM   4631 8C21 POPER 167     126.238  26.511  46.978  1.00  0.00           C
ATOM   4635  C33 POPER 167     122.426  30.671  56.698  1.00  0.00           C
ATOM   4638  C34 POPER 167     121.426  30.051  55.708  1.00  0.00           C
ATOM   4641  C35 POPER 167     121.156  30.981  54.518  1.00  0.00           C
ATOM   4644  C36 POPER 167     122.336  31.011  53.538  1.00  0.00           C
ATOM   4647  C37 POPER 167     122.266  32.221  52.598  1.00  0.00           C
ATOM   4650  C38 POPER 167     123.456  32.271  51.638  1.00  0.00           C
ATOM   4653  C39 POPER 167     123.336  33.421  50.638  1.00  0.00           C
ATOM   4656 0C31 POPER 167     122.286  33.151  49.558  1.00  0.00           C
ATOM   4659 1C31 POPER 167     121.786  34.431  48.878  1.00  0.00           C
ATOM   4662 2C31 POPER 167     120.636  34.111  47.928  1.00  0.00           C
ATOM   4665 3C31 POPER 167     119.956  35.341  47.338  1.00  0.00           C
ATOM   4668 4C31 POPER 167     118.836  34.921  46.378  1.00  0.00           C
ATOM   4671 5C31 POPER 167     118.076  36.091  45.758  1.00  0.00           C
ATOM   4674 6C31 POPER 167     117.146  35.621  44.648  1.00  0.00           C
ATOM   4678  NH3 POPES 168      49.596  89.251  22.558  1.00  0.00           N
ATOM   4682  C12 POPES 168      49.076  88.061  21.818  1.00  0.00           C
ATOM   4685  C11 POPES 168      48.856  86.911  22.818  1.00  0.00           C
ATOM   4688  P   POPES 168      46.636  85.821  21.928  1.00  0.00           P
ATOM   4689  O13 POPES 168      46.316  86.791  20.868  1.00  0.00           O
ATOM   4690  O14 POPES 168      46.246  84.401  21.758  1.00  0.00           O
ATOM   4691  O11 POPES 168      46.076  86.381  23.318  1.00  0.00           O
ATOM   4692  O12 POPES 168      48.216  85.831  22.168  1.00  0.00           O
ATOM   4693  C1  POPES 168      45.916  85.411  24.368  1.00  0.00           C
ATOM   4696  C2  POPES 168      45.596  86.071  25.748  1.00  0.00           C
ATOM   4698  O21 POPES 168      45.636  85.061  26.768  1.00  0.00           O
ATOM   4699  C21 POPES 168      46.806  84.591  27.118  1.00  0.00           C
ATOM   4700  O22 POPES 168      47.896  84.931  26.698  1.00  0.00           O
ATOM   4701  C22 POPES 168      46.586  83.501  28.178  1.00  0.00           C
ATOM   4704  C3  POPES 168      44.186  86.731  25.778  1.00  0.00           C
ATOM   4707  O31 POPES 168      43.406  86.341  26.938  1.00  0.00           O
ATOM   4708  C31 POPES 168      43.676  86.951  28.078  1.00  0.00           C
ATOM   4709  O32 POPES 168      44.506  87.841  28.238  1.00  0.00           O
ATOM   4710  C32 POPES 168      42.726  86.431  29.178  1.00  0.00           C
ATOM   4713  C23 POPES 168      47.476  83.721  29.418  1.00  0.00           C
ATOM   4716  C24 POPES 168      47.196  82.711  30.538  1.00  0.00           C
ATOM   4719  C25 POPES 168      48.076  82.901  31.788  1.00  0.00           C
ATOM   4722  C26 POPES 168      47.566  82.121  33.008  1.00  0.00           C
ATOM   4725  C27 POPES 168      48.606  82.071  34.138  1.00  0.00           C
ATOM   4728  C28 POPES 168      48.016  81.791  35.528  1.00  0.00           C
ATOM   4731  C29 POPES 168      47.156  82.961  35.948  1.00  0.00           C
ATOM   4733 0C21 POPES 168      45.856  82.961  36.278  1.00  0.00           C
ATOM   4735 1C21 POPES 168      44.926  81.771  36.378  1.00  0.00           C
ATOM   4738 2C21 POPES 168      44.056  81.761  37.658  1.00  0.00           C
ATOM   4741 3C21 POPES 168      43.026  82.901  37.698  1.00  0.00           C
ATOM   4744 4C21 POPES 168      43.476  84.121  38.528  1.00  0.00           C
ATOM   4747 5C21 POPES 168      42.886  85.421  37.968  1.00  0.00           C
ATOM   4750 6C21 POPES 168      43.256  86.651  38.798  1.00  0.00           C
ATOM   4753 7C21 POPES 168      42.466  87.901  38.388  1.00  0.00           C
ATOM   4756 8C21 POPES 168      42.816  89.141  39.208  1.00  0.00           C
ATOM   4760  C33 POPES 168      43.356  86.291  30.588  1.00  0.00           C
ATOM   4763  C34 POPES 168      44.166  85.001  30.778  1.00  0.00           C
ATOM   4766  C35 POPES 168      43.336  83.721  30.938  1.00  0.00           C
ATOM   4769  C36 POPES 168      42.736  83.571  32.348  1.00  0.00           C
ATOM   4772  C37 POPES 168      42.156  82.171  32.608  1.00  0.00           C
ATOM   4775  C38 POPES 168      41.496  82.081  33.998  1.00  0.00           C
ATOM   4778  C39 POPES 168      41.236  80.631  34.438  1.00  0.00           C
ATOM   4781 0C31 POPES 168      40.456  80.511  35.748  1.00  0.00           C
ATOM   4784 1C31 POPES 168      40.196  79.041  36.128  1.00  0.00           C
ATOM   4787 2C31 POPES 168      39.286  78.871  37.348  1.00  0.00           C
ATOM   4790 3C31 POPES 168      40.046  78.921  38.678  1.00  0.00           C
ATOM   4793 4C31 POPES 168      39.126  78.611  39.878  1.00  0.00           C
ATOM   4796 5C31 POPES 168      39.906  78.361  41.168  1.00  0.00           C
ATOM   4799 6C31 POPES 168      38.996  78.071  42.368  1.00  0.00           C
ATOM   4803  NH3 POPET 169      38.776  81.981  63.678  1.00  0.00           N
ATOM   4807  C12 POPET 169      39.906  81.011  63.448  1.00  0.00           C
ATOM   4810  C11 POPET 169      41.146  81.331  64.308  1.00  0.00           C
ATOM   4813  P   POPET 169      43.426  80.301  65.068  1.00  0.00           P
ATOM   4814  O13 POPET 169      43.586  81.611  65.718  1.00  0.00           O
ATOM   4815  O14 POPET 169      43.366  79.111  65.948  1.00  0.00           O
ATOM   4816  O11 POPET 169      44.466  79.981  63.948  1.00  0.00           O
ATOM   4817  O12 POPET 169      42.086  80.261  64.208  1.00  0.00           O
ATOM   4818  C1  POPET 169      45.336  80.901  63.308  1.00  0.00           C
ATOM   4821  C2  POPET 169      45.516  80.411  61.848  1.00  0.00           C
ATOM   4823  O21 POPET 169      46.736  80.901  61.258  1.00  0.00           O
ATOM   4824  C21 POPET 169      46.796  82.131  60.798  1.00  0.00           C
ATOM   4825  O22 POPET 169      45.926  82.981  60.838  1.00  0.00           O
ATOM   4826  C22 POPET 169      48.206  82.401  60.258  1.00  0.00           C
ATOM   4829  C3  POPET 169      44.206  80.661  61.038  1.00  0.00           C
ATOM   4832  O31 POPET 169      44.376  80.491  59.608  1.00  0.00           O
ATOM   4833  C31 POPET 169      43.796  79.441  59.058  1.00  0.00           C
ATOM   4834  O32 POPET 169      43.116  78.611  59.648  1.00  0.00           O
ATOM   4835  C32 POPET 169      44.036  79.471  57.538  1.00  0.00           C
ATOM   4838  C23 POPET 169      48.726  81.331  59.268  1.00  0.00           C
ATOM   4841  C24 POPET 169      49.946  81.831  58.488  1.00  0.00           C
ATOM   4844  C25 POPET 169      50.466  80.811  57.468  1.00  0.00           C
ATOM   4847  C26 POPET 169      51.276  81.471  56.348  1.00  0.00           C
ATOM   4850  C27 POPET 169      51.746  80.451  55.308  1.00  0.00           C
ATOM   4853  C28 POPET 169      52.546  81.081  54.158  1.00  0.00           C
ATOM   4856  C29 POPET 169      51.716  81.861  53.168  1.00  0.00           C
ATOM   4858 0C21 POPET 169      52.216  82.491  52.088  1.00  0.00           C
ATOM   4860 1C21 POPET 169      53.686  82.551  51.728  1.00  0.00           C
ATOM   4863 2C21 POPET 169      54.116  83.911  51.168  1.00  0.00           C
ATOM   4866 3C21 POPET 169      53.976  85.081  52.158  1.00  0.00           C
ATOM   4869 4C21 POPET 169      54.606  86.381  51.638  1.00  0.00           C
ATOM   4872 5C21 POPET 169      53.826  87.031  50.488  1.00  0.00           C
ATOM   4875 6C21 POPET 169      54.396  88.391  50.068  1.00  0.00           C
ATOM   4878 7C21 POPET 169      53.576  89.061  48.958  1.00  0.00           C
ATOM   4881 8C21 POPET 169      54.186  90.371  48.458  1.00  0.00           C
ATOM   4885  C33 POPET 169      44.076  78.061  56.878  1.00  0.00           C
ATOM   4888  C34 POPET 169      44.056  78.091  55.338  1.00  0.00           C
ATOM   4891  C35 POPET 169      45.256  78.791  54.668  1.00  0.00           C
ATOM   4894  C36 POPET 169      45.126  78.811  53.138  1.00  0.00           C
ATOM   4897  C37 POPET 169      46.306  79.471  52.408  1.00  0.00           C
ATOM   4900  C38 POPET 169      46.046  79.741  50.908  1.00  0.00           C
ATOM   4903  C39 POPET 169      45.766  78.471  50.088  1.00  0.00           C
ATOM   4906 0C31 POPET 169      45.286  78.741  48.648  1.00  0.00           C
ATOM   4909 1C31 POPET 169      44.766  77.471  47.978  1.00  0.00           C
ATOM   4912 2C31 POPET 169      43.926  77.721  46.708  1.00  0.00           C
ATOM   4915 3C31 POPET 169      44.746  78.011  45.438  1.00  0.00           C
ATOM   4918 4C31 POPET 169      43.816  78.231  44.228  1.00  0.00           C
ATOM   4921 5C31 POPET 169      44.566  78.381  42.908  1.00  0.00           C
ATOM   4924 6C31 POPET 169      43.636  78.601  41.708  1.00  0.00           C
ATOM   4928  NH3 POPEU 170      47.906  18.061  13.468  1.00  0.00           N
ATOM   4932  C12 POPEU 170      49.306  18.111  12.928  1.00  0.00           C
ATOM   4935  C11 POPEU 170      50.286  17.661  14.018  1.00  0.00           C
ATOM   4938  P   POPEU 170      52.526  16.271  14.018  1.00  0.00           P
ATOM   4939  O13 POPEU 170      52.336  15.121  13.098  1.00  0.00           O
ATOM   4940  O14 POPEU 170      53.926  16.751  14.178  1.00  0.00           O
ATOM   4941  O11 POPEU 170      52.006  15.801  15.438  1.00  0.00           O
ATOM   4942  O12 POPEU 170      51.616  17.481  13.518  1.00  0.00           O
ATOM   4943  C1  POPEU 170      51.656  16.651  16.538  1.00  0.00           C
ATOM   4946  C2  POPEU 170      52.006  15.981  17.898  1.00  0.00           C
ATOM   4948  O21 POPEU 170      51.036  16.371  18.898  1.00  0.00           O
ATOM   4949  C21 POPEU 170      50.806  15.461  19.838  1.00  0.00           C
ATOM   4950  O22 POPEU 170      51.336  14.371  19.918  1.00  0.00           O
ATOM   4951  C22 POPEU 170      49.816  15.961  20.888  1.00  0.00           C
ATOM   4954  C3  POPEU 170      53.456  16.341  18.318  1.00  0.00           C
ATOM   4957  O31 POPEU 170      54.006  15.371  19.228  1.00  0.00           O
ATOM   4958  C31 POPEU 170      54.006  15.691  20.508  1.00  0.00           C
ATOM   4959  O32 POPEU 170      53.706  16.771  20.978  1.00  0.00           O
ATOM   4960  C32 POPEU 170      54.286  14.411  21.298  1.00  0.00           C
ATOM   4963  C23 POPEU 170      49.806  15.031  22.128  1.00  0.00           C
ATOM   4966  C24 POPEU 170      48.756  15.391  23.188  1.00  0.00           C
ATOM   4969  C25 POPEU 170      48.596  14.311  24.288  1.00  0.00           C
ATOM   4972  C26 POPEU 170      49.606  14.441  25.438  1.00  0.00           C
ATOM   4975  C27 POPEU 170      49.356  13.431  26.578  1.00  0.00           C
ATOM   4978  C28 POPEU 170      49.956  13.921  27.908  1.00  0.00           C
ATOM   4981  C29 POPEU 170      49.846  12.921  29.038  1.00  0.00           C
ATOM   4983 0C21 POPEU 170      48.826  12.811  29.918  1.00  0.00           C
ATOM   4985 1C21 POPEU 170      47.556  13.621  29.928  1.00  0.00           C
ATOM   4988 2C21 POPEU 170      47.146  14.151  31.318  1.00  0.00           C
ATOM   4991 3C21 POPEU 170      45.736  14.771  31.278  1.00  0.00           C
ATOM   4994 4C21 POPEU 170      45.276  15.381  32.608  1.00  0.00           C
ATOM   4997 5C21 POPEU 170      43.976  16.181  32.428  1.00  0.00           C
ATOM   5000 6C21 POPEU 170      43.366  16.711  33.728  1.00  0.00           C
ATOM   5003 7C21 POPEU 170      42.876  15.601  34.668  1.00  0.00           C
ATOM   5006 8C21 POPEU 170      41.996  16.111  35.808  1.00  0.00           C
ATOM   5010  C33 POPEU 170      54.506  14.541  22.818  1.00  0.00           C
ATOM   5013  C34 POPEU 170      54.596  13.131  23.448  1.00  0.00           C
ATOM   5016  C35 POPEU 170      55.146  13.081  24.878  1.00  0.00           C
ATOM   5019  C36 POPEU 170      54.176  13.611  25.938  1.00  0.00           C
ATOM   5022  C37 POPEU 170      54.826  13.631  27.328  1.00  0.00           C
ATOM   5025  C38 POPEU 170      53.806  13.791  28.458  1.00  0.00           C
ATOM   5028  C39 POPEU 170      54.486  13.871  29.828  1.00  0.00           C
ATOM   5031 0C31 POPEU 170      53.496  13.861  30.998  1.00  0.00           C
ATOM   5034 1C31 POPEU 170      54.156  14.241  32.328  1.00  0.00           C
ATOM   5037 2C31 POPEU 170      53.196  14.171  33.518  1.00  0.00           C
ATOM   5040 3C31 POPEU 170      53.766  14.751  34.818  1.00  0.00           C
ATOM   5043 4C31 POPEU 170      53.956  16.271  34.778  1.00  0.00           C
ATOM   5046 5C31 POPEU 170      54.186  16.891  36.168  1.00  0.00           C
ATOM   5049 6C31 POPEU 170      54.136  18.421  36.168  1.00  0.00           C
ATOM   5053  NH3 POPEV 171      19.586  62.731  61.118  1.00  0.00           N
ATOM   5057  C12 POPEV 171      18.716  61.751  61.878  1.00  0.00           C
ATOM   5060  C11 POPEV 171      17.266  61.811  61.338  1.00  0.00           C
ATOM   5063  P   POPEV 171      14.856  61.661  62.298  1.00  0.00           P
ATOM   5064  O13 POPEV 171      13.806  60.611  62.208  1.00  0.00           O
ATOM   5065  O14 POPEV 171      14.766  62.561  63.468  1.00  0.00           O
ATOM   5066  O11 POPEV 171      14.716  62.661  61.068  1.00  0.00           O
ATOM   5067  O12 POPEV 171      16.336  61.101  62.158  1.00  0.00           O
ATOM   5068  C1  POPEV 171      14.466  62.111  59.778  1.00  0.00           C
ATOM   5071  C2  POPEV 171      14.946  63.011  58.598  1.00  0.00           C
ATOM   5073  O21 POPEV 171      15.136  62.101  57.488  1.00  0.00           O
ATOM   5074  C21 POPEV 171      15.676  62.611  56.398  1.00  0.00           C
ATOM   5075  O22 POPEV 171      16.866  62.771  56.198  1.00  0.00           O
ATOM   5076  C22 POPEV 171      14.546  63.001  55.438  1.00  0.00           C
ATOM   5079  C3  POPEV 171      16.176  63.901  58.918  1.00  0.00           C
ATOM   5082  O31 POPEV 171      16.356  64.921  57.908  1.00  0.00           O
ATOM   5083  C31 POPEV 171      17.576  65.471  57.898  1.00  0.00           C
ATOM   5084  O32 POPEV 171      18.396  65.381  58.788  1.00  0.00           O
ATOM   5085  C32 POPEV 171      17.786  66.221  56.588  1.00  0.00           C
ATOM   5088  C23 POPEV 171      14.926  62.901  53.948  1.00  0.00           C
ATOM   5091  C24 POPEV 171      13.716  63.251  53.078  1.00  0.00           C
ATOM   5094  C25 POPEV 171      14.046  63.301  51.578  1.00  0.00           C
ATOM   5097  C26 POPEV 171      12.796  63.671  50.758  1.00  0.00           C
ATOM   5100  C27 POPEV 171      13.066  63.751  49.258  1.00  0.00           C
ATOM   5103  C28 POPEV 171      11.806  64.221  48.508  1.00  0.00           C
ATOM   5106  C29 POPEV 171      11.986  64.211  47.008  1.00  0.00           C
ATOM   5108 0C21 POPEV 171      12.476  65.221  46.278  1.00  0.00           C
ATOM   5110 1C21 POPEV 171      12.956  66.541  46.838  1.00  0.00           C
ATOM   5113 2C21 POPEV 171      13.566  67.431  45.748  1.00  0.00           C
ATOM   5116 3C21 POPEV 171      14.906  66.921  45.188  1.00  0.00           C
ATOM   5119 4C21 POPEV 171      15.316  67.711  43.948  1.00  0.00           C
ATOM   5122 5C21 POPEV 171      16.636  67.251  43.318  1.00  0.00           C
ATOM   5125 6C21 POPEV 171      16.886  67.951  41.978  1.00  0.00           C
ATOM   5128 7C21 POPEV 171      18.156  67.481  41.278  1.00  0.00           C
ATOM   5131 8C21 POPEV 171      18.536  68.381  40.088  1.00  0.00           C
ATOM   5135  C33 POPEV 171      19.086  65.831  55.838  1.00  0.00           C
ATOM   5138  C34 POPEV 171      19.006  66.271  54.368  1.00  0.00           C
ATOM   5141  C35 POPEV 171      20.326  66.171  53.588  1.00  0.00           C
ATOM   5144  C36 POPEV 171      20.836  64.741  53.328  1.00  0.00           C
ATOM   5147  C37 POPEV 171      21.886  64.731  52.208  1.00  0.00           C
ATOM   5150  C38 POPEV 171      22.526  63.361  51.918  1.00  0.00           C
ATOM   5153  C39 POPEV 171      21.656  62.411  51.078  1.00  0.00           C
ATOM   5156 0C31 POPEV 171      22.406  61.111  50.728  1.00  0.00           C
ATOM   5159 1C31 POPEV 171      21.596  60.121  49.868  1.00  0.00           C
ATOM   5162 2C31 POPEV 171      22.346  58.811  49.578  1.00  0.00           C
ATOM   5165 3C31 POPEV 171      21.486  57.711  48.928  1.00  0.00           C
ATOM   5168 4C31 POPEV 171      20.836  58.131  47.598  1.00  0.00           C
ATOM   5171 5C31 POPEV 171      20.146  56.971  46.878  1.00  0.00           C
ATOM   5174 6C31 POPEV 171      19.516  57.381  45.548  1.00  0.00           C
ATOM   5178  NH3 POPEW 172      89.906  28.751  63.448  1.00  0.00           N
ATOM   5182  C12 POPEW 172      89.686  29.501  64.738  1.00  0.00           C
ATOM   5185  C11 POPEW 172      90.956  30.291  65.048  1.00  0.00           C
ATOM   5188  P   POPEW 172      90.966  32.551  66.428  1.00  0.00           P
ATOM   5189  O13 POPEW 172      89.876  33.061  67.258  1.00  0.00           O
ATOM   5190  O14 POPEW 172      92.356  32.981  66.758  1.00  0.00           O
ATOM   5191  O11 POPEW 172      90.776  33.111  64.948  1.00  0.00           O
ATOM   5192  O12 POPEW 172      90.886  30.981  66.278  1.00  0.00           O
ATOM   5193  C1  POPEW 172      89.476  33.481  64.478  1.00  0.00           C
ATOM   5196  C2  POPEW 172      89.486  34.071  63.018  1.00  0.00           C
ATOM   5198  O21 POPEW 172      89.306  33.021  62.048  1.00  0.00           O
ATOM   5199  C21 POPEW 172      89.626  33.151  60.778  1.00  0.00           C
ATOM   5200  O22 POPEW 172      90.466  33.871  60.278  1.00  0.00           O
ATOM   5201  C22 POPEW 172      88.616  32.351  59.948  1.00  0.00           C
ATOM   5204  C3  POPEW 172      90.636  35.081  62.788  1.00  0.00           C
ATOM   5207  O31 POPEW 172      90.256  36.071  61.798  1.00  0.00           O
ATOM   5208  C31 POPEW 172      91.306  36.591  61.178  1.00  0.00           C
ATOM   5209  O32 POPEW 172      92.436  36.611  61.628  1.00  0.00           O
ATOM   5210  C32 POPEW 172      90.896  37.071  59.768  1.00  0.00           C
ATOM   5213  C23 POPEW 172      88.276  30.951  60.488  1.00  0.00           C
ATOM   5216  C24 POPEW 172      87.406  30.171  59.498  1.00  0.00           C
ATOM   5219  C25 POPEW 172      88.196  29.681  58.278  1.00  0.00           C
ATOM   5222  C26 POPEW 172      87.336  29.521  57.018  1.00  0.00           C
ATOM   5225  C27 POPEW 172      88.176  29.041  55.838  1.00  0.00           C
ATOM   5228  C28 POPEW 172      87.446  29.121  54.498  1.00  0.00           C
ATOM   5231  C29 POPEW 172      88.256  28.461  53.408  1.00  0.00           C
ATOM   5233 0C21 POPEW 172      87.816  28.301  52.148  1.00  0.00           C
ATOM   5235 1C21 POPEW 172      86.486  28.781  51.658  1.00  0.00           C
ATOM   5238 2C21 POPEW 172      86.316  28.701  50.128  1.00  0.00           C
ATOM   5241 3C21 POPEW 172      87.326  29.551  49.358  1.00  0.00           C
ATOM   5244 4C21 POPEW 172      86.856  29.921  47.948  1.00  0.00           C
ATOM   5247 5C21 POPEW 172      86.606  28.701  47.038  1.00  0.00           C
ATOM   5250 6C21 POPEW 172      86.176  29.141  45.638  1.00  0.00           C
ATOM   5253 7C21 POPEW 172      85.966  27.971  44.678  1.00  0.00           C
ATOM   5256 8C21 POPEW 172      85.526  28.401  43.278  1.00  0.00           C
ATOM   5260  C33 POPEW 172      89.376  37.311  59.578  1.00  0.00           C
ATOM   5263  C34 POPEW 172      88.976  37.711  58.148  1.00  0.00           C
ATOM   5266  C35 POPEW 172      89.516  39.081  57.718  1.00  0.00           C
ATOM   5269  C36 POPEW 172      88.926  39.621  56.408  1.00  0.00           C
ATOM   5272  C37 POPEW 172      88.996  38.671  55.198  1.00  0.00           C
ATOM   5275  C38 POPEW 172      88.786  39.431  53.878  1.00  0.00           C
ATOM   5278  C39 POPEW 172      88.416  38.541  52.688  1.00  0.00           C
ATOM   5281 0C31 POPEW 172      86.926  38.161  52.668  1.00  0.00           C
ATOM   5284 1C31 POPEW 172      86.506  37.471  51.358  1.00  0.00           C
ATOM   5287 2C31 POPEW 172      84.986  37.381  51.178  1.00  0.00           C
ATOM   5290 3C31 POPEW 172      84.276  36.401  52.118  1.00  0.00           C
ATOM   5293 4C31 POPEW 172      82.756  36.381  51.868  1.00  0.00           C
ATOM   5296 5C31 POPEW 172      82.006  35.271  52.608  1.00  0.00           C
ATOM   5299 6C31 POPEW 172      80.496  35.271  52.338  1.00  0.00           C
ATOM   5303  NH3 POPEX 173      60.316  31.371  64.048  1.00  0.00           N
ATOM   5307  C12 POPEX 173      59.176  30.771  63.268  1.00  0.00           C
ATOM   5310  C11 POPEX 173      57.876  31.281  63.888  1.00  0.00           C
ATOM   5313  P   POPEX 173      55.426  31.771  63.478  1.00  0.00           P
ATOM   5314  O13 POPEX 173      54.146  31.241  62.958  1.00  0.00           O
ATOM   5315  O14 POPEX 173      55.456  32.171  64.898  1.00  0.00           O
ATOM   5316  O11 POPEX 173      55.836  33.111  62.758  1.00  0.00           O
ATOM   5317  O12 POPEX 173      56.706  30.851  63.178  1.00  0.00           O
ATOM   5318  C1  POPEX 173      55.556  33.311  61.378  1.00  0.00           C
ATOM   5321  C2  POPEX 173      56.266  34.611  60.968  1.00  0.00           C
ATOM   5323  O21 POPEX 173      55.786  35.061  59.688  1.00  0.00           O
ATOM   5324  C21 POPEX 173      56.146  34.361  58.638  1.00  0.00           C
ATOM   5325  O22 POPEX 173      56.846  33.361  58.618  1.00  0.00           O
ATOM   5326  C22 POPEX 173      55.516  34.991  57.408  1.00  0.00           C
ATOM   5329  C3  POPEX 173      57.816  34.461  61.088  1.00  0.00           C
ATOM   5332  O31 POPEX 173      58.516  35.411  60.258  1.00  0.00           O
ATOM   5333  C31 POPEX 173      59.826  35.161  60.228  1.00  0.00           C
ATOM   5334  O32 POPEX 173      60.436  34.511  61.058  1.00  0.00           O
ATOM   5335  C32 POPEX 173      60.446  35.861  59.008  1.00  0.00           C
ATOM   5338  C23 POPEX 173      56.086  34.381  56.118  1.00  0.00           C
ATOM   5341  C24 POPEX 173      55.376  34.911  54.878  1.00  0.00           C
ATOM   5344  C25 POPEX 173      53.956  34.361  54.718  1.00  0.00           C
ATOM   5347  C26 POPEX 173      52.966  35.441  54.258  1.00  0.00           C
ATOM   5350  C27 POPEX 173      51.906  34.921  53.278  1.00  0.00           C
ATOM   5353  C28 POPEX 173      52.206  35.291  51.818  1.00  0.00           C
ATOM   5356  C29 POPEX 173      53.476  34.701  51.258  1.00  0.00           C
ATOM   5358 0C21 POPEX 173      54.156  35.201  50.208  1.00  0.00           C
ATOM   5360 1C21 POPEX 173      53.776  36.431  49.428  1.00  0.00           C
ATOM   5363 2C21 POPEX 173      52.656  36.191  48.398  1.00  0.00           C
ATOM   5366 3C21 POPEX 173      52.256  37.451  47.608  1.00  0.00           C
ATOM   5369 4C21 POPEX 173      53.436  38.081  46.868  1.00  0.00           C
ATOM   5372 5C21 POPEX 173      53.026  39.191  45.888  1.00  0.00           C
ATOM   5375 6C21 POPEX 173      54.246  39.901  45.298  1.00  0.00           C
ATOM   5378 7C21 POPEX 173      53.886  40.981  44.268  1.00  0.00           C
ATOM   5381 8C21 POPEX 173      55.076  41.821  43.818  1.00  0.00           C
ATOM   5385  C33 POPEX 173      59.626  35.731  57.698  1.00  0.00           C
ATOM   5388  C34 POPEX 173      59.656  36.991  56.828  1.00  0.00           C
ATOM   5391  C35 POPEX 173      60.826  37.071  55.848  1.00  0.00           C
ATOM   5394  C36 POPEX 173      60.656  36.121  54.658  1.00  0.00           C
ATOM   5397  C37 POPEX 173      61.826  36.191  53.668  1.00  0.00           C
ATOM   5400  C38 POPEX 173      61.806  35.031  52.678  1.00  0.00           C
ATOM   5403  C39 POPEX 173      60.756  35.151  51.568  1.00  0.00           C
ATOM   5406 0C31 POPEX 173      60.846  33.921  50.658  1.00  0.00           C
ATOM   5409 1C31 POPEX 173      60.076  34.061  49.338  1.00  0.00           C
ATOM   5412 2C31 POPEX 173      60.206  32.801  48.458  1.00  0.00           C
ATOM   5415 3C31 POPEX 173      61.636  32.461  47.998  1.00  0.00           C
ATOM   5418 4C31 POPEX 173      62.176  33.441  46.948  1.00  0.00           C
ATOM   5421 5C31 POPEX 173      63.556  33.041  46.408  1.00  0.00           C
ATOM   5424 6C31 POPEX 173      63.986  33.861  45.188  1.00  0.00           C
ATOM   5428  NH3 POPEY 174     100.076  26.981  18.378  1.00  0.00           N
ATOM   5432  C12 POPEY 174     100.036  25.841  17.388  1.00  0.00           C
ATOM   5435  C11 POPEY 174      98.756  25.771  16.558  1.00  0.00           C
ATOM   5438  P   POPEY 174      97.706  23.341  16.378  1.00  0.00           P
ATOM   5439  O13 POPEY 174      96.646  23.261  15.348  1.00  0.00           O
ATOM   5440  O14 POPEY 174      98.416  22.071  16.668  1.00  0.00           O
ATOM   5441  O11 POPEY 174      97.086  23.871  17.718  1.00  0.00           O
ATOM   5442  O12 POPEY 174      98.716  24.471  15.948  1.00  0.00           O
ATOM   5443  C1  POPEY 174      97.726  23.741  18.988  1.00  0.00           C
ATOM   5446  C2  POPEY 174      96.796  23.001  19.968  1.00  0.00           C
ATOM   5448  O21 POPEY 174      97.516  21.961  20.638  1.00  0.00           O
ATOM   5449  C21 POPEY 174      98.256  22.351  21.638  1.00  0.00           C
ATOM   5450  O22 POPEY 174      98.616  23.481  21.888  1.00  0.00           O
ATOM   5451  C22 POPEY 174      98.536  21.101  22.468  1.00  0.00           C
ATOM   5454  C3  POPEY 174      95.576  22.341  19.268  1.00  0.00           C
ATOM   5457  O31 POPEY 174      94.686  21.681  20.198  1.00  0.00           O
ATOM   5458  C31 POPEY 174      94.976  20.421  20.498  1.00  0.00           C
ATOM   5459  O32 POPEY 174      95.926  19.781  20.088  1.00  0.00           O
ATOM   5460  C32 POPEY 174      93.966  19.921  21.528  1.00  0.00           C
ATOM   5463  C23 POPEY 174      99.416  21.341  23.708  1.00  0.00           C
ATOM   5466  C24 POPEY 174      99.516  20.071  24.558  1.00  0.00           C
ATOM   5469  C25 POPEY 174      98.416  19.961  25.618  1.00  0.00           C
ATOM   5472  C26 POPEY 174      98.676  20.831  26.858  1.00  0.00           C
ATOM   5475  C27 POPEY 174      97.586  20.701  27.918  1.00  0.00           C
ATOM   5478  C28 POPEY 174      97.856  21.551  29.168  1.00  0.00           C
ATOM   5481  C29 POPEY 174      96.656  21.571  30.088  1.00  0.00           C
ATOM   5483 0C21 POPEY 174      96.546  20.951  31.268  1.00  0.00           C
ATOM   5485 1C21 POPEY 174      97.606  20.101  31.928  1.00  0.00           C
ATOM   5488 2C21 POPEY 174      97.406  20.011  33.448  1.00  0.00           C
ATOM   5491 3C21 POPEY 174      96.196  19.161  33.858  1.00  0.00           C
ATOM   5494 4C21 POPEY 174      96.056  19.061  35.378  1.00  0.00           C
ATOM   5497 5C21 POPEY 174      95.036  18.021  35.828  1.00  0.00           C
ATOM   5500 6C21 POPEY 174      94.916  17.951  37.358  1.00  0.00           C
ATOM   5503 7C21 POPEY 174      93.916  16.901  37.848  1.00  0.00           C
ATOM   5506 8C21 POPEY 174      93.806  16.831  39.368  1.00  0.00           C
ATOM   5510  C33 POPEY 174      94.146  20.621  22.888  1.00  0.00           C
ATOM   5513  C34 POPEY 174      93.096  20.161  23.888  1.00  0.00           C
ATOM   5516  C35 POPEY 174      93.266  20.801  25.268  1.00  0.00           C
ATOM   5519  C36 POPEY 174      92.706  19.891  26.358  1.00  0.00           C
ATOM   5522  C37 POPEY 174      92.966  20.401  27.778  1.00  0.00           C
ATOM   5525  C38 POPEY 174      92.566  19.341  28.808  1.00  0.00           C
ATOM   5528  C39 POPEY 174      91.866  19.911  30.048  1.00  0.00           C
ATOM   5531 0C31 POPEY 174      92.766  20.061  31.278  1.00  0.00           C
ATOM   5534 1C31 POPEY 174      91.936  20.661  32.428  1.00  0.00           C
ATOM   5537 2C31 POPEY 174      92.606  20.571  33.798  1.00  0.00           C
ATOM   5540 3C31 POPEY 174      91.696  21.141  34.898  1.00  0.00           C
ATOM   5543 4C31 POPEY 174      92.316  21.011  36.288  1.00  0.00           C
ATOM   5546 5C31 POPEY 174      91.446  21.681  37.358  1.00  0.00           C
ATOM   5549 6C31 POPEY 174      92.176  21.831  38.698  1.00  0.00           C
ATOM   5553  NH3 POPEZ 175      97.996  19.681  17.758  1.00  0.00           N
ATOM   5557  C12 POPEZ 175      97.576  18.451  16.988  1.00  0.00           C
ATOM   5560  C11 POPEZ 175      97.306  17.261  17.948  1.00  0.00           C
ATOM   5563  P   POPEZ 175      95.086  15.841  17.798  1.00  0.00           P
ATOM   5564  O13 POPEZ 175      94.296  17.061  17.938  1.00  0.00           O
ATOM   5565  O14 POPEZ 175      94.526  14.731  16.978  1.00  0.00           O
ATOM   5566  O11 POPEZ 175      95.336  15.271  19.248  1.00  0.00           O
ATOM   5567  O12 POPEZ 175      96.566  16.211  17.308  1.00  0.00           O
ATOM   5568  C1  POPEZ 175      95.106  16.031  20.428  1.00  0.00           C
ATOM   5571  C2  POPEZ 175      95.806  15.311  21.618  1.00  0.00           C
ATOM   5573  O21 POPEZ 175      95.356  15.851  22.878  1.00  0.00           O
ATOM   5574  C21 POPEZ 175      96.046  16.751  23.548  1.00  0.00           C
ATOM   5575  O22 POPEZ 175      97.106  17.271  23.238  1.00  0.00           O
ATOM   5576  C22 POPEZ 175      95.276  17.141  24.798  1.00  0.00           C
ATOM   5579  C3  POPEZ 175      97.336  15.151  21.408  1.00  0.00           C
ATOM   5582  O31 POPEZ 175      97.896  14.321  22.448  1.00  0.00           O
ATOM   5583  C31 POPEZ 175      99.086  14.721  22.928  1.00  0.00           C
ATOM   5584  O32 POPEZ 175      99.676  15.741  22.638  1.00  0.00           O
ATOM   5585  C32 POPEZ 175      99.606  13.681  23.908  1.00  0.00           C
ATOM   5588  C23 POPEZ 175      95.986  16.691  26.098  1.00  0.00           C
ATOM   5591  C24 POPEZ 175      95.456  17.491  27.288  1.00  0.00           C
ATOM   5594  C25 POPEZ 175      96.076  17.091  28.638  1.00  0.00           C
ATOM   5597  C26 POPEZ 175      95.166  16.161  29.458  1.00  0.00           C
ATOM   5600  C27 POPEZ 175      95.706  15.941  30.868  1.00  0.00           C
ATOM   5603  C28 POPEZ 175      94.666  15.401  31.858  1.00  0.00           C
ATOM   5606  C29 POPEZ 175      95.266  15.251  33.228  1.00  0.00           C
ATOM   5608 0C21 POPEZ 175      95.036  14.251  34.098  1.00  0.00           C
ATOM   5610 1C21 POPEZ 175      94.096  13.101  33.898  1.00  0.00           C
ATOM   5613 2C21 POPEZ 175      93.286  12.771  35.168  1.00  0.00           C
ATOM   5616 3C21 POPEZ 175      92.316  13.881  35.618  1.00  0.00           C
ATOM   5619 4C21 POPEZ 175      91.106  13.361  36.418  1.00  0.00           C
ATOM   5622 5C21 POPEZ 175      91.446  12.351  37.538  1.00  0.00           C
ATOM   5625 6C21 POPEZ 175      90.196  11.861  38.268  1.00  0.00           C
ATOM   5628 7C21 POPEZ 175      90.456  10.661  39.188  1.00  0.00           C
ATOM   5631 8C21 POPEZ 175      89.176  10.131  39.848  1.00  0.00           C
ATOM   5635  C33 POPEZ 175     100.136  14.351  25.198  1.00  0.00           C
ATOM   5638  C34 POPEZ 175     100.226  13.371  26.368  1.00  0.00           C
ATOM   5641  C35 POPEZ 175      98.856  13.071  27.008  1.00  0.00           C
ATOM   5644  C36 POPEZ 175      98.966  12.001  28.108  1.00  0.00           C
ATOM   5647  C37 POPEZ 175      97.656  11.741  28.868  1.00  0.00           C
ATOM   5650  C38 POPEZ 175      96.786  10.611  28.278  1.00  0.00           C
ATOM   5653  C39 POPEZ 175      95.566  10.281  29.158  1.00  0.00           C
ATOM   5656 0C31 POPEZ 175      95.916   9.561  30.468  1.00  0.00           C
ATOM   5659 1C31 POPEZ 175      94.806   9.671  31.518  1.00  0.00           C
ATOM   5662 2C31 POPEZ 175      95.206   9.191  32.928  1.00  0.00           C
ATOM   5665 3C31 POPEZ 175      96.416   9.931  33.528  1.00  0.00           C
ATOM   5668 4C31 POPEZ 175      97.656   9.031  33.668  1.00  0.00           C
ATOM   5671 5C31 POPEZ 175      98.966   9.811  33.888  1.00  0.00           C
ATOM   5674 6C31 POPEZ 175      99.526  10.451  32.618  1.00  0.00           C
ATOM   5678  NH3 POPEa 176      27.186  98.131  62.458  1.00  0.00           N
ATOM   5682  C12 POPEa 176      27.086  99.051  63.648  1.00  0.00           C
ATOM   5685  C11 POPEa 176      27.926 100.331  63.478  1.00  0.00           C
ATOM   5688  P   POPEa 176      30.386  99.841  62.558  1.00  0.00           P
ATOM   5689  O13 POPEa 176      31.386  98.871  63.048  1.00  0.00           O
ATOM   5690  O14 POPEa 176      30.876 101.161  62.098  1.00  0.00           O
ATOM   5691  O11 POPEa 176      29.526  99.061  61.488  1.00  0.00           O
ATOM   5692  O12 POPEa 176      29.316 100.081  63.708  1.00  0.00           O
ATOM   5693  C1  POPEa 176      29.086  99.671  60.288  1.00  0.00           C
ATOM   5696  C2  POPEa 176      29.326  98.741  59.068  1.00  0.00           C
ATOM   5698  O21 POPEa 176      29.476  99.681  58.008  1.00  0.00           O
ATOM   5699  C21 POPEa 176      28.826  99.611  56.888  1.00  0.00           C
ATOM   5700  O22 POPEa 176      28.486  98.601  56.288  1.00  0.00           O
ATOM   5701  C22 POPEa 176      28.556 101.051  56.478  1.00  0.00           C
ATOM   5704  C3  POPEa 176      28.246  97.611  58.928  1.00  0.00           C
ATOM   5707  O31 POPEa 176      26.926  98.171  58.948  1.00  0.00           O
ATOM   5708  C31 POPEa 176      25.966  97.911  58.038  1.00  0.00           C
ATOM   5709  O32 POPEa 176      25.076  98.711  57.768  1.00  0.00           O
ATOM   5710  C32 POPEa 176      25.986  96.481  57.498  1.00  0.00           C
ATOM   5713  C23 POPEa 176      27.996 101.191  55.068  1.00  0.00           C
ATOM   5716  C24 POPEa 176      28.136 102.651  54.618  1.00  0.00           C
ATOM   5719  C25 POPEa 176      28.036 102.831  53.118  1.00  0.00           C
ATOM   5722  C26 POPEa 176      26.676 102.371  52.588  1.00  0.00           C
ATOM   5725  C27 POPEa 176      26.516 102.671  51.098  1.00  0.00           C
ATOM   5728  C28 POPEa 176      25.096 102.401  50.598  1.00  0.00           C
ATOM   5731  C29 POPEa 176      24.066 103.261  51.298  1.00  0.00           C
ATOM   5733 0C21 POPEa 176      23.416 104.301  50.748  1.00  0.00           C
ATOM   5735 1C21 POPEa 176      23.636 104.781  49.338  1.00  0.00           C
ATOM   5738 2C21 POPEa 176      22.996 103.841  48.298  1.00  0.00           C
ATOM   5741 3C21 POPEa 176      23.416 104.201  46.878  1.00  0.00           C
ATOM   5744 4C21 POPEa 176      23.206 103.041  45.888  1.00  0.00           C
ATOM   5747 5C21 POPEa 176      23.616 103.411  44.458  1.00  0.00           C
ATOM   5750 6C21 POPEa 176      22.666 104.421  43.798  1.00  0.00           C
ATOM   5753 7C21 POPEa 176      23.106 104.821  42.388  1.00  0.00           C
ATOM   5756 8C21 POPEa 176      22.226 105.921  41.788  1.00  0.00           C
ATOM   5760  C33 POPEa 176      24.836  96.211  56.488  1.00  0.00           C
ATOM   5763  C34 POPEa 176      24.676  94.711  56.218  1.00  0.00           C
ATOM   5766  C35 POPEa 176      24.026  94.371  54.868  1.00  0.00           C
ATOM   5769  C36 POPEa 176      22.536  94.701  54.758  1.00  0.00           C
ATOM   5772  C37 POPEa 176      21.956  94.361  53.368  1.00  0.00           C
ATOM   5775  C38 POPEa 176      20.446  94.621  53.278  1.00  0.00           C
ATOM   5778  C39 POPEa 176      19.856  94.341  51.898  1.00  0.00           C
ATOM   5781 0C31 POPEa 176      20.036  95.501  50.918  1.00  0.00           C
ATOM   5784 1C31 POPEa 176      19.516  95.201  49.508  1.00  0.00           C
ATOM   5787 2C31 POPEa 176      19.546  96.451  48.618  1.00  0.00           C
ATOM   5790 3C31 POPEa 176      19.226  96.181  47.138  1.00  0.00           C
ATOM   5793 4C31 POPEa 176      17.806  95.671  46.878  1.00  0.00           C
ATOM   5796 5C31 POPEa 176      17.536  95.481  45.388  1.00  0.00           C
ATOM   5799 6C31 POPEa 176      16.206  94.801  45.078  1.00  0.00           C
ATOM   5803  NH3 POPEb 177     121.376   7.561  59.868  1.00  0.00           N
ATOM   5807  C12 POPEb 177     120.366   7.231  58.798  1.00  0.00           C
ATOM   5810  C11 POPEb 177     118.996   6.841  59.398  1.00  0.00           C
ATOM   5813  P   POPEb 177     119.606   4.451  60.338  1.00  0.00           P
ATOM   5814  O13 POPEb 177     118.836   3.431  61.078  1.00  0.00           O
ATOM   5815  O14 POPEb 177     120.586   5.281  61.068  1.00  0.00           O
ATOM   5816  O11 POPEb 177     120.396   3.711  59.188  1.00  0.00           O
ATOM   5817  O12 POPEb 177     118.716   5.421  59.448  1.00  0.00           O
ATOM   5818  C1  POPEb 177     119.576   2.951  58.268  1.00  0.00           C
ATOM   5821  C2  POPEb 177     120.316   2.771  56.928  1.00  0.00           C
ATOM   5823  O21 POPEb 177     119.826   1.571  56.288  1.00  0.00           O
ATOM   5824  C21 POPEb 177     119.606   1.671  55.008  1.00  0.00           C
ATOM   5825  O22 POPEb 177     119.696   2.671  54.318  1.00  0.00           O
ATOM   5826  C22 POPEb 177     119.286   0.279  54.468  1.00  0.00           C
ATOM   5829  C3  POPEb 177     121.816   2.541  57.208  1.00  0.00           C
ATOM   5832  O31 POPEb 177     122.516   1.891  56.128  1.00  0.00           O
ATOM   5833  C31 POPEb 177     122.706   2.651  55.078  1.00  0.00           C
ATOM   5834  O32 POPEb 177     122.596   3.871  55.058  1.00  0.00           O
ATOM   5835  C32 POPEb 177     123.106   1.781  53.898  1.00  0.00           C
ATOM   5838  C23 POPEb 177     118.486   0.329  53.158  1.00  0.00           C
ATOM   5841  C24 POPEb 177     118.526  -1.041  52.468  1.00  0.00           C
ATOM   5844  C25 POPEb 177     117.586  -1.191  51.268  1.00  0.00           C
ATOM   5847  C26 POPEb 177     117.696  -0.061  50.238  1.00  0.00           C
ATOM   5850  C27 POPEb 177     116.816  -0.301  49.008  1.00  0.00           C
ATOM   5853  C28 POPEb 177     116.806   0.911  48.058  1.00  0.00           C
ATOM   5856  C29 POPEb 177     115.976   0.671  46.828  1.00  0.00           C
ATOM   5858 0C21 POPEb 177     116.416   0.591  45.558  1.00  0.00           C
ATOM   5860 1C21 POPEb 177     117.846   0.681  45.078  1.00  0.00           C
ATOM   5863 2C21 POPEb 177     118.156   2.041  44.418  1.00  0.00           C
ATOM   5866 3C21 POPEb 177     117.296   2.351  43.188  1.00  0.00           C
ATOM   5869 4C21 POPEb 177     117.926   3.411  42.288  1.00  0.00           C
ATOM   5872 5C21 POPEb 177     117.096   3.741  41.048  1.00  0.00           C
ATOM   5875 6C21 POPEb 177     117.906   4.571  40.038  1.00  0.00           C
ATOM   5878 7C21 POPEb 177     117.106   5.041  38.818  1.00  0.00           C
ATOM   5881 8C21 POPEb 177     117.976   5.811  37.818  1.00  0.00           C
ATOM   5885  C33 POPEb 177     124.126   2.491  52.978  1.00  0.00           C
ATOM   5888  C34 POPEb 177     123.896   2.091  51.528  1.00  0.00           C
ATOM   5891  C35 POPEb 177     124.846   2.801  50.568  1.00  0.00           C
ATOM   5894  C36 POPEb 177     124.556   2.441  49.108  1.00  0.00           C
ATOM   5897  C37 POPEb 177     125.678   2.901  48.178  1.00  0.00           C
ATOM   5900  C38 POPEb 177     125.768   2.091  46.868  1.00  0.00           C
ATOM   5903  C39 POPEb 177     124.846   2.581  45.748  1.00  0.00           C
ATOM   5906 0C31 POPEb 177     125.276   3.931  45.168  1.00  0.00           C
ATOM   5909 1C31 POPEb 177     124.496   4.341  43.918  1.00  0.00           C
ATOM   5912 2C31 POPEb 177     124.816   5.781  43.468  1.00  0.00           C
ATOM   5915 3C31 POPEb 177     126.228   5.951  42.868  1.00  0.00           C
ATOM   5918 4C31 POPEb 177     126.308   5.481  41.408  1.00  0.00           C
ATOM   5921 5C31 POPEb 177     127.728   5.591  40.828  1.00  0.00           C
ATOM   5924 6C31 POPEb 177     127.828   5.121  39.378  1.00  0.00           C
ATOM   5928  NH3 POPEc 178      73.116 102.291  24.868  1.00  0.00           N
ATOM   5932  C12 POPEc 178      72.626 101.451  23.718  1.00  0.00           C
ATOM   5935  C11 POPEc 178      71.096 101.461  23.638  1.00  0.00           C
ATOM   5938  P   POPEc 178      69.836  99.401  24.518  1.00  0.00           P
ATOM   5939  O13 POPEc 178      68.486  99.661  23.968  1.00  0.00           O
ATOM   5940  O14 POPEc 178      70.786  98.601  23.718  1.00  0.00           O
ATOM   5941  O11 POPEc 178      69.746  98.661  25.898  1.00  0.00           O
ATOM   5942  O12 POPEc 178      70.546 100.791  24.788  1.00  0.00           O
ATOM   5943  C1  POPEc 178      69.636  99.331  27.148  1.00  0.00           C
ATOM   5946  C2  POPEc 178      70.726  98.821  28.128  1.00  0.00           C
ATOM   5948  O21 POPEc 178      70.296  98.951  29.498  1.00  0.00           O
ATOM   5949  C21 POPEc 178      69.926 100.141  29.928  1.00  0.00           C
ATOM   5950  O22 POPEc 178      70.066 101.201  29.338  1.00  0.00           O
ATOM   5951  C22 POPEc 178      69.146 100.001  31.228  1.00  0.00           C
ATOM   5954  C3  POPEc 178      72.096  99.501  27.818  1.00  0.00           C
ATOM   5957  O31 POPEc 178      73.186  98.901  28.538  1.00  0.00           O
ATOM   5958  C31 POPEc 178      73.856  97.921  27.928  1.00  0.00           C
ATOM   5959  O32 POPEc 178      73.666  97.571  26.768  1.00  0.00           O
ATOM   5960  C32 POPEc 178      74.966  97.371  28.828  1.00  0.00           C
ATOM   5963  C23 POPEc 178      69.266 101.241  32.138  1.00  0.00           C
ATOM   5966  C24 POPEc 178      68.526 101.061  33.468  1.00  0.00           C
ATOM   5969  C25 POPEc 178      68.926 102.091  34.528  1.00  0.00           C
ATOM   5972  C26 POPEc 178      68.156 101.921  35.848  1.00  0.00           C
ATOM   5975  C27 POPEc 178      68.806 102.681  37.018  1.00  0.00           C
ATOM   5978  C28 POPEc 178      68.086 102.411  38.348  1.00  0.00           C
ATOM   5981  C29 POPEc 178      68.836 103.041  39.498  1.00  0.00           C
ATOM   5983 0C21 POPEc 178      69.596 102.391  40.408  1.00  0.00           C
ATOM   5985 1C21 POPEc 178      69.866 100.901  40.448  1.00  0.00           C
ATOM   5988 2C21 POPEc 178      68.846 100.171  41.338  1.00  0.00           C
ATOM   5991 3C21 POPEc 178      69.206  98.701  41.598  1.00  0.00           C
ATOM   5994 4C21 POPEc 178      68.266  98.071  42.638  1.00  0.00           C
ATOM   5997 5C21 POPEc 178      68.566  96.611  42.998  1.00  0.00           C
ATOM   6000 6C21 POPEc 178      69.986  96.371  43.528  1.00  0.00           C
ATOM   6003 7C21 POPEc 178      70.016  95.361  44.688  1.00  0.00           C
ATOM   6006 8C21 POPEc 178      71.426  95.021  45.178  1.00  0.00           C
ATOM   6010  C33 POPEc 178      74.706  97.461  30.348  1.00  0.00           C
ATOM   6013  C34 POPEc 178      74.946  98.861  30.958  1.00  0.00           C
ATOM   6016  C35 POPEc 178      73.716  99.481  31.628  1.00  0.00           C
ATOM   6019  C36 POPEc 178      73.406  98.901  33.018  1.00  0.00           C
ATOM   6022  C37 POPEc 178      72.076  99.421  33.578  1.00  0.00           C
ATOM   6025  C38 POPEc 178      71.686  98.831  34.948  1.00  0.00           C
ATOM   6028  C39 POPEc 178      72.556  99.341  36.108  1.00  0.00           C
ATOM   6031 0C31 POPEc 178      72.156  98.701  37.448  1.00  0.00           C
ATOM   6034 1C31 POPEc 178      73.006  99.221  38.618  1.00  0.00           C
ATOM   6037 2C31 POPEc 178      72.826  98.361  39.878  1.00  0.00           C
ATOM   6040 3C31 POPEc 178      73.596  98.911  41.078  1.00  0.00           C
ATOM   6043 4C31 POPEc 178      73.586  97.921  42.258  1.00  0.00           C
ATOM   6046 5C31 POPEc 178      74.406  98.421  43.458  1.00  0.00           C
ATOM   6049 6C31 POPEc 178      74.586  97.361  44.548  1.00  0.00           C
ATOM   6053  NH3 POPEd 179      26.076  40.441  16.978  1.00  0.00           N
ATOM   6057  C12 POPEd 179      26.676  41.191  15.808  1.00  0.00           C
ATOM   6060  C11 POPEd 179      26.326  42.691  15.858  1.00  0.00           C
ATOM   6063  P   POPEd 179      27.526  43.861  17.888  1.00  0.00           P
ATOM   6064  O13 POPEd 179      28.896  44.321  18.188  1.00  0.00           O
ATOM   6065  O14 POPEd 179      26.446  44.811  18.238  1.00  0.00           O
ATOM   6066  O11 POPEd 179      27.286  42.471  18.598  1.00  0.00           O
ATOM   6067  O12 POPEd 179      27.406  43.481  16.358  1.00  0.00           O
ATOM   6068  C1  POPEd 179      26.996  42.421  19.998  1.00  0.00           C
ATOM   6071  C2  POPEd 179      28.106  41.731  20.828  1.00  0.00           C
ATOM   6073  O21 POPEd 179      27.666  41.431  22.178  1.00  0.00           O
ATOM   6074  C21 POPEd 179      27.686  42.431  23.058  1.00  0.00           C
ATOM   6075  O22 POPEd 179      27.726  43.611  22.778  1.00  0.00           O
ATOM   6076  C22 POPEd 179      27.836  41.861  24.478  1.00  0.00           C
ATOM   6079  C3  POPEd 179      29.506  42.441  20.778  1.00  0.00           C
ATOM   6082  O31 POPEd 179      30.376  41.971  21.828  1.00  0.00           O
ATOM   6083  C31 POPEd 179      30.736  40.701  21.768  1.00  0.00           C
ATOM   6084  O32 POPEd 179      30.646  39.971  20.788  1.00  0.00           O
ATOM   6085  C32 POPEd 179      31.336  40.301  23.108  1.00  0.00           C
ATOM   6088  C23 POPEd 179      28.846  42.661  25.338  1.00  0.00           C
ATOM   6091  C24 POPEd 179      29.426  41.881  26.538  1.00  0.00           C
ATOM   6094  C25 POPEd 179      28.576  41.891  27.818  1.00  0.00           C
ATOM   6097  C26 POPEd 179      28.556  43.261  28.518  1.00  0.00           C
ATOM   6100  C27 POPEd 179      27.836  43.241  29.878  1.00  0.00           C
ATOM   6103  C28 POPEd 179      27.456  44.651  30.398  1.00  0.00           C
ATOM   6106  C29 POPEd 179      28.646  45.551  30.638  1.00  0.00           C
ATOM   6108 0C21 POPEd 179      28.716  46.541  31.548  1.00  0.00           C
ATOM   6110 1C21 POPEd 179      27.626  46.951  32.498  1.00  0.00           C
ATOM   6113 2C21 POPEd 179      27.876  46.351  33.888  1.00  0.00           C
ATOM   6116 3C21 POPEd 179      26.936  46.941  34.958  1.00  0.00           C
ATOM   6119 4C21 POPEd 179      27.106  46.251  36.308  1.00  0.00           C
ATOM   6122 5C21 POPEd 179      26.076  46.711  37.348  1.00  0.00           C
ATOM   6125 6C21 POPEd 179      26.216  48.181  37.758  1.00  0.00           C
ATOM   6128 7C21 POPEd 179      25.106  48.621  38.718  1.00  0.00           C
ATOM   6131 8C21 POPEd 179      25.186  50.091  39.108  1.00  0.00           C
ATOM   6135  C33 POPEd 179      31.096  38.831  23.518  1.00  0.00           C
ATOM   6138  C34 POPEd 179      31.696  38.571  24.908  1.00  0.00           C
ATOM   6141  C35 POPEd 179      31.476  37.151  25.438  1.00  0.00           C
ATOM   6144  C36 POPEd 179      32.036  36.971  26.858  1.00  0.00           C
ATOM   6147  C37 POPEd 179      31.266  35.931  27.678  1.00  0.00           C
ATOM   6150  C38 POPEd 179      31.796  35.761  29.118  1.00  0.00           C
ATOM   6153  C39 POPEd 179      31.826  37.071  29.928  1.00  0.00           C
ATOM   6156 0C31 POPEd 179      31.236  36.921  31.338  1.00  0.00           C
ATOM   6159 1C31 POPEd 179      31.336  38.211  32.168  1.00  0.00           C
ATOM   6162 2C31 POPEd 179      30.316  38.251  33.318  1.00  0.00           C
ATOM   6165 3C31 POPEd 179      30.466  39.461  34.258  1.00  0.00           C
ATOM   6168 4C31 POPEd 179      30.246  40.811  33.568  1.00  0.00           C
ATOM   6171 5C31 POPEd 179      30.276  42.001  34.548  1.00  0.00           C
ATOM   6174 6C31 POPEd 179      30.126  43.351  33.848  1.00  0.00           C
ATOM   6178  NH3 POPEe 180     110.446 105.651  19.198  1.00  0.00           N
ATOM   6182  C12 POPEe 180     111.526 105.141  18.288  1.00  0.00           C
ATOM   6185  C11 POPEe 180     111.666 103.631  18.428  1.00  0.00           C
ATOM   6188  P   POPEe 180     114.246 103.251  18.028  1.00  0.00           P
ATOM   6189  O13 POPEe 180     114.846 101.911  17.858  1.00  0.00           O
ATOM   6190  O14 POPEe 180     114.926 104.381  17.338  1.00  0.00           O
ATOM   6191  O11 POPEe 180     114.176 103.591  19.578  1.00  0.00           O
ATOM   6192  O12 POPEe 180     112.726 103.191  17.598  1.00  0.00           O
ATOM   6193  C1  POPEe 180     115.256 103.161  20.428  1.00  0.00           C
ATOM   6196  C2  POPEe 180     114.756 103.041  21.878  1.00  0.00           C
ATOM   6198  O21 POPEe 180     114.966 104.301  22.548  1.00  0.00           O
ATOM   6199  C21 POPEe 180     114.136 104.491  23.548  1.00  0.00           C
ATOM   6200  O22 POPEe 180     113.116 103.851  23.778  1.00  0.00           O
ATOM   6201  C22 POPEe 180     114.666 105.591  24.458  1.00  0.00           C
ATOM   6204  C3  POPEe 180     115.436 101.861  22.658  1.00  0.00           C
ATOM   6207  O31 POPEe 180     116.336 102.301  23.698  1.00  0.00           O
ATOM   6208  C31 POPEe 180     117.636 102.161  23.448  1.00  0.00           C
ATOM   6209  O32 POPEe 180     118.136 101.711  22.428  1.00  0.00           O
ATOM   6210  C32 POPEe 180     118.446 102.561  24.688  1.00  0.00           C
ATOM   6213  C23 POPEe 180     115.506 104.951  25.598  1.00  0.00           C
ATOM   6216  C24 POPEe 180     115.276 105.641  26.938  1.00  0.00           C
ATOM   6219  C25 POPEe 180     116.036 104.951  28.078  1.00  0.00           C
ATOM   6222  C26 POPEe 180     115.886 105.651  29.428  1.00  0.00           C
ATOM   6225  C27 POPEe 180     116.856 105.121  30.498  1.00  0.00           C
ATOM   6228  C28 POPEe 180     117.106 106.131  31.628  1.00  0.00           C
ATOM   6231  C29 POPEe 180     118.456 105.991  32.278  1.00  0.00           C
ATOM   6233 0C21 POPEe 180     118.776 106.251  33.568  1.00  0.00           C
ATOM   6235 1C21 POPEe 180     117.846 106.741  34.648  1.00  0.00           C
ATOM   6238 2C21 POPEe 180     117.976 108.241  34.958  1.00  0.00           C
ATOM   6241 3C21 POPEe 180     119.316 108.651  35.588  1.00  0.00           C
ATOM   6244 4C21 POPEe 180     119.516 110.181  35.668  1.00  0.00           C
ATOM   6247 5C21 POPEe 180     120.916 110.561  36.168  1.00  0.00           C
ATOM   6250 6C21 POPEe 180     121.126 112.071  36.308  1.00  0.00           C
ATOM   6253 7C21 POPEe 180     122.576 112.441  36.668  1.00  0.00           C
ATOM   6256 8C21 POPEe 180     122.816 113.941  36.858  1.00  0.00           C
ATOM   6260  C33 POPEe 180     119.866 103.091  24.368  1.00  0.00           C
ATOM   6263  C34 POPEe 180     120.686 103.521  25.598  1.00  0.00           C
ATOM   6266  C35 POPEe 180     120.126 104.761  26.298  1.00  0.00           C
ATOM   6269  C36 POPEe 180     120.986 105.321  27.448  1.00  0.00           C
ATOM   6272  C37 POPEe 180     120.136 106.251  28.338  1.00  0.00           C
ATOM   6275  C38 POPEe 180     120.856 107.471  28.908  1.00  0.00           C
ATOM   6278  C39 POPEe 180     121.836 107.181  30.058  1.00  0.00           C
ATOM   6281 0C31 POPEe 180     122.066 108.441  30.908  1.00  0.00           C
ATOM   6284 1C31 POPEe 180     123.086 108.261  32.038  1.00  0.00           C
ATOM   6287 2C31 POPEe 180     122.446 107.561  33.238  1.00  0.00           C
ATOM   6290 3C31 POPEe 180     123.406 107.291  34.398  1.00  0.00           C
ATOM   6293 4C31 POPEe 180     122.646 106.671  35.568  1.00  0.00           C
ATOM   6296 5C31 POPEe 180     123.536 106.171  36.708  1.00  0.00           C
ATOM   6299 6C31 POPEe 180     122.696 105.591  37.848  1.00  0.00           C
ATOM   6303  NH3 POPEf 181      10.176 100.931  19.768  1.00  0.00           N
ATOM   6307  C12 POPEf 181       9.786 102.151  20.568  1.00  0.00           C
ATOM   6310  C11 POPEf 181      10.826 103.271  20.448  1.00  0.00           C
ATOM   6313  P   POPEf 181      11.016 104.521  22.798  1.00  0.00           P
ATOM   6314  O13 POPEf 181      11.046 105.971  23.078  1.00  0.00           O
ATOM   6315  O14 POPEf 181      10.086 103.721  23.628  1.00  0.00           O
ATOM   6316  O11 POPEf 181      12.476 103.911  22.728  1.00  0.00           O
ATOM   6317  O12 POPEf 181      10.506 104.351  21.328  1.00  0.00           O
ATOM   6318  C1  POPEf 181      12.706 102.551  23.098  1.00  0.00           C
ATOM   6321  C2  POPEf 181      12.886 102.411  24.618  1.00  0.00           C
ATOM   6323  O21 POPEf 181      14.166 102.991  24.948  1.00  0.00           O
ATOM   6324  C21 POPEf 181      14.216 103.671  26.078  1.00  0.00           C
ATOM   6325  O22 POPEf 181      13.286 103.861  26.838  1.00  0.00           O
ATOM   6326  C22 POPEf 181      15.646 104.161  26.278  1.00  0.00           C
ATOM   6329  C3  POPEf 181      12.836 100.901  24.988  1.00  0.00           C
ATOM   6332  O31 POPEf 181      13.176 100.671  26.368  1.00  0.00           O
ATOM   6333  C31 POPEf 181      14.416 100.281  26.588  1.00  0.00           C
ATOM   6334  O32 POPEf 181      15.306 100.171  25.768  1.00  0.00           O
ATOM   6335  C32 POPEf 181      14.516  99.991  28.078  1.00  0.00           C
ATOM   6338  C23 POPEf 181      16.226 103.721  27.638  1.00  0.00           C
ATOM   6341  C24 POPEf 181      17.746 103.961  27.748  1.00  0.00           C
ATOM   6344  C25 POPEf 181      18.146 105.371  28.198  1.00  0.00           C
ATOM   6347  C26 POPEf 181      18.336 106.341  27.028  1.00  0.00           C
ATOM   6350  C27 POPEf 181      18.946 107.681  27.478  1.00  0.00           C
ATOM   6353  C28 POPEf 181      18.796 108.791  26.428  1.00  0.00           C
ATOM   6356  C29 POPEf 181      17.486 109.521  26.538  1.00  0.00           C
ATOM   6358 0C21 POPEf 181      17.286 110.641  27.248  1.00  0.00           C
ATOM   6360 1C21 POPEf 181      18.356 111.311  28.068  1.00  0.00           C
ATOM   6363 2C21 POPEf 181      17.836 112.301  29.118  1.00  0.00           C
ATOM   6366 3C21 POPEf 181      19.006 112.891  29.918  1.00  0.00           C
ATOM   6369 4C21 POPEf 181      18.666 114.201  30.628  1.00  0.00           C
ATOM   6372 5C21 POPEf 181      17.726 114.011  31.828  1.00  0.00           C
ATOM   6375 6C21 POPEf 181      17.426 115.331  32.558  1.00  0.00           C
ATOM   6378 7C21 POPEf 181      16.636 115.121  33.848  1.00  0.00           C
ATOM   6381 8C21 POPEf 181      16.166 116.421  34.498  1.00  0.00           C
ATOM   6385  C33 POPEf 181      15.866  99.441  28.568  1.00  0.00           C
ATOM   6388  C34 POPEf 181      15.666  98.831  29.958  1.00  0.00           C
ATOM   6391  C35 POPEf 181      16.946  98.241  30.548  1.00  0.00           C
ATOM   6394  C36 POPEf 181      17.836  99.271  31.248  1.00  0.00           C
ATOM   6397  C37 POPEf 181      18.806  98.631  32.228  1.00  0.00           C
ATOM   6400  C38 POPEf 181      19.776  99.641  32.858  1.00  0.00           C
ATOM   6403  C39 POPEf 181      20.676  99.001  33.918  1.00  0.00           C
ATOM   6406 0C31 POPEf 181      21.676  97.991  33.318  1.00  0.00           C
ATOM   6409 1C31 POPEf 181      22.476  97.241  34.388  1.00  0.00           C
ATOM   6412 2C31 POPEf 181      23.406  96.181  33.798  1.00  0.00           C
ATOM   6415 3C31 POPEf 181      24.566  96.781  33.008  1.00  0.00           C
ATOM   6418 4C31 POPEf 181      25.546  95.721  32.508  1.00  0.00           C
ATOM   6421 5C31 POPEf 181      26.666  96.341  31.678  1.00  0.00           C
ATOM   6424 6C31 POPEf 181      27.656  95.311  31.148  1.00  0.00           C
ATOM   6428  NH3 POPEg 182      42.366  67.981  63.898  1.00  0.00           N
ATOM   6432  C12 POPEg 182      41.566  69.181  64.338  1.00  0.00           C
ATOM   6435  C11 POPEg 182      42.406  70.051  65.278  1.00  0.00           C
ATOM   6438  P   POPEg 182      44.836  70.991  65.508  1.00  0.00           P
ATOM   6439  O13 POPEg 182      44.306  71.591  66.748  1.00  0.00           O
ATOM   6440  O14 POPEg 182      45.906  69.971  65.598  1.00  0.00           O
ATOM   6441  O11 POPEg 182      45.376  72.071  64.528  1.00  0.00           O
ATOM   6442  O12 POPEg 182      43.656  70.381  64.658  1.00  0.00           O
ATOM   6443  C1  POPEg 182      44.796  73.341  64.288  1.00  0.00           C
ATOM   6446  C2  POPEg 182      45.546  74.041  63.118  1.00  0.00           C
ATOM   6448  O21 POPEg 182      44.966  73.621  61.878  1.00  0.00           O
ATOM   6449  C21 POPEg 182      44.886  74.541  60.918  1.00  0.00           C
ATOM   6450  O22 POPEg 182      45.276  75.691  60.998  1.00  0.00           O
ATOM   6451  C22 POPEg 182      44.116  73.931  59.748  1.00  0.00           C
ATOM   6454  C3  POPEg 182      47.056  73.681  63.188  1.00  0.00           C
ATOM   6457  O31 POPEg 182      47.866  74.361  62.208  1.00  0.00           O
ATOM   6458  C31 POPEg 182      48.256  75.581  62.568  1.00  0.00           C
ATOM   6459  O32 POPEg 182      47.966  76.121  63.618  1.00  0.00           O
ATOM   6460  C32 POPEg 182      49.116  76.181  61.468  1.00  0.00           C
ATOM   6463  C23 POPEg 182      44.586  74.451  58.368  1.00  0.00           C
ATOM   6466  C24 POPEg 182      43.926  73.721  57.188  1.00  0.00           C
ATOM   6469  C25 POPEg 182      42.406  73.561  57.308  1.00  0.00           C
ATOM   6472  C26 POPEg 182      41.786  73.011  56.018  1.00  0.00           C
ATOM   6475  C27 POPEg 182      40.366  72.471  56.238  1.00  0.00           C
ATOM   6478  C28 POPEg 182      39.646  72.131  54.928  1.00  0.00           C
ATOM   6481  C29 POPEg 182      38.466  71.231  55.178  1.00  0.00           C
ATOM   6483 0C21 POPEg 182      37.156  71.531  55.108  1.00  0.00           C
ATOM   6485 1C21 POPEg 182      36.546  72.861  54.758  1.00  0.00           C
ATOM   6488 2C21 POPEg 182      35.936  72.851  53.348  1.00  0.00           C
ATOM   6491 3C21 POPEg 182      35.176  74.151  53.048  1.00  0.00           C
ATOM   6494 4C21 POPEg 182      34.616  74.211  51.618  1.00  0.00           C
ATOM   6497 5C21 POPEg 182      35.696  74.441  50.548  1.00  0.00           C
ATOM   6500 6C21 POPEg 182      35.106  74.491  49.128  1.00  0.00           C
ATOM   6503 7C21 POPEg 182      36.156  74.861  48.078  1.00  0.00           C
ATOM   6506 8C21 POPEg 182      35.626  74.781  46.638  1.00  0.00           C
ATOM   6510  C33 POPEg 182      48.356  76.691  60.218  1.00  0.00           C
ATOM   6513  C34 POPEg 182      48.386  75.701  59.038  1.00  0.00           C
ATOM   6516  C35 POPEg 182      49.496  75.971  58.008  1.00  0.00           C
ATOM   6519  C36 POPEg 182      48.996  76.711  56.758  1.00  0.00           C
ATOM   6522  C37 POPEg 182      50.016  76.771  55.608  1.00  0.00           C
ATOM   6525  C38 POPEg 182      49.416  77.391  54.338  1.00  0.00           C
ATOM   6528  C39 POPEg 182      50.406  77.431  53.178  1.00  0.00           C
ATOM   6531 0C31 POPEg 182      49.846  78.121  51.928  1.00  0.00           C
ATOM   6534 1C31 POPEg 182      50.896  78.281  50.828  1.00  0.00           C
ATOM   6537 2C31 POPEg 182      50.406  79.091  49.628  1.00  0.00           C
ATOM   6540 3C31 POPEg 182      51.436  79.171  48.488  1.00  0.00           C
ATOM   6543 4C31 POPEg 182      52.706  79.951  48.868  1.00  0.00           C
ATOM   6546 5C31 POPEg 182      53.756  79.931  47.748  1.00  0.00           C
ATOM   6549 6C31 POPEg 182      54.956  80.841  47.998  1.00  0.00           C
ATOM   6553  NH3 POPEh 183      82.746  59.491  64.868  1.00  0.00           N
ATOM   6557  C12 POPEh 183      81.466  59.381  65.648  1.00  0.00           C
ATOM   6560  C11 POPEh 183      80.226  59.411  64.718  1.00  0.00           C
ATOM   6563  P   POPEh 183      77.646  58.991  64.968  1.00  0.00           P
ATOM   6564  O13 POPEh 183      77.726  57.541  64.698  1.00  0.00           O
ATOM   6565  O14 POPEh 183      76.606  59.481  65.908  1.00  0.00           O
ATOM   6566  O11 POPEh 183      77.446  59.771  63.608  1.00  0.00           O
ATOM   6567  O12 POPEh 183      79.046  59.561  65.498  1.00  0.00           O
ATOM   6568  C1  POPEh 183      76.966  61.121  63.588  1.00  0.00           C
ATOM   6571  C2  POPEh 183      75.486  61.291  63.068  1.00  0.00           C
ATOM   6573  O21 POPEh 183      75.206  60.541  61.878  1.00  0.00           O
ATOM   6574  C21 POPEh 183      75.916  60.781  60.808  1.00  0.00           C
ATOM   6575  O22 POPEh 183      76.756  61.661  60.678  1.00  0.00           O
ATOM   6576  C22 POPEh 183      75.396  59.881  59.678  1.00  0.00           C
ATOM   6579  C3  POPEh 183      75.176  62.831  62.938  1.00  0.00           C
ATOM   6582  O31 POPEh 183      74.066  63.171  62.078  1.00  0.00           O
ATOM   6583  C31 POPEh 183      74.016  64.301  61.358  1.00  0.00           C
ATOM   6584  O32 POPEh 183      72.986  64.801  60.938  1.00  0.00           O
ATOM   6585  C32 POPEh 183      75.406  64.901  61.078  1.00  0.00           C
ATOM   6588  C23 POPEh 183      76.146  60.121  58.358  1.00  0.00           C
ATOM   6591  C24 POPEh 183      75.316  59.751  57.118  1.00  0.00           C
ATOM   6594  C25 POPEh 183      76.056  60.051  55.808  1.00  0.00           C
ATOM   6597  C26 POPEh 183      77.156  59.021  55.488  1.00  0.00           C
ATOM   6600  C27 POPEh 183      78.116  59.421  54.358  1.00  0.00           C
ATOM   6603  C28 POPEh 183      77.456  59.771  53.008  1.00  0.00           C
ATOM   6606  C29 POPEh 183      77.406  61.251  52.738  1.00  0.00           C
ATOM   6608 0C21 POPEh 183      78.326  61.951  52.048  1.00  0.00           C
ATOM   6610 1C21 POPEh 183      79.586  61.401  51.428  1.00  0.00           C
ATOM   6613 2C21 POPEh 183      79.496  61.261  49.898  1.00  0.00           C
ATOM   6616 3C21 POPEh 183      80.776  60.661  49.298  1.00  0.00           C
ATOM   6619 4C21 POPEh 183      80.726  60.561  47.768  1.00  0.00           C
ATOM   6622 5C21 POPEh 183      82.026  60.031  47.138  1.00  0.00           C
ATOM   6625 6C21 POPEh 183      83.216  60.981  47.338  1.00  0.00           C
ATOM   6628 7C21 POPEh 183      84.506  60.491  46.668  1.00  0.00           C
ATOM   6631 8C21 POPEh 183      85.686  61.421  46.938  1.00  0.00           C
ATOM   6635  C33 POPEh 183      75.446  65.891  59.898  1.00  0.00           C
ATOM   6638  C34 POPEh 183      75.546  65.161  58.548  1.00  0.00           C
ATOM   6641  C35 POPEh 183      75.356  66.101  57.358  1.00  0.00           C
ATOM   6644  C36 POPEh 183      73.936  66.661  57.258  1.00  0.00           C
ATOM   6647  C37 POPEh 183      73.916  68.181  57.068  1.00  0.00           C
ATOM   6650  C38 POPEh 183      72.536  68.791  57.288  1.00  0.00           C
ATOM   6653  C39 POPEh 183      71.466  68.321  56.288  1.00  0.00           C
ATOM   6656 0C31 POPEh 183      71.826  68.671  54.838  1.00  0.00           C
ATOM   6659 1C31 POPEh 183      70.596  68.721  53.928  1.00  0.00           C
ATOM   6662 2C31 POPEh 183      70.896  69.291  52.548  1.00  0.00           C
ATOM   6665 3C31 POPEh 183      69.596  69.641  51.798  1.00  0.00           C
ATOM   6668 4C31 POPEh 183      69.856  70.311  50.448  1.00  0.00           C
ATOM   6671 5C31 POPEh 183      68.576  70.831  49.798  1.00  0.00           C
ATOM   6674 6C31 POPEh 183      68.816  71.491  48.448  1.00  0.00           C
ATOM   6678  NH3 POPEi 184      53.036   7.651  16.128  1.00  0.00           N
ATOM   6682  C12 POPEi 184      52.996   6.711  14.948  1.00  0.00           C
ATOM   6685  C11 POPEi 184      54.376   6.141  14.548  1.00  0.00           C
ATOM   6688  P   POPEi 184      56.526   6.771  13.198  1.00  0.00           P
ATOM   6689  O13 POPEi 184      56.856   5.371  13.518  1.00  0.00           O
ATOM   6690  O14 POPEi 184      56.286   7.111  11.778  1.00  0.00           O
ATOM   6691  O11 POPEi 184      57.606   7.721  13.798  1.00  0.00           O
ATOM   6692  O12 POPEi 184      55.246   7.171  14.058  1.00  0.00           O
ATOM   6693  C1  POPEi 184      58.436   7.471  14.938  1.00  0.00           C
ATOM   6696  C2  POPEi 184      57.846   8.071  16.248  1.00  0.00           C
ATOM   6698  O21 POPEi 184      58.826   8.681  17.098  1.00  0.00           O
ATOM   6699  C21 POPEi 184      59.546   7.881  17.848  1.00  0.00           C
ATOM   6700  O22 POPEi 184      59.926   6.761  17.558  1.00  0.00           O
ATOM   6701  C22 POPEi 184      59.736   8.521  19.218  1.00  0.00           C
ATOM   6704  C3  POPEi 184      56.956   7.061  17.038  1.00  0.00           C
ATOM   6707  O31 POPEi 184      56.636   7.501  18.368  1.00  0.00           O
ATOM   6708  C31 POPEi 184      55.656   8.381  18.458  1.00  0.00           C
ATOM   6709  O32 POPEi 184      55.116   8.961  17.518  1.00  0.00           O
ATOM   6710  C32 POPEi 184      55.236   8.561  19.918  1.00  0.00           C
ATOM   6713  C23 POPEi 184      60.016   7.471  20.308  1.00  0.00           C
ATOM   6716  C24 POPEi 184      59.976   8.041  21.738  1.00  0.00           C
ATOM   6719  C25 POPEi 184      61.166   7.571  22.588  1.00  0.00           C
ATOM   6722  C26 POPEi 184      62.386   8.461  22.378  1.00  0.00           C
ATOM   6725  C27 POPEi 184      63.726   7.731  22.508  1.00  0.00           C
ATOM   6728  C28 POPEi 184      64.786   8.671  23.108  1.00  0.00           C
ATOM   6731  C29 POPEi 184      66.216   8.441  22.708  1.00  0.00           C
ATOM   6733 0C21 POPEi 184      67.006   7.471  23.188  1.00  0.00           C
ATOM   6735 1C21 POPEi 184      66.616   6.411  24.178  1.00  0.00           C
ATOM   6738 2C21 POPEi 184      67.586   6.381  25.368  1.00  0.00           C
ATOM   6741 3C21 POPEi 184      67.746   7.731  26.068  1.00  0.00           C
ATOM   6744 4C21 POPEi 184      68.626   7.641  27.318  1.00  0.00           C
ATOM   6747 5C21 POPEi 184      67.886   7.091  28.538  1.00  0.00           C
ATOM   6750 6C21 POPEi 184      68.816   6.831  29.718  1.00  0.00           C
ATOM   6753 7C21 POPEi 184      68.096   6.331  30.978  1.00  0.00           C
ATOM   6756 8C21 POPEi 184      69.066   5.831  32.048  1.00  0.00           C
ATOM   6760  C33 POPEi 184      55.136   7.251  20.728  1.00  0.00           C
ATOM   6763  C34 POPEi 184      56.236   7.061  21.778  1.00  0.00           C
ATOM   6766  C35 POPEi 184      55.666   6.401  23.038  1.00  0.00           C
ATOM   6769  C36 POPEi 184      56.706   6.151  24.128  1.00  0.00           C
ATOM   6772  C37 POPEi 184      56.046   5.701  25.438  1.00  0.00           C
ATOM   6775  C38 POPEi 184      57.046   5.101  26.428  1.00  0.00           C
ATOM   6778  C39 POPEi 184      57.646   6.131  27.398  1.00  0.00           C
ATOM   6781 0C31 POPEi 184      56.986   6.111  28.788  1.00  0.00           C
ATOM   6784 1C31 POPEi 184      55.486   6.461  28.788  1.00  0.00           C
ATOM   6787 2C31 POPEi 184      54.966   6.811  30.188  1.00  0.00           C
ATOM   6790 3C31 POPEi 184      55.246   8.271  30.548  1.00  0.00           C
ATOM   6793 4C31 POPEi 184      54.796   8.661  31.958  1.00  0.00           C
ATOM   6796 5C31 POPEi 184      55.066  10.151  32.238  1.00  0.00           C
ATOM   6799 6C31 POPEi 184      54.686  10.581  33.658  1.00  0.00           C
ATOM   6803  NH3 POPEj 185      97.146  55.041  26.558  1.00  0.00           N
ATOM   6807  C12 POPEj 185      98.116  53.901  26.668  1.00  0.00           C
ATOM   6810  C11 POPEj 185      99.426  54.251  25.968  1.00  0.00           C
ATOM   6813  P   POPEj 185     101.556  53.011  25.168  1.00  0.00           P
ATOM   6814  O13 POPEj 185     102.076  51.611  25.158  1.00  0.00           O
ATOM   6815  O14 POPEj 185     101.236  53.621  23.858  1.00  0.00           O
ATOM   6816  O11 POPEj 185     102.606  53.931  25.878  1.00  0.00           O
ATOM   6817  O12 POPEj 185     100.286  53.111  26.088  1.00  0.00           O
ATOM   6818  C1  POPEj 185     102.526  54.411  27.218  1.00  0.00           C
ATOM   6821  C2  POPEj 185     103.506  53.661  28.158  1.00  0.00           C
ATOM   6823  O21 POPEj 185     103.606  54.441  29.358  1.00  0.00           O
ATOM   6824  C21 POPEj 185     103.746  53.821  30.508  1.00  0.00           C
ATOM   6825  O22 POPEj 185     103.876  52.611  30.678  1.00  0.00           O
ATOM   6826  C22 POPEj 185     103.666  54.901  31.588  1.00  0.00           C
ATOM   6829  C3  POPEj 185     104.886  53.561  27.458  1.00  0.00           C
ATOM   6832  O31 POPEj 185     105.736  52.611  28.138  1.00  0.00           O
ATOM   6833  C31 POPEj 185     106.996  52.981  28.248  1.00  0.00           C
ATOM   6834  O32 POPEj 185     107.496  53.981  27.748  1.00  0.00           O
ATOM   6835  C32 POPEj 185     107.736  52.001  29.158  1.00  0.00           C
ATOM   6838  C23 POPEj 185     103.236  54.411  32.988  1.00  0.00           C
ATOM   6841  C24 POPEj 185     104.366  53.701  33.748  1.00  0.00           C
ATOM   6844  C25 POPEj 185     104.036  53.331  35.208  1.00  0.00           C
ATOM   6847  C26 POPEj 185     103.896  54.541  36.138  1.00  0.00           C
ATOM   6850  C27 POPEj 185     103.906  54.141  37.618  1.00  0.00           C
ATOM   6853  C28 POPEj 185     103.776  55.341  38.578  1.00  0.00           C
ATOM   6856  C29 POPEj 185     103.666  54.871  40.008  1.00  0.00           C
ATOM   6858 0C21 POPEj 185     104.486  55.191  41.018  1.00  0.00           C
ATOM   6860 1C21 POPEj 185     105.676  56.121  40.958  1.00  0.00           C
ATOM   6863 2C21 POPEj 185     106.086  56.651  42.348  1.00  0.00           C
ATOM   6866 3C21 POPEj 185     105.096  57.671  42.938  1.00  0.00           C
ATOM   6869 4C21 POPEj 185     105.296  57.881  44.448  1.00  0.00           C
ATOM   6872 5C21 POPEj 185     104.296  58.871  45.058  1.00  0.00           C
ATOM   6875 6C21 POPEj 185     104.736  60.341  44.948  1.00  0.00           C
ATOM   6878 7C21 POPEj 185     104.626  61.081  46.288  1.00  0.00           C
ATOM   6881 8C21 POPEj 185     105.016  62.561  46.228  1.00  0.00           C
ATOM   6885  C33 POPEj 185     107.336  52.271  30.618  1.00  0.00           C
ATOM   6888  C34 POPEj 185     107.896  51.281  31.658  1.00  0.00           C
ATOM   6891  C35 POPEj 185     107.096  51.391  32.958  1.00  0.00           C
ATOM   6894  C36 POPEj 185     107.226  50.221  33.938  1.00  0.00           C
ATOM   6897  C37 POPEj 185     105.856  49.801  34.478  1.00  0.00           C
ATOM   6900  C38 POPEj 185     105.896  48.651  35.498  1.00  0.00           C
ATOM   6903  C39 POPEj 185     106.196  49.081  36.948  1.00  0.00           C
ATOM   6906 0C31 POPEj 185     105.116  50.011  37.528  1.00  0.00           C
ATOM   6909 1C31 POPEj 185     105.066  50.031  39.068  1.00  0.00           C
ATOM   6912 2C31 POPEj 185     104.036  51.041  39.588  1.00  0.00           C
ATOM   6915 3C31 POPEj 185     103.636  50.871  41.058  1.00  0.00           C
ATOM   6918 4C31 POPEj 185     104.816  50.961  42.038  1.00  0.00           C
ATOM   6921 5C31 POPEj 185     104.356  51.031  43.498  1.00  0.00           C
ATOM   6924 6C31 POPEj 185     105.516  51.061  44.498  1.00  0.00           C
ATOM   6928  NH3 POPEk 186      15.196  21.861  58.538  1.00  0.00           N
ATOM   6932  C12 POPEk 186      15.276  23.251  59.138  1.00  0.00           C
ATOM   6935  C11 POPEk 186      16.616  23.481  59.858  1.00  0.00           C
ATOM   6938  P   POPEk 186      17.216  26.051  60.128  1.00  0.00           P
ATOM   6939  O13 POPEk 186      18.406  26.171  61.008  1.00  0.00           O
ATOM   6940  O14 POPEk 186      15.886  26.321  60.728  1.00  0.00           O
ATOM   6941  O11 POPEk 186      17.426  27.101  58.988  1.00  0.00           O
ATOM   6942  O12 POPEk 186      17.246  24.671  59.368  1.00  0.00           O
ATOM   6943  C1  POPEk 186      17.016  26.931  57.638  1.00  0.00           C
ATOM   6946  C2  POPEk 186      17.496  28.161  56.828  1.00  0.00           C
ATOM   6948  O21 POPEk 186      17.186  28.111  55.418  1.00  0.00           O
ATOM   6949  C21 POPEk 186      15.936  28.291  55.058  1.00  0.00           C
ATOM   6950  O22 POPEk 186      14.966  28.251  55.798  1.00  0.00           O
ATOM   6951  C22 POPEk 186      15.936  28.661  53.568  1.00  0.00           C
ATOM   6954  C3  POPEk 186      19.036  28.331  56.978  1.00  0.00           C
ATOM   6957  O31 POPEk 186      19.536  29.281  56.018  1.00  0.00           O
ATOM   6958  C31 POPEk 186      20.846  29.311  55.898  1.00  0.00           C
ATOM   6959  O32 POPEk 186      21.646  28.771  56.648  1.00  0.00           O
ATOM   6960  C32 POPEk 186      21.206  30.151  54.658  1.00  0.00           C
ATOM   6963  C23 POPEk 186      14.576  28.461  52.868  1.00  0.00           C
ATOM   6966  C24 POPEk 186      14.616  28.981  51.428  1.00  0.00           C
ATOM   6969  C25 POPEk 186      13.366  28.591  50.638  1.00  0.00           C
ATOM   6972  C26 POPEk 186      13.536  28.821  49.128  1.00  0.00           C
ATOM   6975  C27 POPEk 186      12.326  28.301  48.328  1.00  0.00           C
ATOM   6978  C28 POPEk 186      12.576  28.141  46.818  1.00  0.00           C
ATOM   6981  C29 POPEk 186      12.686  29.471  46.108  1.00  0.00           C
ATOM   6983 0C21 POPEk 186      11.906  29.911  45.108  1.00  0.00           C
ATOM   6985 1C21 POPEk 186      10.736  29.191  44.478  1.00  0.00           C
ATOM   6988 2C21 POPEk 186       9.716  30.181  43.868  1.00  0.00           C
ATOM   6991 3C21 POPEk 186       8.656  29.481  42.998  1.00  0.00           C
ATOM   6994 4C21 POPEk 186       7.766  30.461  42.208  1.00  0.00           C
ATOM   6997 5C21 POPEk 186       6.876  31.361  43.078  1.00  0.00           C
ATOM   7000 6C21 POPEk 186       5.756  32.041  42.278  1.00  0.00           C
ATOM   7003 7C21 POPEk 186       4.716  32.741  43.158  1.00  0.00           C
ATOM   7006 8C21 POPEk 186       3.436  33.091  42.408  1.00  0.00           C
ATOM   7010  C33 POPEk 186      20.056  30.341  53.628  1.00  0.00           C
ATOM   7013  C34 POPEk 186      20.416  31.281  52.478  1.00  0.00           C
ATOM   7016  C35 POPEk 186      21.556  30.771  51.578  1.00  0.00           C
ATOM   7019  C36 POPEk 186      21.836  31.711  50.398  1.00  0.00           C
ATOM   7022  C37 POPEk 186      23.066  31.271  49.588  1.00  0.00           C
ATOM   7025  C38 POPEk 186      23.386  32.191  48.398  1.00  0.00           C
ATOM   7028  C39 POPEk 186      22.316  32.161  47.298  1.00  0.00           C
ATOM   7031 0C31 POPEk 186      22.806  32.751  45.968  1.00  0.00           C
ATOM   7034 1C31 POPEk 186      21.856  32.471  44.798  1.00  0.00           C
ATOM   7037 2C31 POPEk 186      22.476  32.811  43.438  1.00  0.00           C
ATOM   7040 3C31 POPEk 186      23.456  31.741  42.918  1.00  0.00           C
ATOM   7043 4C31 POPEk 186      22.776  30.661  42.068  1.00  0.00           C
ATOM   7046 5C31 POPEk 186      23.786  29.741  41.348  1.00  0.00           C
ATOM   7049 6C31 POPEk 186      23.186  29.011  40.148  1.00  0.00           C
ATOM   7053  NH3 POPEl 187      31.476  37.881  16.968  1.00  0.00           N
ATOM   7057  C12 POPEl 187      31.356  39.311  16.558  1.00  0.00           C
ATOM   7060  C11 POPEl 187      30.676  39.411  15.188  1.00  0.00           C
ATOM   7063  P   POPEl 187      28.586  37.851  14.768  1.00  0.00           P
ATOM   7064  O13 POPEl 187      29.066  37.651  13.388  1.00  0.00           O
ATOM   7065  O14 POPEl 187      27.156  38.051  15.078  1.00  0.00           O
ATOM   7066  O11 POPEl 187      29.236  36.791  15.768  1.00  0.00           O
ATOM   7067  O12 POPEl 187      29.286  39.141  15.338  1.00  0.00           O
ATOM   7068  C1  POPEl 187      28.326  36.011  16.558  1.00  0.00           C
ATOM   7071  C2  POPEl 187      27.876  36.801  17.828  1.00  0.00           C
ATOM   7073  O21 POPEl 187      28.926  36.971  18.788  1.00  0.00           O
ATOM   7074  C21 POPEl 187      29.356  35.891  19.438  1.00  0.00           C
ATOM   7075  O22 POPEl 187      29.116  34.731  19.158  1.00  0.00           O
ATOM   7076  C22 POPEl 187      30.286  36.381  20.548  1.00  0.00           C
ATOM   7079  C3  POPEl 187      26.536  36.331  18.448  1.00  0.00           C
ATOM   7082  O31 POPEl 187      26.026  37.361  19.338  1.00  0.00           O
ATOM   7083  C31 POPEl 187      26.306  37.181  20.638  1.00  0.00           C
ATOM   7084  O32 POPEl 187      26.876  36.211  21.088  1.00  0.00           O
ATOM   7085  C32 POPEl 187      25.836  38.381  21.448  1.00  0.00           C
ATOM   7088  C23 POPEl 187      30.616  35.311  21.618  1.00  0.00           C
ATOM   7091  C24 POPEl 187      29.586  35.241  22.748  1.00  0.00           C
ATOM   7094  C25 POPEl 187      30.056  34.421  23.958  1.00  0.00           C
ATOM   7097  C26 POPEl 187      29.976  32.901  23.778  1.00  0.00           C
ATOM   7100  C27 POPEl 187      30.556  32.141  24.978  1.00  0.00           C
ATOM   7103  C28 POPEl 187      30.306  30.621  24.918  1.00  0.00           C
ATOM   7106  C29 POPEl 187      31.126  29.971  23.828  1.00  0.00           C
ATOM   7108 0C21 POPEl 187      31.816  28.821  23.918  1.00  0.00           C
ATOM   7110 1C21 POPEl 187      31.836  27.861  25.088  1.00  0.00           C
ATOM   7113 2C21 POPEl 187      31.706  26.411  24.598  1.00  0.00           C
ATOM   7116 3C21 POPEl 187      31.556  25.401  25.738  1.00  0.00           C
ATOM   7119 4C21 POPEl 187      31.456  23.941  25.258  1.00  0.00           C
ATOM   7122 5C21 POPEl 187      30.576  23.051  26.148  1.00  0.00           C
ATOM   7125 6C21 POPEl 187      31.056  22.911  27.598  1.00  0.00           C
ATOM   7128 7C21 POPEl 187      30.026  22.181  28.468  1.00  0.00           C
ATOM   7131 8C21 POPEl 187      30.416  22.081  29.948  1.00  0.00           C
ATOM   7135  C33 POPEl 187      25.356  37.991  22.878  1.00  0.00           C
ATOM   7138  C34 POPEl 187      26.396  38.241  23.978  1.00  0.00           C
ATOM   7141  C35 POPEl 187      25.776  38.071  25.378  1.00  0.00           C
ATOM   7144  C36 POPEl 187      26.726  38.301  26.568  1.00  0.00           C
ATOM   7147  C37 POPEl 187      25.946  38.811  27.788  1.00  0.00           C
ATOM   7150  C38 POPEl 187      26.716  38.801  29.118  1.00  0.00           C
ATOM   7153  C39 POPEl 187      26.856  37.401  29.738  1.00  0.00           C
ATOM   7156 0C31 POPEl 187      26.566  37.381  31.248  1.00  0.00           C
ATOM   7159 1C31 POPEl 187      26.486  35.961  31.828  1.00  0.00           C
ATOM   7162 2C31 POPEl 187      26.116  35.941  33.318  1.00  0.00           C
ATOM   7165 3C31 POPEl 187      25.786  34.521  33.798  1.00  0.00           C
ATOM   7168 4C31 POPEl 187      25.466  34.421  35.298  1.00  0.00           C
ATOM   7171 5C31 POPEl 187      26.646  33.881  36.128  1.00  0.00           C
ATOM   7174 6C31 POPEl 187      26.356  33.811  37.628  1.00  0.00           C
ATOM   7178  NH3 POPEm 188      75.056  93.031  66.278  1.00  0.00           N
ATOM   7182  C12 POPEm 188      76.246  93.781  66.818  1.00  0.00           C
ATOM   7185  C11 POPEm 188      76.756  94.831  65.808  1.00  0.00           C
ATOM   7188  P   POPEm 188      78.686  96.601  65.448  1.00  0.00           P
ATOM   7189  O13 POPEm 188      78.406  97.881  66.138  1.00  0.00           O
ATOM   7190  O14 POPEm 188      80.116  96.301  65.218  1.00  0.00           O
ATOM   7191  O11 POPEm 188      77.976  96.631  64.038  1.00  0.00           O
ATOM   7192  O12 POPEm 188      77.986  95.401  66.238  1.00  0.00           O
ATOM   7193  C1  POPEm 188      76.766  97.371  63.788  1.00  0.00           C
ATOM   7196  C2  POPEm 188      75.736  96.521  63.008  1.00  0.00           C
ATOM   7198  O21 POPEm 188      76.356  95.751  61.968  1.00  0.00           O
ATOM   7199  C21 POPEm 188      76.866  96.401  60.938  1.00  0.00           C
ATOM   7200  O22 POPEm 188      76.966  97.611  60.828  1.00  0.00           O
ATOM   7201  C22 POPEm 188      77.306  95.411  59.868  1.00  0.00           C
ATOM   7204  C3  POPEm 188      74.486  97.281  62.498  1.00  0.00           C
ATOM   7207  O31 POPEm 188      73.686  96.321  61.798  1.00  0.00           O
ATOM   7208  C31 POPEm 188      72.856  96.781  60.888  1.00  0.00           C
ATOM   7209  O32 POPEm 188      72.486  97.941  60.808  1.00  0.00           O
ATOM   7210  C32 POPEm 188      72.696  95.701  59.818  1.00  0.00           C
ATOM   7213  C23 POPEm 188      76.496  94.091  59.848  1.00  0.00           C
ATOM   7216  C24 POPEm 188      76.956  93.131  58.738  1.00  0.00           C
ATOM   7219  C25 POPEm 188      76.516  93.541  57.318  1.00  0.00           C
ATOM   7222  C26 POPEm 188      75.056  93.191  57.008  1.00  0.00           C
ATOM   7225  C27 POPEm 188      74.526  93.921  55.768  1.00  0.00           C
ATOM   7228  C28 POPEm 188      73.716  93.011  54.818  1.00  0.00           C
ATOM   7231  C29 POPEm 188      74.586  92.171  53.918  1.00  0.00           C
ATOM   7233 0C21 POPEm 188      74.396  91.961  52.598  1.00  0.00           C
ATOM   7235 1C21 POPEm 188      73.256  92.491  51.768  1.00  0.00           C
ATOM   7238 2C21 POPEm 188      73.676  93.671  50.868  1.00  0.00           C
ATOM   7241 3C21 POPEm 188      72.476  94.341  50.188  1.00  0.00           C
ATOM   7244 4C21 POPEm 188      72.866  95.601  49.398  1.00  0.00           C
ATOM   7247 5C21 POPEm 188      71.646  96.371  48.878  1.00  0.00           C
ATOM   7250 6C21 POPEm 188      72.046  97.611  48.058  1.00  0.00           C
ATOM   7253 7C21 POPEm 188      70.836  98.341  47.458  1.00  0.00           C
ATOM   7256 8C21 POPEm 188      71.226  99.471  46.498  1.00  0.00           C
ATOM   7260  C33 POPEm 188      71.256  95.261  59.548  1.00  0.00           C
ATOM   7263  C34 POPEm 188      71.276  93.941  58.768  1.00  0.00           C
ATOM   7266  C35 POPEm 188      69.906  93.541  58.218  1.00  0.00           C
ATOM   7269  C36 POPEm 188      69.826  92.051  57.868  1.00  0.00           C
ATOM   7272  C37 POPEm 188      70.956  91.531  56.958  1.00  0.00           C
ATOM   7275  C38 POPEm 188      70.746  90.051  56.648  1.00  0.00           C
ATOM   7278  C39 POPEm 188      71.726  89.431  55.648  1.00  0.00           C
ATOM   7281 0C31 POPEm 188      71.276  88.001  55.298  1.00  0.00           C
ATOM   7284 1C31 POPEm 188      71.806  87.471  53.968  1.00  0.00           C
ATOM   7287 2C31 POPEm 188      70.936  86.351  53.368  1.00  0.00           C
ATOM   7290 3C31 POPEm 188      69.556  86.851  52.908  1.00  0.00           C
ATOM   7293 4C31 POPEm 188      68.736  85.811  52.118  1.00  0.00           C
ATOM   7296 5C31 POPEm 188      67.446  86.421  51.558  1.00  0.00           C
ATOM   7299 6C31 POPEm 188      66.536  85.401  50.858  1.00  0.00           C
ATOM   7303  NH3 POPEn 189      18.836  27.871  17.348  1.00  0.00           N
ATOM   7307  C12 POPEn 189      17.456  27.561  16.808  1.00  0.00           C
ATOM   7310  C11 POPEn 189      17.476  26.611  15.578  1.00  0.00           C
ATOM   7313  P   POPEn 189      15.286  25.271  16.088  1.00  0.00           P
ATOM   7314  O13 POPEn 189      14.616  26.191  17.038  1.00  0.00           O
ATOM   7315  O14 POPEn 189      14.396  24.371  15.328  1.00  0.00           O
ATOM   7316  O11 POPEn 189      16.396  24.491  16.868  1.00  0.00           O
ATOM   7317  O12 POPEn 189      16.176  26.181  15.118  1.00  0.00           O
ATOM   7318  C1  POPEn 189      16.626  23.091  16.758  1.00  0.00           C
ATOM   7321  C2  POPEn 189      16.596  22.421  18.158  1.00  0.00           C
ATOM   7323  O21 POPEn 189      16.006  21.091  18.118  1.00  0.00           O
ATOM   7324  C21 POPEn 189      14.746  20.951  17.758  1.00  0.00           C
ATOM   7325  O22 POPEn 189      13.986  21.841  17.408  1.00  0.00           O
ATOM   7326  C22 POPEn 189      14.366  19.461  17.748  1.00  0.00           C
ATOM   7329  C3  POPEn 189      15.986  23.351  19.268  1.00  0.00           C
ATOM   7332  O31 POPEn 189      16.126  22.811  20.598  1.00  0.00           O
ATOM   7333  C31 POPEn 189      17.216  23.191  21.278  1.00  0.00           C
ATOM   7334  O32 POPEn 189      18.146  23.831  20.828  1.00  0.00           O
ATOM   7335  C32 POPEn 189      17.016  22.811  22.748  1.00  0.00           C
ATOM   7338  C23 POPEn 189      15.516  18.401  17.788  1.00  0.00           C
ATOM   7341  C24 POPEn 189      15.746  17.791  19.178  1.00  0.00           C
ATOM   7344  C25 POPEn 189      16.846  16.721  19.188  1.00  0.00           C
ATOM   7347  C26 POPEn 189      17.026  16.031  20.558  1.00  0.00           C
ATOM   7350  C27 POPEn 189      16.226  14.721  20.668  1.00  0.00           C
ATOM   7353  C28 POPEn 189      16.306  14.021  22.038  1.00  0.00           C
ATOM   7356  C29 POPEn 189      17.716  13.591  22.378  1.00  0.00           C
ATOM   7358 0C21 POPEn 189      18.226  12.351  22.358  1.00  0.00           C
ATOM   7360 1C21 POPEn 189      17.496  11.071  22.008  1.00  0.00           C
ATOM   7363 2C21 POPEn 189      18.086   9.841  22.718  1.00  0.00           C
ATOM   7366 3C21 POPEn 189      17.996   9.911  24.248  1.00  0.00           C
ATOM   7369 4C21 POPEn 189      18.416   8.591  24.928  1.00  0.00           C
ATOM   7372 5C21 POPEn 189      18.346   8.671  26.458  1.00  0.00           C
ATOM   7375 6C21 POPEn 189      18.316   7.271  27.098  1.00  0.00           C
ATOM   7378 7C21 POPEn 189      18.266   7.291  28.628  1.00  0.00           C
ATOM   7381 8C21 POPEn 189      18.056   5.891  29.208  1.00  0.00           C
ATOM   7385  C33 POPEn 189      18.246  22.201  23.468  1.00  0.00           C
ATOM   7388  C34 POPEn 189      18.196  22.491  24.978  1.00  0.00           C
ATOM   7391  C35 POPEn 189      19.046  21.571  25.868  1.00  0.00           C
ATOM   7394  C36 POPEn 189      20.486  21.371  25.398  1.00  0.00           C
ATOM   7397  C37 POPEn 189      21.426  20.901  26.528  1.00  0.00           C
ATOM   7400  C38 POPEn 189      22.816  20.531  25.998  1.00  0.00           C
ATOM   7403  C39 POPEn 189      24.006  21.081  26.808  1.00  0.00           C
ATOM   7406 0C31 POPEn 189      24.166  20.521  28.228  1.00  0.00           C
ATOM   7409 1C31 POPEn 189      25.506  20.961  28.838  1.00  0.00           C
ATOM   7412 2C31 POPEn 189      25.686  20.591  30.318  1.00  0.00           C
ATOM   7415 3C31 POPEn 189      25.736  19.081  30.598  1.00  0.00           C
ATOM   7418 4C31 POPEn 189      26.086  18.781  32.058  1.00  0.00           C
ATOM   7421 5C31 POPEn 189      26.216  17.281  32.358  1.00  0.00           C
ATOM   7424 6C31 POPEn 189      26.606  16.991  33.808  1.00  0.00           C
ATOM   7428  NH3 POPEo 190     108.956  31.231  21.598  1.00  0.00           N
ATOM   7432  C12 POPEo 190     109.086  31.891  20.258  1.00  0.00           C
ATOM   7435  C11 POPEo 190     108.956  33.431  20.348  1.00  0.00           C
ATOM   7438  P   POPEo 190     107.386  34.121  22.308  1.00  0.00           P
ATOM   7439  O13 POPEo 190     107.196  32.781  22.898  1.00  0.00           O
ATOM   7440  O14 POPEo 190     108.526  34.911  22.808  1.00  0.00           O
ATOM   7441  O11 POPEo 190     106.086  34.991  22.348  1.00  0.00           O
ATOM   7442  O12 POPEo 190     107.656  33.881  20.768  1.00  0.00           O
ATOM   7443  C1  POPEo 190     105.966  36.101  23.238  1.00  0.00           C
ATOM   7446  C2  POPEo 190     104.816  35.861  24.228  1.00  0.00           C
ATOM   7448  O21 POPEo 190     105.266  34.951  25.248  1.00  0.00           O
ATOM   7449  C21 POPEo 190     105.036  35.351  26.498  1.00  0.00           C
ATOM   7450  O22 POPEo 190     104.646  36.461  26.818  1.00  0.00           O
ATOM   7451  C22 POPEo 190     105.296  34.201  27.478  1.00  0.00           C
ATOM   7454  C3  POPEo 190     103.596  35.241  23.488  1.00  0.00           C
ATOM   7457  O31 POPEo 190     102.406  35.351  24.278  1.00  0.00           O
ATOM   7458  C31 POPEo 190     101.356  34.691  23.798  1.00  0.00           C
ATOM   7459  O32 POPEo 190     101.336  34.081  22.748  1.00  0.00           O
ATOM   7460  C32 POPEo 190     100.156  34.951  24.728  1.00  0.00           C
ATOM   7463  C23 POPEo 190     105.096  34.621  28.958  1.00  0.00           C
ATOM   7466  C24 POPEo 190     104.746  33.441  29.868  1.00  0.00           C
ATOM   7469  C25 POPEo 190     104.516  33.901  31.318  1.00  0.00           C
ATOM   7472  C26 POPEo 190     104.316  32.751  32.318  1.00  0.00           C
ATOM   7475  C27 POPEo 190     104.216  33.291  33.758  1.00  0.00           C
ATOM   7478  C28 POPEo 190     104.256  32.181  34.818  1.00  0.00           C
ATOM   7481  C29 POPEo 190     104.136  32.751  36.208  1.00  0.00           C
ATOM   7483 0C21 POPEo 190     103.786  32.061  37.318  1.00  0.00           C
ATOM   7485 1C21 POPEo 190     103.496  30.591  37.388  1.00  0.00           C
ATOM   7488 2C21 POPEo 190     104.466  29.841  38.338  1.00  0.00           C
ATOM   7491 3C21 POPEo 190     104.266  30.181  39.828  1.00  0.00           C
ATOM   7494 4C21 POPEo 190     105.036  29.231  40.758  1.00  0.00           C
ATOM   7497 5C21 POPEo 190     106.556  29.461  40.768  1.00  0.00           C
ATOM   7500 6C21 POPEo 190     107.236  28.501  41.748  1.00  0.00           C
ATOM   7503 7C21 POPEo 190     108.676  28.901  42.078  1.00  0.00           C
ATOM   7506 8C21 POPEo 190     109.306  27.941  43.088  1.00  0.00           C
ATOM   7510  C33 POPEo 190      99.166  33.781  24.948  1.00  0.00           C
ATOM   7513  C34 POPEo 190      98.166  34.131  26.068  1.00  0.00           C
ATOM   7516  C35 POPEo 190      98.776  33.961  27.468  1.00  0.00           C
ATOM   7519  C36 POPEo 190      97.816  34.181  28.638  1.00  0.00           C
ATOM   7522  C37 POPEo 190      98.516  33.821  29.958  1.00  0.00           C
ATOM   7525  C38 POPEo 190      97.706  34.101  31.228  1.00  0.00           C
ATOM   7528  C39 POPEo 190      98.436  33.641  32.498  1.00  0.00           C
ATOM   7531 0C31 POPEo 190      97.516  33.511  33.718  1.00  0.00           C
ATOM   7534 1C31 POPEo 190      98.186  32.901  34.948  1.00  0.00           C
ATOM   7537 2C31 POPEo 190      97.166  32.301  35.928  1.00  0.00           C
ATOM   7540 3C31 POPEo 190      97.856  31.611  37.108  1.00  0.00           C
ATOM   7543 4C31 POPEo 190      96.896  30.891  38.058  1.00  0.00           C
ATOM   7546 5C31 POPEo 190      97.656  30.261  39.238  1.00  0.00           C
ATOM   7549 6C31 POPEo 190      96.756  29.561  40.258  1.00  0.00           C
ATOM   7553  NH3 POPEp 191      42.146   7.191  14.308  1.00  0.00           N
ATOM   7557  C12 POPEp 191      41.566   8.561  14.088  1.00  0.00           C
ATOM   7560  C11 POPEp 191      42.276   9.321  12.958  1.00  0.00           C
ATOM   7563  P   POPEp 191      41.026  11.571  12.648  1.00  0.00           P
ATOM   7564  O13 POPEp 191      41.316  11.991  11.258  1.00  0.00           O
ATOM   7565  O14 POPEp 191      39.796  10.771  12.868  1.00  0.00           O
ATOM   7566  O11 POPEp 191      41.026  12.841  13.598  1.00  0.00           O
ATOM   7567  O12 POPEp 191      42.236  10.721  13.238  1.00  0.00           O
ATOM   7568  C1  POPEp 191      41.196  12.711  15.018  1.00  0.00           C
ATOM   7571  C2  POPEp 191      40.996  14.091  15.698  1.00  0.00           C
ATOM   7573  O21 POPEp 191      41.566  14.131  17.028  1.00  0.00           O
ATOM   7574  C21 POPEp 191      40.936  13.451  17.978  1.00  0.00           C
ATOM   7575  O22 POPEp 191      40.036  12.651  17.808  1.00  0.00           O
ATOM   7576  C22 POPEp 191      41.446  13.821  19.368  1.00  0.00           C
ATOM   7579  C3  POPEp 191      39.496  14.581  15.598  1.00  0.00           C
ATOM   7582  O31 POPEp 191      39.186  15.771  16.378  1.00  0.00           O
ATOM   7583  C31 POPEp 191      39.466  16.941  15.828  1.00  0.00           C
ATOM   7584  O32 POPEp 191      40.016  17.121  14.748  1.00  0.00           O
ATOM   7585  C32 POPEp 191      38.996  18.091  16.728  1.00  0.00           C
ATOM   7588  C23 POPEp 191      40.706  15.041  19.968  1.00  0.00           C
ATOM   7591  C24 POPEp 191      40.506  14.991  21.498  1.00  0.00           C
ATOM   7594  C25 POPEp 191      39.236  14.221  21.918  1.00  0.00           C
ATOM   7597  C26 POPEp 191      39.006  14.221  23.438  1.00  0.00           C
ATOM   7600  C27 POPEp 191      37.786  13.381  23.878  1.00  0.00           C
ATOM   7603  C28 POPEp 191      37.046  13.951  25.118  1.00  0.00           C
ATOM   7606  C29 POPEp 191      37.906  14.091  26.348  1.00  0.00           C
ATOM   7608 0C21 POPEp 191      37.456  14.301  27.598  1.00  0.00           C
ATOM   7610 1C21 POPEp 191      36.006  14.481  27.998  1.00  0.00           C
ATOM   7613 2C21 POPEp 191      35.756  15.701  28.908  1.00  0.00           C
ATOM   7616 3C21 POPEp 191      36.216  15.511  30.358  1.00  0.00           C
ATOM   7619 4C21 POPEp 191      35.706  16.601  31.328  1.00  0.00           C
ATOM   7622 5C21 POPEp 191      36.126  18.041  30.978  1.00  0.00           C
ATOM   7625 6C21 POPEp 191      37.586  18.391  31.338  1.00  0.00           C
ATOM   7628 7C21 POPEp 191      37.816  18.571  32.848  1.00  0.00           C
ATOM   7631 8C21 POPEp 191      39.156  19.251  33.168  1.00  0.00           C
ATOM   7635  C33 POPEp 191      39.216  17.951  18.268  1.00  0.00           C
ATOM   7638  C34 POPEp 191      38.686  19.181  19.048  1.00  0.00           C
ATOM   7641  C35 POPEp 191      39.216  19.341  20.488  1.00  0.00           C
ATOM   7644  C36 POPEp 191      38.396  18.601  21.558  1.00  0.00           C
ATOM   7647  C37 POPEp 191      38.926  18.831  22.988  1.00  0.00           C
ATOM   7650  C38 POPEp 191      38.136  18.061  24.058  1.00  0.00           C
ATOM   7653  C39 POPEp 191      36.926  18.811  24.648  1.00  0.00           C
ATOM   7656 0C31 POPEp 191      37.296  19.771  25.798  1.00  0.00           C
ATOM   7659 1C31 POPEp 191      36.066  20.391  26.478  1.00  0.00           C
ATOM   7662 2C31 POPEp 191      36.456  21.291  27.668  1.00  0.00           C
ATOM   7665 3C31 POPEp 191      35.266  22.011  28.328  1.00  0.00           C
ATOM   7668 4C31 POPEp 191      34.816  21.401  29.668  1.00  0.00           C
ATOM   7671 5C31 POPEp 191      34.076  22.411  30.548  1.00  0.00           C
ATOM   7674 6C31 POPEp 191      33.646  21.861  31.908  1.00  0.00           C
ATOM   7678  NH3 POPEq 192      89.066 110.411  21.078  1.00  0.00           N
ATOM   7682  C12 POPEq 192      89.106 108.991  20.548  1.00  0.00           C
ATOM   7685  C11 POPEq 192      90.176 108.141  21.268  1.00  0.00           C
ATOM   7688  P   POPEq 192      90.186 105.461  21.488  1.00  0.00           P
ATOM   7689  O13 POPEq 192      89.006 104.561  21.488  1.00  0.00           O
ATOM   7690  O14 POPEq 192      91.026 105.411  20.278  1.00  0.00           O
ATOM   7691  O11 POPEq 192      91.096 105.101  22.728  1.00  0.00           O
ATOM   7692  O12 POPEq 192      89.616 106.921  21.738  1.00  0.00           O
ATOM   7693  C1  POPEq 192      90.826 105.611  24.038  1.00  0.00           C
ATOM   7696  C2  POPEq 192      91.806 105.071  25.138  1.00  0.00           C
ATOM   7698  O21 POPEq 192      92.226 106.161  25.958  1.00  0.00           O
ATOM   7699  C21 POPEq 192      91.306 106.711  26.718  1.00  0.00           C
ATOM   7700  O22 POPEq 192      90.336 106.141  27.188  1.00  0.00           O
ATOM   7701  C22 POPEq 192      91.596 108.201  26.858  1.00  0.00           C
ATOM   7704  C3  POPEq 192      93.096 104.381  24.588  1.00  0.00           C
ATOM   7707  O31 POPEq 192      94.066 104.081  25.628  1.00  0.00           O
ATOM   7708  C31 POPEq 192      93.686 103.151  26.488  1.00  0.00           C
ATOM   7709  O32 POPEq 192      92.756 102.381  26.318  1.00  0.00           O
ATOM   7710  C32 POPEq 192      94.556 103.161  27.758  1.00  0.00           C
ATOM   7713  C23 POPEq 192      90.536 109.101  26.158  1.00  0.00           C
ATOM   7716  C24 POPEq 192      89.106 109.061  26.738  1.00  0.00           C
ATOM   7719  C25 POPEq 192      88.996 109.431  28.228  1.00  0.00           C
ATOM   7722  C26 POPEq 192      89.176 110.931  28.468  1.00  0.00           C
ATOM   7725  C27 POPEq 192      89.626 111.281  29.898  1.00  0.00           C
ATOM   7728  C28 POPEq 192      90.356 112.641  29.958  1.00  0.00           C
ATOM   7731  C29 POPEq 192      91.746 112.511  29.378  1.00  0.00           C
ATOM   7733 0C21 POPEq 192      92.796 113.271  29.688  1.00  0.00           C
ATOM   7735 1C21 POPEq 192      92.756 114.491  30.568  1.00  0.00           C
ATOM   7738 2C21 POPEq 192      93.986 115.391  30.358  1.00  0.00           C
ATOM   7741 3C21 POPEq 192      94.206 115.791  28.898  1.00  0.00           C
ATOM   7744 4C21 POPEq 192      95.126 117.001  28.728  1.00  0.00           C
ATOM   7747 5C21 POPEq 192      94.516 118.311  29.228  1.00  0.00           C
ATOM   7750 6C21 POPEq 192      95.146 119.491  28.498  1.00  0.00           C
ATOM   7753 7C21 POPEq 192      94.656 120.881  28.908  1.00  0.00           C
ATOM   7756 8C21 POPEq 192      94.986 121.271  30.348  1.00  0.00           C
ATOM   7760  C33 POPEq 192      93.776 103.711  28.978  1.00  0.00           C
ATOM   7763  C34 POPEq 192      94.516 103.581  30.318  1.00  0.00           C
ATOM   7766  C35 POPEq 192      93.626 104.051  31.488  1.00  0.00           C
ATOM   7769  C36 POPEq 192      94.296 104.041  32.878  1.00  0.00           C
ATOM   7772  C37 POPEq 192      93.306 104.271  34.028  1.00  0.00           C
ATOM   7775  C38 POPEq 192      92.726 105.691  34.088  1.00  0.00           C
ATOM   7778  C39 POPEq 192      91.696 105.891  35.228  1.00  0.00           C
ATOM   7781 0C31 POPEq 192      92.296 105.841  36.638  1.00  0.00           C
ATOM   7784 1C31 POPEq 192      91.456 104.981  37.588  1.00  0.00           C
ATOM   7787 2C31 POPEq 192      92.046 104.811  38.998  1.00  0.00           C
ATOM   7790 3C31 POPEq 192      92.056 106.111  39.818  1.00  0.00           C
ATOM   7793 4C31 POPEq 192      92.406 105.871  41.298  1.00  0.00           C
ATOM   7796 5C31 POPEq 192      92.456 107.161  42.108  1.00  0.00           C
ATOM   7799 6C31 POPEq 192      92.766 106.941  43.598  1.00  0.00           C
ATOM   7803  NH3 POPEr 193      36.286 115.071  17.528  1.00  0.00           N
ATOM   7807  C12 POPEr 193      35.106 115.681  16.828  1.00  0.00           C
ATOM   7810  C11 POPEr 193      34.776 117.071  17.368  1.00  0.00           C
ATOM   7813  P   POPEr 193      32.396 118.271  17.288  1.00  0.00           P
ATOM   7814  O13 POPEr 193      32.346 119.631  16.668  1.00  0.00           O
ATOM   7815  O14 POPEr 193      31.206 117.431  17.078  1.00  0.00           O
ATOM   7816  O11 POPEr 193      32.746 118.381  18.828  1.00  0.00           O
ATOM   7817  O12 POPEr 193      33.636 117.531  16.658  1.00  0.00           O
ATOM   7818  C1  POPEr 193      32.076 117.501  19.748  1.00  0.00           C
ATOM   7821  C2  POPEr 193      30.706 118.081  20.238  1.00  0.00           C
ATOM   7823  O21 POPEr 193      30.766 119.521  20.358  1.00  0.00           O
ATOM   7824  C21 POPEr 193      31.656 119.971  21.218  1.00  0.00           C
ATOM   7825  O22 POPEr 193      32.276 119.341  22.048  1.00  0.00           O
ATOM   7826  C22 POPEr 193      31.766 121.491  21.028  1.00  0.00           C
ATOM   7829  C3  POPEr 193      30.146 117.401  21.528  1.00  0.00           C
ATOM   7832  O31 POPEr 193      29.186 118.271  22.188  1.00  0.00           O
ATOM   7833  C31 POPEr 193      29.216 118.191  23.518  1.00  0.00           C
ATOM   7834  O32 POPEr 193      29.676 117.251  24.158  1.00  0.00           O
ATOM   7835  C32 POPEr 193      28.556 119.441  24.118  1.00  0.00           C
ATOM   7838  C23 POPEr 193      32.836 122.121  21.938  1.00  0.00           C
ATOM   7841  C24 POPEr 193      33.056 123.601  21.598  1.00  0.00           C
ATOM   7844  C25 POPEr 193      34.276 124.221  22.308  1.00  0.00           C
ATOM   7847  C26 POPEr 193      34.046 124.641  23.768  1.00  0.00           C
ATOM   7850  C27 POPEr 193      35.356 125.181  24.388  1.00  0.00           C
ATOM   7853  C28 POPEr 193      35.256 125.581  25.878  1.00  0.00           C
ATOM   7856  C29 POPEr 193      34.466 126.851  26.108  1.00  0.00           C
ATOM   7858 0C21 POPEr 193      34.936 128.021  26.578  1.00  0.00           C
ATOM   7860 1C21 POPEr 193      36.366 128.371  26.928  1.00  0.00           C
ATOM   7863 2C21 POPEr 193      36.656 128.401  28.438  1.00  0.00           C
ATOM   7866 3C21 POPEr 193      35.986 129.563  29.188  1.00  0.00           C
ATOM   7869 4C21 POPEr 193      36.376 129.613  30.678  1.00  0.00           C
ATOM   7872 5C21 POPEr 193      35.476 130.563  31.488  1.00  0.00           C
ATOM   7875 6C21 POPEr 193      35.726 130.483  33.008  1.00  0.00           C
ATOM   7878 7C21 POPEr 193      34.556 131.073  33.808  1.00  0.00           C
ATOM   7881 8C21 POPEr 193      34.726 130.923  35.328  1.00  0.00           C
ATOM   7885  C33 POPEr 193      29.286 119.941  25.388  1.00  0.00           C
ATOM   7888  C34 POPEr 193      28.646 121.201  25.988  1.00  0.00           C
ATOM   7891  C35 POPEr 193      29.336 121.681  27.278  1.00  0.00           C
ATOM   7894  C36 POPEr 193      28.596 121.261  28.548  1.00  0.00           C
ATOM   7897  C37 POPEr 193      29.436 121.471  29.818  1.00  0.00           C
ATOM   7900  C38 POPEr 193      28.696 121.081  31.108  1.00  0.00           C
ATOM   7903  C39 POPEr 193      28.266 122.281  31.958  1.00  0.00           C
ATOM   7906 0C31 POPEr 193      27.796 121.871  33.358  1.00  0.00           C
ATOM   7909 1C31 POPEr 193      27.456 123.071  34.258  1.00  0.00           C
ATOM   7912 2C31 POPEr 193      27.016 122.641  35.668  1.00  0.00           C
ATOM   7915 3C31 POPEr 193      26.536 123.811  36.538  1.00  0.00           C
ATOM   7918 4C31 POPEr 193      27.676 124.671  37.108  1.00  0.00           C
ATOM   7921 5C31 POPEr 193      27.166 125.931  37.828  1.00  0.00           C
ATOM   7924 6C31 POPEr 193      28.276 126.721  38.518  1.00  0.00           C
ATOM   7928  NH3 POPEs 194     116.346  88.051  65.558  1.00  0.00           N
ATOM   7932  C12 POPEs 194     114.966  88.461  65.158  1.00  0.00           C
ATOM   7935  C11 POPEs 194     113.976  88.391  66.338  1.00  0.00           C
ATOM   7938  P   POPEs 194     112.976  90.791  66.658  1.00  0.00           P
ATOM   7939  O13 POPEs 194     112.046  90.891  67.798  1.00  0.00           O
ATOM   7940  O14 POPEs 194     114.376  91.141  66.938  1.00  0.00           O
ATOM   7941  O11 POPEs 194     112.436  91.661  65.428  1.00  0.00           O
ATOM   7942  O12 POPEs 194     112.906  89.301  66.108  1.00  0.00           O
ATOM   7943  C1  POPEs 194     111.416  91.101  64.588  1.00  0.00           C
ATOM   7946  C2  POPEs 194     111.986  90.491  63.278  1.00  0.00           C
ATOM   7948  O21 POPEs 194     111.586  91.271  62.138  1.00  0.00           O
ATOM   7949  C21 POPEs 194     110.316  91.241  61.768  1.00  0.00           C
ATOM   7950  O22 POPEs 194     109.376  90.821  62.408  1.00  0.00           O
ATOM   7951  C22 POPEs 194     110.246  91.841  60.358  1.00  0.00           C
ATOM   7954  C3  POPEs 194     111.656  88.981  63.078  1.00  0.00           C
ATOM   7957  O31 POPEs 194     112.096  88.591  61.758  1.00  0.00           O
ATOM   7958  C31 POPEs 194     111.496  87.651  61.028  1.00  0.00           C
ATOM   7959  O32 POPEs 194     111.716  87.511  59.828  1.00  0.00           O
ATOM   7960  C32 POPEs 194     110.576  86.741  61.848  1.00  0.00           C
ATOM   7963  C23 POPEs 194     110.086  90.761  59.268  1.00  0.00           C
ATOM   7966  C24 POPEs 194     110.306  91.271  57.838  1.00  0.00           C
ATOM   7969  C25 POPEs 194     111.766  91.671  57.558  1.00  0.00           C
ATOM   7972  C26 POPEs 194     112.066  91.841  56.058  1.00  0.00           C
ATOM   7975  C27 POPEs 194     113.526  92.201  55.758  1.00  0.00           C
ATOM   7978  C28 POPEs 194     113.836  92.151  54.248  1.00  0.00           C
ATOM   7981  C29 POPEs 194     115.276  92.521  53.938  1.00  0.00           C
ATOM   7983 0C21 POPEs 194     115.706  93.661  53.378  1.00  0.00           C
ATOM   7985 1C21 POPEs 194     114.876  94.851  52.968  1.00  0.00           C
ATOM   7988 2C21 POPEs 194     114.816  95.061  51.448  1.00  0.00           C
ATOM   7991 3C21 POPEs 194     116.166  95.441  50.818  1.00  0.00           C
ATOM   7994 4C21 POPEs 194     116.086  95.621  49.288  1.00  0.00           C
ATOM   7997 5C21 POPEs 194     117.456  95.961  48.678  1.00  0.00           C
ATOM   8000 6C21 POPEs 194     117.436  95.981  47.138  1.00  0.00           C
ATOM   8003 7C21 POPEs 194     118.816  96.341  46.558  1.00  0.00           C
ATOM   8006 8C21 POPEs 194     118.896  96.181  45.038  1.00  0.00           C
ATOM   8010  C33 POPEs 194     109.916  85.651  60.978  1.00  0.00           C
ATOM   8013  C34 POPEs 194     108.566  86.071  60.388  1.00  0.00           C
ATOM   8016  C35 POPEs 194     108.566  87.301  59.478  1.00  0.00           C
ATOM   8019  C36 POPEs 194     107.366  87.341  58.528  1.00  0.00           C
ATOM   8022  C37 POPEs 194     107.366  88.651  57.738  1.00  0.00           C
ATOM   8025  C38 POPEs 194     106.276  88.761  56.668  1.00  0.00           C
ATOM   8028  C39 POPEs 194     106.196  90.201  56.148  1.00  0.00           C
ATOM   8031 0C31 POPEs 194     105.716  90.301  54.698  1.00  0.00           C
ATOM   8034 1C31 POPEs 194     105.606  91.761  54.238  1.00  0.00           C
ATOM   8037 2C31 POPEs 194     105.036  91.881  52.818  1.00  0.00           C
ATOM   8040 3C31 POPEs 194     104.556  93.291  52.438  1.00  0.00           C
ATOM   8043 4C31 POPEs 194     105.686  94.321  52.298  1.00  0.00           C
ATOM   8046 5C31 POPEs 194     105.326  95.461  51.338  1.00  0.00           C
ATOM   8049 6C31 POPEs 194     106.486  96.411  51.038  1.00  0.00           C
ATOM   8053  NH3 POPEt 195      70.976 132.103  20.018  1.00  0.00           N
ATOM   8057  C12 POPEt 195      71.996 133.013  19.388  1.00  0.00           C
ATOM   8060  C11 POPEt 195      72.696 132.333  18.198  1.00  0.00           C
ATOM   8063  P   POPEt 195      72.886 129.723  18.368  1.00  0.00           P
ATOM   8064  O13 POPEt 195      72.986 129.351  16.948  1.00  0.00           O
ATOM   8065  O14 POPEt 195      71.536 129.743  18.968  1.00  0.00           O
ATOM   8066  O11 POPEt 195      73.796 128.741  19.198  1.00  0.00           O
ATOM   8067  O12 POPEt 195      73.446 131.183  18.598  1.00  0.00           O
ATOM   8068  C1  POPEt 195      74.686 129.141  20.228  1.00  0.00           C
ATOM   8071  C2  POPEt 195      74.016 129.211  21.628  1.00  0.00           C
ATOM   8073  O21 POPEt 195      75.066 129.381  22.608  1.00  0.00           O
ATOM   8074  C21 POPEt 195      74.746 130.043  23.708  1.00  0.00           C
ATOM   8075  O22 POPEt 195      73.636 130.483  23.968  1.00  0.00           O
ATOM   8076  C22 POPEt 195      75.976 130.143  24.638  1.00  0.00           C
ATOM   8079  C3  POPEt 195      73.146 127.951  21.928  1.00  0.00           C
ATOM   8082  O31 POPEt 195      72.156 128.221  22.948  1.00  0.00           O
ATOM   8083  C31 POPEt 195      71.406 127.181  23.288  1.00  0.00           C
ATOM   8084  O32 POPEt 195      71.556 126.031  22.908  1.00  0.00           O
ATOM   8085  C32 POPEt 195      70.236 127.671  24.148  1.00  0.00           C
ATOM   8088  C23 POPEt 195      75.616 130.413  26.128  1.00  0.00           C
ATOM   8091  C24 POPEt 195      75.436 131.903  26.458  1.00  0.00           C
ATOM   8094  C25 POPEt 195      75.016 132.213  27.918  1.00  0.00           C
ATOM   8097  C26 POPEt 195      75.956 131.663  28.998  1.00  0.00           C
ATOM   8100  C27 POPEt 195      75.526 132.053  30.428  1.00  0.00           C
ATOM   8103  C28 POPEt 195      76.256 131.253  31.528  1.00  0.00           C
ATOM   8106  C29 POPEt 195      75.886 131.723  32.908  1.00  0.00           C
ATOM   8108 0C21 POPEt 195      76.726 132.043  33.918  1.00  0.00           C
ATOM   8110 1C21 POPEt 195      78.226 131.903  33.888  1.00  0.00           C
ATOM   8113 2C21 POPEt 195      78.876 131.733  35.278  1.00  0.00           C
ATOM   8116 3C21 POPEt 195      78.126 130.803  36.238  1.00  0.00           C
ATOM   8119 4C21 POPEt 195      78.986 130.313  37.418  1.00  0.00           C
ATOM   8122 5C21 POPEt 195      78.126 129.853  38.598  1.00  0.00           C
ATOM   8125 6C21 POPEt 195      78.876 128.991  39.618  1.00  0.00           C
ATOM   8128 7C21 POPEt 195      78.036 128.791  40.888  1.00  0.00           C
ATOM   8131 8C21 POPEt 195      78.616 127.771  41.858  1.00  0.00           C
ATOM   8135  C33 POPEt 195      70.696 128.191  25.538  1.00  0.00           C
ATOM   8138  C34 POPEt 195      70.306 127.281  26.708  1.00  0.00           C
ATOM   8141  C35 POPEt 195      70.726 125.811  26.528  1.00  0.00           C
ATOM   8144  C36 POPEt 195      70.486 124.971  27.798  1.00  0.00           C
ATOM   8147  C37 POPEt 195      70.266 123.481  27.508  1.00  0.00           C
ATOM   8150  C38 POPEt 195      70.036 122.651  28.778  1.00  0.00           C
ATOM   8153  C39 POPEt 195      69.876 121.141  28.528  1.00  0.00           C
ATOM   8156 0C31 POPEt 195      68.616 120.721  27.768  1.00  0.00           C
ATOM   8159 1C31 POPEt 195      68.676 119.211  27.468  1.00  0.00           C
ATOM   8162 2C31 POPEt 195      67.466 118.661  26.698  1.00  0.00           C
ATOM   8165 3C31 POPEt 195      66.226 118.401  27.568  1.00  0.00           C
ATOM   8168 4C31 POPEt 195      66.316 117.161  28.478  1.00  0.00           C
ATOM   8171 5C31 POPEt 195      64.956 116.871  29.138  1.00  0.00           C
ATOM   8174 6C31 POPEt 195      64.896 115.631  30.038  1.00  0.00           C
ATOM   8178  NH3 POPEu 196      32.676 105.541  21.268  1.00  0.00           N
ATOM   8182  C12 POPEu 196      31.556 104.511  21.298  1.00  0.00           C
ATOM   8185  C11 POPEu 196      31.266 103.911  19.898  1.00  0.00           C
ATOM   8188  P   POPEu 196      28.716 103.401  19.528  1.00  0.00           P
ATOM   8189  O13 POPEu 196      27.716 102.291  19.718  1.00  0.00           O
ATOM   8190  O14 POPEu 196      28.796 104.061  18.218  1.00  0.00           O
ATOM   8191  O11 POPEu 196      28.406 104.551  20.558  1.00  0.00           O
ATOM   8192  O12 POPEu 196      30.176 102.961  19.948  1.00  0.00           O
ATOM   8193  C1  POPEu 196      27.786 104.241  21.808  1.00  0.00           C
ATOM   8196  C2  POPEu 196      27.696 105.511  22.678  1.00  0.00           C
ATOM   8198  O21 POPEu 196      26.846 105.151  23.778  1.00  0.00           O
ATOM   8199  C21 POPEu 196      27.086 105.761  24.918  1.00  0.00           C
ATOM   8200  O22 POPEu 196      27.996 106.551  25.148  1.00  0.00           O
ATOM   8201  C22 POPEu 196      25.956 105.381  25.858  1.00  0.00           C
ATOM   8204  C3  POPEu 196      27.096 106.681  21.828  1.00  0.00           C
ATOM   8207  O31 POPEu 196      27.266 108.021  22.378  1.00  0.00           O
ATOM   8208  C31 POPEu 196      26.246 108.381  23.168  1.00  0.00           C
ATOM   8209  O32 POPEu 196      25.356 107.641  23.518  1.00  0.00           O
ATOM   8210  C32 POPEu 196      26.266 109.861  23.528  1.00  0.00           C
ATOM   8213  C23 POPEu 196      26.326 105.531  27.338  1.00  0.00           C
ATOM   8216  C24 POPEu 196      25.096 105.691  28.228  1.00  0.00           C
ATOM   8219  C25 POPEu 196      24.396 107.051  28.078  1.00  0.00           C
ATOM   8222  C26 POPEu 196      23.526 107.311  29.298  1.00  0.00           C
ATOM   8225  C27 POPEu 196      22.786 108.661  29.328  1.00  0.00           C
ATOM   8228  C28 POPEu 196      22.266 109.011  30.738  1.00  0.00           C
ATOM   8231  C29 POPEu 196      21.506 107.851  31.358  1.00  0.00           C
ATOM   8233 0C21 POPEu 196      20.296 107.861  31.938  1.00  0.00           C
ATOM   8235 1C21 POPEu 196      19.396 109.051  32.158  1.00  0.00           C
ATOM   8238 2C21 POPEu 196      19.406 109.441  33.648  1.00  0.00           C
ATOM   8241 3C21 POPEu 196      18.436 110.571  34.008  1.00  0.00           C
ATOM   8244 4C21 POPEu 196      16.966 110.201  33.788  1.00  0.00           C
ATOM   8247 5C21 POPEu 196      15.996 111.271  34.298  1.00  0.00           C
ATOM   8250 6C21 POPEu 196      14.526 110.901  34.078  1.00  0.00           C
ATOM   8253 7C21 POPEu 196      13.566 111.931  34.708  1.00  0.00           C
ATOM   8256 8C21 POPEu 196      12.096 111.621  34.458  1.00  0.00           C
ATOM   8260  C33 POPEu 196      25.496 110.101  24.858  1.00  0.00           C
ATOM   8263  C34 POPEu 196      25.186 111.581  25.138  1.00  0.00           C
ATOM   8266  C35 POPEu 196      24.656 111.861  26.548  1.00  0.00           C
ATOM   8269  C36 POPEu 196      25.596 111.391  27.668  1.00  0.00           C
ATOM   8272  C37 POPEu 196      25.326 112.051  29.018  1.00  0.00           C
ATOM   8275  C38 POPEu 196      26.256 111.511  30.118  1.00  0.00           C
ATOM   8278  C39 POPEu 196      26.216 112.381  31.378  1.00  0.00           C
ATOM   8281 0C31 POPEu 196      26.746 111.671  32.628  1.00  0.00           C
ATOM   8284 1C31 POPEu 196      26.556 112.511  33.898  1.00  0.00           C
ATOM   8287 2C31 POPEu 196      26.536 111.661  35.168  1.00  0.00           C
ATOM   8290 3C31 POPEu 196      25.896 112.381  36.368  1.00  0.00           C
ATOM   8293 4C31 POPEu 196      26.656 113.631  36.808  1.00  0.00           C
ATOM   8296 5C31 POPEu 196      26.016 114.281  38.048  1.00  0.00           C
ATOM   8299 6C31 POPEu 196      26.726 115.571  38.468  1.00  0.00           C
ATOM   8303  NH3 POPEv 197     129.998  37.051  61.798  1.00  0.00           N
ATOM   8307  C12 POPEv 197     130.668  35.921  61.058  1.00  0.00           C
ATOM   8310  C11 POPEv 197     130.898  34.701  61.968  1.00  0.00           C
ATOM   8313  P   POPEv 197     131.608  32.231  61.968  1.00  0.00           P
ATOM   8314  O13 POPEv 197     132.708  31.381  61.468  1.00  0.00           O
ATOM   8315  O14 POPEv 197     131.588  32.421  63.438  1.00  0.00           O
ATOM   8316  O11 POPEv 197     130.258  31.571  61.488  1.00  0.00           O
ATOM   8317  O12 POPEv 197     131.548  33.641  61.258  1.00  0.00           O
ATOM   8318  C1  POPEv 197     130.148  31.111  60.118  1.00  0.00           C
ATOM   8321  C2  POPEv 197     128.888  31.671  59.388  1.00  0.00           C
ATOM   8323  O21 POPEv 197     129.008  31.691  57.948  1.00  0.00           O
ATOM   8324  C21 POPEv 197     129.368  30.641  57.268  1.00  0.00           C
ATOM   8325  O22 POPEv 197     129.908  29.631  57.688  1.00  0.00           O
ATOM   8326  C22 POPEv 197     128.998  30.871  55.798  1.00  0.00           C
ATOM   8329  C3  POPEv 197     128.558  33.121  59.808  1.00  0.00           C
ATOM   8332  O31 POPEv 197     127.468  33.631  58.998  1.00  0.00           O
ATOM   8333  C31 POPEv 197     127.778  34.601  58.148  1.00  0.00           C
ATOM   8334  O32 POPEv 197     128.708  35.371  58.248  1.00  0.00           O
ATOM   8335  C32 POPEv 197     126.828  34.561  56.958  1.00  0.00           C
ATOM   8338  C23 POPEv 197     128.118  29.751  55.208  1.00  0.00           C
ATOM   8341  C24 POPEv 197     127.558  30.181  53.848  1.00  0.00           C
ATOM   8344  C25 POPEv 197     127.008  29.051  52.958  1.00  0.00           C
ATOM   8347  C26 POPEv 197     125.588  28.581  53.298  1.00  0.00           C
ATOM   8350  C27 POPEv 197     125.106  27.521  52.288  1.00  0.00           C
ATOM   8353  C28 POPEv 197     123.806  26.801  52.678  1.00  0.00           C
ATOM   8356  C29 POPEv 197     124.016  25.971  53.918  1.00  0.00           C
ATOM   8358 0C21 POPEv 197     123.746  24.671  54.128  1.00  0.00           C
ATOM   8360 1C21 POPEv 197     123.176  23.681  53.148  1.00  0.00           C
ATOM   8363 2C21 POPEv 197     121.766  23.201  53.488  1.00  0.00           C
ATOM   8366 3C21 POPEv 197     121.316  22.131  52.478  1.00  0.00           C
ATOM   8369 4C21 POPEv 197     119.846  21.741  52.628  1.00  0.00           C
ATOM   8372 5C21 POPEv 197     119.546  20.891  53.868  1.00  0.00           C
ATOM   8375 6C21 POPEv 197     118.036  20.701  54.038  1.00  0.00           C
ATOM   8378 7C21 POPEv 197     117.646  19.811  55.218  1.00  0.00           C
ATOM   8381 8C21 POPEv 197     116.126  19.711  55.348  1.00  0.00           C
ATOM   8385  C33 POPEv 197     127.488  35.151  55.688  1.00  0.00           C
ATOM   8388  C34 POPEv 197     126.598  35.061  54.448  1.00  0.00           C
ATOM   8391  C35 POPEv 197     125.548  36.181  54.338  1.00  0.00           C
ATOM   8394  C36 POPEv 197     124.706  36.031  53.068  1.00  0.00           C
ATOM   8397  C37 POPEv 197     123.826  37.241  52.738  1.00  0.00           C
ATOM   8400  C38 POPEv 197     123.506  37.311  51.238  1.00  0.00           C
ATOM   8403  C39 POPEv 197     122.586  38.471  50.828  1.00  0.00           C
ATOM   8406 0C31 POPEv 197     122.356  38.481  49.318  1.00  0.00           C
ATOM   8409 1C31 POPEv 197     121.346  39.551  48.878  1.00  0.00           C
ATOM   8412 2C31 POPEv 197     121.216  39.621  47.348  1.00  0.00           C
ATOM   8415 3C31 POPEv 197     120.206  40.671  46.888  1.00  0.00           C
ATOM   8418 4C31 POPEv 197     120.266  40.901  45.368  1.00  0.00           C
ATOM   8421 5C31 POPEv 197     119.346  42.041  44.908  1.00  0.00           C
ATOM   8424 6C31 POPEv 197     119.516  42.371  43.418  1.00  0.00           C
ATOM   8428  NH3 POPEw 198      98.536  87.861  68.668  1.00  0.00           N
ATOM   8432  C12 POPEw 198      99.496  88.831  69.288  1.00  0.00           C
ATOM   8435  C11 POPEw 198      99.496  90.201  68.588  1.00  0.00           C
ATOM   8438  P   POPEw 198     100.786  91.601  66.828  1.00  0.00           P
ATOM   8439  O13 POPEw 198     100.196  91.951  65.528  1.00  0.00           O
ATOM   8440  O14 POPEw 198     100.606  92.601  67.908  1.00  0.00           O
ATOM   8441  O11 POPEw 198     102.356  91.391  66.738  1.00  0.00           O
ATOM   8442  O12 POPEw 198     100.246  90.191  67.358  1.00  0.00           O
ATOM   8443  C1  POPEw 198     103.166  92.341  66.038  1.00  0.00           C
ATOM   8446  C2  POPEw 198     103.286  91.981  64.538  1.00  0.00           C
ATOM   8448  O21 POPEw 198     104.686  91.851  64.158  1.00  0.00           O
ATOM   8449  C21 POPEw 198     104.886  90.881  63.248  1.00  0.00           C
ATOM   8450  O22 POPEw 198     104.186  89.891  63.118  1.00  0.00           O
ATOM   8451  C22 POPEw 198     106.156  91.151  62.428  1.00  0.00           C
ATOM   8454  C3  POPEw 198     102.646  93.101  63.678  1.00  0.00           C
ATOM   8457  O31 POPEw 198     102.796  92.761  62.298  1.00  0.00           O
ATOM   8458  C31 POPEw 198     101.966  93.361  61.478  1.00  0.00           C
ATOM   8459  O32 POPEw 198     101.266  94.321  61.768  1.00  0.00           O
ATOM   8460  C32 POPEw 198     101.936  92.561  60.188  1.00  0.00           C
ATOM   8463  C23 POPEw 198     106.116  92.281  61.348  1.00  0.00           C
ATOM   8466  C24 POPEw 198     105.996  91.781  59.898  1.00  0.00           C
ATOM   8469  C25 POPEw 198     106.646  92.691  58.838  1.00  0.00           C
ATOM   8472  C26 POPEw 198     105.766  93.861  58.338  1.00  0.00           C
ATOM   8475  C27 POPEw 198     106.266  94.451  57.008  1.00  0.00           C
ATOM   8478  C28 POPEw 198     105.476  95.681  56.508  1.00  0.00           C
ATOM   8481  C29 POPEw 198     104.166  95.461  55.818  1.00  0.00           C
ATOM   8483 0C21 POPEw 198     103.506  96.441  55.158  1.00  0.00           C
ATOM   8485 1C21 POPEw 198     103.906  97.901  55.098  1.00  0.00           C
ATOM   8488 2C21 POPEw 198     104.216  98.441  53.678  1.00  0.00           C
ATOM   8491 3C21 POPEw 198     103.006  98.421  52.738  1.00  0.00           C
ATOM   8494 4C21 POPEw 198     103.116  99.371  51.528  1.00  0.00           C
ATOM   8497 5C21 POPEw 198     103.086  98.641  50.178  1.00  0.00           C
ATOM   8500 6C21 POPEw 198     102.906  99.601  48.988  1.00  0.00           C
ATOM   8503 7C21 POPEw 198     102.716  98.861  47.658  1.00  0.00           C
ATOM   8506 8C21 POPEw 198     102.486  99.791  46.458  1.00  0.00           C
ATOM   8510  C33 POPEw 198     101.766  93.311  58.848  1.00  0.00           C
ATOM   8513  C34 POPEw 198     101.986  92.321  57.688  1.00  0.00           C
ATOM   8516  C35 POPEw 198     101.416  92.791  56.358  1.00  0.00           C
ATOM   8519  C36 POPEw 198     101.676  91.781  55.238  1.00  0.00           C
ATOM   8522  C37 POPEw 198     100.796  92.071  54.028  1.00  0.00           C
ATOM   8525  C38 POPEw 198     100.876  91.001  52.928  1.00  0.00           C
ATOM   8528  C39 POPEw 198      99.616  90.991  52.048  1.00  0.00           C
ATOM   8531 0C31 POPEw 198      99.356  92.311  51.318  1.00  0.00           C
ATOM   8534 1C31 POPEw 198      97.886  92.461  50.888  1.00  0.00           C
ATOM   8537 2C31 POPEw 198      97.666  93.521  49.798  1.00  0.00           C
ATOM   8540 3C31 POPEw 198      98.336  93.111  48.478  1.00  0.00           C
ATOM   8543 4C31 POPEw 198      97.916  93.951  47.268  1.00  0.00           C
ATOM   8546 5C31 POPEw 198      98.326  93.251  45.958  1.00  0.00           C
ATOM   8549 6C31 POPEw 198      97.876  93.981  44.698  1.00  0.00           C
ATOM   8553  NH3 POPEx 199      48.576  69.581  65.678  1.00  0.00           N
ATOM   8557  C12 POPEx 199      49.536  68.691  64.948  1.00  0.00           C
ATOM   8560  C11 POPEx 199      50.386  67.931  65.978  1.00  0.00           C
ATOM   8563  P   POPEx 199      51.286  66.031  64.408  1.00  0.00           P
ATOM   8564  O13 POPEx 199      52.236  64.951  64.718  1.00  0.00           O
ATOM   8565  O14 POPEx 199      49.856  65.741  64.188  1.00  0.00           O
ATOM   8566  O11 POPEx 199      51.906  66.771  63.148  1.00  0.00           O
ATOM   8567  O12 POPEx 199      51.476  67.221  65.408  1.00  0.00           O
ATOM   8568  C1  POPEx 199      51.236  66.591  61.898  1.00  0.00           C
ATOM   8571  C2  POPEx 199      51.526  65.211  61.248  1.00  0.00           C
ATOM   8573  O21 POPEx 199      51.846  65.481  59.878  1.00  0.00           O
ATOM   8574  C21 POPEx 199      52.806  64.741  59.348  1.00  0.00           C
ATOM   8575  O22 POPEx 199      53.606  64.061  59.958  1.00  0.00           O
ATOM   8576  C22 POPEx 199      52.736  64.901  57.838  1.00  0.00           C
ATOM   8579  C3  POPEx 199      50.286  64.261  61.338  1.00  0.00           C
ATOM   8582  O31 POPEx 199      50.526  62.951  60.778  1.00  0.00           O
ATOM   8583  C31 POPEx 199      50.226  62.851  59.498  1.00  0.00           C
ATOM   8584  O32 POPEx 199      49.806  63.751  58.798  1.00  0.00           O
ATOM   8585  C32 POPEx 199      50.606  61.461  58.998  1.00  0.00           C
ATOM   8588  C23 POPEx 199      54.146  65.011  57.258  1.00  0.00           C
ATOM   8591  C24 POPEx 199      54.136  65.651  55.868  1.00  0.00           C
ATOM   8594  C25 POPEx 199      55.496  66.241  55.488  1.00  0.00           C
ATOM   8597  C26 POPEx 199      55.886  67.471  56.318  1.00  0.00           C
ATOM   8600  C27 POPEx 199      57.216  68.101  55.888  1.00  0.00           C
ATOM   8603  C28 POPEx 199      57.066  69.461  55.178  1.00  0.00           C
ATOM   8606  C29 POPEx 199      56.236  69.381  53.928  1.00  0.00           C
ATOM   8608 0C21 POPEx 199      55.876  70.431  53.168  1.00  0.00           C
ATOM   8610 1C21 POPEx 199      56.266  71.861  53.408  1.00  0.00           C
ATOM   8613 2C21 POPEx 199      57.196  72.341  52.288  1.00  0.00           C
ATOM   8616 3C21 POPEx 199      57.636  73.801  52.448  1.00  0.00           C
ATOM   8619 4C21 POPEx 199      58.446  74.251  51.228  1.00  0.00           C
ATOM   8622 5C21 POPEx 199      58.956  75.701  51.258  1.00  0.00           C
ATOM   8625 6C21 POPEx 199      57.886  76.761  51.578  1.00  0.00           C
ATOM   8628 7C21 POPEx 199      58.296  78.171  51.118  1.00  0.00           C
ATOM   8631 8C21 POPEx 199      57.096  79.041  50.698  1.00  0.00           C
ATOM   8635  C33 POPEx 199      50.496  61.401  57.468  1.00  0.00           C
ATOM   8638  C34 POPEx 199      51.586  60.571  56.798  1.00  0.00           C
ATOM   8641  C35 POPEx 199      51.626  60.861  55.298  1.00  0.00           C
ATOM   8644  C36 POPEx 199      52.866  60.291  54.608  1.00  0.00           C
ATOM   8647  C37 POPEx 199      52.806  60.491  53.098  1.00  0.00           C
ATOM   8650  C38 POPEx 199      53.886  59.691  52.358  1.00  0.00           C
ATOM   8653  C39 POPEx 199      55.306  60.251  52.528  1.00  0.00           C
ATOM   8656 0C31 POPEx 199      56.336  59.241  52.038  1.00  0.00           C
ATOM   8659 1C31 POPEx 199      57.716  59.811  51.698  1.00  0.00           C
ATOM   8662 2C31 POPEx 199      58.616  58.691  51.158  1.00  0.00           C
ATOM   8665 3C31 POPEx 199      60.026  59.131  50.758  1.00  0.00           C
ATOM   8668 4C31 POPEx 199      60.056  59.991  49.488  1.00  0.00           C
ATOM   8671 5C31 POPEx 199      61.416  59.941  48.788  1.00  0.00           C
ATOM   8674 6C31 POPEx 199      61.496  60.791  47.528  1.00  0.00           C
ATOM   8678  NH3 POPEy 200      98.276   6.051  58.388  1.00  0.00           N
ATOM   8682  C12 POPEy 200      99.166   4.901  58.768  1.00  0.00           C
ATOM   8685  C11 POPEy 200      98.806   4.251  60.108  1.00  0.00           C
ATOM   8688  P   POPEy 200      99.676   1.811  59.648  1.00  0.00           P
ATOM   8689  O13 POPEy 200     100.516   0.841  60.348  1.00  0.00           O
ATOM   8690  O14 POPEy 200      98.246   1.441  59.528  1.00  0.00           O
ATOM   8691  O11 POPEy 200     100.246   2.151  58.208  1.00  0.00           O
ATOM   8692  O12 POPEy 200      99.726   3.201  60.428  1.00  0.00           O
ATOM   8693  C1  POPEy 200     101.636   2.101  57.878  1.00  0.00           C
ATOM   8696  C2  POPEy 200     101.826   2.601  56.408  1.00  0.00           C
ATOM   8698  O21 POPEy 200     102.636   1.731  55.598  1.00  0.00           O
ATOM   8699  C21 POPEy 200     103.916   1.621  55.948  1.00  0.00           C
ATOM   8700  O22 POPEy 200     104.396   1.981  57.008  1.00  0.00           O
ATOM   8701  C22 POPEy 200     104.676   0.951  54.808  1.00  0.00           C
ATOM   8704  C3  POPEy 200     102.256   4.091  56.278  1.00  0.00           C
ATOM   8707  O31 POPEy 200     102.136   4.511  54.908  1.00  0.00           O
ATOM   8708  C31 POPEy 200     103.256   4.521  54.178  1.00  0.00           C
ATOM   8709  O32 POPEy 200     104.376   4.331  54.598  1.00  0.00           O
ATOM   8710  C32 POPEy 200     102.916   4.781  52.718  1.00  0.00           C
ATOM   8713  C23 POPEy 200     105.906   0.159  55.308  1.00  0.00           C
ATOM   8716  C24 POPEy 200     106.676  -0.511  54.158  1.00  0.00           C
ATOM   8719  C25 POPEy 200     107.396   0.501  53.258  1.00  0.00           C
ATOM   8722  C26 POPEy 200     106.966   0.401  51.788  1.00  0.00           C
ATOM   8725  C27 POPEy 200     107.586   1.521  50.938  1.00  0.00           C
ATOM   8728  C28 POPEy 200     107.086   1.571  49.488  1.00  0.00           C
ATOM   8731  C29 POPEy 200     107.316   0.279  48.738  1.00  0.00           C
ATOM   8733 0C21 POPEy 200     108.276   0.069  47.818  1.00  0.00           C
ATOM   8735 1C21 POPEy 200     109.316   1.081  47.418  1.00  0.00           C
ATOM   8738 2C21 POPEy 200     110.526   0.451  46.688  1.00  0.00           C
ATOM   8741 3C21 POPEy 200     111.356  -0.551  47.508  1.00  0.00           C
ATOM   8744 4C21 POPEy 200     112.406  -1.241  46.628  1.00  0.00           C
ATOM   8747 5C21 POPEy 200     113.156  -2.391  47.308  1.00  0.00           C
ATOM   8750 6C21 POPEy 200     114.046  -3.151  46.318  1.00  0.00           C
ATOM   8753 7C21 POPEy 200     114.326  -4.601  46.728  1.00  0.00           C
ATOM   8756 8C21 POPEy 200     115.136  -5.391  45.698  1.00  0.00           C
ATOM   8760  C33 POPEy 200     103.286   3.581  51.838  1.00  0.00           C
ATOM   8763  C34 POPEy 200     102.466   3.561  50.538  1.00  0.00           C
ATOM   8766  C35 POPEy 200     102.756   2.371  49.608  1.00  0.00           C
ATOM   8769  C36 POPEy 200     102.926   1.051  50.368  1.00  0.00           C
ATOM   8772  C37 POPEy 200     102.876  -0.181  49.468  1.00  0.00           C
ATOM   8775  C38 POPEy 200     103.466  -1.421  50.158  1.00  0.00           C
ATOM   8778  C39 POPEy 200     102.956  -2.741  49.568  1.00  0.00           C
ATOM   8781 0C31 POPEy 200     103.246  -2.911  48.068  1.00  0.00           C
ATOM   8784 1C31 POPEy 200     101.976  -3.241  47.258  1.00  0.00           C
ATOM   8787 2C31 POPEy 200     102.266  -3.461  45.768  1.00  0.00           C
ATOM   8790 3C31 POPEy 200     101.216  -4.371  45.118  1.00  0.00           C
ATOM   8793 4C31 POPEy 200     101.496  -4.651  43.638  1.00  0.00           C
ATOM   8796 5C31 POPEy 200     100.746  -5.901  43.148  1.00  0.00           C
ATOM   8799 6C31 POPEy 200     100.946  -6.191  41.658  1.00  0.00           C
ATOM   8803  NH3 POPEz 201      58.946  12.501  60.548  1.00  0.00           N
ATOM   8807  C12 POPEz 201      60.226  11.721  60.568  1.00  0.00           C
ATOM   8810  C11 POPEz 201      61.236  12.341  61.548  1.00  0.00           C
ATOM   8813  P   POPEz 201      62.806  10.201  61.358  1.00  0.00           P
ATOM   8814  O13 POPEz 201      64.246   9.901  61.578  1.00  0.00           O
ATOM   8815  O14 POPEz 201      61.826   9.501  62.228  1.00  0.00           O
ATOM   8816  O11 POPEz 201      62.416   9.951  59.848  1.00  0.00           O
ATOM   8817  O12 POPEz 201      62.526  11.741  61.508  1.00  0.00           O
ATOM   8818  C1  POPEz 201      62.696   8.751  59.138  1.00  0.00           C
ATOM   8821  C2  POPEz 201      62.886   9.051  57.608  1.00  0.00           C
ATOM   8823  O21 POPEz 201      63.366   7.901  56.888  1.00  0.00           O
ATOM   8824  C21 POPEz 201      64.586   7.461  57.138  1.00  0.00           C
ATOM   8825  O22 POPEz 201      65.326   7.851  58.018  1.00  0.00           O
ATOM   8826  C22 POPEz 201      65.016   6.461  56.078  1.00  0.00           C
ATOM   8829  C3  POPEz 201      63.716  10.361  57.348  1.00  0.00           C
ATOM   8832  O31 POPEz 201      64.146  10.591  55.988  1.00  0.00           O
ATOM   8833  C31 POPEz 201      63.256  10.941  55.058  1.00  0.00           C
ATOM   8834  O32 POPEz 201      62.046  10.791  55.128  1.00  0.00           O
ATOM   8835  C32 POPEz 201      63.996  11.551  53.858  1.00  0.00           C
ATOM   8838  C23 POPEz 201      66.026   7.131  55.118  1.00  0.00           C
ATOM   8841  C24 POPEz 201      66.666   6.191  54.088  1.00  0.00           C
ATOM   8844  C25 POPEz 201      65.676   5.401  53.218  1.00  0.00           C
ATOM   8847  C26 POPEz 201      66.356   4.791  51.988  1.00  0.00           C
ATOM   8850  C27 POPEz 201      65.376   4.021  51.088  1.00  0.00           C
ATOM   8853  C28 POPEz 201      66.066   3.481  49.818  1.00  0.00           C
ATOM   8856  C29 POPEz 201      65.076   2.761  48.928  1.00  0.00           C
ATOM   8858 0C21 POPEz 201      64.816   2.981  47.628  1.00  0.00           C
ATOM   8860 1C21 POPEz 201      65.476   4.001  46.718  1.00  0.00           C
ATOM   8863 2C21 POPEz 201      66.196   3.311  45.548  1.00  0.00           C
ATOM   8866 3C21 POPEz 201      67.436   2.511  45.988  1.00  0.00           C
ATOM   8869 4C21 POPEz 201      68.036   1.651  44.868  1.00  0.00           C
ATOM   8872 5C21 POPEz 201      69.226   0.811  45.368  1.00  0.00           C
ATOM   8875 6C21 POPEz 201      69.716  -0.241  44.358  1.00  0.00           C
ATOM   8878 7C21 POPEz 201      70.946  -0.991  44.878  1.00  0.00           C
ATOM   8881 8C21 POPEz 201      71.336  -2.211  44.028  1.00  0.00           C
ATOM   8885  C33 POPEz 201      63.266  11.271  52.528  1.00  0.00           C
ATOM   8888  C34 POPEz 201      64.076  11.671  51.288  1.00  0.00           C
ATOM   8891  C35 POPEz 201      63.916  13.161  50.958  1.00  0.00           C
ATOM   8894  C36 POPEz 201      64.656  13.571  49.678  1.00  0.00           C
ATOM   8897  C37 POPEz 201      63.946  14.721  48.958  1.00  0.00           C
ATOM   8900  C38 POPEz 201      64.846  15.481  47.968  1.00  0.00           C
ATOM   8903  C39 POPEz 201      64.036  16.361  47.018  1.00  0.00           C
ATOM   8906 0C31 POPEz 201      64.916  17.301  46.188  1.00  0.00           C
ATOM   8909 1C31 POPEz 201      64.226  17.801  44.908  1.00  0.00           C
ATOM   8912 2C31 POPEz 201      64.366  16.801  43.758  1.00  0.00           C
ATOM   8915 3C31 POPEz 201      63.726  17.291  42.448  1.00  0.00           C
ATOM   8918 4C31 POPEz 201      63.926  16.281  41.318  1.00  0.00           C
ATOM   8921 5C31 POPEz 201      63.236  16.691  40.008  1.00  0.00           C
ATOM   8924 6C31 POPEz 201      63.476  15.691  38.868  1.00  0.00           C
ATOM   8928  NH3 POPE0 202      60.076  39.911  21.518  1.00  0.00           N
ATOM   8932  C12 POPE0 202      59.376  38.591  21.298  1.00  0.00           C
ATOM   8935  C11 POPE0 202      59.316  38.201  19.808  1.00  0.00           C
ATOM   8938  P   POPE0 202      58.576  35.941  18.658  1.00  0.00           P
ATOM   8939  O13 POPE0 202      59.906  35.981  18.018  1.00  0.00           O
ATOM   8940  O14 POPE0 202      57.436  35.761  17.718  1.00  0.00           O
ATOM   8941  O11 POPE0 202      58.536  34.701  19.648  1.00  0.00           O
ATOM   8942  O12 POPE0 202      58.346  37.161  19.638  1.00  0.00           O
ATOM   8943  C1  POPE0 202      58.816  34.851  21.048  1.00  0.00           C
ATOM   8946  C2  POPE0 202      57.536  35.211  21.848  1.00  0.00           C
ATOM   8948  O21 POPE0 202      57.616  34.841  23.238  1.00  0.00           O
ATOM   8949  C21 POPE0 202      58.596  35.301  23.988  1.00  0.00           C
ATOM   8950  O22 POPE0 202      59.516  36.021  23.638  1.00  0.00           O
ATOM   8951  C22 POPE0 202      58.436  34.771  25.408  1.00  0.00           C
ATOM   8954  C3  POPE0 202      56.296  34.501  21.208  1.00  0.00           C
ATOM   8957  O31 POPE0 202      55.116  34.601  22.018  1.00  0.00           O
ATOM   8958  C31 POPE0 202      54.936  33.841  23.118  1.00  0.00           C
ATOM   8959  O32 POPE0 202      54.146  34.141  23.998  1.00  0.00           O
ATOM   8960  C32 POPE0 202      55.766  32.551  23.158  1.00  0.00           C
ATOM   8963  C23 POPE0 202      58.186  35.901  26.428  1.00  0.00           C
ATOM   8966  C24 POPE0 202      58.496  35.481  27.868  1.00  0.00           C
ATOM   8969  C25 POPE0 202      57.886  34.131  28.268  1.00  0.00           C
ATOM   8972  C26 POPE0 202      57.756  33.981  29.788  1.00  0.00           C
ATOM   8975  C27 POPE0 202      57.086  32.661  30.178  1.00  0.00           C
ATOM   8978  C28 POPE0 202      56.856  32.561  31.698  1.00  0.00           C
ATOM   8981  C29 POPE0 202      56.366  31.221  32.168  1.00  0.00           C
ATOM   8983 0C21 POPE0 202      55.226  30.591  31.828  1.00  0.00           C
ATOM   8985 1C21 POPE0 202      54.126  31.131  30.938  1.00  0.00           C
ATOM   8988 2C21 POPE0 202      52.746  30.541  31.298  1.00  0.00           C
ATOM   8991 3C21 POPE0 202      52.246  30.931  32.698  1.00  0.00           C
ATOM   8994 4C21 POPE0 202      51.836  29.721  33.548  1.00  0.00           C
ATOM   8997 5C21 POPE0 202      50.596  28.961  33.038  1.00  0.00           C
ATOM   9000 6C21 POPE0 202      49.276  29.721  33.238  1.00  0.00           C
ATOM   9003 7C21 POPE0 202      48.056  28.921  32.758  1.00  0.00           C
ATOM   9006 8C21 POPE0 202      46.726  29.621  33.028  1.00  0.00           C
ATOM   9010  C33 POPE0 202      55.636  31.891  24.548  1.00  0.00           C
ATOM   9013  C34 POPE0 202      56.786  30.941  24.848  1.00  0.00           C
ATOM   9016  C35 POPE0 202      56.756  30.511  26.318  1.00  0.00           C
ATOM   9019  C36 POPE0 202      57.896  29.561  26.668  1.00  0.00           C
ATOM   9022  C37 POPE0 202      57.626  28.751  27.938  1.00  0.00           C
ATOM   9025  C38 POPE0 202      58.896  28.061  28.448  1.00  0.00           C
ATOM   9028  C39 POPE0 202      59.596  28.911  29.508  1.00  0.00           C
ATOM   9031 0C31 POPE0 202      59.006  28.661  30.898  1.00  0.00           C
ATOM   9034 1C31 POPE0 202      59.656  29.531  31.978  1.00  0.00           C
ATOM   9037 2C31 POPE0 202      59.306  29.051  33.388  1.00  0.00           C
ATOM   9040 3C31 POPE0 202      59.846  29.971  34.478  1.00  0.00           C
ATOM   9043 4C31 POPE0 202      59.586  29.401  35.868  1.00  0.00           C
ATOM   9046 5C31 POPE0 202      60.196  30.231  36.998  1.00  0.00           C
ATOM   9049 6C31 POPE0 202      60.076  29.541  38.358  1.00  0.00           C
ATOM   9053  NH3 POPE1 203      79.246  80.561  25.748  1.00  0.00           N
ATOM   9057  C12 POPE1 203      77.996  80.711  24.928  1.00  0.00           C
ATOM   9060  C11 POPE1 203      76.786  80.511  25.848  1.00  0.00           C
ATOM   9063  P   POPE1 203      74.736  79.621  24.468  1.00  0.00           P
ATOM   9064  O13 POPE1 203      73.586  80.271  23.798  1.00  0.00           O
ATOM   9065  O14 POPE1 203      75.636  78.761  23.678  1.00  0.00           O
ATOM   9066  O11 POPE1 203      74.136  78.861  25.738  1.00  0.00           O
ATOM   9067  O12 POPE1 203      75.586  80.781  25.158  1.00  0.00           O
ATOM   9068  C1  POPE1 203      73.896  79.641  26.948  1.00  0.00           C
ATOM   9071  C2  POPE1 203      72.686  79.151  27.798  1.00  0.00           C
ATOM   9073  O21 POPE1 203      72.626  80.021  28.948  1.00  0.00           O
ATOM   9074  C21 POPE1 203      71.556  80.051  29.718  1.00  0.00           C
ATOM   9075  O22 POPE1 203      70.536  79.391  29.588  1.00  0.00           O
ATOM   9076  C22 POPE1 203      71.796  81.041  30.878  1.00  0.00           C
ATOM   9079  C3  POPE1 203      72.916  77.661  28.178  1.00  0.00           C
ATOM   9082  O31 POPE1 203      71.726  77.031  28.708  1.00  0.00           O
ATOM   9083  C31 POPE1 203      71.956  76.171  29.698  1.00  0.00           C
ATOM   9084  O32 POPE1 203      73.046  75.771  30.048  1.00  0.00           O
ATOM   9085  C32 POPE1 203      70.616  75.731  30.278  1.00  0.00           C
ATOM   9088  C23 POPE1 203      71.356  80.521  32.278  1.00  0.00           C
ATOM   9091  C24 POPE1 203      72.366  79.541  32.908  1.00  0.00           C
ATOM   9094  C25 POPE1 203      72.086  79.231  34.398  1.00  0.00           C
ATOM   9097  C26 POPE1 203      73.196  78.381  35.018  1.00  0.00           C
ATOM   9100  C27 POPE1 203      72.936  77.901  36.458  1.00  0.00           C
ATOM   9103  C28 POPE1 203      74.096  77.081  37.058  1.00  0.00           C
ATOM   9106  C29 POPE1 203      75.166  77.951  37.668  1.00  0.00           C
ATOM   9108 0C21 POPE1 203      75.336  78.211  38.988  1.00  0.00           C
ATOM   9110 1C21 POPE1 203      74.506  77.651  40.118  1.00  0.00           C
ATOM   9113 2C21 POPE1 203      75.326  77.331  41.388  1.00  0.00           C
ATOM   9116 3C21 POPE1 203      75.796  78.571  42.158  1.00  0.00           C
ATOM   9119 4C21 POPE1 203      76.526  78.231  43.468  1.00  0.00           C
ATOM   9122 5C21 POPE1 203      77.786  77.391  43.248  1.00  0.00           C
ATOM   9125 6C21 POPE1 203      78.626  77.251  44.518  1.00  0.00           C
ATOM   9128 7C21 POPE1 203      79.726  76.191  44.358  1.00  0.00           C
ATOM   9131 8C21 POPE1 203      80.626  76.081  45.588  1.00  0.00           C
ATOM   9135  C33 POPE1 203      70.756  74.671  31.378  1.00  0.00           C
ATOM   9138  C34 POPE1 203      71.266  75.201  32.718  1.00  0.00           C
ATOM   9141  C35 POPE1 203      71.346  74.071  33.748  1.00  0.00           C
ATOM   9144  C36 POPE1 203      71.996  74.521  35.048  1.00  0.00           C
ATOM   9147  C37 POPE1 203      71.946  73.451  36.128  1.00  0.00           C
ATOM   9150  C38 POPE1 203      72.596  73.921  37.428  1.00  0.00           C
ATOM   9153  C39 POPE1 203      72.646  72.851  38.518  1.00  0.00           C
ATOM   9156 0C31 POPE1 203      71.256  72.351  38.948  1.00  0.00           C
ATOM   9159 1C31 POPE1 203      71.336  71.561  40.248  1.00  0.00           C
ATOM   9162 2C31 POPE1 203      69.976  71.181  40.838  1.00  0.00           C
ATOM   9165 3C31 POPE1 203      70.126  70.671  42.278  1.00  0.00           C
ATOM   9168 4C31 POPE1 203      68.796  70.551  43.008  1.00  0.00           C
ATOM   9171 5C31 POPE1 203      68.986  70.231  44.498  1.00  0.00           C
ATOM   9174 6C31 POPE1 203      67.676  70.071  45.258  1.00  0.00           C
ATOM   9178  NH3 POPE2 204       8.686 120.861  58.048  1.00  0.00           N
ATOM   9182  C12 POPE2 204       8.796 119.411  58.368  1.00  0.00           C
ATOM   9185  C11 POPE2 204       7.406 118.751  58.258  1.00  0.00           C
ATOM   9188  P   POPE2 204       5.876 120.001  59.968  1.00  0.00           P
ATOM   9189  O13 POPE2 204       5.676 119.981  61.428  1.00  0.00           O
ATOM   9190  O14 POPE2 204       6.436 121.241  59.348  1.00  0.00           O
ATOM   9191  O11 POPE2 204       4.506 119.671  59.278  1.00  0.00           O
ATOM   9192  O12 POPE2 204       6.736 118.761  59.518  1.00  0.00           O
ATOM   9193  C1  POPE2 204       3.796 120.561  58.428  1.00  0.00           C
ATOM   9196  C2  POPE2 204       3.446 119.861  57.078  1.00  0.00           C
ATOM   9198  O21 POPE2 204       4.266 120.311  55.978  1.00  0.00           O
ATOM   9199  C21 POPE2 204       4.076 121.531  55.518  1.00  0.00           C
ATOM   9200  O22 POPE2 204       3.446 122.411  56.068  1.00  0.00           O
ATOM   9201  C22 POPE2 204       4.736 121.621  54.138  1.00  0.00           C
ATOM   9204  C3  POPE2 204       1.916 119.901  56.758  1.00  0.00           C
ATOM   9207  O31 POPE2 204       1.656 119.231  55.508  1.00  0.00           O
ATOM   9208  C31 POPE2 204       0.546 119.581  54.878  1.00  0.00           C
ATOM   9209  O32 POPE2 204      -0.344 120.281  55.348  1.00  0.00           O
ATOM   9210  C32 POPE2 204       0.606 119.031  53.458  1.00  0.00           C
ATOM   9213  C23 POPE2 204       4.436 122.941  53.398  1.00  0.00           C
ATOM   9216  C24 POPE2 204       4.266 122.741  51.888  1.00  0.00           C
ATOM   9219  C25 POPE2 204       5.526 122.311  51.108  1.00  0.00           C
ATOM   9222  C26 POPE2 204       5.106 121.891  49.698  1.00  0.00           C
ATOM   9225  C27 POPE2 204       6.246 121.781  48.678  1.00  0.00           C
ATOM   9228  C28 POPE2 204       5.786 121.211  47.318  1.00  0.00           C
ATOM   9231  C29 POPE2 204       4.736 122.081  46.658  1.00  0.00           C
ATOM   9233 0C21 POPE2 204       4.676 122.471  45.378  1.00  0.00           C
ATOM   9235 1C21 POPE2 204       5.596 122.081  44.248  1.00  0.00           C
ATOM   9238 2C21 POPE2 204       4.776 121.641  43.028  1.00  0.00           C
ATOM   9241 3C21 POPE2 204       5.656 121.411  41.798  1.00  0.00           C
ATOM   9244 4C21 POPE2 204       4.846 121.101  40.538  1.00  0.00           C
ATOM   9247 5C21 POPE2 204       5.726 120.971  39.278  1.00  0.00           C
ATOM   9250 6C21 POPE2 204       6.316 122.311  38.818  1.00  0.00           C
ATOM   9253 7C21 POPE2 204       7.146 122.171  37.538  1.00  0.00           C
ATOM   9256 8C21 POPE2 204       7.826 123.471  37.088  1.00  0.00           C
ATOM   9260  C33 POPE2 204      -0.694 119.201  52.668  1.00  0.00           C
ATOM   9263  C34 POPE2 204      -0.474 118.901  51.178  1.00  0.00           C
ATOM   9266  C35 POPE2 204      -1.654 119.301  50.298  1.00  0.00           C
ATOM   9269  C36 POPE2 204      -1.214 119.451  48.838  1.00  0.00           C
ATOM   9272  C37 POPE2 204      -2.354 119.811  47.878  1.00  0.00           C
ATOM   9275  C38 POPE2 204      -1.834 120.021  46.458  1.00  0.00           C
ATOM   9278  C39 POPE2 204      -2.934 120.091  45.388  1.00  0.00           C
ATOM   9281 0C31 POPE2 204      -3.886 121.271  45.558  1.00  0.00           C
ATOM   9284 1C31 POPE2 204      -4.696 121.521  44.278  1.00  0.00           C
ATOM   9287 2C31 POPE2 204      -5.606 122.731  44.398  1.00  0.00           C
ATOM   9290 3C31 POPE2 204      -6.096 123.291  43.058  1.00  0.00           C
ATOM   9293 4C31 POPE2 204      -6.956 122.311  42.248  1.00  0.00           C
ATOM   9296 5C31 POPE2 204      -7.486 122.961  40.968  1.00  0.00           C
ATOM   9299 6C31 POPE2 204      -8.366 122.031  40.128  1.00  0.00           C
ATOM   9303  NH3 POPE3 205     124.146  46.801  64.048  1.00  0.00           N
ATOM   9307  C12 POPE3 205     124.616  45.711  64.968  1.00  0.00           C
ATOM   9310  C11 POPE3 205     125.988  46.031  65.598  1.00  0.00           C
ATOM   9313  P   POPE3 205     128.098  44.841  66.638  1.00  0.00           P
ATOM   9314  O13 POPE3 205     128.348  46.051  67.458  1.00  0.00           O
ATOM   9315  O14 POPE3 205     128.268  43.531  67.298  1.00  0.00           O
ATOM   9316  O11 POPE3 205     128.988  44.991  65.348  1.00  0.00           O
ATOM   9317  O12 POPE3 205     126.628  44.841  66.048  1.00  0.00           O
ATOM   9318  C1  POPE3 205     128.908  44.031  64.278  1.00  0.00           C
ATOM   9321  C2  POPE3 205     128.488  44.701  62.938  1.00  0.00           C
ATOM   9323  O21 POPE3 205     128.048  43.681  62.028  1.00  0.00           O
ATOM   9324  C21 POPE3 205     126.748  43.531  61.868  1.00  0.00           C
ATOM   9325  O22 POPE3 205     125.858  44.151  62.448  1.00  0.00           O
ATOM   9326  C22 POPE3 205     126.538  42.511  60.748  1.00  0.00           C
ATOM   9329  C3  POPE3 205     129.638  45.481  62.248  1.00  0.00           C
ATOM   9332  O31 POPE3 205     129.108  46.651  61.578  1.00  0.00           O
ATOM   9333  C31 POPE3 205     129.648  46.991  60.408  1.00  0.00           C
ATOM   9334  O32 POPE3 205     130.618  46.471  59.888  1.00  0.00           O
ATOM   9335  C32 POPE3 205     128.808  48.131  59.838  1.00  0.00           C
ATOM   9338  C23 POPE3 205     125.338  42.881  59.858  1.00  0.00           C
ATOM   9341  C24 POPE3 205     125.498  44.231  59.118  1.00  0.00           C
ATOM   9344  C25 POPE3 205     126.408  44.191  57.878  1.00  0.00           C
ATOM   9347  C26 POPE3 205     125.758  43.501  56.668  1.00  0.00           C
ATOM   9350  C27 POPE3 205     126.608  43.601  55.388  1.00  0.00           C
ATOM   9353  C28 POPE3 205     125.988  42.851  54.208  1.00  0.00           C
ATOM   9356  C29 POPE3 205     126.878  42.881  52.988  1.00  0.00           C
ATOM   9358 0C21 POPE3 205     127.378  41.831  52.298  1.00  0.00           C
ATOM   9360 1C21 POPE3 205     127.158  40.371  52.568  1.00  0.00           C
ATOM   9363 2C21 POPE3 205     126.598  39.561  51.378  1.00  0.00           C
ATOM   9366 3C21 POPE3 205     127.638  39.361  50.258  1.00  0.00           C
ATOM   9369 4C21 POPE3 205     127.288  38.241  49.268  1.00  0.00           C
ATOM   9372 5C21 POPE3 205     127.438  36.841  49.888  1.00  0.00           C
ATOM   9375 6C21 POPE3 205     127.328  35.701  48.878  1.00  0.00           C
ATOM   9378 7C21 POPE3 205     127.508  34.341  49.558  1.00  0.00           C
ATOM   9381 8C21 POPE3 205     127.818  33.181  48.608  1.00  0.00           C
ATOM   9385  C33 POPE3 205     129.558  48.941  58.758  1.00  0.00           C
ATOM   9388  C34 POPE3 205     128.978  50.351  58.638  1.00  0.00           C
ATOM   9391  C35 POPE3 205     129.878  51.311  57.848  1.00  0.00           C
ATOM   9394  C36 POPE3 205     130.078  50.871  56.398  1.00  0.00           C
ATOM   9397  C37 POPE3 205     130.878  51.901  55.608  1.00  0.00           C
ATOM   9400  C38 POPE3 205     131.198  51.441  54.188  1.00  0.00           C
ATOM   9403  C39 POPE3 205     129.958  51.351  53.288  1.00  0.00           C
ATOM   9406 0C31 POPE3 205     130.308  50.961  51.858  1.00  0.00           C
ATOM   9409 1C31 POPE3 205     129.098  51.041  50.918  1.00  0.00           C
ATOM   9412 2C31 POPE3 205     129.508  50.771  49.468  1.00  0.00           C
ATOM   9415 3C31 POPE3 205     128.358  50.971  48.468  1.00  0.00           C
ATOM   9418 4C31 POPE3 205     128.858  50.801  47.028  1.00  0.00           C
ATOM   9421 5C31 POPE3 205     127.818  51.141  45.968  1.00  0.00           C
ATOM   9424 6C31 POPE3 205     128.408  51.071  44.558  1.00  0.00           C
ATOM   9428  NH3 POPE4 206      42.756  15.961  57.198  1.00  0.00           N
ATOM   9432  C12 POPE4 206      43.706  15.431  56.178  1.00  0.00           C
ATOM   9435  C11 POPE4 206      44.786  14.611  56.878  1.00  0.00           C
ATOM   9438  P   POPE4 206      45.906  12.431  56.158  1.00  0.00           P
ATOM   9439  O13 POPE4 206      46.396  12.351  57.548  1.00  0.00           O
ATOM   9440  O14 POPE4 206      44.736  11.611  55.788  1.00  0.00           O
ATOM   9441  O11 POPE4 206      47.096  12.121  55.168  1.00  0.00           O
ATOM   9442  O12 POPE4 206      45.556  13.951  55.868  1.00  0.00           O
ATOM   9443  C1  POPE4 206      46.956  12.091  53.738  1.00  0.00           C
ATOM   9446  C2  POPE4 206      48.276  12.601  53.088  1.00  0.00           C
ATOM   9448  O21 POPE4 206      48.046  12.881  51.688  1.00  0.00           O
ATOM   9449  C21 POPE4 206      49.116  13.411  51.088  1.00  0.00           C
ATOM   9450  O22 POPE4 206      50.016  14.011  51.638  1.00  0.00           O
ATOM   9451  C22 POPE4 206      49.076  13.101  49.578  1.00  0.00           C
ATOM   9454  C3  POPE4 206      49.466  11.611  53.328  1.00  0.00           C
ATOM   9457  O31 POPE4 206      49.376  10.461  52.458  1.00  0.00           O
ATOM   9458  C31 POPE4 206      50.506   9.781  52.288  1.00  0.00           C
ATOM   9459  O32 POPE4 206      51.576  10.051  52.798  1.00  0.00           O
ATOM   9460  C32 POPE4 206      50.256   8.631  51.308  1.00  0.00           C
ATOM   9463  C23 POPE4 206      50.246  12.191  49.118  1.00  0.00           C
ATOM   9466  C24 POPE4 206      50.916  12.651  47.818  1.00  0.00           C
ATOM   9469  C25 POPE4 206      50.046  12.511  46.558  1.00  0.00           C
ATOM   9472  C26 POPE4 206      50.766  12.951  45.278  1.00  0.00           C
ATOM   9475  C27 POPE4 206      50.026  12.501  43.998  1.00  0.00           C
ATOM   9478  C28 POPE4 206      50.696  13.051  42.718  1.00  0.00           C
ATOM   9481  C29 POPE4 206      50.176  12.431  41.438  1.00  0.00           C
ATOM   9483 0C21 POPE4 206      48.986  12.671  40.868  1.00  0.00           C
ATOM   9485 1C21 POPE4 206      47.916  13.591  41.398  1.00  0.00           C
ATOM   9488 2C21 POPE4 206      46.956  14.111  40.298  1.00  0.00           C
ATOM   9491 3C21 POPE4 206      47.536  15.201  39.388  1.00  0.00           C
ATOM   9494 4C21 POPE4 206      46.566  15.641  38.268  1.00  0.00           C
ATOM   9497 5C21 POPE4 206      45.236  16.211  38.788  1.00  0.00           C
ATOM   9500 6C21 POPE4 206      44.086  15.201  38.818  1.00  0.00           C
ATOM   9503 7C21 POPE4 206      42.976  15.591  39.808  1.00  0.00           C
ATOM   9506 8C21 POPE4 206      41.656  14.851  39.588  1.00  0.00           C
ATOM   9510  C33 POPE4 206      51.496   7.761  50.978  1.00  0.00           C
ATOM   9513  C34 POPE4 206      51.476   7.341  49.498  1.00  0.00           C
ATOM   9516  C35 POPE4 206      52.066   8.411  48.568  1.00  0.00           C
ATOM   9519  C36 POPE4 206      53.486   8.131  48.058  1.00  0.00           C
ATOM   9522  C37 POPE4 206      53.906   9.141  46.988  1.00  0.00           C
ATOM   9525  C38 POPE4 206      55.116   8.661  46.168  1.00  0.00           C
ATOM   9528  C39 POPE4 206      55.406   9.521  44.938  1.00  0.00           C
ATOM   9531 0C31 POPE4 206      56.456   8.861  44.048  1.00  0.00           C
ATOM   9534 1C31 POPE4 206      56.946   9.731  42.878  1.00  0.00           C
ATOM   9537 2C31 POPE4 206      57.906   8.951  41.978  1.00  0.00           C
ATOM   9540 3C31 POPE4 206      58.836   9.841  41.148  1.00  0.00           C
ATOM   9543 4C31 POPE4 206      59.796   9.001  40.298  1.00  0.00           C
ATOM   9546 5C31 POPE4 206      61.066   9.761  39.918  1.00  0.00           C
ATOM   9549 6C31 POPE4 206      61.956   8.971  38.948  1.00  0.00           C
ATOM   9553  NH3 POPE5 207      66.516   8.671  60.218  1.00  0.00           N
ATOM   9557  C12 POPE5 207      67.826   9.291  59.778  1.00  0.00           C
ATOM   9560  C11 POPE5 207      68.956   9.021  60.788  1.00  0.00           C
ATOM   9563  P   POPE5 207      69.966  11.061  62.088  1.00  0.00           P
ATOM   9564  O13 POPE5 207      69.476  11.831  63.248  1.00  0.00           O
ATOM   9565  O14 POPE5 207      71.266  10.391  62.248  1.00  0.00           O
ATOM   9566  O11 POPE5 207      69.826  11.901  60.758  1.00  0.00           O
ATOM   9567  O12 POPE5 207      68.886   9.901  61.908  1.00  0.00           O
ATOM   9568  C1  POPE5 207      70.946  12.211  59.908  1.00  0.00           C
ATOM   9571  C2  POPE5 207      70.596  11.851  58.448  1.00  0.00           C
ATOM   9573  O21 POPE5 207      71.706  11.841  57.548  1.00  0.00           O
ATOM   9574  C21 POPE5 207      72.806  12.531  57.698  1.00  0.00           C
ATOM   9575  O22 POPE5 207      73.006  13.481  58.438  1.00  0.00           O
ATOM   9576  C22 POPE5 207      73.856  11.931  56.758  1.00  0.00           C
ATOM   9579  C3  POPE5 207      69.416  12.671  57.858  1.00  0.00           C
ATOM   9582  O31 POPE5 207      68.786  11.951  56.788  1.00  0.00           O
ATOM   9583  C31 POPE5 207      69.266  12.101  55.568  1.00  0.00           C
ATOM   9584  O32 POPE5 207      70.056  12.961  55.198  1.00  0.00           O
ATOM   9585  C32 POPE5 207      68.666  10.971  54.728  1.00  0.00           C
ATOM   9588  C23 POPE5 207      73.286  11.521  55.368  1.00  0.00           C
ATOM   9591  C24 POPE5 207      74.386  11.111  54.388  1.00  0.00           C
ATOM   9594  C25 POPE5 207      74.046  11.351  52.908  1.00  0.00           C
ATOM   9597  C26 POPE5 207      74.186  12.831  52.518  1.00  0.00           C
ATOM   9600  C27 POPE5 207      73.896  13.111  51.038  1.00  0.00           C
ATOM   9603  C28 POPE5 207      74.156  14.591  50.698  1.00  0.00           C
ATOM   9606  C29 POPE5 207      73.656  15.001  49.338  1.00  0.00           C
ATOM   9608 0C21 POPE5 207      74.386  15.251  48.238  1.00  0.00           C
ATOM   9610 1C21 POPE5 207      75.876  15.121  48.088  1.00  0.00           C
ATOM   9613 2C21 POPE5 207      76.226  14.331  46.808  1.00  0.00           C
ATOM   9616 3C21 POPE5 207      77.746  14.221  46.558  1.00  0.00           C
ATOM   9619 4C21 POPE5 207      78.066  13.631  45.188  1.00  0.00           C
ATOM   9622 5C21 POPE5 207      79.556  13.291  44.978  1.00  0.00           C
ATOM   9625 6C21 POPE5 207      80.516  14.451  45.268  1.00  0.00           C
ATOM   9628 7C21 POPE5 207      81.906  14.181  44.678  1.00  0.00           C
ATOM   9631 8C21 POPE5 207      82.926  15.311  44.858  1.00  0.00           C
ATOM   9635  C33 POPE5 207      69.096  10.941  53.248  1.00  0.00           C
ATOM   9638  C34 POPE5 207      69.156   9.501  52.718  1.00  0.00           C
ATOM   9641  C35 POPE5 207      69.326   9.431  51.188  1.00  0.00           C
ATOM   9644  C36 POPE5 207      68.026   8.981  50.498  1.00  0.00           C
ATOM   9647  C37 POPE5 207      68.156   8.801  48.988  1.00  0.00           C
ATOM   9650  C38 POPE5 207      66.936   8.101  48.368  1.00  0.00           C
ATOM   9653  C39 POPE5 207      65.726   9.011  48.118  1.00  0.00           C
ATOM   9656 0C31 POPE5 207      65.996  10.111  47.078  1.00  0.00           C
ATOM   9659 1C31 POPE5 207      64.696  10.761  46.578  1.00  0.00           C
ATOM   9662 2C31 POPE5 207      64.916  12.031  45.738  1.00  0.00           C
ATOM   9665 3C31 POPE5 207      65.706  11.841  44.438  1.00  0.00           C
ATOM   9668 4C31 POPE5 207      65.096  10.811  43.478  1.00  0.00           C
ATOM   9671 5C31 POPE5 207      65.446  11.101  42.018  1.00  0.00           C
ATOM   9674 6C31 POPE5 207      64.986  10.011  41.038  1.00  0.00           C
ATOM   9678  NH3 POPE6 208      88.586  29.091  20.878  1.00  0.00           N
ATOM   9682  C12 POPE6 208      89.936  28.871  20.248  1.00  0.00           C
ATOM   9685  C11 POPE6 208      90.316  29.951  19.198  1.00  0.00           C
ATOM   9688  P   POPE6 208      91.026  31.971  20.728  1.00  0.00           P
ATOM   9689  O13 POPE6 208      92.306  31.241  20.878  1.00  0.00           O
ATOM   9690  O14 POPE6 208      91.086  33.421  20.428  1.00  0.00           O
ATOM   9691  O11 POPE6 208      90.126  31.771  22.018  1.00  0.00           O
ATOM   9692  O12 POPE6 208      90.116  31.301  19.638  1.00  0.00           O
ATOM   9693  C1  POPE6 208      90.596  32.421  23.208  1.00  0.00           C
ATOM   9696  C2  POPE6 208      89.636  32.201  24.408  1.00  0.00           C
ATOM   9698  O21 POPE6 208      89.826  30.871  24.908  1.00  0.00           O
ATOM   9699  C21 POPE6 208      89.936  30.771  26.228  1.00  0.00           C
ATOM   9700  O22 POPE6 208      89.916  31.701  27.008  1.00  0.00           O
ATOM   9701  C22 POPE6 208      90.136  29.301  26.588  1.00  0.00           C
ATOM   9704  C3  POPE6 208      88.146  32.401  24.058  1.00  0.00           C
ATOM   9707  O31 POPE6 208      87.356  32.321  25.258  1.00  0.00           O
ATOM   9708  C31 POPE6 208      86.756  33.411  25.698  1.00  0.00           C
ATOM   9709  O32 POPE6 208      86.646  34.461  25.078  1.00  0.00           O
ATOM   9710  C32 POPE6 208      86.276  33.201  27.138  1.00  0.00           C
ATOM   9713  C23 POPE6 208      90.596  29.071  28.038  1.00  0.00           C
ATOM   9716  C24 POPE6 208      89.456  28.861  29.048  1.00  0.00           C
ATOM   9719  C25 POPE6 208      88.686  27.551  28.858  1.00  0.00           C
ATOM   9722  C26 POPE6 208      87.786  27.261  30.058  1.00  0.00           C
ATOM   9725  C27 POPE6 208      86.886  26.041  29.878  1.00  0.00           C
ATOM   9728  C28 POPE6 208      85.886  25.901  31.038  1.00  0.00           C
ATOM   9731  C29 POPE6 208      84.976  24.731  30.858  1.00  0.00           C
ATOM   9733 0C21 POPE6 208      83.846  24.481  31.548  1.00  0.00           C
ATOM   9735 1C21 POPE6 208      83.236  25.341  32.628  1.00  0.00           C
ATOM   9738 2C21 POPE6 208      81.726  25.601  32.398  1.00  0.00           C
ATOM   9741 3C21 POPE6 208      80.886  24.311  32.398  1.00  0.00           C
ATOM   9744 4C21 POPE6 208      79.396  24.501  32.098  1.00  0.00           C
ATOM   9747 5C21 POPE6 208      78.566  23.301  32.578  1.00  0.00           C
ATOM   9750 6C21 POPE6 208      78.836  21.981  31.838  1.00  0.00           C
ATOM   9753 7C21 POPE6 208      78.486  20.761  32.688  1.00  0.00           C
ATOM   9756 8C21 POPE6 208      78.766  19.431  31.988  1.00  0.00           C
ATOM   9760  C33 POPE6 208      86.526  34.441  28.028  1.00  0.00           C
ATOM   9763  C34 POPE6 208      86.536  34.081  29.518  1.00  0.00           C
ATOM   9766  C35 POPE6 208      86.536  35.311  30.438  1.00  0.00           C
ATOM   9769  C36 POPE6 208      87.156  34.991  31.808  1.00  0.00           C
ATOM   9772  C37 POPE6 208      86.946  36.081  32.858  1.00  0.00           C
ATOM   9775  C38 POPE6 208      87.896  35.901  34.058  1.00  0.00           C
ATOM   9778  C39 POPE6 208      87.626  36.851  35.228  1.00  0.00           C
ATOM   9781 0C31 POPE6 208      86.446  36.391  36.108  1.00  0.00           C
ATOM   9784 1C31 POPE6 208      86.236  37.301  37.328  1.00  0.00           C
ATOM   9787 2C31 POPE6 208      84.966  36.951  38.118  1.00  0.00           C
ATOM   9790 3C31 POPE6 208      85.046  35.651  38.948  1.00  0.00           C
ATOM   9793 4C31 POPE6 208      86.116  35.711  40.048  1.00  0.00           C
ATOM   9796 5C31 POPE6 208      85.956  34.611  41.098  1.00  0.00           C
ATOM   9799 6C31 POPE6 208      87.086  34.641  42.138  1.00  0.00           C
ATOM   9803  NH3 POPE7 209      71.336  -3.111  60.358  1.00  0.00           N
ATOM   9807  C12 POPE7 209      72.106  -2.051  61.118  1.00  0.00           C
ATOM   9810  C11 POPE7 209      71.846  -0.661  60.508  1.00  0.00           C
ATOM   9813  P   POPE7 209      72.366   1.851  60.718  1.00  0.00           P
ATOM   9814  O13 POPE7 209      70.946   2.241  60.818  1.00  0.00           O
ATOM   9815  O14 POPE7 209      73.306   2.751  61.418  1.00  0.00           O
ATOM   9816  O11 POPE7 209      72.816   1.681  59.228  1.00  0.00           O
ATOM   9817  O12 POPE7 209      72.536   0.359  61.238  1.00  0.00           O
ATOM   9818  C1  POPE7 209      72.356   2.501  58.148  1.00  0.00           C
ATOM   9821  C2  POPE7 209      73.346   3.661  57.808  1.00  0.00           C
ATOM   9823  O21 POPE7 209      73.136   4.001  56.418  1.00  0.00           O
ATOM   9824  C21 POPE7 209      72.986   5.291  56.128  1.00  0.00           C
ATOM   9825  O22 POPE7 209      72.836   6.201  56.928  1.00  0.00           O
ATOM   9826  C22 POPE7 209      72.936   5.461  54.598  1.00  0.00           C
ATOM   9829  C3  POPE7 209      74.836   3.211  58.008  1.00  0.00           C
ATOM   9832  O31 POPE7 209      75.756   4.011  57.238  1.00  0.00           O
ATOM   9833  C31 POPE7 209      75.926   3.831  55.918  1.00  0.00           C
ATOM   9834  O32 POPE7 209      76.246   4.721  55.148  1.00  0.00           O
ATOM   9835  C32 POPE7 209      75.706   2.391  55.468  1.00  0.00           C
ATOM   9838  C23 POPE7 209      71.696   6.231  54.068  1.00  0.00           C
ATOM   9841  C24 POPE7 209      71.586   6.281  52.538  1.00  0.00           C
ATOM   9844  C25 POPE7 209      71.456   4.891  51.888  1.00  0.00           C
ATOM   9847  C26 POPE7 209      71.276   4.921  50.358  1.00  0.00           C
ATOM   9850  C27 POPE7 209      69.956   5.551  49.898  1.00  0.00           C
ATOM   9853  C28 POPE7 209      69.566   5.191  48.448  1.00  0.00           C
ATOM   9856  C29 POPE7 209      70.566   5.651  47.418  1.00  0.00           C
ATOM   9858 0C21 POPE7 209      70.296   6.101  46.168  1.00  0.00           C
ATOM   9860 1C21 POPE7 209      68.946   6.231  45.518  1.00  0.00           C
ATOM   9863 2C21 POPE7 209      68.666   7.671  45.028  1.00  0.00           C
ATOM   9866 3C21 POPE7 209      69.526   8.091  43.828  1.00  0.00           C
ATOM   9869 4C21 POPE7 209      68.996   9.351  43.118  1.00  0.00           C
ATOM   9872 5C21 POPE7 209      69.806   9.701  41.858  1.00  0.00           C
ATOM   9875 6C21 POPE7 209      69.176  10.831  41.038  1.00  0.00           C
ATOM   9878 7C21 POPE7 209      70.026  11.251  39.828  1.00  0.00           C
ATOM   9881 8C21 POPE7 209      69.396  12.401  39.028  1.00  0.00           C
ATOM   9885  C33 POPE7 209      75.866   2.241  53.938  1.00  0.00           C
ATOM   9888  C34 POPE7 209      75.526   0.821  53.488  1.00  0.00           C
ATOM   9891  C35 POPE7 209      75.356   0.711  51.978  1.00  0.00           C
ATOM   9894  C36 POPE7 209      74.826  -0.671  51.578  1.00  0.00           C
ATOM   9897  C37 POPE7 209      75.906  -1.751  51.428  1.00  0.00           C
ATOM   9900  C38 POPE7 209      76.196  -2.091  49.958  1.00  0.00           C
ATOM   9903  C39 POPE7 209      76.886  -3.451  49.798  1.00  0.00           C
ATOM   9906 0C31 POPE7 209      76.726  -4.051  48.398  1.00  0.00           C
ATOM   9909 1C31 POPE7 209      76.866  -5.571  48.428  1.00  0.00           C
ATOM   9912 2C31 POPE7 209      76.516  -6.231  47.088  1.00  0.00           C
ATOM   9915 3C31 POPE7 209      76.516  -7.761  47.198  1.00  0.00           C
ATOM   9918 4C31 POPE7 209      76.116  -8.441  45.888  1.00  0.00           C
ATOM   9921 5C31 POPE7 209      76.216  -9.961  45.988  1.00  0.00           C
ATOM   9924 6C31 POPE7 209      75.826 -10.691  44.708  1.00  0.00           C
ATOM   9928  NH3 POPE8 210      67.026  43.041  22.818  1.00  0.00           N
ATOM   9932  C12 POPE8 210      67.326  43.461  24.228  1.00  0.00           C
ATOM   9935  C11 POPE8 210      66.616  44.771  24.588  1.00  0.00           C
ATOM   9938  P   POPE8 210      66.666  47.321  24.148  1.00  0.00           P
ATOM   9939  O13 POPE8 210      67.106  48.211  23.048  1.00  0.00           O
ATOM   9940  O14 POPE8 210      65.226  47.411  24.478  1.00  0.00           O
ATOM   9941  O11 POPE8 210      67.506  47.631  25.448  1.00  0.00           O
ATOM   9942  O12 POPE8 210      67.026  45.841  23.728  1.00  0.00           O
ATOM   9943  C1  POPE8 210      68.926  47.801  25.408  1.00  0.00           C
ATOM   9946  C2  POPE8 210      69.536  47.581  26.818  1.00  0.00           C
ATOM   9948  O21 POPE8 210      70.876  48.111  26.798  1.00  0.00           O
ATOM   9949  C21 POPE8 210      71.486  48.271  27.968  1.00  0.00           C
ATOM   9950  O22 POPE8 210      72.526  47.741  28.298  1.00  0.00           O
ATOM   9951  C22 POPE8 210      70.836  49.361  28.838  1.00  0.00           C
ATOM   9954  C3  POPE8 210      69.486  46.071  27.198  1.00  0.00           C
ATOM   9957  O31 POPE8 210      70.116  45.751  28.448  1.00  0.00           O
ATOM   9958  C31 POPE8 210      69.316  45.581  29.498  1.00  0.00           C
ATOM   9959  O32 POPE8 210      68.116  45.781  29.508  1.00  0.00           O
ATOM   9960  C32 POPE8 210      70.186  45.191  30.698  1.00  0.00           C
ATOM   9963  C23 POPE8 210      70.686  48.941  30.328  1.00  0.00           C
ATOM   9966  C24 POPE8 210      70.576  50.161  31.258  1.00  0.00           C
ATOM   9969  C25 POPE8 210      69.306  50.171  32.118  1.00  0.00           C
ATOM   9972  C26 POPE8 210      69.226  51.451  32.968  1.00  0.00           C
ATOM   9975  C27 POPE8 210      68.156  51.481  34.068  1.00  0.00           C
ATOM   9978  C28 POPE8 210      67.896  52.901  34.618  1.00  0.00           C
ATOM   9981  C29 POPE8 210      69.126  53.701  34.968  1.00  0.00           C
ATOM   9983 0C21 POPE8 210      69.596  53.991  36.198  1.00  0.00           C
ATOM   9985 1C21 POPE8 210      69.026  53.551  37.518  1.00  0.00           C
ATOM   9988 2C21 POPE8 210      69.026  54.671  38.578  1.00  0.00           C
ATOM   9991 3C21 POPE8 210      68.816  54.101  39.998  1.00  0.00           C
ATOM   9994 4C21 POPE8 210      68.876  55.131  41.128  1.00  0.00           C
ATOM   9997 5C21 POPE8 210      70.166  55.981  41.158  1.00  0.00           C
ATOM  10000 6C21 POPE8 210      70.356  56.751  42.468  1.00  0.00           C
ATOM  10003 7C21 POPE8 210      71.476  57.801  42.368  1.00  0.00           C
ATOM  10006 8C21 POPE8 210      71.836  58.431  43.718  1.00  0.00           C
ATOM  10010  C33 POPE8 210      69.476  45.221  32.068  1.00  0.00           C
ATOM  10013  C34 POPE8 210      68.426  44.121  32.238  1.00  0.00           C
ATOM  10016  C35 POPE8 210      68.506  43.381  33.578  1.00  0.00           C
ATOM  10019  C36 POPE8 210      68.006  44.191  34.768  1.00  0.00           C
ATOM  10022  C37 POPE8 210      67.756  43.301  35.998  1.00  0.00           C
ATOM  10025  C38 POPE8 210      67.146  44.051  37.198  1.00  0.00           C
ATOM  10028  C39 POPE8 210      66.336  43.121  38.118  1.00  0.00           C
ATOM  10031 0C31 POPE8 210      67.146  41.961  38.698  1.00  0.00           C
ATOM  10034 1C31 POPE8 210      66.266  40.931  39.428  1.00  0.00           C
ATOM  10037 2C31 POPE8 210      67.096  39.731  39.898  1.00  0.00           C
ATOM  10040 3C31 POPE8 210      66.256  38.521  40.328  1.00  0.00           C
ATOM  10043 4C31 POPE8 210      65.536  38.721  41.668  1.00  0.00           C
ATOM  10046 5C31 POPE8 210      64.836  37.431  42.118  1.00  0.00           C
ATOM  10049 6C31 POPE8 210      64.006  37.621  43.388  1.00  0.00           C
ATOM  10053  NH3 POPE9 211      42.526  92.081  62.928  1.00  0.00           N
ATOM  10057  C12 POPE9 211      43.926  91.651  63.238  1.00  0.00           C
ATOM  10060  C11 POPE9 211      43.996  91.271  64.728  1.00  0.00           C
ATOM  10063  P   POPE9 211      44.366  93.551  65.888  1.00  0.00           P
ATOM  10064  O13 POPE9 211      45.726  93.081  66.218  1.00  0.00           O
ATOM  10065  O14 POPE9 211      43.626  94.411  66.838  1.00  0.00           O
ATOM  10066  O11 POPE9 211      44.386  94.251  64.448  1.00  0.00           O
ATOM  10067  O12 POPE9 211      43.456  92.301  65.568  1.00  0.00           O
ATOM  10068  C1  POPE9 211      43.936  95.601  64.398  1.00  0.00           C
ATOM  10071  C2  POPE9 211      44.136  96.361  63.038  1.00  0.00           C
ATOM  10073  O21 POPE9 211      44.516  95.581  61.888  1.00  0.00           O
ATOM  10074  C21 POPE9 211      43.546  94.941  61.288  1.00  0.00           C
ATOM  10075  O22 POPE9 211      42.516  94.531  61.808  1.00  0.00           O
ATOM  10076  C22 POPE9 211      43.856  94.951  59.788  1.00  0.00           C
ATOM  10079  C3  POPE9 211      45.176  97.491  63.198  1.00  0.00           C
ATOM  10082  O31 POPE9 211      46.526  97.001  63.238  1.00  0.00           O
ATOM  10083  C31 POPE9 211      47.386  97.641  62.478  1.00  0.00           C
ATOM  10084  O32 POPE9 211      47.126  98.411  61.578  1.00  0.00           O
ATOM  10085  C32 POPE9 211      48.776  97.071  62.808  1.00  0.00           C
ATOM  10088  C23 POPE9 211      43.796  96.401  59.228  1.00  0.00           C
ATOM  10091  C24 POPE9 211      44.436  96.601  57.848  1.00  0.00           C
ATOM  10094  C25 POPE9 211      43.906  97.851  57.118  1.00  0.00           C
ATOM  10097  C26 POPE9 211      42.556  97.591  56.448  1.00  0.00           C
ATOM  10100  C27 POPE9 211      41.776  98.821  55.938  1.00  0.00           C
ATOM  10103  C28 POPE9 211      42.516  99.671  54.878  1.00  0.00           C
ATOM  10106  C29 POPE9 211      43.076 100.971  55.398  1.00  0.00           C
ATOM  10108 0C21 POPE9 211      42.946 102.191  54.848  1.00  0.00           C
ATOM  10110 1C21 POPE9 211      42.286 102.551  53.548  1.00  0.00           C
ATOM  10113 2C21 POPE9 211      40.986 103.351  53.688  1.00  0.00           C
ATOM  10116 3C21 POPE9 211      40.476 103.791  52.308  1.00  0.00           C
ATOM  10119 4C21 POPE9 211      38.986 104.131  52.308  1.00  0.00           C
ATOM  10122 5C21 POPE9 211      38.506 104.701  50.968  1.00  0.00           C
ATOM  10125 6C21 POPE9 211      36.986 104.901  50.958  1.00  0.00           C
ATOM  10128 7C21 POPE9 211      36.466 105.481  49.638  1.00  0.00           C
ATOM  10131 8C21 POPE9 211      34.936 105.601  49.608  1.00  0.00           C
ATOM  10135  C33 POPE9 211      49.756  97.091  61.598  1.00  0.00           C
ATOM  10138  C34 POPE9 211      50.676  95.871  61.528  1.00  0.00           C
ATOM  10141  C35 POPE9 211      51.936  96.081  60.658  1.00  0.00           C
ATOM  10144  C36 POPE9 211      51.686  96.361  59.158  1.00  0.00           C
ATOM  10147  C37 POPE9 211      53.006  96.721  58.438  1.00  0.00           C
ATOM  10150  C38 POPE9 211      52.846  97.091  56.958  1.00  0.00           C
ATOM  10153  C39 POPE9 211      52.946  95.911  55.968  1.00  0.00           C
ATOM  10156 0C31 POPE9 211      53.516  96.351  54.608  1.00  0.00           C
ATOM  10159 1C31 POPE9 211      53.676  95.211  53.598  1.00  0.00           C
ATOM  10162 2C31 POPE9 211      54.686  95.531  52.478  1.00  0.00           C
ATOM  10165 3C31 POPE9 211      56.146  95.421  52.958  1.00  0.00           C
ATOM  10168 4C31 POPE9 211      57.186  95.971  51.968  1.00  0.00           C
ATOM  10171 5C31 POPE9 211      58.566  96.071  52.628  1.00  0.00           C
ATOM  10174 6C31 POPE9 211      59.676  96.591  51.708  1.00  0.00           C
ATOM  10178  NH3 POPE  212       7.046  23.651  59.278  1.00  0.00           N
ATOM  10182  C12 POPE  212       6.416  25.011  59.468  1.00  0.00           C
ATOM  10185  C11 POPE  212       7.116  26.171  58.728  1.00  0.00           C
ATOM  10188  P   POPE  212       7.436  28.641  59.648  1.00  0.00           P
ATOM  10189  O13 POPE  212       6.626  29.501  60.528  1.00  0.00           O
ATOM  10190  O14 POPE  212       8.706  28.091  60.168  1.00  0.00           O
ATOM  10191  O11 POPE  212       7.726  29.461  58.308  1.00  0.00           O
ATOM  10192  O12 POPE  212       6.536  27.441  59.108  1.00  0.00           O
ATOM  10193  C1  POPE  212       8.446  28.791  57.258  1.00  0.00           C
ATOM  10196  C2  POPE  212       8.686  29.701  56.018  1.00  0.00           C
ATOM  10198  O21 POPE  212       8.716  28.841  54.868  1.00  0.00           O
ATOM  10199  C21 POPE  212       8.016  29.251  53.828  1.00  0.00           C
ATOM  10200  O22 POPE  212       7.296  30.241  53.808  1.00  0.00           O
ATOM  10201  C22 POPE  212       8.176  28.241  52.708  1.00  0.00           C
ATOM  10204  C3  POPE  212      10.016  30.511  56.128  1.00  0.00           C
ATOM  10207  O31 POPE  212      10.176  31.481  55.058  1.00  0.00           O
ATOM  10208  C31 POPE  212      11.186  31.241  54.208  1.00  0.00           C
ATOM  10209  O32 POPE  212      11.756  30.171  54.078  1.00  0.00           O
ATOM  10210  C32 POPE  212      11.446  32.521  53.418  1.00  0.00           C
ATOM  10213  C23 POPE  212       7.596  28.671  51.338  1.00  0.00           C
ATOM  10216  C24 POPE  212       8.666  29.161  50.348  1.00  0.00           C
ATOM  10219  C25 POPE  212       8.496  28.561  48.948  1.00  0.00           C
ATOM  10222  C26 POPE  212       7.286  29.031  48.138  1.00  0.00           C
ATOM  10225  C27 POPE  212       7.126  28.111  46.918  1.00  0.00           C
ATOM  10228  C28 POPE  212       5.976  28.451  45.948  1.00  0.00           C
ATOM  10231  C29 POPE  212       5.876  27.331  44.928  1.00  0.00           C
ATOM  10233 0C21 POPE  212       4.856  27.081  44.088  1.00  0.00           C
ATOM  10235 1C21 POPE  212       3.626  27.931  43.928  1.00  0.00           C
ATOM  10238 2C21 POPE  212       3.006  27.811  42.518  1.00  0.00           C
ATOM  10241 3C21 POPE  212       3.946  28.271  41.398  1.00  0.00           C
ATOM  10244 4C21 POPE  212       3.276  28.401  40.018  1.00  0.00           C
ATOM  10247 5C21 POPE  212       2.126  29.421  39.988  1.00  0.00           C
ATOM  10250 6C21 POPE  212       1.686  29.781  38.568  1.00  0.00           C
ATOM  10253 7C21 POPE  212       0.566  30.841  38.558  1.00  0.00           C
ATOM  10256 8C21 POPE  212       0.106  31.251  37.158  1.00  0.00           C
ATOM  10260  C33 POPE  212      12.896  32.661  52.868  1.00  0.00           C
ATOM  10263  C34 POPE  212      13.156  34.031  52.218  1.00  0.00           C
ATOM  10266  C35 POPE  212      12.196  34.371  51.068  1.00  0.00           C
ATOM  10269  C36 POPE  212      12.196  33.311  49.958  1.00  0.00           C
ATOM  10272  C37 POPE  212      11.316  33.721  48.768  1.00  0.00           C
ATOM  10275  C38 POPE  212      11.256  32.651  47.678  1.00  0.00           C
ATOM  10278  C39 POPE  212      10.576  33.161  46.398  1.00  0.00           C
ATOM  10281 0C31 POPE  212      11.526  33.961  45.488  1.00  0.00           C
ATOM  10284 1C31 POPE  212      10.806  34.551  44.268  1.00  0.00           C
ATOM  10287 2C31 POPE  212      11.786  35.101  43.218  1.00  0.00           C
ATOM  10290 3C31 POPE  212      12.326  33.981  42.308  1.00  0.00           C
ATOM  10293 4C31 POPE  212      13.696  34.301  41.678  1.00  0.00           C
ATOM  10296 5C31 POPE  212      14.186  33.161  40.778  1.00  0.00           C
ATOM  10299 6C31 POPE  212      15.586  33.371  40.218  1.00  0.00           C
ATOM  10303  NH3 POPE  213      23.946  90.891  25.228  1.00  0.00           N
ATOM  10307  C12 POPE  213      24.926  91.921  24.808  1.00  0.00           C
ATOM  10310  C11 POPE  213      26.066  91.271  24.048  1.00  0.00           C
ATOM  10313  P   POPE  213      28.576  91.691  23.618  1.00  0.00           P
ATOM  10314  O13 POPE  213      28.426  90.721  22.518  1.00  0.00           O
ATOM  10315  O14 POPE  213      29.456  92.871  23.448  1.00  0.00           O
ATOM  10316  O11 POPE  213      29.036  90.901  24.918  1.00  0.00           O
ATOM  10317  O12 POPE  213      27.146  92.181  24.028  1.00  0.00           O
ATOM  10318  C1  POPE  213      28.646  91.361  26.218  1.00  0.00           C
ATOM  10321  C2  POPE  213      29.806  91.251  27.258  1.00  0.00           C
ATOM  10323  O21 POPE  213      29.276  90.991  28.568  1.00  0.00           O
ATOM  10324  C21 POPE  213      28.426  91.891  29.058  1.00  0.00           C
ATOM  10325  O22 POPE  213      28.326  93.041  28.668  1.00  0.00           O
ATOM  10326  C22 POPE  213      27.636  91.291  30.218  1.00  0.00           C
ATOM  10329  C3  POPE  213      30.816  92.451  27.178  1.00  0.00           C
ATOM  10332  O31 POPE  213      32.106  92.161  27.728  1.00  0.00           O
ATOM  10333  C31 POPE  213      32.556  92.471  28.948  1.00  0.00           C
ATOM  10334  O32 POPE  213      33.566  91.971  29.418  1.00  0.00           O
ATOM  10335  C32 POPE  213      31.706  93.441  29.768  1.00  0.00           C
ATOM  10338  C23 POPE  213      28.396  91.461  31.558  1.00  0.00           C
ATOM  10341  C24 POPE  213      27.516  91.251  32.798  1.00  0.00           C
ATOM  10344  C25 POPE  213      28.236  91.651  34.098  1.00  0.00           C
ATOM  10347  C26 POPE  213      29.326  90.681  34.558  1.00  0.00           C
ATOM  10350  C27 POPE  213      30.056  91.211  35.808  1.00  0.00           C
ATOM  10353  C28 POPE  213      30.586  90.091  36.728  1.00  0.00           C
ATOM  10356  C29 POPE  213      31.356  90.671  37.888  1.00  0.00           C
ATOM  10358 0C21 POPE  213      31.166  90.431  39.198  1.00  0.00           C
ATOM  10360 1C21 POPE  213      30.116  89.541  39.798  1.00  0.00           C
ATOM  10363 2C21 POPE  213      29.616  90.031  41.178  1.00  0.00           C
ATOM  10366 3C21 POPE  213      30.636  89.811  42.318  1.00  0.00           C
ATOM  10369 4C21 POPE  213      31.306  91.091  42.838  1.00  0.00           C
ATOM  10372 5C21 POPE  213      30.356  92.011  43.618  1.00  0.00           C
ATOM  10375 6C21 POPE  213      31.096  92.891  44.648  1.00  0.00           C
ATOM  10378 7C21 POPE  213      30.146  93.781  45.468  1.00  0.00           C
ATOM  10381 8C21 POPE  213      30.846  94.501  46.618  1.00  0.00           C
ATOM  10385  C33 POPE  213      32.256  93.521  31.218  1.00  0.00           C
ATOM  10388  C34 POPE  213      31.326  94.241  32.198  1.00  0.00           C
ATOM  10391  C35 POPE  213      31.966  94.431  33.578  1.00  0.00           C
ATOM  10394  C36 POPE  213      30.986  94.991  34.628  1.00  0.00           C
ATOM  10397  C37 POPE  213      31.726  95.371  35.918  1.00  0.00           C
ATOM  10400  C38 POPE  213      30.806  95.841  37.058  1.00  0.00           C
ATOM  10403  C39 POPE  213      30.206  94.691  37.888  1.00  0.00           C
ATOM  10406 0C31 POPE  213      29.796  95.151  39.298  1.00  0.00           C
ATOM  10409 1C31 POPE  213      29.396  93.991  40.218  1.00  0.00           C
ATOM  10412 2C31 POPE  213      27.906  93.621  40.148  1.00  0.00           C
ATOM  10415 3C31 POPE  213      27.016  94.471  41.068  1.00  0.00           C
ATOM  10418 4C31 POPE  213      25.556  94.001  41.068  1.00  0.00           C
ATOM  10421 5C31 POPE  213      24.606  94.961  41.798  1.00  0.00           C
ATOM  10424 6C31 POPE  213      23.136  94.581  41.628  1.00  0.00           C
ATOM  10428  NH3 POPE  214      12.066  62.071  24.318  1.00  0.00           N
ATOM  10432  C12 POPE  214      11.816  61.861  25.778  1.00  0.00           C
ATOM  10435  C11 POPE  214      11.976  60.371  26.148  1.00  0.00           C
ATOM  10438  P   POPE  214      10.986  58.121  25.158  1.00  0.00           P
ATOM  10439  O13 POPE  214      10.356  57.971  23.828  1.00  0.00           O
ATOM  10440  O14 POPE  214      12.386  57.651  25.268  1.00  0.00           O
ATOM  10441  O11 POPE  214      10.096  57.351  26.208  1.00  0.00           O
ATOM  10442  O12 POPE  214      10.866  59.611  25.648  1.00  0.00           O
ATOM  10443  C1  POPE  214      10.146  57.561  27.628  1.00  0.00           C
ATOM  10446  C2  POPE  214      10.856  56.381  28.348  1.00  0.00           C
ATOM  10448  O21 POPE  214      10.786  56.531  29.778  1.00  0.00           O
ATOM  10449  C21 POPE  214       9.636  56.171  30.328  1.00  0.00           C
ATOM  10450  O22 POPE  214       8.596  55.951  29.718  1.00  0.00           O
ATOM  10451  C22 POPE  214       9.806  55.961  31.838  1.00  0.00           C
ATOM  10454  C3  POPE  214      12.346  56.311  27.898  1.00  0.00           C
ATOM  10457  O31 POPE  214      13.226  55.721  28.868  1.00  0.00           O
ATOM  10458  C31 POPE  214      13.116  54.431  29.068  1.00  0.00           C
ATOM  10459  O32 POPE  214      12.286  53.681  28.598  1.00  0.00           O
ATOM  10460  C32 POPE  214      14.226  54.051  30.038  1.00  0.00           C
ATOM  10463  C23 POPE  214       8.816  56.801  32.698  1.00  0.00           C
ATOM  10466  C24 POPE  214       8.226  56.011  33.888  1.00  0.00           C
ATOM  10469  C25 POPE  214       9.226  55.331  34.828  1.00  0.00           C
ATOM  10472  C26 POPE  214      10.246  56.251  35.508  1.00  0.00           C
ATOM  10475  C27 POPE  214      11.156  55.461  36.468  1.00  0.00           C
ATOM  10478  C28 POPE  214      12.156  56.321  37.258  1.00  0.00           C
ATOM  10481  C29 POPE  214      13.016  55.431  38.128  1.00  0.00           C
ATOM  10483 0C21 POPE  214      13.126  55.451  39.468  1.00  0.00           C
ATOM  10485 1C21 POPE  214      12.476  56.401  40.438  1.00  0.00           C
ATOM  10488 2C21 POPE  214      13.506  56.991  41.418  1.00  0.00           C
ATOM  10491 3C21 POPE  214      12.936  58.111  42.288  1.00  0.00           C
ATOM  10494 4C21 POPE  214      14.006  58.741  43.188  1.00  0.00           C
ATOM  10497 5C21 POPE  214      13.516  59.991  43.918  1.00  0.00           C
ATOM  10500 6C21 POPE  214      14.626  60.641  44.748  1.00  0.00           C
ATOM  10503 7C21 POPE  214      14.186  61.941  45.418  1.00  0.00           C
ATOM  10506 8C21 POPE  214      15.296  62.601  46.238  1.00  0.00           C
ATOM  10510  C33 POPE  214      14.076  54.791  31.378  1.00  0.00           C
ATOM  10513  C34 POPE  214      15.216  54.461  32.338  1.00  0.00           C
ATOM  10516  C35 POPE  214      14.976  54.951  33.768  1.00  0.00           C
ATOM  10519  C36 POPE  214      16.276  54.881  34.568  1.00  0.00           C
ATOM  10522  C37 POPE  214      16.166  55.401  36.008  1.00  0.00           C
ATOM  10525  C38 POPE  214      17.556  55.621  36.608  1.00  0.00           C
ATOM  10528  C39 POPE  214      17.546  56.191  38.038  1.00  0.00           C
ATOM  10531 0C31 POPE  214      16.776  57.521  38.158  1.00  0.00           C
ATOM  10534 1C31 POPE  214      17.066  58.291  39.458  1.00  0.00           C
ATOM  10537 2C31 POPE  214      18.106  59.411  39.288  1.00  0.00           C
ATOM  10540 3C31 POPE  214      19.506  58.921  38.868  1.00  0.00           C
ATOM  10543 4C31 POPE  214      20.526  60.051  38.758  1.00  0.00           C
ATOM  10546 5C31 POPE  214      21.886  59.561  38.248  1.00  0.00           C
ATOM  10549 6C31 POPE  214      22.906  60.691  38.078  1.00  0.00           C
ATOM  10553  NH3 POPE  215      43.696   2.141  59.588  1.00  0.00           N
ATOM  10557  C12 POPE  215      43.976   3.461  60.278  1.00  0.00           C
ATOM  10560  C11 POPE  215      45.456   3.901  60.168  1.00  0.00           C
ATOM  10563  P   POPE  215      46.426   3.491  57.758  1.00  0.00           P
ATOM  10564  O13 POPE  215      47.876   3.331  58.048  1.00  0.00           O
ATOM  10565  O14 POPE  215      45.606   2.261  57.708  1.00  0.00           O
ATOM  10566  O11 POPE  215      46.206   4.331  56.428  1.00  0.00           O
ATOM  10567  O12 POPE  215      45.776   4.431  58.868  1.00  0.00           O
ATOM  10568  C1  POPE  215      45.016   5.121  56.268  1.00  0.00           C
ATOM  10571  C2  POPE  215      44.456   5.001  54.818  1.00  0.00           C
ATOM  10573  O21 POPE  215      43.116   5.521  54.768  1.00  0.00           O
ATOM  10574  C21 POPE  215      42.926   6.841  54.908  1.00  0.00           C
ATOM  10575  O22 POPE  215      42.326   7.341  55.838  1.00  0.00           O
ATOM  10576  C22 POPE  215      43.356   7.561  53.618  1.00  0.00           C
ATOM  10579  C3  POPE  215      44.436   3.521  54.338  1.00  0.00           C
ATOM  10582  O31 POPE  215      43.866   3.381  53.008  1.00  0.00           O
ATOM  10583  C31 POPE  215      44.596   2.691  52.128  1.00  0.00           C
ATOM  10584  O32 POPE  215      45.696   2.221  52.358  1.00  0.00           O
ATOM  10585  C32 POPE  215      43.856   2.511  50.808  1.00  0.00           C
ATOM  10588  C23 POPE  215      43.556   9.081  53.828  1.00  0.00           C
ATOM  10591  C24 POPE  215      43.696   9.881  52.518  1.00  0.00           C
ATOM  10594  C25 POPE  215      44.816   9.411  51.578  1.00  0.00           C
ATOM  10597  C26 POPE  215      44.836  10.241  50.298  1.00  0.00           C
ATOM  10600  C27 POPE  215      45.746   9.661  49.198  1.00  0.00           C
ATOM  10603  C28 POPE  215      45.696  10.441  47.868  1.00  0.00           C
ATOM  10606  C29 POPE  215      44.346  10.371  47.208  1.00  0.00           C
ATOM  10608 0C21 POPE  215      43.996  10.951  46.048  1.00  0.00           C
ATOM  10610 1C21 POPE  215      44.906  11.761  45.138  1.00  0.00           C
ATOM  10613 2C21 POPE  215      44.676  13.281  45.198  1.00  0.00           C
ATOM  10616 3C21 POPE  215      43.226  13.701  44.908  1.00  0.00           C
ATOM  10619 4C21 POPE  215      43.066  15.141  44.398  1.00  0.00           C
ATOM  10622 5C21 POPE  215      41.636  15.691  44.548  1.00  0.00           C
ATOM  10625 6C21 POPE  215      41.306  16.191  45.968  1.00  0.00           C
ATOM  10628 7C21 POPE  215      39.836  16.581  46.128  1.00  0.00           C
ATOM  10631 8C21 POPE  215      39.456  17.001  47.558  1.00  0.00           C
ATOM  10635  C33 POPE  215      44.786   1.871  49.738  1.00  0.00           C
ATOM  10638  C34 POPE  215      44.106   1.651  48.388  1.00  0.00           C
ATOM  10641  C35 POPE  215      44.856   0.681  47.468  1.00  0.00           C
ATOM  10644  C36 POPE  215      45.986   1.291  46.628  1.00  0.00           C
ATOM  10647  C37 POPE  215      46.586   0.249  45.668  1.00  0.00           C
ATOM  10650  C38 POPE  215      47.656   0.781  44.698  1.00  0.00           C
ATOM  10653  C39 POPE  215      47.076   1.581  43.528  1.00  0.00           C
ATOM  10656 0C31 POPE  215      47.996   1.531  42.288  1.00  0.00           C
ATOM  10659 1C31 POPE  215      47.396   2.201  41.048  1.00  0.00           C
ATOM  10662 2C31 POPE  215      48.186   1.901  39.768  1.00  0.00           C
ATOM  10665 3C31 POPE  215      47.526   2.491  38.518  1.00  0.00           C
ATOM  10668 4C31 POPE  215      48.226   2.101  37.208  1.00  0.00           C
ATOM  10671 5C31 POPE  215      47.526   2.701  35.988  1.00  0.00           C
ATOM  10674 6C31 POPE  215      48.046   2.181  34.648  1.00  0.00           C
ATOM  10678  NH3 POPE  216     118.836  77.981  69.958  1.00  0.00           N
ATOM  10682  C12 POPE  216     118.456  76.931  68.948  1.00  0.00           C
ATOM  10685  C11 POPE  216     117.336  76.031  69.498  1.00  0.00           C
ATOM  10688  P   POPE  216     115.126  77.501  69.798  1.00  0.00           P
ATOM  10689  O13 POPE  216     115.556  78.781  69.178  1.00  0.00           O
ATOM  10690  O14 POPE  216     114.236  77.571  70.978  1.00  0.00           O
ATOM  10691  O11 POPE  216     114.546  76.511  68.708  1.00  0.00           O
ATOM  10692  O12 POPE  216     116.436  76.771  70.298  1.00  0.00           O
ATOM  10693  C1  POPE  216     114.026  77.001  67.458  1.00  0.00           C
ATOM  10696  C2  POPE  216     114.946  76.551  66.298  1.00  0.00           C
ATOM  10698  O21 POPE  216     114.856  77.451  65.168  1.00  0.00           O
ATOM  10699  C21 POPE  216     115.886  77.321  64.328  1.00  0.00           C
ATOM  10700  O22 POPE  216     117.026  77.011  64.668  1.00  0.00           O
ATOM  10701  C22 POPE  216     115.416  77.581  62.898  1.00  0.00           C
ATOM  10704  C3  POPE  216     114.546  75.121  65.868  1.00  0.00           C
ATOM  10707  O31 POPE  216     115.486  74.581  64.908  1.00  0.00           O
ATOM  10708  C31 POPE  216     115.486  73.261  64.878  1.00  0.00           C
ATOM  10709  O32 POPE  216     114.736  72.551  65.538  1.00  0.00           O
ATOM  10710  C32 POPE  216     116.586  72.731  63.978  1.00  0.00           C
ATOM  10713  C23 POPE  216     116.446  77.171  61.828  1.00  0.00           C
ATOM  10716  C24 POPE  216     115.866  77.071  60.408  1.00  0.00           C
ATOM  10719  C25 POPE  216     116.946  76.861  59.338  1.00  0.00           C
ATOM  10722  C26 POPE  216     116.406  76.291  58.008  1.00  0.00           C
ATOM  10725  C27 POPE  216     117.476  76.241  56.908  1.00  0.00           C
ATOM  10728  C28 POPE  216     116.986  75.671  55.558  1.00  0.00           C
ATOM  10731  C29 POPE  216     116.776  74.171  55.568  1.00  0.00           C
ATOM  10733 0C21 POPE  216     117.696  73.231  55.278  1.00  0.00           C
ATOM  10735 1C21 POPE  216     119.146  73.451  54.928  1.00  0.00           C
ATOM  10738 2C21 POPE  216     119.576  72.721  53.648  1.00  0.00           C
ATOM  10741 3C21 POPE  216     119.216  73.481  52.358  1.00  0.00           C
ATOM  10744 4C21 POPE  216     119.486  72.681  51.078  1.00  0.00           C
ATOM  10747 5C21 POPE  216     120.976  72.471  50.768  1.00  0.00           C
ATOM  10750 6C21 POPE  216     121.556  73.441  49.728  1.00  0.00           C
ATOM  10753 7C21 POPE  216     123.036  73.131  49.448  1.00  0.00           C
ATOM  10756 8C21 POPE  216     123.636  73.891  48.258  1.00  0.00           C
ATOM  10760  C33 POPE  216     116.096  71.601  63.038  1.00  0.00           C
ATOM  10763  C34 POPE  216     116.556  71.871  61.608  1.00  0.00           C
ATOM  10766  C35 POPE  216     116.056  70.861  60.568  1.00  0.00           C
ATOM  10769  C36 POPE  216     116.266  71.391  59.138  1.00  0.00           C
ATOM  10772  C37 POPE  216     117.176  70.501  58.278  1.00  0.00           C
ATOM  10775  C38 POPE  216     116.406  69.381  57.568  1.00  0.00           C
ATOM  10778  C39 POPE  216     115.486  69.891  56.458  1.00  0.00           C
ATOM  10781 0C31 POPE  216     114.816  68.751  55.698  1.00  0.00           C
ATOM  10784 1C31 POPE  216     113.916  69.231  54.548  1.00  0.00           C
ATOM  10787 2C31 POPE  216     113.116  68.051  53.988  1.00  0.00           C
ATOM  10790 3C31 POPE  216     112.426  68.351  52.658  1.00  0.00           C
ATOM  10793 4C31 POPE  216     111.736  67.101  52.088  1.00  0.00           C
ATOM  10796 5C31 POPE  216     111.216  67.311  50.668  1.00  0.00           C
ATOM  10799 6C31 POPE  216     110.726  66.031  49.998  1.00  0.00           C
ATOM  10803  NH3 POPE  217      26.926  89.041  21.158  1.00  0.00           N
ATOM  10807  C12 POPE  217      27.786  87.841  20.878  1.00  0.00           C
ATOM  10810  C11 POPE  217      28.446  87.361  22.168  1.00  0.00           C
ATOM  10813  P   POPE  217      30.066  85.551  23.068  1.00  0.00           P
ATOM  10814  O13 POPE  217      29.466  84.221  23.268  1.00  0.00           O
ATOM  10815  O14 POPE  217      31.526  85.651  22.898  1.00  0.00           O
ATOM  10816  O11 POPE  217      29.726  86.451  24.318  1.00  0.00           O
ATOM  10817  O12 POPE  217      29.376  86.331  21.878  1.00  0.00           O
ATOM  10818  C1  POPE  217      30.216  86.141  25.618  1.00  0.00           C
ATOM  10821  C2  POPE  217      29.116  85.591  26.558  1.00  0.00           C
ATOM  10823  O21 POPE  217      29.616  85.671  27.908  1.00  0.00           O
ATOM  10824  C21 POPE  217      29.386  86.841  28.488  1.00  0.00           C
ATOM  10825  O22 POPE  217      28.706  87.751  28.028  1.00  0.00           O
ATOM  10826  C22 POPE  217      30.086  86.881  29.838  1.00  0.00           C
ATOM  10829  C3  POPE  217      28.726  84.121  26.218  1.00  0.00           C
ATOM  10832  O31 POPE  217      28.306  83.301  27.328  1.00  0.00           O
ATOM  10833  C31 POPE  217      27.326  83.731  28.098  1.00  0.00           C
ATOM  10834  O32 POPE  217      26.736  84.801  28.048  1.00  0.00           O
ATOM  10835  C32 POPE  217      27.026  82.661  29.128  1.00  0.00           C
ATOM  10838  C23 POPE  217      29.596  88.031  30.738  1.00  0.00           C
ATOM  10841  C24 POPE  217      28.676  87.521  31.848  1.00  0.00           C
ATOM  10844  C25 POPE  217      29.486  86.831  32.958  1.00  0.00           C
ATOM  10847  C26 POPE  217      28.586  86.351  34.088  1.00  0.00           C
ATOM  10850  C27 POPE  217      29.366  86.121  35.388  1.00  0.00           C
ATOM  10853  C28 POPE  217      28.456  85.831  36.588  1.00  0.00           C
ATOM  10856  C29 POPE  217      27.566  86.991  36.958  1.00  0.00           C
ATOM  10858 0C21 POPE  217      26.886  87.121  38.108  1.00  0.00           C
ATOM  10860 1C21 POPE  217      26.896  86.141  39.258  1.00  0.00           C
ATOM  10863 2C21 POPE  217      27.686  86.711  40.438  1.00  0.00           C
ATOM  10866 3C21 POPE  217      27.796  85.731  41.618  1.00  0.00           C
ATOM  10869 4C21 POPE  217      28.596  86.341  42.778  1.00  0.00           C
ATOM  10872 5C21 POPE  217      28.916  85.311  43.868  1.00  0.00           C
ATOM  10875 6C21 POPE  217      29.666  85.941  45.048  1.00  0.00           C
ATOM  10878 7C21 POPE  217      30.146  84.901  46.058  1.00  0.00           C
ATOM  10881 8C21 POPE  217      30.796  85.531  47.298  1.00  0.00           C
ATOM  10885  C33 POPE  217      28.116  82.581  30.198  1.00  0.00           C
ATOM  10888  C34 POPE  217      27.826  81.421  31.158  1.00  0.00           C
ATOM  10891  C35 POPE  217      28.596  81.531  32.478  1.00  0.00           C
ATOM  10894  C36 POPE  217      28.656  80.161  33.168  1.00  0.00           C
ATOM  10897  C37 POPE  217      29.196  80.221  34.598  1.00  0.00           C
ATOM  10900  C38 POPE  217      29.056  78.861  35.298  1.00  0.00           C
ATOM  10903  C39 POPE  217      28.896  78.981  36.818  1.00  0.00           C
ATOM  10906 0C31 POPE  217      30.216  79.231  37.558  1.00  0.00           C
ATOM  10909 1C31 POPE  217      30.016  79.151  39.078  1.00  0.00           C
ATOM  10912 2C31 POPE  217      31.296  78.781  39.838  1.00  0.00           C
ATOM  10915 3C31 POPE  217      32.276  79.941  40.028  1.00  0.00           C
ATOM  10918 4C31 POPE  217      33.476  79.511  40.888  1.00  0.00           C
ATOM  10921 5C31 POPE  217      34.316  80.691  41.378  1.00  0.00           C
ATOM  10924 6C31 POPE  217      35.466  80.261  42.298  1.00  0.00           C
ATOM  10928  NH3 POPE  218      16.416  84.911  64.258  1.00  0.00           N
ATOM  10932  C12 POPE  218      15.866  85.371  65.588  1.00  0.00           C
ATOM  10935  C11 POPE  218      14.806  84.381  66.098  1.00  0.00           C
ATOM  10938  P   POPE  218      14.866  81.781  65.588  1.00  0.00           P
ATOM  10939  O13 POPE  218      15.716  80.671  66.028  1.00  0.00           O
ATOM  10940  O14 POPE  218      13.406  81.611  65.798  1.00  0.00           O
ATOM  10941  O11 POPE  218      15.156  82.071  64.038  1.00  0.00           O
ATOM  10942  O12 POPE  218      15.386  83.101  66.268  1.00  0.00           O
ATOM  10943  C1  POPE  218      14.346  81.381  63.068  1.00  0.00           C
ATOM  10946  C2  POPE  218      15.066  80.161  62.388  1.00  0.00           C
ATOM  10948  O21 POPE  218      14.076  79.331  61.738  1.00  0.00           O
ATOM  10949  C21 POPE  218      13.306  78.561  62.468  1.00  0.00           C
ATOM  10950  O22 POPE  218      13.276  78.521  63.688  1.00  0.00           O
ATOM  10951  C22 POPE  218      12.336  77.771  61.598  1.00  0.00           C
ATOM  10954  C3  POPE  218      16.066  79.371  63.328  1.00  0.00           C
ATOM  10957  O31 POPE  218      16.856  78.281  62.788  1.00  0.00           O
ATOM  10958  C31 POPE  218      17.266  78.311  61.538  1.00  0.00           C
ATOM  10959  O32 POPE  218      16.616  78.591  60.558  1.00  0.00           O
ATOM  10960  C32 POPE  218      18.786  78.131  61.538  1.00  0.00           C
ATOM  10963  C23 POPE  218      12.846  76.341  61.308  1.00  0.00           C
ATOM  10966  C24 POPE  218      14.006  76.261  60.298  1.00  0.00           C
ATOM  10969  C25 POPE  218      13.826  77.091  59.008  1.00  0.00           C
ATOM  10972  C26 POPE  218      12.566  76.721  58.198  1.00  0.00           C
ATOM  10975  C27 POPE  218      12.146  77.831  57.238  1.00  0.00           C
ATOM  10978  C28 POPE  218      10.886  77.461  56.428  1.00  0.00           C
ATOM  10981  C29 POPE  218      10.336  78.681  55.728  1.00  0.00           C
ATOM  10983 0C21 POPE  218      10.606  79.081  54.468  1.00  0.00           C
ATOM  10985 1C21 POPE  218      11.526  78.391  53.498  1.00  0.00           C
ATOM  10988 2C21 POPE  218      12.826  79.181  53.268  1.00  0.00           C
ATOM  10991 3C21 POPE  218      12.656  80.481  52.468  1.00  0.00           C
ATOM  10994 4C21 POPE  218      13.986  81.211  52.238  1.00  0.00           C
ATOM  10997 5C21 POPE  218      14.956  80.481  51.288  1.00  0.00           C
ATOM  11000 6C21 POPE  218      16.366  81.071  51.358  1.00  0.00           C
ATOM  11003 7C21 POPE  218      17.366  80.391  50.418  1.00  0.00           C
ATOM  11006 8C21 POPE  218      18.746  81.051  50.328  1.00  0.00           C
ATOM  11010  C33 POPE  218      19.456  79.521  61.448  1.00  0.00           C
ATOM  11013  C34 POPE  218      20.966  79.471  61.198  1.00  0.00           C
ATOM  11016  C35 POPE  218      21.496  80.861  60.808  1.00  0.00           C
ATOM  11019  C36 POPE  218      22.956  80.911  60.328  1.00  0.00           C
ATOM  11022  C37 POPE  218      23.246  82.221  59.568  1.00  0.00           C
ATOM  11025  C38 POPE  218      24.576  82.191  58.798  1.00  0.00           C
ATOM  11028  C39 POPE  218      24.696  83.341  57.788  1.00  0.00           C
ATOM  11031 0C31 POPE  218      25.986  83.251  56.968  1.00  0.00           C
ATOM  11034 1C31 POPE  218      26.036  84.231  55.778  1.00  0.00           C
ATOM  11037 2C31 POPE  218      25.676  83.631  54.408  1.00  0.00           C
ATOM  11040 3C31 POPE  218      26.556  82.441  53.948  1.00  0.00           C
ATOM  11043 4C31 POPE  218      28.056  82.751  53.948  1.00  0.00           C
ATOM  11046 5C31 POPE  218      28.936  81.531  53.628  1.00  0.00           C
ATOM  11049 6C31 POPE  218      30.436  81.871  53.698  1.00  0.00           C
ATOM  11053  NH3 POPE  219      53.396 122.111  61.408  1.00  0.00           N
ATOM  11057  C12 POPE  219      54.496 121.091  61.438  1.00  0.00           C
ATOM  11060  C11 POPE  219      55.776 121.661  62.068  1.00  0.00           C
ATOM  11063  P   POPE  219      57.176 119.591  62.908  1.00  0.00           P
ATOM  11064  O13 POPE  219      58.456 119.861  63.598  1.00  0.00           O
ATOM  11065  O14 POPE  219      55.946 119.401  63.708  1.00  0.00           O
ATOM  11066  O11 POPE  219      57.376 118.361  61.918  1.00  0.00           O
ATOM  11067  O12 POPE  219      56.866 120.751  61.888  1.00  0.00           O
ATOM  11068  C1  POPE  219      56.336 117.881  61.058  1.00  0.00           C
ATOM  11071  C2  POPE  219      56.386 118.531  59.648  1.00  0.00           C
ATOM  11073  O21 POPE  219      55.106 118.321  59.008  1.00  0.00           O
ATOM  11074  C21 POPE  219      54.926 119.001  57.888  1.00  0.00           C
ATOM  11075  O22 POPE  219      55.596 119.941  57.518  1.00  0.00           O
ATOM  11076  C22 POPE  219      53.736 118.451  57.118  1.00  0.00           C
ATOM  11079  C3  POPE  219      57.566 118.031  58.758  1.00  0.00           C
ATOM  11082  O31 POPE  219      57.356 116.681  58.278  1.00  0.00           O
ATOM  11083  C31 POPE  219      58.326 116.341  57.418  1.00  0.00           C
ATOM  11084  O32 POPE  219      59.306 117.011  57.198  1.00  0.00           O
ATOM  11085  C32 POPE  219      57.986 115.061  56.648  1.00  0.00           C
ATOM  11088  C23 POPE  219      53.996 118.361  55.598  1.00  0.00           C
ATOM  11091  C24 POPE  219      52.856 117.621  54.878  1.00  0.00           C
ATOM  11094  C25 POPE  219      53.076 117.441  53.378  1.00  0.00           C
ATOM  11097  C26 POPE  219      52.526 118.611  52.558  1.00  0.00           C
ATOM  11100  C27 POPE  219      52.256 118.221  51.098  1.00  0.00           C
ATOM  11103  C28 POPE  219      51.246 119.151  50.418  1.00  0.00           C
ATOM  11106  C29 POPE  219      51.116 118.811  48.958  1.00  0.00           C
ATOM  11108 0C21 POPE  219      51.446 119.591  47.918  1.00  0.00           C
ATOM  11110 1C21 POPE  219      51.996 121.001  47.988  1.00  0.00           C
ATOM  11113 2C21 POPE  219      50.946 121.991  47.468  1.00  0.00           C
ATOM  11116 3C21 POPE  219      51.346 123.451  47.728  1.00  0.00           C
ATOM  11119 4C21 POPE  219      50.756 124.431  46.708  1.00  0.00           C
ATOM  11122 5C21 POPE  219      51.046 125.891  47.078  1.00  0.00           C
ATOM  11125 6C21 POPE  219      50.856 126.851  45.898  1.00  0.00           C
ATOM  11128 7C21 POPE  219      51.146 128.311  46.288  1.00  0.00           C
ATOM  11131 8C21 POPE  219      51.646 129.151  45.108  1.00  0.00           C
ATOM  11135  C33 POPE  219      57.876 115.401  55.138  1.00  0.00           C
ATOM  11138  C34 POPE  219      57.676 114.181  54.228  1.00  0.00           C
ATOM  11141  C35 POPE  219      57.626 114.611  52.748  1.00  0.00           C
ATOM  11144  C36 POPE  219      57.376 113.461  51.768  1.00  0.00           C
ATOM  11147  C37 POPE  219      57.096 113.961  50.348  1.00  0.00           C
ATOM  11150  C38 POPE  219      56.656 112.851  49.388  1.00  0.00           C
ATOM  11153  C39 POPE  219      56.346 113.381  47.988  1.00  0.00           C
ATOM  11156 0C31 POPE  219      55.696 112.341  47.058  1.00  0.00           C
ATOM  11159 1C31 POPE  219      55.426 112.911  45.658  1.00  0.00           C
ATOM  11162 2C31 POPE  219      54.576 111.981  44.778  1.00  0.00           C
ATOM  11165 3C31 POPE  219      54.196 112.631  43.438  1.00  0.00           C
ATOM  11168 4C31 POPE  219      53.136 111.841  42.658  1.00  0.00           C
ATOM  11171 5C31 POPE  219      52.526 112.661  41.508  1.00  0.00           C
ATOM  11174 6C31 POPE  219      51.366 111.941  40.808  1.00  0.00           C
ATOM  11178  NH3 POPE  220     118.456  91.931  24.468  1.00  0.00           N
ATOM  11182  C12 POPE  220     117.376  90.941  24.808  1.00  0.00           C
ATOM  11185  C11 POPE  220     117.946  89.681  25.498  1.00  0.00           C
ATOM  11188  P   POPE  220     115.876  88.211  25.818  1.00  0.00           P
ATOM  11189  O13 POPE  220     115.116  89.451  25.978  1.00  0.00           O
ATOM  11190  O14 POPE  220     115.196  87.091  25.148  1.00  0.00           O
ATOM  11191  O11 POPE  220     116.396  87.721  27.238  1.00  0.00           O
ATOM  11192  O12 POPE  220     117.216  88.521  25.068  1.00  0.00           O
ATOM  11193  C1  POPE  220     115.576  88.041  28.378  1.00  0.00           C
ATOM  11196  C2  POPE  220     116.026  87.321  29.688  1.00  0.00           C
ATOM  11198  O21 POPE  220     116.856  88.191  30.468  1.00  0.00           O
ATOM  11199  C21 POPE  220     116.416  88.871  31.548  1.00  0.00           C
ATOM  11200  O22 POPE  220     117.176  89.381  32.348  1.00  0.00           O
ATOM  11201  C22 POPE  220     114.886  88.971  31.658  1.00  0.00           C
ATOM  11204  C3  POPE  220     116.786  85.981  29.448  1.00  0.00           C
ATOM  11207  O31 POPE  220     117.746  85.691  30.478  1.00  0.00           O
ATOM  11208  C31 POPE  220     117.286  85.351  31.668  1.00  0.00           C
ATOM  11209  O32 POPE  220     116.126  85.211  31.988  1.00  0.00           O
ATOM  11210  C32 POPE  220     118.466  85.191  32.628  1.00  0.00           C
ATOM  11213  C23 POPE  220     114.406  89.861  32.828  1.00  0.00           C
ATOM  11216  C24 POPE  220     114.486  89.141  34.178  1.00  0.00           C
ATOM  11219  C25 POPE  220     113.656  89.821  35.278  1.00  0.00           C
ATOM  11222  C26 POPE  220     113.836  89.171  36.658  1.00  0.00           C
ATOM  11225  C27 POPE  220     115.156  89.571  37.328  1.00  0.00           C
ATOM  11228  C28 POPE  220     115.336  88.901  38.708  1.00  0.00           C
ATOM  11231  C29 POPE  220     116.666  89.301  39.288  1.00  0.00           C
ATOM  11233 0C21 POPE  220     116.926  89.771  40.518  1.00  0.00           C
ATOM  11235 1C21 POPE  220     115.936  89.951  41.638  1.00  0.00           C
ATOM  11238 2C21 POPE  220     115.646  91.441  41.918  1.00  0.00           C
ATOM  11241 3C21 POPE  220     114.806  91.611  43.178  1.00  0.00           C
ATOM  11244 4C21 POPE  220     114.716  93.061  43.678  1.00  0.00           C
ATOM  11247 5C21 POPE  220     114.556  93.161  45.198  1.00  0.00           C
ATOM  11250 6C21 POPE  220     113.366  92.371  45.768  1.00  0.00           C
ATOM  11253 7C21 POPE  220     113.446  92.211  47.288  1.00  0.00           C
ATOM  11256 8C21 POPE  220     112.356  91.301  47.858  1.00  0.00           C
ATOM  11260  C33 POPE  220     118.376  83.921  33.508  1.00  0.00           C
ATOM  11263  C34 POPE  220     119.326  84.011  34.708  1.00  0.00           C
ATOM  11266  C35 POPE  220     118.806  84.951  35.798  1.00  0.00           C
ATOM  11269  C36 POPE  220     119.846  85.251  36.888  1.00  0.00           C
ATOM  11272  C37 POPE  220     119.306  86.261  37.908  1.00  0.00           C
ATOM  11275  C38 POPE  220     120.326  86.631  38.988  1.00  0.00           C
ATOM  11278  C39 POPE  220     119.656  87.401  40.128  1.00  0.00           C
ATOM  11281 0C31 POPE  220     120.546  87.611  41.358  1.00  0.00           C
ATOM  11284 1C31 POPE  220     119.686  87.941  42.588  1.00  0.00           C
ATOM  11287 2C31 POPE  220     120.456  88.471  43.798  1.00  0.00           C
ATOM  11290 3C31 POPE  220     121.586  87.561  44.298  1.00  0.00           C
ATOM  11293 4C31 POPE  220     122.256  88.151  45.538  1.00  0.00           C
ATOM  11296 5C31 POPE  220     123.306  87.211  46.148  1.00  0.00           C
ATOM  11299 6C31 POPE  220     123.976  87.801  47.388  1.00  0.00           C
ATOM  11303  NH3 POPE  221      -0.734  46.961  22.238  1.00  0.00           N
ATOM  11307  C12 POPE  221       0.686  47.071  21.748  1.00  0.00           C
ATOM  11310  C11 POPE  221       1.746  46.801  22.838  1.00  0.00           C
ATOM  11313  P   POPE  221       4.136  47.571  21.968  1.00  0.00           P
ATOM  11314  O13 POPE  221       5.026  47.061  20.888  1.00  0.00           O
ATOM  11315  O14 POPE  221       3.506  48.871  21.658  1.00  0.00           O
ATOM  11316  O11 POPE  221       4.996  47.691  23.268  1.00  0.00           O
ATOM  11317  O12 POPE  221       3.026  46.511  22.278  1.00  0.00           O
ATOM  11318  C1  POPE  221       4.586  47.771  24.638  1.00  0.00           C
ATOM  11321  C2  POPE  221       4.506  49.251  25.148  1.00  0.00           C
ATOM  11323  O21 POPE  221       5.086  49.541  26.438  1.00  0.00           O
ATOM  11324  C21 POPE  221       5.086  48.701  27.458  1.00  0.00           C
ATOM  11325  O22 POPE  221       4.536  47.611  27.518  1.00  0.00           O
ATOM  11326  C22 POPE  221       5.996  49.281  28.548  1.00  0.00           C
ATOM  11329  C3  POPE  221       3.096  49.891  25.008  1.00  0.00           C
ATOM  11332  O31 POPE  221       2.746  50.771  26.098  1.00  0.00           O
ATOM  11333  C31 POPE  221       3.216  52.001  26.048  1.00  0.00           C
ATOM  11334  O32 POPE  221       3.926  52.451  25.168  1.00  0.00           O
ATOM  11335  C32 POPE  221       2.716  52.731  27.298  1.00  0.00           C
ATOM  11338  C23 POPE  221       5.546  49.021  30.008  1.00  0.00           C
ATOM  11341  C24 POPE  221       6.266  49.981  30.968  1.00  0.00           C
ATOM  11344  C25 POPE  221       5.916  49.781  32.448  1.00  0.00           C
ATOM  11347  C26 POPE  221       6.426  50.951  33.318  1.00  0.00           C
ATOM  11350  C27 POPE  221       6.176  50.781  34.828  1.00  0.00           C
ATOM  11353  C28 POPE  221       6.716  51.951  35.668  1.00  0.00           C
ATOM  11356  C29 POPE  221       5.886  53.191  35.478  1.00  0.00           C
ATOM  11358 0C21 POPE  221       5.806  54.261  36.288  1.00  0.00           C
ATOM  11360 1C21 POPE  221       6.546  54.461  37.588  1.00  0.00           C
ATOM  11363 2C21 POPE  221       5.626  55.041  38.688  1.00  0.00           C
ATOM  11366 3C21 POPE  221       5.176  56.481  38.428  1.00  0.00           C
ATOM  11369 4C21 POPE  221       4.506  57.161  39.628  1.00  0.00           C
ATOM  11372 5C21 POPE  221       4.276  58.661  39.378  1.00  0.00           C
ATOM  11375 6C21 POPE  221       3.346  59.331  40.398  1.00  0.00           C
ATOM  11378 7C21 POPE  221       3.036  60.791  40.028  1.00  0.00           C
ATOM  11381 8C21 POPE  221       1.906  61.411  40.868  1.00  0.00           C
ATOM  11385  C33 POPE  221       2.966  54.261  27.348  1.00  0.00           C
ATOM  11388  C34 POPE  221       2.186  54.921  28.498  1.00  0.00           C
ATOM  11391  C35 POPE  221       2.466  54.351  29.898  1.00  0.00           C
ATOM  11394  C36 POPE  221       3.936  54.521  30.318  1.00  0.00           C
ATOM  11397  C37 POPE  221       4.256  53.931  31.708  1.00  0.00           C
ATOM  11400  C38 POPE  221       3.756  54.781  32.878  1.00  0.00           C
ATOM  11403  C39 POPE  221       2.646  54.101  33.698  1.00  0.00           C
ATOM  11406 0C31 POPE  221       2.136  54.981  34.848  1.00  0.00           C
ATOM  11409 1C31 POPE  221       1.466  54.171  35.968  1.00  0.00           C
ATOM  11412 2C31 POPE  221       0.096  53.591  35.568  1.00  0.00           C
ATOM  11415 3C31 POPE  221      -0.244  52.311  36.338  1.00  0.00           C
ATOM  11418 4C31 POPE  221      -1.674  51.831  36.088  1.00  0.00           C
ATOM  11421 5C31 POPE  221      -1.944  50.461  36.718  1.00  0.00           C
ATOM  11424 6C31 POPE  221      -3.404  50.011  36.578  1.00  0.00           C
ATOM  11428  NH3 POPE  222      41.586 115.171  17.218  1.00  0.00           N
ATOM  11432  C12 POPE  222      41.416 114.031  18.188  1.00  0.00           C
ATOM  11435  C11 POPE  222      41.846 112.711  17.538  1.00  0.00           C
ATOM  11438  P   POPE  222      41.706 110.871  19.458  1.00  0.00           P
ATOM  11439  O13 POPE  222      41.256 109.461  19.358  1.00  0.00           O
ATOM  11440  O14 POPE  222      43.156 111.111  19.608  1.00  0.00           O
ATOM  11441  O11 POPE  222      40.956 111.591  20.628  1.00  0.00           O
ATOM  11442  O12 POPE  222      41.176 111.621  18.168  1.00  0.00           O
ATOM  11443  C1  POPE  222      41.576 112.531  21.518  1.00  0.00           C
ATOM  11446  C2  POPE  222      41.636 111.971  22.958  1.00  0.00           C
ATOM  11448  O21 POPE  222      42.066 113.071  23.788  1.00  0.00           O
ATOM  11449  C21 POPE  222      41.796 112.961  25.068  1.00  0.00           C
ATOM  11450  O22 POPE  222      41.136 112.071  25.578  1.00  0.00           O
ATOM  11451  C22 POPE  222      42.366 114.161  25.818  1.00  0.00           C
ATOM  11454  C3  POPE  222      42.576 110.721  23.058  1.00  0.00           C
ATOM  11457  O31 POPE  222      43.626 110.871  24.038  1.00  0.00           O
ATOM  11458  C31 POPE  222      43.646 110.051  25.078  1.00  0.00           C
ATOM  11459  O32 POPE  222      42.806 109.211  25.358  1.00  0.00           O
ATOM  11460  C32 POPE  222      44.896 110.401  25.918  1.00  0.00           C
ATOM  11463  C23 POPE  222      42.896 113.811  27.228  1.00  0.00           C
ATOM  11466  C24 POPE  222      43.546 115.031  27.898  1.00  0.00           C
ATOM  11469  C25 POPE  222      44.276 114.691  29.198  1.00  0.00           C
ATOM  11472  C26 POPE  222      43.326 114.411  30.378  1.00  0.00           C
ATOM  11475  C27 POPE  222      43.236 115.611  31.338  1.00  0.00           C
ATOM  11478  C28 POPE  222      42.166 115.441  32.448  1.00  0.00           C
ATOM  11481  C29 POPE  222      42.336 114.181  33.258  1.00  0.00           C
ATOM  11483 0C21 POPE  222      43.076 114.041  34.378  1.00  0.00           C
ATOM  11485 1C21 POPE  222      43.936 115.101  35.018  1.00  0.00           C
ATOM  11488 2C21 POPE  222      45.276 114.521  35.488  1.00  0.00           C
ATOM  11491 3C21 POPE  222      46.156 115.581  36.168  1.00  0.00           C
ATOM  11494 4C21 POPE  222      47.436 115.001  36.808  1.00  0.00           C
ATOM  11497 5C21 POPE  222      48.186 116.091  37.588  1.00  0.00           C
ATOM  11500 6C21 POPE  222      49.366 115.551  38.408  1.00  0.00           C
ATOM  11503 7C21 POPE  222      49.936 116.621  39.358  1.00  0.00           C
ATOM  11506 8C21 POPE  222      51.126 116.131  40.188  1.00  0.00           C
ATOM  11510  C33 POPE  222      45.146 109.431  27.088  1.00  0.00           C
ATOM  11513  C34 POPE  222      46.416 109.801  27.878  1.00  0.00           C
ATOM  11516  C35 POPE  222      46.956 108.621  28.718  1.00  0.00           C
ATOM  11519  C36 POPE  222      48.446 108.771  29.068  1.00  0.00           C
ATOM  11522  C37 POPE  222      49.036 107.561  29.808  1.00  0.00           C
ATOM  11525  C38 POPE  222      50.576 107.601  29.798  1.00  0.00           C
ATOM  11528  C39 POPE  222      51.266 106.471  30.588  1.00  0.00           C
ATOM  11531 0C31 POPE  222      51.106 106.551  32.108  1.00  0.00           C
ATOM  11534 1C31 POPE  222      51.756 107.801  32.728  1.00  0.00           C
ATOM  11537 2C31 POPE  222      51.536 107.941  34.248  1.00  0.00           C
ATOM  11540 3C31 POPE  222      52.176 106.841  35.108  1.00  0.00           C
ATOM  11543 4C31 POPE  222      53.706 106.911  35.158  1.00  0.00           C
ATOM  11546 5C31 POPE  222      54.326 105.831  36.048  1.00  0.00           C
ATOM  11549 6C31 POPE  222      55.836 105.971  36.248  1.00  0.00           C
ATOM  11553  NH3 POPE  223     110.346  92.901  21.208  1.00  0.00           N
ATOM  11557  C12 POPE  223     111.846  92.811  21.038  1.00  0.00           C
ATOM  11560  C11 POPE  223     112.586  92.881  22.388  1.00  0.00           C
ATOM  11563  P   POPE  223     115.036  93.481  23.108  1.00  0.00           P
ATOM  11564  O13 POPE  223     116.456  93.111  22.838  1.00  0.00           O
ATOM  11565  O14 POPE  223     114.666  94.911  23.008  1.00  0.00           O
ATOM  11566  O11 POPE  223     114.696  92.991  24.548  1.00  0.00           O
ATOM  11567  O12 POPE  223     113.996  92.621  22.238  1.00  0.00           O
ATOM  11568  C1  POPE  223     113.726  93.621  25.368  1.00  0.00           C
ATOM  11571  C2  POPE  223     113.316  92.651  26.478  1.00  0.00           C
ATOM  11573  O21 POPE  223     114.536  92.411  27.228  1.00  0.00           O
ATOM  11574  C21 POPE  223     114.316  92.341  28.518  1.00  0.00           C
ATOM  11575  O22 POPE  223     113.246  92.101  29.048  1.00  0.00           O
ATOM  11576  C22 POPE  223     115.486  93.001  29.248  1.00  0.00           C
ATOM  11579  C3  POPE  223     112.686  91.351  25.868  1.00  0.00           C
ATOM  11582  O31 POPE  223     112.186  90.391  26.838  1.00  0.00           O
ATOM  11583  C31 POPE  223     111.036  90.761  27.408  1.00  0.00           C
ATOM  11584  O32 POPE  223     110.426  91.781  27.128  1.00  0.00           O
ATOM  11585  C32 POPE  223     110.536  89.631  28.328  1.00  0.00           C
ATOM  11588  C23 POPE  223     115.426  92.771  30.778  1.00  0.00           C
ATOM  11591  C24 POPE  223     116.036  93.931  31.558  1.00  0.00           C
ATOM  11594  C25 POPE  223     115.996  93.721  33.078  1.00  0.00           C
ATOM  11597  C26 POPE  223     114.606  93.881  33.728  1.00  0.00           C
ATOM  11600  C27 POPE  223     114.686  93.791  35.258  1.00  0.00           C
ATOM  11603  C28 POPE  223     113.376  94.171  35.988  1.00  0.00           C
ATOM  11606  C29 POPE  223     113.346  93.791  37.448  1.00  0.00           C
ATOM  11608 0C21 POPE  223     114.146  94.261  38.428  1.00  0.00           C
ATOM  11610 1C21 POPE  223     115.216  95.321  38.288  1.00  0.00           C
ATOM  11613 2C21 POPE  223     115.306  96.261  39.518  1.00  0.00           C
ATOM  11616 3C21 POPE  223     115.936  95.591  40.748  1.00  0.00           C
ATOM  11619 4C21 POPE  223     116.266  96.571  41.898  1.00  0.00           C
ATOM  11622 5C21 POPE  223     115.056  96.981  42.748  1.00  0.00           C
ATOM  11625 6C21 POPE  223     115.436  97.971  43.858  1.00  0.00           C
ATOM  11628 7C21 POPE  223     114.226  98.521  44.618  1.00  0.00           C
ATOM  11631 8C21 POPE  223     114.586  99.451  45.778  1.00  0.00           C
ATOM  11635  C33 POPE  223     110.006  90.041  29.728  1.00  0.00           C
ATOM  11638  C34 POPE  223     111.096  90.511  30.698  1.00  0.00           C
ATOM  11641  C35 POPE  223     110.626  90.841  32.118  1.00  0.00           C
ATOM  11644  C36 POPE  223     110.086  89.681  32.968  1.00  0.00           C
ATOM  11647  C37 POPE  223     109.716  90.201  34.368  1.00  0.00           C
ATOM  11650  C38 POPE  223     109.236  89.151  35.378  1.00  0.00           C
ATOM  11653  C39 POPE  223     107.716  88.971  35.428  1.00  0.00           C
ATOM  11656 0C31 POPE  223     107.166  88.051  34.328  1.00  0.00           C
ATOM  11659 1C31 POPE  223     105.646  87.881  34.378  1.00  0.00           C
ATOM  11662 2C31 POPE  223     105.176  86.781  33.408  1.00  0.00           C
ATOM  11665 3C31 POPE  223     103.656  86.761  33.168  1.00  0.00           C
ATOM  11668 4C31 POPE  223     102.836  86.591  34.458  1.00  0.00           C
ATOM  11671 5C31 POPE  223     101.496  85.871  34.218  1.00  0.00           C
ATOM  11674 6C31 POPE  223     100.716  85.601  35.498  1.00  0.00           C
ATOM  11678  NH3 POPE  224      51.696  31.341  16.098  1.00  0.00           N
ATOM  11682  C12 POPE  224      50.766  31.951  15.088  1.00  0.00           C
ATOM  11685  C11 POPE  224      50.726  33.461  15.278  1.00  0.00           C
ATOM  11688  P   POPE  224      48.456  34.261  14.218  1.00  0.00           P
ATOM  11689  O13 POPE  224      48.126  35.631  13.758  1.00  0.00           O
ATOM  11690  O14 POPE  224      47.816  33.131  13.518  1.00  0.00           O
ATOM  11691  O11 POPE  224      48.096  34.171  15.738  1.00  0.00           O
ATOM  11692  O12 POPE  224      50.036  34.071  14.188  1.00  0.00           O
ATOM  11693  C1  POPE  224      46.826  34.691  16.138  1.00  0.00           C
ATOM  11696  C2  POPE  224      46.426  34.021  17.468  1.00  0.00           C
ATOM  11698  O21 POPE  224      45.036  34.281  17.678  1.00  0.00           O
ATOM  11699  C21 POPE  224      44.396  33.351  18.338  1.00  0.00           C
ATOM  11700  O22 POPE  224      44.836  32.241  18.588  1.00  0.00           O
ATOM  11701  C22 POPE  224      43.026  33.921  18.738  1.00  0.00           C
ATOM  11704  C3  POPE  224      47.326  34.551  18.638  1.00  0.00           C
ATOM  11707  O31 POPE  224      47.406  33.691  19.798  1.00  0.00           O
ATOM  11708  C31 POPE  224      46.526  34.011  20.768  1.00  0.00           C
ATOM  11709  O32 POPE  224      45.646  34.841  20.678  1.00  0.00           O
ATOM  11710  C32 POPE  224      46.776  33.171  22.028  1.00  0.00           C
ATOM  11713  C23 POPE  224      42.126  32.901  19.468  1.00  0.00           C
ATOM  11716  C24 POPE  224      41.656  33.381  20.838  1.00  0.00           C
ATOM  11719  C25 POPE  224      40.776  32.341  21.538  1.00  0.00           C
ATOM  11722  C26 POPE  224      40.166  32.811  22.868  1.00  0.00           C
ATOM  11725  C27 POPE  224      41.186  32.951  24.018  1.00  0.00           C
ATOM  11728  C28 POPE  224      40.476  33.131  25.378  1.00  0.00           C
ATOM  11731  C29 POPE  224      41.406  32.881  26.538  1.00  0.00           C
ATOM  11733 0C21 POPE  224      41.336  33.431  27.768  1.00  0.00           C
ATOM  11735 1C21 POPE  224      40.306  34.411  28.248  1.00  0.00           C
ATOM  11738 2C21 POPE  224      39.526  33.991  29.508  1.00  0.00           C
ATOM  11741 3C21 POPE  224      38.626  35.121  30.018  1.00  0.00           C
ATOM  11744 4C21 POPE  224      37.636  34.691  31.108  1.00  0.00           C
ATOM  11747 5C21 POPE  224      36.846  35.881  31.688  1.00  0.00           C
ATOM  11750 6C21 POPE  224      35.956  35.501  32.878  1.00  0.00           C
ATOM  11753 7C21 POPE  224      35.226  36.711  33.478  1.00  0.00           C
ATOM  11756 8C21 POPE  224      34.426  36.371  34.738  1.00  0.00           C
ATOM  11760  C33 POPE  224      45.886  33.611  23.208  1.00  0.00           C
ATOM  11763  C34 POPE  224      45.726  32.561  24.318  1.00  0.00           C
ATOM  11766  C35 POPE  224      45.156  33.181  25.598  1.00  0.00           C
ATOM  11769  C36 POPE  224      45.106  32.261  26.818  1.00  0.00           C
ATOM  11772  C37 POPE  224      45.096  33.101  28.098  1.00  0.00           C
ATOM  11775  C38 POPE  224      44.766  32.321  29.378  1.00  0.00           C
ATOM  11778  C39 POPE  224      44.966  33.201  30.618  1.00  0.00           C
ATOM  11781 0C31 POPE  224      44.406  32.601  31.908  1.00  0.00           C
ATOM  11784 1C31 POPE  224      42.896  32.841  32.088  1.00  0.00           C
ATOM  11787 2C31 POPE  224      42.436  32.701  33.548  1.00  0.00           C
ATOM  11790 3C31 POPE  224      42.496  31.271  34.098  1.00  0.00           C
ATOM  11793 4C31 POPE  224      42.186  31.211  35.598  1.00  0.00           C
ATOM  11796 5C31 POPE  224      42.006  29.771  36.128  1.00  0.00           C
ATOM  11799 6C31 POPE  224      41.816  29.701  37.638  1.00  0.00           C
ATOM  11803  NH3 POPE  225      18.806 110.121  60.008  1.00  0.00           N
ATOM  11807  C12 POPE  225      17.746 110.891  60.728  1.00  0.00           C
ATOM  11810  C11 POPE  225      16.706 109.921  61.338  1.00  0.00           C
ATOM  11813  P   POPE  225      16.956 107.311  61.238  1.00  0.00           P
ATOM  11814  O13 POPE  225      18.036 106.371  61.618  1.00  0.00           O
ATOM  11815  O14 POPE  225      15.556 107.011  61.578  1.00  0.00           O
ATOM  11816  O11 POPE  225      17.116 107.631  59.698  1.00  0.00           O
ATOM  11817  O12 POPE  225      17.336 108.731  61.818  1.00  0.00           O
ATOM  11818  C1  POPE  225      16.016 107.351  58.818  1.00  0.00           C
ATOM  11821  C2  POPE  225      16.516 106.971  57.408  1.00  0.00           C
ATOM  11823  O21 POPE  225      16.106 108.011  56.508  1.00  0.00           O
ATOM  11824  C21 POPE  225      17.006 108.501  55.698  1.00  0.00           C
ATOM  11825  O22 POPE  225      18.196 108.221  55.668  1.00  0.00           O
ATOM  11826  C22 POPE  225      16.306 109.481  54.758  1.00  0.00           C
ATOM  11829  C3  POPE  225      15.886 105.631  56.938  1.00  0.00           C
ATOM  11832  O31 POPE  225      16.386 105.151  55.668  1.00  0.00           O
ATOM  11833  C31 POPE  225      17.386 104.281  55.768  1.00  0.00           C
ATOM  11834  O32 POPE  225      18.126 104.161  56.728  1.00  0.00           O
ATOM  11835  C32 POPE  225      17.416 103.401  54.528  1.00  0.00           C
ATOM  11838  C23 POPE  225      17.216 110.031  53.638  1.00  0.00           C
ATOM  11841  C24 POPE  225      16.466 110.911  52.628  1.00  0.00           C
ATOM  11844  C25 POPE  225      15.656 110.151  51.558  1.00  0.00           C
ATOM  11847  C26 POPE  225      15.056 111.111  50.518  1.00  0.00           C
ATOM  11850  C27 POPE  225      14.306 110.401  49.378  1.00  0.00           C
ATOM  11853  C28 POPE  225      13.906 111.411  48.278  1.00  0.00           C
ATOM  11856  C29 POPE  225      13.136 110.801  47.138  1.00  0.00           C
ATOM  11858 0C21 POPE  225      11.806 110.851  46.958  1.00  0.00           C
ATOM  11860 1C21 POPE  225      10.796 111.481  47.898  1.00  0.00           C
ATOM  11863 2C21 POPE  225      10.096 112.721  47.318  1.00  0.00           C
ATOM  11866 3C21 POPE  225       9.236 112.421  46.078  1.00  0.00           C
ATOM  11869 4C21 POPE  225       8.306 113.601  45.738  1.00  0.00           C
ATOM  11872 5C21 POPE  225       7.796 113.581  44.288  1.00  0.00           C
ATOM  11875 6C21 POPE  225       7.166 112.251  43.868  1.00  0.00           C
ATOM  11878 7C21 POPE  225       6.616 112.291  42.438  1.00  0.00           C
ATOM  11881 8C21 POPE  225       6.256 110.901  41.898  1.00  0.00           C
ATOM  11885  C33 POPE  225      18.626 103.641  53.608  1.00  0.00           C
ATOM  11888  C34 POPE  225      18.436 104.831  52.668  1.00  0.00           C
ATOM  11891  C35 POPE  225      19.486 104.901  51.558  1.00  0.00           C
ATOM  11894  C36 POPE  225      19.226 106.081  50.608  1.00  0.00           C
ATOM  11897  C37 POPE  225      20.226 106.181  49.448  1.00  0.00           C
ATOM  11900  C38 POPE  225      19.816 107.261  48.448  1.00  0.00           C
ATOM  11903  C39 POPE  225      20.656 107.291  47.158  1.00  0.00           C
ATOM  11906 0C31 POPE  225      21.996 108.031  47.298  1.00  0.00           C
ATOM  11909 1C31 POPE  225      22.626 108.351  45.928  1.00  0.00           C
ATOM  11912 2C31 POPE  225      23.896 109.201  46.018  1.00  0.00           C
ATOM  11915 3C31 POPE  225      24.056 110.191  44.858  1.00  0.00           C
ATOM  11918 4C31 POPE  225      24.396 109.541  43.508  1.00  0.00           C
ATOM  11921 5C31 POPE  225      24.366 110.561  42.368  1.00  0.00           C
ATOM  11924 6C31 POPE  225      24.686 109.971  40.988  1.00  0.00           C
ATOM  11928  NH3 POPE  226      98.516  18.271  61.668  1.00  0.00           N
ATOM  11932  C12 POPE  226      99.156  16.891  61.708  1.00  0.00           C
ATOM  11935  C11 POPE  226     100.696  16.911  61.758  1.00  0.00           C
ATOM  11938  P   POPE  226     102.196  14.871  60.898  1.00  0.00           P
ATOM  11939  O13 POPE  226     103.576  15.311  61.168  1.00  0.00           O
ATOM  11940  O14 POPE  226     101.996  13.401  60.758  1.00  0.00           O
ATOM  11941  O11 POPE  226     101.716  15.531  59.558  1.00  0.00           O
ATOM  11942  O12 POPE  226     101.196  15.571  61.908  1.00  0.00           O
ATOM  11943  C1  POPE  226     102.606  16.271  58.728  1.00  0.00           C
ATOM  11946  C2  POPE  226     102.386  15.871  57.258  1.00  0.00           C
ATOM  11948  O21 POPE  226     102.006  17.051  56.518  1.00  0.00           O
ATOM  11949  C21 POPE  226     103.066  17.791  56.188  1.00  0.00           C
ATOM  11950  O22 POPE  226     104.226  17.461  56.378  1.00  0.00           O
ATOM  11951  C22 POPE  226     102.636  19.111  55.568  1.00  0.00           C
ATOM  11954  C3  POPE  226     101.296  14.771  57.118  1.00  0.00           C
ATOM  11957  O31 POPE  226     101.336  14.181  55.818  1.00  0.00           O
ATOM  11958  C31 POPE  226     102.256  13.241  55.618  1.00  0.00           C
ATOM  11959  O32 POPE  226     103.006  12.791  56.478  1.00  0.00           O
ATOM  11960  C32 POPE  226     102.186  12.821  54.148  1.00  0.00           C
ATOM  11963  C23 POPE  226     103.216  19.291  54.148  1.00  0.00           C
ATOM  11966  C24 POPE  226     102.456  18.471  53.098  1.00  0.00           C
ATOM  11969  C25 POPE  226     103.226  18.311  51.778  1.00  0.00           C
ATOM  11972  C26 POPE  226     103.456  19.621  50.998  1.00  0.00           C
ATOM  11975  C27 POPE  226     104.406  19.411  49.808  1.00  0.00           C
ATOM  11978  C28 POPE  226     104.476  20.581  48.818  1.00  0.00           C
ATOM  11981  C29 POPE  226     105.016  21.851  49.428  1.00  0.00           C
ATOM  11983 0C21 POPE  226     106.066  22.581  48.978  1.00  0.00           C
ATOM  11985 1C21 POPE  226     106.886  22.261  47.758  1.00  0.00           C
ATOM  11988 2C21 POPE  226     108.096  23.201  47.568  1.00  0.00           C
ATOM  11991 3C21 POPE  226     109.286  22.911  48.498  1.00  0.00           C
ATOM  11994 4C21 POPE  226     110.356  24.021  48.478  1.00  0.00           C
ATOM  11997 5C21 POPE  226     111.726  23.581  49.028  1.00  0.00           C
ATOM  12000 6C21 POPE  226     111.686  22.951  50.428  1.00  0.00           C
ATOM  12003 7C21 POPE  226     113.066  22.541  50.938  1.00  0.00           C
ATOM  12006 8C21 POPE  226     113.036  21.811  52.288  1.00  0.00           C
ATOM  12010  C33 POPE  226     102.446  14.011  53.178  1.00  0.00           C
ATOM  12013  C34 POPE  226     101.696  13.901  51.848  1.00  0.00           C
ATOM  12016  C35 POPE  226     101.926  12.601  51.068  1.00  0.00           C
ATOM  12019  C36 POPE  226     101.346  12.691  49.658  1.00  0.00           C
ATOM  12022  C37 POPE  226     101.256  11.361  48.898  1.00  0.00           C
ATOM  12025  C38 POPE  226     100.876  11.561  47.418  1.00  0.00           C
ATOM  12028  C39 POPE  226      99.456  12.101  47.208  1.00  0.00           C
ATOM  12031 0C31 POPE  226      99.276  12.801  45.858  1.00  0.00           C
ATOM  12034 1C31 POPE  226      97.886  13.431  45.708  1.00  0.00           C
ATOM  12037 2C31 POPE  226      97.736  14.301  44.448  1.00  0.00           C
ATOM  12040 3C31 POPE  226      98.336  15.711  44.568  1.00  0.00           C
ATOM  12043 4C31 POPE  226      97.536  16.631  45.508  1.00  0.00           C
ATOM  12046 5C31 POPE  226      97.876  18.121  45.308  1.00  0.00           C
ATOM  12049 6C31 POPE  226      97.046  19.061  46.188  1.00  0.00           C
ATOM  12053  NH3 POPE  227       7.486  63.471  66.848  1.00  0.00           N
ATOM  12057  C12 POPE  227       7.106  64.921  66.998  1.00  0.00           C
ATOM  12060  C11 POPE  227       5.776  65.211  66.278  1.00  0.00           C
ATOM  12063  P   POPE  227       4.016  63.881  67.748  1.00  0.00           P
ATOM  12064  O13 POPE  227       4.466  62.701  66.968  1.00  0.00           O
ATOM  12065  O14 POPE  227       4.186  63.861  69.208  1.00  0.00           O
ATOM  12066  O11 POPE  227       2.496  64.141  67.418  1.00  0.00           O
ATOM  12067  O12 POPE  227       4.716  65.171  67.208  1.00  0.00           O
ATOM  12068  C1  POPE  227       1.976  65.411  67.038  1.00  0.00           C
ATOM  12071  C2  POPE  227       1.706  65.481  65.518  1.00  0.00           C
ATOM  12073  O21 POPE  227       1.706  66.861  65.108  1.00  0.00           O
ATOM  12074  C21 POPE  227       2.776  67.221  64.368  1.00  0.00           C
ATOM  12075  O22 POPE  227       3.686  66.491  64.038  1.00  0.00           O
ATOM  12076  C22 POPE  227       2.566  68.671  63.908  1.00  0.00           C
ATOM  12079  C3  POPE  227       0.356  64.791  65.138  1.00  0.00           C
ATOM  12082  O31 POPE  227      -0.064  65.161  63.808  1.00  0.00           O
ATOM  12083  C31 POPE  227      -0.904  66.191  63.698  1.00  0.00           C
ATOM  12084  O32 POPE  227      -1.544  66.661  64.628  1.00  0.00           O
ATOM  12085  C32 POPE  227      -0.974  66.611  62.218  1.00  0.00           C
ATOM  12088  C23 POPE  227       3.126  68.951  62.488  1.00  0.00           C
ATOM  12091  C24 POPE  227       2.066  69.581  61.558  1.00  0.00           C
ATOM  12094  C25 POPE  227       2.536  69.731  60.098  1.00  0.00           C
ATOM  12097  C26 POPE  227       2.886  68.391  59.428  1.00  0.00           C
ATOM  12100  C27 POPE  227       2.156  68.161  58.098  1.00  0.00           C
ATOM  12103  C28 POPE  227       2.516  66.771  57.528  1.00  0.00           C
ATOM  12106  C29 POPE  227       1.746  66.421  56.278  1.00  0.00           C
ATOM  12108 0C21 POPE  227       2.096  65.431  55.428  1.00  0.00           C
ATOM  12110 1C21 POPE  227       3.306  64.551  55.598  1.00  0.00           C
ATOM  12113 2C21 POPE  227       3.696  63.811  54.298  1.00  0.00           C
ATOM  12116 3C21 POPE  227       4.956  62.941  54.468  1.00  0.00           C
ATOM  12119 4C21 POPE  227       4.776  61.691  55.338  1.00  0.00           C
ATOM  12122 5C21 POPE  227       6.066  60.851  55.368  1.00  0.00           C
ATOM  12125 6C21 POPE  227       5.986  59.571  56.198  1.00  0.00           C
ATOM  12128 7C21 POPE  227       7.146  58.621  55.868  1.00  0.00           C
ATOM  12131 8C21 POPE  227       7.226  57.351  56.708  1.00  0.00           C
ATOM  12135  C33 POPE  227      -1.864  67.841  61.908  1.00  0.00           C
ATOM  12138  C34 POPE  227      -1.894  68.161  60.388  1.00  0.00           C
ATOM  12141  C35 POPE  227      -2.734  69.381  60.008  1.00  0.00           C
ATOM  12144  C36 POPE  227      -2.874  69.591  58.478  1.00  0.00           C
ATOM  12147  C37 POPE  227      -1.914  70.641  57.888  1.00  0.00           C
ATOM  12150  C38 POPE  227      -1.844  70.621  56.348  1.00  0.00           C
ATOM  12153  C39 POPE  227      -3.174  70.921  55.638  1.00  0.00           C
ATOM  12156 0C31 POPE  227      -3.084  70.821  54.108  1.00  0.00           C
ATOM  12159 1C31 POPE  227      -4.436  71.081  53.408  1.00  0.00           C
ATOM  12162 2C31 POPE  227      -4.506  70.501  51.988  1.00  0.00           C
ATOM  12165 3C31 POPE  227      -3.434  71.021  51.028  1.00  0.00           C
ATOM  12168 4C31 POPE  227      -3.524  70.351  49.648  1.00  0.00           C
ATOM  12171 5C31 POPE  227      -2.614  71.001  48.598  1.00  0.00           C
ATOM  12174 6C31 POPE  227      -2.864  70.471  47.188  1.00  0.00           C
ATOM  12178  NH3 POPE  228      41.526  78.161  25.238  1.00  0.00           N
ATOM  12182  C12 POPE  228      41.016  76.751  25.208  1.00  0.00           C
ATOM  12185  C11 POPE  228      39.486  76.771  25.218  1.00  0.00           C
ATOM  12188  P   POPE  228      38.296  76.861  22.888  1.00  0.00           P
ATOM  12189  O13 POPE  228      37.636  77.861  22.038  1.00  0.00           O
ATOM  12190  O14 POPE  228      39.176  75.851  22.268  1.00  0.00           O
ATOM  12191  O11 POPE  228      37.156  76.051  23.608  1.00  0.00           O
ATOM  12192  O12 POPE  228      39.016  77.561  24.128  1.00  0.00           O
ATOM  12193  C1  POPE  228      36.046  76.741  24.198  1.00  0.00           C
ATOM  12196  C2  POPE  228      36.156  76.711  25.738  1.00  0.00           C
ATOM  12198  O21 POPE  228      35.066  75.961  26.288  1.00  0.00           O
ATOM  12199  C21 POPE  228      35.346  75.121  27.258  1.00  0.00           C
ATOM  12200  O22 POPE  228      36.436  74.931  27.768  1.00  0.00           O
ATOM  12201  C22 POPE  228      34.036  74.481  27.708  1.00  0.00           C
ATOM  12204  C3  POPE  228      36.196  78.131  26.358  1.00  0.00           C
ATOM  12207  O31 POPE  228      36.746  78.031  27.678  1.00  0.00           O
ATOM  12208  C31 POPE  228      36.236  78.741  28.658  1.00  0.00           C
ATOM  12209  O32 POPE  228      35.356  79.581  28.578  1.00  0.00           O
ATOM  12210  C32 POPE  228      36.856  78.241  29.958  1.00  0.00           C
ATOM  12213  C23 POPE  228      34.176  73.531  28.908  1.00  0.00           C
ATOM  12216  C24 POPE  228      32.796  73.001  29.348  1.00  0.00           C
ATOM  12219  C25 POPE  228      32.866  71.721  30.178  1.00  0.00           C
ATOM  12222  C26 POPE  228      33.536  71.881  31.548  1.00  0.00           C
ATOM  12225  C27 POPE  228      33.566  70.551  32.308  1.00  0.00           C
ATOM  12228  C28 POPE  228      34.206  70.631  33.698  1.00  0.00           C
ATOM  12231  C29 POPE  228      33.446  71.561  34.588  1.00  0.00           C
ATOM  12233 0C21 POPE  228      32.456  71.231  35.438  1.00  0.00           C
ATOM  12235 1C21 POPE  228      31.906  69.851  35.698  1.00  0.00           C
ATOM  12238 2C21 POPE  228      32.326  69.281  37.068  1.00  0.00           C
ATOM  12241 3C21 POPE  228      32.036  70.211  38.248  1.00  0.00           C
ATOM  12244 4C21 POPE  228      32.126  69.481  39.598  1.00  0.00           C
ATOM  12247 5C21 POPE  228      32.046  70.441  40.798  1.00  0.00           C
ATOM  12250 6C21 POPE  228      32.026  69.691  42.138  1.00  0.00           C
ATOM  12253 7C21 POPE  228      32.046  70.641  43.348  1.00  0.00           C
ATOM  12256 8C21 POPE  228      31.906  69.891  44.678  1.00  0.00           C
ATOM  12260  C33 POPE  228      38.356  78.571  30.068  1.00  0.00           C
ATOM  12263  C34 POPE  228      39.116  77.771  31.138  1.00  0.00           C
ATOM  12266  C35 POPE  228      38.716  78.101  32.588  1.00  0.00           C
ATOM  12269  C36 POPE  228      37.486  77.341  33.118  1.00  0.00           C
ATOM  12272  C37 POPE  228      37.046  77.861  34.498  1.00  0.00           C
ATOM  12275  C38 POPE  228      35.606  77.471  34.868  1.00  0.00           C
ATOM  12278  C39 POPE  228      35.346  75.961  34.908  1.00  0.00           C
ATOM  12281 0C31 POPE  228      36.206  75.231  35.948  1.00  0.00           C
ATOM  12284 1C31 POPE  228      35.806  73.761  36.128  1.00  0.00           C
ATOM  12287 2C31 POPE  228      36.406  73.141  37.388  1.00  0.00           C
ATOM  12290 3C31 POPE  228      36.016  71.671  37.588  1.00  0.00           C
ATOM  12293 4C31 POPE  228      36.006  71.281  39.068  1.00  0.00           C
ATOM  12296 5C31 POPE  228      35.966  69.761  39.298  1.00  0.00           C
[truncated: 1,731,850 more chars]
