# Supplementary material for: Characterizing Membrane Association and Periplasmic Transfer of Bacterial Lipoproteins through Molecular Dynamics Simulations
Source: Structure. 2020 Apr 7;28(4):475–487.e3. doi: 10.1016/j.str.2020.01.012 (PMC7139219; doi:10.1016/j.str.2020.01.012)
Supplement: Data S3. Final Coordinates from Simulations (M–X), Related to Figure 3 [file mmc5.zip]

Archive with 115 entries (115 files):
- M-X/MDTE-1-atomistic.pdb
- M-X/MDTE-2-atomistic.pdb
- M-X/MDTE-3-atomistic.pdb
- M-X/MDTE-4-atomistic.pdb
- M-X/MDTE-5-atomistic.pdb
- M-X/MDTP-1-atomistic.pdb
- M-X/MDTP-2-atomistic.pdb
- M-X/MDTP-3-atomistic.pdb
- M-X/MDTP-4-atomistic.pdb
- M-X/MDTP-5-atomistic.pdb
- M-X/MDTQ-1-atomistic.pdb
- M-X/MDTQ-2-atomistic.pdb
- M-X/MDTQ-3-atomistic.pdb
- M-X/MDTQ-4-atomistic.pdb
- M-X/MDTQ-5-atomistic.pdb
- M-X/MEPS-1-atomistic.pdb
- M-X/MEPS-2-atomistic.pdb
- M-X/MEPS-3-atomistic.pdb
- M-X/MEPS-4-atomistic.pdb
- M-X/MEPS-5-atomistic.pdb
- M-X/METQ-1-atomistic.pdb
- M-X/METQ-2-atomistic.pdb
- M-X/METQ-3-atomistic.pdb
- M-X/METQ-4-atomistic.pdb
- M-X/METQ-5-atomistic.pdb
- M-X/MLAA-1-atomistic.pdb
- M-X/MLAA-2-atomistic.pdb
- M-X/MLAA-3-atomistic.pdb
- M-X/MLAA-4-atomistic.pdb
- M-X/MLAA-5-atomistic.pdb
- M-X/MLIC-1-atomistic.pdb
- M-X/MLIC-2-atomistic.pdb
- M-X/MLIC-3-atomistic.pdb
- M-X/MLIC-4-atomistic.pdb
- M-X/MLIC-5-atomistic.pdb
- M-X/MLTA-1-atomistic.pdb
- M-X/MLTA-2-atomistic.pdb
- M-X/MLTA-3-atomistic.pdb
- M-X/MLTA-4-atomistic.pdb
- M-X/MLTA-5-atomistic.pdb
- M-X/MLTB-1-atomistic.pdb
- M-X/MLTB-2-atomistic.pdb
- M-X/MLTB-3-atomistic.pdb
- M-X/MLTB-4-atomistic.pdb
- M-X/MLTB-5-atomistic.pdb
- M-X/MLTC-1-atomistic.pdb
- M-X/MLTC-2-atomistic.pdb
- M-X/MLTC-3-atomistic.pdb
- M-X/MLTC-4-atomistic.pdb
- M-X/MLTC-5-atomistic.pdb
- M-X/NLPA-1-atomistic.pdb
- M-X/NLPA-2-atomistic.pdb
- M-X/NLPA-3-atomistic.pdb
- M-X/NLPA-4-atomistic.pdb
- M-X/NLPA-5-atomistic.pdb
- M-X/NLPC-1-atomistic.pdb
- M-X/NLPC-2-atomistic.pdb
- M-X/NLPC-3-atomistic.pdb
- M-X/NLPC-4-atomistic.pdb
- M-X/NLPC-5-atomistic.pdb
- M-X/NLPE-1-atomistic.pdb
- M-X/NLPE-2-atomistic.pdb
- M-X/NLPE-3-atomistic.pdb
- M-X/NLPE-4-atomistic.pdb
- M-X/NLPE-5-atomistic.pdb
- M-X/NLPI-1-atomistic.pdb
- M-X/NLPI-2-atomistic.pdb
- M-X/NLPI-3-atomistic.pdb
- M-X/NLPI-4-atomistic.pdb
- M-X/NLPI-5-atomistic.pdb
- M-X/OSME-1-atomistic.pdb
- M-X/OSME-2-atomistic.pdb
- M-X/OSME-3-atomistic.pdb
- M-X/OSME-4-atomistic.pdb
- M-X/OSME-5-atomistic.pdb
- M-X/PAL-1-atomistic.pdb
- M-X/PAL-2-atomistic.pdb
- M-X/PAL-3-atomistic.pdb
- M-X/PAL-4-atomistic.pdb
- M-X/PAL-5-atomistic.pdb
- M-X/PGAB-1-atomistic.pdb
- M-X/PGAB-2-atomistic.pdb
- M-X/PGAB-3-atomistic.pdb
- M-X/PGAB-4-atomistic.pdb
- M-X/PGAB-5-atomistic.pdb
- M-X/PQIC-1-atomistic.pdb
- M-X/PQIC-2-atomistic.pdb
- M-X/PQIC-3-atomistic.pdb
- M-X/PQIC-4-atomistic.pdb
- M-X/PQIC-5-atomistic.pdb
- M-X/RCSF-1-atomistic.pdb
- M-X/RCSF-2-atomistic.pdb
- M-X/RCSF-3-atomistic.pdb
- M-X/RCSF-4-atomistic.pdb
- M-X/RCSF-5-atomistic.pdb
- M-X/RLPA-1-atomistic.pdb
- M-X/RLPA-2-atomistic.pdb
- M-X/RLPA-3-atomistic.pdb
- M-X/RLPA-4-atomistic.pdb
- M-X/RLPA-5-atomistic.pdb
- M-X/SLP-1-atomistic.pdb
- M-X/SLP-2-atomistic.pdb
- M-X/SLP-3-atomistic.pdb
- M-X/SLP-4-atomistic.pdb
- M-X/SLP-5-atomistic.pdb
- M-X/TRAT-1-atomistic.pdb
- M-X/TRAT-2-atomistic.pdb
- M-X/TRAT-3-atomistic.pdb
- M-X/TRAT-4-atomistic.pdb
- M-X/TRAT-5-atomistic.pdb
- M-X/WZA-1-atomistic.pdb
- M-X/WZA-2-atomistic.pdb
- M-X/WZA-3-atomistic.pdb
- M-X/WZA-4-atomistic.pdb
- M-X/WZA-5-atomistic.pdb
