# Supplementary material for: Characterizing Membrane Association and Periplasmic Transfer of Bacterial Lipoproteins through Molecular Dynamics Simulations
Source: Structure. 2020 Apr 7;28(4):475–487.e3. doi: 10.1016/j.str.2020.01.012 (PMC7139219; doi:10.1016/j.str.2020.01.012)
Supplement: Data S3. Final Coordinates from Simulations (M–X), Related to Figure 3 [file mmc5.zip › M-X/MDTE-1-atomistic.pdb]

TITLE     Protein
REMARK    THIS IS A SIMULATION BOX
CRYST1  161.623  161.623  203.274  90.00  90.00  90.00 P 1           1
MODEL        1
ATOM      1  N   CYSTA   1      40.887  42.032  99.512  1.00  0.00           N
ATOM      3  CA  CYSTA   1      40.247  41.072 100.492  1.00  0.00           C
ATOM      5  C   CYSTA   1      40.147  41.582 102.092  1.00  0.00           C
ATOM      6  O   CYSTA   1      41.188  42.082 102.472  1.00  0.00           O
ATOM      7  CB  CYSTA   1      40.807  39.562 100.182  1.00  0.00           C
ATOM     10  SG  CYSTA   1      40.588  38.682  98.452  1.00  0.00           S
ATOM     11  C1  CYSTA   1      41.997  38.222  97.222  1.00  0.00           C
ATOM     14  CA1 CYSTA   1      42.007  41.852  98.702  1.00  0.00           C
ATOM     15  OA1 CYSTA   1      43.008  41.272  99.152  1.00  0.00           O
ATOM     16  CA2 CYSTA   1      42.018  42.232  97.192  1.00  0.00           C
ATOM     19  C11 CYSTA   1      41.986  37.122  95.992  1.00  0.00           C
ATOM     21  O11 CYSTA   1      40.908  37.232  95.032  1.00  0.00           O
ATOM     22  CX1 CYSTA   1      40.728  36.732  93.752  1.00  0.00           C
ATOM     23  OX1 CYSTA   1      39.638  36.782  93.212  1.00  0.00           O
ATOM     24  CX2 CYSTA   1      41.948  36.102  92.952  1.00  0.00           C
ATOM     27  C12 CYSTA   1      42.158  35.652  96.502  1.00  0.00           C
ATOM     30  O12 CYSTA   1      42.007  34.652  95.462  1.00  0.00           O
ATOM     31  CD1 CYSTA   1      42.847  33.602  95.442  1.00  0.00           C
ATOM     32  OD1 CYSTA   1      43.768  33.432  96.212  1.00  0.00           O
ATOM     33  CD2 CYSTA   1      42.467  32.682  94.272  1.00  0.00           C
ATOM     36  CA3 CYSTA   1      43.348  42.661  96.422  1.00  0.00           C
ATOM     39  CA4 CYSTA   1      43.507  42.212  94.912  1.00  0.00           C
ATOM     42  CA5 CYSTA   1      44.368  43.132  93.962  1.00  0.00           C
ATOM     45  CA6 CYSTA   1      45.457  42.522  93.022  1.00  0.00           C
ATOM     48  CA7 CYSTA   1      45.327  42.612  91.462  1.00  0.00           C
ATOM     51  CA8 CYSTA   1      46.688  42.422  90.732  1.00  0.00           C
ATOM     54  CA9 CYSTA   1      46.768  42.632  89.182  1.00  0.00           C
ATOM     57 0CA1 CYSTA   1      46.586  41.372  88.302  1.00  0.00           C
ATOM     60 1CA1 CYSTA   1      46.938  41.582  86.802  1.00  0.00           C
ATOM     63 2CA1 CYSTA   1      46.586  40.372  85.902  1.00  0.00           C
ATOM     66 3CA1 CYSTA   1      47.067  40.502  84.432  1.00  0.00           C
ATOM     69 4CA1 CYSTA   1      46.118  41.222  83.462  1.00  0.00           C
ATOM     72 5CA1 CYSTA   1      45.058  40.312  82.822  1.00  0.00           C
ATOM     75 6CA1 CYSTA   1      44.067  41.052  81.912  1.00  0.00           C
ATOM     79  CD3 CYSTA   1      43.057  31.242  94.292  1.00  0.00           C
ATOM     82  CD4 CYSTA   1      44.507  31.152  93.782  1.00  0.00           C
ATOM     85  CD5 CYSTA   1      44.967  29.742  93.372  1.00  0.00           C
ATOM     88  CD6 CYSTA   1      45.508  29.572  91.922  1.00  0.00           C
ATOM     91  CD7 CYSTA   1      46.717  30.412  91.462  1.00  0.00           C
ATOM     94  CD8 CYSTA   1      47.067  30.102  89.992  1.00  0.00           C
ATOM     97  CD9 CYSTA   1      48.158  31.002  89.362  1.00  0.00           C
ATOM    100 0CD1 CYSTA   1      48.798  30.422  88.082  1.00  0.00           C
ATOM    103 1CD1 CYSTA   1      47.817  30.012  86.972  1.00  0.00           C
ATOM    106 2CD1 CYSTA   1      48.438  29.042  85.952  1.00  0.00           C
ATOM    109 3CD1 CYSTA   1      47.368  28.302  85.152  1.00  0.00           C
ATOM    112 4CD1 CYSTA   1      47.878  27.002  84.502  1.00  0.00           C
ATOM    115 5CD1 CYSTA   1      46.758  26.252  83.772  1.00  0.00           C
ATOM    118 6CD1 CYSTA   1      47.137  24.882  83.202  1.00  0.00           C
ATOM    122  CX3 CYSTA   1      41.888  35.942  91.342  1.00  0.00           C
ATOM    125  CX4 CYSTA   1      42.827  34.832  90.732  1.00  0.00           C
ATOM    128  CX5 CYSTA   1      42.978  34.572  89.172  1.00  0.00           C
ATOM    131  CX6 CYSTA   1      42.518  33.222  88.482  1.00  0.00           C
ATOM    134  CX7 CYSTA   1      43.507  32.572  87.452  1.00  0.00           C
ATOM    137  CX8 CYSTA   1      42.927  31.742  86.232  1.00  0.00           C
ATOM    140  CX9 CYSTA   1      42.607  30.262  86.382  1.00  0.00           C
ATOM    142 0CX1 CYSTA   1      42.878  29.222  85.542  1.00  0.00           C
ATOM    144 1CX1 CYSTA   1      43.618  29.162  84.212  1.00  0.00           C
ATOM    147 2CX1 CYSTA   1      42.906  28.452  83.022  1.00  0.00           C
ATOM    150 3CX1 CYSTA   1      43.897  28.032  81.902  1.00  0.00           C
ATOM    153 4CX1 CYSTA   1      43.317  27.372  80.632  1.00  0.00           C
ATOM    156 5CX1 CYSTA   1      43.838  27.992  79.322  1.00  0.00           C
ATOM    159 6CX1 CYSTA   1      43.638  27.102  78.072  1.00  0.00           C
ATOM    162 7CX1 CYSTA   1      44.048  27.822  76.772  1.00  0.00           C
ATOM    165 8CX1 CYSTA   1      44.147  26.932  75.542  1.00  0.00           C
ATOM    169  N   ASP A   2      39.007  41.542 103.042  1.00  0.00           N
ATOM    171  CA  ASP A   2      38.838  41.972 104.582  1.00  0.00           C
ATOM    173  CB  ASP A   2      39.678  43.262 104.922  1.00  0.00           C
ATOM    176  CG  ASP A   2      41.158  42.981 105.142  1.00  0.00           C
ATOM    177  OD1 ASP A   2      41.958  43.962 105.152  1.00  0.00           O
ATOM    178  OD2 ASP A   2      41.548  41.812 105.322  1.00  0.00           O
ATOM    179  C   ASP A   2      37.388  42.202 105.432  1.00  0.00           C
ATOM    180  O   ASP A   2      36.368  42.362 104.762  1.00  0.00           O
ATOM    181  N   ASP A   3      37.258  42.172 106.892  1.00  0.00           N
ATOM    183  CA  ASP A   3      36.197  42.572 108.012  1.00  0.00           C
ATOM    185  CB  ASP A   3      34.988  43.502 107.572  1.00  0.00           C
ATOM    188  CG  ASP A   3      33.648  43.371 108.322  1.00  0.00           C
ATOM    189  OD1 ASP A   3      33.218  44.332 109.012  1.00  0.00           O
ATOM    190  OD2 ASP A   3      33.058  42.262 108.282  1.00  0.00           O
ATOM    191  C   ASP A   3      35.807  41.522 109.222  1.00  0.00           C
ATOM    192  O   ASP A   3      36.088  40.342 109.002  1.00  0.00           O
ATOM    193  N   LYS A   4      35.208  41.672 110.522  1.00  0.00           N
ATOM    195  CA  LYS A   4      34.538  42.602 111.552  1.00  0.00           C
ATOM    197  CB  LYS A   4      32.938  42.492 111.752  1.00  0.00           C
ATOM    200  CG  LYS A   4      32.287  41.392 112.652  1.00  0.00           C
ATOM    203  CD  LYS A   4      31.008  41.812 113.462  1.00  0.00           C
ATOM    206  CE  LYS A   4      29.658  41.852 112.722  1.00  0.00           C
ATOM    209  NZ  LYS A   4      28.508  42.072 113.642  1.00  0.00           N
ATOM    213  C   LYS A   4      35.167  42.432 113.002  1.00  0.00           C
ATOM    214  O   LYS A   4      36.257  41.862 113.072  1.00  0.00           O
ATOM    215  N   SER A   5      34.548  42.882 114.182  1.00  0.00           N
ATOM    217  CA  SER A   5      34.668  42.362 115.602  1.00  0.00           C
ATOM    219  CB  SER A   5      35.988  41.632 116.052  1.00  0.00           C
ATOM    222  OG  SER A   5      36.058  40.312 115.502  1.00  0.00           O
ATOM    224  C   SER A   5      34.118  43.292 116.722  1.00  0.00           C
ATOM    225  O   SER A   5      33.418  44.242 116.402  1.00  0.00           O
ATOM    226  N   ALA A   6      34.338  42.981 118.062  1.00  0.00           N
ATOM    228  CA  ALA A   6      33.738  43.472 119.322  1.00  0.00           C
ATOM    230  CB  ALA A   6      34.357  42.732 120.522  1.00  0.00           C
ATOM    234  C   ALA A   6      33.648  44.992 119.602  1.00  0.00           C
ATOM    235  O   ALA A   6      33.857  45.801 118.712  1.00  0.00           O
ATOM    236  N   GLU A   7      33.188  45.542 120.782  1.00  0.00           N
ATOM    238  CA  GLU A   7      33.528  45.362 122.192  1.00  0.00           C
ATOM    240  CB  GLU A   7      34.357  46.592 122.662  1.00  0.00           C
ATOM    243  CG  GLU A   7      34.898  46.482 124.112  1.00  0.00           C
ATOM    246  CD  GLU A   7      35.888  47.572 124.532  1.00  0.00           C
ATOM    247  OE1 GLU A   7      36.178  47.622 125.762  1.00  0.00           O
ATOM    248  OE2 GLU A   7      36.417  48.301 123.652  1.00  0.00           O
ATOM    249  C   GLU A   7      32.248  45.322 123.052  1.00  0.00           C
ATOM    250  O   GLU A   7      31.418  46.222 122.962  1.00  0.00           O
ATOM    251  N   ASN A   8      31.958  44.272 123.862  1.00  0.00           N
ATOM    253  CA  ASN A   8      32.847  43.322 124.502  1.00  0.00           C
ATOM    255  CB  ASN A   8      33.327  43.762 125.942  1.00  0.00           C
ATOM    258  CG  ASN A   8      32.358  44.362 126.962  1.00  0.00           C
ATOM    259  OD1 ASN A   8      32.778  45.152 127.802  1.00  0.00           O
ATOM    260  ND2 ASN A   8      31.048  44.062 126.922  1.00  0.00           N
ATOM    263  C   ASN A   8      32.268  41.892 124.512  1.00  0.00           C
ATOM    264  O   ASN A   8      31.058  41.682 124.392  1.00  0.00           O
ATOM    265  N   ALA A   9      33.128  40.852 124.562  1.00  0.00           N
ATOM    267  CA  ALA A   9      34.548  40.942 124.842  1.00  0.00           C
ATOM    269  CB  ALA A   9      34.838  40.212 126.152  1.00  0.00           C
ATOM    273  C   ALA A   9      35.448  40.432 123.722  1.00  0.00           C
ATOM    274  O   ALA A   9      35.498  39.242 123.462  1.00  0.00           O
ATOM    275  N   ALA A  10      36.188  41.372 123.082  1.00  0.00           N
ATOM    277  CA  ALA A  10      37.447  41.202 122.372  1.00  0.00           C
ATOM    279  CB  ALA A  10      38.348  40.072 122.942  1.00  0.00           C
ATOM    283  C   ALA A  10      37.298  41.152 120.842  1.00  0.00           C
ATOM    284  O   ALA A  10      36.968  40.112 120.262  1.00  0.00           O
ATOM    285  N   ALA A  11      37.507  42.252 120.092  1.00  0.00           N
ATOM    287  CA  ALA A  11      37.868  43.622 120.442  1.00  0.00           C
ATOM    289  CB  ALA A  11      39.417  43.602 120.402  1.00  0.00           C
ATOM    293  C   ALA A  11      37.228  44.621 119.412  1.00  0.00           C
ATOM    294  O   ALA A  11      36.917  44.092 118.342  1.00  0.00           O
ATOM    295  N   MET A  12      36.998  45.972 119.692  1.00  0.00           N
ATOM    297  CA  MET A  12      36.827  47.121 118.722  1.00  0.00           C
ATOM    299  CB  MET A  12      37.238  46.772 117.242  1.00  0.00           C
ATOM    302  CG  MET A  12      38.667  46.132 116.972  1.00  0.00           C
ATOM    305  SD  MET A  12      40.028  46.372 118.172  1.00  0.00           S
ATOM    306  CE  MET A  12      41.128  44.972 117.742  1.00  0.00           C
ATOM    310  C   MET A  12      35.868  48.422 119.032  1.00  0.00           C
ATOM    311  O   MET A  12      36.188  49.072 120.022  1.00  0.00           O
ATOM    312  N   THR A  13      34.768  48.962 118.282  1.00  0.00           N
ATOM    314  CA  THR A  13      34.398  50.481 118.112  1.00  0.00           C
ATOM    316  CB  THR A  13      35.177  50.892 116.842  1.00  0.00           C
ATOM    318  OG1 THR A  13      34.808  50.032 115.772  1.00  0.00           O
ATOM    320  CG2 THR A  13      36.698  50.702 116.962  1.00  0.00           C
ATOM    324  C   THR A  13      32.888  51.071 117.702  1.00  0.00           C
ATOM    325  O   THR A  13      32.308  50.082 117.272  1.00  0.00           O
ATOM    326  N   PRO A  14      32.038  52.331 117.562  1.00  0.00           N
ATOM    327  CD  PRO A  14      31.167  52.191 116.342  1.00  0.00           C
ATOM    330  CA  PRO A  14      31.208  53.292 118.522  1.00  0.00           C
ATOM    332  CB  PRO A  14      29.818  52.802 118.152  1.00  0.00           C
ATOM    335  CG  PRO A  14      29.828  52.882 116.632  1.00  0.00           C
ATOM    338  C   PRO A  14      30.948  54.961 118.422  1.00  0.00           C
ATOM    339  O   PRO A  14      31.948  55.661 118.322  1.00  0.00           O
ATOM    340  N   GLU A  15      29.678  55.642 118.512  1.00  0.00           N
ATOM    342  CA  GLU A  15      29.168  57.092 118.272  1.00  0.00           C
ATOM    344  CB  GLU A  15      27.577  57.172 117.942  1.00  0.00           C
ATOM    347  CG  GLU A  15      26.778  58.562 118.132  1.00  0.00           C
ATOM    350  CD  GLU A  15      25.228  58.702 118.122  1.00  0.00           C
ATOM    351  OE1 GLU A  15      24.548  57.962 118.872  1.00  0.00           O
ATOM    352  OE2 GLU A  15      24.748  59.722 117.532  1.00  0.00           O
ATOM    353  C   GLU A  15      29.218  58.272 119.312  1.00  0.00           C
ATOM    354  O   GLU A  15      28.748  58.102 120.442  1.00  0.00           O
ATOM    355  N   VAL A  16      29.578  59.562 118.942  1.00  0.00           N
ATOM    357  CA  VAL A  16      29.078  60.782 119.672  1.00  0.00           C
ATOM    359  CB  VAL A  16      29.788  60.972 121.022  1.00  0.00           C
ATOM    361  CG1 VAL A  16      31.167  61.652 120.882  1.00  0.00           C
ATOM    365  CG2 VAL A  16      28.868  61.632 122.082  1.00  0.00           C
ATOM    369  C   VAL A  16      29.127  62.102 118.842  1.00  0.00           C
ATOM    370  O   VAL A  16      29.188  62.062 117.622  1.00  0.00           O
ATOM    371  N   GLY A  17      29.097  63.301 119.502  1.00  0.00           N
ATOM    373  CA  GLY A  17      29.598  64.602 119.062  1.00  0.00           C
ATOM    376  C   GLY A  17      31.048  64.632 118.582  1.00  0.00           C
ATOM    377  O   GLY A  17      31.978  64.192 119.262  1.00  0.00           O
ATOM    378  N   VAL A  18      31.288  65.202 117.382  1.00  0.00           N
ATOM    380  CA  VAL A  18      32.507  65.032 116.632  1.00  0.00           C
ATOM    382  CB  VAL A  18      32.328  64.072 115.442  1.00  0.00           C
ATOM    384  CG1 VAL A  18      33.648  63.312 115.272  1.00  0.00           C
ATOM    388  CG2 VAL A  18      31.208  63.062 115.702  1.00  0.00           C
ATOM    392  C   VAL A  18      32.978  66.371 116.082  1.00  0.00           C
ATOM    393  O   VAL A  18      32.338  66.992 115.222  1.00  0.00           O
ATOM    394  N   VAL A  19      34.138  66.862 116.562  1.00  0.00           N
ATOM    396  CA  VAL A  19      34.647  68.181 116.222  1.00  0.00           C
ATOM    398  CB  VAL A  19      35.278  68.862 117.442  1.00  0.00           C
ATOM    400  CG1 VAL A  19      35.718  70.302 117.102  1.00  0.00           C
ATOM    404  CG2 VAL A  19      34.257  68.892 118.602  1.00  0.00           C
ATOM    408  C   VAL A  19      35.688  68.051 115.142  1.00  0.00           C
ATOM    409  O   VAL A  19      36.618  67.252 115.282  1.00  0.00           O
ATOM    410  N   THR A  20      35.577  68.802 114.012  1.00  0.00           N
ATOM    412  CA  THR A  20      36.658  68.901 113.012  1.00  0.00           C
ATOM    414  CB  THR A  20      36.318  69.661 111.722  1.00  0.00           C
ATOM    416  OG1 THR A  20      35.167  69.122 111.092  1.00  0.00           O
ATOM    418  CG2 THR A  20      37.467  69.551 110.692  1.00  0.00           C
ATOM    422  C   THR A  20      37.858  69.612 113.592  1.00  0.00           C
ATOM    423  O   THR A  20      37.737  70.782 113.982  1.00  0.00           O
ATOM    424  N   LEU A  21      39.018  68.952 113.682  1.00  0.00           N
ATOM    426  CA  LEU A  21      40.218  69.602 114.182  1.00  0.00           C
ATOM    428  CB  LEU A  21      41.007  68.812 115.252  1.00  0.00           C
ATOM    431  CG  LEU A  21      40.168  68.262 116.422  1.00  0.00           C
ATOM    433  CD1 LEU A  21      39.647  66.852 116.112  1.00  0.00           C
ATOM    437  CD2 LEU A  21      41.007  68.222 117.712  1.00  0.00           C
ATOM    441  C   LEU A  21      41.147  70.002 113.052  1.00  0.00           C
ATOM    442  O   LEU A  21      41.278  69.352 112.012  1.00  0.00           O
ATOM    443  N   SER A  22      41.758  71.172 113.242  1.00  0.00           N
ATOM    445  CA  SER A  22      42.348  71.962 112.182  1.00  0.00           C
ATOM    447  CB  SER A  22      41.688  73.362 112.102  1.00  0.00           C
ATOM    450  OG  SER A  22      40.308  73.272 111.712  1.00  0.00           O
ATOM    452  C   SER A  22      43.818  72.152 112.502  1.00  0.00           C
ATOM    453  O   SER A  22      44.147  72.182 113.692  1.00  0.00           O
ATOM    454  N   PRO A  23      44.757  72.242 111.562  1.00  0.00           N
ATOM    455  CD  PRO A  23      44.507  72.121 110.122  1.00  0.00           C
ATOM    458  CA  PRO A  23      46.147  72.602 111.842  1.00  0.00           C
ATOM    460  CB  PRO A  23      46.818  72.621 110.462  1.00  0.00           C
ATOM    463  CG  PRO A  23      45.667  72.872 109.482  1.00  0.00           C
ATOM    466  C   PRO A  23      46.388  73.892 112.642  1.00  0.00           C
ATOM    467  O   PRO A  23      45.638  74.862 112.532  1.00  0.00           O
ATOM    468  N   GLY A  24      47.448  73.922 113.462  1.00  0.00           N
ATOM    470  CA  GLY A  24      47.987  75.132 114.072  1.00  0.00           C
ATOM    473  C   GLY A  24      49.466  74.981 114.272  1.00  0.00           C
ATOM    474  O   GLY A  24      50.007  73.892 114.152  1.00  0.00           O
ATOM    475  N   SER A  25      50.147  76.092 114.602  1.00  0.00           N
ATOM    477  CA  SER A  25      51.577  76.092 114.872  1.00  0.00           C
ATOM    479  CB  SER A  25      52.188  77.522 114.752  1.00  0.00           C
ATOM    482  OG  SER A  25      51.807  78.132 113.512  1.00  0.00           O
ATOM    484  C   SER A  25      51.847  75.582 116.272  1.00  0.00           C
ATOM    485  O   SER A  25      50.918  75.362 117.052  1.00  0.00           O
ATOM    486  N   VAL A  26      53.128  75.382 116.662  1.00  0.00           N
ATOM    488  CA  VAL A  26      53.507  75.261 118.072  1.00  0.00           C
ATOM    490  CB  VAL A  26      54.988  74.882 118.222  1.00  0.00           C
ATOM    492  CG1 VAL A  26      55.918  76.102 118.212  1.00  0.00           C
ATOM    496  CG2 VAL A  26      55.268  74.092 119.512  1.00  0.00           C
ATOM    500  C   VAL A  26      53.167  76.532 118.842  1.00  0.00           C
ATOM    501  O   VAL A  26      53.087  77.632 118.282  1.00  0.00           O
ATOM    502  N   ASN A  27      52.908  76.442 120.162  1.00  0.00           N
ATOM    504  CA  ASN A  27      52.626  77.612 120.962  1.00  0.00           C
ATOM    506  CB  ASN A  27      51.597  77.292 122.082  1.00  0.00           C
ATOM    509  CG  ASN A  27      50.958  78.581 122.582  1.00  0.00           C
ATOM    510  OD1 ASN A  27      51.618  79.602 122.752  1.00  0.00           O
ATOM    511  ND2 ASN A  27      49.627  78.581 122.782  1.00  0.00           N
ATOM    514  C   ASN A  27      53.948  78.112 121.512  1.00  0.00           C
ATOM    515  O   ASN A  27      54.368  79.222 121.202  1.00  0.00           O
ATOM    516  N   VAL A  28      54.618  77.261 122.302  1.00  0.00           N
ATOM    518  CA  VAL A  28      55.877  77.572 122.952  1.00  0.00           C
ATOM    520  CB  VAL A  28      55.747  78.402 124.242  1.00  0.00           C
ATOM    522  CG1 VAL A  28      55.498  79.902 123.952  1.00  0.00           C
ATOM    526  CG2 VAL A  28      54.627  77.852 125.132  1.00  0.00           C
ATOM    530  C   VAL A  28      56.577  76.252 123.252  1.00  0.00           C
ATOM    531  O   VAL A  28      55.918  75.232 123.442  1.00  0.00           O
ATOM    532  N   LEU A  29      57.927  76.261 123.302  1.00  0.00           N
ATOM    534  CA  LEU A  29      58.738  75.052 123.452  1.00  0.00           C
ATOM    536  CB  LEU A  29      60.018  75.062 122.552  1.00  0.00           C
ATOM    539  CG  LEU A  29      59.808  74.972 121.022  1.00  0.00           C
ATOM    541  CD1 LEU A  29      59.037  73.702 120.642  1.00  0.00           C
ATOM    545  CD2 LEU A  29      59.167  76.202 120.362  1.00  0.00           C
ATOM    549  C   LEU A  29      59.118  74.752 124.912  1.00  0.00           C
ATOM    550  O   LEU A  29      58.257  74.612 125.782  1.00  0.00           O
ATOM    551  N   SER A  30      60.417  74.592 125.232  1.00  0.00           N
ATOM    553  CA  SER A  30      60.898  74.301 126.572  1.00  0.00           C
ATOM    555  CB  SER A  30      62.088  73.312 126.582  1.00  0.00           C
ATOM    558  OG  SER A  30      63.188  73.792 125.812  1.00  0.00           O
ATOM    560  C   SER A  30      61.257  75.532 127.362  1.00  0.00           C
ATOM    561  O   SER A  30      61.787  76.511 126.852  1.00  0.00           O
ATOM    562  N   GLU A  31      60.958  75.481 128.672  1.00  0.00           N
ATOM    564  CA  GLU A  31      61.357  76.482 129.622  1.00  0.00           C
ATOM    566  CB  GLU A  31      60.138  76.862 130.492  1.00  0.00           C
ATOM    569  CG  GLU A  31      60.408  77.981 131.522  1.00  0.00           C
ATOM    572  CD  GLU A  31      59.258  78.181 132.482  1.00  0.00           C
ATOM    573  OE1 GLU A  31      58.368  77.292 132.562  1.00  0.00           O
ATOM    574  OE2 GLU A  31      59.258  79.222 133.192  1.00  0.00           O
ATOM    575  C   GLU A  31      62.537  75.992 130.452  1.00  0.00           C
ATOM    576  O   GLU A  31      62.647  74.812 130.832  1.00  0.00           O
ATOM    577  N   LEU A  32      63.517  76.892 130.682  1.00  0.00           N
ATOM    579  CA  LEU A  32      64.878  76.532 131.042  1.00  0.00           C
ATOM    581  CB  LEU A  32      65.777  76.422 129.772  1.00  0.00           C
ATOM    584  CG  LEU A  32      65.738  77.602 128.762  1.00  0.00           C
ATOM    586  CD1 LEU A  32      66.908  78.572 129.002  1.00  0.00           C
ATOM    590  CD2 LEU A  32      65.716  77.172 127.282  1.00  0.00           C
ATOM    594  C   LEU A  32      65.438  77.492 132.102  1.00  0.00           C
ATOM    595  O   LEU A  32      65.308  78.702 131.932  1.00  0.00           O
ATOM    596  N   PRO A  33      66.007  77.062 133.232  1.00  0.00           N
ATOM    597  CD  PRO A  33      66.018  75.672 133.702  1.00  0.00           C
ATOM    600  CA  PRO A  33      66.717  77.932 134.172  1.00  0.00           C
ATOM    602  CB  PRO A  33      67.167  76.992 135.322  1.00  0.00           C
ATOM    605  CG  PRO A  33      66.228  75.792 135.212  1.00  0.00           C
ATOM    608  C   PRO A  33      67.908  78.652 133.562  1.00  0.00           C
ATOM    609  O   PRO A  33      68.647  78.032 132.812  1.00  0.00           O
ATOM    610  N   GLY A  34      68.158  79.932 133.882  1.00  0.00           N
ATOM    612  CA  GLY A  34      69.456  80.541 133.572  1.00  0.00           C
ATOM    615  C   GLY A  34      69.987  81.242 134.782  1.00  0.00           C
ATOM    616  O   GLY A  34      69.238  81.902 135.492  1.00  0.00           O
ATOM    617  N   ARG A  35      71.308  81.162 135.052  1.00  0.00           N
ATOM    619  CA  ARG A  35      71.878  81.942 136.122  1.00  0.00           C
ATOM    621  CB  ARG A  35      73.188  81.331 136.662  1.00  0.00           C
ATOM    624  CG  ARG A  35      73.716  82.042 137.922  1.00  0.00           C
ATOM    627  CD  ARG A  35      72.798  81.931 139.142  1.00  0.00           C
ATOM    630  NE  ARG A  35      73.338  82.751 140.282  1.00  0.00           N
ATOM    632  CZ  ARG A  35      74.466  82.552 140.952  1.00  0.00           C
ATOM    633  NH1 ARG A  35      75.097  81.401 140.902  1.00  0.00           N
ATOM    636  NH2 ARG A  35      74.918  83.452 141.792  1.00  0.00           N
ATOM    639  C   ARG A  35      72.128  83.371 135.652  1.00  0.00           C
ATOM    640  O   ARG A  35      72.938  83.662 134.782  1.00  0.00           O
ATOM    641  N   THR A  36      71.377  84.331 136.192  1.00  0.00           N
ATOM    643  CA  THR A  36      71.286  85.642 135.552  1.00  0.00           C
ATOM    645  CB  THR A  36      69.827  86.052 135.332  1.00  0.00           C
ATOM    647  OG1 THR A  36      69.637  87.362 134.842  1.00  0.00           O
ATOM    649  CG2 THR A  36      69.066  85.992 136.642  1.00  0.00           C
ATOM    653  C   THR A  36      72.158  86.682 136.242  1.00  0.00           C
ATOM    654  O   THR A  36      72.378  86.662 137.462  1.00  0.00           O
ATOM    655  N   VAL A  37      72.668  87.632 135.432  1.00  0.00           N
ATOM    657  CA  VAL A  37      72.938  89.032 135.732  1.00  0.00           C
ATOM    659  CB  VAL A  37      72.327  89.642 137.002  1.00  0.00           C
ATOM    661  CG1 VAL A  37      70.817  89.352 137.122  1.00  0.00           C
ATOM    665  CG2 VAL A  37      72.397  91.172 136.982  1.00  0.00           C
ATOM    669  C   VAL A  37      74.327  89.512 135.242  1.00  0.00           C
ATOM    670  O   VAL A  37      74.607  89.382 134.052  1.00  0.00           O
ATOM    671  N   PRO A  38      75.257  90.121 135.962  1.00  0.00           N
ATOM    672  CD  PRO A  38      75.637  89.772 137.332  1.00  0.00           C
ATOM    675  CA  PRO A  38      75.927  91.352 135.532  1.00  0.00           C
ATOM    677  CB  PRO A  38      77.228  91.291 136.302  1.00  0.00           C
ATOM    680  CG  PRO A  38      76.838  90.672 137.642  1.00  0.00           C
ATOM    683  C   PRO A  38      76.176  91.742 134.072  1.00  0.00           C
ATOM    684  O   PRO A  38      76.997  91.132 133.382  1.00  0.00           O
ATOM    685  N   TYR A  39      75.548  92.852 133.622  1.00  0.00           N
ATOM    687  CA  TYR A  39      75.838  93.502 132.362  1.00  0.00           C
ATOM    689  CB  TYR A  39      74.808  94.632 132.112  1.00  0.00           C
ATOM    692  CG  TYR A  39      75.048  95.401 130.852  1.00  0.00           C
ATOM    693  CD1 TYR A  39      74.757  94.822 129.612  1.00  0.00           C
ATOM    695  CE1 TYR A  39      75.036  95.522 128.432  1.00  0.00           C
ATOM    697  CZ  TYR A  39      75.598  96.802 128.482  1.00  0.00           C
ATOM    698  OH  TYR A  39      76.007  97.471 127.322  1.00  0.00           O
ATOM    700  CD2 TYR A  39      75.577  96.702 130.902  1.00  0.00           C
ATOM    702  CE2 TYR A  39      75.878  97.392 129.722  1.00  0.00           C
ATOM    704  C   TYR A  39      77.278  94.001 132.242  1.00  0.00           C
ATOM    705  O   TYR A  39      77.956  93.791 131.242  1.00  0.00           O
ATOM    706  N   GLU A  40      77.777  94.612 133.332  1.00  0.00           N
ATOM    708  CA  GLU A  40      79.198  94.882 133.492  1.00  0.00           C
ATOM    710  CB  GLU A  40      79.588  96.322 133.032  1.00  0.00           C
ATOM    713  CG  GLU A  40      81.096  96.691 133.062  1.00  0.00           C
ATOM    716  CD  GLU A  40      81.398  98.072 132.462  1.00  0.00           C
ATOM    717  OE1 GLU A  40      80.428  98.861 132.272  1.00  0.00           O
ATOM    718  OE2 GLU A  40      82.578  98.422 132.192  1.00  0.00           O
ATOM    719  C   GLU A  40      79.478  94.691 134.972  1.00  0.00           C
ATOM    720  O   GLU A  40      78.637  95.012 135.812  1.00  0.00           O
ATOM    721  N   VAL A  41      80.658  94.132 135.282  1.00  0.00           N
ATOM    723  CA  VAL A  41      81.277  94.232 136.582  1.00  0.00           C
ATOM    725  CB  VAL A  41      81.438  92.952 137.412  1.00  0.00           C
ATOM    727  CG1 VAL A  41      80.068  92.432 137.832  1.00  0.00           C
ATOM    731  CG2 VAL A  41      82.188  91.862 136.622  1.00  0.00           C
ATOM    735  C   VAL A  41      82.667  94.782 136.382  1.00  0.00           C
ATOM    736  O   VAL A  41      83.348  94.502 135.392  1.00  0.00           O
ATOM    737  N   ALA A  42      83.128  95.511 137.412  1.00  0.00           N
ATOM    739  CA  ALA A  42      84.528  95.681 137.652  1.00  0.00           C
ATOM    741  CB  ALA A  42      85.048  97.062 137.212  1.00  0.00           C
ATOM    745  C   ALA A  42      84.757  95.532 139.132  1.00  0.00           C
ATOM    746  O   ALA A  42      84.057  96.122 139.962  1.00  0.00           O
ATOM    747  N   GLU A  43      85.768  94.722 139.502  1.00  0.00           N
ATOM    749  CA  GLU A  43      86.246  94.602 140.852  1.00  0.00           C
ATOM    751  CB  GLU A  43      87.066  93.292 140.982  1.00  0.00           C
ATOM    754  CG  GLU A  43      86.237  92.012 140.692  1.00  0.00           C
ATOM    757  CD  GLU A  43      87.058  90.731 140.752  1.00  0.00           C
ATOM    758  OE1 GLU A  43      88.217  90.772 141.232  1.00  0.00           O
ATOM    759  OE2 GLU A  43      86.548  89.682 140.282  1.00  0.00           O
ATOM    760  C   GLU A  43      87.118  95.801 141.182  1.00  0.00           C
ATOM    761  O   GLU A  43      88.128  96.062 140.522  1.00  0.00           O
ATOM    762  N   ILE A  44      86.738  96.602 142.202  1.00  0.00           N
ATOM    764  CA  ILE A  44      87.457  97.801 142.562  1.00  0.00           C
ATOM    766  CB  ILE A  44      86.548  98.892 143.112  1.00  0.00           C
ATOM    768  CG2 ILE A  44      87.367 100.172 143.422  1.00  0.00           C
ATOM    772  CG1 ILE A  44      85.397  99.151 142.102  1.00  0.00           C
ATOM    775  CD  ILE A  44      84.337 100.132 142.572  1.00  0.00           C
ATOM    779  C   ILE A  44      88.507  97.401 143.562  1.00  0.00           C
ATOM    780  O   ILE A  44      88.217  96.852 144.622  1.00  0.00           O
ATOM    781  N   ARG A  45      89.788  97.621 143.232  1.00  0.00           N
ATOM    783  CA  ARG A  45      90.898  97.161 144.042  1.00  0.00           C
ATOM    785  CB  ARG A  45      91.688  96.022 143.342  1.00  0.00           C
ATOM    788  CG  ARG A  45      90.947  94.682 143.482  1.00  0.00           C
ATOM    791  CD  ARG A  45      91.507  93.511 142.662  1.00  0.00           C
ATOM    794  NE  ARG A  45      91.038  93.672 141.242  1.00  0.00           N
ATOM    796  CZ  ARG A  45      90.728  92.661 140.442  1.00  0.00           C
ATOM    797  NH1 ARG A  45      90.758  91.431 140.862  1.00  0.00           N
ATOM    800  NH2 ARG A  45      90.378  92.832 139.202  1.00  0.00           N
ATOM    803  C   ARG A  45      91.777  98.332 144.442  1.00  0.00           C
ATOM    804  O   ARG A  45      92.127  99.121 143.562  1.00  0.00           O
ATOM    805  N   PRO A  46      92.148  98.532 145.712  1.00  0.00           N
ATOM    806  CD  PRO A  46      91.838  97.602 146.802  1.00  0.00           C
ATOM    809  CA  PRO A  46      93.138  99.522 146.152  1.00  0.00           C
ATOM    811  CB  PRO A  46      93.447  99.151 147.612  1.00  0.00           C
ATOM    814  CG  PRO A  46      92.227  98.352 148.072  1.00  0.00           C
ATOM    817  C   PRO A  46      94.397  99.642 145.302  1.00  0.00           C
ATOM    818  O   PRO A  46      95.036  98.642 144.972  1.00  0.00           O
ATOM    819  N   GLN A  47      94.788 100.882 144.932  1.00  0.00           N
ATOM    821  CA  GLN A  47      96.017 101.132 144.202  1.00  0.00           C
ATOM    823  CB  GLN A  47      95.747 102.082 143.002  1.00  0.00           C
ATOM    826  CG  GLN A  47      94.827 101.532 141.882  1.00  0.00           C
ATOM    829  CD  GLN A  47      95.317 100.231 141.232  1.00  0.00           C
ATOM    830  OE1 GLN A  47      96.167 100.202 140.332  1.00  0.00           O
ATOM    831  NE2 GLN A  47      94.757  99.092 141.712  1.00  0.00           N
ATOM    834  C   GLN A  47      97.087 101.732 145.122  1.00  0.00           C
ATOM    835  O   GLN A  47      98.208 102.002 144.702  1.00  0.00           O
ATOM    836  N   VAL A  48      96.757 101.942 146.412  1.00  0.00           N
ATOM    838  CA  VAL A  48      97.658 102.452 147.422  1.00  0.00           C
ATOM    840  CB  VAL A  48      97.346 103.882 147.862  1.00  0.00           C
ATOM    842  CG1 VAL A  48      98.138 104.302 149.122  1.00  0.00           C
ATOM    846  CG2 VAL A  48      97.708 104.831 146.702  1.00  0.00           C
ATOM    850  C   VAL A  48      97.588 101.511 148.602  1.00  0.00           C
ATOM    851  O   VAL A  48      96.497 101.072 148.982  1.00  0.00           O
ATOM    852  N   GLY A  49      98.747 101.142 149.182  1.00  0.00           N
ATOM    854  CA  GLY A  49      98.807 100.482 150.482  1.00  0.00           C
ATOM    857  C   GLY A  49      98.828 101.511 151.572  1.00  0.00           C
ATOM    858  O   GLY A  49      99.627 102.442 151.542  1.00  0.00           O
ATOM    859  N   GLY A  50      97.928 101.411 152.562  1.00  0.00           N
ATOM    861  CA  GLY A  50      97.627 102.572 153.372  1.00  0.00           C
ATOM    864  C   GLY A  50      96.418 102.312 154.192  1.00  0.00           C
ATOM    865  O   GLY A  50      95.747 101.291 154.032  1.00  0.00           O
ATOM    866  N   ILE A  51      96.147 103.222 155.142  1.00  0.00           N
ATOM    868  CA  ILE A  51      95.078 103.062 156.092  1.00  0.00           C
ATOM    870  CB  ILE A  51      95.438 103.592 157.482  1.00  0.00           C
ATOM    872  CG2 ILE A  51      94.257 103.362 158.452  1.00  0.00           C
ATOM    876  CG1 ILE A  51      96.728 102.912 157.992  1.00  0.00           C
ATOM    879  CD  ILE A  51      97.308 103.592 159.242  1.00  0.00           C
ATOM    883  C   ILE A  51      93.877 103.782 155.572  1.00  0.00           C
ATOM    884  O   ILE A  51      93.938 104.962 155.222  1.00  0.00           O
ATOM    885  N   ILE A  52      92.728 103.092 155.472  1.00  0.00           N
ATOM    887  CA  ILE A  52      91.497 103.712 155.042  1.00  0.00           C
ATOM    889  CB  ILE A  52      90.387 102.742 154.632  1.00  0.00           C
ATOM    891  CG2 ILE A  52      89.057 103.502 154.432  1.00  0.00           C
ATOM    895  CG1 ILE A  52      90.667 102.012 153.302  1.00  0.00           C
ATOM    898  CD  ILE A  52      91.897 101.122 153.262  1.00  0.00           C
ATOM    902  C   ILE A  52      90.977 104.731 156.052  1.00  0.00           C
ATOM    903  O   ILE A  52      90.798 104.452 157.242  1.00  0.00           O
ATOM    904  N   ILE A  53      90.687 105.941 155.542  1.00  0.00           N
ATOM    906  CA  ILE A  53      90.057 107.051 156.222  1.00  0.00           C
ATOM    908  CB  ILE A  53      90.758 108.371 155.882  1.00  0.00           C
ATOM    910  CG2 ILE A  53      90.397 109.472 156.912  1.00  0.00           C
ATOM    914  CG1 ILE A  53      92.288 108.192 155.842  1.00  0.00           C
ATOM    917  CD  ILE A  53      92.838 107.621 157.142  1.00  0.00           C
ATOM    921  C   ILE A  53      88.588 107.032 155.852  1.00  0.00           C
ATOM    922  O   ILE A  53      87.917 106.011 155.912  1.00  0.00           O
ATOM    923  N   LYS A  54      87.978 108.161 155.462  1.00  0.00           N
ATOM    925  CA  LYS A  54      86.538 108.272 155.412  1.00  0.00           C
ATOM    927  CB  LYS A  54      86.147 109.731 155.742  1.00  0.00           C
ATOM    930  CG  LYS A  54      84.648 110.062 155.702  1.00  0.00           C
ATOM    933  CD  LYS A  54      84.178 110.632 154.362  1.00  0.00           C
ATOM    936  CE  LYS A  54      82.728 111.112 154.392  1.00  0.00           C
ATOM    939  NZ  LYS A  54      82.216 111.332 153.022  1.00  0.00           N
ATOM    943  C   LYS A  54      85.948 107.742 154.112  1.00  0.00           C
ATOM    944  O   LYS A  54      86.356 108.132 153.012  1.00  0.00           O
ATOM    945  N   ARG A  55      84.978 106.791 154.192  1.00  0.00           N
ATOM    947  CA  ARG A  55      84.188 106.322 153.062  1.00  0.00           C
ATOM    949  CB  ARG A  55      83.387 105.052 153.472  1.00  0.00           C
ATOM    952  CG  ARG A  55      82.667 104.322 152.312  1.00  0.00           C
ATOM    955  CD  ARG A  55      82.008 102.982 152.692  1.00  0.00           C
ATOM    958  NE  ARG A  55      80.908 103.321 153.632  1.00  0.00           N
ATOM    960  CZ  ARG A  55      80.966 103.252 154.952  1.00  0.00           C
ATOM    961  NH1 ARG A  55      81.857 102.582 155.642  1.00  0.00           N
ATOM    964  NH2 ARG A  55      80.098 103.962 155.652  1.00  0.00           N
ATOM    967  C   ARG A  55      83.228 107.362 152.492  1.00  0.00           C
ATOM    968  O   ARG A  55      82.597 108.142 153.212  1.00  0.00           O
ATOM    969  N   ASN A  56      83.068 107.392 151.152  1.00  0.00           N
ATOM    971  CA  ASN A  56      82.346 108.411 150.422  1.00  0.00           C
ATOM    973  CB  ASN A  56      83.298 109.042 149.372  1.00  0.00           C
ATOM    976  CG  ASN A  56      84.307 109.882 150.122  1.00  0.00           C
ATOM    977  OD1 ASN A  56      83.926 110.602 151.052  1.00  0.00           O
ATOM    978  ND2 ASN A  56      85.607 109.792 149.782  1.00  0.00           N
ATOM    981  C   ASN A  56      81.067 107.912 149.772  1.00  0.00           C
ATOM    982  O   ASN A  56      80.397 108.651 149.052  1.00  0.00           O
ATOM    983  N   PHE A  57      80.628 106.682 150.062  1.00  0.00           N
ATOM    985  CA  PHE A  57      79.427 106.142 149.452  1.00  0.00           C
ATOM    987  CB  PHE A  57      79.698 105.382 148.112  1.00  0.00           C
ATOM    990  CG  PHE A  57      80.498 104.102 148.292  1.00  0.00           C
ATOM    991  CD1 PHE A  57      81.848 104.172 148.652  1.00  0.00           C
ATOM    993  CE1 PHE A  57      82.597 103.011 148.862  1.00  0.00           C
ATOM    995  CZ  PHE A  57      81.997 101.752 148.702  1.00  0.00           C
ATOM    997  CD2 PHE A  57      79.926 102.842 148.082  1.00  0.00           C
ATOM    999  CE2 PHE A  57      80.658 101.662 148.312  1.00  0.00           C
ATOM   1001  C   PHE A  57      78.688 105.272 150.452  1.00  0.00           C
ATOM   1002  O   PHE A  57      79.147 105.012 151.572  1.00  0.00           O
ATOM   1003  N   ILE A  58      77.487 104.822 150.052  1.00  0.00           N
ATOM   1005  CA  ILE A  58      76.728 103.822 150.772  1.00  0.00           C
ATOM   1007  CB  ILE A  58      75.298 104.252 151.092  1.00  0.00           C
ATOM   1009  CG2 ILE A  58      75.397 105.532 151.942  1.00  0.00           C
ATOM   1013  CG1 ILE A  58      74.418 104.452 149.832  1.00  0.00           C
ATOM   1016  CD  ILE A  58      73.066 105.132 150.092  1.00  0.00           C
ATOM   1020  C   ILE A  58      76.676 102.582 149.942  1.00  0.00           C
ATOM   1021  O   ILE A  58      76.738 102.621 148.712  1.00  0.00           O
ATOM   1022  N   GLU A  59      76.577 101.402 150.572  1.00  0.00           N
ATOM   1024  CA  GLU A  59      76.356 100.172 149.842  1.00  0.00           C
ATOM   1026  CB  GLU A  59      76.387  98.942 150.752  1.00  0.00           C
ATOM   1029  CG  GLU A  59      77.698  98.721 151.532  1.00  0.00           C
ATOM   1032  CD  GLU A  59      77.588  97.432 152.332  1.00  0.00           C
ATOM   1033  OE1 GLU A  59      76.448  97.012 152.672  1.00  0.00           O
ATOM   1034  OE2 GLU A  59      78.647  96.772 152.542  1.00  0.00           O
ATOM   1035  C   GLU A  59      75.018 100.152 149.122  1.00  0.00           C
ATOM   1036  O   GLU A  59      73.996 100.612 149.652  1.00  0.00           O
ATOM   1037  N   GLY A  60      74.996  99.582 147.902  1.00  0.00           N
ATOM   1039  CA  GLY A  60      73.757  99.411 147.142  1.00  0.00           C
ATOM   1042  C   GLY A  60      73.317 100.612 146.352  1.00  0.00           C
ATOM   1043  O   GLY A  60      72.286 100.532 145.692  1.00  0.00           O
ATOM   1044  N   ASP A  61      74.088 101.722 146.372  1.00  0.00           N
ATOM   1046  CA  ASP A  61      73.746 102.932 145.652  1.00  0.00           C
ATOM   1048  CB  ASP A  61      74.027 104.212 146.512  1.00  0.00           C
ATOM   1051  CG  ASP A  61      73.528 105.532 145.912  1.00  0.00           C
ATOM   1052  OD1 ASP A  61      72.548 105.511 145.112  1.00  0.00           O
ATOM   1053  OD2 ASP A  61      74.058 106.602 146.322  1.00  0.00           O
ATOM   1054  C   ASP A  61      74.456 102.992 144.312  1.00  0.00           C
ATOM   1055  O   ASP A  61      75.438 102.292 144.062  1.00  0.00           O
ATOM   1056  N   LYS A  62      73.938 103.822 143.412  1.00  0.00           N
ATOM   1058  CA  LYS A  62      74.518 104.212 142.172  1.00  0.00           C
ATOM   1060  CB  LYS A  62      73.427 104.862 141.312  1.00  0.00           C
ATOM   1063  CG  LYS A  62      72.347 103.922 140.742  1.00  0.00           C
ATOM   1066  CD  LYS A  62      72.948 103.002 139.672  1.00  0.00           C
ATOM   1069  CE  LYS A  62      71.966 102.082 138.952  1.00  0.00           C
ATOM   1072  NZ  LYS A  62      72.757 101.122 138.162  1.00  0.00           N
ATOM   1076  C   LYS A  62      75.716 105.142 142.312  1.00  0.00           C
ATOM   1077  O   LYS A  62      75.688 106.241 142.862  1.00  0.00           O
ATOM   1078  N   VAL A  63      76.848 104.682 141.752  1.00  0.00           N
ATOM   1080  CA  VAL A  63      78.088 105.422 141.722  1.00  0.00           C
ATOM   1082  CB  VAL A  63      79.188 104.742 142.532  1.00  0.00           C
ATOM   1084  CG1 VAL A  63      78.798 104.782 144.032  1.00  0.00           C
ATOM   1088  CG2 VAL A  63      79.408 103.292 142.052  1.00  0.00           C
ATOM   1092  C   VAL A  63      78.497 105.612 140.272  1.00  0.00           C
ATOM   1093  O   VAL A  63      78.168 104.802 139.402  1.00  0.00           O
ATOM   1094  N   ASN A  64      79.198 106.712 139.952  1.00  0.00           N
ATOM   1096  CA  ASN A  64      79.527 107.071 138.592  1.00  0.00           C
ATOM   1098  CB  ASN A  64      78.938 108.411 138.102  1.00  0.00           C
ATOM   1101  CG  ASN A  64      77.418 108.382 138.042  1.00  0.00           C
ATOM   1102  OD1 ASN A  64      76.848 107.722 137.162  1.00  0.00           O
ATOM   1103  ND2 ASN A  64      76.768 109.162 138.922  1.00  0.00           N
ATOM   1106  C   ASN A  64      81.027 107.211 138.472  1.00  0.00           C
ATOM   1107  O   ASN A  64      81.748 107.211 139.472  1.00  0.00           O
ATOM   1108  N   GLN A  65      81.567 107.292 137.232  1.00  0.00           N
ATOM   1110  CA  GLN A  65      82.967 107.592 136.982  1.00  0.00           C
ATOM   1112  CB  GLN A  65      83.287 107.602 135.462  1.00  0.00           C
ATOM   1115  CG  GLN A  65      83.158 106.192 134.842  1.00  0.00           C
ATOM   1118  CD  GLN A  65      83.418 106.122 133.332  1.00  0.00           C
ATOM   1119  OE1 GLN A  65      83.887 107.062 132.692  1.00  0.00           O
ATOM   1120  NE2 GLN A  65      83.057 104.971 132.712  1.00  0.00           N
ATOM   1123  C   GLN A  65      83.378 108.871 137.692  1.00  0.00           C
ATOM   1124  O   GLN A  65      82.606 109.831 137.722  1.00  0.00           O
ATOM   1125  N   GLY A  66      84.528 108.861 138.392  1.00  0.00           N
ATOM   1127  CA  GLY A  66      84.987 110.012 139.172  1.00  0.00           C
ATOM   1130  C   GLY A  66      84.368 110.192 140.532  1.00  0.00           C
ATOM   1131  O   GLY A  66      84.738 111.112 141.262  1.00  0.00           O
ATOM   1132  N   ASP A  67      83.408 109.331 140.932  1.00  0.00           N
ATOM   1134  CA  ASP A  67      82.817 109.382 142.262  1.00  0.00           C
ATOM   1136  CB  ASP A  67      81.398 108.712 142.252  1.00  0.00           C
ATOM   1139  CG  ASP A  67      80.507 109.132 143.412  1.00  0.00           C
ATOM   1140  OD1 ASP A  67      80.887 110.041 144.202  1.00  0.00           O
ATOM   1141  OD2 ASP A  67      79.368 108.601 143.492  1.00  0.00           O
ATOM   1142  C   ASP A  67      83.777 108.712 143.232  1.00  0.00           C
ATOM   1143  O   ASP A  67      84.118 107.532 143.082  1.00  0.00           O
ATOM   1144  N   SER A  68      84.277 109.462 144.232  1.00  0.00           N
ATOM   1146  CA  SER A  68      85.176 108.952 145.262  1.00  0.00           C
ATOM   1148  CB  SER A  68      85.816 110.082 146.122  1.00  0.00           C
ATOM   1151  OG  SER A  68      86.717 109.612 147.142  1.00  0.00           O
ATOM   1153  C   SER A  68      84.528 107.922 146.162  1.00  0.00           C
ATOM   1154  O   SER A  68      83.337 107.952 146.432  1.00  0.00           O
ATOM   1155  N   LEU A  69      85.317 106.962 146.642  1.00  0.00           N
ATOM   1157  CA  LEU A  69      84.827 105.842 147.392  1.00  0.00           C
ATOM   1159  CB  LEU A  69      85.247 104.532 146.692  1.00  0.00           C
ATOM   1162  CG  LEU A  69      84.677 104.401 145.262  1.00  0.00           C
ATOM   1164  CD1 LEU A  69      85.267 103.172 144.592  1.00  0.00           C
ATOM   1168  CD2 LEU A  69      83.138 104.382 145.282  1.00  0.00           C
ATOM   1172  C   LEU A  69      85.358 105.862 148.802  1.00  0.00           C
ATOM   1173  O   LEU A  69      84.637 105.622 149.762  1.00  0.00           O
ATOM   1174  N   TYR A  70      86.647 106.182 148.962  1.00  0.00           N
ATOM   1176  CA  TYR A  70      87.277 106.312 150.252  1.00  0.00           C
ATOM   1178  CB  TYR A  70      87.868 105.012 150.872  1.00  0.00           C
ATOM   1181  CG  TYR A  70      86.897 103.871 150.952  1.00  0.00           C
ATOM   1182  CD1 TYR A  70      86.298 103.502 152.162  1.00  0.00           C
ATOM   1184  CE1 TYR A  70      85.488 102.362 152.242  1.00  0.00           C
ATOM   1186  CZ  TYR A  70      85.247 101.592 151.102  1.00  0.00           C
ATOM   1187  OH  TYR A  70      84.458 100.422 151.162  1.00  0.00           O
ATOM   1189  CD2 TYR A  70      86.657 103.081 149.812  1.00  0.00           C
ATOM   1191  CE2 TYR A  70      85.816 101.962 149.882  1.00  0.00           C
ATOM   1193  C   TYR A  70      88.438 107.242 150.022  1.00  0.00           C
ATOM   1194  O   TYR A  70      88.847 107.512 148.892  1.00  0.00           O
ATOM   1195  N   GLN A  71      89.038 107.702 151.122  1.00  0.00           N
ATOM   1197  CA  GLN A  71      90.317 108.362 151.102  1.00  0.00           C
ATOM   1199  CB  GLN A  71      90.176 109.742 151.772  1.00  0.00           C
ATOM   1202  CG  GLN A  71      91.426 110.642 151.782  1.00  0.00           C
ATOM   1205  CD  GLN A  71      91.738 111.192 150.392  1.00  0.00           C
ATOM   1206  OE1 GLN A  71      90.908 111.911 149.822  1.00  0.00           O
ATOM   1207  NE2 GLN A  71      92.948 110.911 149.852  1.00  0.00           N
ATOM   1210  C   GLN A  71      91.258 107.481 151.902  1.00  0.00           C
ATOM   1211  O   GLN A  71      90.898 106.981 152.962  1.00  0.00           O
ATOM   1212  N   ILE A  72      92.478 107.282 151.402  1.00  0.00           N
ATOM   1214  CA  ILE A  72      93.617 106.782 152.142  1.00  0.00           C
ATOM   1216  CB  ILE A  72      94.447 105.832 151.272  1.00  0.00           C
ATOM   1218  CG2 ILE A  72      95.816 105.552 151.902  1.00  0.00           C
ATOM   1222  CG1 ILE A  72      93.707 104.481 151.052  1.00  0.00           C
ATOM   1225  CD  ILE A  72      92.717 104.492 149.872  1.00  0.00           C
ATOM   1229  C   ILE A  72      94.368 108.032 152.562  1.00  0.00           C
ATOM   1230  O   ILE A  72      94.426 108.972 151.772  1.00  0.00           O
ATOM   1231  N   ASP A  73      94.887 108.112 153.832  1.00  0.00           N
ATOM   1233  CA  ASP A  73      95.417 109.352 154.402  1.00  0.00           C
ATOM   1235  CB  ASP A  73      96.017 109.172 155.842  1.00  0.00           C
ATOM   1238  CG  ASP A  73      96.338 110.462 156.592  1.00  0.00           C
ATOM   1239  OD1 ASP A  73      96.088 111.571 156.062  1.00  0.00           O
ATOM   1240  OD2 ASP A  73      96.797 110.382 157.752  1.00  0.00           O
ATOM   1241  C   ASP A  73      96.467 110.012 153.512  1.00  0.00           C
ATOM   1242  O   ASP A  73      97.487 109.372 153.222  1.00  0.00           O
ATOM   1243  N   PRO A  74      96.286 111.231 153.012  1.00  0.00           N
ATOM   1244  CD  PRO A  74      95.057 112.012 153.082  1.00  0.00           C
ATOM   1247  CA  PRO A  74      97.277 111.822 152.132  1.00  0.00           C
ATOM   1249  CB  PRO A  74      96.478 112.901 151.382  1.00  0.00           C
ATOM   1252  CG  PRO A  74      95.387 113.321 152.372  1.00  0.00           C
ATOM   1255  C   PRO A  74      98.427 112.401 152.932  1.00  0.00           C
ATOM   1256  O   PRO A  74      99.378 112.842 152.302  1.00  0.00           O
ATOM   1257  N   ALA A  75      98.398 112.432 154.282  1.00  0.00           N
ATOM   1259  CA  ALA A  75      99.447 113.002 155.122  1.00  0.00           C
ATOM   1261  CB  ALA A  75      99.017 112.882 156.602  1.00  0.00           C
ATOM   1265  C   ALA A  75     100.868 112.442 154.932  1.00  0.00           C
ATOM   1266  O   ALA A  75     101.797 113.242 154.782  1.00  0.00           O
ATOM   1267  N   PRO A  76     101.137 111.132 154.832  1.00  0.00           N
ATOM   1268  CD  PRO A  76     100.277 110.062 155.352  1.00  0.00           C
ATOM   1271  CA  PRO A  76     102.497 110.661 154.562  1.00  0.00           C
ATOM   1273  CB  PRO A  76     102.448 109.151 154.892  1.00  0.00           C
ATOM   1276  CG  PRO A  76     100.956 108.782 154.882  1.00  0.00           C
ATOM   1279  C   PRO A  76     102.897 110.911 153.132  1.00  0.00           C
ATOM   1280  O   PRO A  76     104.036 111.291 152.902  1.00  0.00           O
ATOM   1281  N   LEU A  77     101.967 110.681 152.182  1.00  0.00           N
ATOM   1283  CA  LEU A  77     102.137 110.932 150.762  1.00  0.00           C
ATOM   1285  CB  LEU A  77     100.877 110.472 149.992  1.00  0.00           C
ATOM   1288  CG  LEU A  77     100.527 108.981 150.162  1.00  0.00           C
ATOM   1290  CD1 LEU A  77      99.238 108.632 149.412  1.00  0.00           C
ATOM   1294  CD2 LEU A  77     101.688 108.092 149.692  1.00  0.00           C
ATOM   1298  C   LEU A  77     102.397 112.392 150.422  1.00  0.00           C
ATOM   1299  O   LEU A  77     103.268 112.702 149.612  1.00  0.00           O
ATOM   1300  N   GLN A  78     101.678 113.332 151.052  1.00  0.00           N
ATOM   1302  CA  GLN A  78     101.857 114.761 150.942  1.00  0.00           C
ATOM   1304  CB  GLN A  78     100.798 115.532 151.752  1.00  0.00           C
ATOM   1307  CG  GLN A  78     100.787 117.071 151.512  1.00  0.00           C
ATOM   1310  CD  GLN A  78     100.527 117.462 150.052  1.00  0.00           C
ATOM   1311  OE1 GLN A  78     101.258 118.222 149.412  1.00  0.00           O
ATOM   1312  NE2 GLN A  78      99.397 116.942 149.512  1.00  0.00           N
ATOM   1315  C   GLN A  78     103.217 115.242 151.402  1.00  0.00           C
ATOM   1316  O   GLN A  78     103.818 116.101 150.762  1.00  0.00           O
ATOM   1317  N   ALA A  79     103.747 114.672 152.512  1.00  0.00           N
ATOM   1319  CA  ALA A  79     105.098 114.942 152.982  1.00  0.00           C
ATOM   1321  CB  ALA A  79     105.387 114.162 154.282  1.00  0.00           C
ATOM   1325  C   ALA A  79     106.147 114.562 151.942  1.00  0.00           C
ATOM   1326  O   ALA A  79     107.048 115.342 151.622  1.00  0.00           O
ATOM   1327  N   GLU A  80     106.007 113.371 151.332  1.00  0.00           N
ATOM   1329  CA  GLU A  80     106.748 112.972 150.152  1.00  0.00           C
ATOM   1331  CB  GLU A  80     106.398 111.501 149.822  1.00  0.00           C
ATOM   1334  CG  GLU A  80     106.777 110.532 150.972  1.00  0.00           C
ATOM   1337  CD  GLU A  80     106.268 109.112 150.762  1.00  0.00           C
ATOM   1338  OE1 GLU A  80     105.478 108.842 149.822  1.00  0.00           O
ATOM   1339  OE2 GLU A  80     106.738 108.202 151.502  1.00  0.00           O
ATOM   1340  C   GLU A  80     106.536 113.871 148.922  1.00  0.00           C
ATOM   1341  O   GLU A  80     107.508 114.242 148.262  1.00  0.00           O
ATOM   1342  N   LEU A  81     105.277 114.252 148.622  1.00  0.00           N
ATOM   1344  CA  LEU A  81     104.857 115.121 147.522  1.00  0.00           C
ATOM   1346  CB  LEU A  81     103.298 115.282 147.592  1.00  0.00           C
ATOM   1349  CG  LEU A  81     102.527 115.581 146.292  1.00  0.00           C
ATOM   1351  CD1 LEU A  81     102.738 116.981 145.712  1.00  0.00           C
ATOM   1355  CD2 LEU A  81     102.777 114.522 145.232  1.00  0.00           C
ATOM   1359  C   LEU A  81     105.478 116.501 147.582  1.00  0.00           C
ATOM   1360  O   LEU A  81     106.088 116.972 146.622  1.00  0.00           O
ATOM   1361  N   ASN A  82     105.397 117.161 148.752  1.00  0.00           N
ATOM   1363  CA  ASN A  82     105.988 118.472 148.972  1.00  0.00           C
ATOM   1365  CB  ASN A  82     105.257 119.252 150.132  1.00  0.00           C
ATOM   1368  CG  ASN A  82     105.798 119.102 151.552  1.00  0.00           C
ATOM   1369  OD1 ASN A  82     105.208 118.441 152.422  1.00  0.00           O
ATOM   1370  ND2 ASN A  82     106.917 119.782 151.852  1.00  0.00           N
ATOM   1373  C   ASN A  82     107.497 118.371 149.112  1.00  0.00           C
ATOM   1374  O   ASN A  82     108.237 119.272 148.742  1.00  0.00           O
ATOM   1375  N   SER A  83     108.047 117.231 149.552  1.00  0.00           N
ATOM   1377  CA  SER A  83     109.487 117.051 149.492  1.00  0.00           C
ATOM   1379  CB  SER A  83     109.966 115.902 150.402  1.00  0.00           C
ATOM   1382  OG  SER A  83     111.348 116.072 150.742  1.00  0.00           O
ATOM   1384  C   SER A  83     109.987 116.911 148.052  1.00  0.00           C
ATOM   1385  O   SER A  83     111.048 117.401 147.702  1.00  0.00           O
ATOM   1386  N   ALA A  84     109.188 116.272 147.152  1.00  0.00           N
ATOM   1388  CA  ALA A  84     109.378 116.252 145.712  1.00  0.00           C
ATOM   1390  CB  ALA A  84     108.438 115.222 145.052  1.00  0.00           C
ATOM   1394  C   ALA A  84     109.286 117.611 145.022  1.00  0.00           C
ATOM   1395  O   ALA A  84     110.106 117.941 144.172  1.00  0.00           O
ATOM   1396  N   LYS A  85     108.337 118.472 145.442  1.00  0.00           N
ATOM   1398  CA  LYS A  85     108.307 119.872 145.052  1.00  0.00           C
ATOM   1400  CB  LYS A  85     107.177 120.661 145.772  1.00  0.00           C
ATOM   1403  CG  LYS A  85     105.747 120.172 145.532  1.00  0.00           C
ATOM   1406  CD  LYS A  85     104.747 120.941 146.422  1.00  0.00           C
ATOM   1409  CE  LYS A  85     103.477 120.152 146.712  1.00  0.00           C
ATOM   1412  NZ  LYS A  85     102.536 120.941 147.522  1.00  0.00           N
ATOM   1416  C   LYS A  85     109.598 120.592 145.422  1.00  0.00           C
ATOM   1417  O   LYS A  85     110.197 121.282 144.602  1.00  0.00           O
ATOM   1418  N   GLY A  86     110.078 120.412 146.662  1.00  0.00           N
ATOM   1420  CA  GLY A  86     111.338 120.981 147.132  1.00  0.00           C
ATOM   1423  C   GLY A  86     112.568 120.432 146.452  1.00  0.00           C
ATOM   1424  O   GLY A  86     113.507 121.151 146.172  1.00  0.00           O
ATOM   1425  N   SER A  87     112.606 119.112 146.162  1.00  0.00           N
ATOM   1427  CA  SER A  87     113.707 118.532 145.412  1.00  0.00           C
ATOM   1429  CB  SER A  87     113.877 116.981 145.552  1.00  0.00           C
ATOM   1432  OG  SER A  87     112.757 116.221 145.112  1.00  0.00           O
ATOM   1434  C   SER A  87     113.737 118.972 143.952  1.00  0.00           C
ATOM   1435  O   SER A  87     114.817 119.191 143.402  1.00  0.00           O
ATOM   1436  N   LEU A  88     112.557 119.172 143.322  1.00  0.00           N
ATOM   1438  CA  LEU A  88     112.408 119.851 142.042  1.00  0.00           C
ATOM   1440  CB  LEU A  88     110.956 119.711 141.512  1.00  0.00           C
ATOM   1443  CG  LEU A  88     110.717 120.242 140.082  1.00  0.00           C
ATOM   1445  CD1 LEU A  88     111.577 119.542 139.022  1.00  0.00           C
ATOM   1449  CD2 LEU A  88     109.238 120.082 139.752  1.00  0.00           C
ATOM   1453  C   LEU A  88     112.838 121.302 142.042  1.00  0.00           C
ATOM   1454  O   LEU A  88     113.517 121.742 141.122  1.00  0.00           O
ATOM   1455  N   ALA A  89     112.497 122.092 143.072  1.00  0.00           N
ATOM   1457  CA  ALA A  89     112.978 123.461 143.242  1.00  0.00           C
ATOM   1459  CB  ALA A  89     112.308 124.082 144.492  1.00  0.00           C
ATOM   1463  C   ALA A  89     114.508 123.592 143.322  1.00  0.00           C
ATOM   1464  O   ALA A  89     115.106 124.452 142.672  1.00  0.00           O
ATOM   1465  N   LYS A  90     115.168 122.692 144.082  1.00  0.00           N
ATOM   1467  CA  LYS A  90     116.607 122.462 144.062  1.00  0.00           C
ATOM   1469  CB  LYS A  90     117.018 121.392 145.112  1.00  0.00           C
ATOM   1472  CG  LYS A  90     116.678 121.772 146.562  1.00  0.00           C
ATOM   1475  CD  LYS A  90     116.897 120.602 147.532  1.00  0.00           C
ATOM   1478  CE  LYS A  90     116.348 120.902 148.932  1.00  0.00           C
ATOM   1481  NZ  LYS A  90     116.507 119.772 149.882  1.00  0.00           N
ATOM   1485  C   LYS A  90     117.188 121.981 142.732  1.00  0.00           C
ATOM   1486  O   LYS A  90     118.268 122.372 142.292  1.00  0.00           O
ATOM   1487  N   ALA A  91     116.497 121.062 142.022  1.00  0.00           N
ATOM   1489  CA  ALA A  91     116.847 120.702 140.662  1.00  0.00           C
ATOM   1491  CB  ALA A  91     115.988 119.532 140.152  1.00  0.00           C
ATOM   1495  C   ALA A  91     116.757 121.872 139.692  1.00  0.00           C
ATOM   1496  O   ALA A  91     117.627 122.082 138.852  1.00  0.00           O
ATOM   1497  N   LEU A  92     115.687 122.672 139.802  1.00  0.00           N
ATOM   1499  CA  LEU A  92     115.467 123.892 139.062  1.00  0.00           C
ATOM   1501  CB  LEU A  92     114.058 124.431 139.402  1.00  0.00           C
ATOM   1504  CG  LEU A  92     113.467 125.522 138.482  1.00  0.00           C
ATOM   1506  CD1 LEU A  92     114.058 126.931 138.652  1.00  0.00           C
ATOM   1510  CD2 LEU A  92     113.527 125.082 137.012  1.00  0.00           C
ATOM   1514  C   LEU A  92     116.517 124.962 139.312  1.00  0.00           C
ATOM   1515  O   LEU A  92     117.098 125.492 138.362  1.00  0.00           O
ATOM   1516  N   SER A  93     116.838 125.292 140.572  1.00  0.00           N
ATOM   1518  CA  SER A  93     117.838 126.302 140.902  1.00  0.00           C
ATOM   1520  CB  SER A  93     117.857 126.641 142.412  1.00  0.00           C
ATOM   1523  OG  SER A  93     118.298 125.541 143.212  1.00  0.00           O
ATOM   1525  C   SER A  93     119.238 125.961 140.392  1.00  0.00           C
ATOM   1526  O   SER A  93     119.897 126.782 139.762  1.00  0.00           O
ATOM   1527  N   THR A  94     119.688 124.711 140.582  1.00  0.00           N
ATOM   1529  CA  THR A  94     120.887 124.141 139.962  1.00  0.00           C
ATOM   1531  CB  THR A  94     121.088 122.712 140.412  1.00  0.00           C
ATOM   1533  OG1 THR A  94     121.277 122.692 141.812  1.00  0.00           O
ATOM   1535  CG2 THR A  94     122.338 122.071 139.792  1.00  0.00           C
ATOM   1539  C   THR A  94     120.868 124.132 138.452  1.00  0.00           C
ATOM   1540  O   THR A  94     121.827 124.551 137.792  1.00  0.00           O
ATOM   1541  N   ALA A  95     119.757 123.692 137.822  1.00  0.00           N
ATOM   1543  CA  ALA A  95     119.637 123.642 136.382  1.00  0.00           C
ATOM   1545  CB  ALA A  95     118.398 122.832 135.942  1.00  0.00           C
ATOM   1549  C   ALA A  95     119.618 125.012 135.752  1.00  0.00           C
ATOM   1550  O   ALA A  95     120.208 125.242 134.692  1.00  0.00           O
ATOM   1551  N   SER A  96     118.988 125.972 136.442  1.00  0.00           N
ATOM   1553  CA  SER A  96     119.036 127.382 136.102  1.00  0.00           C
ATOM   1555  CB  SER A  96     118.176 128.192 137.102  1.00  0.00           C
ATOM   1558  OG  SER A  96     117.917 129.522 136.672  1.00  0.00           O
ATOM   1560  C   SER A  96     120.457 127.912 136.132  1.00  0.00           C
ATOM   1561  O   SER A  96     120.918 128.441 135.122  1.00  0.00           O
ATOM   1562  N   ASN A  97     121.237 127.672 137.212  1.00  0.00           N
ATOM   1564  CA  ASN A  97     122.637 128.072 137.302  1.00  0.00           C
ATOM   1566  CB  ASN A  97     123.228 127.742 138.702  1.00  0.00           C
ATOM   1569  CG  ASN A  97     122.588 128.632 139.742  1.00  0.00           C
ATOM   1570  OD1 ASN A  97     122.066 129.711 139.452  1.00  0.00           O
ATOM   1571  ND2 ASN A  97     122.588 128.172 141.022  1.00  0.00           N
ATOM   1574  C   ASN A  97     123.538 127.442 136.242  1.00  0.00           C
ATOM   1575  O   ASN A  97     124.347 128.112 135.612  1.00  0.00           O
ATOM   1576  N   ALA A  98     123.368 126.122 135.982  1.00  0.00           N
ATOM   1578  CA  ALA A  98     124.027 125.391 134.922  1.00  0.00           C
ATOM   1580  CB  ALA A  98     123.548 123.931 134.952  1.00  0.00           C
ATOM   1584  C   ALA A  98     123.758 125.972 133.542  1.00  0.00           C
ATOM   1585  O   ALA A  98     124.658 126.132 132.712  1.00  0.00           O
ATOM   1586  N   ARG A  99     122.497 126.361 133.272  1.00  0.00           N
ATOM   1588  CA  ARG A  99     122.148 127.121 132.092  1.00  0.00           C
ATOM   1590  CB  ARG A  99     120.618 127.242 131.932  1.00  0.00           C
ATOM   1593  CG  ARG A  99     120.197 127.772 130.542  1.00  0.00           C
ATOM   1596  CD  ARG A  99     118.678 127.832 130.332  1.00  0.00           C
ATOM   1599  NE  ARG A  99     118.368 128.161 128.902  1.00  0.00           N
ATOM   1601  CZ  ARG A  99     118.497 127.342 127.862  1.00  0.00           C
ATOM   1602  NH1 ARG A  99     118.958 126.112 127.992  1.00  0.00           N
ATOM   1605  NH2 ARG A  99     118.107 127.782 126.692  1.00  0.00           N
ATOM   1608  C   ARG A  99     122.808 128.511 132.042  1.00  0.00           C
ATOM   1609  O   ARG A  99     123.287 128.922 130.982  1.00  0.00           O
ATOM   1610  N   ILE A 100     122.857 129.261 133.172  1.00  0.00           N
ATOM   1612  CA  ILE A 100     123.497 130.572 133.212  1.00  0.00           C
ATOM   1614  CB  ILE A 100     123.337 131.282 134.572  1.00  0.00           C
ATOM   1616  CG2 ILE A 100     124.128 132.612 134.632  1.00  0.00           C
ATOM   1620  CG1 ILE A 100     121.857 131.571 134.912  1.00  0.00           C
ATOM   1623  CD  ILE A 100     121.058 132.202 133.772  1.00  0.00           C
ATOM   1627  C   ILE A 100     124.966 130.532 132.852  1.00  0.00           C
ATOM   1628  O   ILE A 100     125.407 131.302 131.982  1.00  0.00           O
ATOM   1629  N   THR A 101     125.747 129.612 133.442  1.00  0.00           N
ATOM   1631  CA  THR A 101     127.158 129.442 133.072  1.00  0.00           C
ATOM   1633  CB  THR A 101     127.988 128.562 134.032  1.00  0.00           C
ATOM   1635  OG1 THR A 101     129.368 128.552 133.672  1.00  0.00           O
ATOM   1637  CG2 THR A 101     127.497 127.112 134.072  1.00  0.00           C
ATOM   1641  C   THR A 101     127.298 129.062 131.612  1.00  0.00           C
ATOM   1642  O   THR A 101     128.057 129.672 130.862  1.00  0.00           O
ATOM   1643  N   PHE A 102     126.426 128.142 131.112  1.00  0.00           N
ATOM   1645  CA  PHE A 102     126.418 127.692 129.742  1.00  0.00           C
ATOM   1647  CB  PHE A 102     125.368 126.562 129.592  1.00  0.00           C
ATOM   1650  CG  PHE A 102     125.298 125.981 128.212  1.00  0.00           C
ATOM   1651  CD1 PHE A 102     126.318 125.111 127.802  1.00  0.00           C
ATOM   1653  CE1 PHE A 102     126.318 124.592 126.502  1.00  0.00           C
ATOM   1655  CZ  PHE A 102     125.286 124.932 125.622  1.00  0.00           C
ATOM   1657  CD2 PHE A 102     124.248 126.291 127.332  1.00  0.00           C
ATOM   1659  CE2 PHE A 102     124.248 125.762 126.032  1.00  0.00           C
ATOM   1661  C   PHE A 102     126.188 128.832 128.742  1.00  0.00           C
ATOM   1662  O   PHE A 102     126.937 129.011 127.802  1.00  0.00           O
ATOM   1663  N   ASN A 103     125.158 129.682 128.972  1.00  0.00           N
ATOM   1665  CA  ASN A 103     124.928 130.871 128.172  1.00  0.00           C
ATOM   1667  CB  ASN A 103     123.577 131.562 128.532  1.00  0.00           C
ATOM   1670  CG  ASN A 103     122.357 130.692 128.242  1.00  0.00           C
ATOM   1671  OD1 ASN A 103     121.387 130.651 129.002  1.00  0.00           O
ATOM   1672  ND2 ASN A 103     122.378 129.932 127.122  1.00  0.00           N
ATOM   1675  C   ASN A 103     126.027 131.931 128.232  1.00  0.00           C
ATOM   1676  O   ASN A 103     126.368 132.521 127.212  1.00  0.00           O
ATOM   1677  N   ARG A 104     126.588 132.231 129.432  1.00  0.00           N
ATOM   1679  CA  ARG A 104     127.627 133.231 129.572  1.00  0.00           C
ATOM   1681  CB  ARG A 104     127.717 133.821 131.002  1.00  0.00           C
ATOM   1684  CG  ARG A 104     126.657 134.922 131.292  1.00  0.00           C
ATOM   1687  CD  ARG A 104     125.217 134.472 131.022  1.00  0.00           C
ATOM   1690  NE  ARG A 104     124.238 135.522 131.462  1.00  0.00           N
ATOM   1692  CZ  ARG A 104     122.938 135.272 131.562  1.00  0.00           C
ATOM   1693  NH1 ARG A 104     122.378 134.192 131.072  1.00  0.00           N
ATOM   1696  NH2 ARG A 104     122.127 136.092 132.212  1.00  0.00           N
ATOM   1699  C   ARG A 104     128.988 132.862 129.002  1.00  0.00           C
ATOM   1700  O   ARG A 104     129.637 133.681 128.362  1.00  0.00           O
ATOM   1701  N   GLN A 105     129.418 131.592 129.192  1.00  0.00           N
ATOM   1703  CA  GLN A 105     130.557 131.011 128.512  1.00  0.00           C
ATOM   1705  CB  GLN A 105     130.876 129.602 129.092  1.00  0.00           C
ATOM   1708  CG  GLN A 105     131.286 129.571 130.592  1.00  0.00           C
ATOM   1711  CD  GLN A 105     132.367 130.612 130.882  1.00  0.00           C
ATOM   1712  OE1 GLN A 105     133.497 130.472 130.412  1.00  0.00           O
ATOM   1713  NE2 GLN A 105     132.048 131.692 131.632  1.00  0.00           N
ATOM   1716  C   GLN A 105     130.367 130.952 127.002  1.00  0.00           C
ATOM   1717  O   GLN A 105     131.237 131.291 126.212  1.00  0.00           O
ATOM   1718  N   ALA A 106     129.157 130.572 126.532  1.00  0.00           N
ATOM   1720  CA  ALA A 106     128.857 130.412 125.122  1.00  0.00           C
ATOM   1722  CB  ALA A 106     127.397 129.981 124.942  1.00  0.00           C
ATOM   1726  C   ALA A 106     129.088 131.621 124.232  1.00  0.00           C
ATOM   1727  O   ALA A 106     129.577 131.502 123.112  1.00  0.00           O
ATOM   1728  N   SER A 107     128.766 132.832 124.712  1.00  0.00           N
ATOM   1730  CA  SER A 107     128.786 134.051 123.892  1.00  0.00           C
ATOM   1732  CB  SER A 107     128.007 135.172 124.632  1.00  0.00           C
ATOM   1735  OG  SER A 107     127.747 136.321 123.832  1.00  0.00           O
ATOM   1737  C   SER A 107     130.217 134.502 123.562  1.00  0.00           C
ATOM   1738  O   SER A 107     130.478 135.362 122.712  1.00  0.00           O
ATOM   1739  N   LEU A 108     131.206 133.922 124.252  1.00  0.00           N
ATOM   1741  CA  LEU A 108     132.566 134.412 124.232  1.00  0.00           C
ATOM   1743  CB  LEU A 108     132.878 134.882 125.672  1.00  0.00           C
ATOM   1746  CG  LEU A 108     132.016 136.082 126.142  1.00  0.00           C
ATOM   1748  CD1 LEU A 108     132.316 136.412 127.612  1.00  0.00           C
ATOM   1752  CD2 LEU A 108     132.198 137.322 125.262  1.00  0.00           C
ATOM   1756  C   LEU A 108     133.617 133.411 123.722  1.00  0.00           C
ATOM   1757  O   LEU A 108     134.827 133.681 123.792  1.00  0.00           O
ATOM   1758  N   LEU A 109     133.206 132.231 123.172  1.00  0.00           N
ATOM   1760  CA  LEU A 109     134.117 131.192 122.692  1.00  0.00           C
ATOM   1762  CB  LEU A 109     133.398 129.981 122.022  1.00  0.00           C
ATOM   1765  CG  LEU A 109     132.986 128.812 122.942  1.00  0.00           C
ATOM   1767  CD1 LEU A 109     134.176 127.982 123.402  1.00  0.00           C
ATOM   1771  CD2 LEU A 109     132.188 129.291 124.152  1.00  0.00           C
ATOM   1775  C   LEU A 109     135.127 131.651 121.662  1.00  0.00           C
ATOM   1776  O   LEU A 109     134.867 132.552 120.872  1.00  0.00           O
ATOM   1777  N   LYS A 110     136.307 130.991 121.622  1.00  0.00           N
ATOM   1779  CA  LYS A 110     137.338 131.162 120.612  1.00  0.00           C
ATOM   1781  CB  LYS A 110     136.947 130.752 119.162  1.00  0.00           C
ATOM   1784  CG  LYS A 110     136.077 131.722 118.332  1.00  0.00           C
ATOM   1787  CD  LYS A 110     136.088 131.461 116.812  1.00  0.00           C
ATOM   1790  CE  LYS A 110     137.456 131.271 116.152  1.00  0.00           C
ATOM   1793  NZ  LYS A 110     138.367 132.392 116.422  1.00  0.00           N
ATOM   1797  C   LYS A 110     138.018 132.521 120.652  1.00  0.00           C
ATOM   1798  O   LYS A 110     138.596 132.981 119.662  1.00  0.00           O
ATOM   1799  N   THR A 111     137.986 133.162 121.832  1.00  0.00           N
ATOM   1801  CA  THR A 111     138.577 134.472 122.032  1.00  0.00           C
ATOM   1803  CB  THR A 111     137.566 135.631 122.102  1.00  0.00           C
ATOM   1805  OG1 THR A 111     136.887 135.711 123.352  1.00  0.00           O
ATOM   1807  CG2 THR A 111     136.488 135.541 121.022  1.00  0.00           C
ATOM   1811  C   THR A 111     139.327 134.392 123.332  1.00  0.00           C
ATOM   1812  O   THR A 111     139.337 133.362 124.002  1.00  0.00           O
ATOM   1813  N   ASN A 112     139.978 135.502 123.722  1.00  0.00           N
ATOM   1815  CA  ASN A 112     140.658 135.621 125.002  1.00  0.00           C
ATOM   1817  CB  ASN A 112     141.438 136.961 125.142  1.00  0.00           C
ATOM   1820  CG  ASN A 112     142.378 137.161 123.962  1.00  0.00           C
ATOM   1821  OD1 ASN A 112     142.688 136.262 123.192  1.00  0.00           O
ATOM   1822  ND2 ASN A 112     142.838 138.422 123.792  1.00  0.00           N
ATOM   1825  C   ASN A 112     139.717 135.502 126.182  1.00  0.00           C
ATOM   1826  O   ASN A 112     140.137 135.021 127.232  1.00  0.00           O
ATOM   1827  N   TYR A 113     138.438 135.932 126.072  1.00  0.00           N
ATOM   1829  CA  TYR A 113     137.548 135.972 127.222  1.00  0.00           C
ATOM   1831  CB  TYR A 113     136.167 136.571 126.882  1.00  0.00           C
ATOM   1834  CG  TYR A 113     136.228 138.011 126.452  1.00  0.00           C
ATOM   1835  CD1 TYR A 113     136.368 139.062 127.382  1.00  0.00           C
ATOM   1837  CE1 TYR A 113     136.398 140.392 126.942  1.00  0.00           C
ATOM   1839  CZ  TYR A 113     136.316 140.692 125.572  1.00  0.00           C
ATOM   1840  OH  TYR A 113     136.368 142.002 125.082  1.00  0.00           O
ATOM   1842  CD2 TYR A 113     136.057 138.332 125.102  1.00  0.00           C
ATOM   1844  CE2 TYR A 113     136.137 139.651 124.662  1.00  0.00           C
ATOM   1846  C   TYR A 113     137.316 134.612 127.872  1.00  0.00           C
ATOM   1847  O   TYR A 113     137.516 134.442 129.072  1.00  0.00           O
ATOM   1848  N   VAL A 114     136.967 133.582 127.072  1.00  0.00           N
ATOM   1850  CA  VAL A 114     136.717 132.261 127.632  1.00  0.00           C
ATOM   1852  CB  VAL A 114     135.277 131.961 128.042  1.00  0.00           C
ATOM   1854  CG1 VAL A 114     134.727 133.052 128.992  1.00  0.00           C
ATOM   1858  CG2 VAL A 114     134.368 131.812 126.822  1.00  0.00           C
ATOM   1862  C   VAL A 114     137.188 131.172 126.682  1.00  0.00           C
ATOM   1863  O   VAL A 114     137.048 131.222 125.452  1.00  0.00           O
ATOM   1864  N   SER A 115     137.758 130.121 127.282  1.00  0.00           N
ATOM   1866  CA  SER A 115     138.237 128.952 126.582  1.00  0.00           C
ATOM   1868  CB  SER A 115     139.598 128.432 127.102  1.00  0.00           C
ATOM   1871  OG  SER A 115     139.487 127.812 128.382  1.00  0.00           O
ATOM   1873  C   SER A 115     137.206 127.842 126.592  1.00  0.00           C
ATOM   1874  O   SER A 115     136.128 127.922 127.162  1.00  0.00           O
ATOM   1875  N   ARG A 116     137.536 126.752 125.872  1.00  0.00           N
ATOM   1877  CA  ARG A 116     136.648 125.622 125.702  1.00  0.00           C
ATOM   1879  CB  ARG A 116     137.077 124.802 124.462  1.00  0.00           C
ATOM   1882  CG  ARG A 116     136.096 123.682 124.092  1.00  0.00           C
ATOM   1885  CD  ARG A 116     136.488 122.901 122.822  1.00  0.00           C
ATOM   1888  NE  ARG A 116     136.337 123.842 121.662  1.00  0.00           N
ATOM   1890  CZ  ARG A 116     137.327 124.422 120.992  1.00  0.00           C
ATOM   1891  NH1 ARG A 116     138.596 124.162 121.202  1.00  0.00           N
ATOM   1894  NH2 ARG A 116     137.008 125.261 120.032  1.00  0.00           N
ATOM   1897  C   ARG A 116     136.637 124.782 126.952  1.00  0.00           C
ATOM   1898  O   ARG A 116     135.658 124.121 127.262  1.00  0.00           O
ATOM   1899  N   GLN A 117     137.706 124.862 127.762  1.00  0.00           N
ATOM   1901  CA  GLN A 117     137.838 124.162 129.032  1.00  0.00           C
ATOM   1903  CB  GLN A 117     139.176 124.562 129.682  1.00  0.00           C
ATOM   1906  CG  GLN A 117     140.398 124.102 128.852  1.00  0.00           C
ATOM   1909  CD  GLN A 117     141.728 124.372 129.532  1.00  0.00           C
ATOM   1910  OE1 GLN A 117     141.807 124.932 130.622  1.00  0.00           O
ATOM   1911  NE2 GLN A 117     142.838 123.992 128.842  1.00  0.00           N
ATOM   1914  C   GLN A 117     136.707 124.462 130.002  1.00  0.00           C
ATOM   1915  O   GLN A 117     136.066 123.572 130.562  1.00  0.00           O
ATOM   1916  N   ASP A 118     136.418 125.762 130.172  1.00  0.00           N
ATOM   1918  CA  ASP A 118     135.426 126.231 131.112  1.00  0.00           C
ATOM   1920  CB  ASP A 118     135.848 127.681 131.472  1.00  0.00           C
ATOM   1923  CG  ASP A 118     135.338 128.122 132.822  1.00  0.00           C
ATOM   1924  OD1 ASP A 118     134.758 127.292 133.562  1.00  0.00           O
ATOM   1925  OD2 ASP A 118     135.626 129.291 133.192  1.00  0.00           O
ATOM   1926  C   ASP A 118     134.017 126.142 130.542  1.00  0.00           C
ATOM   1927  O   ASP A 118     133.036 125.882 131.232  1.00  0.00           O
ATOM   1928  N   TYR A 119     133.887 126.272 129.202  1.00  0.00           N
ATOM   1930  CA  TYR A 119     132.676 125.952 128.482  1.00  0.00           C
ATOM   1932  CB  TYR A 119     132.796 126.501 127.032  1.00  0.00           C
ATOM   1935  CG  TYR A 119     131.628 126.112 126.182  1.00  0.00           C
ATOM   1936  CD1 TYR A 119     130.387 126.772 126.302  1.00  0.00           C
ATOM   1938  CE1 TYR A 119     129.297 126.382 125.512  1.00  0.00           C
ATOM   1940  CZ  TYR A 119     129.437 125.342 124.582  1.00  0.00           C
ATOM   1941  OH  TYR A 119     128.357 125.012 123.752  1.00  0.00           O
ATOM   1943  CD2 TYR A 119     131.757 125.062 125.262  1.00  0.00           C
ATOM   1945  CE2 TYR A 119     130.668 124.682 124.472  1.00  0.00           C
ATOM   1947  C   TYR A 119     132.277 124.472 128.542  1.00  0.00           C
ATOM   1948  O   TYR A 119     131.117 124.132 128.772  1.00  0.00           O
ATOM   1949  N   ASP A 120     133.228 123.532 128.392  1.00  0.00           N
ATOM   1951  CA  ASP A 120     133.027 122.121 128.632  1.00  0.00           C
ATOM   1953  CB  ASP A 120     134.277 121.302 128.232  1.00  0.00           C
ATOM   1956  CG  ASP A 120     134.566 121.361 126.752  1.00  0.00           C
ATOM   1957  OD1 ASP A 120     133.637 121.511 125.932  1.00  0.00           O
ATOM   1958  OD2 ASP A 120     135.728 121.032 126.392  1.00  0.00           O
ATOM   1959  C   ASP A 120     132.648 121.812 130.082  1.00  0.00           C
ATOM   1960  O   ASP A 120     131.818 120.941 130.342  1.00  0.00           O
ATOM   1961  N   THR A 121     133.217 122.522 131.072  1.00  0.00           N
ATOM   1963  CA  THR A 121     132.758 122.512 132.472  1.00  0.00           C
ATOM   1965  CB  THR A 121     133.687 123.321 133.392  1.00  0.00           C
ATOM   1967  OG1 THR A 121     135.016 122.812 133.342  1.00  0.00           O
ATOM   1969  CG2 THR A 121     133.247 123.262 134.872  1.00  0.00           C
ATOM   1973  C   THR A 121     131.307 122.982 132.622  1.00  0.00           C
ATOM   1974  O   THR A 121     130.467 122.312 133.222  1.00  0.00           O
ATOM   1975  N   ALA A 122     130.926 124.092 131.972  1.00  0.00           N
ATOM   1977  CA  ALA A 122     129.566 124.571 131.922  1.00  0.00           C
ATOM   1979  CB  ALA A 122     129.566 125.932 131.202  1.00  0.00           C
ATOM   1983  C   ALA A 122     128.557 123.622 131.262  1.00  0.00           C
ATOM   1984  O   ALA A 122     127.457 123.411 131.762  1.00  0.00           O
ATOM   1985  N   ARG A 123     128.926 122.992 130.122  1.00  0.00           N
ATOM   1987  CA  ARG A 123     128.187 121.922 129.482  1.00  0.00           C
ATOM   1989  CB  ARG A 123     128.798 121.522 128.092  1.00  0.00           C
ATOM   1992  CG  ARG A 123     127.857 120.602 127.272  1.00  0.00           C
ATOM   1995  CD  ARG A 123     128.367 120.132 125.892  1.00  0.00           C
ATOM   1998  NE  ARG A 123     129.368 119.032 126.092  1.00  0.00           N
ATOM   2000  CZ  ARG A 123     129.626 118.072 125.192  1.00  0.00           C
ATOM   2001  NH1 ARG A 123     129.008 118.002 124.032  1.00  0.00           N
ATOM   2004  NH2 ARG A 123     130.527 117.161 125.462  1.00  0.00           N
ATOM   2007  C   ARG A 123     128.077 120.681 130.352  1.00  0.00           C
ATOM   2008  O   ARG A 123     127.008 120.092 130.492  1.00  0.00           O
ATOM   2009  N   THR A 124     129.167 120.251 131.022  1.00  0.00           N
ATOM   2011  CA  THR A 124     129.137 119.191 132.042  1.00  0.00           C
ATOM   2013  CB  THR A 124     130.527 118.852 132.572  1.00  0.00           C
ATOM   2015  OG1 THR A 124     131.266 118.222 131.542  1.00  0.00           O
ATOM   2017  CG2 THR A 124     130.507 117.862 133.742  1.00  0.00           C
ATOM   2021  C   THR A 124     128.208 119.481 133.192  1.00  0.00           C
ATOM   2022  O   THR A 124     127.378 118.672 133.582  1.00  0.00           O
ATOM   2023  N   GLN A 125     128.237 120.712 133.722  1.00  0.00           N
ATOM   2025  CA  GLN A 125     127.277 121.122 134.742  1.00  0.00           C
ATOM   2027  CB  GLN A 125     127.618 122.541 135.232  1.00  0.00           C
ATOM   2030  CG  GLN A 125     126.888 122.891 136.552  1.00  0.00           C
ATOM   2033  CD  GLN A 125     127.536 124.071 137.252  1.00  0.00           C
ATOM   2034  OE1 GLN A 125     128.508 124.652 136.782  1.00  0.00           O
ATOM   2035  NE2 GLN A 125     127.018 124.442 138.452  1.00  0.00           N
ATOM   2038  C   GLN A 125     125.827 121.052 134.272  1.00  0.00           C
ATOM   2039  O   GLN A 125     124.928 120.651 134.992  1.00  0.00           O
ATOM   2040  N   LEU A 126     125.557 121.422 133.002  1.00  0.00           N
ATOM   2042  CA  LEU A 126     124.268 121.241 132.352  1.00  0.00           C
ATOM   2044  CB  LEU A 126     124.268 121.922 130.952  1.00  0.00           C
ATOM   2047  CG  LEU A 126     122.928 121.872 130.192  1.00  0.00           C
ATOM   2049  CD1 LEU A 126     121.827 122.602 130.972  1.00  0.00           C
ATOM   2053  CD2 LEU A 126     123.088 122.452 128.782  1.00  0.00           C
ATOM   2057  C   LEU A 126     123.838 119.782 132.252  1.00  0.00           C
ATOM   2058  O   LEU A 126     122.697 119.422 132.542  1.00  0.00           O
ATOM   2059  N   ASN A 127     124.767 118.892 131.882  1.00  0.00           N
ATOM   2061  CA  ASN A 127     124.607 117.462 131.812  1.00  0.00           C
ATOM   2063  CB  ASN A 127     125.887 116.822 131.272  1.00  0.00           C
ATOM   2066  CG  ASN A 127     126.128 117.272 129.842  1.00  0.00           C
ATOM   2067  OD1 ASN A 127     125.267 117.722 129.092  1.00  0.00           O
ATOM   2068  ND2 ASN A 127     127.387 117.102 129.402  1.00  0.00           N
ATOM   2071  C   ASN A 127     124.248 116.802 133.142  1.00  0.00           C
ATOM   2072  O   ASN A 127     123.408 115.902 133.182  1.00  0.00           O
ATOM   2073  N   GLU A 128     124.867 117.211 134.262  1.00  0.00           N
ATOM   2075  CA  GLU A 128     124.417 116.802 135.592  1.00  0.00           C
ATOM   2077  CB  GLU A 128     125.557 116.962 136.632  1.00  0.00           C
ATOM   2080  CG  GLU A 128     126.607 115.821 136.522  1.00  0.00           C
ATOM   2083  CD  GLU A 128     127.728 116.052 135.522  1.00  0.00           C
ATOM   2084  OE1 GLU A 128     128.577 116.911 135.842  1.00  0.00           O
ATOM   2085  OE2 GLU A 128     127.817 115.321 134.492  1.00  0.00           O
ATOM   2086  C   GLU A 128     123.138 117.491 136.082  1.00  0.00           C
ATOM   2087  O   GLU A 128     122.346 116.972 136.862  1.00  0.00           O
ATOM   2088  N   ALA A 129     122.878 118.712 135.592  1.00  0.00           N
ATOM   2090  CA  ALA A 129     121.607 119.392 135.762  1.00  0.00           C
ATOM   2092  CB  ALA A 129     121.728 120.852 135.332  1.00  0.00           C
ATOM   2096  C   ALA A 129     120.407 118.752 135.062  1.00  0.00           C
ATOM   2097  O   ALA A 129     119.307 118.682 135.622  1.00  0.00           O
ATOM   2098  N   GLU A 130     120.536 118.252 133.822  1.00  0.00           N
ATOM   2100  CA  GLU A 130     119.528 117.392 133.242  1.00  0.00           C
ATOM   2102  CB  GLU A 130     119.587 117.342 131.692  1.00  0.00           C
ATOM   2105  CG  GLU A 130     120.837 116.702 131.052  1.00  0.00           C
ATOM   2108  CD  GLU A 130     120.827 116.791 129.532  1.00  0.00           C
ATOM   2109  OE1 GLU A 130     119.928 117.452 128.942  1.00  0.00           O
ATOM   2110  OE2 GLU A 130     121.657 116.081 128.892  1.00  0.00           O
ATOM   2111  C   GLU A 130     119.368 116.042 133.952  1.00  0.00           C
ATOM   2112  O   GLU A 130     118.237 115.581 134.162  1.00  0.00           O
ATOM   2113  N   ALA A 131     120.457 115.422 134.462  1.00  0.00           N
ATOM   2115  CA  ALA A 131     120.357 114.291 135.372  1.00  0.00           C
ATOM   2117  CB  ALA A 131     121.768 113.812 135.772  1.00  0.00           C
ATOM   2121  C   ALA A 131     119.587 114.562 136.662  1.00  0.00           C
ATOM   2122  O   ALA A 131     118.647 113.842 137.012  1.00  0.00           O
ATOM   2123  N   ASN A 132     119.878 115.672 137.392  1.00  0.00           N
ATOM   2125  CA  ASN A 132     119.098 116.011 138.562  1.00  0.00           C
ATOM   2127  CB  ASN A 132     119.857 116.952 139.562  1.00  0.00           C
ATOM   2130  CG  ASN A 132     120.088 118.422 139.202  1.00  0.00           C
ATOM   2131  OD1 ASN A 132     121.096 119.001 139.602  1.00  0.00           O
ATOM   2132  ND2 ASN A 132     119.157 119.112 138.522  1.00  0.00           N
ATOM   2135  C   ASN A 132     117.637 116.402 138.282  1.00  0.00           C
ATOM   2136  O   ASN A 132     116.738 116.112 139.072  1.00  0.00           O
ATOM   2137  N   VAL A 133     117.308 117.032 137.132  1.00  0.00           N
ATOM   2139  CA  VAL A 133     115.918 117.161 136.712  1.00  0.00           C
ATOM   2141  CB  VAL A 133     115.737 118.192 135.602  1.00  0.00           C
ATOM   2143  CG1 VAL A 133     114.257 118.272 135.152  1.00  0.00           C
ATOM   2147  CG2 VAL A 133     116.158 119.582 136.122  1.00  0.00           C
ATOM   2151  C   VAL A 133     115.257 115.812 136.382  1.00  0.00           C
ATOM   2152  O   VAL A 133     114.077 115.612 136.682  1.00  0.00           O
ATOM   2153  N   THR A 134     116.007 114.851 135.792  1.00  0.00           N
ATOM   2155  CA  THR A 134     115.557 113.461 135.602  1.00  0.00           C
ATOM   2157  CB  THR A 134     116.536 112.572 134.812  1.00  0.00           C
ATOM   2159  OG1 THR A 134     116.657 113.062 133.482  1.00  0.00           O
ATOM   2161  CG2 THR A 134     116.058 111.112 134.712  1.00  0.00           C
ATOM   2165  C   THR A 134     115.176 112.751 136.892  1.00  0.00           C
ATOM   2166  O   THR A 134     114.088 112.191 136.992  1.00  0.00           O
ATOM   2167  N   VAL A 135     116.007 112.842 137.952  1.00  0.00           N
ATOM   2169  CA  VAL A 135     115.618 112.392 139.292  1.00  0.00           C
ATOM   2171  CB  VAL A 135     116.797 112.432 140.272  1.00  0.00           C
ATOM   2173  CG1 VAL A 135     116.356 111.892 141.662  1.00  0.00           C
ATOM   2177  CG2 VAL A 135     117.948 111.562 139.742  1.00  0.00           C
ATOM   2181  C   VAL A 135     114.426 113.172 139.872  1.00  0.00           C
ATOM   2182  O   VAL A 135     113.456 112.611 140.382  1.00  0.00           O
ATOM   2183  N   ALA A 136     114.458 114.512 139.772  1.00  0.00           N
ATOM   2185  CA  ALA A 136     113.398 115.352 140.292  1.00  0.00           C
ATOM   2187  CB  ALA A 136     113.768 116.822 140.092  1.00  0.00           C
ATOM   2191  C   ALA A 136     112.028 115.111 139.672  1.00  0.00           C
ATOM   2192  O   ALA A 136     111.038 114.952 140.392  1.00  0.00           O
ATOM   2193  N   LYS A 137     111.917 115.012 138.322  1.00  0.00           N
ATOM   2195  CA  LYS A 137     110.638 114.731 137.692  1.00  0.00           C
ATOM   2197  CB  LYS A 137     110.498 115.272 136.232  1.00  0.00           C
ATOM   2200  CG  LYS A 137     110.676 114.352 135.002  1.00  0.00           C
ATOM   2203  CD  LYS A 137     112.137 113.981 134.682  1.00  0.00           C
ATOM   2206  CE  LYS A 137     112.346 113.062 133.462  1.00  0.00           C
ATOM   2209  NZ  LYS A 137     112.428 113.772 132.152  1.00  0.00           N
ATOM   2213  C   LYS A 137     110.267 113.272 137.862  1.00  0.00           C
ATOM   2214  O   LYS A 137     109.088 112.962 137.972  1.00  0.00           O
ATOM   2215  N   ALA A 138     111.216 112.322 138.002  1.00  0.00           N
ATOM   2217  CA  ALA A 138     110.887 110.961 138.402  1.00  0.00           C
ATOM   2219  CB  ALA A 138     112.158 110.082 138.402  1.00  0.00           C
ATOM   2223  C   ALA A 138     110.238 110.862 139.772  1.00  0.00           C
ATOM   2224  O   ALA A 138     109.248 110.161 139.952  1.00  0.00           O
ATOM   2225  N   ALA A 139     110.768 111.592 140.772  1.00  0.00           N
ATOM   2227  CA  ALA A 139     110.197 111.752 142.092  1.00  0.00           C
ATOM   2229  CB  ALA A 139     111.216 112.512 142.962  1.00  0.00           C
ATOM   2233  C   ALA A 139     108.856 112.452 142.152  1.00  0.00           C
ATOM   2234  O   ALA A 139     107.928 111.992 142.812  1.00  0.00           O
ATOM   2235  N   VAL A 140     108.698 113.572 141.422  1.00  0.00           N
ATOM   2237  CA  VAL A 140     107.397 114.202 141.262  1.00  0.00           C
ATOM   2239  CB  VAL A 140     107.487 115.581 140.642  1.00  0.00           C
ATOM   2241  CG1 VAL A 140     106.077 116.192 140.522  1.00  0.00           C
ATOM   2245  CG2 VAL A 140     108.327 116.501 141.542  1.00  0.00           C
ATOM   2249  C   VAL A 140     106.368 113.332 140.542  1.00  0.00           C
ATOM   2250  O   VAL A 140     105.228 113.262 140.992  1.00  0.00           O
ATOM   2251  N   GLU A 141     106.748 112.621 139.452  1.00  0.00           N
ATOM   2253  CA  GLU A 141     105.887 111.632 138.812  1.00  0.00           C
ATOM   2255  CB  GLU A 141     106.408 111.162 137.432  1.00  0.00           C
ATOM   2258  CG  GLU A 141     106.228 112.252 136.332  1.00  0.00           C
ATOM   2261  CD  GLU A 141     104.777 112.652 136.082  1.00  0.00           C
ATOM   2262  OE1 GLU A 141     103.848 111.852 136.362  1.00  0.00           O
ATOM   2263  OE2 GLU A 141     104.566 113.802 135.612  1.00  0.00           O
ATOM   2264  C   GLU A 141     105.536 110.462 139.712  1.00  0.00           C
ATOM   2265  O   GLU A 141     104.388 110.052 139.832  1.00  0.00           O
ATOM   2266  N   GLN A 142     106.507 109.912 140.462  1.00  0.00           N
ATOM   2268  CA  GLN A 142     106.228 108.882 141.442  1.00  0.00           C
ATOM   2270  CB  GLN A 142     107.588 108.371 142.022  1.00  0.00           C
ATOM   2273  CG  GLN A 142     107.497 107.292 143.122  1.00  0.00           C
ATOM   2276  CD  GLN A 142     107.367 107.871 144.532  1.00  0.00           C
ATOM   2277  OE1 GLN A 142     107.637 109.042 144.782  1.00  0.00           O
ATOM   2278  NE2 GLN A 142     106.997 107.012 145.502  1.00  0.00           N
ATOM   2281  C   GLN A 142     105.267 109.302 142.542  1.00  0.00           C
ATOM   2282  O   GLN A 142     104.268 108.632 142.832  1.00  0.00           O
ATOM   2283  N   ALA A 143     105.518 110.472 143.152  1.00  0.00           N
ATOM   2285  CA  ALA A 143     104.677 111.052 144.172  1.00  0.00           C
ATOM   2287  CB  ALA A 143     105.448 112.172 144.912  1.00  0.00           C
ATOM   2291  C   ALA A 143     103.307 111.532 143.712  1.00  0.00           C
ATOM   2292  O   ALA A 143     102.317 111.302 144.402  1.00  0.00           O
ATOM   2293  N   THR A 144     103.187 112.202 142.542  1.00  0.00           N
ATOM   2295  CA  THR A 144     101.897 112.632 141.992  1.00  0.00           C
ATOM   2297  CB  THR A 144     101.958 113.532 140.742  1.00  0.00           C
ATOM   2299  OG1 THR A 144     100.687 114.062 140.362  1.00  0.00           O
ATOM   2301  CG2 THR A 144     102.497 112.801 139.512  1.00  0.00           C
ATOM   2305  C   THR A 144     100.967 111.462 141.752  1.00  0.00           C
ATOM   2306  O   THR A 144      99.808 111.511 142.142  1.00  0.00           O
ATOM   2307  N   ILE A 145     101.488 110.371 141.162  1.00  0.00           N
ATOM   2309  CA  ILE A 145     100.747 109.132 140.952  1.00  0.00           C
ATOM   2311  CB  ILE A 145     101.558 108.151 140.102  1.00  0.00           C
ATOM   2313  CG2 ILE A 145     100.848 106.791 140.042  1.00  0.00           C
ATOM   2317  CG1 ILE A 145     101.738 108.712 138.662  1.00  0.00           C
ATOM   2320  CD  ILE A 145     102.668 107.871 137.772  1.00  0.00           C
ATOM   2324  C   ILE A 145     100.267 108.532 142.272  1.00  0.00           C
ATOM   2325  O   ILE A 145      99.077 108.282 142.472  1.00  0.00           O
ATOM   2326  N   ASN A 146     101.128 108.411 143.302  1.00  0.00           N
ATOM   2328  CA  ASN A 146     100.667 107.952 144.612  1.00  0.00           C
ATOM   2330  CB  ASN A 146     101.838 107.821 145.602  1.00  0.00           C
ATOM   2333  CG  ASN A 146     102.708 106.662 145.152  1.00  0.00           C
ATOM   2334  OD1 ASN A 146     102.238 105.702 144.532  1.00  0.00           O
ATOM   2335  ND2 ASN A 146     104.007 106.752 145.482  1.00  0.00           N
ATOM   2338  C   ASN A 146      99.627 108.852 145.262  1.00  0.00           C
ATOM   2339  O   ASN A 146      98.617 108.392 145.802  1.00  0.00           O
ATOM   2340  N   LEU A 147      99.838 110.172 145.182  1.00  0.00           N
ATOM   2342  CA  LEU A 147      98.918 111.162 145.662  1.00  0.00           C
ATOM   2344  CB  LEU A 147      99.528 112.562 145.462  1.00  0.00           C
ATOM   2347  CG  LEU A 147      98.707 113.721 146.052  1.00  0.00           C
ATOM   2349  CD1 LEU A 147      99.036 113.922 147.542  1.00  0.00           C
ATOM   2353  CD2 LEU A 147      98.918 114.981 145.212  1.00  0.00           C
ATOM   2357  C   LEU A 147      97.548 111.101 144.992  1.00  0.00           C
ATOM   2358  O   LEU A 147      96.536 111.151 145.682  1.00  0.00           O
ATOM   2359  N   GLN A 148      97.457 110.952 143.652  1.00  0.00           N
ATOM   2361  CA  GLN A 148      96.158 110.862 143.002  1.00  0.00           C
ATOM   2363  CB  GLN A 148      96.147 111.272 141.502  1.00  0.00           C
ATOM   2366  CG  GLN A 148      96.947 110.401 140.492  1.00  0.00           C
ATOM   2369  CD  GLN A 148      96.277 109.182 139.842  1.00  0.00           C
ATOM   2370  OE1 GLN A 148      96.958 108.392 139.192  1.00  0.00           O
ATOM   2371  NE2 GLN A 148      94.938 109.051 139.912  1.00  0.00           N
ATOM   2374  C   GLN A 148      95.457 109.532 143.212  1.00  0.00           C
ATOM   2375  O   GLN A 148      94.228 109.481 143.222  1.00  0.00           O
ATOM   2376  N   TYR A 149      96.198 108.441 143.492  1.00  0.00           N
ATOM   2378  CA  TYR A 149      95.588 107.182 143.882  1.00  0.00           C
ATOM   2380  CB  TYR A 149      96.467 105.961 143.462  1.00  0.00           C
ATOM   2383  CG  TYR A 149      96.507 105.692 141.972  1.00  0.00           C
ATOM   2384  CD1 TYR A 149      95.348 105.382 141.232  1.00  0.00           C
ATOM   2386  CE1 TYR A 149      95.428 105.022 139.872  1.00  0.00           C
ATOM   2388  CZ  TYR A 149      96.678 104.952 139.242  1.00  0.00           C
ATOM   2389  OH  TYR A 149      96.818 104.642 137.872  1.00  0.00           O
ATOM   2391  CD2 TYR A 149      97.747 105.592 141.312  1.00  0.00           C
ATOM   2393  CE2 TYR A 149      97.827 105.212 139.972  1.00  0.00           C
ATOM   2395  C   TYR A 149      95.317 107.092 145.392  1.00  0.00           C
ATOM   2396  O   TYR A 149      94.738 106.112 145.862  1.00  0.00           O
ATOM   2397  N   ALA A 150      95.708 108.112 146.202  1.00  0.00           N
ATOM   2399  CA  ALA A 150      95.357 108.252 147.602  1.00  0.00           C
ATOM   2401  CB  ALA A 150      96.067 109.481 148.222  1.00  0.00           C
ATOM   2405  C   ALA A 150      93.856 108.392 147.842  1.00  0.00           C
ATOM   2406  O   ALA A 150      93.287 107.842 148.782  1.00  0.00           O
ATOM   2407  N   ASN A 151      93.167 109.141 146.962  1.00  0.00           N
ATOM   2409  CA  ASN A 151      91.717 109.032 146.882  1.00  0.00           C
ATOM   2411  CB  ASN A 151      91.038 110.412 146.582  1.00  0.00           C
ATOM   2414  CG  ASN A 151      90.667 110.722 145.132  1.00  0.00           C
ATOM   2415  OD1 ASN A 151      89.497 110.852 144.782  1.00  0.00           O
ATOM   2416  ND2 ASN A 151      91.688 110.932 144.272  1.00  0.00           N
ATOM   2419  C   ASN A 151      91.408 107.891 145.922  1.00  0.00           C
ATOM   2420  O   ASN A 151      91.897 107.832 144.792  1.00  0.00           O
ATOM   2421  N   VAL A 152      90.607 106.911 146.402  1.00  0.00           N
ATOM   2423  CA  VAL A 152      90.176 105.782 145.622  1.00  0.00           C
ATOM   2425  CB  VAL A 152      90.257 104.431 146.322  1.00  0.00           C
ATOM   2427  CG1 VAL A 152      91.728 104.001 146.412  1.00  0.00           C
ATOM   2431  CG2 VAL A 152      89.607 104.481 147.712  1.00  0.00           C
ATOM   2435  C   VAL A 152      88.786 106.072 145.122  1.00  0.00           C
ATOM   2436  O   VAL A 152      87.938 106.621 145.822  1.00  0.00           O
ATOM   2437  N   THR A 153      88.567 105.762 143.842  1.00  0.00           N
ATOM   2439  CA  THR A 153      87.606 106.452 143.012  1.00  0.00           C
ATOM   2441  CB  THR A 153      88.298 107.491 142.112  1.00  0.00           C
ATOM   2443  OG1 THR A 153      89.067 108.382 142.912  1.00  0.00           O
ATOM   2445  CG2 THR A 153      87.268 108.352 141.372  1.00  0.00           C
ATOM   2449  C   THR A 153      86.926 105.352 142.232  1.00  0.00           C
ATOM   2450  O   THR A 153      87.438 104.232 142.132  1.00  0.00           O
ATOM   2451  N   SER A 154      85.708 105.572 141.712  1.00  0.00           N
ATOM   2453  CA  SER A 154      84.957 104.522 141.052  1.00  0.00           C
ATOM   2455  CB  SER A 154      83.438 104.731 141.252  1.00  0.00           C
ATOM   2458  OG  SER A 154      82.658 103.632 140.762  1.00  0.00           O
ATOM   2460  C   SER A 154      85.307 104.392 139.552  1.00  0.00           C
ATOM   2461  O   SER A 154      85.237 105.391 138.842  1.00  0.00           O
ATOM   2462  N   PRO A 155      85.658 103.212 139.012  1.00  0.00           N
ATOM   2463  CD  PRO A 155      85.787 101.981 139.782  1.00  0.00           C
ATOM   2466  CA  PRO A 155      86.198 103.072 137.662  1.00  0.00           C
ATOM   2468  CB  PRO A 155      86.818 101.672 137.642  1.00  0.00           C
ATOM   2471  CG  PRO A 155      86.088 100.902 138.742  1.00  0.00           C
ATOM   2474  C   PRO A 155      85.176 103.222 136.552  1.00  0.00           C
ATOM   2475  O   PRO A 155      85.498 103.832 135.542  1.00  0.00           O
ATOM   2476  N   ILE A 156      83.968 102.642 136.712  1.00  0.00           N
ATOM   2478  CA  ILE A 156      82.907 102.652 135.702  1.00  0.00           C
ATOM   2480  CB  ILE A 156      82.848 101.481 134.722  1.00  0.00           C
ATOM   2482  CG2 ILE A 156      84.197 101.312 134.002  1.00  0.00           C
ATOM   2486  CG1 ILE A 156      82.346 100.142 135.322  1.00  0.00           C
ATOM   2489  CD  ILE A 156      83.107  99.672 136.552  1.00  0.00           C
ATOM   2493  C   ILE A 156      81.557 102.761 136.382  1.00  0.00           C
ATOM   2494  O   ILE A 156      81.356 102.322 137.522  1.00  0.00           O
ATOM   2495  N   THR A 157      80.587 103.422 135.712  1.00  0.00           N
ATOM   2497  CA  THR A 157      79.257 103.702 136.242  1.00  0.00           C
ATOM   2499  CB  THR A 157      78.387 104.562 135.322  1.00  0.00           C
ATOM   2501  OG1 THR A 157      78.118 103.911 134.092  1.00  0.00           O
ATOM   2503  CG2 THR A 157      79.088 105.871 134.942  1.00  0.00           C
ATOM   2507  C   THR A 157      78.507 102.422 136.582  1.00  0.00           C
ATOM   2508  O   THR A 157      78.668 101.402 135.912  1.00  0.00           O
ATOM   2509  N   GLY A 158      77.688 102.422 137.632  1.00  0.00           N
ATOM   2511  CA  GLY A 158      76.927 101.241 138.022  1.00  0.00           C
ATOM   2514  C   GLY A 158      76.318 101.402 139.382  1.00  0.00           C
ATOM   2515  O   GLY A 158      76.458 102.412 140.052  1.00  0.00           O
ATOM   2516  N   VAL A 159      75.566 100.391 139.852  1.00  0.00           N
ATOM   2518  CA  VAL A 159      75.168 100.282 141.242  1.00  0.00           C
ATOM   2520  CB  VAL A 159      73.808  99.592 141.412  1.00  0.00           C
ATOM   2522  CG1 VAL A 159      73.798  98.122 140.932  1.00  0.00           C
ATOM   2526  CG2 VAL A 159      73.327  99.702 142.862  1.00  0.00           C
ATOM   2530  C   VAL A 159      76.286  99.582 142.002  1.00  0.00           C
ATOM   2531  O   VAL A 159      76.948  98.692 141.492  1.00  0.00           O
ATOM   2532  N   SER A 160      76.588 100.032 143.232  1.00  0.00           N
ATOM   2534  CA  SER A 160      77.688  99.522 144.022  1.00  0.00           C
ATOM   2536  CB  SER A 160      78.308 100.632 144.902  1.00  0.00           C
ATOM   2539  OG  SER A 160      79.588 100.261 145.432  1.00  0.00           O
ATOM   2541  C   SER A 160      77.238  98.371 144.902  1.00  0.00           C
ATOM   2542  O   SER A 160      76.137  98.371 145.442  1.00  0.00           O
ATOM   2543  N   GLY A 161      78.088  97.342 145.052  1.00  0.00           N
ATOM   2545  CA  GLY A 161      77.897  96.262 145.992  1.00  0.00           C
ATOM   2548  C   GLY A 161      78.238  96.612 147.422  1.00  0.00           C
ATOM   2549  O   GLY A 161      77.827  97.632 147.962  1.00  0.00           O
ATOM   2550  N   LYS A 162      78.958  95.692 148.092  1.00  0.00           N
ATOM   2552  CA  LYS A 162      79.167  95.772 149.512  1.00  0.00           C
ATOM   2554  CB  LYS A 162      78.658  94.502 150.252  1.00  0.00           C
ATOM   2557  CG  LYS A 162      77.128  94.431 150.412  1.00  0.00           C
ATOM   2560  CD  LYS A 162      76.377  93.922 149.162  1.00  0.00           C
ATOM   2563  CE  LYS A 162      74.856  93.962 149.322  1.00  0.00           C
ATOM   2566  NZ  LYS A 162      74.418  95.371 149.432  1.00  0.00           N
ATOM   2570  C   LYS A 162      80.628  96.062 149.822  1.00  0.00           C
ATOM   2571  O   LYS A 162      81.538  95.581 149.152  1.00  0.00           O
ATOM   2572  N   SER A 163      80.837  96.922 150.832  1.00  0.00           N
ATOM   2574  CA  SER A 163      82.137  97.272 151.372  1.00  0.00           C
ATOM   2576  CB  SER A 163      81.988  98.411 152.422  1.00  0.00           C
ATOM   2579  OG  SER A 163      83.168  98.662 153.192  1.00  0.00           O
ATOM   2581  C   SER A 163      82.817  96.062 152.002  1.00  0.00           C
ATOM   2582  O   SER A 163      82.206  95.362 152.812  1.00  0.00           O
ATOM   2583  N   SER A 164      84.088  95.812 151.632  1.00  0.00           N
ATOM   2585  CA  SER A 164      84.838  94.691 152.142  1.00  0.00           C
ATOM   2587  CB  SER A 164      85.908  94.212 151.122  1.00  0.00           C
ATOM   2590  OG  SER A 164      85.277  93.782 149.912  1.00  0.00           O
ATOM   2592  C   SER A 164      85.577  95.032 153.412  1.00  0.00           C
ATOM   2593  O   SER A 164      85.908  94.141 154.182  1.00  0.00           O
ATOM   2594  N   VAL A 165      85.868  96.312 153.692  1.00  0.00           N
ATOM   2596  CA  VAL A 165      86.818  96.702 154.722  1.00  0.00           C
ATOM   2598  CB  VAL A 165      88.228  96.942 154.162  1.00  0.00           C
ATOM   2600  CG1 VAL A 165      89.147  97.652 155.182  1.00  0.00           C
ATOM   2604  CG2 VAL A 165      88.828  95.581 153.782  1.00  0.00           C
ATOM   2608  C   VAL A 165      86.286  97.941 155.382  1.00  0.00           C
ATOM   2609  O   VAL A 165      85.808  98.852 154.702  1.00  0.00           O
ATOM   2610  N   THR A 166      86.347  98.022 156.722  1.00  0.00           N
ATOM   2612  CA  THR A 166      85.918  99.172 157.522  1.00  0.00           C
ATOM   2614  CB  THR A 166      85.188  98.752 158.802  1.00  0.00           C
ATOM   2616  OG1 THR A 166      84.228  97.731 158.542  1.00  0.00           O
ATOM   2618  CG2 THR A 166      84.368  99.922 159.362  1.00  0.00           C
ATOM   2622  C   THR A 166      87.087 100.142 157.782  1.00  0.00           C
ATOM   2623  O   THR A 166      88.258  99.812 157.572  1.00  0.00           O
ATOM   2624  N   VAL A 167      86.807 101.431 158.122  1.00  0.00           N
ATOM   2626  CA  VAL A 167      87.798 102.502 158.282  1.00  0.00           C
ATOM   2628  CB  VAL A 167      87.188 103.911 158.402  1.00  0.00           C
ATOM   2630  CG1 VAL A 167      86.088 104.102 157.342  1.00  0.00           C
ATOM   2634  CG2 VAL A 167      86.627 104.222 159.802  1.00  0.00           C
ATOM   2638  C   VAL A 167      88.777 102.261 159.432  1.00  0.00           C
ATOM   2639  O   VAL A 167      88.418 101.672 160.452  1.00  0.00           O
ATOM   2640  N   GLY A 168      90.036 102.731 159.292  1.00  0.00           N
ATOM   2642  CA  GLY A 168      91.067 102.491 160.292  1.00  0.00           C
ATOM   2645  C   GLY A 168      91.647 101.101 160.222  1.00  0.00           C
ATOM   2646  O   GLY A 168      92.118 100.562 161.222  1.00  0.00           O
ATOM   2647  N   ALA A 169      91.637 100.502 159.022  1.00  0.00           N
ATOM   2649  CA  ALA A 169      92.267  99.232 158.722  1.00  0.00           C
ATOM   2651  CB  ALA A 169      91.207  98.212 158.262  1.00  0.00           C
ATOM   2655  C   ALA A 169      93.268  99.411 157.602  1.00  0.00           C
ATOM   2656  O   ALA A 169      92.988 100.121 156.632  1.00  0.00           O
ATOM   2657  N   LEU A 170      94.458  98.802 157.702  1.00  0.00           N
ATOM   2659  CA  LEU A 170      95.378  98.662 156.582  1.00  0.00           C
ATOM   2661  CB  LEU A 170      96.757  98.102 157.022  1.00  0.00           C
ATOM   2664  CG  LEU A 170      97.848  97.982 155.922  1.00  0.00           C
ATOM   2666  CD1 LEU A 170      98.337  99.362 155.492  1.00  0.00           C
ATOM   2670  CD2 LEU A 170      99.048  97.152 156.392  1.00  0.00           C
ATOM   2674  C   LEU A 170      94.838  97.792 155.452  1.00  0.00           C
ATOM   2675  O   LEU A 170      94.388  96.662 155.682  1.00  0.00           O
ATOM   2676  N   VAL A 171      94.948  98.301 154.202  1.00  0.00           N
ATOM   2678  CA  VAL A 171      95.008  97.512 152.982  1.00  0.00           C
ATOM   2680  CB  VAL A 171      93.958  97.912 151.952  1.00  0.00           C
ATOM   2682  CG1 VAL A 171      92.557  97.672 152.552  1.00  0.00           C
ATOM   2686  CG2 VAL A 171      94.178  99.372 151.472  1.00  0.00           C
ATOM   2690  C   VAL A 171      96.377  97.661 152.352  1.00  0.00           C
ATOM   2691  O   VAL A 171      97.127  98.601 152.632  1.00  0.00           O
ATOM   2692  N   THR A 172      96.748  96.742 151.452  1.00  0.00           N
ATOM   2694  CA  THR A 172      97.948  96.852 150.612  1.00  0.00           C
ATOM   2696  CB  THR A 172      98.737  95.541 150.512  1.00  0.00           C
ATOM   2698  OG1 THR A 172      98.777  94.872 151.762  1.00  0.00           O
ATOM   2700  CG2 THR A 172     100.197  95.801 150.142  1.00  0.00           C
ATOM   2704  C   THR A 172      97.478  97.312 149.232  1.00  0.00           C
ATOM   2705  O   THR A 172      96.298  97.231 148.942  1.00  0.00           O
ATOM   2706  N   ALA A 173      98.357  97.801 148.322  1.00  0.00           N
ATOM   2708  CA  ALA A 173      98.036  97.871 146.902  1.00  0.00           C
ATOM   2710  CB  ALA A 173      99.017  98.802 146.142  1.00  0.00           C
ATOM   2714  C   ALA A 173      98.027  96.492 146.252  1.00  0.00           C
ATOM   2715  O   ALA A 173      98.807  95.622 146.662  1.00  0.00           O
ATOM   2716  N   ASN A 174      97.158  96.262 145.242  1.00  0.00           N
ATOM   2718  CA  ASN A 174      97.057  95.022 144.462  1.00  0.00           C
ATOM   2720  CB  ASN A 174      98.147  94.882 143.352  1.00  0.00           C
ATOM   2723  CG  ASN A 174      99.566  94.711 143.892  1.00  0.00           C
ATOM   2724  OD1 ASN A 174      99.966  93.632 144.322  1.00  0.00           O
ATOM   2725  ND2 ASN A 174     100.368  95.801 143.842  1.00  0.00           N
ATOM   2728  C   ASN A 174      96.827  93.712 145.242  1.00  0.00           C
ATOM   2729  O   ASN A 174      97.148  92.602 144.812  1.00  0.00           O
ATOM   2730  N   GLN A 175      96.207  93.791 146.432  1.00  0.00           N
ATOM   2732  CA  GLN A 175      95.717  92.611 147.122  1.00  0.00           C
ATOM   2734  CB  GLN A 175      95.547  92.782 148.672  1.00  0.00           C
ATOM   2737  CG  GLN A 175      95.507  94.222 149.222  1.00  0.00           C
ATOM   2740  CD  GLN A 175      94.257  94.962 148.762  1.00  0.00           C
ATOM   2741  OE1 GLN A 175      94.238  95.502 147.662  1.00  0.00           O
ATOM   2742  NE2 GLN A 175      93.208  94.962 149.622  1.00  0.00           N
ATOM   2745  C   GLN A 175      94.577  91.852 146.432  1.00  0.00           C
ATOM   2746  O   GLN A 175      93.887  92.331 145.532  1.00  0.00           O
ATOM   2747  N   ALA A 176      94.408  90.581 146.832  1.00  0.00           N
ATOM   2749  CA  ALA A 176      93.327  89.711 146.432  1.00  0.00           C
ATOM   2751  CB  ALA A 176      93.607  88.321 147.052  1.00  0.00           C
ATOM   2755  C   ALA A 176      91.958  90.222 146.862  1.00  0.00           C
ATOM   2756  O   ALA A 176      90.977  90.192 146.122  1.00  0.00           O
ATOM   2757  N   ASP A 177      91.888  90.731 148.102  1.00  0.00           N
ATOM   2759  CA  ASP A 177      90.717  91.302 148.722  1.00  0.00           C
ATOM   2761  CB  ASP A 177      91.107  91.492 150.222  1.00  0.00           C
ATOM   2764  CG  ASP A 177      89.978  91.722 151.202  1.00  0.00           C
ATOM   2765  OD1 ASP A 177      88.786  91.571 150.882  1.00  0.00           O
ATOM   2766  OD2 ASP A 177      90.348  91.952 152.392  1.00  0.00           O
ATOM   2767  C   ASP A 177      90.286  92.621 148.042  1.00  0.00           C
ATOM   2768  O   ASP A 177      90.758  93.712 148.362  1.00  0.00           O
ATOM   2769  N   SER A 178      89.388  92.532 147.042  1.00  0.00           N
ATOM   2771  CA  SER A 178      88.777  93.682 146.392  1.00  0.00           C
ATOM   2773  CB  SER A 178      87.897  93.342 145.152  1.00  0.00           C
ATOM   2776  OG  SER A 178      88.647  92.621 144.172  1.00  0.00           O
ATOM   2778  C   SER A 178      87.957  94.542 147.332  1.00  0.00           C
ATOM   2779  O   SER A 178      87.268  94.051 148.222  1.00  0.00           O
ATOM   2780  N   LEU A 179      88.007  95.862 147.142  1.00  0.00           N
ATOM   2782  CA  LEU A 179      87.478  96.892 148.022  1.00  0.00           C
ATOM   2784  CB  LEU A 179      87.907  98.242 147.412  1.00  0.00           C
ATOM   2787  CG  LEU A 179      87.597  99.502 148.212  1.00  0.00           C
ATOM   2789  CD1 LEU A 179      88.138  99.401 149.642  1.00  0.00           C
ATOM   2793  CD2 LEU A 179      88.197 100.702 147.462  1.00  0.00           C
ATOM   2797  C   LEU A 179      85.966  96.882 148.142  1.00  0.00           C
ATOM   2798  O   LEU A 179      85.368  97.272 149.152  1.00  0.00           O
ATOM   2799  N   VAL A 180      85.338  96.462 147.022  1.00  0.00           N
ATOM   2801  CA  VAL A 180      83.938  96.522 146.682  1.00  0.00           C
ATOM   2803  CB  VAL A 180      83.217  97.832 147.062  1.00  0.00           C
ATOM   2805  CG1 VAL A 180      83.898  99.071 146.422  1.00  0.00           C
ATOM   2809  CG2 VAL A 180      81.717  97.772 146.722  1.00  0.00           C
ATOM   2813  C   VAL A 180      83.877  96.272 145.172  1.00  0.00           C
ATOM   2814  O   VAL A 180      84.798  96.592 144.422  1.00  0.00           O
ATOM   2815  N   THR A 181      82.788  95.661 144.682  1.00  0.00           N
ATOM   2817  CA  THR A 181      82.518  95.502 143.242  1.00  0.00           C
ATOM   2819  CB  THR A 181      82.206  94.042 142.882  1.00  0.00           C
ATOM   2821  OG1 THR A 181      83.337  93.262 143.252  1.00  0.00           O
ATOM   2823  CG2 THR A 181      82.018  93.822 141.372  1.00  0.00           C
ATOM   2827  C   THR A 181      81.408  96.472 142.862  1.00  0.00           C
ATOM   2828  O   THR A 181      80.557  96.852 143.682  1.00  0.00           O
ATOM   2829  N   VAL A 182      81.387  97.032 141.642  1.00  0.00           N
ATOM   2831  CA  VAL A 182      80.228  97.742 141.092  1.00  0.00           C
ATOM   2833  CB  VAL A 182      80.467  99.182 140.612  1.00  0.00           C
ATOM   2835  CG1 VAL A 182      80.826 100.121 141.762  1.00  0.00           C
ATOM   2839  CG2 VAL A 182      81.567  99.232 139.542  1.00  0.00           C
ATOM   2843  C   VAL A 182      79.658  96.981 139.912  1.00  0.00           C
ATOM   2844  O   VAL A 182      80.348  96.172 139.292  1.00  0.00           O
ATOM   2845  N   GLN A 183      78.387  97.242 139.582  1.00  0.00           N
ATOM   2847  CA  GLN A 183      77.698  96.632 138.472  1.00  0.00           C
ATOM   2849  CB  GLN A 183      76.948  95.382 139.002  1.00  0.00           C
ATOM   2852  CG  GLN A 183      75.846  94.822 138.082  1.00  0.00           C
ATOM   2855  CD  GLN A 183      74.778  94.062 138.872  1.00  0.00           C
ATOM   2856  OE1 GLN A 183      74.488  92.922 138.542  1.00  0.00           O
ATOM   2857  NE2 GLN A 183      74.158  94.722 139.882  1.00  0.00           N
ATOM   2860  C   GLN A 183      76.698  97.582 137.802  1.00  0.00           C
ATOM   2861  O   GLN A 183      75.838  98.151 138.452  1.00  0.00           O
ATOM   2862  N   ARG A 184      76.706  97.731 136.472  1.00  0.00           N
ATOM   2864  CA  ARG A 184      75.688  98.472 135.742  1.00  0.00           C
ATOM   2866  CB  ARG A 184      76.327  99.232 134.552  1.00  0.00           C
ATOM   2869  CG  ARG A 184      75.348 100.092 133.732  1.00  0.00           C
ATOM   2872  CD  ARG A 184      75.978 101.212 132.882  1.00  0.00           C
ATOM   2875  NE  ARG A 184      74.868 101.782 132.042  1.00  0.00           N
ATOM   2877  CZ  ARG A 184      74.268 102.962 132.172  1.00  0.00           C
ATOM   2878  NH1 ARG A 184      74.518 103.822 133.122  1.00  0.00           N
ATOM   2881  NH2 ARG A 184      73.268 103.282 131.382  1.00  0.00           N
ATOM   2884  C   ARG A 184      74.567  97.541 135.252  1.00  0.00           C
ATOM   2885  O   ARG A 184      74.827  96.371 135.012  1.00  0.00           O
ATOM   2886  N   LEU A 185      73.308  98.032 135.112  1.00  0.00           N
ATOM   2888  CA  LEU A 185      72.167  97.202 134.692  1.00  0.00           C
ATOM   2890  CB  LEU A 185      71.548  96.442 135.902  1.00  0.00           C
ATOM   2893  CG  LEU A 185      72.327  95.222 136.422  1.00  0.00           C
ATOM   2895  CD1 LEU A 185      71.536  94.562 137.552  1.00  0.00           C
ATOM   2899  CD2 LEU A 185      72.588  94.202 135.312  1.00  0.00           C
ATOM   2903  C   LEU A 185      71.028  97.992 134.032  1.00  0.00           C
ATOM   2904  O   LEU A 185      69.856  97.801 134.352  1.00  0.00           O
ATOM   2905  N   ASP A 186      71.308  98.942 133.122  1.00  0.00           N
ATOM   2907  CA  ASP A 186      70.286  99.602 132.302  1.00  0.00           C
ATOM   2909  CB  ASP A 186      70.868 100.961 131.812  1.00  0.00           C
ATOM   2912  CG  ASP A 186      69.948 101.992 131.162  1.00  0.00           C
ATOM   2913  OD1 ASP A 186      68.716 101.992 131.402  1.00  0.00           O
ATOM   2914  OD2 ASP A 186      70.557 102.941 130.602  1.00  0.00           O
ATOM   2915  C   ASP A 186      69.757  98.632 131.222  1.00  0.00           C
ATOM   2916  O   ASP A 186      68.558  98.511 130.952  1.00  0.00           O
ATOM   2917  N   PRO A 187      70.637  97.821 130.692  1.00  0.00           N
ATOM   2918  CD  PRO A 187      71.768  98.342 129.912  1.00  0.00           C
ATOM   2921  CA  PRO A 187      70.238  96.511 130.202  1.00  0.00           C
ATOM   2923  CB  PRO A 187      70.618  96.582 128.742  1.00  0.00           C
ATOM   2926  CG  PRO A 187      71.918  97.392 128.722  1.00  0.00           C
ATOM   2929  C   PRO A 187      71.036  95.522 131.022  1.00  0.00           C
ATOM   2930  O   PRO A 187      72.027  95.882 131.652  1.00  0.00           O
ATOM   2931  N   ILE A 188      70.548  94.282 131.102  1.00  0.00           N
ATOM   2933  CA  ILE A 188      71.028  93.231 131.982  1.00  0.00           C
ATOM   2935  CB  ILE A 188      69.918  92.792 132.942  1.00  0.00           C
ATOM   2937  CG2 ILE A 188      68.637  92.382 132.172  1.00  0.00           C
ATOM   2941  CG1 ILE A 188      70.348  91.682 133.922  1.00  0.00           C
ATOM   2944  CD  ILE A 188      69.878  90.292 133.522  1.00  0.00           C
ATOM   2948  C   ILE A 188      71.558  92.112 131.112  1.00  0.00           C
ATOM   2949  O   ILE A 188      71.036  91.901 130.022  1.00  0.00           O
ATOM   2950  N   TYR A 189      72.627  91.392 131.502  1.00  0.00           N
ATOM   2952  CA  TYR A 189      73.007  90.181 130.802  1.00  0.00           C
ATOM   2954  CB  TYR A 189      74.548  90.002 130.622  1.00  0.00           C
ATOM   2957  CG  TYR A 189      75.176  90.792 129.492  1.00  0.00           C
ATOM   2958  CD1 TYR A 189      74.637  90.821 128.182  1.00  0.00           C
ATOM   2960  CE1 TYR A 189      75.357  91.402 127.122  1.00  0.00           C
ATOM   2962  CZ  TYR A 189      76.588  92.012 127.352  1.00  0.00           C
ATOM   2963  OH  TYR A 189      77.317  92.642 126.312  1.00  0.00           O
ATOM   2965  CD2 TYR A 189      76.448  91.361 129.682  1.00  0.00           C
ATOM   2967  CE2 TYR A 189      77.137  91.981 128.632  1.00  0.00           C
ATOM   2969  C   TYR A 189      72.448  88.972 131.532  1.00  0.00           C
ATOM   2970  O   TYR A 189      72.438  88.902 132.752  1.00  0.00           O
ATOM   2971  N   VAL A 190      71.948  87.952 130.832  1.00  0.00           N
ATOM   2973  CA  VAL A 190      71.688  86.662 131.452  1.00  0.00           C
ATOM   2975  CB  VAL A 190      70.286  86.162 131.182  1.00  0.00           C
ATOM   2977  CG1 VAL A 190      70.058  84.812 131.892  1.00  0.00           C
ATOM   2981  CG2 VAL A 190      69.348  87.272 131.652  1.00  0.00           C
ATOM   2985  C   VAL A 190      72.698  85.681 130.962  1.00  0.00           C
ATOM   2986  O   VAL A 190      72.967  85.651 129.762  1.00  0.00           O
ATOM   2987  N   ASP A 191      73.268  84.851 131.862  1.00  0.00           N
ATOM   2989  CA  ASP A 191      74.048  83.702 131.492  1.00  0.00           C
ATOM   2991  CB  ASP A 191      75.168  83.461 132.552  1.00  0.00           C
ATOM   2994  CG  ASP A 191      75.887  84.752 132.902  1.00  0.00           C
ATOM   2995  OD1 ASP A 191      76.387  85.452 131.962  1.00  0.00           O
ATOM   2996  OD2 ASP A 191      76.106  85.022 134.112  1.00  0.00           O
ATOM   2997  C   ASP A 191      73.088  82.502 131.392  1.00  0.00           C
ATOM   2998  O   ASP A 191      72.647  81.942 132.392  1.00  0.00           O
ATOM   2999  N   LEU A 192      72.668  82.102 130.182  1.00  0.00           N
ATOM   3001  CA  LEU A 192      71.688  81.022 130.062  1.00  0.00           C
ATOM   3003  CB  LEU A 192      70.988  80.992 128.672  1.00  0.00           C
ATOM   3006  CG  LEU A 192      69.798  81.952 128.532  1.00  0.00           C
ATOM   3008  CD1 LEU A 192      70.217  83.411 128.382  1.00  0.00           C
ATOM   3012  CD2 LEU A 192      68.908  81.511 127.362  1.00  0.00           C
ATOM   3016  C   LEU A 192      72.278  79.652 130.322  1.00  0.00           C
ATOM   3017  O   LEU A 192      72.738  78.992 129.382  1.00  0.00           O
ATOM   3018  N   THR A 193      72.188  79.172 131.582  1.00  0.00           N
ATOM   3020  CA  THR A 193      72.597  77.842 132.012  1.00  0.00           C
ATOM   3022  CB  THR A 193      72.247  77.481 133.462  1.00  0.00           C
ATOM   3024  OG1 THR A 193      72.637  78.492 134.382  1.00  0.00           O
ATOM   3026  CG2 THR A 193      72.978  76.191 133.872  1.00  0.00           C
ATOM   3030  C   THR A 193      71.966  76.742 131.202  1.00  0.00           C
ATOM   3031  O   THR A 193      70.798  76.382 131.382  1.00  0.00           O
ATOM   3032  N   GLN A 194      72.746  76.092 130.342  1.00  0.00           N
ATOM   3034  CA  GLN A 194      72.286  74.962 129.572  1.00  0.00           C
ATOM   3036  CB  GLN A 194      72.036  75.342 128.092  1.00  0.00           C
ATOM   3039  CG  GLN A 194      70.588  75.801 127.802  1.00  0.00           C
ATOM   3042  CD  GLN A 194      69.567  74.761 128.252  1.00  0.00           C
ATOM   3043  OE1 GLN A 194      69.847  73.652 128.682  1.00  0.00           O
ATOM   3044  NE2 GLN A 194      68.277  75.151 128.192  1.00  0.00           N
ATOM   3047  C   GLN A 194      73.118  73.722 129.752  1.00  0.00           C
ATOM   3048  O   GLN A 194      74.147  73.712 130.442  1.00  0.00           O
ATOM   3049  N   SER A 195      72.606  72.581 129.272  1.00  0.00           N
ATOM   3051  CA  SER A 195      73.168  71.302 129.652  1.00  0.00           C
ATOM   3053  CB  SER A 195      72.107  70.291 130.192  1.00  0.00           C
ATOM   3056  OG  SER A 195      71.397  69.582 129.202  1.00  0.00           O
ATOM   3058  C   SER A 195      74.136  70.762 128.622  1.00  0.00           C
ATOM   3059  O   SER A 195      74.497  71.422 127.652  1.00  0.00           O
ATOM   3060  N   VAL A 196      74.667  69.562 128.902  1.00  0.00           N
ATOM   3062  CA  VAL A 196      75.507  68.802 128.012  1.00  0.00           C
ATOM   3064  CB  VAL A 196      76.667  68.181 128.752  1.00  0.00           C
ATOM   3066  CG1 VAL A 196      77.597  67.412 127.792  1.00  0.00           C
ATOM   3070  CG2 VAL A 196      77.438  69.312 129.432  1.00  0.00           C
ATOM   3074  C   VAL A 196      74.698  67.661 127.452  1.00  0.00           C
ATOM   3075  O   VAL A 196      74.786  67.322 126.272  1.00  0.00           O
ATOM   3076  N   GLN A 197      73.856  67.022 128.282  1.00  0.00           N
ATOM   3078  CA  GLN A 197      73.228  65.782 127.902  1.00  0.00           C
ATOM   3080  CB  GLN A 197      72.717  65.032 129.152  1.00  0.00           C
ATOM   3083  CG  GLN A 197      72.408  63.542 128.882  1.00  0.00           C
ATOM   3086  CD  GLN A 197      73.647  62.752 128.472  1.00  0.00           C
ATOM   3087  OE1 GLN A 197      74.738  62.962 129.002  1.00  0.00           O
ATOM   3088  NE2 GLN A 197      73.507  61.782 127.552  1.00  0.00           N
ATOM   3091  C   GLN A 197      72.088  66.052 126.922  1.00  0.00           C
ATOM   3092  O   GLN A 197      71.598  65.132 126.272  1.00  0.00           O
ATOM   3093  N   ASP A 198      71.698  67.322 126.742  1.00  0.00           N
ATOM   3095  CA  ASP A 198      70.768  67.742 125.742  1.00  0.00           C
ATOM   3097  CB  ASP A 198      69.738  68.742 126.332  1.00  0.00           C
ATOM   3100  CG  ASP A 198      70.238  70.161 126.572  1.00  0.00           C
ATOM   3101  OD1 ASP A 198      71.467  70.401 126.562  1.00  0.00           O
ATOM   3102  OD2 ASP A 198      69.357  70.981 126.912  1.00  0.00           O
ATOM   3103  C   ASP A 198      71.478  68.292 124.512  1.00  0.00           C
ATOM   3104  O   ASP A 198      70.817  68.842 123.642  1.00  0.00           O
ATOM   3105  N   PHE A 199      72.808  68.121 124.342  1.00  0.00           N
ATOM   3107  CA  PHE A 199      73.478  68.551 123.122  1.00  0.00           C
ATOM   3109  CB  PHE A 199      75.027  68.382 123.132  1.00  0.00           C
ATOM   3112  CG  PHE A 199      75.668  69.712 123.392  1.00  0.00           C
ATOM   3113  CD1 PHE A 199      75.438  70.382 124.602  1.00  0.00           C
ATOM   3115  CE1 PHE A 199      75.997  71.642 124.832  1.00  0.00           C
ATOM   3117  CZ  PHE A 199      76.768  72.261 123.852  1.00  0.00           C
ATOM   3119  CD2 PHE A 199      76.478  70.332 122.422  1.00  0.00           C
ATOM   3121  CE2 PHE A 199      77.018  71.612 122.642  1.00  0.00           C
ATOM   3123  C   PHE A 199      72.908  67.911 121.872  1.00  0.00           C
ATOM   3124  O   PHE A 199      72.688  68.592 120.882  1.00  0.00           O
ATOM   3125  N   LEU A 200      72.558  66.632 121.892  1.00  0.00           N
ATOM   3127  CA  LEU A 200      71.807  66.022 120.812  1.00  0.00           C
ATOM   3129  CB  LEU A 200      71.658  64.502 121.012  1.00  0.00           C
ATOM   3132  CG  LEU A 200      72.997  63.711 121.072  1.00  0.00           C
ATOM   3134  CD1 LEU A 200      73.938  64.022 119.902  1.00  0.00           C
ATOM   3138  CD2 LEU A 200      73.737  63.842 122.412  1.00  0.00           C
ATOM   3142  C   LEU A 200      70.448  66.661 120.562  1.00  0.00           C
ATOM   3143  O   LEU A 200      70.097  66.922 119.422  1.00  0.00           O
ATOM   3144  N   ARG A 201      69.698  66.992 121.622  1.00  0.00           N
ATOM   3146  CA  ARG A 201      68.448  67.712 121.522  1.00  0.00           C
ATOM   3148  CB  ARG A 201      67.688  67.572 122.852  1.00  0.00           C
ATOM   3151  CG  ARG A 201      67.308  66.092 123.112  1.00  0.00           C
ATOM   3154  CD  ARG A 201      66.548  65.822 124.402  1.00  0.00           C
ATOM   3157  NE  ARG A 201      67.426  66.242 125.532  1.00  0.00           N
ATOM   3159  CZ  ARG A 201      68.048  65.422 126.372  1.00  0.00           C
ATOM   3160  NH1 ARG A 201      68.147  64.132 126.182  1.00  0.00           N
ATOM   3163  NH2 ARG A 201      68.597  65.842 127.492  1.00  0.00           N
ATOM   3166  C   ARG A 201      68.558  69.172 121.062  1.00  0.00           C
ATOM   3167  O   ARG A 201      67.728  69.672 120.312  1.00  0.00           O
ATOM   3168  N   MET A 202      69.607  69.892 121.482  1.00  0.00           N
ATOM   3170  CA  MET A 202      69.786  71.312 121.222  1.00  0.00           C
ATOM   3172  CB  MET A 202      70.728  71.882 122.332  1.00  0.00           C
ATOM   3175  CG  MET A 202      70.957  73.411 122.342  1.00  0.00           C
ATOM   3178  SD  MET A 202      69.707  74.462 123.132  1.00  0.00           S
ATOM   3179  CE  MET A 202      69.798  73.812 124.822  1.00  0.00           C
ATOM   3183  C   MET A 202      70.397  71.511 119.852  1.00  0.00           C
ATOM   3184  O   MET A 202      70.018  72.382 119.072  1.00  0.00           O
ATOM   3185  N   LYS A 203      71.338  70.621 119.472  1.00  0.00           N
ATOM   3187  CA  LYS A 203      71.807  70.422 118.122  1.00  0.00           C
ATOM   3189  CB  LYS A 203      73.018  69.442 118.062  1.00  0.00           C
ATOM   3192  CG  LYS A 203      74.298  69.922 118.782  1.00  0.00           C
ATOM   3195  CD  LYS A 203      75.308  68.772 119.052  1.00  0.00           C
ATOM   3198  CE  LYS A 203      75.838  68.062 117.802  1.00  0.00           C
ATOM   3201  NZ  LYS A 203      76.757  66.942 118.122  1.00  0.00           N
ATOM   3205  C   LYS A 203      70.716  69.932 117.172  1.00  0.00           C
ATOM   3206  O   LYS A 203      70.738  70.252 115.982  1.00  0.00           O
ATOM   3207  N   GLU A 204      69.757  69.102 117.622  1.00  0.00           N
ATOM   3209  CA  GLU A 204      68.528  68.822 116.892  1.00  0.00           C
ATOM   3211  CB  GLU A 204      67.768  67.661 117.572  1.00  0.00           C
ATOM   3214  CG  GLU A 204      66.356  67.282 117.042  1.00  0.00           C
ATOM   3217  CD  GLU A 204      65.808  66.112 117.842  1.00  0.00           C
ATOM   3218  OE1 GLU A 204      66.106  66.032 119.062  1.00  0.00           O
ATOM   3219  OE2 GLU A 204      65.018  65.302 117.282  1.00  0.00           O
ATOM   3220  C   GLU A 204      67.647  70.042 116.652  1.00  0.00           C
ATOM   3221  O   GLU A 204      67.327  70.372 115.522  1.00  0.00           O
ATOM   3222  N   GLU A 205      67.327  70.842 117.692  1.00  0.00           N
ATOM   3224  CA  GLU A 205      66.636  72.112 117.502  1.00  0.00           C
ATOM   3226  CB  GLU A 205      66.286  72.732 118.882  1.00  0.00           C
ATOM   3229  CG  GLU A 205      65.286  71.931 119.772  1.00  0.00           C
ATOM   3232  CD  GLU A 205      63.818  72.152 119.442  1.00  0.00           C
ATOM   3233  OE1 GLU A 205      63.447  71.952 118.262  1.00  0.00           O
ATOM   3234  OE2 GLU A 205      62.998  72.462 120.362  1.00  0.00           O
ATOM   3235  C   GLU A 205      67.387  73.132 116.632  1.00  0.00           C
ATOM   3236  O   GLU A 205      66.778  73.842 115.822  1.00  0.00           O
ATOM   3237  N   VAL A 206      68.728  73.282 116.742  1.00  0.00           N
ATOM   3239  CA  VAL A 206      69.558  74.082 115.832  1.00  0.00           C
ATOM   3241  CB  VAL A 206      70.997  74.282 116.332  1.00  0.00           C
ATOM   3243  CG1 VAL A 206      71.827  75.102 115.312  1.00  0.00           C
ATOM   3247  CG2 VAL A 206      71.007  75.062 117.662  1.00  0.00           C
ATOM   3251  C   VAL A 206      69.548  73.592 114.392  1.00  0.00           C
ATOM   3252  O   VAL A 206      69.378  74.371 113.462  1.00  0.00           O
ATOM   3253  N   ALA A 207      69.688  72.272 114.152  1.00  0.00           N
ATOM   3255  CA  ALA A 207      69.698  71.712 112.812  1.00  0.00           C
ATOM   3257  CB  ALA A 207      70.176  70.261 112.892  1.00  0.00           C
ATOM   3261  C   ALA A 207      68.327  71.742 112.132  1.00  0.00           C
ATOM   3262  O   ALA A 207      68.216  71.882 110.912  1.00  0.00           O
ATOM   3263  N   SER A 208      67.257  71.651 112.942  1.00  0.00           N
ATOM   3265  CA  SER A 208      65.898  71.962 112.572  1.00  0.00           C
ATOM   3267  CB  SER A 208      64.918  71.742 113.752  1.00  0.00           C
ATOM   3270  OG  SER A 208      64.786  70.352 114.022  1.00  0.00           O
ATOM   3272  C   SER A 208      65.716  73.392 112.172  1.00  0.00           C
ATOM   3273  O   SER A 208      65.027  73.731 111.202  1.00  0.00           O
ATOM   3274  N   GLY A 209      66.356  74.291 112.932  1.00  0.00           N
ATOM   3276  CA  GLY A 209      66.387  75.702 112.622  1.00  0.00           C
ATOM   3279  C   GLY A 209      65.068  76.371 112.762  1.00  0.00           C
ATOM   3280  O   GLY A 209      64.677  77.152 111.892  1.00  0.00           O
ATOM   3281  N   GLN A 210      64.318  76.072 113.842  1.00  0.00           N
ATOM   3283  CA  GLN A 210      63.057  76.702 114.162  1.00  0.00           C
ATOM   3285  CB  GLN A 210      61.978  75.652 114.502  1.00  0.00           C
ATOM   3288  CG  GLN A 210      61.717  74.632 113.382  1.00  0.00           C
ATOM   3291  CD  GLN A 210      60.807  73.511 113.852  1.00  0.00           C
ATOM   3292  OE1 GLN A 210      60.508  73.362 115.032  1.00  0.00           O
ATOM   3293  NE2 GLN A 210      60.368  72.651 112.902  1.00  0.00           N
ATOM   3296  C   GLN A 210      63.208  77.632 115.362  1.00  0.00           C
ATOM   3297  O   GLN A 210      62.308  78.402 115.662  1.00  0.00           O
ATOM   3298  N   ILE A 211      64.397  77.682 115.972  1.00  0.00           N
ATOM   3300  CA  ILE A 211      64.667  78.581 117.082  1.00  0.00           C
ATOM   3302  CB  ILE A 211      65.557  77.901 118.122  1.00  0.00           C
ATOM   3304  CG2 ILE A 211      65.908  78.822 119.302  1.00  0.00           C
ATOM   3308  CG1 ILE A 211      65.018  76.532 118.612  1.00  0.00           C
ATOM   3311  CD  ILE A 211      63.708  76.592 119.412  1.00  0.00           C
ATOM   3315  C   ILE A 211      65.338  79.892 116.632  1.00  0.00           C
ATOM   3316  O   ILE A 211      64.996  80.941 117.132  1.00  0.00           O
ATOM   3317  N   LYS A 212      66.318  79.882 115.682  1.00  0.00           N
ATOM   3319  CA  LYS A 212      67.118  81.062 115.342  1.00  0.00           C
ATOM   3321  CB  LYS A 212      68.478  80.572 114.782  1.00  0.00           C
ATOM   3324  CG  LYS A 212      69.518  81.661 114.422  1.00  0.00           C
ATOM   3327  CD  LYS A 212      69.488  82.072 112.942  1.00  0.00           C
ATOM   3330  CE  LYS A 212      70.528  83.132 112.562  1.00  0.00           C
ATOM   3333  NZ  LYS A 212      70.246  83.642 111.212  1.00  0.00           N
ATOM   3337  C   LYS A 212      66.507  82.121 114.392  1.00  0.00           C
ATOM   3338  O   LYS A 212      66.956  83.262 114.332  1.00  0.00           O
ATOM   3339  N   GLN A 213      65.518  81.742 113.602  1.00  0.00           N
ATOM   3341  CA  GLN A 213      64.817  82.422 112.532  1.00  0.00           C
ATOM   3343  CB  GLN A 213      63.358  82.812 112.892  1.00  0.00           C
ATOM   3346  CG  GLN A 213      62.467  81.782 113.642  1.00  0.00           C
ATOM   3349  CD  GLN A 213      62.588  81.981 115.162  1.00  0.00           C
ATOM   3350  OE1 GLN A 213      63.358  82.842 115.582  1.00  0.00           O
ATOM   3351  NE2 GLN A 213      61.807  81.222 115.962  1.00  0.00           N
ATOM   3354  C   GLN A 213      65.536  83.581 111.842  1.00  0.00           C
ATOM   3355  O   GLN A 213      66.338  83.411 110.912  1.00  0.00           O
ATOM   3356  N   VAL A 214      65.246  84.822 112.272  1.00  0.00           N
ATOM   3358  CA  VAL A 214      65.716  86.072 111.732  1.00  0.00           C
ATOM   3360  CB  VAL A 214      64.926  87.202 112.382  1.00  0.00           C
ATOM   3362  CG1 VAL A 214      65.048  87.172 113.922  1.00  0.00           C
ATOM   3366  CG2 VAL A 214      65.298  88.572 111.802  1.00  0.00           C
ATOM   3370  C   VAL A 214      67.228  86.252 111.792  1.00  0.00           C
ATOM   3371  O   VAL A 214      67.848  86.682 110.822  1.00  0.00           O
ATOM   3372  N   GLN A 215      67.897  85.882 112.892  1.00  0.00           N
ATOM   3374  CA  GLN A 215      69.088  86.532 113.412  1.00  0.00           C
ATOM   3376  CB  GLN A 215      69.058  88.081 113.522  1.00  0.00           C
ATOM   3379  CG  GLN A 215      69.596  88.802 112.262  1.00  0.00           C
ATOM   3382  CD  GLN A 215      69.856  90.292 112.472  1.00  0.00           C
ATOM   3383  OE1 GLN A 215      70.118  90.812 113.562  1.00  0.00           O
ATOM   3384  NE2 GLN A 215      69.768  91.052 111.372  1.00  0.00           N
ATOM   3387  C   GLN A 215      69.286  85.961 114.782  1.00  0.00           C
ATOM   3388  O   GLN A 215      68.346  85.441 115.362  1.00  0.00           O
ATOM   3389  N   GLY A 216      70.518  85.992 115.332  1.00  0.00           N
ATOM   3391  CA  GLY A 216      70.768  85.371 116.622  1.00  0.00           C
ATOM   3394  C   GLY A 216      70.058  86.062 117.762  1.00  0.00           C
ATOM   3395  O   GLY A 216      69.618  85.422 118.702  1.00  0.00           O
ATOM   3396  N   SER A 217      69.926  87.392 117.692  1.00  0.00           N
ATOM   3398  CA  SER A 217      69.298  88.212 118.712  1.00  0.00           C
ATOM   3400  CB  SER A 217      69.856  89.652 118.612  1.00  0.00           C
ATOM   3403  OG  SER A 217      71.298  89.661 118.672  1.00  0.00           O
ATOM   3405  C   SER A 217      67.768  88.262 118.642  1.00  0.00           C
ATOM   3406  O   SER A 217      67.188  89.312 118.352  1.00  0.00           O
ATOM   3407  N   THR A 218      67.058  87.152 118.902  1.00  0.00           N
ATOM   3409  CA  THR A 218      65.588  87.142 118.932  1.00  0.00           C
ATOM   3411  CB  THR A 218      64.897  85.892 118.332  1.00  0.00           C
ATOM   3413  OG1 THR A 218      64.728  84.812 119.242  1.00  0.00           O
ATOM   3415  CG2 THR A 218      65.706  85.422 117.122  1.00  0.00           C
ATOM   3419  C   THR A 218      65.068  87.442 120.342  1.00  0.00           C
ATOM   3420  O   THR A 218      65.838  87.412 121.302  1.00  0.00           O
ATOM   3421  N   PRO A 219      63.818  87.821 120.532  1.00  0.00           N
ATOM   3422  CD  PRO A 219      62.927  88.262 119.462  1.00  0.00           C
ATOM   3425  CA  PRO A 219      63.148  87.821 121.832  1.00  0.00           C
ATOM   3427  CB  PRO A 219      61.737  88.371 121.482  1.00  0.00           C
ATOM   3430  CG  PRO A 219      61.917  89.141 120.172  1.00  0.00           C
ATOM   3433  C   PRO A 219      63.057  86.481 122.582  1.00  0.00           C
ATOM   3434  O   PRO A 219      62.787  85.462 121.962  1.00  0.00           O
ATOM   3435  N   VAL A 220      63.198  86.442 123.932  1.00  0.00           N
ATOM   3437  CA  VAL A 220      62.757  85.312 124.742  1.00  0.00           C
ATOM   3439  CB  VAL A 220      63.857  84.372 125.232  1.00  0.00           C
ATOM   3441  CG1 VAL A 220      64.448  83.662 124.012  1.00  0.00           C
ATOM   3445  CG2 VAL A 220      64.948  85.111 126.022  1.00  0.00           C
ATOM   3449  C   VAL A 220      61.927  85.752 125.942  1.00  0.00           C
ATOM   3450  O   VAL A 220      62.248  86.682 126.682  1.00  0.00           O
ATOM   3451  N   GLN A 221      60.768  85.082 126.152  1.00  0.00           N
ATOM   3453  CA  GLN A 221      59.958  85.231 127.342  1.00  0.00           C
ATOM   3455  CB  GLN A 221      58.606  84.512 127.192  1.00  0.00           C
ATOM   3458  CG  GLN A 221      57.668  84.652 128.402  1.00  0.00           C
ATOM   3461  CD  GLN A 221      56.298  84.051 128.112  1.00  0.00           C
ATOM   3462  OE1 GLN A 221      56.068  83.402 127.092  1.00  0.00           O
ATOM   3463  NE2 GLN A 221      55.338  84.261 129.052  1.00  0.00           N
ATOM   3466  C   GLN A 221      60.667  84.812 128.632  1.00  0.00           C
ATOM   3467  O   GLN A 221      61.448  83.871 128.642  1.00  0.00           O
ATOM   3468  N   LEU A 222      60.417  85.522 129.742  1.00  0.00           N
ATOM   3470  CA  LEU A 222      61.147  85.362 130.992  1.00  0.00           C
ATOM   3472  CB  LEU A 222      61.828  86.691 131.392  1.00  0.00           C
ATOM   3475  CG  LEU A 222      62.698  87.312 130.292  1.00  0.00           C
ATOM   3477  CD1 LEU A 222      63.348  88.601 130.782  1.00  0.00           C
ATOM   3481  CD2 LEU A 222      63.768  86.332 129.812  1.00  0.00           C
ATOM   3485  C   LEU A 222      60.158  85.022 132.072  1.00  0.00           C
ATOM   3486  O   LEU A 222      59.058  85.541 132.042  1.00  0.00           O
ATOM   3487  N   ASN A 223      60.517  84.162 133.042  1.00  0.00           N
ATOM   3489  CA  ASN A 223      59.678  83.812 134.172  1.00  0.00           C
ATOM   3491  CB  ASN A 223      59.177  82.351 133.972  1.00  0.00           C
ATOM   3494  CG  ASN A 223      58.438  81.702 135.142  1.00  0.00           C
ATOM   3495  OD1 ASN A 223      58.978  81.302 136.172  1.00  0.00           O
ATOM   3496  ND2 ASN A 223      57.108  81.502 134.952  1.00  0.00           N
ATOM   3499  C   ASN A 223      60.537  83.992 135.422  1.00  0.00           C
ATOM   3500  O   ASN A 223      61.637  83.461 135.482  1.00  0.00           O
ATOM   3501  N   LEU A 224      60.097  84.782 136.422  1.00  0.00           N
ATOM   3503  CA  LEU A 224      60.828  84.952 137.662  1.00  0.00           C
ATOM   3505  CB  LEU A 224      60.877  86.431 138.102  1.00  0.00           C
ATOM   3508  CG  LEU A 224      61.548  87.351 137.062  1.00  0.00           C
ATOM   3510  CD1 LEU A 224      61.427  88.791 137.562  1.00  0.00           C
ATOM   3514  CD2 LEU A 224      63.028  87.022 136.862  1.00  0.00           C
ATOM   3518  C   LEU A 224      60.257  84.062 138.772  1.00  0.00           C
ATOM   3519  O   LEU A 224      59.347  83.262 138.552  1.00  0.00           O
ATOM   3520  N   GLU A 225      60.757  84.191 140.022  1.00  0.00           N
ATOM   3522  CA  GLU A 225      60.387  83.342 141.142  1.00  0.00           C
ATOM   3524  CB  GLU A 225      61.058  83.782 142.452  1.00  0.00           C
ATOM   3527  CG  GLU A 225      62.558  83.432 142.532  1.00  0.00           C
ATOM   3530  CD  GLU A 225      63.177  83.902 143.832  1.00  0.00           C
ATOM   3531  OE1 GLU A 225      62.518  84.652 144.612  1.00  0.00           O
ATOM   3532  OE2 GLU A 225      64.368  83.581 144.062  1.00  0.00           O
ATOM   3533  C   GLU A 225      58.897  83.262 141.432  1.00  0.00           C
ATOM   3534  O   GLU A 225      58.358  82.182 141.682  1.00  0.00           O
ATOM   3535  N   ASN A 226      58.167  84.382 141.362  1.00  0.00           N
ATOM   3537  CA  ASN A 226      56.728  84.362 141.592  1.00  0.00           C
ATOM   3539  CB  ASN A 226      56.268  85.812 141.892  1.00  0.00           C
ATOM   3542  CG  ASN A 226      54.958  85.792 142.672  1.00  0.00           C
ATOM   3543  OD1 ASN A 226      54.567  84.772 143.242  1.00  0.00           O
ATOM   3544  ND2 ASN A 226      54.298  86.962 142.782  1.00  0.00           N
ATOM   3547  C   ASN A 226      55.928  83.782 140.412  1.00  0.00           C
ATOM   3548  O   ASN A 226      54.708  83.612 140.482  1.00  0.00           O
ATOM   3549  N   GLY A 227      56.607  83.522 139.282  1.00  0.00           N
ATOM   3551  CA  GLY A 227      56.048  82.932 138.072  1.00  0.00           C
ATOM   3554  C   GLY A 227      55.618  83.962 137.072  1.00  0.00           C
ATOM   3555  O   GLY A 227      55.377  83.651 135.912  1.00  0.00           O
ATOM   3556  N   LYS A 228      55.517  85.242 137.492  1.00  0.00           N
ATOM   3558  CA  LYS A 228      55.268  86.342 136.582  1.00  0.00           C
ATOM   3560  CB  LYS A 228      54.808  87.642 137.302  1.00  0.00           C
ATOM   3563  CG  LYS A 228      55.728  88.181 138.422  1.00  0.00           C
ATOM   3566  CD  LYS A 228      56.857  89.112 137.952  1.00  0.00           C
ATOM   3569  CE  LYS A 228      57.688  89.621 139.132  1.00  0.00           C
ATOM   3572  NZ  LYS A 228      58.517  90.782 138.752  1.00  0.00           N
ATOM   3576  C   LYS A 228      56.397  86.571 135.622  1.00  0.00           C
ATOM   3577  O   LYS A 228      57.577  86.361 135.942  1.00  0.00           O
ATOM   3578  N   ARG A 229      56.048  87.002 134.402  1.00  0.00           N
ATOM   3580  CA  ARG A 229      56.987  87.422 133.422  1.00  0.00           C
ATOM   3582  CB  ARG A 229      56.238  87.401 132.052  1.00  0.00           C
ATOM   3585  CG  ARG A 229      56.966  87.672 130.722  1.00  0.00           C
ATOM   3588  CD  ARG A 229      55.938  87.882 129.592  1.00  0.00           C
ATOM   3591  NE  ARG A 229      56.597  88.332 128.332  1.00  0.00           N
ATOM   3593  CZ  ARG A 229      55.887  88.802 127.292  1.00  0.00           C
ATOM   3594  NH1 ARG A 229      54.578  88.622 127.212  1.00  0.00           N
ATOM   3597  NH2 ARG A 229      56.497  89.452 126.332  1.00  0.00           N
ATOM   3600  C   ARG A 229      57.568  88.782 133.812  1.00  0.00           C
ATOM   3601  O   ARG A 229      57.118  89.502 134.712  1.00  0.00           O
ATOM   3602  N   TYR A 230      58.647  89.212 133.132  1.00  0.00           N
ATOM   3604  CA  TYR A 230      58.948  90.632 133.062  1.00  0.00           C
ATOM   3606  CB  TYR A 230      60.417  90.852 132.572  1.00  0.00           C
ATOM   3609  CG  TYR A 230      60.798  92.302 132.662  1.00  0.00           C
ATOM   3610  CD1 TYR A 230      60.708  92.972 133.892  1.00  0.00           C
ATOM   3612  CE1 TYR A 230      60.887  94.362 133.962  1.00  0.00           C
ATOM   3614  CZ  TYR A 230      61.208  95.082 132.812  1.00  0.00           C
ATOM   3615  OH  TYR A 230      61.338  96.481 132.842  1.00  0.00           O
ATOM   3617  CD2 TYR A 230      61.158  93.032 131.522  1.00  0.00           C
ATOM   3619  CE2 TYR A 230      61.376  94.411 131.592  1.00  0.00           C
ATOM   3621  C   TYR A 230      57.877  91.332 132.202  1.00  0.00           C
ATOM   3622  O   TYR A 230      57.088  90.692 131.522  1.00  0.00           O
ATOM   3623  N   SER A 231      57.778  92.681 132.202  1.00  0.00           N
ATOM   3625  CA  SER A 231      56.787  93.411 131.412  1.00  0.00           C
ATOM   3627  CB  SER A 231      56.898  94.952 131.582  1.00  0.00           C
ATOM   3630  OG  SER A 231      58.268  95.342 131.702  1.00  0.00           O
ATOM   3632  C   SER A 231      56.818  93.122 129.932  1.00  0.00           C
ATOM   3633  O   SER A 231      55.778  93.041 129.282  1.00  0.00           O
ATOM   3634  N   GLN A 232      58.028  92.952 129.392  1.00  0.00           N
ATOM   3636  CA  GLN A 232      58.278  92.761 127.992  1.00  0.00           C
ATOM   3638  CB  GLN A 232      58.958  94.042 127.412  1.00  0.00           C
ATOM   3641  CG  GLN A 232      60.327  94.331 128.062  1.00  0.00           C
ATOM   3644  CD  GLN A 232      60.817  95.782 127.922  1.00  0.00           C
ATOM   3645  OE1 GLN A 232      60.278  96.732 128.492  1.00  0.00           O
ATOM   3646  NE2 GLN A 232      61.938  95.952 127.192  1.00  0.00           N
ATOM   3649  C   GLN A 232      59.167  91.542 127.852  1.00  0.00           C
ATOM   3650  O   GLN A 232      59.708  90.992 128.822  1.00  0.00           O
ATOM   3651  N   THR A 233      59.267  91.022 126.612  1.00  0.00           N
ATOM   3653  CA  THR A 233      60.287  90.052 126.222  1.00  0.00           C
ATOM   3655  CB  THR A 233      59.897  89.232 124.992  1.00  0.00           C
ATOM   3657  OG1 THR A 233      60.938  88.371 124.552  1.00  0.00           O
ATOM   3659  CG2 THR A 233      59.478  90.132 123.822  1.00  0.00           C
ATOM   3663  C   THR A 233      61.697  90.642 126.232  1.00  0.00           C
ATOM   3664  O   THR A 233      61.868  91.852 126.112  1.00  0.00           O
ATOM   3665  N   GLY A 234      62.747  89.831 126.452  1.00  0.00           N
ATOM   3667  CA  GLY A 234      64.107  90.332 126.432  1.00  0.00           C
ATOM   3670  C   GLY A 234      64.817  89.661 125.312  1.00  0.00           C
ATOM   3671  O   GLY A 234      64.577  88.492 125.062  1.00  0.00           O
ATOM   3672  N   THR A 235      65.728  90.342 124.602  1.00  0.00           N
ATOM   3674  CA  THR A 235      66.438  89.731 123.492  1.00  0.00           C
ATOM   3676  CB  THR A 235      67.018  90.752 122.502  1.00  0.00           C
ATOM   3678  OG1 THR A 235      67.908  91.662 123.132  1.00  0.00           O
ATOM   3680  CG2 THR A 235      65.868  91.602 121.922  1.00  0.00           C
ATOM   3684  C   THR A 235      67.478  88.721 123.962  1.00  0.00           C
ATOM   3685  O   THR A 235      68.177  88.911 124.962  1.00  0.00           O
ATOM   3686  N   LEU A 236      67.637  87.582 123.282  1.00  0.00           N
ATOM   3688  CA  LEU A 236      68.637  86.592 123.592  1.00  0.00           C
ATOM   3690  CB  LEU A 236      67.978  85.312 124.152  1.00  0.00           C
ATOM   3693  CG  LEU A 236      68.716  83.972 123.932  1.00  0.00           C
ATOM   3695  CD1 LEU A 236      69.978  83.902 124.792  1.00  0.00           C
ATOM   3699  CD2 LEU A 236      67.808  82.801 124.272  1.00  0.00           C
ATOM   3703  C   LEU A 236      69.408  86.302 122.332  1.00  0.00           C
ATOM   3704  O   LEU A 236      68.818  86.042 121.292  1.00  0.00           O
ATOM   3705  N   LYS A 237      70.747  86.352 122.402  1.00  0.00           N
ATOM   3707  CA  LYS A 237      71.598  85.981 121.292  1.00  0.00           C
ATOM   3709  CB  LYS A 237      72.917  86.802 121.222  1.00  0.00           C
ATOM   3712  CG  LYS A 237      73.707  86.992 122.522  1.00  0.00           C
ATOM   3715  CD  LYS A 237      75.088  87.632 122.222  1.00  0.00           C
ATOM   3718  CE  LYS A 237      75.957  87.882 123.462  1.00  0.00           C
ATOM   3721  NZ  LYS A 237      77.327  88.292 123.082  1.00  0.00           N
ATOM   3725  C   LYS A 237      71.878  84.481 121.222  1.00  0.00           C
ATOM   3726  O   LYS A 237      72.507  83.892 122.082  1.00  0.00           O
ATOM   3727  N   PHE A 238      71.438  83.842 120.122  1.00  0.00           N
ATOM   3729  CA  PHE A 238      71.698  82.442 119.862  1.00  0.00           C
ATOM   3731  CB  PHE A 238      70.747  81.882 118.772  1.00  0.00           C
ATOM   3734  CG  PHE A 238      69.316  82.002 119.192  1.00  0.00           C
ATOM   3735  CD1 PHE A 238      68.887  81.471 120.412  1.00  0.00           C
ATOM   3737  CE1 PHE A 238      67.536  81.502 120.762  1.00  0.00           C
ATOM   3739  CZ  PHE A 238      66.588  82.032 119.882  1.00  0.00           C
ATOM   3741  CD2 PHE A 238      68.368  82.572 118.322  1.00  0.00           C
ATOM   3743  CE2 PHE A 238      67.018  82.572 118.662  1.00  0.00           C
ATOM   3745  C   PHE A 238      73.088  82.152 119.362  1.00  0.00           C
ATOM   3746  O   PHE A 238      73.488  81.002 119.292  1.00  0.00           O
ATOM   3747  N   SER A 239      73.868  83.161 118.912  1.00  0.00           N
ATOM   3749  CA  SER A 239      74.887  82.891 117.912  1.00  0.00           C
ATOM   3751  CB  SER A 239      75.088  84.032 116.872  1.00  0.00           C
ATOM   3754  OG  SER A 239      75.557  85.282 117.382  1.00  0.00           O
ATOM   3756  C   SER A 239      76.246  82.572 118.472  1.00  0.00           C
ATOM   3757  O   SER A 239      77.158  82.231 117.722  1.00  0.00           O
ATOM   3758  N   ASP A 240      76.397  82.632 119.792  1.00  0.00           N
ATOM   3760  CA  ASP A 240      77.597  82.212 120.462  1.00  0.00           C
ATOM   3762  CB  ASP A 240      78.317  83.492 120.932  1.00  0.00           C
ATOM   3765  CG  ASP A 240      79.677  83.292 121.562  1.00  0.00           C
ATOM   3766  OD1 ASP A 240      80.238  82.172 121.602  1.00  0.00           O
ATOM   3767  OD2 ASP A 240      80.177  84.342 122.072  1.00  0.00           O
ATOM   3768  C   ASP A 240      77.188  81.252 121.582  1.00  0.00           C
ATOM   3769  O   ASP A 240      77.188  81.612 122.762  1.00  0.00           O
ATOM   3770  N   PRO A 241      76.768  80.022 121.262  1.00  0.00           N
ATOM   3771  CD  PRO A 241      76.598  79.481 119.912  1.00  0.00           C
ATOM   3774  CA  PRO A 241      76.807  78.971 122.242  1.00  0.00           C
ATOM   3776  CB  PRO A 241      76.128  77.782 121.542  1.00  0.00           C
ATOM   3779  CG  PRO A 241      76.507  77.962 120.072  1.00  0.00           C
ATOM   3782  C   PRO A 241      78.238  78.691 122.672  1.00  0.00           C
ATOM   3783  O   PRO A 241      79.048  78.172 121.892  1.00  0.00           O
ATOM   3784  N   THR A 242      78.567  79.002 123.932  1.00  0.00           N
ATOM   3786  CA  THR A 242      79.798  78.532 124.552  1.00  0.00           C
ATOM   3788  CB  THR A 242      80.068  79.032 125.962  1.00  0.00           C
ATOM   3790  OG1 THR A 242      79.048  78.612 126.852  1.00  0.00           O
ATOM   3792  CG2 THR A 242      80.118  80.562 125.952  1.00  0.00           C
ATOM   3796  C   THR A 242      79.908  77.022 124.572  1.00  0.00           C
ATOM   3797  O   THR A 242      78.938  76.272 124.472  1.00  0.00           O
ATOM   3798  N   VAL A 243      81.147  76.562 124.652  1.00  0.00           N
ATOM   3800  CA  VAL A 243      81.497  75.182 124.792  1.00  0.00           C
ATOM   3802  CB  VAL A 243      82.158  74.661 123.502  1.00  0.00           C
ATOM   3804  CG1 VAL A 243      81.048  74.452 122.442  1.00  0.00           C
ATOM   3808  CG2 VAL A 243      83.208  75.632 122.902  1.00  0.00           C
ATOM   3812  C   VAL A 243      82.417  75.161 125.992  1.00  0.00           C
ATOM   3813  O   VAL A 243      83.548  75.642 125.922  1.00  0.00           O
ATOM   3814  N   ASP A 244      81.997  74.672 127.172  1.00  0.00           N
ATOM   3816  CA  ASP A 244      82.957  74.392 128.232  1.00  0.00           C
ATOM   3818  CB  ASP A 244      82.268  74.212 129.602  1.00  0.00           C
ATOM   3821  CG  ASP A 244      83.208  73.862 130.742  1.00  0.00           C
ATOM   3822  OD1 ASP A 244      84.418  74.202 130.662  1.00  0.00           O
ATOM   3823  OD2 ASP A 244      82.747  73.312 131.772  1.00  0.00           O
ATOM   3824  C   ASP A 244      83.807  73.192 127.822  1.00  0.00           C
ATOM   3825  O   ASP A 244      83.287  72.222 127.282  1.00  0.00           O
ATOM   3826  N   GLU A 245      85.127  73.212 128.072  1.00  0.00           N
ATOM   3828  CA  GLU A 245      86.007  72.161 127.602  1.00  0.00           C
ATOM   3830  CB  GLU A 245      87.448  72.452 128.072  1.00  0.00           C
ATOM   3833  CG  GLU A 245      88.017  73.792 127.542  1.00  0.00           C
ATOM   3836  CD  GLU A 245      89.478  73.952 127.912  1.00  0.00           C
ATOM   3837  OE1 GLU A 245      90.027  73.152 128.712  1.00  0.00           O
ATOM   3838  OE2 GLU A 245      90.098  74.912 127.392  1.00  0.00           O
ATOM   3839  C   GLU A 245      85.628  70.782 128.112  1.00  0.00           C
ATOM   3840  O   GLU A 245      85.587  69.831 127.342  1.00  0.00           O
ATOM   3841  N   THR A 246      85.338  70.712 129.432  1.00  0.00           N
ATOM   3843  CA  THR A 246      85.106  69.472 130.162  1.00  0.00           C
ATOM   3845  CB  THR A 246      85.618  69.522 131.622  1.00  0.00           C
ATOM   3847  OG1 THR A 246      85.176  68.441 132.442  1.00  0.00           O
ATOM   3849  CG2 THR A 246      85.088  70.772 132.342  1.00  0.00           C
ATOM   3853  C   THR A 246      83.658  69.032 130.152  1.00  0.00           C
ATOM   3854  O   THR A 246      83.387  67.832 130.062  1.00  0.00           O
ATOM   3855  N   THR A 247      82.676  69.941 130.262  1.00  0.00           N
ATOM   3857  CA  THR A 247      81.268  69.532 130.232  1.00  0.00           C
ATOM   3859  CB  THR A 247      80.368  70.401 131.132  1.00  0.00           C
ATOM   3861  OG1 THR A 247      80.348  71.762 130.742  1.00  0.00           O
ATOM   3863  CG2 THR A 247      80.826  70.322 132.592  1.00  0.00           C
ATOM   3867  C   THR A 247      80.816  69.592 128.782  1.00  0.00           C
ATOM   3868  O   THR A 247      80.428  68.602 128.162  1.00  0.00           O
ATOM   3869  N   GLY A 248      80.918  70.792 128.212  1.00  0.00           N
ATOM   3871  CA  GLY A 248      80.368  71.191 126.942  1.00  0.00           C
ATOM   3874  C   GLY A 248      79.128  72.012 127.092  1.00  0.00           C
ATOM   3875  O   GLY A 248      78.497  72.272 126.092  1.00  0.00           O
ATOM   3876  N   SER A 249      78.746  72.452 128.302  1.00  0.00           N
ATOM   3878  CA  SER A 249      77.518  73.222 128.512  1.00  0.00           C
ATOM   3880  CB  SER A 249      77.228  73.511 130.022  1.00  0.00           C
ATOM   3883  OG  SER A 249      78.398  73.871 130.742  1.00  0.00           O
ATOM   3885  C   SER A 249      77.426  74.512 127.742  1.00  0.00           C
ATOM   3886  O   SER A 249      78.398  75.252 127.612  1.00  0.00           O
ATOM   3887  N   VAL A 250      76.228  74.871 127.252  1.00  0.00           N
ATOM   3889  CA  VAL A 250      76.018  76.202 126.692  1.00  0.00           C
ATOM   3891  CB  VAL A 250      74.847  76.261 125.692  1.00  0.00           C
ATOM   3893  CG1 VAL A 250      74.878  77.612 124.952  1.00  0.00           C
ATOM   3897  CG2 VAL A 250      74.938  75.121 124.672  1.00  0.00           C
ATOM   3901  C   VAL A 250      75.777  77.222 127.802  1.00  0.00           C
ATOM   3902  O   VAL A 250      75.018  76.981 128.732  1.00  0.00           O
ATOM   3903  N   THR A 251      76.397  78.411 127.712  1.00  0.00           N
ATOM   3905  CA  THR A 251      75.878  79.652 128.282  1.00  0.00           C
ATOM   3907  CB  THR A 251      76.706  80.232 129.432  1.00  0.00           C
ATOM   3909  OG1 THR A 251      75.938  81.072 130.282  1.00  0.00           O
ATOM   3911  CG2 THR A 251      77.917  81.072 129.002  1.00  0.00           C
ATOM   3915  C   THR A 251      75.706  80.632 127.132  1.00  0.00           C
ATOM   3916  O   THR A 251      76.577  80.842 126.282  1.00  0.00           O
ATOM   3917  N   LEU A 252      74.507  81.252 127.022  1.00  0.00           N
ATOM   3919  CA  LEU A 252      74.257  82.331 126.092  1.00  0.00           C
ATOM   3921  CB  LEU A 252      72.878  82.272 125.352  1.00  0.00           C
ATOM   3924  CG  LEU A 252      72.558  81.042 124.472  1.00  0.00           C
ATOM   3926  CD1 LEU A 252      73.707  80.702 123.522  1.00  0.00           C
ATOM   3930  CD2 LEU A 252      72.067  79.831 125.292  1.00  0.00           C
ATOM   3934  C   LEU A 252      74.247  83.592 126.922  1.00  0.00           C
ATOM   3935  O   LEU A 252      73.597  83.642 127.952  1.00  0.00           O
ATOM   3936  N   ARG A 253      74.987  84.642 126.502  1.00  0.00           N
ATOM   3938  CA  ARG A 253      74.996  85.922 127.192  1.00  0.00           C
ATOM   3940  CB  ARG A 253      76.418  86.551 127.192  1.00  0.00           C
ATOM   3943  CG  ARG A 253      76.488  87.952 127.822  1.00  0.00           C
ATOM   3946  CD  ARG A 253      77.908  88.552 127.932  1.00  0.00           C
ATOM   3949  NE  ARG A 253      78.728  87.852 128.962  1.00  0.00           N
ATOM   3951  CZ  ARG A 253      78.558  87.932 130.282  1.00  0.00           C
ATOM   3952  NH1 ARG A 253      77.577  88.592 130.842  1.00  0.00           N
ATOM   3955  NH2 ARG A 253      79.427  87.322 131.052  1.00  0.00           N
ATOM   3958  C   ARG A 253      73.918  86.862 126.652  1.00  0.00           C
ATOM   3959  O   ARG A 253      74.088  87.541 125.642  1.00  0.00           O
ATOM   3960  N   ALA A 254      72.746  86.911 127.302  1.00  0.00           N
ATOM   3962  CA  ALA A 254      71.566  87.562 126.752  1.00  0.00           C
ATOM   3964  CB  ALA A 254      70.338  86.702 127.052  1.00  0.00           C
ATOM   3968  C   ALA A 254      71.327  88.942 127.332  1.00  0.00           C
ATOM   3969  O   ALA A 254      71.058  89.071 128.512  1.00  0.00           O
ATOM   3970  N   ILE A 255      71.418  90.002 126.502  1.00  0.00           N
ATOM   3972  CA  ILE A 255      71.147  91.371 126.902  1.00  0.00           C
ATOM   3974  CB  ILE A 255      71.988  92.422 126.152  1.00  0.00           C
ATOM   3976  CG2 ILE A 255      71.857  92.372 124.622  1.00  0.00           C
ATOM   3980  CG1 ILE A 255      71.786  93.852 126.702  1.00  0.00           C
ATOM   3983  CD  ILE A 255      72.647  94.851 125.942  1.00  0.00           C
ATOM   3987  C   ILE A 255      69.648  91.691 126.952  1.00  0.00           C
ATOM   3988  O   ILE A 255      69.088  92.342 126.062  1.00  0.00           O
ATOM   3989  N   PHE A 256      68.938  91.282 128.022  1.00  0.00           N
ATOM   3991  CA  PHE A 256      67.577  91.742 128.252  1.00  0.00           C
ATOM   3993  CB  PHE A 256      66.807  90.852 129.292  1.00  0.00           C
ATOM   3996  CG  PHE A 256      66.868  89.372 128.972  1.00  0.00           C
ATOM   3997  CD1 PHE A 256      66.956  88.902 127.662  1.00  0.00           C
ATOM   3999  CE1 PHE A 256      66.988  87.532 127.372  1.00  0.00           C
ATOM   4001  CZ  PHE A 256      66.966  86.602 128.402  1.00  0.00           C
ATOM   4003  CD2 PHE A 256      66.798  88.422 130.002  1.00  0.00           C
ATOM   4005  CE2 PHE A 256      66.868  87.051 129.722  1.00  0.00           C
ATOM   4007  C   PHE A 256      67.577  93.212 128.672  1.00  0.00           C
ATOM   4008  O   PHE A 256      68.478  93.642 129.382  1.00  0.00           O
ATOM   4009  N   PRO A 257      66.658  94.092 128.272  1.00  0.00           N
ATOM   4010  CD  PRO A 257      65.868  93.962 127.042  1.00  0.00           C
ATOM   4013  CA  PRO A 257      66.478  95.401 128.902  1.00  0.00           C
ATOM   4015  CB  PRO A 257      65.308  96.022 128.132  1.00  0.00           C
ATOM   4018  CG  PRO A 257      65.408  95.391 126.742  1.00  0.00           C
ATOM   4021  C   PRO A 257      66.228  95.332 130.402  1.00  0.00           C
ATOM   4022  O   PRO A 257      65.566  94.401 130.862  1.00  0.00           O
ATOM   4023  N   ASN A 258      66.698  96.302 131.212  1.00  0.00           N
ATOM   4025  CA  ASN A 258      66.347  96.361 132.612  1.00  0.00           C
ATOM   4027  CB  ASN A 258      67.466  95.651 133.432  1.00  0.00           C
ATOM   4030  CG  ASN A 258      67.238  95.532 134.942  1.00  0.00           C
ATOM   4031  OD1 ASN A 258      66.168  95.801 135.492  1.00  0.00           O
ATOM   4032  ND2 ASN A 258      68.268  95.032 135.652  1.00  0.00           N
ATOM   4035  C   ASN A 258      66.118  97.801 133.062  1.00  0.00           C
ATOM   4036  O   ASN A 258      66.948  98.352 133.792  1.00  0.00           O
ATOM   4037  N   PRO A 259      65.018  98.472 132.722  1.00  0.00           N
ATOM   4038  CD  PRO A 259      64.188  98.112 131.552  1.00  0.00           C
ATOM   4041  CA  PRO A 259      64.798  99.862 133.132  1.00  0.00           C
ATOM   4043  CB  PRO A 259      63.458 100.192 132.462  1.00  0.00           C
ATOM   4046  CG  PRO A 259      63.447  99.392 131.162  1.00  0.00           C
ATOM   4049  C   PRO A 259      64.677 100.032 134.632  1.00  0.00           C
ATOM   4050  O   PRO A 259      64.987 101.081 135.192  1.00  0.00           O
ATOM   4051  N   ASN A 260      64.147  99.001 135.312  1.00  0.00           N
ATOM   4053  CA  ASN A 260      63.847  99.011 136.722  1.00  0.00           C
ATOM   4055  CB  ASN A 260      63.008  97.761 137.102  1.00  0.00           C
ATOM   4058  CG  ASN A 260      61.688  97.692 136.342  1.00  0.00           C
ATOM   4059  OD1 ASN A 260      61.408  98.371 135.362  1.00  0.00           O
ATOM   4060  ND2 ASN A 260      60.798  96.822 136.872  1.00  0.00           N
ATOM   4063  C   ASN A 260      65.097  98.981 137.582  1.00  0.00           C
ATOM   4064  O   ASN A 260      65.158  99.512 138.692  1.00  0.00           O
ATOM   4065  N   GLY A 261      66.147  98.312 137.072  1.00  0.00           N
ATOM   4067  CA  GLY A 261      67.387  97.992 137.772  1.00  0.00           C
ATOM   4070  C   GLY A 261      67.148  97.102 138.962  1.00  0.00           C
ATOM   4071  O   GLY A 261      67.857  97.191 139.962  1.00  0.00           O
ATOM   4072  N   ASP A 262      66.118  96.231 138.842  1.00  0.00           N
ATOM   4074  CA  ASP A 262      65.557  95.422 139.912  1.00  0.00           C
ATOM   4076  CB  ASP A 262      64.167  96.032 140.252  1.00  0.00           C
ATOM   4079  CG  ASP A 262      63.548  95.492 141.532  1.00  0.00           C
ATOM   4080  OD1 ASP A 262      64.278  95.321 142.552  1.00  0.00           O
ATOM   4081  OD2 ASP A 262      62.286  95.362 141.512  1.00  0.00           O
ATOM   4082  C   ASP A 262      65.438  93.952 139.502  1.00  0.00           C
ATOM   4083  O   ASP A 262      64.868  93.122 140.202  1.00  0.00           O
ATOM   4084  N   LEU A 263      66.036  93.562 138.352  1.00  0.00           N
ATOM   4086  CA  LEU A 263      66.246  92.152 138.032  1.00  0.00           C
ATOM   4088  CB  LEU A 263      66.408  91.882 136.512  1.00  0.00           C
ATOM   4091  CG  LEU A 263      65.176  92.292 135.712  1.00  0.00           C
ATOM   4093  CD1 LEU A 263      65.438  92.272 134.202  1.00  0.00           C
ATOM   4097  CD2 LEU A 263      63.958  91.431 136.062  1.00  0.00           C
ATOM   4101  C   LEU A 263      67.487  91.672 138.732  1.00  0.00           C
ATOM   4102  O   LEU A 263      68.606  91.892 138.262  1.00  0.00           O
ATOM   4103  N   LEU A 264      67.308  91.142 139.962  1.00  0.00           N
ATOM   4105  CA  LEU A 264      68.357  91.011 140.942  1.00  0.00           C
ATOM   4107  CB  LEU A 264      67.798  90.541 142.312  1.00  0.00           C
ATOM   4110  CG  LEU A 264      66.848  91.571 142.952  1.00  0.00           C
ATOM   4112  CD1 LEU A 264      66.028  90.941 144.092  1.00  0.00           C
ATOM   4116  CD2 LEU A 264      67.627  92.792 143.482  1.00  0.00           C
ATOM   4120  C   LEU A 264      69.507  90.121 140.492  1.00  0.00           C
ATOM   4121  O   LEU A 264      69.286  89.102 139.852  1.00  0.00           O
ATOM   4122  N   PRO A 265      70.747  90.482 140.782  1.00  0.00           N
ATOM   4123  CD  PRO A 265      71.158  91.862 141.002  1.00  0.00           C
ATOM   4126  CA  PRO A 265      71.887  89.592 140.712  1.00  0.00           C
ATOM   4128  CB  PRO A 265      73.028  90.391 141.322  1.00  0.00           C
ATOM   4131  CG  PRO A 265      72.676  91.822 140.922  1.00  0.00           C
ATOM   4134  C   PRO A 265      71.738  88.252 141.372  1.00  0.00           C
ATOM   4135  O   PRO A 265      71.286  88.172 142.502  1.00  0.00           O
ATOM   4136  N   GLY A 266      72.158  87.172 140.682  1.00  0.00           N
ATOM   4138  CA  GLY A 266      72.317  85.892 141.342  1.00  0.00           C
ATOM   4141  C   GLY A 266      71.128  85.022 141.232  1.00  0.00           C
ATOM   4142  O   GLY A 266      71.137  83.882 141.692  1.00  0.00           O
ATOM   4143  N   MET A 267      70.058  85.511 140.602  1.00  0.00           N
ATOM   4145  CA  MET A 267      68.827  84.792 140.372  1.00  0.00           C
ATOM   4147  CB  MET A 267      67.738  85.772 139.892  1.00  0.00           C
ATOM   4150  CG  MET A 267      67.438  86.931 140.872  1.00  0.00           C
ATOM   4153  SD  MET A 267      66.577  86.522 142.402  1.00  0.00           S
ATOM   4154  CE  MET A 267      65.118  85.762 141.672  1.00  0.00           C
ATOM   4158  C   MET A 267      68.967  83.581 139.432  1.00  0.00           C
ATOM   4159  O   MET A 267      69.827  83.542 138.552  1.00  0.00           O
ATOM   4160  N   TYR A 268      68.137  82.522 139.612  1.00  0.00           N
ATOM   4162  CA  TYR A 268      68.247  81.231 138.922  1.00  0.00           C
ATOM   4164  CB  TYR A 268      68.368  80.052 139.942  1.00  0.00           C
ATOM   4167  CG  TYR A 268      67.177  79.972 140.872  1.00  0.00           C
ATOM   4168  CD1 TYR A 268      67.148  80.742 142.042  1.00  0.00           C
ATOM   4170  CE1 TYR A 268      66.028  80.742 142.882  1.00  0.00           C
ATOM   4172  CZ  TYR A 268      64.938  79.932 142.582  1.00  0.00           C
ATOM   4173  OH  TYR A 268      63.838  79.932 143.462  1.00  0.00           O
ATOM   4175  CD2 TYR A 268      66.088  79.122 140.602  1.00  0.00           C
ATOM   4177  CE2 TYR A 268      64.978  79.092 141.462  1.00  0.00           C
ATOM   4179  C   TYR A 268      67.067  81.022 137.972  1.00  0.00           C
ATOM   4180  O   TYR A 268      66.636  79.922 137.622  1.00  0.00           O
ATOM   4181  N   VAL A 269      66.448  82.161 137.622  1.00  0.00           N
ATOM   4183  CA  VAL A 269      65.188  82.342 136.942  1.00  0.00           C
ATOM   4185  CB  VAL A 269      64.747  83.791 137.012  1.00  0.00           C
ATOM   4187  CG1 VAL A 269      64.427  84.092 138.492  1.00  0.00           C
ATOM   4191  CG2 VAL A 269      65.846  84.711 136.452  1.00  0.00           C
ATOM   4195  C   VAL A 269      65.068  81.772 135.542  1.00  0.00           C
ATOM   4196  O   VAL A 269      66.036  81.602 134.812  1.00  0.00           O
ATOM   4197  N   THR A 270      63.847  81.392 135.162  1.00  0.00           N
ATOM   4199  CA  THR A 270      63.606  80.602 133.972  1.00  0.00           C
ATOM   4201  CB  THR A 270      62.568  79.512 134.152  1.00  0.00           C
ATOM   4203  OG1 THR A 270      61.376  80.002 134.752  1.00  0.00           O
ATOM   4205  CG2 THR A 270      63.107  78.441 135.102  1.00  0.00           C
ATOM   4209  C   THR A 270      63.268  81.471 132.772  1.00  0.00           C
ATOM   4210  O   THR A 270      62.798  82.602 132.882  1.00  0.00           O
ATOM   4211  N   ALA A 271      63.517  80.972 131.562  1.00  0.00           N
ATOM   4213  CA  ALA A 271      63.138  81.692 130.372  1.00  0.00           C
ATOM   4215  CB  ALA A 271      64.318  82.532 129.842  1.00  0.00           C
ATOM   4219  C   ALA A 271      62.677  80.702 129.332  1.00  0.00           C
ATOM   4220  O   ALA A 271      62.957  79.512 129.432  1.00  0.00           O
ATOM   4221  N   LEU A 272      61.908  81.162 128.332  1.00  0.00           N
ATOM   4223  CA  LEU A 272      61.287  80.332 127.312  1.00  0.00           C
ATOM   4225  CB  LEU A 272      59.748  80.472 127.472  1.00  0.00           C
ATOM   4228  CG  LEU A 272      58.757  79.642 126.622  1.00  0.00           C
ATOM   4230  CD1 LEU A 272      59.228  78.202 126.402  1.00  0.00           C
ATOM   4234  CD2 LEU A 272      57.388  79.621 127.352  1.00  0.00           C
ATOM   4238  C   LEU A 272      61.888  80.752 125.972  1.00  0.00           C
ATOM   4239  O   LEU A 272      63.078  81.072 125.882  1.00  0.00           O
ATOM   4240  N   VAL A 273      61.128  80.742 124.872  1.00  0.00           N
ATOM   4242  CA  VAL A 273      61.677  81.022 123.562  1.00  0.00           C
ATOM   4244  CB  VAL A 273      62.308  79.792 122.912  1.00  0.00           C
ATOM   4246  CG1 VAL A 273      61.278  78.702 122.582  1.00  0.00           C
ATOM   4250  CG2 VAL A 273      63.118  80.161 121.652  1.00  0.00           C
ATOM   4254  C   VAL A 273      60.537  81.632 122.772  1.00  0.00           C
ATOM   4255  O   VAL A 273      59.378  81.442 123.142  1.00  0.00           O
ATOM   4256  N   ASP A 274      60.817  82.432 121.722  1.00  0.00           N
ATOM   4258  CA  ASP A 274      59.818  82.972 120.832  1.00  0.00           C
ATOM   4260  CB  ASP A 274      60.338  84.242 120.082  1.00  0.00           C
ATOM   4263  CG  ASP A 274      61.507  84.001 119.132  1.00  0.00           C
ATOM   4264  OD1 ASP A 274      62.327  83.081 119.392  1.00  0.00           O
ATOM   4265  OD2 ASP A 274      61.658  84.842 118.202  1.00  0.00           O
ATOM   4266  C   ASP A 274      59.307  81.911 119.872  1.00  0.00           C
ATOM   4267  O   ASP A 274      59.827  80.792 119.782  1.00  0.00           O
ATOM   4268  N   GLU A 275      58.198  82.191 119.192  1.00  0.00           N
ATOM   4270  CA  GLU A 275      57.588  81.242 118.302  1.00  0.00           C
ATOM   4272  CB  GLU A 275      56.158  80.822 118.742  1.00  0.00           C
ATOM   4275  CG  GLU A 275      55.007  81.852 118.562  1.00  0.00           C
ATOM   4278  CD  GLU A 275      55.278  83.202 119.212  1.00  0.00           C
ATOM   4279  OE1 GLU A 275      55.658  83.292 120.412  1.00  0.00           O
ATOM   4280  OE2 GLU A 275      55.018  84.202 118.522  1.00  0.00           O
ATOM   4281  C   GLU A 275      57.668  81.801 116.902  1.00  0.00           C
ATOM   4282  O   GLU A 275      57.216  82.891 116.582  1.00  0.00           O
ATOM   4283  N   GLY A 276      58.298  81.022 116.022  1.00  0.00           N
ATOM   4285  CA  GLY A 276      58.268  81.202 114.582  1.00  0.00           C
ATOM   4288  C   GLY A 276      58.298  79.812 114.022  1.00  0.00           C
ATOM   4289  O   GLY A 276      58.647  79.562 112.872  1.00  0.00           O
ATOM   4290  N   SER A 277      57.957  78.831 114.862  1.00  0.00           N
ATOM   4292  CA  SER A 277      58.158  77.432 114.552  1.00  0.00           C
ATOM   4294  CB  SER A 277      58.478  76.612 115.822  1.00  0.00           C
ATOM   4297  OG  SER A 277      59.637  77.121 116.462  1.00  0.00           O
ATOM   4299  C   SER A 277      56.888  76.931 113.912  1.00  0.00           C
ATOM   4300  O   SER A 277      55.828  76.822 114.542  1.00  0.00           O
ATOM   4301  N   ARG A 278      56.966  76.712 112.582  1.00  0.00           N
ATOM   4303  CA  ARG A 278      55.848  76.782 111.662  1.00  0.00           C
ATOM   4305  CB  ARG A 278      56.448  77.051 110.252  1.00  0.00           C
ATOM   4308  CG  ARG A 278      55.557  76.871 109.002  1.00  0.00           C
ATOM   4311  CD  ARG A 278      54.466  77.911 108.802  1.00  0.00           C
ATOM   4314  NE  ARG A 278      53.528  77.402 107.742  1.00  0.00           N
ATOM   4316  CZ  ARG A 278      53.668  77.502 106.422  1.00  0.00           C
ATOM   4317  NH1 ARG A 278      54.818  77.882 105.922  1.00  0.00           N
ATOM   4320  NH2 ARG A 278      52.647  77.191 105.642  1.00  0.00           N
ATOM   4323  C   ARG A 278      54.988  75.541 111.672  1.00  0.00           C
ATOM   4324  O   ARG A 278      53.808  75.582 111.362  1.00  0.00           O
ATOM   4325  N   GLN A 279      55.597  74.411 112.072  1.00  0.00           N
ATOM   4327  CA  GLN A 279      55.077  73.062 111.922  1.00  0.00           C
ATOM   4329  CB  GLN A 279      56.087  72.002 112.432  1.00  0.00           C
ATOM   4332  CG  GLN A 279      57.356  71.852 111.552  1.00  0.00           C
ATOM   4335  CD  GLN A 279      57.057  71.602 110.062  1.00  0.00           C
ATOM   4336  OE1 GLN A 279      56.138  70.871 109.672  1.00  0.00           O
ATOM   4337  NE2 GLN A 279      57.868  72.242 109.192  1.00  0.00           N
ATOM   4340  C   GLN A 279      53.708  72.772 112.532  1.00  0.00           C
ATOM   4341  O   GLN A 279      53.478  72.942 113.732  1.00  0.00           O
ATOM   4342  N   ASN A 280      52.787  72.261 111.682  1.00  0.00           N
ATOM   4344  CA  ASN A 280      51.488  71.782 112.092  1.00  0.00           C
ATOM   4346  CB  ASN A 280      50.338  72.191 111.122  1.00  0.00           C
ATOM   4349  CG  ASN A 280      50.607  71.842 109.662  1.00  0.00           C
ATOM   4350  OD1 ASN A 280      51.518  71.112 109.292  1.00  0.00           O
ATOM   4351  ND2 ASN A 280      49.808  72.462 108.762  1.00  0.00           N
ATOM   4354  C   ASN A 280      51.488  70.302 112.452  1.00  0.00           C
ATOM   4355  O   ASN A 280      51.798  69.402 111.672  1.00  0.00           O
ATOM   4356  N   VAL A 281      51.106  70.032 113.702  1.00  0.00           N
ATOM   4358  CA  VAL A 281      50.998  68.722 114.312  1.00  0.00           C
ATOM   4360  CB  VAL A 281      52.228  68.301 115.112  1.00  0.00           C
ATOM   4362  CG1 VAL A 281      53.358  67.922 114.142  1.00  0.00           C
ATOM   4366  CG2 VAL A 281      52.708  69.431 116.062  1.00  0.00           C
ATOM   4370  C   VAL A 281      49.786  68.882 115.192  1.00  0.00           C
ATOM   4371  O   VAL A 281      49.637  69.922 115.842  1.00  0.00           O
ATOM   4372  N   LEU A 282      48.838  67.922 115.182  1.00  0.00           N
ATOM   4374  CA  LEU A 282      47.528  68.132 115.792  1.00  0.00           C
ATOM   4376  CB  LEU A 282      46.497  67.022 115.442  1.00  0.00           C
ATOM   4379  CG  LEU A 282      45.088  67.261 116.022  1.00  0.00           C
ATOM   4381  CD1 LEU A 282      44.448  68.562 115.532  1.00  0.00           C
ATOM   4385  CD2 LEU A 282      44.128  66.112 115.712  1.00  0.00           C
ATOM   4389  C   LEU A 282      47.618  68.342 117.292  1.00  0.00           C
ATOM   4390  O   LEU A 282      48.377  67.672 117.972  1.00  0.00           O
ATOM   4391  N   LEU A 283      46.838  69.272 117.842  1.00  0.00           N
ATOM   4393  CA  LEU A 283      46.597  69.291 119.262  1.00  0.00           C
ATOM   4395  CB  LEU A 283      46.758  70.681 119.842  1.00  0.00           C
ATOM   4398  CG  LEU A 283      48.208  71.162 119.882  1.00  0.00           C
ATOM   4400  CD1 LEU A 283      48.138  72.651 120.142  1.00  0.00           C
ATOM   4404  CD2 LEU A 283      49.016  70.492 120.992  1.00  0.00           C
ATOM   4408  C   LEU A 283      45.196  68.822 119.512  1.00  0.00           C
ATOM   4409  O   LEU A 283      44.207  69.492 119.222  1.00  0.00           O
ATOM   4410  N   VAL A 284      45.097  67.602 120.042  1.00  0.00           N
ATOM   4412  CA  VAL A 284      43.838  66.952 120.232  1.00  0.00           C
ATOM   4414  CB  VAL A 284      43.868  65.572 119.612  1.00  0.00           C
ATOM   4416  CG1 VAL A 284      44.767  64.582 120.362  1.00  0.00           C
ATOM   4420  CG2 VAL A 284      42.418  65.082 119.462  1.00  0.00           C
ATOM   4424  C   VAL A 284      43.577  67.012 121.732  1.00  0.00           C
ATOM   4425  O   VAL A 284      44.466  66.672 122.522  1.00  0.00           O
ATOM   4426  N   PRO A 285      42.438  67.511 122.232  1.00  0.00           N
ATOM   4427  CD  PRO A 285      41.418  68.212 121.462  1.00  0.00           C
ATOM   4430  CA  PRO A 285      42.067  67.432 123.642  1.00  0.00           C
ATOM   4432  CB  PRO A 285      40.597  67.842 123.672  1.00  0.00           C
ATOM   4435  CG  PRO A 285      40.498  68.831 122.512  1.00  0.00           C
ATOM   4438  C   PRO A 285      42.337  66.122 124.352  1.00  0.00           C
ATOM   4439  O   PRO A 285      42.137  65.062 123.752  1.00  0.00           O
ATOM   4440  N   GLN A 286      42.747  66.211 125.632  1.00  0.00           N
ATOM   4442  CA  GLN A 286      43.018  65.072 126.492  1.00  0.00           C
ATOM   4444  CB  GLN A 286      43.478  65.542 127.902  1.00  0.00           C
ATOM   4447  CG  GLN A 286      44.888  66.202 127.912  1.00  0.00           C
ATOM   4450  CD  GLN A 286      45.217  66.832 129.282  1.00  0.00           C
ATOM   4451  OE1 GLN A 286      44.548  66.642 130.292  1.00  0.00           O
ATOM   4452  NE2 GLN A 286      46.318  67.621 129.332  1.00  0.00           N
ATOM   4455  C   GLN A 286      41.838  64.122 126.622  1.00  0.00           C
ATOM   4456  O   GLN A 286      42.018  62.902 126.722  1.00  0.00           O
ATOM   4457  N   GLU A 287      40.607  64.682 126.572  1.00  0.00           N
ATOM   4459  CA  GLU A 287      39.347  63.982 126.662  1.00  0.00           C
ATOM   4461  CB  GLU A 287      38.158  64.952 126.442  1.00  0.00           C
ATOM   4464  CG  GLU A 287      38.018  66.071 127.502  1.00  0.00           C
ATOM   4467  CD  GLU A 287      38.708  67.371 127.102  1.00  0.00           C
ATOM   4468  OE1 GLU A 287      38.198  68.051 126.172  1.00  0.00           O
ATOM   4469  OE2 GLU A 287      39.716  67.721 127.772  1.00  0.00           O
ATOM   4470  C   GLU A 287      39.158  62.822 125.692  1.00  0.00           C
ATOM   4471  O   GLU A 287      38.608  61.792 126.062  1.00  0.00           O
ATOM   4472  N   GLY A 288      39.588  62.932 124.422  1.00  0.00           N
ATOM   4474  CA  GLY A 288      39.357  61.911 123.422  1.00  0.00           C
ATOM   4477  C   GLY A 288      40.487  60.932 123.242  1.00  0.00           C
ATOM   4478  O   GLY A 288      40.378  59.992 122.472  1.00  0.00           O
ATOM   4479  N   VAL A 289      41.647  61.141 123.902  1.00  0.00           N
ATOM   4481  CA  VAL A 289      42.798  60.272 123.752  1.00  0.00           C
ATOM   4483  CB  VAL A 289      44.137  60.972 124.002  1.00  0.00           C
ATOM   4485  CG1 VAL A 289      45.308  59.961 123.902  1.00  0.00           C
ATOM   4489  CG2 VAL A 289      44.328  62.092 122.962  1.00  0.00           C
ATOM   4493  C   VAL A 289      42.618  59.122 124.712  1.00  0.00           C
ATOM   4494  O   VAL A 289      42.337  59.342 125.892  1.00  0.00           O
ATOM   4495  N   THR A 290      42.717  57.872 124.242  1.00  0.00           N
ATOM   4497  CA  THR A 290      42.577  56.752 125.152  1.00  0.00           C
ATOM   4499  CB  THR A 290      41.418  55.822 124.802  1.00  0.00           C
ATOM   4501  OG1 THR A 290      41.208  54.852 125.832  1.00  0.00           O
ATOM   4503  CG2 THR A 290      41.628  55.102 123.472  1.00  0.00           C
ATOM   4507  C   THR A 290      43.927  56.081 125.282  1.00  0.00           C
ATOM   4508  O   THR A 290      44.598  55.722 124.322  1.00  0.00           O
ATOM   4509  N   HIS A 291      44.398  55.982 126.532  1.00  0.00           N
ATOM   4511  CA  HIS A 291      45.757  55.652 126.872  1.00  0.00           C
ATOM   4513  CB  HIS A 291      46.287  56.731 127.842  1.00  0.00           C
ATOM   4516  ND1 HIS A 291      44.458  58.062 128.942  1.00  0.00           N
ATOM   4517  CG  HIS A 291      45.387  57.032 129.002  1.00  0.00           C
ATOM   4518  CE1 HIS A 291      43.927  58.102 130.142  1.00  0.00           C
ATOM   4520  NE2 HIS A 291      44.458  57.172 130.962  1.00  0.00           N
ATOM   4522  CD2 HIS A 291      45.397  56.482 130.242  1.00  0.00           C
ATOM   4524  C   HIS A 291      45.798  54.262 127.482  1.00  0.00           C
ATOM   4525  O   HIS A 291      46.628  53.982 128.342  1.00  0.00           O
ATOM   4526  N   ASN A 292      44.837  53.392 127.072  1.00  0.00           N
ATOM   4528  CA  ASN A 292      44.298  52.242 127.792  1.00  0.00           C
ATOM   4530  CB  ASN A 292      43.577  51.192 126.872  1.00  0.00           C
ATOM   4533  CG  ASN A 292      42.688  51.772 125.762  1.00  0.00           C
ATOM   4534  OD1 ASN A 292      43.128  52.572 124.932  1.00  0.00           O
ATOM   4535  ND2 ASN A 292      41.427  51.302 125.712  1.00  0.00           N
ATOM   4538  C   ASN A 292      45.336  51.432 128.552  1.00  0.00           C
ATOM   4539  O   ASN A 292      45.168  51.062 129.712  1.00  0.00           O
ATOM   4540  N   ALA A 293      46.418  51.092 127.842  1.00  0.00           N
ATOM   4542  CA  ALA A 293      47.498  50.282 128.322  1.00  0.00           C
ATOM   4544  CB  ALA A 293      47.518  48.962 127.522  1.00  0.00           C
ATOM   4548  C   ALA A 293      48.768  51.062 128.082  1.00  0.00           C
ATOM   4549  O   ALA A 293      48.808  51.911 127.202  1.00  0.00           O
ATOM   4550  N   GLN A 294      49.837  50.801 128.852  1.00  0.00           N
ATOM   4552  CA  GLN A 294      50.966  51.712 128.972  1.00  0.00           C
ATOM   4554  CB  GLN A 294      51.787  51.382 130.252  1.00  0.00           C
ATOM   4557  CG  GLN A 294      51.007  51.731 131.542  1.00  0.00           C
ATOM   4560  CD  GLN A 294      51.717  51.312 132.832  1.00  0.00           C
ATOM   4561  OE1 GLN A 294      51.138  50.602 133.652  1.00  0.00           O
ATOM   4562  NE2 GLN A 294      52.998  51.722 133.022  1.00  0.00           N
ATOM   4565  C   GLN A 294      51.857  51.842 127.732  1.00  0.00           C
ATOM   4566  O   GLN A 294      52.677  52.762 127.632  1.00  0.00           O
ATOM   4567  N   GLY A 295      51.697  50.932 126.752  1.00  0.00           N
ATOM   4569  CA  GLY A 295      52.448  50.952 125.492  1.00  0.00           C
ATOM   4572  C   GLY A 295      51.537  51.152 124.322  1.00  0.00           C
ATOM   4573  O   GLY A 295      51.938  51.062 123.172  1.00  0.00           O
ATOM   4574  N   LYS A 296      50.247  51.442 124.582  1.00  0.00           N
ATOM   4576  CA  LYS A 296      49.258  51.772 123.572  1.00  0.00           C
ATOM   4578  CB  LYS A 296      48.177  50.672 123.402  1.00  0.00           C
ATOM   4581  CG  LYS A 296      48.698  49.472 122.602  1.00  0.00           C
ATOM   4584  CD  LYS A 296      47.618  48.382 122.472  1.00  0.00           C
ATOM   4587  CE  LYS A 296      48.048  47.162 121.642  1.00  0.00           C
ATOM   4590  NZ  LYS A 296      48.356  47.542 120.262  1.00  0.00           N
ATOM   4594  C   LYS A 296      48.577  53.092 123.842  1.00  0.00           C
ATOM   4595  O   LYS A 296      48.107  53.371 124.932  1.00  0.00           O
ATOM   4596  N   ALA A 297      48.548  53.972 122.842  1.00  0.00           N
ATOM   4598  CA  ALA A 297      47.766  55.182 122.922  1.00  0.00           C
ATOM   4600  CB  ALA A 297      48.618  56.432 123.192  1.00  0.00           C
ATOM   4604  C   ALA A 297      47.036  55.272 121.612  1.00  0.00           C
ATOM   4605  O   ALA A 297      47.626  55.092 120.542  1.00  0.00           O
ATOM   4606  N   THR A 298      45.728  55.462 121.662  1.00  0.00           N
ATOM   4608  CA  THR A 298      44.897  55.282 120.482  1.00  0.00           C
ATOM   4610  CB  THR A 298      44.307  53.872 120.322  1.00  0.00           C
ATOM   4612  OG1 THR A 298      43.507  53.482 121.422  1.00  0.00           O
ATOM   4614  CG2 THR A 298      45.427  52.832 120.212  1.00  0.00           C
ATOM   4618  C   THR A 298      43.827  56.352 120.502  1.00  0.00           C
ATOM   4619  O   THR A 298      43.618  57.082 121.482  1.00  0.00           O
ATOM   4620  N   ALA A 299      43.148  56.532 119.352  1.00  0.00           N
ATOM   4622  CA  ALA A 299      42.067  57.482 119.252  1.00  0.00           C
ATOM   4624  CB  ALA A 299      42.537  58.802 118.612  1.00  0.00           C
ATOM   4628  C   ALA A 299      40.958  56.862 118.432  1.00  0.00           C
ATOM   4629  O   ALA A 299      41.168  56.252 117.382  1.00  0.00           O
ATOM   4630  N   LEU A 300      39.716  56.952 118.942  1.00  0.00           N
ATOM   4632  CA  LEU A 300      38.537  56.442 118.292  1.00  0.00           C
ATOM   4634  CB  LEU A 300      37.537  56.071 119.412  1.00  0.00           C
ATOM   4637  CG  LEU A 300      36.538  54.942 119.112  1.00  0.00           C
ATOM   4639  CD1 LEU A 300      35.698  55.172 117.882  1.00  0.00           C
ATOM   4643  CD2 LEU A 300      37.188  53.581 118.942  1.00  0.00           C
ATOM   4647  C   LEU A 300      38.018  57.512 117.312  1.00  0.00           C
ATOM   4648  O   LEU A 300      37.667  58.632 117.692  1.00  0.00           O
ATOM   4649  N   ILE A 301      37.998  57.202 116.002  1.00  0.00           N
ATOM   4651  CA  ILE A 301      37.807  58.161 114.922  1.00  0.00           C
ATOM   4653  CB  ILE A 301      38.888  58.072 113.852  1.00  0.00           C
ATOM   4655  CG2 ILE A 301      38.678  59.112 112.732  1.00  0.00           C
ATOM   4659  CG1 ILE A 301      40.298  58.152 114.462  1.00  0.00           C
ATOM   4662  CD  ILE A 301      40.667  59.502 115.092  1.00  0.00           C
ATOM   4666  C   ILE A 301      36.507  57.832 114.242  1.00  0.00           C
ATOM   4667  O   ILE A 301      36.217  56.661 114.002  1.00  0.00           O
ATOM   4668  N   LEU A 302      35.718  58.852 113.872  1.00  0.00           N
ATOM   4670  CA  LEU A 302      34.487  58.692 113.132  1.00  0.00           C
ATOM   4672  CB  LEU A 302      33.857  60.102 113.012  1.00  0.00           C
ATOM   4675  CG  LEU A 302      32.378  60.182 112.592  1.00  0.00           C
ATOM   4677  CD1 LEU A 302      31.408  59.792 113.722  1.00  0.00           C
ATOM   4681  CD2 LEU A 302      32.048  61.592 112.082  1.00  0.00           C
ATOM   4685  C   LEU A 302      34.708  58.002 111.772  1.00  0.00           C
ATOM   4686  O   LEU A 302      35.688  58.242 111.072  1.00  0.00           O
ATOM   4687  N   ASP A 303      33.808  57.072 111.362  1.00  0.00           N
ATOM   4689  CA  ASP A 303      33.908  56.392 110.082  1.00  0.00           C
ATOM   4691  CB  ASP A 303      33.938  54.852 110.252  1.00  0.00           C
ATOM   4694  CG  ASP A 303      34.077  54.102 108.942  1.00  0.00           C
ATOM   4695  OD1 ASP A 303      35.198  54.112 108.382  1.00  0.00           O
ATOM   4696  OD2 ASP A 303      33.028  53.711 108.382  1.00  0.00           O
ATOM   4697  C   ASP A 303      32.757  56.871 109.202  1.00  0.00           C
ATOM   4698  O   ASP A 303      31.818  57.502 109.682  1.00  0.00           O
ATOM   4699  N   LYS A 304      32.818  56.622 107.882  1.00  0.00           N
ATOM   4701  CA  LYS A 304      31.908  57.142 106.892  1.00  0.00           C
ATOM   4703  CB  LYS A 304      32.498  56.842 105.502  1.00  0.00           C
ATOM   4706  CG  LYS A 304      31.778  57.391 104.262  1.00  0.00           C
ATOM   4709  CD  LYS A 304      32.388  58.672 103.662  1.00  0.00           C
ATOM   4712  CE  LYS A 304      32.548  59.842 104.632  1.00  0.00           C
ATOM   4715  NZ  LYS A 304      31.257  60.212 105.252  1.00  0.00           N
ATOM   4719  C   LYS A 304      30.507  56.552 106.992  1.00  0.00           C
ATOM   4720  O   LYS A 304      29.548  57.202 106.572  1.00  0.00           O
ATOM   4721  N   ASP A 305      30.338  55.332 107.542  1.00  0.00           N
ATOM   4723  CA  ASP A 305      29.038  54.702 107.702  1.00  0.00           C
ATOM   4725  CB  ASP A 305      29.127  53.152 107.522  1.00  0.00           C
ATOM   4728  CG  ASP A 305      29.728  52.582 106.232  1.00  0.00           C
ATOM   4729  OD1 ASP A 305      30.468  53.272 105.472  1.00  0.00           O
ATOM   4730  OD2 ASP A 305      29.528  51.352 106.072  1.00  0.00           O
ATOM   4731  C   ASP A 305      28.488  54.942 109.122  1.00  0.00           C
ATOM   4732  O   ASP A 305      27.488  54.352 109.542  1.00  0.00           O
ATOM   4733  N   ASP A 306      29.218  55.752 109.922  1.00  0.00           N
ATOM   4735  CA  ASP A 306      29.028  55.941 111.352  1.00  0.00           C
ATOM   4737  CB  ASP A 306      27.638  56.522 111.742  1.00  0.00           C
ATOM   4740  CG  ASP A 306      27.208  57.802 111.042  1.00  0.00           C
ATOM   4741  OD1 ASP A 306      28.058  58.571 110.522  1.00  0.00           O
ATOM   4742  OD2 ASP A 306      25.978  58.072 111.072  1.00  0.00           O
ATOM   4743  C   ASP A 306      29.338  54.662 112.172  1.00  0.00           C
ATOM   4744  O   ASP A 306      29.138  54.592 113.382  1.00  0.00           O
ATOM   4745  N   VAL A 307      29.898  53.622 111.522  1.00  0.00           N
ATOM   4747  CA  VAL A 307      30.418  52.422 112.162  1.00  0.00           C
ATOM   4749  CB  VAL A 307      30.158  51.141 111.382  1.00  0.00           C
ATOM   4751  CG1 VAL A 307      30.658  49.922 112.182  1.00  0.00           C
ATOM   4755  CG2 VAL A 307      28.648  51.002 111.132  1.00  0.00           C
ATOM   4759  C   VAL A 307      31.898  52.661 112.382  1.00  0.00           C
ATOM   4760  O   VAL A 307      32.798  52.051 111.802  1.00  0.00           O
ATOM   4761  N   VAL A 308      32.147  53.682 113.212  1.00  0.00           N
ATOM   4763  CA  VAL A 308      33.418  54.312 113.492  1.00  0.00           C
ATOM   4765  CB  VAL A 308      33.268  55.392 114.522  1.00  0.00           C
ATOM   4767  CG1 VAL A 308      31.987  56.211 114.292  1.00  0.00           C
ATOM   4771  CG2 VAL A 308      33.188  54.812 115.912  1.00  0.00           C
ATOM   4775  C   VAL A 308      34.577  53.371 113.782  1.00  0.00           C
ATOM   4776  O   VAL A 308      34.378  52.212 114.132  1.00  0.00           O
ATOM   4777  N   GLN A 309      35.827  53.852 113.652  1.00  0.00           N
ATOM   4779  CA  GLN A 309      36.958  52.952 113.632  1.00  0.00           C
ATOM   4781  CB  GLN A 309      37.287  52.532 112.182  1.00  0.00           C
ATOM   4784  CG  GLN A 309      38.578  51.702 111.962  1.00  0.00           C
ATOM   4787  CD  GLN A 309      38.658  51.242 110.502  1.00  0.00           C
ATOM   4788  OE1 GLN A 309      37.698  51.372 109.752  1.00  0.00           O
ATOM   4789  NE2 GLN A 309      39.828  50.712 110.092  1.00  0.00           N
ATOM   4792  C   GLN A 309      38.148  53.562 114.352  1.00  0.00           C
ATOM   4793  O   GLN A 309      38.358  54.772 114.382  1.00  0.00           O
ATOM   4794  N   LEU A 310      38.958  52.712 114.992  1.00  0.00           N
ATOM   4796  CA  LEU A 310      40.088  53.142 115.772  1.00  0.00           C
ATOM   4798  CB  LEU A 310      40.177  52.331 117.072  1.00  0.00           C
ATOM   4801  CG  LEU A 310      41.308  52.722 118.042  1.00  0.00           C
ATOM   4803  CD1 LEU A 310      40.798  52.622 119.482  1.00  0.00           C
ATOM   4807  CD2 LEU A 310      42.537  51.812 117.842  1.00  0.00           C
ATOM   4811  C   LEU A 310      41.347  52.981 114.962  1.00  0.00           C
ATOM   4812  O   LEU A 310      41.586  51.952 114.312  1.00  0.00           O
ATOM   4813  N   ARG A 311      42.197  54.002 115.022  1.00  0.00           N
ATOM   4815  CA  ARG A 311      43.528  53.992 114.472  1.00  0.00           C
ATOM   4817  CB  ARG A 311      43.738  55.132 113.442  1.00  0.00           C
ATOM   4820  CG  ARG A 311      43.528  56.552 114.002  1.00  0.00           C
ATOM   4823  CD  ARG A 311      43.938  57.702 113.082  1.00  0.00           C
ATOM   4826  NE  ARG A 311      42.906  57.882 112.002  1.00  0.00           N
ATOM   4828  CZ  ARG A 311      42.478  59.052 111.542  1.00  0.00           C
ATOM   4829  NH1 ARG A 311      42.906  60.192 112.052  1.00  0.00           N
ATOM   4832  NH2 ARG A 311      41.597  59.062 110.572  1.00  0.00           N
ATOM   4835  C   ARG A 311      44.478  54.112 115.642  1.00  0.00           C
ATOM   4836  O   ARG A 311      44.167  54.732 116.662  1.00  0.00           O
ATOM   4837  N   GLU A 312      45.658  53.502 115.542  1.00  0.00           N
ATOM   4839  CA  GLU A 312      46.737  53.742 116.492  1.00  0.00           C
ATOM   4841  CB  GLU A 312      47.708  52.542 116.532  1.00  0.00           C
ATOM   4844  CG  GLU A 312      47.148  51.242 117.162  1.00  0.00           C
ATOM   4847  CD  GLU A 312      48.257  50.282 117.602  1.00  0.00           C
ATOM   4848  OE1 GLU A 312      49.458  50.612 117.432  1.00  0.00           O
ATOM   4849  OE2 GLU A 312      47.906  49.212 118.182  1.00  0.00           O
ATOM   4850  C   GLU A 312      47.498  55.012 116.092  1.00  0.00           C
ATOM   4851  O   GLU A 312      47.688  55.242 114.902  1.00  0.00           O
ATOM   4852  N   ILE A 313      47.938  55.871 117.042  1.00  0.00           N
ATOM   4854  CA  ILE A 313      48.438  57.212 116.682  1.00  0.00           C
ATOM   4856  CB  ILE A 313      47.397  58.352 116.802  1.00  0.00           C
ATOM   4858  CG2 ILE A 313      46.038  57.872 116.272  1.00  0.00           C
ATOM   4862  CG1 ILE A 313      47.257  59.052 118.192  1.00  0.00           C
ATOM   4865  CD  ILE A 313      46.667  58.161 119.292  1.00  0.00           C
ATOM   4869  C   ILE A 313      49.637  57.562 117.532  1.00  0.00           C
ATOM   4870  O   ILE A 313      49.778  57.092 118.662  1.00  0.00           O
ATOM   4871  N   GLU A 314      50.537  58.452 117.062  1.00  0.00           N
ATOM   4873  CA  GLU A 314      51.607  58.962 117.912  1.00  0.00           C
ATOM   4875  CB  GLU A 314      52.938  59.172 117.152  1.00  0.00           C
ATOM   4878  CG  GLU A 314      53.568  57.812 116.782  1.00  0.00           C
ATOM   4881  CD  GLU A 314      54.926  57.902 116.102  1.00  0.00           C
ATOM   4882  OE1 GLU A 314      55.467  59.022 116.012  1.00  0.00           O
ATOM   4883  OE2 GLU A 314      55.438  56.832 115.682  1.00  0.00           O
ATOM   4884  C   GLU A 314      51.208  60.252 118.602  1.00  0.00           C
ATOM   4885  O   GLU A 314      51.327  61.342 118.052  1.00  0.00           O
ATOM   4886  N   ALA A 315      50.737  60.152 119.862  1.00  0.00           N
ATOM   4888  CA  ALA A 315      50.508  61.292 120.702  1.00  0.00           C
ATOM   4890  CB  ALA A 315      49.318  61.011 121.652  1.00  0.00           C
ATOM   4894  C   ALA A 315      51.767  61.562 121.502  1.00  0.00           C
ATOM   4895  O   ALA A 315      52.216  60.702 122.242  1.00  0.00           O
ATOM   4896  N   SER A 316      52.418  62.722 121.332  1.00  0.00           N
ATOM   4898  CA  SER A 316      53.728  62.972 121.882  1.00  0.00           C
ATOM   4900  CB  SER A 316      54.608  63.762 120.892  1.00  0.00           C
ATOM   4903  OG  SER A 316      53.888  64.891 120.392  1.00  0.00           O
ATOM   4905  C   SER A 316      53.658  63.652 123.252  1.00  0.00           C
ATOM   4906  O   SER A 316      53.528  62.981 124.272  1.00  0.00           O
ATOM   4907  N   LYS A 317      53.738  64.992 123.332  1.00  0.00           N
ATOM   4909  CA  LYS A 317      53.658  65.731 124.572  1.00  0.00           C
ATOM   4911  CB  LYS A 317      54.926  66.592 124.872  1.00  0.00           C
ATOM   4914  CG  LYS A 317      54.827  67.402 126.182  1.00  0.00           C
ATOM   4917  CD  LYS A 317      56.106  68.152 126.542  1.00  0.00           C
ATOM   4920  CE  LYS A 317      56.106  68.752 127.952  1.00  0.00           C
ATOM   4923  NZ  LYS A 317      57.408  69.402 128.172  1.00  0.00           N
ATOM   4927  C   LYS A 317      52.448  66.632 124.602  1.00  0.00           C
ATOM   4928  O   LYS A 317      52.088  67.292 123.632  1.00  0.00           O
ATOM   4929  N   ALA A 318      51.758  66.682 125.752  1.00  0.00           N
ATOM   4931  CA  ALA A 318      50.716  67.642 126.062  1.00  0.00           C
ATOM   4933  CB  ALA A 318      49.926  67.212 127.312  1.00  0.00           C
ATOM   4937  C   ALA A 318      51.188  69.082 126.192  1.00  0.00           C
ATOM   4938  O   ALA A 318      52.137  69.411 126.912  1.00  0.00           O
ATOM   4939  N   ILE A 319      50.467  69.981 125.512  1.00  0.00           N
ATOM   4941  CA  ILE A 319      50.528  71.401 125.742  1.00  0.00           C
ATOM   4943  CB  ILE A 319      50.958  72.231 124.522  1.00  0.00           C
ATOM   4945  CG2 ILE A 319      50.786  73.712 124.902  1.00  0.00           C
ATOM   4949  CG1 ILE A 319      52.448  72.072 124.142  1.00  0.00           C
ATOM   4952  CD  ILE A 319      52.827  70.742 123.512  1.00  0.00           C
ATOM   4956  C   ILE A 319      49.156  71.832 126.222  1.00  0.00           C
ATOM   4957  O   ILE A 319      48.167  71.832 125.492  1.00  0.00           O
ATOM   4958  N   GLY A 320      49.077  72.231 127.512  1.00  0.00           N
ATOM   4960  CA  GLY A 320      47.817  72.581 128.162  1.00  0.00           C
ATOM   4963  C   GLY A 320      46.857  71.422 128.232  1.00  0.00           C
ATOM   4964  O   GLY A 320      47.228  70.332 128.632  1.00  0.00           O
ATOM   4965  N   ASP A 321      45.597  71.632 127.792  1.00  0.00           N
ATOM   4967  CA  ASP A 321      44.567  70.621 127.882  1.00  0.00           C
ATOM   4969  CB  ASP A 321      43.177  71.302 128.052  1.00  0.00           C
ATOM   4972  CG  ASP A 321      42.957  72.161 129.302  1.00  0.00           C
ATOM   4973  OD1 ASP A 321      43.888  72.432 130.112  1.00  0.00           O
ATOM   4974  OD2 ASP A 321      41.787  72.602 129.492  1.00  0.00           O
ATOM   4975  C   ASP A 321      44.578  69.712 126.632  1.00  0.00           C
ATOM   4976  O   ASP A 321      43.647  68.942 126.392  1.00  0.00           O
ATOM   4977  N   GLN A 322      45.638  69.761 125.792  1.00  0.00           N
ATOM   4979  CA  GLN A 322      45.728  69.032 124.532  1.00  0.00           C
ATOM   4981  CB  GLN A 322      45.548  70.002 123.332  1.00  0.00           C
ATOM   4984  CG  GLN A 322      44.228  70.822 123.352  1.00  0.00           C
ATOM   4987  CD  GLN A 322      44.037  71.692 122.102  1.00  0.00           C
ATOM   4988  OE1 GLN A 322      44.928  72.382 121.612  1.00  0.00           O
ATOM   4989  NE2 GLN A 322      42.787  71.722 121.592  1.00  0.00           N
ATOM   4992  C   GLN A 322      47.048  68.282 124.342  1.00  0.00           C
ATOM   4993  O   GLN A 322      48.138  68.831 124.452  1.00  0.00           O
ATOM   4994  N   TRP A 323      46.997  66.962 124.022  1.00  0.00           N
ATOM   4996  CA  TRP A 323      48.128  66.211 123.492  1.00  0.00           C
ATOM   4998  CB  TRP A 323      47.836  64.672 123.452  1.00  0.00           C
ATOM   5001  CG  TRP A 323      47.747  64.002 124.792  1.00  0.00           C
ATOM   5002  CD1 TRP A 323      46.618  63.552 125.432  1.00  0.00           C
ATOM   5004  NE1 TRP A 323      46.958  62.992 126.642  1.00  0.00           N
ATOM   5006  CE2 TRP A 323      48.307  63.051 126.802  1.00  0.00           C
ATOM   5007  CD2 TRP A 323      48.847  63.692 125.662  1.00  0.00           C
ATOM   5008  CE3 TRP A 323      50.238  63.872 125.572  1.00  0.00           C
ATOM   5010  CZ3 TRP A 323      51.028  63.511 126.662  1.00  0.00           C
ATOM   5012  CZ2 TRP A 323      49.118  62.622 127.852  1.00  0.00           C
ATOM   5014  CH2 TRP A 323      50.478  62.911 127.792  1.00  0.00           C
ATOM   5016  C   TRP A 323      48.517  66.661 122.082  1.00  0.00           C
ATOM   5017  O   TRP A 323      47.658  66.762 121.212  1.00  0.00           O
ATOM   5018  N   VAL A 324      49.818  66.892 121.802  1.00  0.00           N
ATOM   5020  CA  VAL A 324      50.327  66.862 120.432  1.00  0.00           C
ATOM   5022  CB  VAL A 324      51.778  67.312 120.302  1.00  0.00           C
ATOM   5024  CG1 VAL A 324      52.308  67.212 118.852  1.00  0.00           C
ATOM   5028  CG2 VAL A 324      51.908  68.772 120.732  1.00  0.00           C
ATOM   5032  C   VAL A 324      50.188  65.472 119.842  1.00  0.00           C
ATOM   5033  O   VAL A 324      50.447  64.481 120.512  1.00  0.00           O
ATOM   5034  N   VAL A 325      49.778  65.362 118.562  1.00  0.00           N
ATOM   5036  CA  VAL A 325      49.818  64.152 117.772  1.00  0.00           C
ATOM   5038  CB  VAL A 325      48.438  63.641 117.412  1.00  0.00           C
ATOM   5040  CG1 VAL A 325      48.528  62.442 116.452  1.00  0.00           C
ATOM   5044  CG2 VAL A 325      47.688  63.222 118.692  1.00  0.00           C
ATOM   5048  C   VAL A 325      50.628  64.422 116.522  1.00  0.00           C
ATOM   5049  O   VAL A 325      50.287  65.282 115.712  1.00  0.00           O
ATOM   5050  N   THR A 326      51.748  63.692 116.342  1.00  0.00           N
ATOM   5052  CA  THR A 326      52.658  63.922 115.222  1.00  0.00           C
ATOM   5054  CB  THR A 326      54.118  63.762 115.622  1.00  0.00           C
ATOM   5056  OG1 THR A 326      54.337  62.562 116.362  1.00  0.00           O
ATOM   5058  CG2 THR A 326      54.478  64.912 116.572  1.00  0.00           C
ATOM   5062  C   THR A 326      52.408  62.972 114.082  1.00  0.00           C
ATOM   5063  O   THR A 326      52.798  63.222 112.942  1.00  0.00           O
ATOM   5064  N   SER A 327      51.717  61.862 114.332  1.00  0.00           N
ATOM   5066  CA  SER A 327      51.368  60.982 113.242  1.00  0.00           C
ATOM   5068  CB  SER A 327      52.496  59.961 112.902  1.00  0.00           C
ATOM   5071  OG  SER A 327      52.577  58.842 113.792  1.00  0.00           O
ATOM   5073  C   SER A 327      50.068  60.302 113.592  1.00  0.00           C
ATOM   5074  O   SER A 327      49.767  60.042 114.762  1.00  0.00           O
ATOM   5075  N   GLY A 328      49.258  59.982 112.572  1.00  0.00           N
ATOM   5077  CA  GLY A 328      48.057  59.161 112.712  1.00  0.00           C
ATOM   5080  C   GLY A 328      46.818  59.972 112.552  1.00  0.00           C
ATOM   5081  O   GLY A 328      45.996  59.722 111.672  1.00  0.00           O
ATOM   5082  N   LEU A 329      46.656  61.011 113.392  1.00  0.00           N
ATOM   5084  CA  LEU A 329      45.768  62.132 113.132  1.00  0.00           C
ATOM   5086  CB  LEU A 329      45.588  63.072 114.362  1.00  0.00           C
ATOM   5089  CG  LEU A 329      44.697  62.542 115.522  1.00  0.00           C
ATOM   5091  CD1 LEU A 329      43.208  62.732 115.222  1.00  0.00           C
ATOM   5095  CD2 LEU A 329      44.888  61.071 115.892  1.00  0.00           C
ATOM   5099  C   LEU A 329      46.238  62.892 111.902  1.00  0.00           C
ATOM   5100  O   LEU A 329      47.418  62.852 111.552  1.00  0.00           O
ATOM   5101  N   GLN A 330      45.317  63.532 111.182  1.00  0.00           N
ATOM   5103  CA  GLN A 330      45.597  64.172 109.922  1.00  0.00           C
ATOM   5105  CB  GLN A 330      45.077  63.332 108.712  1.00  0.00           C
ATOM   5108  CG  GLN A 330      45.747  61.942 108.552  1.00  0.00           C
ATOM   5111  CD  GLN A 330      47.267  62.032 108.362  1.00  0.00           C
ATOM   5112  OE1 GLN A 330      47.778  62.902 107.662  1.00  0.00           O
ATOM   5113  NE2 GLN A 330      48.027  61.112 108.992  1.00  0.00           N
ATOM   5116  C   GLN A 330      44.948  65.532 109.962  1.00  0.00           C
ATOM   5117  O   GLN A 330      44.167  65.852 110.852  1.00  0.00           O
ATOM   5118  N   ALA A 331      45.266  66.422 109.002  1.00  0.00           N
ATOM   5120  CA  ALA A 331      44.567  67.692 108.902  1.00  0.00           C
ATOM   5122  CB  ALA A 331      45.238  68.572 107.832  1.00  0.00           C
ATOM   5126  C   ALA A 331      43.088  67.511 108.572  1.00  0.00           C
ATOM   5127  O   ALA A 331      42.747  66.752 107.662  1.00  0.00           O
ATOM   5128  N   GLY A 332      42.168  68.222 109.282  1.00  0.00           N
ATOM   5130  CA  GLY A 332      40.747  68.152 108.982  1.00  0.00           C
ATOM   5133  C   GLY A 332      40.098  66.822 109.252  1.00  0.00           C
ATOM   5134  O   GLY A 332      39.198  66.411 108.522  1.00  0.00           O
ATOM   5135  N   ASP A 333      40.508  66.112 110.312  1.00  0.00           N
ATOM   5137  CA  ASP A 333      39.778  64.942 110.742  1.00  0.00           C
ATOM   5139  CB  ASP A 333      40.698  63.702 110.982  1.00  0.00           C
ATOM   5142  CG  ASP A 333      41.798  63.832 112.022  1.00  0.00           C
ATOM   5143  OD1 ASP A 333      41.728  64.682 112.932  1.00  0.00           O
ATOM   5144  OD2 ASP A 333      42.688  62.932 111.942  1.00  0.00           O
ATOM   5145  C   ASP A 333      38.787  65.282 111.852  1.00  0.00           C
ATOM   5146  O   ASP A 333      38.818  66.362 112.442  1.00  0.00           O
ATOM   5147  N   ARG A 334      37.807  64.392 112.082  1.00  0.00           N
ATOM   5149  CA  ARG A 334      36.778  64.592 113.092  1.00  0.00           C
ATOM   5151  CB  ARG A 334      35.347  64.572 112.492  1.00  0.00           C
ATOM   5154  CG  ARG A 334      35.147  65.592 111.352  1.00  0.00           C
ATOM   5157  CD  ARG A 334      33.778  65.522 110.662  1.00  0.00           C
ATOM   5160  NE  ARG A 334      32.728  66.112 111.572  1.00  0.00           N
ATOM   5162  CZ  ARG A 334      31.628  66.692 111.102  1.00  0.00           C
ATOM   5163  NH1 ARG A 334      31.358  66.642 109.812  1.00  0.00           N
ATOM   5166  NH2 ARG A 334      30.767  67.331 111.872  1.00  0.00           N
ATOM   5169  C   ARG A 334      36.908  63.502 114.142  1.00  0.00           C
ATOM   5170  O   ARG A 334      36.748  62.312 113.892  1.00  0.00           O
ATOM   5171  N   VAL A 335      37.208  63.922 115.382  1.00  0.00           N
ATOM   5173  CA  VAL A 335      37.447  63.032 116.502  1.00  0.00           C
ATOM   5175  CB  VAL A 335      38.697  63.432 117.282  1.00  0.00           C
ATOM   5177  CG1 VAL A 335      38.888  62.572 118.562  1.00  0.00           C
ATOM   5181  CG2 VAL A 335      39.908  63.272 116.352  1.00  0.00           C
ATOM   5185  C   VAL A 335      36.238  63.022 117.402  1.00  0.00           C
ATOM   5186  O   VAL A 335      35.607  64.062 117.652  1.00  0.00           O
ATOM   5187  N   ILE A 336      35.868  61.832 117.902  1.00  0.00           N
ATOM   5189  CA  ILE A 336      34.787  61.582 118.832  1.00  0.00           C
ATOM   5191  CB  ILE A 336      34.468  60.092 118.702  1.00  0.00           C
ATOM   5193  CG2 ILE A 336      33.458  59.572 119.742  1.00  0.00           C
ATOM   5197  CG1 ILE A 336      33.958  59.782 117.272  1.00  0.00           C
ATOM   5200  CD  ILE A 336      33.978  58.282 116.972  1.00  0.00           C
ATOM   5204  C   ILE A 336      35.198  62.032 120.252  1.00  0.00           C
ATOM   5205  O   ILE A 336      36.127  61.492 120.862  1.00  0.00           O
ATOM   5206  N   VAL A 337      34.557  63.112 120.782  1.00  0.00           N
ATOM   5208  CA  VAL A 337      35.037  63.862 121.942  1.00  0.00           C
ATOM   5210  CB  VAL A 337      35.318  65.342 121.622  1.00  0.00           C
ATOM   5212  CG1 VAL A 337      35.658  66.162 122.882  1.00  0.00           C
ATOM   5216  CG2 VAL A 337      36.528  65.432 120.672  1.00  0.00           C
ATOM   5220  C   VAL A 337      34.088  63.802 123.122  1.00  0.00           C
ATOM   5221  O   VAL A 337      34.417  63.312 124.202  1.00  0.00           O
ATOM   5222  N   SER A 338      32.868  64.362 122.982  1.00  0.00           N
ATOM   5224  CA  SER A 338      31.938  64.542 124.092  1.00  0.00           C
ATOM   5226  CB  SER A 338      30.888  65.682 123.852  1.00  0.00           C
ATOM   5229  OG  SER A 338      29.938  65.411 122.822  1.00  0.00           O
ATOM   5231  C   SER A 338      31.267  63.212 124.412  1.00  0.00           C
ATOM   5232  O   SER A 338      31.468  62.252 123.692  1.00  0.00           O
ATOM   5233  N   GLY A 339      30.528  63.082 125.532  1.00  0.00           N
ATOM   5235  CA  GLY A 339      29.748  61.882 125.892  1.00  0.00           C
ATOM   5238  C   GLY A 339      30.288  60.481 125.602  1.00  0.00           C
ATOM   5239  O   GLY A 339      29.508  59.602 125.242  1.00  0.00           O
ATOM   5240  N   LEU A 340      31.608  60.222 125.752  1.00  0.00           N
ATOM   5242  CA  LEU A 340      32.268  58.972 125.402  1.00  0.00           C
ATOM   5244  CB  LEU A 340      33.808  59.092 125.512  1.00  0.00           C
ATOM   5247  CG  LEU A 340      34.487  59.902 124.392  1.00  0.00           C
ATOM   5249  CD1 LEU A 340      35.858  60.402 124.862  1.00  0.00           C
ATOM   5253  CD2 LEU A 340      34.668  59.082 123.112  1.00  0.00           C
ATOM   5257  C   LEU A 340      31.788  57.702 126.122  1.00  0.00           C
ATOM   5258  O   LEU A 340      32.268  56.592 125.902  1.00  0.00           O
ATOM   5259  N   GLN A 341      30.798  57.792 127.002  1.00  0.00           N
ATOM   5261  CA  GLN A 341      30.147  56.661 127.612  1.00  0.00           C
ATOM   5263  CB  GLN A 341      29.228  57.152 128.752  1.00  0.00           C
ATOM   5266  CG  GLN A 341      29.988  57.812 129.922  1.00  0.00           C
ATOM   5269  CD  GLN A 341      30.247  59.301 129.722  1.00  0.00           C
ATOM   5270  OE1 GLN A 341      30.048  59.882 128.642  1.00  0.00           O
ATOM   5271  NE2 GLN A 341      30.728  59.961 130.792  1.00  0.00           N
ATOM   5274  C   GLN A 341      29.378  55.702 126.712  1.00  0.00           C
ATOM   5275  O   GLN A 341      29.548  54.492 126.812  1.00  0.00           O
ATOM   5276  N   ARG A 342      28.518  56.162 125.792  1.00  0.00           N
ATOM   5278  CA  ARG A 342      27.618  55.252 125.092  1.00  0.00           C
ATOM   5280  CB  ARG A 342      26.308  55.962 124.652  1.00  0.00           C
ATOM   5283  CG  ARG A 342      25.298  55.142 123.812  1.00  0.00           C
ATOM   5286  CD  ARG A 342      24.048  55.982 123.522  1.00  0.00           C
ATOM   5289  NE  ARG A 342      23.097  55.161 122.702  1.00  0.00           N
ATOM   5291  CZ  ARG A 342      22.017  55.661 122.122  1.00  0.00           C
ATOM   5292  NH1 ARG A 342      21.718  56.932 122.222  1.00  0.00           N
ATOM   5295  NH2 ARG A 342      21.167  54.891 121.462  1.00  0.00           N
ATOM   5298  C   ARG A 342      28.318  54.472 123.962  1.00  0.00           C
ATOM   5299  O   ARG A 342      27.798  53.472 123.472  1.00  0.00           O
ATOM   5300  N   ILE A 343      29.548  54.882 123.602  1.00  0.00           N
ATOM   5302  CA  ILE A 343      30.398  54.432 122.512  1.00  0.00           C
ATOM   5304  CB  ILE A 343      31.788  55.072 122.662  1.00  0.00           C
ATOM   5306  CG2 ILE A 343      32.688  54.802 121.452  1.00  0.00           C
ATOM   5310  CG1 ILE A 343      31.748  56.592 122.922  1.00  0.00           C
ATOM   5313  CD  ILE A 343      31.248  57.382 121.742  1.00  0.00           C
ATOM   5317  C   ILE A 343      30.568  52.911 122.442  1.00  0.00           C
ATOM   5318  O   ILE A 343      31.388  52.321 123.142  1.00  0.00           O
ATOM   5319  N   ARG A 344      29.758  52.222 121.602  1.00  0.00           N
ATOM   5321  CA  ARG A 344      29.698  50.772 121.592  1.00  0.00           C
ATOM   5323  CB  ARG A 344      28.698  50.232 122.632  1.00  0.00           C
ATOM   5326  CG  ARG A 344      29.127  50.352 124.102  1.00  0.00           C
ATOM   5329  CD  ARG A 344      30.338  49.502 124.502  1.00  0.00           C
ATOM   5332  NE  ARG A 344      30.147  49.301 125.962  1.00  0.00           N
ATOM   5334  CZ  ARG A 344      30.868  48.502 126.732  1.00  0.00           C
ATOM   5335  NH1 ARG A 344      32.018  47.972 126.412  1.00  0.00           N
ATOM   5338  NH2 ARG A 344      30.358  48.272 127.922  1.00  0.00           N
ATOM   5341  C   ARG A 344      29.178  50.232 120.272  1.00  0.00           C
ATOM   5342  O   ARG A 344      28.108  50.692 119.892  1.00  0.00           O
ATOM   5343  N   PRO A 345      29.798  49.312 119.552  1.00  0.00           N
ATOM   5344  CD  PRO A 345      31.068  48.722 119.972  1.00  0.00           C
ATOM   5347  CA  PRO A 345      29.578  49.042 118.122  1.00  0.00           C
ATOM   5349  CB  PRO A 345      30.298  47.732 117.852  1.00  0.00           C
ATOM   5352  CG  PRO A 345      31.338  47.602 118.982  1.00  0.00           C
ATOM   5355  C   PRO A 345      28.228  49.112 117.422  1.00  0.00           C
ATOM   5356  O   PRO A 345      27.238  48.581 117.922  1.00  0.00           O
ATOM   5357  N   GLY A 346      28.228  49.672 116.182  1.00  0.00           N
ATOM   5359  CA  GLY A 346      27.087  49.662 115.262  1.00  0.00           C
ATOM   5362  C   GLY A 346      25.967  50.602 115.602  1.00  0.00           C
ATOM   5363  O   GLY A 346      24.787  50.272 115.422  1.00  0.00           O
ATOM   5364  N   ILE A 347      26.298  51.812 116.082  1.00  0.00           N
ATOM   5366  CA  ILE A 347      25.338  52.852 116.402  1.00  0.00           C
ATOM   5368  CB  ILE A 347      25.268  53.242 117.892  1.00  0.00           C
ATOM   5370  CG2 ILE A 347      24.028  54.142 118.082  1.00  0.00           C
ATOM   5374  CG1 ILE A 347      25.258  51.981 118.802  1.00  0.00           C
ATOM   5377  CD  ILE A 347      25.247  52.292 120.312  1.00  0.00           C
ATOM   5381  C   ILE A 347      25.718  54.062 115.562  1.00  0.00           C
ATOM   5382  O   ILE A 347      26.888  54.411 115.472  1.00  0.00           O
ATOM   5383  N   LYS A 348      24.738  54.672 114.882  1.00  0.00           N
ATOM   5385  CA  LYS A 348      24.908  55.752 113.922  1.00  0.00           C
ATOM   5387  CB  LYS A 348      23.757  55.801 112.872  1.00  0.00           C
ATOM   5390  CG  LYS A 348      22.328  56.042 113.422  1.00  0.00           C
ATOM   5393  CD  LYS A 348      21.658  54.891 114.202  1.00  0.00           C
ATOM   5396  CE  LYS A 348      21.847  53.532 113.512  1.00  0.00           C
ATOM   5399  NZ  LYS A 348      21.088  52.432 114.142  1.00  0.00           N
ATOM   5403  C   LYS A 348      25.028  57.112 114.572  1.00  0.00           C
ATOM   5404  O   LYS A 348      24.438  57.331 115.622  1.00  0.00           O
ATOM   5405  N   ALA A 349      25.778  58.042 113.952  1.00  0.00           N
ATOM   5407  CA  ALA A 349      26.397  59.161 114.622  1.00  0.00           C
ATOM   5409  CB  ALA A 349      27.928  58.992 114.672  1.00  0.00           C
ATOM   5413  C   ALA A 349      26.058  60.502 113.982  1.00  0.00           C
ATOM   5414  O   ALA A 349      26.138  60.722 112.772  1.00  0.00           O
ATOM   5415  N   ARG A 350      25.698  61.472 114.822  1.00  0.00           N
ATOM   5417  CA  ARG A 350      25.588  62.842 114.412  1.00  0.00           C
ATOM   5419  CB  ARG A 350      24.127  63.322 114.432  1.00  0.00           C
ATOM   5422  CG  ARG A 350      23.278  62.672 113.332  1.00  0.00           C
ATOM   5425  CD  ARG A 350      21.818  62.522 113.782  1.00  0.00           C
ATOM   5428  NE  ARG A 350      21.088  62.072 112.562  1.00  0.00           N
ATOM   5430  CZ  ARG A 350      19.998  61.332 112.502  1.00  0.00           C
ATOM   5431  NH1 ARG A 350      19.378  60.912 113.582  1.00  0.00           N
ATOM   5434  NH2 ARG A 350      19.578  60.992 111.302  1.00  0.00           N
ATOM   5437  C   ARG A 350      26.388  63.742 115.292  1.00  0.00           C
ATOM   5438  O   ARG A 350      26.208  63.802 116.512  1.00  0.00           O
ATOM   5439  N   ALA A 351      27.287  64.522 114.682  1.00  0.00           N
ATOM   5441  CA  ALA A 351      27.978  65.592 115.332  1.00  0.00           C
ATOM   5443  CB  ALA A 351      29.018  66.112 114.332  1.00  0.00           C
ATOM   5447  C   ALA A 351      27.068  66.722 115.802  1.00  0.00           C
ATOM   5448  O   ALA A 351      26.338  67.342 115.022  1.00  0.00           O
ATOM   5449  N   ILE A 352      27.108  67.062 117.102  1.00  0.00           N
ATOM   5451  CA  ILE A 352      26.678  68.352 117.612  1.00  0.00           C
ATOM   5453  CB  ILE A 352      25.298  68.252 118.282  1.00  0.00           C
ATOM   5455  CG2 ILE A 352      25.388  67.812 119.762  1.00  0.00           C
ATOM   5459  CG1 ILE A 352      24.408  69.512 118.072  1.00  0.00           C
ATOM   5462  CD  ILE A 352      24.857  70.801 118.752  1.00  0.00           C
ATOM   5466  C   ILE A 352      27.828  68.812 118.492  1.00  0.00           C
ATOM   5467  O   ILE A 352      28.448  68.022 119.192  1.00  0.00           O
ATOM   5468  N   SER A 353      28.258  70.072 118.342  1.00  0.00           N
ATOM   5470  CA  SER A 353      29.388  70.621 119.062  1.00  0.00           C
ATOM   5472  CB  SER A 353      30.818  70.232 118.562  1.00  0.00           C
ATOM   5475  OG  SER A 353      30.998  70.242 117.142  1.00  0.00           O
ATOM   5477  C   SER A 353      29.218  72.142 119.092  1.00  0.00           C
ATOM   5478  OT1 SER A 353      28.388  72.692 118.312  1.00  0.00           O
ATOM   5479  OT2 SER A 353      29.868  72.761 119.982  1.00  0.00           O
ATOM   5480  NH3 POPEB 354      51.257  96.342  95.262  1.00  0.00           N
ATOM   5484  C12 POPEB 354      50.597  97.692  95.422  1.00  0.00           C
ATOM   5487  C11 POPEB 354      50.988  98.382  96.742  1.00  0.00           C
ATOM   5490  P   POPEB 354      53.478  98.861  95.922  1.00  0.00           P
ATOM   5491  O13 POPEB 354      52.887  99.621  94.802  1.00  0.00           O
ATOM   5492  O14 POPEB 354      54.627  99.522  96.582  1.00  0.00           O
ATOM   5493  O11 POPEB 354      53.857  97.442  95.372  1.00  0.00           O
ATOM   5494  O12 POPEB 354      52.397  98.452  96.982  1.00  0.00           O
ATOM   5495  C1  POPEB 354      55.088  97.292  94.652  1.00  0.00           C
ATOM   5498  C2  POPEB 354      54.818  96.892  93.182  1.00  0.00           C
ATOM   5500  O21 POPEB 354      55.408  95.612  92.952  1.00  0.00           O
ATOM   5501  C21 POPEB 354      54.708  94.602  93.402  1.00  0.00           C
ATOM   5502  O22 POPEB 354      53.558  94.661  93.812  1.00  0.00           O
ATOM   5503  C22 POPEB 354      55.618  93.371  93.302  1.00  0.00           C
ATOM   5506  C3  POPEB 354      55.387  97.901  92.162  1.00  0.00           C
ATOM   5509  O31 POPEB 354      55.408  97.302  90.842  1.00  0.00           O
ATOM   5510  C31 POPEB 354      56.128  98.022  89.982  1.00  0.00           C
ATOM   5511  O32 POPEB 354      56.418  99.202  90.132  1.00  0.00           O
ATOM   5512  C32 POPEB 354      56.618  97.121  88.842  1.00  0.00           C
ATOM   5515  C23 POPEB 354      55.097  92.051  93.902  1.00  0.00           C
ATOM   5518  C24 POPEB 354      53.768  91.542  93.332  1.00  0.00           C
ATOM   5521  C25 POPEB 354      53.598  91.702  91.812  1.00  0.00           C
ATOM   5524  C26 POPEB 354      52.408  90.852  91.342  1.00  0.00           C
ATOM   5527  C27 POPEB 354      52.018  91.092  89.882  1.00  0.00           C
ATOM   5530  C28 POPEB 354      51.418  89.822  89.252  1.00  0.00           C
ATOM   5533  C29 POPEB 354      51.048  90.041  87.812  1.00  0.00           C
ATOM   5535 0C21 POPEB 354      51.397  89.282  86.762  1.00  0.00           C
ATOM   5537 1C21 POPEB 354      52.216  88.011  86.822  1.00  0.00           C
ATOM   5540 2C21 POPEB 354      51.798  86.952  85.782  1.00  0.00           C
ATOM   5543 3C21 POPEB 354      51.868  87.422  84.322  1.00  0.00           C
ATOM   5546 4C21 POPEB 354      51.588  86.262  83.352  1.00  0.00           C
ATOM   5549 5C21 POPEB 354      51.357  86.732  81.912  1.00  0.00           C
ATOM   5552 6C21 POPEB 354      52.638  87.022  81.122  1.00  0.00           C
ATOM   5555 7C21 POPEB 354      52.318  87.552  79.722  1.00  0.00           C
ATOM   5558 8C21 POPEB 354      53.548  87.962  78.922  1.00  0.00           C
ATOM   5562  C33 POPEB 354      56.467  97.722  87.432  1.00  0.00           C
ATOM   5565  C34 POPEB 354      57.238  96.942  86.362  1.00  0.00           C
ATOM   5568  C35 POPEB 354      57.036  95.422  86.402  1.00  0.00           C
ATOM   5571  C36 POPEB 354      57.778  94.752  85.232  1.00  0.00           C
ATOM   5574  C37 POPEB 354      57.568  93.242  85.132  1.00  0.00           C
ATOM   5577  C38 POPEB 354      58.278  92.592  83.932  1.00  0.00           C
ATOM   5580  C39 POPEB 354      57.887  93.222  82.592  1.00  0.00           C
ATOM   5583 0C31 POPEB 354      58.577  92.572  81.392  1.00  0.00           C
ATOM   5586 1C31 POPEB 354      58.428  93.452  80.142  1.00  0.00           C
ATOM   5589 2C31 POPEB 354      58.708  92.722  78.812  1.00  0.00           C
ATOM   5592 3C31 POPEB 354      57.626  91.682  78.482  1.00  0.00           C
ATOM   5595 4C31 POPEB 354      57.827  90.992  77.122  1.00  0.00           C
ATOM   5598 5C31 POPEB 354      56.917  91.532  76.012  1.00  0.00           C
ATOM   5601 6C31 POPEB 354      57.108  90.792  74.692  1.00  0.00           C
ATOM   5605  NH3 POPEC 355      13.848   8.781  88.022  1.00  0.00           N
ATOM   5609  C12 POPEC 355      12.918   7.592  87.992  1.00  0.00           C
ATOM   5612  C11 POPEC 355      13.668   6.261  88.202  1.00  0.00           C
ATOM   5615  P   POPEC 355      11.968   4.411  87.382  1.00  0.00           P
ATOM   5616  O13 POPEC 355      10.668   3.952  87.912  1.00  0.00           O
ATOM   5617  O14 POPEC 355      11.898   5.251  86.162  1.00  0.00           O
ATOM   5618  O11 POPEC 355      12.908   3.182  87.122  1.00  0.00           O
ATOM   5619  O12 POPEC 355      12.738   5.222  88.512  1.00  0.00           O
ATOM   5620  C1  POPEC 355      14.168   3.262  86.472  1.00  0.00           C
ATOM   5623  C2  POPEC 355      14.648   1.828  86.102  1.00  0.00           C
ATOM   5625  O21 POPEC 355      15.628   1.968  85.052  1.00  0.00           O
ATOM   5626  C21 POPEC 355      16.598   1.079  84.972  1.00  0.00           C
ATOM   5627  O22 POPEC 355      16.698   0.049  85.622  1.00  0.00           O
ATOM   5628  C22 POPEC 355      17.648   1.579  83.982  1.00  0.00           C
ATOM   5631  C3  POPEC 355      13.398   1.019  85.642  1.00  0.00           C
ATOM   5634  O31 POPEC 355      13.678  -0.332  85.232  1.00  0.00           O
ATOM   5635  C31 POPEC 355      13.398  -0.722  83.982  1.00  0.00           C
ATOM   5636  O32 POPEC 355      13.058  -1.851  83.682  1.00  0.00           O
ATOM   5637  C32 POPEC 355      13.668   0.338  82.902  1.00  0.00           C
ATOM   5640  C23 POPEC 355      17.988   0.579  82.852  1.00  0.00           C
ATOM   5643  C24 POPEC 355      18.568   1.299  81.632  1.00  0.00           C
ATOM   5646  C25 POPEC 355      19.128   0.349  80.562  1.00  0.00           C
ATOM   5649  C26 POPEC 355      19.818   1.108  79.412  1.00  0.00           C
ATOM   5652  C27 POPEC 355      20.178   0.219  78.202  1.00  0.00           C
ATOM   5655  C28 POPEC 355      21.608   0.469  77.702  1.00  0.00           C
ATOM   5658  C29 POPEC 355      21.917  -0.151  76.362  1.00  0.00           C
ATOM   5660 0C21 POPEC 355      22.788   0.338  75.462  1.00  0.00           C
ATOM   5662 1C21 POPEC 355      23.597   1.599  75.632  1.00  0.00           C
ATOM   5665 2C21 POPEC 355      24.938   1.388  76.362  1.00  0.00           C
ATOM   5668 3C21 POPEC 355      26.058   0.879  75.452  1.00  0.00           C
ATOM   5671 4C21 POPEC 355      26.728   2.018  74.662  1.00  0.00           C
ATOM   5674 5C21 POPEC 355      27.498   1.548  73.432  1.00  0.00           C
ATOM   5677 6C21 POPEC 355      28.838   0.869  73.742  1.00  0.00           C
ATOM   5680 7C21 POPEC 355      29.498   0.299  72.482  1.00  0.00           C
ATOM   5683 8C21 POPEC 355      31.008   0.519  72.422  1.00  0.00           C
ATOM   5687  C33 POPEC 355      12.388   0.928  82.272  1.00  0.00           C
ATOM   5690  C34 POPEC 355      12.698   1.979  81.202  1.00  0.00           C
ATOM   5693  C35 POPEC 355      13.498   1.388  80.022  1.00  0.00           C
ATOM   5696  C36 POPEC 355      13.458   2.259  78.762  1.00  0.00           C
ATOM   5699  C37 POPEC 355      14.088   1.579  77.552  1.00  0.00           C
ATOM   5702  C38 POPEC 355      13.728   2.308  76.252  1.00  0.00           C
ATOM   5705  C39 POPEC 355      14.438   1.729  75.042  1.00  0.00           C
ATOM   5708 0C31 POPEC 355      13.958   2.358  73.732  1.00  0.00           C
ATOM   5711 1C31 POPEC 355      14.708   1.808  72.522  1.00  0.00           C
ATOM   5714 2C31 POPEC 355      14.348   2.531  71.222  1.00  0.00           C
ATOM   5717 3C31 POPEC 355      14.988   3.922  71.092  1.00  0.00           C
ATOM   5720 4C31 POPEC 355      14.728   4.561  69.712  1.00  0.00           C
ATOM   5723 5C31 POPEC 355      15.628   5.762  69.422  1.00  0.00           C
ATOM   5726 6C31 POPEC 355      15.278   6.452  68.102  1.00  0.00           C
ATOM   5730  NH3 POPED 356     127.217  49.912  54.202  1.00  0.00           N
ATOM   5734  C12 POPED 356     127.317  48.432  53.962  1.00  0.00           C
ATOM   5737  C11 POPED 356     125.908  47.832  53.772  1.00  0.00           C
ATOM   5740  P   POPED 356     125.557  45.312  54.442  1.00  0.00           P
ATOM   5741  O13 POPED 356     124.098  45.322  54.652  1.00  0.00           O
ATOM   5742  O14 POPED 356     126.207  44.032  54.052  1.00  0.00           O
ATOM   5743  O11 POPED 356     126.247  45.792  55.772  1.00  0.00           O
ATOM   5744  O12 POPED 356     125.988  46.452  53.422  1.00  0.00           O
ATOM   5745  C1  POPED 356     127.606  45.472  56.062  1.00  0.00           C
ATOM   5748  C2  POPED 356     127.728  44.512  57.272  1.00  0.00           C
ATOM   5750  O21 POPED 356     129.148  44.382  57.512  1.00  0.00           O
ATOM   5751  C21 POPED 356     129.508  44.092  58.732  1.00  0.00           C
ATOM   5752  O22 POPED 356     128.766  43.911  59.692  1.00  0.00           O
ATOM   5753  C22 POPED 356     131.027  44.052  58.822  1.00  0.00           C
ATOM   5756  C3  POPED 356     127.066  43.132  56.992  1.00  0.00           C
ATOM   5759  O31 POPED 356     126.878  42.332  58.182  1.00  0.00           O
ATOM   5760  C31 POPED 356     126.937  41.012  57.982  1.00  0.00           C
ATOM   5761  O32 POPED 356     127.466  40.462  57.032  1.00  0.00           O
ATOM   5762  C32 POPED 356     126.178  40.302  59.102  1.00  0.00           C
ATOM   5765  C23 POPED 356     131.508  42.992  59.842  1.00  0.00           C
ATOM   5768  C24 POPED 356     132.986  43.172  60.232  1.00  0.00           C
ATOM   5771  C25 POPED 356     133.467  42.172  61.302  1.00  0.00           C
ATOM   5774  C26 POPED 356     132.898  42.461  62.702  1.00  0.00           C
ATOM   5777  C27 POPED 356     133.448  41.532  63.802  1.00  0.00           C
ATOM   5780  C28 POPED 356     132.378  40.642  64.472  1.00  0.00           C
ATOM   5783  C29 POPED 356     131.337  41.452  65.202  1.00  0.00           C
ATOM   5785 0C21 POPED 356     130.956  41.322  66.492  1.00  0.00           C
ATOM   5787 1C21 POPED 356     131.508  40.322  67.472  1.00  0.00           C
ATOM   5790 2C21 POPED 356     130.898  40.492  68.882  1.00  0.00           C
ATOM   5793 3C21 POPED 356     131.368  41.762  69.592  1.00  0.00           C
ATOM   5796 4C21 POPED 356     130.766  41.942  70.992  1.00  0.00           C
ATOM   5799 5C21 POPED 356     129.327  42.472  70.982  1.00  0.00           C
ATOM   5802 6C21 POPED 356     128.737  42.552  72.402  1.00  0.00           C
ATOM   5805 7C21 POPED 356     127.327  43.152  72.422  1.00  0.00           C
ATOM   5808 8C21 POPED 356     126.688  43.121  73.812  1.00  0.00           C
ATOM   5812  C33 POPED 356     126.178  38.762  58.882  1.00  0.00           C
ATOM   5815  C34 POPED 356     125.118  38.002  59.702  1.00  0.00           C
ATOM   5818  C35 POPED 356     125.397  38.032  61.202  1.00  0.00           C
ATOM   5821  C36 POPED 356     124.368  37.242  62.032  1.00  0.00           C
ATOM   5824  C37 POPED 356     124.637  37.302  63.542  1.00  0.00           C
ATOM   5827  C38 POPED 356     123.637  36.512  64.392  1.00  0.00           C
ATOM   5830  C39 POPED 356     123.997  36.512  65.882  1.00  0.00           C
ATOM   5833 0C31 POPED 356     123.138  35.522  66.672  1.00  0.00           C
ATOM   5836 1C31 POPED 356     123.357  35.582  68.182  1.00  0.00           C
ATOM   5839 2C31 POPED 356     122.588  34.481  68.922  1.00  0.00           C
ATOM   5842 3C31 POPED 356     122.227  34.862  70.362  1.00  0.00           C
ATOM   5845 4C31 POPED 356     123.467  35.172  71.222  1.00  0.00           C
ATOM   5848 5C31 POPED 356     123.128  35.392  72.692  1.00  0.00           C
ATOM   5851 6C31 POPED 356     124.338  35.822  73.522  1.00  0.00           C
ATOM   5855  NH3 POPEE 357      29.238 151.172  52.952  1.00  0.00           N
ATOM   5859  C12 POPEE 357      29.778 149.912  53.522  1.00  0.00           C
ATOM   5862  C11 POPEE 357      29.788 148.752  52.512  1.00  0.00           C
ATOM   5865  P   POPEE 357      29.618 146.672  54.122  1.00  0.00           P
ATOM   5866  O13 POPEE 357      30.658 145.731  54.592  1.00  0.00           O
ATOM   5867  O14 POPEE 357      28.388 146.132  53.532  1.00  0.00           O
ATOM   5868  O11 POPEE 357      29.197 147.681  55.262  1.00  0.00           O
ATOM   5869  O12 POPEE 357      30.358 147.582  53.072  1.00  0.00           O
ATOM   5870  C1  POPEE 357      29.778 147.552  56.562  1.00  0.00           C
ATOM   5873  C2  POPEE 357      29.308 148.642  57.572  1.00  0.00           C
ATOM   5875  O21 POPEE 357      28.058 148.261  58.172  1.00  0.00           O
ATOM   5876  C21 POPEE 357      28.097 148.032  59.482  1.00  0.00           C
ATOM   5877  O22 POPEE 357      29.068 148.162  60.202  1.00  0.00           O
ATOM   5878  C22 POPEE 357      26.718 147.521  59.922  1.00  0.00           C
ATOM   5881  C3  POPEE 357      29.188 150.052  56.952  1.00  0.00           C
ATOM   5884  O31 POPEE 357      28.997 151.062  57.962  1.00  0.00           O
ATOM   5885  C31 POPEE 357      30.108 151.522  58.552  1.00  0.00           C
ATOM   5886  O32 POPEE 357      31.248 151.222  58.272  1.00  0.00           O
ATOM   5887  C32 POPEE 357      29.678 152.512  59.632  1.00  0.00           C
ATOM   5890  C23 POPEE 357      26.708 146.871  61.332  1.00  0.00           C
ATOM   5893  C24 POPEE 357      26.958 147.901  62.442  1.00  0.00           C
ATOM   5896  C25 POPEE 357      26.368 147.552  63.822  1.00  0.00           C
ATOM   5899  C26 POPEE 357      26.638 148.702  64.802  1.00  0.00           C
ATOM   5902  C27 POPEE 357      25.588 148.912  65.902  1.00  0.00           C
ATOM   5905  C28 POPEE 357      25.558 150.362  66.432  1.00  0.00           C
ATOM   5908  C29 POPEE 357      26.798 150.742  67.212  1.00  0.00           C
ATOM   5910 0C21 POPEE 357      27.428 151.931  67.262  1.00  0.00           C
ATOM   5912 1C21 POPEE 357      27.078 153.271  66.642  1.00  0.00           C
ATOM   5915 2C21 POPEE 357      25.588 153.672  66.502  1.00  0.00           C
ATOM   5918 3C21 POPEE 357      25.388 155.181  66.262  1.00  0.00           C
ATOM   5921 4C21 POPEE 357      24.968 155.572  64.832  1.00  0.00           C
ATOM   5924 5C21 POPEE 357      25.978 155.192  63.742  1.00  0.00           C
ATOM   5927 6C21 POPEE 357      25.577 155.742  62.372  1.00  0.00           C
ATOM   5930 7C21 POPEE 357      26.478 155.252  61.232  1.00  0.00           C
ATOM   5933 8C21 POPEE 357      26.028 155.761  59.852  1.00  0.00           C
ATOM   5937  C33 POPEE 357      30.628 152.541  60.842  1.00  0.00           C
ATOM   5940  C34 POPEE 357      30.007 153.332  61.992  1.00  0.00           C
ATOM   5943  C35 POPEE 357      30.648 152.972  63.332  1.00  0.00           C
ATOM   5946  C36 POPEE 357      32.048 153.552  63.572  1.00  0.00           C
ATOM   5949  C37 POPEE 357      32.737 152.761  64.682  1.00  0.00           C
ATOM   5952  C38 POPEE 357      34.108 153.302  65.132  1.00  0.00           C
ATOM   5955  C39 POPEE 357      33.987 154.582  65.972  1.00  0.00           C
ATOM   5958 0C31 POPEE 357      34.178 155.862  65.162  1.00  0.00           C
ATOM   5961 1C31 POPEE 357      33.358 157.032  65.712  1.00  0.00           C
ATOM   5964 2C31 POPEE 357      33.597 158.332  64.932  1.00  0.00           C
ATOM   5967 3C31 POPEE 357      32.447 159.342  65.082  1.00  0.00           C
ATOM   5970 4C31 POPEE 357      32.138 159.672  66.552  1.00  0.00           C
ATOM   5973 5C31 POPEE 357      31.267 160.922  66.702  1.00  0.00           C
ATOM   5976 6C31 POPEE 357      30.958 161.262  68.162  1.00  0.00           C
ATOM   5980  NH3 POPEF 358       9.948  31.422  48.342  1.00  0.00           N
ATOM   5984  C12 POPEF 358       9.015  31.422  47.172  1.00  0.00           C
ATOM   5987  C11 POPEF 358       7.574  31.562  47.692  1.00  0.00           C
ATOM   5990  P   POPEF 358       6.354  33.492  48.942  1.00  0.00           P
ATOM   5991  O13 POPEF 358       6.575  34.592  47.982  1.00  0.00           O
ATOM   5992  O14 POPEF 358       5.065  32.762  48.952  1.00  0.00           O
ATOM   5993  O11 POPEF 358       6.635  34.012  50.402  1.00  0.00           O
ATOM   5994  O12 POPEF 358       7.545  32.462  48.802  1.00  0.00           O
ATOM   5995  C1  POPEF 358       6.705  35.412  50.682  1.00  0.00           C
ATOM   5998  C2  POPEF 358       6.275  35.672  52.152  1.00  0.00           C
ATOM   6000  O21 POPEF 358       7.385  35.632  53.072  1.00  0.00           O
ATOM   6001  C21 POPEF 358       8.185  36.682  52.962  1.00  0.00           C
ATOM   6002  O22 POPEF 358       8.095  37.552  52.102  1.00  0.00           O
ATOM   6003  C22 POPEF 358       9.265  36.692  54.052  1.00  0.00           C
ATOM   6006  C3  POPEF 358       5.244  34.602  52.582  1.00  0.00           C
ATOM   6009  O31 POPEF 358       4.664  34.882  53.872  1.00  0.00           O
ATOM   6010  C31 POPEF 358       3.495  34.282  54.052  1.00  0.00           C
ATOM   6011  O32 POPEF 358       2.895  33.642  53.202  1.00  0.00           O
ATOM   6012  C32 POPEF 358       3.124  34.372  55.532  1.00  0.00           C
ATOM   6015  C23 POPEF 358       8.844  36.142  55.432  1.00  0.00           C
ATOM   6018  C24 POPEF 358       9.957  36.302  56.492  1.00  0.00           C
ATOM   6021  C25 POPEF 358      10.698  35.002  56.842  1.00  0.00           C
ATOM   6024  C26 POPEF 358      10.548  34.602  58.322  1.00  0.00           C
ATOM   6027  C27 POPEF 358      11.108  33.202  58.642  1.00  0.00           C
ATOM   6030  C28 POPEF 358      10.807  32.742  60.082  1.00  0.00           C
ATOM   6033  C29 POPEF 358      11.297  31.332  60.312  1.00  0.00           C
ATOM   6035 0C21 POPEF 358      11.868  30.862  61.432  1.00  0.00           C
ATOM   6037 1C21 POPEF 358      12.047  31.622  62.722  1.00  0.00           C
ATOM   6040 2C21 POPEF 358      12.218  30.632  63.892  1.00  0.00           C
ATOM   6043 3C21 POPEF 358      12.407  31.332  65.242  1.00  0.00           C
ATOM   6046 4C21 POPEF 358      12.448  30.362  66.442  1.00  0.00           C
ATOM   6049 5C21 POPEF 358      13.527  29.282  66.312  1.00  0.00           C
ATOM   6052 6C21 POPEF 358      13.548  28.292  67.492  1.00  0.00           C
ATOM   6055 7C21 POPEF 358      14.627  27.222  67.312  1.00  0.00           C
ATOM   6058 8C21 POPEF 358      14.588  26.092  68.342  1.00  0.00           C
ATOM   6062  C33 POPEF 358       4.155  33.672  56.452  1.00  0.00           C
ATOM   6065  C34 POPEF 358       4.794  34.622  57.482  1.00  0.00           C
ATOM   6068  C35 POPEF 358       5.764  33.932  58.462  1.00  0.00           C
ATOM   6071  C36 POPEF 358       6.464  34.902  59.432  1.00  0.00           C
ATOM   6074  C37 POPEF 358       5.504  35.731  60.292  1.00  0.00           C
ATOM   6077  C38 POPEF 358       6.194  36.832  61.122  1.00  0.00           C
ATOM   6080  C39 POPEF 358       7.184  36.322  62.172  1.00  0.00           C
ATOM   6083 0C31 POPEF 358       6.544  35.532  63.332  1.00  0.00           C
ATOM   6086 1C31 POPEF 358       7.604  35.092  64.362  1.00  0.00           C
ATOM   6089 2C31 POPEF 358       7.075  34.062  65.362  1.00  0.00           C
ATOM   6092 3C31 POPEF 358       8.204  33.262  66.042  1.00  0.00           C
ATOM   6095 4C31 POPEF 358       8.865  33.972  67.232  1.00  0.00           C
ATOM   6098 5C31 POPEF 358      10.097  33.202  67.732  1.00  0.00           C
ATOM   6101 6C31 POPEF 358      10.597  33.642  69.112  1.00  0.00           C
ATOM   6105  NH3 POPEG 359     122.018   6.442  49.712  1.00  0.00           N
ATOM   6109  C12 POPEG 359     123.298   7.042  49.192  1.00  0.00           C
ATOM   6112  C11 POPEG 359     124.147   7.622  50.342  1.00  0.00           C
ATOM   6115  P   POPEG 359     126.198   9.012  49.342  1.00  0.00           P
ATOM   6116  O13 POPEG 359     127.127   8.622  48.272  1.00  0.00           O
ATOM   6117  O14 POPEG 359     125.188  10.062  49.032  1.00  0.00           O
ATOM   6118  O11 POPEG 359     127.066   9.532  50.552  1.00  0.00           O
ATOM   6119  O12 POPEG 359     125.518   7.732  49.942  1.00  0.00           O
ATOM   6120  C1  POPEG 359     126.707  10.712  51.272  1.00  0.00           C
ATOM   6123  C2  POPEG 359     125.547  10.462  52.272  1.00  0.00           C
ATOM   6125  O21 POPEG 359     125.228  11.742  52.832  1.00  0.00           O
ATOM   6126  C21 POPEG 359     124.697  11.882  54.012  1.00  0.00           C
ATOM   6127  O22 POPEG 359     124.747  11.122  54.952  1.00  0.00           O
ATOM   6128  C22 POPEG 359     123.898  13.192  54.042  1.00  0.00           C
ATOM   6131  C3  POPEG 359     125.887   9.262  53.232  1.00  0.00           C
ATOM   6134  O31 POPEG 359     124.717   8.572  53.752  1.00  0.00           O
ATOM   6135  C31 POPEG 359     124.887   8.052  54.972  1.00  0.00           C
ATOM   6136  O32 POPEG 359     125.848   8.252  55.692  1.00  0.00           O
ATOM   6137  C32 POPEG 359     123.747   7.112  55.332  1.00  0.00           C
ATOM   6140  C23 POPEG 359     124.757  14.462  54.202  1.00  0.00           C
ATOM   6143  C24 POPEG 359     124.077  15.502  55.092  1.00  0.00           C
ATOM   6146  C25 POPEG 359     123.958  15.092  56.572  1.00  0.00           C
ATOM   6149  C26 POPEG 359     125.277  14.522  57.122  1.00  0.00           C
ATOM   6152  C27 POPEG 359     125.247  14.262  58.632  1.00  0.00           C
ATOM   6155  C28 POPEG 359     126.426  13.392  59.092  1.00  0.00           C
ATOM   6158  C29 POPEG 359     127.747  14.102  58.962  1.00  0.00           C
ATOM   6160 0C21 POPEG 359     128.816  13.922  59.762  1.00  0.00           C
ATOM   6162 1C21 POPEG 359     128.926  12.952  60.912  1.00  0.00           C
ATOM   6165 2C21 POPEG 359     129.117  13.672  62.252  1.00  0.00           C
ATOM   6168 3C21 POPEG 359     130.527  14.242  62.432  1.00  0.00           C
ATOM   6171 4C21 POPEG 359     130.766  14.932  63.782  1.00  0.00           C
ATOM   6174 5C21 POPEG 359     130.448  14.082  65.022  1.00  0.00           C
ATOM   6177 6C21 POPEG 359     131.247  12.772  65.112  1.00  0.00           C
ATOM   6180 7C21 POPEG 359     131.017  12.052  66.442  1.00  0.00           C
ATOM   6183 8C21 POPEG 359     131.807  10.742  66.562  1.00  0.00           C
ATOM   6187  C33 POPEG 359     123.877   6.662  56.802  1.00  0.00           C
ATOM   6190  C34 POPEG 359     122.978   5.502  57.222  1.00  0.00           C
ATOM   6193  C35 POPEG 359     123.307   5.042  58.652  1.00  0.00           C
ATOM   6196  C36 POPEG 359     122.417   3.902  59.182  1.00  0.00           C
ATOM   6199  C37 POPEG 359     122.637   3.642  60.672  1.00  0.00           C
ATOM   6202  C38 POPEG 359     121.857   2.442  61.212  1.00  0.00           C
ATOM   6205  C39 POPEG 359     122.137   2.149  62.702  1.00  0.00           C
ATOM   6208 0C31 POPEG 359     121.577   3.202  63.672  1.00  0.00           C
ATOM   6211 1C31 POPEG 359     120.048   3.232  63.742  1.00  0.00           C
ATOM   6214 2C31 POPEG 359     119.508   4.132  64.862  1.00  0.00           C
ATOM   6217 3C31 POPEG 359     119.777   5.632  64.662  1.00  0.00           C
ATOM   6220 4C31 POPEG 359     119.248   6.462  65.842  1.00  0.00           C
ATOM   6223 5C31 POPEG 359     119.118   7.952  65.522  1.00  0.00           C
ATOM   6226 6C31 POPEG 359     118.768   8.792  66.762  1.00  0.00           C
ATOM   6230  NH3 POPEH 360      33.917  21.262  50.612  1.00  0.00           N
ATOM   6234  C12 POPEH 360      33.818  19.942  51.332  1.00  0.00           C
ATOM   6237  C11 POPEH 360      34.268  18.772  50.442  1.00  0.00           C
ATOM   6240  P   POPEH 360      34.338  16.212  51.122  1.00  0.00           P
ATOM   6241  O13 POPEH 360      33.378  15.122  50.872  1.00  0.00           O
ATOM   6242  O14 POPEH 360      35.638  16.122  50.422  1.00  0.00           O
ATOM   6243  O11 POPEH 360      34.588  16.282  52.652  1.00  0.00           O
ATOM   6244  O12 POPEH 360      33.608  17.592  50.872  1.00  0.00           O
ATOM   6245  C1  POPEH 360      33.597  16.742  53.582  1.00  0.00           C
ATOM   6248  C2  POPEH 360      34.327  16.802  54.932  1.00  0.00           C
ATOM   6250  O21 POPEH 360      33.458  16.972  56.072  1.00  0.00           O
ATOM   6251  C21 POPEH 360      32.647  18.002  56.142  1.00  0.00           C
ATOM   6252  O22 POPEH 360      32.558  18.902  55.332  1.00  0.00           O
ATOM   6253  C22 POPEH 360      31.778  17.892  57.402  1.00  0.00           C
ATOM   6256  C3  POPEH 360      35.528  17.812  54.842  1.00  0.00           C
ATOM   6259  O31 POPEH 360      36.608  17.462  55.712  1.00  0.00           O
ATOM   6260  C31 POPEH 360      37.228  16.312  55.442  1.00  0.00           C
ATOM   6261  O32 POPEH 360      37.208  15.702  54.382  1.00  0.00           O
ATOM   6262  C32 POPEH 360      37.838  15.772  56.742  1.00  0.00           C
ATOM   6265  C23 POPEH 360      32.328  18.652  58.632  1.00  0.00           C
ATOM   6268  C24 POPEH 360      31.618  18.162  59.912  1.00  0.00           C
ATOM   6271  C25 POPEH 360      31.968  18.912  61.202  1.00  0.00           C
ATOM   6274  C26 POPEH 360      33.458  18.872  61.582  1.00  0.00           C
ATOM   6277  C27 POPEH 360      33.717  19.072  63.092  1.00  0.00           C
ATOM   6280  C28 POPEH 360      35.167  19.482  63.402  1.00  0.00           C
ATOM   6283  C29 POPEH 360      35.577  19.222  64.832  1.00  0.00           C
ATOM   6285 0C21 POPEH 360      35.858  20.132  65.782  1.00  0.00           C
ATOM   6287 1C21 POPEH 360      35.757  21.632  65.652  1.00  0.00           C
ATOM   6290 2C21 POPEH 360      35.138  22.272  66.902  1.00  0.00           C
ATOM   6293 3C21 POPEH 360      34.818  23.762  66.682  1.00  0.00           C
ATOM   6296 4C21 POPEH 360      34.768  24.582  67.982  1.00  0.00           C
ATOM   6299 5C21 POPEH 360      33.738  24.112  69.022  1.00  0.00           C
ATOM   6302 6C21 POPEH 360      33.908  24.862  70.352  1.00  0.00           C
ATOM   6305 7C21 POPEH 360      32.948  24.372  71.442  1.00  0.00           C
ATOM   6308 8C21 POPEH 360      33.298  24.902  72.832  1.00  0.00           C
ATOM   6312  C33 POPEH 360      37.048  16.192  58.022  1.00  0.00           C
ATOM   6315  C34 POPEH 360      36.738  15.042  58.972  1.00  0.00           C
ATOM   6318  C35 POPEH 360      36.028  15.532  60.242  1.00  0.00           C
ATOM   6321  C36 POPEH 360      36.928  16.442  61.102  1.00  0.00           C
ATOM   6324  C37 POPEH 360      37.147  15.942  62.532  1.00  0.00           C
ATOM   6327  C38 POPEH 360      38.158  16.792  63.312  1.00  0.00           C
ATOM   6330  C39 POPEH 360      38.178  16.432  64.802  1.00  0.00           C
ATOM   6333 0C31 POPEH 360      39.147  17.322  65.572  1.00  0.00           C
ATOM   6336 1C31 POPEH 360      39.057  17.112  67.092  1.00  0.00           C
ATOM   6339 2C31 POPEH 360      40.118  17.932  67.852  1.00  0.00           C
ATOM   6342 3C31 POPEH 360      39.808  19.432  67.942  1.00  0.00           C
ATOM   6345 4C31 POPEH 360      38.778  19.762  69.032  1.00  0.00           C
ATOM   6348 5C31 POPEH 360      38.578  21.272  69.222  1.00  0.00           C
ATOM   6351 6C31 POPEH 360      37.658  21.612  70.392  1.00  0.00           C
ATOM   6355  NH3 POPEI 361     100.918 137.942  93.482  1.00  0.00           N
ATOM   6359  C12 POPEI 361      99.577 137.642  94.102  1.00  0.00           C
ATOM   6362  C11 POPEI 361      99.497 138.271  95.512  1.00  0.00           C
ATOM   6365  P   POPEI 361      97.346 139.741  96.012  1.00  0.00           P
ATOM   6366  O13 POPEI 361      96.536 139.901  97.242  1.00  0.00           O
ATOM   6367  O14 POPEI 361      98.217 140.882  95.642  1.00  0.00           O
ATOM   6368  O11 POPEI 361      96.307 139.502  94.842  1.00  0.00           O
ATOM   6369  O12 POPEI 361      98.167 138.382  96.002  1.00  0.00           O
ATOM   6370  C1  POPEI 361      96.088 140.401  93.752  1.00  0.00           C
ATOM   6373  C2  POPEI 361      96.628 139.812  92.432  1.00  0.00           C
ATOM   6375  O21 POPEI 361      96.077 140.592  91.352  1.00  0.00           O
ATOM   6376  C21 POPEI 361      96.797 140.672  90.242  1.00  0.00           C
ATOM   6377  O22 POPEI 361      97.967 140.362  90.112  1.00  0.00           O
ATOM   6378  C22 POPEI 361      95.857 141.151  89.112  1.00  0.00           C
ATOM   6381  C3  POPEI 361      96.178 138.321  92.302  1.00  0.00           C
ATOM   6384  O31 POPEI 361      96.926 137.582  91.322  1.00  0.00           O
ATOM   6385  C31 POPEI 361      96.348 137.452  90.142  1.00  0.00           C
ATOM   6386  O32 POPEI 361      95.357 138.052  89.752  1.00  0.00           O
ATOM   6387  C32 POPEI 361      97.158 136.422  89.342  1.00  0.00           C
ATOM   6390  C23 POPEI 361      96.338 140.761  87.692  1.00  0.00           C
ATOM   6393  C24 POPEI 361      95.257 140.821  86.592  1.00  0.00           C
ATOM   6396  C25 POPEI 361      94.838 142.231  86.152  1.00  0.00           C
ATOM   6399  C26 POPEI 361      94.297 142.231  84.702  1.00  0.00           C
ATOM   6402  C27 POPEI 361      93.517 143.502  84.332  1.00  0.00           C
ATOM   6405  C28 POPEI 361      92.988 143.532  82.882  1.00  0.00           C
ATOM   6408  C29 POPEI 361      94.067 143.712  81.842  1.00  0.00           C
ATOM   6410 0C21 POPEI 361      94.007 144.442  80.712  1.00  0.00           C
ATOM   6412 1C21 POPEI 361      92.838 145.261  80.192  1.00  0.00           C
ATOM   6415 2C21 POPEI 361      93.197 146.702  79.772  1.00  0.00           C
ATOM   6418 3C21 POPEI 361      94.077 146.822  78.512  1.00  0.00           C
ATOM   6421 4C21 POPEI 361      94.417 148.271  78.162  1.00  0.00           C
ATOM   6424 5C21 POPEI 361      95.417 148.401  76.992  1.00  0.00           C
ATOM   6427 6C21 POPEI 361      94.857 147.922  75.642  1.00  0.00           C
ATOM   6430 7C21 POPEI 361      95.887 147.952  74.512  1.00  0.00           C
ATOM   6433 8C21 POPEI 361      95.478 147.112  73.302  1.00  0.00           C
ATOM   6437  C33 POPEI 361      97.578 136.942  87.952  1.00  0.00           C
ATOM   6440  C34 POPEI 361      98.197 135.842  87.072  1.00  0.00           C
ATOM   6443  C35 POPEI 361      98.287 136.241  85.592  1.00  0.00           C
ATOM   6446  C36 POPEI 361      99.648 136.812  85.172  1.00  0.00           C
ATOM   6449  C37 POPEI 361      99.648 137.302  83.712  1.00  0.00           C
ATOM   6452  C38 POPEI 361      98.898 138.612  83.472  1.00  0.00           C
ATOM   6455  C39 POPEI 361      99.487 139.782  84.262  1.00  0.00           C
ATOM   6458 0C31 POPEI 361      99.198 141.142  83.612  1.00  0.00           C
ATOM   6461 1C31 POPEI 361     100.088 142.222  84.212  1.00  0.00           C
ATOM   6464 2C31 POPEI 361     100.148 143.502  83.362  1.00  0.00           C
ATOM   6467 3C31 POPEI 361     101.247 144.472  83.832  1.00  0.00           C
ATOM   6470 4C31 POPEI 361     100.898 145.142  85.172  1.00  0.00           C
ATOM   6473 5C31 POPEI 361     102.107 145.702  85.912  1.00  0.00           C
ATOM   6476 6C31 POPEI 361     101.728 146.371  87.232  1.00  0.00           C
ATOM   6480  NH3 POPEJ 362      48.647  58.121  53.372  1.00  0.00           N
ATOM   6484  C12 POPEJ 362      48.908  57.132  52.272  1.00  0.00           C
ATOM   6487  C11 POPEJ 362      47.588  56.422  51.902  1.00  0.00           C
ATOM   6490  P   POPEJ 362      45.037  56.871  51.512  1.00  0.00           P
ATOM   6491  O13 POPEJ 362      44.427  58.082  50.902  1.00  0.00           O
ATOM   6492  O14 POPEJ 362      45.177  55.661  50.682  1.00  0.00           O
ATOM   6493  O11 POPEJ 362      44.287  56.552  52.872  1.00  0.00           O
ATOM   6494  O12 POPEJ 362      46.478  57.321  52.012  1.00  0.00           O
ATOM   6495  C1  POPEJ 362      43.618  57.602  53.582  1.00  0.00           C
ATOM   6498  C2  POPEJ 362      44.518  58.362  54.592  1.00  0.00           C
ATOM   6500  O21 POPEJ 362      43.678  58.692  55.722  1.00  0.00           O
ATOM   6501  C21 POPEJ 362      43.927  58.072  56.852  1.00  0.00           C
ATOM   6502  O22 POPEJ 362      44.938  57.422  57.112  1.00  0.00           O
ATOM   6503  C22 POPEJ 362      42.827  58.452  57.852  1.00  0.00           C
ATOM   6506  C3  POPEJ 362      45.107  59.672  54.022  1.00  0.00           C
ATOM   6509  O31 POPEJ 362      46.438  59.862  54.522  1.00  0.00           O
ATOM   6510  C31 POPEJ 362      46.818  60.672  55.522  1.00  0.00           C
ATOM   6511  O32 POPEJ 362      47.948  60.652  55.992  1.00  0.00           O
ATOM   6512  C32 POPEJ 362      45.698  61.592  56.052  1.00  0.00           C
ATOM   6515  C23 POPEJ 362      42.847  57.652  59.182  1.00  0.00           C
ATOM   6518  C24 POPEJ 362      41.838  58.212  60.202  1.00  0.00           C
ATOM   6521  C25 POPEJ 362      41.597  57.321  61.442  1.00  0.00           C
ATOM   6524  C26 POPEJ 362      42.696  57.402  62.512  1.00  0.00           C
ATOM   6527  C27 POPEJ 362      42.208  56.902  63.892  1.00  0.00           C
ATOM   6530  C28 POPEJ 362      43.216  57.152  65.022  1.00  0.00           C
ATOM   6533  C29 POPEJ 362      42.548  57.342  66.362  1.00  0.00           C
ATOM   6535 0C21 POPEJ 362      42.717  56.672  67.522  1.00  0.00           C
ATOM   6537 1C21 POPEJ 362      43.638  55.512  67.802  1.00  0.00           C
ATOM   6540 2C21 POPEJ 362      44.518  55.742  69.052  1.00  0.00           C
ATOM   6543 3C21 POPEJ 362      44.818  54.432  69.792  1.00  0.00           C
ATOM   6546 4C21 POPEJ 362      45.807  54.602  70.952  1.00  0.00           C
ATOM   6549 5C21 POPEJ 362      46.098  53.282  71.682  1.00  0.00           C
ATOM   6552 6C21 POPEJ 362      47.188  53.432  72.742  1.00  0.00           C
ATOM   6555 7C21 POPEJ 362      47.638  52.092  73.322  1.00  0.00           C
ATOM   6558 8C21 POPEJ 362      48.908  52.202  74.172  1.00  0.00           C
ATOM   6562  C33 POPEJ 362      46.217  62.702  56.992  1.00  0.00           C
ATOM   6565  C34 POPEJ 362      45.107  63.581  57.562  1.00  0.00           C
ATOM   6568  C35 POPEJ 362      44.486  63.012  58.852  1.00  0.00           C
ATOM   6571  C36 POPEJ 362      43.438  63.932  59.492  1.00  0.00           C
ATOM   6574  C37 POPEJ 362      43.088  63.502  60.922  1.00  0.00           C
ATOM   6577  C38 POPEJ 362      41.958  64.342  61.532  1.00  0.00           C
ATOM   6580  C39 POPEJ 362      42.028  64.472  63.072  1.00  0.00           C
ATOM   6583 0C31 POPEJ 362      41.208  63.452  63.872  1.00  0.00           C
ATOM   6586 1C31 POPEJ 362      41.698  61.992  63.772  1.00  0.00           C
ATOM   6589 2C31 POPEJ 362      40.966  61.081  64.782  1.00  0.00           C
ATOM   6592 3C31 POPEJ 362      41.597  61.112  66.192  1.00  0.00           C
ATOM   6595 4C31 POPEJ 362      40.716  60.462  67.262  1.00  0.00           C
ATOM   6598 5C31 POPEJ 362      41.458  60.202  68.582  1.00  0.00           C
ATOM   6601 6C31 POPEJ 362      40.607  59.481  69.632  1.00  0.00           C
ATOM   6605  NH3 POPEK 363     104.368 157.772  48.192  1.00  0.00           N
ATOM   6609  C12 POPEK 363     103.607 157.312  46.982  1.00  0.00           C
ATOM   6612  C11 POPEK 363     102.518 158.342  46.602  1.00  0.00           C
ATOM   6615  P   POPEK 363     103.786 160.631  46.142  1.00  0.00           P
ATOM   6616  O13 POPEK 363     104.798 160.151  47.102  1.00  0.00           O
ATOM   6617  O14 POPEK 363     104.277 161.382  44.962  1.00  0.00           O
ATOM   6618  O11 POPEK 363     102.757 161.542  46.902  1.00  0.00           O
ATOM   6619  O12 POPEK 363     102.957 159.362  45.692  1.00  0.00           O
ATOM   6620  C1  POPEK 363     103.228 162.532  47.832  1.00  0.00           C
ATOM   6623  C2  POPEK 363     102.578 162.272  49.222  1.00  0.00           C
ATOM   6625  O21 POPEK 363     103.217 162.852  50.352  1.00  0.00           O
ATOM   6626  C21 POPEK 363     103.887 163.962  50.382  1.00  0.00           C
ATOM   6627  O22 POPEK 363     104.107 164.724  49.452  1.00  0.00           O
ATOM   6628  C22 POPEK 363     104.268 164.234  51.852  1.00  0.00           C
ATOM   6631  C3  POPEK 363     102.518 160.742  49.472  1.00  0.00           C
ATOM   6634  O31 POPEK 363     102.148 160.431  50.822  1.00  0.00           O
ATOM   6635  C31 POPEK 363     102.257 159.151  51.132  1.00  0.00           C
ATOM   6636  O32 POPEK 363     102.907 158.321  50.502  1.00  0.00           O
ATOM   6637  C32 POPEK 363     101.387 158.931  52.372  1.00  0.00           C
ATOM   6640  C23 POPEK 363     104.497 162.972  52.732  1.00  0.00           C
ATOM   6643  C24 POPEK 363     104.368 163.202  54.252  1.00  0.00           C
ATOM   6646  C25 POPEK 363     105.478 164.051  54.872  1.00  0.00           C
ATOM   6649  C26 POPEK 363     105.286 164.284  56.382  1.00  0.00           C
ATOM   6652  C27 POPEK 363     106.497 164.985  57.002  1.00  0.00           C
ATOM   6655  C28 POPEK 363     106.328 165.375  58.492  1.00  0.00           C
ATOM   6658  C29 POPEK 363     106.408 164.234  59.482  1.00  0.00           C
ATOM   6660 0C21 POPEK 363     107.457 163.941  60.282  1.00  0.00           C
ATOM   6662 1C21 POPEK 363     108.777 164.675  60.312  1.00  0.00           C
ATOM   6665 2C21 POPEK 363     109.948 163.752  60.702  1.00  0.00           C
ATOM   6668 3C21 POPEK 363     111.328 164.405  60.502  1.00  0.00           C
ATOM   6671 4C21 POPEK 363     112.457 163.402  60.752  1.00  0.00           C
ATOM   6674 5C21 POPEK 363     113.877 163.972  60.552  1.00  0.00           C
ATOM   6677 6C21 POPEK 363     114.928 162.852  60.632  1.00  0.00           C
ATOM   6680 7C21 POPEK 363     116.377 163.352  60.592  1.00  0.00           C
ATOM   6683 8C21 POPEK 363     117.387 162.211  60.762  1.00  0.00           C
ATOM   6687  C33 POPEK 363     100.457 157.702  52.342  1.00  0.00           C
ATOM   6690  C34 POPEK 363     100.667 156.791  53.552  1.00  0.00           C
ATOM   6693  C35 POPEK 363      99.437 155.922  53.892  1.00  0.00           C
ATOM   6696  C36 POPEK 363      99.717 154.931  55.022  1.00  0.00           C
ATOM   6699  C37 POPEK 363      98.467 154.222  55.532  1.00  0.00           C
ATOM   6702  C38 POPEK 363      98.768 153.112  56.552  1.00  0.00           C
ATOM   6705  C39 POPEK 363      98.637 153.532  58.022  1.00  0.00           C
ATOM   6708 0C31 POPEK 363      99.757 154.431  58.562  1.00  0.00           C
ATOM   6711 1C31 POPEK 363      99.598 154.642  60.072  1.00  0.00           C
ATOM   6714 2C31 POPEK 363     100.658 155.532  60.722  1.00  0.00           C
ATOM   6717 3C31 POPEK 363     100.368 155.812  62.212  1.00  0.00           C
ATOM   6720 4C31 POPEK 363     100.308 154.542  63.072  1.00  0.00           C
ATOM   6723 5C31 POPEK 363     100.036 154.822  64.562  1.00  0.00           C
ATOM   6726 6C31 POPEK 363     100.068 153.541  65.402  1.00  0.00           C
ATOM   6730  NH3 POPEL 364      17.438  30.722  49.082  1.00  0.00           N
ATOM   6734  C12 POPEL 364      16.998  30.142  47.772  1.00  0.00           C
ATOM   6737  C11 POPEL 364      15.508  29.832  47.872  1.00  0.00           C
ATOM   6740  P   POPEL 364      13.638  31.122  49.262  1.00  0.00           P
ATOM   6741  O13 POPEL 364      14.078  31.732  50.532  1.00  0.00           O
ATOM   6742  O14 POPEL 364      12.568  31.822  48.512  1.00  0.00           O
ATOM   6743  O11 POPEL 364      13.268  29.602  49.502  1.00  0.00           O
ATOM   6744  O12 POPEL 364      14.858  31.022  48.282  1.00  0.00           O
ATOM   6745  C1  POPEL 364      13.498  29.062  50.802  1.00  0.00           C
ATOM   6748  C2  POPEL 364      12.898  27.622  50.962  1.00  0.00           C
ATOM   6750  O21 POPEL 364      12.298  27.452  52.262  1.00  0.00           O
ATOM   6751  C21 POPEL 364      12.988  27.822  53.322  1.00  0.00           C
ATOM   6752  O22 POPEL 364      14.188  28.022  53.372  1.00  0.00           O
ATOM   6753  C22 POPEL 364      12.068  27.912  54.542  1.00  0.00           C
ATOM   6756  C3  POPEL 364      13.898  26.472  50.592  1.00  0.00           C
ATOM   6759  O31 POPEL 364      13.248  25.192  50.402  1.00  0.00           O
ATOM   6760  C31 POPEL 364      13.138  24.222  51.342  1.00  0.00           C
ATOM   6761  O32 POPEL 364      12.428  23.252  51.182  1.00  0.00           O
ATOM   6762  C32 POPEL 364      13.998  24.432  52.582  1.00  0.00           C
ATOM   6765  C23 POPEL 364      11.548  26.522  54.972  1.00  0.00           C
ATOM   6768  C24 POPEL 364      10.428  26.582  56.022  1.00  0.00           C
ATOM   6771  C25 POPEL 364      10.808  27.192  57.392  1.00  0.00           C
ATOM   6774  C26 POPEL 364       9.848  26.732  58.512  1.00  0.00           C
ATOM   6777  C27 POPEL 364      10.048  27.442  59.862  1.00  0.00           C
ATOM   6780  C28 POPEL 364       9.328  26.762  61.052  1.00  0.00           C
ATOM   6783  C29 POPEL 364      10.028  25.512  61.552  1.00  0.00           C
ATOM   6785 0C21 POPEL 364      10.128  25.072  62.822  1.00  0.00           C
ATOM   6787 1C21 POPEL 364       9.468  25.652  64.052  1.00  0.00           C
ATOM   6790 2C21 POPEL 364       8.605  24.582  64.742  1.00  0.00           C
ATOM   6793 3C21 POPEL 364       9.388  23.652  65.692  1.00  0.00           C
ATOM   6796 4C21 POPEL 364       8.665  22.312  65.922  1.00  0.00           C
ATOM   6799 5C21 POPEL 364       9.125  21.552  67.182  1.00  0.00           C
ATOM   6802 6C21 POPEL 364       8.485  22.092  68.472  1.00  0.00           C
ATOM   6805 7C21 POPEL 364       8.655  21.142  69.662  1.00  0.00           C
ATOM   6808 8C21 POPEL 364       7.925  21.602  70.932  1.00  0.00           C
ATOM   6812  C33 POPEL 364      13.758  23.342  53.642  1.00  0.00           C
ATOM   6815  C34 POPEL 364      14.638  23.552  54.872  1.00  0.00           C
ATOM   6818  C35 POPEL 364      13.988  23.012  56.152  1.00  0.00           C
ATOM   6821  C36 POPEL 364      14.978  22.882  57.332  1.00  0.00           C
ATOM   6824  C37 POPEL 364      15.198  24.162  58.152  1.00  0.00           C
ATOM   6827  C38 POPEL 364      15.718  25.382  57.382  1.00  0.00           C
ATOM   6830  C39 POPEL 364      16.128  26.572  58.262  1.00  0.00           C
ATOM   6833 0C31 POPEL 364      14.968  27.532  58.562  1.00  0.00           C
ATOM   6836 1C31 POPEL 364      15.438  28.972  58.762  1.00  0.00           C
ATOM   6839 2C31 POPEL 364      14.458  29.992  58.162  1.00  0.00           C
ATOM   6842 3C31 POPEL 364      14.998  31.432  58.192  1.00  0.00           C
ATOM   6845 4C31 POPEL 364      15.178  31.942  59.622  1.00  0.00           C
ATOM   6848 5C31 POPEL 364      15.718  33.372  59.652  1.00  0.00           C
ATOM   6851 6C31 POPEL 364      15.968  33.842  61.072  1.00  0.00           C
ATOM   6855  NH3 POPEM 365      73.007 147.711  95.192  1.00  0.00           N
ATOM   6859  C12 POPEM 365      72.216 148.601  94.272  1.00  0.00           C
ATOM   6862  C11 POPEM 365      71.738 147.842  93.022  1.00  0.00           C
ATOM   6865  P   POPEM 365      70.647 145.472  93.522  1.00  0.00           P
ATOM   6866  O13 POPEM 365      71.478 145.172  94.712  1.00  0.00           O
ATOM   6867  O14 POPEM 365      69.268 144.952  93.482  1.00  0.00           O
ATOM   6868  O11 POPEM 365      71.397 144.952  92.262  1.00  0.00           O
ATOM   6869  O12 POPEM 365      70.598 147.032  93.332  1.00  0.00           O
ATOM   6870  C1  POPEM 365      71.067 145.382  90.942  1.00  0.00           C
ATOM   6873  C2  POPEM 365      72.278 145.032  90.082  1.00  0.00           C
ATOM   6875  O21 POPEM 365      72.027 145.332  88.702  1.00  0.00           O
ATOM   6876  C21 POPEM 365      72.746 146.352  88.252  1.00  0.00           C
ATOM   6877  O22 POPEM 365      73.378 147.121  88.942  1.00  0.00           O
ATOM   6878  C22 POPEM 365      72.728 146.362  86.732  1.00  0.00           C
ATOM   6881  C3  POPEM 365      72.618 143.532  90.172  1.00  0.00           C
ATOM   6884  O31 POPEM 365      74.048 143.392  90.082  1.00  0.00           O
ATOM   6885  C31 POPEM 365      74.466 142.282  89.482  1.00  0.00           C
ATOM   6886  O32 POPEM 365      73.746 141.332  89.262  1.00  0.00           O
ATOM   6887  C32 POPEM 365      75.917 142.472  89.122  1.00  0.00           C
ATOM   6890  C23 POPEM 365      73.737 147.351  86.102  1.00  0.00           C
ATOM   6893  C24 POPEM 365      74.378 146.731  84.862  1.00  0.00           C
ATOM   6896  C25 POPEM 365      73.368 146.371  83.762  1.00  0.00           C
ATOM   6899  C26 POPEM 365      73.918 145.272  82.852  1.00  0.00           C
ATOM   6902  C27 POPEM 365      73.158 145.132  81.522  1.00  0.00           C
ATOM   6905  C28 POPEM 365      73.887 145.792  80.342  1.00  0.00           C
ATOM   6908  C29 POPEM 365      73.877 147.302  80.392  1.00  0.00           C
ATOM   6910 0C21 POPEM 365      73.877 148.121  79.332  1.00  0.00           C
ATOM   6912 1C21 POPEM 365      73.978 147.722  77.892  1.00  0.00           C
ATOM   6915 2C21 POPEM 365      75.308 146.992  77.622  1.00  0.00           C
ATOM   6918 3C21 POPEM 365      75.808 147.151  76.192  1.00  0.00           C
ATOM   6921 4C21 POPEM 365      77.077 146.332  75.942  1.00  0.00           C
ATOM   6924 5C21 POPEM 365      77.536 146.342  74.482  1.00  0.00           C
ATOM   6927 6C21 POPEM 365      77.908 147.742  73.962  1.00  0.00           C
ATOM   6930 7C21 POPEM 365      78.478 147.711  72.542  1.00  0.00           C
ATOM   6933 8C21 POPEM 365      78.818 149.101  72.002  1.00  0.00           C
ATOM   6937  C33 POPEM 365      76.058 143.511  87.992  1.00  0.00           C
ATOM   6940  C34 POPEM 365      77.518 143.791  87.632  1.00  0.00           C
ATOM   6943  C35 POPEM 365      78.298 142.552  87.212  1.00  0.00           C
ATOM   6946  C36 POPEM 365      79.738 142.882  86.832  1.00  0.00           C
ATOM   6949  C37 POPEM 365      80.488 141.612  86.432  1.00  0.00           C
ATOM   6952  C38 POPEM 365      81.988 141.831  86.232  1.00  0.00           C
ATOM   6955  C39 POPEM 365      82.478 141.302  84.882  1.00  0.00           C
ATOM   6958 0C31 POPEM 365      82.216 142.312  83.752  1.00  0.00           C
ATOM   6961 1C31 POPEM 365      83.047 142.062  82.482  1.00  0.00           C
ATOM   6964 2C31 POPEM 365      83.176 143.342  81.642  1.00  0.00           C
ATOM   6967 3C31 POPEM 365      83.828 143.142  80.272  1.00  0.00           C
ATOM   6970 4C31 POPEM 365      82.998 142.252  79.342  1.00  0.00           C
ATOM   6973 5C31 POPEM 365      83.197 142.582  77.862  1.00  0.00           C
ATOM   6976 6C31 POPEM 365      82.107 142.002  76.962  1.00  0.00           C
ATOM   6980  NH3 POPEN 366     128.137 111.072  49.132  1.00  0.00           N
ATOM   6984  C12 POPEN 366     129.548 111.522  48.902  1.00  0.00           C
ATOM   6987  C11 POPEN 366     130.148 110.782  47.692  1.00  0.00           C
ATOM   6990  P   POPEN 366     131.217 108.452  47.192  1.00  0.00           P
ATOM   6991  O13 POPEN 366     130.497 107.692  46.152  1.00  0.00           O
ATOM   6992  O14 POPEN 366     132.357 109.302  46.762  1.00  0.00           O
ATOM   6993  O11 POPEN 366     131.707 107.502  48.362  1.00  0.00           O
ATOM   6994  O12 POPEN 366     130.158 109.372  47.932  1.00  0.00           O
ATOM   6995  C1  POPEN 366     130.747 106.942  49.262  1.00  0.00           C
ATOM   6998  C2  POPEN 366     131.368 106.662  50.642  1.00  0.00           C
ATOM   7000  O21 POPEN 366     130.296 106.062  51.392  1.00  0.00           O
ATOM   7001  C21 POPEN 366     130.687 105.301  52.412  1.00  0.00           C
ATOM   7002  O22 POPEN 366     131.818 105.181  52.832  1.00  0.00           O
ATOM   7003  C22 POPEN 366     129.456 104.612  52.972  1.00  0.00           C
ATOM   7006  C3  POPEN 366     131.926 107.982  51.282  1.00  0.00           C
ATOM   7009  O31 POPEN 366     132.548 107.821  52.592  1.00  0.00           O
ATOM   7010  C31 POPEN 366     131.786 108.122  53.652  1.00  0.00           C
ATOM   7011  O32 POPEN 366     130.658 108.581  53.592  1.00  0.00           O
ATOM   7012  C32 POPEN 366     132.536 107.772  54.922  1.00  0.00           C
ATOM   7015  C23 POPEN 366     128.536 105.562  53.772  1.00  0.00           C
ATOM   7018  C24 POPEN 366     127.137 104.962  53.982  1.00  0.00           C
ATOM   7021  C25 POPEN 366     127.158 103.522  54.502  1.00  0.00           C
ATOM   7024  C26 POPEN 366     125.768 102.922  54.792  1.00  0.00           C
ATOM   7027  C27 POPEN 366     125.908 101.411  54.982  1.00  0.00           C
ATOM   7030  C28 POPEN 366     124.798 100.762  55.832  1.00  0.00           C
ATOM   7033  C29 POPEN 366     125.217  99.362  56.202  1.00  0.00           C
ATOM   7035 0C21 POPEN 366     124.447  98.272  56.332  1.00  0.00           C
ATOM   7037 1C21 POPEN 366     122.948  98.202  56.232  1.00  0.00           C
ATOM   7040 2C21 POPEN 366     122.408  96.952  56.962  1.00  0.00           C
ATOM   7043 3C21 POPEN 366     122.767  96.872  58.452  1.00  0.00           C
ATOM   7046 4C21 POPEN 366     122.428  95.522  59.102  1.00  0.00           C
ATOM   7049 5C21 POPEN 366     121.198  95.532  60.012  1.00  0.00           C
ATOM   7052 6C21 POPEN 366     121.418  96.291  61.332  1.00  0.00           C
ATOM   7055 7C21 POPEN 366     120.168  96.252  62.232  1.00  0.00           C
ATOM   7058 8C21 POPEN 366     120.238  97.182  63.442  1.00  0.00           C
ATOM   7062  C33 POPEN 366     131.846 108.172  56.232  1.00  0.00           C
ATOM   7065  C34 POPEN 366     132.738 107.742  57.402  1.00  0.00           C
ATOM   7068  C35 POPEN 366     132.247 108.181  58.792  1.00  0.00           C
ATOM   7071  C36 POPEN 366     132.467 109.672  59.072  1.00  0.00           C
ATOM   7074  C37 POPEN 366     131.607 110.222  60.222  1.00  0.00           C
ATOM   7077  C38 POPEN 366     132.036 109.782  61.632  1.00  0.00           C
ATOM   7080  C39 POPEN 366     131.536 108.402  62.092  1.00  0.00           C
ATOM   7083 0C31 POPEN 366     130.008 108.252  62.172  1.00  0.00           C
ATOM   7086 1C31 POPEN 366     129.368 109.172  63.222  1.00  0.00           C
ATOM   7089 2C31 POPEN 366     127.917 108.782  63.552  1.00  0.00           C
ATOM   7092 3C31 POPEN 366     127.308 109.682  64.632  1.00  0.00           C
ATOM   7095 4C31 POPEN 366     125.877 109.272  65.032  1.00  0.00           C
ATOM   7098 5C31 POPEN 366     125.368 110.092  66.222  1.00  0.00           C
ATOM   7101 6C31 POPEN 366     123.978 109.682  66.712  1.00  0.00           C
ATOM   7105  NH3 POPEO 367      63.948 102.012  96.912  1.00  0.00           N
ATOM   7109  C12 POPEO 367      62.957 101.162  97.642  1.00  0.00           C
ATOM   7112  C11 POPEO 367      62.768  99.831  96.892  1.00  0.00           C
ATOM   7115  P   POPEO 367      61.997  97.442  97.622  1.00  0.00           P
ATOM   7116  O13 POPEO 367      63.387  97.152  98.032  1.00  0.00           O
ATOM   7117  O14 POPEO 367      60.966  96.822  98.452  1.00  0.00           O
ATOM   7118  O11 POPEO 367      61.828  97.012  96.102  1.00  0.00           O
ATOM   7119  O12 POPEO 367      61.828  99.011  97.572  1.00  0.00           O
ATOM   7120  C1  POPEO 367      60.768  97.611  95.342  1.00  0.00           C
ATOM   7123  C2  POPEO 367      60.327  96.641  94.232  1.00  0.00           C
ATOM   7125  O21 POPEO 367      59.207  97.191  93.522  1.00  0.00           O
ATOM   7126  C21 POPEO 367      59.248  97.092  92.202  1.00  0.00           C
ATOM   7127  O22 POPEO 367      58.447  96.462  91.522  1.00  0.00           O
ATOM   7128  C22 POPEO 367      60.278  98.052  91.612  1.00  0.00           C
ATOM   7131  C3  POPEO 367      59.908  95.272  94.862  1.00  0.00           C
ATOM   7134  O31 POPEO 367      59.536  94.272  93.882  1.00  0.00           O
ATOM   7135  C31 POPEO 367      60.557  93.782  93.202  1.00  0.00           C
ATOM   7136  O32 POPEO 367      61.717  94.162  93.312  1.00  0.00           O
ATOM   7137  C32 POPEO 367      60.097  92.722  92.232  1.00  0.00           C
ATOM   7140  C23 POPEO 367      59.878  98.392  90.162  1.00  0.00           C
ATOM   7143  C24 POPEO 367      60.628  99.562  89.532  1.00  0.00           C
ATOM   7146  C25 POPEO 367      60.068  99.842  88.132  1.00  0.00           C
ATOM   7149  C26 POPEO 367      60.798 100.961  87.372  1.00  0.00           C
ATOM   7152  C27 POPEO 367      60.138 101.272  86.032  1.00  0.00           C
ATOM   7155  C28 POPEO 367      60.618 102.552  85.332  1.00  0.00           C
ATOM   7158  C29 POPEO 367      62.048 102.471  84.852  1.00  0.00           C
ATOM   7160 0C21 POPEO 367      62.426 101.992  83.652  1.00  0.00           C
ATOM   7162 1C21 POPEO 367      61.488 101.411  82.622  1.00  0.00           C
ATOM   7165 2C21 POPEO 367      61.058 102.452  81.572  1.00  0.00           C
ATOM   7168 3C21 POPEO 367      61.888 102.401  80.282  1.00  0.00           C
ATOM   7171 4C21 POPEO 367      61.467 101.262  79.342  1.00  0.00           C
ATOM   7174 5C21 POPEO 367      60.077 101.462  78.722  1.00  0.00           C
ATOM   7177 6C21 POPEO 367      59.868 100.581  77.492  1.00  0.00           C
ATOM   7180 7C21 POPEO 367      58.577 100.871  76.722  1.00  0.00           C
ATOM   7183 8C21 POPEO 367      58.517 100.132  75.382  1.00  0.00           C
ATOM   7187  C33 POPEO 367      59.158  93.342  91.182  1.00  0.00           C
ATOM   7190  C34 POPEO 367      58.768  92.372  90.072  1.00  0.00           C
ATOM   7193  C35 POPEO 367      57.248  92.242  89.902  1.00  0.00           C
ATOM   7196  C36 POPEO 367      56.898  91.872  88.452  1.00  0.00           C
ATOM   7199  C37 POPEO 367      55.597  91.081  88.322  1.00  0.00           C
ATOM   7202  C38 POPEO 367      55.397  90.522  86.902  1.00  0.00           C
ATOM   7205  C39 POPEO 367      54.466  91.392  86.062  1.00  0.00           C
ATOM   7208 0C31 POPEO 367      54.466  91.062  84.572  1.00  0.00           C
ATOM   7211 1C31 POPEO 367      53.598  92.022  83.752  1.00  0.00           C
ATOM   7214 2C31 POPEO 367      53.658  91.712  82.252  1.00  0.00           C
ATOM   7217 3C31 POPEO 367      52.677  92.552  81.422  1.00  0.00           C
ATOM   7220 4C31 POPEO 367      52.847  92.312  79.912  1.00  0.00           C
ATOM   7223 5C31 POPEO 367      51.837  93.092  79.052  1.00  0.00           C
ATOM   7226 6C31 POPEO 367      51.997  92.792  77.562  1.00  0.00           C
ATOM   7230  NH3 POPEP 368     120.176  27.022  47.672  1.00  0.00           N
ATOM   7234  C12 POPEP 368     119.928  26.062  48.812  1.00  0.00           C
ATOM   7237  C11 POPEP 368     119.798  24.612  48.282  1.00  0.00           C
ATOM   7240  P   POPEP 368     122.288  24.062  47.562  1.00  0.00           P
ATOM   7241  O13 POPEP 368     122.988  23.572  46.352  1.00  0.00           O
ATOM   7242  O14 POPEP 368     122.777  25.332  48.132  1.00  0.00           O
ATOM   7243  O11 POPEP 368     122.317  22.972  48.712  1.00  0.00           O
ATOM   7244  O12 POPEP 368     120.747  24.272  47.272  1.00  0.00           O
ATOM   7245  C1  POPEP 368     122.217  23.382  50.082  1.00  0.00           C
ATOM   7248  C2  POPEP 368     123.567  23.182  50.842  1.00  0.00           C
ATOM   7250  O21 POPEP 368     123.368  22.562  52.122  1.00  0.00           O
ATOM   7251  C21 POPEP 368     122.887  21.312  52.022  1.00  0.00           C
ATOM   7252  O22 POPEP 368     122.648  20.732  50.982  1.00  0.00           O
ATOM   7253  C22 POPEP 368     122.588  20.732  53.392  1.00  0.00           C
ATOM   7256  C3  POPEP 368     124.388  24.512  50.942  1.00  0.00           C
ATOM   7259  O31 POPEP 368     124.207  25.232  52.192  1.00  0.00           O
ATOM   7260  C31 POPEP 368     125.228  25.052  53.032  1.00  0.00           C
ATOM   7261  O32 POPEP 368     126.147  24.272  52.852  1.00  0.00           O
ATOM   7262  C32 POPEP 368     125.137  26.022  54.212  1.00  0.00           C
ATOM   7265  C23 POPEP 368     121.577  19.552  53.292  1.00  0.00           C
ATOM   7268  C24 POPEP 368     122.098  18.292  53.982  1.00  0.00           C
ATOM   7271  C25 POPEP 368     121.738  18.292  55.462  1.00  0.00           C
ATOM   7274  C26 POPEP 368     120.348  17.702  55.722  1.00  0.00           C
ATOM   7277  C27 POPEP 368     119.938  17.882  57.182  1.00  0.00           C
ATOM   7280  C28 POPEP 368     118.707  17.072  57.602  1.00  0.00           C
ATOM   7283  C29 POPEP 368     117.457  17.412  56.832  1.00  0.00           C
ATOM   7285 0C21 POPEP 368     116.277  16.762  56.982  1.00  0.00           C
ATOM   7287 1C21 POPEP 368     116.048  15.612  57.932  1.00  0.00           C
ATOM   7290 2C21 POPEP 368     115.208  16.012  59.162  1.00  0.00           C
ATOM   7293 3C21 POPEP 368     115.498  15.052  60.332  1.00  0.00           C
ATOM   7296 4C21 POPEP 368     114.577  15.242  61.542  1.00  0.00           C
ATOM   7299 5C21 POPEP 368     115.048  14.372  62.712  1.00  0.00           C
ATOM   7302 6C21 POPEP 368     114.167  14.432  63.962  1.00  0.00           C
ATOM   7305 7C21 POPEP 368     114.738  13.562  65.082  1.00  0.00           C
ATOM   7308 8C21 POPEP 368     113.918  13.622  66.382  1.00  0.00           C
ATOM   7312  C33 POPEP 368     125.098  25.312  55.582  1.00  0.00           C
ATOM   7315  C34 POPEP 368     125.628  26.232  56.692  1.00  0.00           C
ATOM   7318  C35 POPEP 368     125.607  25.612  58.102  1.00  0.00           C
ATOM   7321  C36 POPEP 368     126.286  24.232  58.142  1.00  0.00           C
ATOM   7324  C37 POPEP 368     127.057  23.962  59.432  1.00  0.00           C
ATOM   7327  C38 POPEP 368     127.618  22.522  59.452  1.00  0.00           C
ATOM   7330  C39 POPEP 368     128.357  22.192  60.742  1.00  0.00           C
ATOM   7333 0C31 POPEP 368     129.838  22.602  60.732  1.00  0.00           C
ATOM   7336 1C31 POPEP 368     130.478  22.372  62.102  1.00  0.00           C
ATOM   7339 2C31 POPEP 368     131.997  22.572  62.102  1.00  0.00           C
ATOM   7342 3C31 POPEP 368     132.577  22.632  63.522  1.00  0.00           C
ATOM   7345 4C31 POPEP 368     134.096  22.822  63.532  1.00  0.00           C
ATOM   7348 5C31 POPEP 368     134.648  22.952  64.952  1.00  0.00           C
ATOM   7351 6C31 POPEP 368     136.176  23.002  65.002  1.00  0.00           C
ATOM   7355  NH3 POPEQ 369     160.257   6.442  87.902  1.00  0.00           N
ATOM   7359  C12 POPEQ 369     159.508   7.172  88.982  1.00  0.00           C
ATOM   7362  C11 POPEQ 369     158.018   7.312  88.622  1.00  0.00           C
ATOM   7365  P   POPEQ 369     157.408   9.742  89.382  1.00  0.00           P
ATOM   7366  O13 POPEQ 369     156.698  10.292  90.562  1.00  0.00           O
ATOM   7367  O14 POPEQ 369     158.786  10.162  89.152  1.00  0.00           O
ATOM   7368  O11 POPEQ 369     156.546   9.992  88.082  1.00  0.00           O
ATOM   7369  O12 POPEQ 369     157.357   8.172  89.542  1.00  0.00           O
ATOM   7370  C1  POPEQ 369     157.167  10.062  86.792  1.00  0.00           C
ATOM   7373  C2  POPEQ 369     157.378  11.532  86.342  1.00  0.00           C
ATOM   7375  O21 POPEQ 369     157.077  11.772  84.962  1.00  0.00           O
ATOM   7376  C21 POPEQ 369     157.676  11.012  84.072  1.00  0.00           C
ATOM   7377  O22 POPEQ 369     158.456  10.092  84.282  1.00  0.00           O
ATOM   7378  C22 POPEQ 369     157.227  11.452  82.692  1.00  0.00           C
ATOM   7381  C3  POPEQ 369     158.758  12.152  86.692  1.00  0.00           C
ATOM   7384  O31 POPEQ 369     158.667  13.592  86.622  1.00  0.00           O
ATOM   7385  C31 POPEQ 369     158.997  14.102  85.452  1.00  0.00           C
ATOM   7386  O32 POPEQ 369     159.587  13.522  84.552  1.00  0.00           O
ATOM   7387  C32 POPEQ 369     158.536  15.542  85.362  1.00  0.00           C
ATOM   7390  C23 POPEQ 369     157.618  10.442  81.592  1.00  0.00           C
ATOM   7393  C24 POPEQ 369     157.437  11.052  80.202  1.00  0.00           C
ATOM   7396  C25 POPEQ 369     157.867  10.112  79.072  1.00  0.00           C
ATOM   7399  C26 POPEQ 369     158.536  10.852  77.902  1.00  0.00           C
ATOM   7402  C27 POPEQ 369     157.857  10.702  76.542  1.00  0.00           C
ATOM   7405  C28 POPEQ 369     158.848  11.052  75.412  1.00  0.00           C
ATOM   7408  C29 POPEQ 369     158.247  11.162  74.032  1.00  0.00           C
ATOM   7410 0C21 POPEQ 369     158.407  10.302  73.002  1.00  0.00           C
ATOM   7412 1C21 POPEQ 369     159.207   9.022  73.022  1.00  0.00           C
ATOM   7415 2C21 POPEQ 369     159.937   8.732  71.692  1.00  0.00           C
ATOM   7418 3C21 POPEQ 369     161.048   9.732  71.362  1.00  0.00           C
ATOM   7421 4C21 POPEQ 369     161.926   9.272  70.182  1.00  0.00           C
ATOM   7424 5C21 POPEQ 369     163.138  10.192  69.942  1.00  0.00           C
ATOM   7427 6C21 POPEQ 369     164.047   9.722  68.792  1.00  0.00           C
ATOM   7430 7C21 POPEQ 369     165.358  10.522  68.702  1.00  0.00           C
ATOM   7433 8C21 POPEQ 369     166.236  10.112  67.522  1.00  0.00           C
ATOM   7437  C33 POPEQ 369     158.228  15.912  83.902  1.00  0.00           C
ATOM   7440  C34 POPEQ 369     157.627  17.312  83.792  1.00  0.00           C
ATOM   7443  C35 POPEQ 369     157.036  17.542  82.402  1.00  0.00           C
ATOM   7446  C36 POPEQ 369     156.857  19.022  82.082  1.00  0.00           C
ATOM   7449  C37 POPEQ 369     156.357  19.242  80.652  1.00  0.00           C
ATOM   7452  C38 POPEQ 369     156.047  20.722  80.392  1.00  0.00           C
ATOM   7455  C39 POPEQ 369     157.307  21.582  80.212  1.00  0.00           C
ATOM   7458 0C31 POPEQ 369     157.548  21.952  78.742  1.00  0.00           C
ATOM   7461 1C31 POPEQ 369     156.757  23.192  78.322  1.00  0.00           C
ATOM   7464 2C31 POPEQ 369     156.467  23.252  76.812  1.00  0.00           C
ATOM   7467 3C31 POPEQ 369     155.307  22.322  76.412  1.00  0.00           C
ATOM   7470 4C31 POPEQ 369     154.786  22.582  75.002  1.00  0.00           C
ATOM   7473 5C31 POPEQ 369     153.697  21.582  74.602  1.00  0.00           C
ATOM   7476 6C31 POPEQ 369     153.258  21.692  73.142  1.00  0.00           C
ATOM   7480  NH3 POPER 370     147.878  84.282  51.592  1.00  0.00           N
ATOM   7484  C12 POPER 370     148.387  85.692  51.712  1.00  0.00           C
ATOM   7487  C11 POPER 370     148.988  86.182  50.382  1.00  0.00           C
ATOM   7490  P   POPER 370     149.368  88.741  50.832  1.00  0.00           P
ATOM   7491  O13 POPER 370     150.527  89.642  51.002  1.00  0.00           O
ATOM   7492  O14 POPER 370     148.376  89.121  49.792  1.00  0.00           O
ATOM   7493  O11 POPER 370     148.617  88.601  52.212  1.00  0.00           O
ATOM   7494  O12 POPER 370     149.867  87.282  50.592  1.00  0.00           O
ATOM   7495  C1  POPER 370     149.357  88.432  53.422  1.00  0.00           C
ATOM   7498  C2  POPER 370     149.437  89.772  54.202  1.00  0.00           C
ATOM   7500  O21 POPER 370     149.887  89.542  55.552  1.00  0.00           O
ATOM   7501  C21 POPER 370     151.187  89.322  55.662  1.00  0.00           C
ATOM   7502  O22 POPER 370     151.967  89.302  54.722  1.00  0.00           O
ATOM   7503  C22 POPER 370     151.588  89.051  57.122  1.00  0.00           C
ATOM   7506  C3  POPER 370     148.057  90.492  54.242  1.00  0.00           C
ATOM   7509  O31 POPER 370     148.187  91.742  54.932  1.00  0.00           O
ATOM   7510  C31 POPER 370     148.228  91.742  56.282  1.00  0.00           C
ATOM   7511  O32 POPER 370     148.988  92.452  56.912  1.00  0.00           O
ATOM   7512  C32 POPER 370     147.258  90.742  56.942  1.00  0.00           C
ATOM   7515  C23 POPER 370     150.618  89.542  58.232  1.00  0.00           C
ATOM   7518  C24 POPER 370     151.176  89.261  59.642  1.00  0.00           C
ATOM   7521  C25 POPER 370     150.258  89.661  60.802  1.00  0.00           C
ATOM   7524  C26 POPER 370     150.967  89.592  62.162  1.00  0.00           C
ATOM   7527  C27 POPER 370     150.008  89.582  63.362  1.00  0.00           C
ATOM   7530  C28 POPER 370     150.618  90.082  64.692  1.00  0.00           C
ATOM   7533  C29 POPER 370     151.768  89.232  65.182  1.00  0.00           C
ATOM   7535 0C21 POPER 370     152.217  89.151  66.452  1.00  0.00           C
ATOM   7537 1C21 POPER 370     151.657  89.882  67.652  1.00  0.00           C
ATOM   7540 2C21 POPER 370     152.516  91.101  68.052  1.00  0.00           C
ATOM   7543 3C21 POPER 370     152.016  91.732  69.362  1.00  0.00           C
ATOM   7546 4C21 POPER 370     152.786  93.011  69.762  1.00  0.00           C
ATOM   7549 5C21 POPER 370     152.417  93.472  71.172  1.00  0.00           C
ATOM   7552 6C21 POPER 370     153.057  94.802  71.592  1.00  0.00           C
ATOM   7555 7C21 POPER 370     152.658  95.192  73.022  1.00  0.00           C
ATOM   7558 8C21 POPER 370     153.228  96.542  73.482  1.00  0.00           C
ATOM   7562  C33 POPER 370     146.956  91.052  58.432  1.00  0.00           C
ATOM   7565  C34 POPER 370     146.167  89.922  59.122  1.00  0.00           C
ATOM   7568  C35 POPER 370     145.536  90.312  60.472  1.00  0.00           C
ATOM   7571  C36 POPER 370     146.546  90.821  61.522  1.00  0.00           C
ATOM   7574  C37 POPER 370     145.898  91.101  62.892  1.00  0.00           C
ATOM   7577  C38 POPER 370     146.747  92.012  63.792  1.00  0.00           C
ATOM   7580  C39 POPER 370     146.066  92.422  65.102  1.00  0.00           C
ATOM   7583 0C31 POPER 370     146.228  91.422  66.262  1.00  0.00           C
ATOM   7586 1C31 POPER 370     145.777  92.022  67.612  1.00  0.00           C
ATOM   7589 2C31 POPER 370     146.277  91.221  68.822  1.00  0.00           C
ATOM   7592 3C31 POPER 370     146.557  92.092  70.052  1.00  0.00           C
ATOM   7595 4C31 POPER 370     145.316  92.572  70.822  1.00  0.00           C
ATOM   7598 5C31 POPER 370     145.697  93.662  71.832  1.00  0.00           C
ATOM   7601 6C31 POPER 370     144.607  94.032  72.842  1.00  0.00           C
ATOM   7605  NH3 POPES 371      44.258  12.422  53.832  1.00  0.00           N
ATOM   7609  C12 POPES 371      45.107  12.272  52.602  1.00  0.00           C
ATOM   7612  C11 POPES 371      46.458  11.622  52.902  1.00  0.00           C
ATOM   7615  P   POPES 371      47.118  10.522  50.612  1.00  0.00           P
ATOM   7616  O13 POPES 371      46.427  11.112  49.442  1.00  0.00           O
ATOM   7617  O14 POPES 371      46.507   9.302  51.182  1.00  0.00           O
ATOM   7618  O11 POPES 371      48.608  10.192  50.172  1.00  0.00           O
ATOM   7619  O12 POPES 371      47.267  11.632  51.732  1.00  0.00           O
ATOM   7620  C1  POPES 371      49.748  10.802  50.772  1.00  0.00           C
ATOM   7623  C2  POPES 371      50.138  10.092  52.102  1.00  0.00           C
ATOM   7625  O21 POPES 371      50.487  11.022  53.142  1.00  0.00           O
ATOM   7626  C21 POPES 371      51.478  11.852  52.932  1.00  0.00           C
ATOM   7627  O22 POPES 371      52.137  11.962  51.912  1.00  0.00           O
ATOM   7628  C22 POPES 371      51.728  12.632  54.212  1.00  0.00           C
ATOM   7631  C3  POPES 371      51.217   8.992  51.912  1.00  0.00           C
ATOM   7634  O31 POPES 371      51.427   8.302  53.162  1.00  0.00           O
ATOM   7635  C31 POPES 371      51.458   6.982  53.122  1.00  0.00           C
ATOM   7636  O32 POPES 371      51.558   6.312  52.112  1.00  0.00           O
ATOM   7637  C32 POPES 371      51.318   6.382  54.522  1.00  0.00           C
ATOM   7640  C23 POPES 371      51.898  11.702  55.432  1.00  0.00           C
ATOM   7643  C24 POPES 371      52.337  12.492  56.662  1.00  0.00           C
ATOM   7646  C25 POPES 371      52.668  11.602  57.852  1.00  0.00           C
ATOM   7649  C26 POPES 371      53.307  12.412  58.992  1.00  0.00           C
ATOM   7652  C27 POPES 371      53.658  11.542  60.202  1.00  0.00           C
ATOM   7655  C28 POPES 371      54.578  12.242  61.222  1.00  0.00           C
ATOM   7658  C29 POPES 371      53.997  13.392  62.012  1.00  0.00           C
ATOM   7660 0C21 POPES 371      54.248  13.602  63.322  1.00  0.00           C
ATOM   7662 1C21 POPES 371      55.126  12.722  64.172  1.00  0.00           C
ATOM   7665 2C21 POPES 371      55.778  13.392  65.402  1.00  0.00           C
ATOM   7668 3C21 POPES 371      56.908  14.392  65.082  1.00  0.00           C
ATOM   7671 4C21 POPES 371      58.128  14.252  66.022  1.00  0.00           C
ATOM   7674 5C21 POPES 371      57.817  14.352  67.522  1.00  0.00           C
ATOM   7677 6C21 POPES 371      57.626  15.792  68.022  1.00  0.00           C
ATOM   7680 7C21 POPES 371      57.057  15.842  69.452  1.00  0.00           C
ATOM   7683 8C21 POPES 371      56.857  17.262  69.982  1.00  0.00           C
ATOM   7687  C33 POPES 371      51.518   7.362  55.702  1.00  0.00           C
ATOM   7690  C34 POPES 371      51.427   6.612  57.032  1.00  0.00           C
ATOM   7693  C35 POPES 371      51.728   7.462  58.272  1.00  0.00           C
ATOM   7696  C36 POPES 371      51.567   6.622  59.542  1.00  0.00           C
ATOM   7699  C37 POPES 371      51.627   7.412  60.852  1.00  0.00           C
ATOM   7702  C38 POPES 371      51.748   6.512  62.102  1.00  0.00           C
ATOM   7705  C39 POPES 371      51.418   7.252  63.412  1.00  0.00           C
ATOM   7708 0C31 POPES 371      49.926   7.202  63.792  1.00  0.00           C
ATOM   7711 1C31 POPES 371      49.637   8.042  65.042  1.00  0.00           C
ATOM   7714 2C31 POPES 371      48.177   8.002  65.512  1.00  0.00           C
ATOM   7717 3C31 POPES 371      47.978   8.872  66.752  1.00  0.00           C
ATOM   7720 4C31 POPES 371      46.516   8.982  67.222  1.00  0.00           C
ATOM   7723 5C31 POPES 371      46.357  10.012  68.342  1.00  0.00           C
ATOM   7726 6C31 POPES 371      44.938  10.092  68.912  1.00  0.00           C
ATOM   7730  NH3 POPET 372      47.808  35.832  52.222  1.00  0.00           N
ATOM   7734  C12 POPET 372      48.927  36.752  52.642  1.00  0.00           C
ATOM   7737  C11 POPET 372      49.287  37.732  51.522  1.00  0.00           C
ATOM   7740  P   POPET 372      51.558  38.522  52.532  1.00  0.00           P
ATOM   7741  O13 POPET 372      52.108  37.352  51.832  1.00  0.00           O
ATOM   7742  O14 POPET 372      52.356  39.762  52.512  1.00  0.00           O
ATOM   7743  O11 POPET 372      51.217  38.071  54.002  1.00  0.00           O
ATOM   7744  O12 POPET 372      50.088  38.822  52.002  1.00  0.00           O
ATOM   7745  C1  POPET 372      51.048  38.932  55.122  1.00  0.00           C
ATOM   7748  C2  POPET 372      50.998  38.062  56.422  1.00  0.00           C
ATOM   7750  O21 POPET 372      50.058  38.602  57.392  1.00  0.00           O
ATOM   7751  C21 POPET 372      50.387  39.712  58.002  1.00  0.00           C
ATOM   7752  O22 POPET 372      51.357  40.402  57.772  1.00  0.00           O
ATOM   7753  C22 POPET 372      49.287  40.082  59.002  1.00  0.00           C
ATOM   7756  C3  POPET 372      52.408  37.732  57.022  1.00  0.00           C
ATOM   7759  O31 POPET 372      52.286  36.762  58.072  1.00  0.00           O
ATOM   7760  C31 POPET 372      52.677  36.892  59.332  1.00  0.00           C
ATOM   7761  O32 POPET 372      52.488  36.042  60.182  1.00  0.00           O
ATOM   7762  C32 POPET 372      53.317  38.231  59.702  1.00  0.00           C
ATOM   7765  C23 POPET 372      49.767  41.002  60.142  1.00  0.00           C
ATOM   7768  C24 POPET 372      49.897  40.252  61.472  1.00  0.00           C
ATOM   7771  C25 POPET 372      50.158  41.212  62.622  1.00  0.00           C
ATOM   7774  C26 POPET 372      49.926  40.571  63.982  1.00  0.00           C
ATOM   7777  C27 POPET 372      49.548  41.622  65.032  1.00  0.00           C
ATOM   7780  C28 POPET 372      49.188  41.012  66.402  1.00  0.00           C
ATOM   7783  C29 POPET 372      50.417  40.532  67.112  1.00  0.00           C
ATOM   7785 0C21 POPET 372      50.807  40.892  68.342  1.00  0.00           C
ATOM   7787 1C21 POPET 372      50.007  41.772  69.282  1.00  0.00           C
ATOM   7790 2C21 POPET 372      50.118  41.292  70.732  1.00  0.00           C
ATOM   7793 3C21 POPET 372      49.716  39.812  70.932  1.00  0.00           C
ATOM   7796 4C21 POPET 372      49.668  39.392  72.402  1.00  0.00           C
ATOM   7799 5C21 POPET 372      51.028  39.481  73.122  1.00  0.00           C
ATOM   7802 6C21 POPET 372      51.507  38.132  73.652  1.00  0.00           C
ATOM   7805 7C21 POPET 372      52.757  38.242  74.532  1.00  0.00           C
ATOM   7808 8C21 POPET 372      53.938  37.402  74.052  1.00  0.00           C
ATOM   7812  C33 POPET 372      53.447  38.332  61.242  1.00  0.00           C
ATOM   7815  C34 POPET 372      54.088  39.652  61.702  1.00  0.00           C
ATOM   7818  C35 POPET 372      54.088  39.862  63.222  1.00  0.00           C
ATOM   7821  C36 POPET 372      54.278  38.572  64.042  1.00  0.00           C
ATOM   7824  C37 POPET 372      54.458  38.832  65.552  1.00  0.00           C
ATOM   7827  C38 POPET 372      54.478  37.522  66.352  1.00  0.00           C
ATOM   7830  C39 POPET 372      54.808  37.682  67.852  1.00  0.00           C
ATOM   7833 0C31 POPET 372      56.246  38.152  68.112  1.00  0.00           C
ATOM   7836 1C31 POPET 372      56.677  38.122  69.592  1.00  0.00           C
ATOM   7839 2C31 POPET 372      55.607  38.661  70.552  1.00  0.00           C
ATOM   7842 3C31 POPET 372      56.158  39.312  71.832  1.00  0.00           C
ATOM   7845 4C31 POPET 372      55.228  40.452  72.302  1.00  0.00           C
ATOM   7848 5C31 POPET 372      55.768  41.252  73.492  1.00  0.00           C
ATOM   7851 6C31 POPET 372      54.918  42.482  73.812  1.00  0.00           C
ATOM   7855  NH3 POPEU 373     148.857 148.362  90.302  1.00  0.00           N
ATOM   7859  C12 POPEU 373     148.777 149.011  91.652  1.00  0.00           C
ATOM   7862  C11 POPEU 373     149.577 150.332  91.612  1.00  0.00           C
ATOM   7865  P   POPEU 373     147.878 152.222  90.982  1.00  0.00           P
ATOM   7866  O13 POPEU 373     147.107 151.662  92.112  1.00  0.00           O
ATOM   7867  O14 POPEU 373     148.376 153.612  91.132  1.00  0.00           O
ATOM   7868  O11 POPEU 373     147.048 152.132  89.642  1.00  0.00           O
ATOM   7869  O12 POPEU 373     149.066 151.241  90.642  1.00  0.00           O
ATOM   7870  C1  POPEU 373     146.997 150.911  88.912  1.00  0.00           C
ATOM   7873  C2  POPEU 373     146.057 151.041  87.682  1.00  0.00           C
ATOM   7875  O21 POPEU 373     145.827 149.812  86.972  1.00  0.00           O
ATOM   7876  C21 POPEU 373     146.857 149.022  86.822  1.00  0.00           C
ATOM   7877  O22 POPEU 373     147.437 148.401  87.722  1.00  0.00           O
ATOM   7878  C22 POPEU 373     147.307 149.092  85.362  1.00  0.00           C
ATOM   7881  C3  POPEU 373     146.557 152.151  86.712  1.00  0.00           C
ATOM   7884  O31 POPEU 373     145.926 152.021  85.432  1.00  0.00           O
ATOM   7885  C31 POPEU 373     146.197 152.972  84.562  1.00  0.00           C
ATOM   7886  O32 POPEU 373     146.857 153.981  84.792  1.00  0.00           O
ATOM   7887  C32 POPEU 373     145.577 152.592  83.222  1.00  0.00           C
ATOM   7890  C23 POPEU 373     148.126 147.862  84.922  1.00  0.00           C
ATOM   7893  C24 POPEU 373     149.057 148.162  83.742  1.00  0.00           C
ATOM   7896  C25 POPEU 373     148.357 148.731  82.502  1.00  0.00           C
ATOM   7899  C26 POPEU 373     147.447 147.742  81.772  1.00  0.00           C
ATOM   7902  C27 POPEU 373     146.857 148.411  80.522  1.00  0.00           C
ATOM   7905  C28 POPEU 373     145.706 147.612  79.882  1.00  0.00           C
ATOM   7908  C29 POPEU 373     146.158 146.502  78.972  1.00  0.00           C
ATOM   7910 0C21 POPEU 373     145.637 146.252  77.752  1.00  0.00           C
ATOM   7912 1C21 POPEU 373     144.497 147.021  77.132  1.00  0.00           C
ATOM   7915 2C21 POPEU 373     143.868 146.312  75.912  1.00  0.00           C
ATOM   7918 3C21 POPEU 373     142.978 145.132  76.322  1.00  0.00           C
ATOM   7921 4C21 POPEU 373     142.697 144.132  75.202  1.00  0.00           C
ATOM   7924 5C21 POPEU 373     143.868 143.162  74.972  1.00  0.00           C
ATOM   7927 6C21 POPEU 373     143.456 141.871  74.252  1.00  0.00           C
ATOM   7930 7C21 POPEU 373     144.478 140.731  74.432  1.00  0.00           C
ATOM   7933 8C21 POPEU 373     143.918 139.342  74.112  1.00  0.00           C
ATOM   7937  C33 POPEU 373     146.027 153.491  82.052  1.00  0.00           C
ATOM   7940  C34 POPEU 373     145.706 152.882  80.682  1.00  0.00           C
ATOM   7943  C35 POPEU 373     146.197 153.762  79.532  1.00  0.00           C
ATOM   7946  C36 POPEU 373     146.066 153.081  78.152  1.00  0.00           C
ATOM   7949  C37 POPEU 373     146.008 154.092  77.002  1.00  0.00           C
ATOM   7952  C38 POPEU 373     144.637 154.782  76.882  1.00  0.00           C
ATOM   7955  C39 POPEU 373     144.717 156.162  76.202  1.00  0.00           C
ATOM   7958 0C31 POPEU 373     145.127 156.101  74.722  1.00  0.00           C
ATOM   7961 1C31 POPEU 373     143.988 155.681  73.782  1.00  0.00           C
ATOM   7964 2C31 POPEU 373     144.418 155.651  72.312  1.00  0.00           C
ATOM   7967 3C31 POPEU 373     143.286 156.072  71.352  1.00  0.00           C
ATOM   7970 4C31 POPEU 373     143.737 156.101  69.882  1.00  0.00           C
ATOM   7973 5C31 POPEU 373     142.777 156.892  68.992  1.00  0.00           C
ATOM   7976 6C31 POPEU 373     143.176 156.901  67.512  1.00  0.00           C
ATOM   7980  NH3 POPEV 374       3.274 101.852  52.982  1.00  0.00           N
ATOM   7984  C12 POPEV 374       4.495 102.002  52.132  1.00  0.00           C
ATOM   7987  C11 POPEV 374       4.754 100.752  51.262  1.00  0.00           C
ATOM   7990  P   POPEV 374       5.535  98.282  51.712  1.00  0.00           P
ATOM   7991  O13 POPEV 374       5.745  98.192  50.252  1.00  0.00           O
ATOM   7992  O14 POPEV 374       6.795  98.411  52.482  1.00  0.00           O
ATOM   7993  O11 POPEV 374       4.715  97.022  52.232  1.00  0.00           O
ATOM   7994  O12 POPEV 374       4.605  99.532  51.992  1.00  0.00           O
ATOM   7995  C1  POPEV 374       3.784  97.121  53.312  1.00  0.00           C
ATOM   7998  C2  POPEV 374       4.324  96.442  54.612  1.00  0.00           C
ATOM   8000  O21 POPEV 374       3.344  96.002  55.572  1.00  0.00           O
ATOM   8001  C21 POPEV 374       2.184  96.582  55.752  1.00  0.00           C
ATOM   8002  O22 POPEV 374       1.645  97.412  55.042  1.00  0.00           O
ATOM   8003  C22 POPEV 374       1.575  95.981  57.022  1.00  0.00           C
ATOM   8006  C3  POPEV 374       5.465  97.272  55.312  1.00  0.00           C
ATOM   8009  O31 POPEV 374       5.574  97.082  56.742  1.00  0.00           O
ATOM   8010  C31 POPEV 374       5.815  95.862  57.192  1.00  0.00           C
ATOM   8011  O32 POPEV 374       5.974  94.862  56.512  1.00  0.00           O
ATOM   8012  C32 POPEV 374       5.694  95.882  58.722  1.00  0.00           C
ATOM   8015  C23 POPEV 374       1.365  97.051  58.112  1.00  0.00           C
ATOM   8018  C24 POPEV 374       2.504  97.211  59.122  1.00  0.00           C
ATOM   8021  C25 POPEV 374       2.355  98.502  59.942  1.00  0.00           C
ATOM   8024  C26 POPEV 374       2.825  98.382  61.402  1.00  0.00           C
ATOM   8027  C27 POPEV 374       2.924  99.761  62.072  1.00  0.00           C
ATOM   8030  C28 POPEV 374       2.415  99.782  63.522  1.00  0.00           C
ATOM   8033  C29 POPEV 374       3.434  99.191  64.462  1.00  0.00           C
ATOM   8035 0C21 POPEV 374       3.795  99.652  65.672  1.00  0.00           C
ATOM   8037 1C21 POPEV 374       3.215 100.852  66.392  1.00  0.00           C
ATOM   8040 2C21 POPEV 374       4.104 101.312  67.572  1.00  0.00           C
ATOM   8043 3C21 POPEV 374       4.205 100.301  68.722  1.00  0.00           C
ATOM   8046 4C21 POPEV 374       2.975 100.261  69.642  1.00  0.00           C
ATOM   8049 5C21 POPEV 374       3.025  99.011  70.512  1.00  0.00           C
ATOM   8052 6C21 POPEV 374       2.014  98.962  71.662  1.00  0.00           C
ATOM   8055 7C21 POPEV 374       2.145  97.632  72.422  1.00  0.00           C
ATOM   8058 8C21 POPEV 374       1.305  97.562  73.692  1.00  0.00           C
ATOM   8062  C33 POPEV 374       6.845  95.222  59.512  1.00  0.00           C
ATOM   8065  C34 POPEV 374       6.305  94.252  60.572  1.00  0.00           C
ATOM   8068  C35 POPEV 374       7.315  93.911  61.672  1.00  0.00           C
ATOM   8071  C36 POPEV 374       6.795  92.821  62.612  1.00  0.00           C
ATOM   8074  C37 POPEV 374       7.685  92.582  63.832  1.00  0.00           C
ATOM   8077  C38 POPEV 374       7.455  93.562  65.002  1.00  0.00           C
ATOM   8080  C39 POPEV 374       6.105  93.371  65.712  1.00  0.00           C
ATOM   8083 0C31 POPEV 374       5.965  94.282  66.932  1.00  0.00           C
ATOM   8086 1C31 POPEV 374       4.705  93.992  67.782  1.00  0.00           C
ATOM   8089 2C31 POPEV 374       4.345  95.212  68.652  1.00  0.00           C
ATOM   8092 3C31 POPEV 374       3.355  94.942  69.792  1.00  0.00           C
ATOM   8095 4C31 POPEV 374       2.044  94.242  69.382  1.00  0.00           C
ATOM   8098 5C31 POPEV 374       1.025  94.232  70.522  1.00  0.00           C
ATOM   8101 6C31 POPEV 374      -0.206  93.362  70.252  1.00  0.00           C
ATOM   8105  NH3 POPEW 375      84.286  64.522  51.242  1.00  0.00           N
ATOM   8109  C12 POPEW 375      83.818  65.542  50.232  1.00  0.00           C
ATOM   8112  C11 POPEW 375      82.397  65.232  49.732  1.00  0.00           C
ATOM   8115  P   POPEW 375      80.247  66.422  48.852  1.00  0.00           P
ATOM   8116  O13 POPEW 375      79.778  67.832  48.722  1.00  0.00           O
ATOM   8117  O14 POPEW 375      80.028  65.542  47.682  1.00  0.00           O
ATOM   8118  O11 POPEW 375      79.588  65.731  50.112  1.00  0.00           O
ATOM   8119  O12 POPEW 375      81.777  66.432  49.262  1.00  0.00           O
ATOM   8120  C1  POPEW 375      78.536  66.282  50.892  1.00  0.00           C
ATOM   8123  C2  POPEW 375      78.938  66.392  52.392  1.00  0.00           C
ATOM   8125  O21 POPEW 375      77.997  67.212  53.112  1.00  0.00           O
ATOM   8126  C21 POPEW 375      76.768  66.661  53.232  1.00  0.00           C
ATOM   8127  O22 POPEW 375      76.488  65.522  52.892  1.00  0.00           O
ATOM   8128  C22 POPEW 375      75.827  67.692  53.882  1.00  0.00           C
ATOM   8131  C3  POPEW 375      80.378  66.972  52.462  1.00  0.00           C
ATOM   8134  O31 POPEW 375      80.868  67.272  53.802  1.00  0.00           O
ATOM   8135  C31 POPEW 375      82.188  67.082  53.932  1.00  0.00           C
ATOM   8136  O32 POPEW 375      82.938  66.672  53.062  1.00  0.00           O
ATOM   8137  C32 POPEW 375      82.667  67.882  55.152  1.00  0.00           C
ATOM   8140  C23 POPEW 375      74.397  67.182  54.152  1.00  0.00           C
ATOM   8143  C24 POPEW 375      73.536  68.172  54.962  1.00  0.00           C
ATOM   8146  C25 POPEW 375      73.707  68.051  56.482  1.00  0.00           C
ATOM   8149  C26 POPEW 375      72.527  68.652  57.262  1.00  0.00           C
ATOM   8152  C27 POPEW 375      72.668  68.432  58.772  1.00  0.00           C
ATOM   8155  C28 POPEW 375      71.488  68.971  59.592  1.00  0.00           C
ATOM   8158  C29 POPEW 375      70.277  68.082  59.562  1.00  0.00           C
ATOM   8160 0C21 POPEW 375      69.607  67.621  60.642  1.00  0.00           C
ATOM   8162 1C21 POPEW 375      69.897  67.932  62.092  1.00  0.00           C
ATOM   8165 2C21 POPEW 375      69.778  69.402  62.562  1.00  0.00           C
ATOM   8168 3C21 POPEW 375      69.897  69.481  64.092  1.00  0.00           C
ATOM   8171 4C21 POPEW 375      69.878  70.892  64.702  1.00  0.00           C
ATOM   8174 5C21 POPEW 375      70.628  70.952  66.042  1.00  0.00           C
ATOM   8177 6C21 POPEW 375      70.088  70.002  67.132  1.00  0.00           C
ATOM   8180 7C21 POPEW 375      71.118  69.752  68.242  1.00  0.00           C
ATOM   8183 8C21 POPEW 375      70.598  68.852  69.372  1.00  0.00           C
ATOM   8187  C33 POPEW 375      83.077  67.051  56.382  1.00  0.00           C
ATOM   8190  C34 POPEW 375      81.878  66.672  57.262  1.00  0.00           C
ATOM   8193  C35 POPEW 375      82.317  66.442  58.712  1.00  0.00           C
ATOM   8196  C36 POPEW 375      82.268  67.721  59.562  1.00  0.00           C
ATOM   8199  C37 POPEW 375      83.217  67.651  60.762  1.00  0.00           C
ATOM   8202  C38 POPEW 375      83.138  68.882  61.672  1.00  0.00           C
ATOM   8205  C39 POPEW 375      83.908  68.702  62.982  1.00  0.00           C
ATOM   8208 0C31 POPEW 375      83.716  69.871  63.952  1.00  0.00           C
ATOM   8211 1C31 POPEW 375      84.537  69.742  65.242  1.00  0.00           C
ATOM   8214 2C31 POPEW 375      84.207  70.862  66.232  1.00  0.00           C
ATOM   8217 3C31 POPEW 375      85.176  70.962  67.412  1.00  0.00           C
ATOM   8220 4C31 POPEW 375      84.698  71.981  68.452  1.00  0.00           C
ATOM   8223 5C31 POPEW 375      85.758  72.392  69.472  1.00  0.00           C
ATOM   8226 6C31 POPEW 375      85.247  73.452  70.442  1.00  0.00           C
ATOM   8230  NH3 POPEX 376     106.717 127.901  92.852  1.00  0.00           N
ATOM   8234  C12 POPEX 376     106.868 129.151  93.632  1.00  0.00           C
ATOM   8237  C11 POPEX 376     107.757 130.082  92.812  1.00  0.00           C
ATOM   8240  P   POPEX 376     109.098 132.261  92.992  1.00  0.00           P
ATOM   8241  O13 POPEX 376     108.818 133.592  93.562  1.00  0.00           O
ATOM   8242  O14 POPEX 376     110.417 131.672  93.322  1.00  0.00           O
ATOM   8243  O11 POPEX 376     108.848 132.272  91.432  1.00  0.00           O
ATOM   8244  O12 POPEX 376     108.007 131.271  93.552  1.00  0.00           O
ATOM   8245  C1  POPEX 376     109.897 132.562  90.512  1.00  0.00           C
ATOM   8248  C2  POPEX 376     110.308 131.312  89.722  1.00  0.00           C
ATOM   8250  O21 POPEX 376     111.096 131.731  88.582  1.00  0.00           O
ATOM   8251  C21 POPEX 376     112.378 131.382  88.632  1.00  0.00           C
ATOM   8252  O22 POPEX 376     112.957 130.922  89.602  1.00  0.00           O
ATOM   8253  C22 POPEX 376     112.998 131.571  87.242  1.00  0.00           C
ATOM   8256  C3  POPEX 376     109.058 130.532  89.222  1.00  0.00           C
ATOM   8259  O31 POPEX 376     109.437 129.252  88.672  1.00  0.00           O
ATOM   8260  C31 POPEX 376     110.127 129.222  87.532  1.00  0.00           C
ATOM   8261  O32 POPEX 376     111.137 128.572  87.372  1.00  0.00           O
ATOM   8262  C32 POPEX 376     109.447 130.092  86.462  1.00  0.00           C
ATOM   8265  C23 POPEX 376     113.978 130.422  86.882  1.00  0.00           C
ATOM   8268  C24 POPEX 376     114.228 130.292  85.372  1.00  0.00           C
ATOM   8271  C25 POPEX 376     114.627 128.871  84.932  1.00  0.00           C
ATOM   8274  C26 POPEX 376     114.987 128.791  83.442  1.00  0.00           C
ATOM   8277  C27 POPEX 376     115.267 127.372  82.942  1.00  0.00           C
ATOM   8280  C28 POPEX 376     115.768 127.342  81.482  1.00  0.00           C
ATOM   8283  C29 POPEX 376     115.807 125.952  80.892  1.00  0.00           C
ATOM   8285 0C21 POPEX 376     116.807 125.441  80.142  1.00  0.00           C
ATOM   8287 1C21 POPEX 376     118.077 126.172  79.792  1.00  0.00           C
ATOM   8290 2C21 POPEX 376     117.857 127.372  78.852  1.00  0.00           C
ATOM   8293 3C21 POPEX 376     117.767 127.012  77.362  1.00  0.00           C
ATOM   8296 4C21 POPEX 376     117.676 128.301  76.542  1.00  0.00           C
ATOM   8299 5C21 POPEX 376     117.627 128.072  75.022  1.00  0.00           C
ATOM   8302 6C21 POPEX 376     118.997 127.722  74.442  1.00  0.00           C
ATOM   8305 7C21 POPEX 376     118.938 127.462  72.942  1.00  0.00           C
ATOM   8308 8C21 POPEX 376     120.277 127.032  72.362  1.00  0.00           C
ATOM   8312  C33 POPEX 376     109.808 129.731  85.012  1.00  0.00           C
ATOM   8315  C34 POPEX 376     109.058 130.602  83.992  1.00  0.00           C
ATOM   8318  C35 POPEX 376     107.527 130.401  84.012  1.00  0.00           C
ATOM   8321  C36 POPEX 376     106.838 131.002  82.772  1.00  0.00           C
ATOM   8324  C37 POPEX 376     105.378 130.522  82.642  1.00  0.00           C
ATOM   8327  C38 POPEX 376     104.897 130.321  81.202  1.00  0.00           C
ATOM   8330  C39 POPEX 376     105.747 129.322  80.412  1.00  0.00           C
ATOM   8333 0C31 POPEX 376     104.987 128.721  79.222  1.00  0.00           C
ATOM   8336 1C31 POPEX 376     105.908 127.952  78.272  1.00  0.00           C
ATOM   8339 2C31 POPEX 376     105.127 127.112  77.252  1.00  0.00           C
ATOM   8342 3C31 POPEX 376     104.297 127.962  76.282  1.00  0.00           C
ATOM   8345 4C31 POPEX 376     103.477 127.132  75.302  1.00  0.00           C
ATOM   8348 5C31 POPEX 376     102.497 127.982  74.492  1.00  0.00           C
ATOM   8351 6C31 POPEX 376     101.768 127.191  73.412  1.00  0.00           C
ATOM   8355  NH3 POPEY 377     137.527 103.432  53.882  1.00  0.00           N
ATOM   8359  C12 POPEY 377     137.297 102.322  52.872  1.00  0.00           C
ATOM   8362  C11 POPEY 377     135.827 101.901  52.712  1.00  0.00           C
ATOM   8365  P   POPEY 377     134.368  99.752  52.432  1.00  0.00           P
ATOM   8366  O13 POPEY 377     133.786 100.192  51.132  1.00  0.00           O
ATOM   8367  O14 POPEY 377     134.676  98.312  52.612  1.00  0.00           O
ATOM   8368  O11 POPEY 377     133.508 100.272  53.642  1.00  0.00           O
ATOM   8369  O12 POPEY 377     135.747 100.492  52.662  1.00  0.00           O
ATOM   8370  C1  POPEY 377     133.807  99.942  54.992  1.00  0.00           C
ATOM   8373  C2  POPEY 377     132.957  98.741  55.522  1.00  0.00           C
ATOM   8375  O21 POPEY 377     131.956  99.232  56.442  1.00  0.00           O
ATOM   8376  C21 POPEY 377     130.706  99.272  56.002  1.00  0.00           C
ATOM   8377  O22 POPEY 377     130.316  98.981  54.892  1.00  0.00           O
ATOM   8378  C22 POPEY 377     129.807  99.672  57.172  1.00  0.00           C
ATOM   8381  C3  POPEY 377     133.918  97.751  56.252  1.00  0.00           C
ATOM   8384  O31 POPEY 377     133.266  96.691  56.972  1.00  0.00           O
ATOM   8385  C31 POPEY 377     132.607  97.012  58.072  1.00  0.00           C
ATOM   8386  O32 POPEY 377     131.398  96.901  58.232  1.00  0.00           O
ATOM   8387  C32 POPEY 377     133.566  97.432  59.192  1.00  0.00           C
ATOM   8390  C23 POPEY 377     129.648 101.192  57.272  1.00  0.00           C
ATOM   8393  C24 POPEY 377     128.848 101.672  58.482  1.00  0.00           C
ATOM   8396  C25 POPEY 377     127.527 100.932  58.672  1.00  0.00           C
ATOM   8399  C26 POPEY 377     126.667 101.522  59.782  1.00  0.00           C
ATOM   8402  C27 POPEY 377     125.448 100.642  60.072  1.00  0.00           C
ATOM   8405  C28 POPEY 377     124.528 101.272  61.122  1.00  0.00           C
ATOM   8408  C29 POPEY 377     123.628 100.231  61.742  1.00  0.00           C
ATOM   8410 0C21 POPEY 377     123.327 100.132  63.052  1.00  0.00           C
ATOM   8412 1C21 POPEY 377     123.777 101.081  64.132  1.00  0.00           C
ATOM   8415 2C21 POPEY 377     125.168 100.692  64.652  1.00  0.00           C
ATOM   8418 3C21 POPEY 377     125.676 101.582  65.792  1.00  0.00           C
ATOM   8421 4C21 POPEY 377     127.107 101.202  66.172  1.00  0.00           C
ATOM   8424 5C21 POPEY 377     127.747 102.051  67.272  1.00  0.00           C
ATOM   8427 6C21 POPEY 377     129.247 101.761  67.402  1.00  0.00           C
ATOM   8430 7C21 POPEY 377     129.887 102.422  68.632  1.00  0.00           C
ATOM   8433 8C21 POPEY 377     131.398 102.211  68.712  1.00  0.00           C
ATOM   8437  C33 POPEY 377     132.767  97.722  60.482  1.00  0.00           C
ATOM   8440  C34 POPEY 377     133.628  97.972  61.732  1.00  0.00           C
ATOM   8443  C35 POPEY 377     134.426  99.291  61.712  1.00  0.00           C
ATOM   8446  C36 POPEY 377     134.997  99.592  63.102  1.00  0.00           C
ATOM   8449  C37 POPEY 377     136.008 100.742  63.132  1.00  0.00           C
ATOM   8452  C38 POPEY 377     136.846 100.742  64.422  1.00  0.00           C
ATOM   8455  C39 POPEY 377     136.027 100.882  65.712  1.00  0.00           C
ATOM   8458 0C31 POPEY 377     136.908 100.792  66.972  1.00  0.00           C
ATOM   8461 1C31 POPEY 377     136.077 100.812  68.262  1.00  0.00           C
ATOM   8464 2C31 POPEY 377     136.937 100.792  69.532  1.00  0.00           C
ATOM   8467 3C31 POPEY 377     137.587 102.142  69.882  1.00  0.00           C
ATOM   8470 4C31 POPEY 377     136.557 103.272  70.052  1.00  0.00           C
ATOM   8473 5C31 POPEY 377     136.897 104.242  71.182  1.00  0.00           C
ATOM   8476 6C31 POPEY 377     135.816 105.312  71.382  1.00  0.00           C
ATOM   8480  NH3 POPEZ 378     158.798 144.481  47.032  1.00  0.00           N
ATOM   8484  C12 POPEZ 378     157.786 145.002  46.042  1.00  0.00           C
ATOM   8487  C11 POPEZ 378     157.277 143.882  45.112  1.00  0.00           C
ATOM   8490  P   POPEZ 378     154.758 144.352  44.572  1.00  0.00           P
ATOM   8491  O13 POPEZ 378     154.497 145.362  45.612  1.00  0.00           O
ATOM   8492  O14 POPEZ 378     154.008 144.431  43.302  1.00  0.00           O
ATOM   8493  O11 POPEZ 378     154.598 142.892  45.172  1.00  0.00           O
ATOM   8494  O12 POPEZ 378     156.298 144.392  44.202  1.00  0.00           O
ATOM   8495  C1  POPEZ 378     153.477 142.571  45.992  1.00  0.00           C
ATOM   8498  C2  POPEZ 378     153.908 141.942  47.342  1.00  0.00           C
ATOM   8500  O21 POPEZ 378     152.796 142.161  48.212  1.00  0.00           O
ATOM   8501  C21 POPEZ 378     152.516 141.241  49.112  1.00  0.00           C
ATOM   8502  O22 POPEZ 378     153.096 140.181  49.262  1.00  0.00           O
ATOM   8503  C22 POPEZ 378     151.316 141.791  49.892  1.00  0.00           C
ATOM   8506  C3  POPEZ 378     155.206 142.612  47.902  1.00  0.00           C
ATOM   8509  O31 POPEZ 378     155.296 142.642  49.342  1.00  0.00           O
ATOM   8510  C31 POPEZ 378     156.357 143.342  49.772  1.00  0.00           C
ATOM   8511  O32 POPEZ 378     157.297 143.681  49.062  1.00  0.00           O
ATOM   8512  C32 POPEZ 378     156.128 143.741  51.222  1.00  0.00           C
ATOM   8515  C23 POPEZ 378     151.176 141.342  51.362  1.00  0.00           C
ATOM   8518  C24 POPEZ 378     152.297 141.842  52.272  1.00  0.00           C
ATOM   8521  C25 POPEZ 378     153.536 140.932  52.322  1.00  0.00           C
ATOM   8524  C26 POPEZ 378     154.107 140.802  53.742  1.00  0.00           C
ATOM   8527  C27 POPEZ 378     154.967 139.542  53.872  1.00  0.00           C
ATOM   8530  C28 POPEZ 378     155.647 139.331  55.242  1.00  0.00           C
ATOM   8533  C29 POPEZ 378     156.768 140.292  55.532  1.00  0.00           C
ATOM   8535 0C21 POPEZ 378     157.777 140.082  56.402  1.00  0.00           C
ATOM   8537 1C21 POPEZ 378     157.948 138.871  57.302  1.00  0.00           C
ATOM   8540 2C21 POPEZ 378     158.967 137.832  56.772  1.00  0.00           C
ATOM   8543 3C21 POPEZ 378     160.387 138.392  56.592  1.00  0.00           C
ATOM   8546 4C21 POPEZ 378     161.388 137.351  56.062  1.00  0.00           C
ATOM   8549 5C21 POPEZ 378     161.786 136.262  57.062  1.00  0.00           C
ATOM   8552 6C21 POPEZ 378     163.077 135.552  56.612  1.00  0.00           C
ATOM   8555 7C21 POPEZ 378     163.628 134.542  57.612  1.00  0.00           C
ATOM   8558 8C21 POPEZ 378     165.017 134.042  57.222  1.00  0.00           C
ATOM   8562  C33 POPEZ 378     156.818 145.082  51.562  1.00  0.00           C
ATOM   8565  C34 POPEZ 378     156.617 145.442  53.042  1.00  0.00           C
ATOM   8568  C35 POPEZ 378     157.548 146.582  53.482  1.00  0.00           C
ATOM   8571  C36 POPEZ 378     157.577 146.782  55.012  1.00  0.00           C
ATOM   8574  C37 POPEZ 378     157.247 148.222  55.432  1.00  0.00           C
ATOM   8577  C38 POPEZ 378     157.668 148.562  56.862  1.00  0.00           C
ATOM   8580  C39 POPEZ 378     157.176 147.532  57.882  1.00  0.00           C
ATOM   8583 0C31 POPEZ 378     157.066 148.092  59.312  1.00  0.00           C
ATOM   8586 1C31 POPEZ 378     156.488 147.062  60.272  1.00  0.00           C
ATOM   8589 2C31 POPEZ 378     156.258 147.592  61.692  1.00  0.00           C
ATOM   8592 3C31 POPEZ 378     157.527 147.642  62.542  1.00  0.00           C
ATOM   8595 4C31 POPEZ 378     157.227 147.412  64.032  1.00  0.00           C
ATOM   8598 5C31 POPEZ 378     158.456 147.502  64.932  1.00  0.00           C
ATOM   8601 6C31 POPEZ 378     158.316 146.722  66.242  1.00  0.00           C
ATOM   8605  NH3 POPEa 379      40.208 116.852  49.432  1.00  0.00           N
ATOM   8609  C12 POPEa 379      40.138 117.982  48.462  1.00  0.00           C
ATOM   8612  C11 POPEa 379      38.798 118.682  48.642  1.00  0.00           C
ATOM   8615  P   POPEa 379      39.748 121.072  48.172  1.00  0.00           P
ATOM   8616  O13 POPEa 379      40.798 120.871  47.152  1.00  0.00           O
ATOM   8617  O14 POPEa 379      38.958 122.322  48.142  1.00  0.00           O
ATOM   8618  O11 POPEa 379      40.268 120.792  49.642  1.00  0.00           O
ATOM   8619  O12 POPEa 379      38.728 119.892  47.922  1.00  0.00           O
ATOM   8620  C1  POPEa 379      39.568 121.252  50.812  1.00  0.00           C
ATOM   8623  C2  POPEa 379      39.798 120.251  51.972  1.00  0.00           C
ATOM   8625  O21 POPEa 379      38.968 120.541  53.102  1.00  0.00           O
ATOM   8626  C21 POPEa 379      39.468 121.032  54.212  1.00  0.00           C
ATOM   8627  O22 POPEa 379      40.338 121.882  54.322  1.00  0.00           O
ATOM   8628  C22 POPEa 379      38.738 120.371  55.392  1.00  0.00           C
ATOM   8631  C3  POPEa 379      41.327 120.092  52.252  1.00  0.00           C
ATOM   8634  O31 POPEa 379      41.677 119.191  53.342  1.00  0.00           O
ATOM   8635  C31 POPEa 379      41.577 117.912  53.022  1.00  0.00           C
ATOM   8636  O32 POPEa 379      40.947 117.471  52.082  1.00  0.00           O
ATOM   8637  C32 POPEa 379      42.438 117.032  53.952  1.00  0.00           C
ATOM   8640  C23 POPEa 379      39.638 119.551  56.362  1.00  0.00           C
ATOM   8643  C24 POPEa 379      38.908 119.222  57.672  1.00  0.00           C
ATOM   8646  C25 POPEa 379      39.768 118.662  58.812  1.00  0.00           C
ATOM   8649  C26 POPEa 379      38.987 118.592  60.142  1.00  0.00           C
ATOM   8652  C27 POPEa 379      39.708 117.852  61.282  1.00  0.00           C
ATOM   8655  C28 POPEa 379      38.987 117.972  62.642  1.00  0.00           C
ATOM   8658  C29 POPEa 379      37.628 117.312  62.642  1.00  0.00           C
ATOM   8660 0C21 POPEa 379      37.258 116.212  63.322  1.00  0.00           C
ATOM   8662 1C21 POPEa 379      38.118 115.371  64.242  1.00  0.00           C
ATOM   8665 2C21 POPEa 379      38.348 116.011  65.632  1.00  0.00           C
ATOM   8668 3C21 POPEa 379      37.077 116.172  66.482  1.00  0.00           C
ATOM   8671 4C21 POPEa 379      37.298 117.121  67.662  1.00  0.00           C
ATOM   8674 5C21 POPEa 379      36.048 117.292  68.532  1.00  0.00           C
ATOM   8677 6C21 POPEa 379      36.217 118.362  69.622  1.00  0.00           C
ATOM   8680 7C21 POPEa 379      35.028 118.411  70.592  1.00  0.00           C
ATOM   8683 8C21 POPEa 379      35.158 119.532  71.632  1.00  0.00           C
ATOM   8687  C33 POPEa 379      43.068 117.692  55.202  1.00  0.00           C
ATOM   8690  C34 POPEa 379      43.678 116.641  56.152  1.00  0.00           C
ATOM   8693  C35 POPEa 379      44.888 117.121  56.982  1.00  0.00           C
ATOM   8696  C36 POPEa 379      44.567 117.621  58.412  1.00  0.00           C
ATOM   8699  C37 POPEa 379      43.496 118.712  58.442  1.00  0.00           C
ATOM   8702  C38 POPEa 379      43.257 119.372  59.812  1.00  0.00           C
ATOM   8705  C39 POPEa 379      44.478 120.132  60.332  1.00  0.00           C
ATOM   8708 0C31 POPEa 379      44.137 121.052  61.512  1.00  0.00           C
ATOM   8711 1C31 POPEa 379      45.287 122.002  61.862  1.00  0.00           C
ATOM   8714 2C31 POPEa 379      44.948 122.912  63.052  1.00  0.00           C
ATOM   8717 3C31 POPEa 379      46.017 123.972  63.282  1.00  0.00           C
ATOM   8720 4C31 POPEa 379      45.548 125.062  64.252  1.00  0.00           C
ATOM   8723 5C31 POPEa 379      46.478 126.282  64.292  1.00  0.00           C
ATOM   8726 6C31 POPEa 379      45.938 127.412  65.152  1.00  0.00           C
ATOM   8730  NH3 POPEb 380     140.577  73.621  55.292  1.00  0.00           N
ATOM   8734  C12 POPEb 380     140.467  74.532  56.482  1.00  0.00           C
ATOM   8737  C11 POPEb 380     140.577  76.011  56.042  1.00  0.00           C
ATOM   8740  P   POPEb 380     143.228  76.202  55.762  1.00  0.00           P
ATOM   8741  O13 POPEb 380     143.697  77.142  54.712  1.00  0.00           O
ATOM   8742  O14 POPEb 380     143.107  74.801  55.302  1.00  0.00           O
ATOM   8743  O11 POPEb 380     144.167  76.292  57.032  1.00  0.00           O
ATOM   8744  O12 POPEb 380     141.827  76.622  56.382  1.00  0.00           O
ATOM   8745  C1  POPEb 380     144.096  77.352  58.002  1.00  0.00           C
ATOM   8748  C2  POPEb 380     143.426  76.892  59.342  1.00  0.00           C
ATOM   8750  O21 POPEb 380     143.508  77.932  60.362  1.00  0.00           O
ATOM   8751  C21 POPEb 380     144.688  78.142  60.942  1.00  0.00           C
ATOM   8752  O22 POPEb 380     145.706  77.532  60.712  1.00  0.00           O
ATOM   8753  C22 POPEb 380     144.598  79.172  62.072  1.00  0.00           C
ATOM   8756  C3  POPEb 380     143.956  75.481  59.772  1.00  0.00           C
ATOM   8759  O31 POPEb 380     143.527  75.062  61.102  1.00  0.00           O
ATOM   8760  C31 POPEb 380     143.448  73.722  61.212  1.00  0.00           C
ATOM   8761  O32 POPEb 380     143.517  72.942  60.282  1.00  0.00           O
ATOM   8762  C32 POPEb 380     143.298  73.262  62.672  1.00  0.00           C
ATOM   8765  C23 POPEb 380     145.986  79.532  62.662  1.00  0.00           C
ATOM   8768  C24 POPEb 380     145.948  80.172  64.062  1.00  0.00           C
ATOM   8771  C25 POPEb 380     145.857  81.702  64.032  1.00  0.00           C
ATOM   8774  C26 POPEb 380     146.266  82.351  65.372  1.00  0.00           C
ATOM   8777  C27 POPEb 380     146.657  83.832  65.212  1.00  0.00           C
ATOM   8780  C28 POPEb 380     147.378  84.401  66.452  1.00  0.00           C
ATOM   8783  C29 POPEb 380     148.077  85.712  66.182  1.00  0.00           C
ATOM   8785 0C21 POPEb 380     147.898  86.892  66.812  1.00  0.00           C
ATOM   8787 1C21 POPEb 380     146.918  87.191  67.912  1.00  0.00           C
ATOM   8790 2C21 POPEb 380     147.478  87.112  69.352  1.00  0.00           C
ATOM   8793 3C21 POPEb 380     148.596  88.122  69.662  1.00  0.00           C
ATOM   8796 4C21 POPEb 380     148.647  88.492  71.162  1.00  0.00           C
ATOM   8799 5C21 POPEb 380     149.727  89.542  71.482  1.00  0.00           C
ATOM   8802 6C21 POPEb 380     149.727  89.991  72.942  1.00  0.00           C
ATOM   8805 7C21 POPEb 380     150.728  91.132  73.182  1.00  0.00           C
ATOM   8808 8C21 POPEb 380     150.887  91.582  74.642  1.00  0.00           C
ATOM   8812  C33 POPEb 380     143.027  74.352  63.732  1.00  0.00           C
ATOM   8815  C34 POPEb 380     142.978  73.722  65.132  1.00  0.00           C
ATOM   8818  C35 POPEb 380     142.938  74.761  66.252  1.00  0.00           C
ATOM   8821  C36 POPEb 380     143.077  74.102  67.622  1.00  0.00           C
ATOM   8824  C37 POPEb 380     143.237  75.112  68.762  1.00  0.00           C
ATOM   8827  C38 POPEb 380     143.407  74.442  70.132  1.00  0.00           C
ATOM   8830  C39 POPEb 380     142.217  73.551  70.522  1.00  0.00           C
ATOM   8833 0C31 POPEb 380     142.217  73.112  71.992  1.00  0.00           C
ATOM   8836 1C31 POPEb 380     140.977  72.252  72.292  1.00  0.00           C
ATOM   8839 2C31 POPEb 380     140.857  71.782  73.742  1.00  0.00           C
ATOM   8842 3C31 POPEb 380     139.587  70.952  73.992  1.00  0.00           C
ATOM   8845 4C31 POPEb 380     139.617  69.551  73.352  1.00  0.00           C
ATOM   8848 5C31 POPEb 380     138.217  68.952  73.162  1.00  0.00           C
ATOM   8851 6C31 POPEb 380     138.197  67.661  72.332  1.00  0.00           C
ATOM   8855  NH3 POPEc 381      54.417 133.961  49.552  1.00  0.00           N
ATOM   8859  C12 POPEc 381      54.888 135.382  49.762  1.00  0.00           C
ATOM   8862  C11 POPEc 381      56.228 135.662  49.032  1.00  0.00           C
ATOM   8865  P   POPEc 381      58.778 135.102  49.152  1.00  0.00           P
ATOM   8866  O13 POPEc 381      59.627 133.922  49.392  1.00  0.00           O
ATOM   8867  O14 POPEc 381      58.927 135.731  47.812  1.00  0.00           O
ATOM   8868  O11 POPEc 381      59.077 136.222  50.252  1.00  0.00           O
ATOM   8869  O12 POPEc 381      57.257 134.761  49.452  1.00  0.00           O
ATOM   8870  C1  POPEc 381      60.007 136.002  51.332  1.00  0.00           C
ATOM   8873  C2  POPEc 381      59.408 136.241  52.752  1.00  0.00           C
ATOM   8875  O21 POPEc 381      59.058 134.962  53.302  1.00  0.00           O
ATOM   8876  C21 POPEc 381      59.478 134.461  54.472  1.00  0.00           C
ATOM   8877  O22 POPEc 381      59.258 133.321  54.812  1.00  0.00           O
ATOM   8878  C22 POPEc 381      60.238 135.412  55.412  1.00  0.00           C
ATOM   8881  C3  POPEc 381      58.148 137.161  52.712  1.00  0.00           C
ATOM   8884  O31 POPEc 381      57.438 137.241  53.972  1.00  0.00           O
ATOM   8885  C31 POPEc 381      57.987 138.081  54.852  1.00  0.00           C
ATOM   8886  O32 POPEc 381      59.037 138.681  54.682  1.00  0.00           O
ATOM   8887  C32 POPEc 381      57.197 138.112  56.142  1.00  0.00           C
ATOM   8890  C23 POPEc 381      60.198 134.892  56.882  1.00  0.00           C
ATOM   8893  C24 POPEc 381      60.698 135.911  57.912  1.00  0.00           C
ATOM   8896  C25 POPEc 381      60.966 135.301  59.302  1.00  0.00           C
ATOM   8899  C26 POPEc 381      59.778 134.562  59.952  1.00  0.00           C
ATOM   8902  C27 POPEc 381      60.198 133.852  61.252  1.00  0.00           C
ATOM   8905  C28 POPEc 381      59.118 132.922  61.862  1.00  0.00           C
ATOM   8908  C29 POPEc 381      57.957 133.601  62.542  1.00  0.00           C
ATOM   8910 0C21 POPEc 381      57.998 134.212  63.742  1.00  0.00           C
ATOM   8912 1C21 POPEc 381      59.228 134.331  64.592  1.00  0.00           C
ATOM   8915 2C21 POPEc 381      59.007 135.012  65.962  1.00  0.00           C
ATOM   8918 3C21 POPEc 381      60.357 135.252  66.642  1.00  0.00           C
ATOM   8921 4C21 POPEc 381      60.268 135.852  68.052  1.00  0.00           C
ATOM   8924 5C21 POPEc 381      61.677 135.972  68.652  1.00  0.00           C
ATOM   8927 6C21 POPEc 381      61.707 136.342  70.142  1.00  0.00           C
ATOM   8930 7C21 POPEc 381      63.148 136.522  70.632  1.00  0.00           C
ATOM   8933 8C21 POPEc 381      63.298 136.511  72.162  1.00  0.00           C
ATOM   8937  C33 POPEc 381      55.988 139.092  56.122  1.00  0.00           C
ATOM   8940  C34 POPEc 381      55.007 138.871  57.292  1.00  0.00           C
ATOM   8943  C35 POPEc 381      55.648 138.771  58.682  1.00  0.00           C
ATOM   8946  C36 POPEc 381      54.978 137.731  59.592  1.00  0.00           C
ATOM   8949  C37 POPEc 381      55.947 137.192  60.652  1.00  0.00           C
ATOM   8952  C38 POPEc 381      55.347 136.121  61.572  1.00  0.00           C
ATOM   8955  C39 POPEc 381      54.298 136.672  62.542  1.00  0.00           C
ATOM   8958 0C31 POPEc 381      53.827 135.621  63.562  1.00  0.00           C
ATOM   8961 1C31 POPEc 381      52.838 136.202  64.572  1.00  0.00           C
ATOM   8964 2C31 POPEc 381      52.208 135.151  65.502  1.00  0.00           C
ATOM   8967 3C31 POPEc 381      53.177 134.442  66.452  1.00  0.00           C
ATOM   8970 4C31 POPEc 381      52.458 133.422  67.342  1.00  0.00           C
ATOM   8973 5C31 POPEc 381      53.398 132.621  68.262  1.00  0.00           C
ATOM   8976 6C31 POPEc 381      52.658 131.551  69.082  1.00  0.00           C
ATOM   8980  NH3 POPEd 382      63.728  37.462  51.122  1.00  0.00           N
ATOM   8984  C12 POPEd 382      63.138  38.842  51.132  1.00  0.00           C
ATOM   8987  C11 POPEd 382      63.587  39.652  49.892  1.00  0.00           C
ATOM   8990  P   POPEd 382      66.137  39.782  50.492  1.00  0.00           P
ATOM   8991  O13 POPEd 382      66.106  38.372  50.052  1.00  0.00           O
ATOM   8992  O14 POPEd 382      67.228  40.672  50.032  1.00  0.00           O
ATOM   8993  O11 POPEd 382      65.957  39.832  52.052  1.00  0.00           O
ATOM   8994  O12 POPEd 382      64.768  40.432  50.082  1.00  0.00           O
ATOM   8995  C1  POPEd 382      65.808  41.052  52.782  1.00  0.00           C
ATOM   8998  C2  POPEd 382      66.356  40.812  54.202  1.00  0.00           C
ATOM   9000  O21 POPEd 382      67.067  41.981  54.672  1.00  0.00           O
ATOM   9001  C21 POPEd 382      66.706  42.352  55.902  1.00  0.00           C
ATOM   9002  O22 POPEd 382      65.607  42.162  56.382  1.00  0.00           O
ATOM   9003  C22 POPEd 382      67.868  42.981  56.662  1.00  0.00           C
ATOM   9006  C3  POPEd 382      67.347  39.612  54.162  1.00  0.00           C
ATOM   9009  O31 POPEd 382      68.206  39.512  55.302  1.00  0.00           O
ATOM   9010  C31 POPEd 382      67.637  39.082  56.412  1.00  0.00           C
ATOM   9011  O32 POPEd 382      66.448  38.882  56.592  1.00  0.00           O
ATOM   9012  C32 POPEd 382      68.768  38.872  57.412  1.00  0.00           C
ATOM   9015  C23 POPEd 382      67.487  43.252  58.132  1.00  0.00           C
ATOM   9018  C24 POPEd 382      68.588  43.992  58.902  1.00  0.00           C
ATOM   9021  C25 POPEd 382      68.398  44.022  60.432  1.00  0.00           C
ATOM   9024  C26 POPEd 382      69.488  44.852  61.132  1.00  0.00           C
ATOM   9027  C27 POPEd 382      69.307  44.922  62.652  1.00  0.00           C
ATOM   9030  C28 POPEd 382      69.978  46.152  63.312  1.00  0.00           C
ATOM   9033  C29 POPEd 382      71.467  46.062  63.462  1.00  0.00           C
ATOM   9035 0C21 POPEd 382      72.286  47.102  63.742  1.00  0.00           C
ATOM   9037 1C21 POPEd 382      71.848  48.542  63.922  1.00  0.00           C
ATOM   9040 2C21 POPEd 382      71.997  49.082  65.362  1.00  0.00           C
ATOM   9043 3C21 POPEd 382      71.216  48.282  66.422  1.00  0.00           C
ATOM   9046 4C21 POPEd 382      71.097  48.982  67.792  1.00  0.00           C
ATOM   9049 5C21 POPEd 382      70.238  50.262  67.762  1.00  0.00           C
ATOM   9052 6C21 POPEd 382      71.058  51.562  67.732  1.00  0.00           C
ATOM   9055 7C21 POPEd 382      70.188  52.792  67.432  1.00  0.00           C
ATOM   9058 8C21 POPEd 382      71.007  54.042  67.102  1.00  0.00           C
ATOM   9062  C33 POPEd 382      68.308  38.661  58.862  1.00  0.00           C
ATOM   9065  C34 POPEd 382      69.497  38.222  59.722  1.00  0.00           C
ATOM   9068  C35 POPEd 382      69.118  37.732  61.122  1.00  0.00           C
ATOM   9071  C36 POPEd 382      68.497  38.822  62.002  1.00  0.00           C
ATOM   9074  C37 POPEd 382      68.398  38.362  63.462  1.00  0.00           C
ATOM   9077  C38 POPEd 382      68.036  39.512  64.412  1.00  0.00           C
ATOM   9080  C39 POPEd 382      68.368  39.212  65.882  1.00  0.00           C
ATOM   9083 0C31 POPEd 382      67.548  38.062  66.462  1.00  0.00           C
ATOM   9086 1C31 POPEd 382      67.908  37.772  67.922  1.00  0.00           C
ATOM   9089 2C31 POPEd 382      67.238  36.502  68.462  1.00  0.00           C
ATOM   9092 3C31 POPEd 382      65.706  36.532  68.362  1.00  0.00           C
ATOM   9095 4C31 POPEd 382      65.068  35.322  69.042  1.00  0.00           C
ATOM   9098 5C31 POPEd 382      63.536  35.352  69.002  1.00  0.00           C
ATOM   9101 6C31 POPEd 382      62.897  34.132  69.652  1.00  0.00           C
ATOM   9105  NH3 POPEe 383     158.438 122.661  92.462  1.00  0.00           N
ATOM   9109  C12 POPEe 383     157.456 122.112  93.482  1.00  0.00           C
ATOM   9112  C11 POPEe 383     156.077 122.832  93.482  1.00  0.00           C
ATOM   9115  P   POPEe 383     154.657 121.352  91.802  1.00  0.00           P
ATOM   9116  O13 POPEe 383     154.937 120.321  92.822  1.00  0.00           O
ATOM   9117  O14 POPEe 383     153.237 121.582  91.432  1.00  0.00           O
ATOM   9118  O11 POPEe 383     155.486 121.092  90.502  1.00  0.00           O
ATOM   9119  O12 POPEe 383     155.338 122.712  92.262  1.00  0.00           O
ATOM   9120  C1  POPEe 383     155.527 119.901  89.732  1.00  0.00           C
ATOM   9123  C2  POPEe 383     157.008 119.462  89.602  1.00  0.00           C
ATOM   9125  O21 POPEe 383     157.387 119.121  88.252  1.00  0.00           O
ATOM   9126  C21 POPEe 383     157.107 117.932  87.752  1.00  0.00           C
ATOM   9127  O22 POPEe 383     156.426 117.051  88.262  1.00  0.00           O
ATOM   9128  C22 POPEe 383     157.738 117.871  86.362  1.00  0.00           C
ATOM   9131  C3  POPEe 383     157.346 118.411  90.702  1.00  0.00           C
ATOM   9134  O31 POPEe 383     158.596 117.751  90.442  1.00  0.00           O
ATOM   9135  C31 POPEe 383     159.667 118.352  90.962  1.00  0.00           C
ATOM   9136  O32 POPEe 383     159.657 119.331  91.692  1.00  0.00           O
ATOM   9137  C32 POPEe 383     160.918 117.632  90.462  1.00  0.00           C
ATOM   9140  C23 POPEe 383     157.236 116.742  85.432  1.00  0.00           C
ATOM   9143  C24 POPEe 383     157.767 116.972  84.002  1.00  0.00           C
ATOM   9146  C25 POPEe 383     157.587 115.812  83.012  1.00  0.00           C
ATOM   9149  C26 POPEe 383     157.777 116.291  81.562  1.00  0.00           C
ATOM   9152  C27 POPEe 383     157.598 115.212  80.482  1.00  0.00           C
ATOM   9155  C28 POPEe 383     157.807 115.731  79.042  1.00  0.00           C
ATOM   9158  C29 POPEe 383     156.837 116.831  78.682  1.00  0.00           C
ATOM   9160 0C21 POPEe 383     155.697 116.722  77.982  1.00  0.00           C
ATOM   9162 1C21 POPEe 383     155.098 115.462  77.402  1.00  0.00           C
ATOM   9165 2C21 POPEe 383     154.867 115.552  75.882  1.00  0.00           C
ATOM   9168 3C21 POPEe 383     153.777 116.562  75.452  1.00  0.00           C
ATOM   9171 4C21 POPEe 383     154.286 117.621  74.472  1.00  0.00           C
ATOM   9174 5C21 POPEe 383     154.487 117.082  73.042  1.00  0.00           C
ATOM   9177 6C21 POPEe 383     155.296 118.052  72.172  1.00  0.00           C
ATOM   9180 7C21 POPEe 383     155.327 117.652  70.692  1.00  0.00           C
ATOM   9183 8C21 POPEe 383     156.117 118.622  69.822  1.00  0.00           C
ATOM   9187  C33 POPEe 383     160.778 116.092  90.312  1.00  0.00           C
ATOM   9190  C34 POPEe 383     161.808 115.511  89.332  1.00  0.00           C
ATOM   9193  C35 POPEe 383     161.458 115.702  87.852  1.00  0.00           C
ATOM   9196  C36 POPEe 383     160.397 114.711  87.322  1.00  0.00           C
ATOM   9199  C37 POPEe 383     160.206 114.802  85.802  1.00  0.00           C
ATOM   9202  C38 POPEe 383     161.376 114.252  84.972  1.00  0.00           C
ATOM   9205  C39 POPEe 383     161.227 114.592  83.482  1.00  0.00           C
ATOM   9208 0C31 POPEe 383     162.408 114.121  82.612  1.00  0.00           C
ATOM   9211 1C31 POPEe 383     162.168 114.452  81.132  1.00  0.00           C
ATOM   9214 2C31 POPEe 383     163.357 114.141  80.222  1.00  0.00           C
ATOM   9217 3C31 POPEe 383     163.667 112.642  80.052  1.00  0.00           C
ATOM   9220 4C31 POPEe 383     164.938 112.401  79.212  1.00  0.00           C
ATOM   9223 5C31 POPEe 383     164.927 111.072  78.452  1.00  0.00           C
ATOM   9226 6C31 POPEe 383     166.198 110.832  77.632  1.00  0.00           C
ATOM   9230  NH3 POPEf 384     158.777  47.642  48.752  1.00  0.00           N
ATOM   9234  C12 POPEf 384     157.566  48.262  48.092  1.00  0.00           C
ATOM   9237  C11 POPEf 384     157.587  49.812  47.992  1.00  0.00           C
ATOM   9240  P   POPEf 384     157.777  50.132  50.512  1.00  0.00           P
ATOM   9241  O13 POPEf 384     157.148  48.882  51.012  1.00  0.00           O
ATOM   9242  O14 POPEf 384     159.228  50.072  50.232  1.00  0.00           O
ATOM   9243  O11 POPEf 384     157.508  51.302  51.522  1.00  0.00           O
ATOM   9244  O12 POPEf 384     157.087  50.522  49.152  1.00  0.00           O
ATOM   9245  C1  POPEf 384     158.286  51.222  52.742  1.00  0.00           C
ATOM   9248  C2  POPEf 384     157.907  52.402  53.662  1.00  0.00           C
ATOM   9250  O21 POPEf 384     158.706  52.432  54.852  1.00  0.00           O
ATOM   9251  C21 POPEf 384     159.917  52.922  54.672  1.00  0.00           C
ATOM   9252  O22 POPEf 384     160.498  53.022  53.612  1.00  0.00           O
ATOM   9253  C22 POPEf 384     160.397  53.492  56.002  1.00  0.00           C
ATOM   9256  C3  POPEf 384     156.418  52.272  54.032  1.00  0.00           C
ATOM   9259  O31 POPEf 384     155.967  53.332  54.912  1.00  0.00           O
ATOM   9260  C31 POPEf 384     154.767  53.802  54.622  1.00  0.00           C
ATOM   9261  O32 POPEf 384     154.096  53.492  53.642  1.00  0.00           O
ATOM   9262  C32 POPEf 384     154.188  54.621  55.772  1.00  0.00           C
ATOM   9265  C23 POPEf 384     159.587  54.761  56.362  1.00  0.00           C
ATOM   9268  C24 POPEf 384     160.057  55.352  57.692  1.00  0.00           C
ATOM   9271  C25 POPEf 384     159.637  56.812  57.912  1.00  0.00           C
ATOM   9274  C26 POPEf 384     160.228  57.331  59.232  1.00  0.00           C
ATOM   9277  C27 POPEf 384     160.438  58.852  59.282  1.00  0.00           C
ATOM   9280  C28 POPEf 384     161.177  59.212  60.582  1.00  0.00           C
ATOM   9283  C29 POPEf 384     161.198  60.682  60.872  1.00  0.00           C
ATOM   9285 0C21 POPEf 384     160.797  61.282  62.012  1.00  0.00           C
ATOM   9287 1C21 POPEf 384     160.247  60.632  63.262  1.00  0.00           C
ATOM   9290 2C21 POPEf 384     158.918  61.272  63.692  1.00  0.00           C
ATOM   9293 3C21 POPEf 384     158.617  61.052  65.182  1.00  0.00           C
ATOM   9296 4C21 POPEf 384     157.286  61.692  65.562  1.00  0.00           C
ATOM   9299 5C21 POPEf 384     156.987  61.712  67.072  1.00  0.00           C
ATOM   9302 6C21 POPEf 384     156.348  60.402  67.552  1.00  0.00           C
ATOM   9305 7C21 POPEf 384     155.848  60.502  68.992  1.00  0.00           C
ATOM   9308 8C21 POPEf 384     155.158  59.222  69.462  1.00  0.00           C
ATOM   9312  C33 POPEf 384     155.158  55.212  56.812  1.00  0.00           C
ATOM   9315  C34 POPEf 384     155.618  54.192  57.862  1.00  0.00           C
ATOM   9318  C35 POPEf 384     156.258  54.882  59.082  1.00  0.00           C
ATOM   9321  C36 POPEf 384     155.247  55.212  60.192  1.00  0.00           C
ATOM   9324  C37 POPEf 384     155.816  56.112  61.302  1.00  0.00           C
ATOM   9327  C38 POPEf 384     157.157  55.642  61.882  1.00  0.00           C
ATOM   9330  C39 POPEf 384     157.648  56.462  63.082  1.00  0.00           C
ATOM   9333 0C31 POPEf 384     156.846  56.192  64.362  1.00  0.00           C
ATOM   9336 1C31 POPEf 384     157.176  57.182  65.502  1.00  0.00           C
ATOM   9339 2C31 POPEf 384     158.077  56.602  66.612  1.00  0.00           C
ATOM   9342 3C31 POPEf 384     159.426  56.062  66.132  1.00  0.00           C
ATOM   9345 4C31 POPEf 384     160.357  57.162  65.582  1.00  0.00           C
ATOM   9348 5C31 POPEf 384     161.717  56.592  65.152  1.00  0.00           C
ATOM   9351 6C31 POPEf 384     162.607  57.622  64.462  1.00  0.00           C
ATOM   9355  NH3 POPEg 385     144.478  30.692  49.932  1.00  0.00           N
ATOM   9359  C12 POPEg 385     143.777  31.902  49.442  1.00  0.00           C
ATOM   9362  C11 POPEg 385     144.318  33.132  50.182  1.00  0.00           C
ATOM   9365  P   POPEg 385     144.307  35.702  50.112  1.00  0.00           P
ATOM   9366  O13 POPEg 385     145.607  35.482  50.802  1.00  0.00           O
ATOM   9367  O14 POPEg 385     144.318  36.692  49.002  1.00  0.00           O
ATOM   9368  O11 POPEg 385     143.247  36.142  51.162  1.00  0.00           O
ATOM   9369  O12 POPEg 385     143.758  34.312  49.612  1.00  0.00           O
ATOM   9370  C1  POPEg 385     143.497  36.972  52.292  1.00  0.00           C
ATOM   9373  C2  POPEg 385     142.738  36.382  53.522  1.00  0.00           C
ATOM   9375  O21 POPEg 385     143.027  37.082  54.752  1.00  0.00           O
ATOM   9376  C21 POPEg 385     144.257  37.152  55.202  1.00  0.00           C
ATOM   9377  O22 POPEg 385     145.238  36.612  54.712  1.00  0.00           O
ATOM   9378  C22 POPEg 385     144.286  38.112  56.402  1.00  0.00           C
ATOM   9381  C3  POPEg 385     142.887  34.832  53.632  1.00  0.00           C
ATOM   9384  O31 POPEg 385     141.956  34.292  54.592  1.00  0.00           O
ATOM   9385  C31 POPEg 385     142.508  33.822  55.702  1.00  0.00           C
ATOM   9386  O32 POPEg 385     143.697  33.752  55.942  1.00  0.00           O
ATOM   9387  C32 POPEg 385     141.418  33.492  56.712  1.00  0.00           C
ATOM   9390  C23 POPEg 385     145.107  37.582  57.612  1.00  0.00           C
ATOM   9393  C24 POPEg 385     144.527  36.292  58.212  1.00  0.00           C
ATOM   9396  C25 POPEg 385     145.197  35.902  59.532  1.00  0.00           C
ATOM   9399  C26 POPEg 385     144.467  34.772  60.272  1.00  0.00           C
ATOM   9402  C27 POPEg 385     144.987  34.582  61.712  1.00  0.00           C
ATOM   9405  C28 POPEg 385     144.167  33.562  62.522  1.00  0.00           C
ATOM   9408  C29 POPEg 385     144.318  33.772  64.012  1.00  0.00           C
ATOM   9410 0C21 POPEg 385     145.057  33.052  64.862  1.00  0.00           C
ATOM   9412 1C21 POPEg 385     145.907  31.852  64.532  1.00  0.00           C
ATOM   9415 2C21 POPEg 385     146.088  30.862  65.712  1.00  0.00           C
ATOM   9418 3C21 POPEg 385     146.918  31.442  66.872  1.00  0.00           C
ATOM   9421 4C21 POPEg 385     147.198  30.422  67.982  1.00  0.00           C
ATOM   9424 5C21 POPEg 385     147.627  31.092  69.302  1.00  0.00           C
ATOM   9427 6C21 POPEg 385     148.988  31.802  69.252  1.00  0.00           C
ATOM   9430 7C21 POPEg 385     149.207  32.712  70.462  1.00  0.00           C
ATOM   9433 8C21 POPEg 385     150.587  33.382  70.502  1.00  0.00           C
ATOM   9437  C33 POPEg 385     141.176  34.682  57.662  1.00  0.00           C
ATOM   9440  C34 POPEg 385     139.676  34.922  57.862  1.00  0.00           C
ATOM   9443  C35 POPEg 385     139.337  35.932  58.952  1.00  0.00           C
ATOM   9446  C36 POPEg 385     139.688  35.452  60.372  1.00  0.00           C
ATOM   9449  C37 POPEg 385     139.057  36.352  61.442  1.00  0.00           C
ATOM   9452  C38 POPEg 385     139.307  35.882  62.872  1.00  0.00           C
ATOM   9455  C39 POPEg 385     140.448  36.682  63.542  1.00  0.00           C
ATOM   9458 0C31 POPEg 385     140.426  36.572  65.062  1.00  0.00           C
ATOM   9461 1C31 POPEg 385     140.997  37.812  65.762  1.00  0.00           C
ATOM   9464 2C31 POPEg 385     142.527  37.772  65.952  1.00  0.00           C
ATOM   9467 3C31 POPEg 385     142.957  38.502  67.232  1.00  0.00           C
ATOM   9470 4C31 POPEg 385     142.598  37.702  68.492  1.00  0.00           C
ATOM   9473 5C31 POPEg 385     142.898  38.462  69.792  1.00  0.00           C
ATOM   9476 6C31 POPEg 385     142.557  37.622  71.022  1.00  0.00           C
ATOM   9480  NH3 POPEh 386      84.698  75.812  52.122  1.00  0.00           N
ATOM   9484  C12 POPEh 386      84.996  76.911  51.152  1.00  0.00           C
ATOM   9487  C11 POPEh 386      85.568  78.121  51.892  1.00  0.00           C
ATOM   9490  P   POPEh 386      87.697  78.962  53.102  1.00  0.00           P
ATOM   9491  O13 POPEh 386      89.137  78.652  52.932  1.00  0.00           O
ATOM   9492  O14 POPEh 386      87.188  80.221  52.532  1.00  0.00           O
ATOM   9493  O11 POPEh 386      87.268  78.952  54.612  1.00  0.00           O
ATOM   9494  O12 POPEh 386      86.818  77.782  52.492  1.00  0.00           O
ATOM   9495  C1  POPEh 386      87.947  78.142  55.582  1.00  0.00           C
ATOM   9498  C2  POPEh 386      87.118  76.871  55.882  1.00  0.00           C
ATOM   9500  O21 POPEh 386      86.527  76.882  57.192  1.00  0.00           O
ATOM   9501  C21 POPEh 386      87.367  76.911  58.212  1.00  0.00           C
ATOM   9502  O22 POPEh 386      88.588  77.022  58.142  1.00  0.00           O
ATOM   9503  C22 POPEh 386      86.627  76.651  59.512  1.00  0.00           C
ATOM   9506  C3  POPEh 386      87.887  75.541  55.592  1.00  0.00           C
ATOM   9509  O31 POPEh 386      87.087  74.402  55.972  1.00  0.00           O
ATOM   9510  C31 POPEh 386      86.228  73.971  55.072  1.00  0.00           C
ATOM   9511  O32 POPEh 386      86.176  74.322  53.902  1.00  0.00           O
ATOM   9512  C32 POPEh 386      85.167  73.092  55.742  1.00  0.00           C
ATOM   9515  C23 POPEh 386      87.618  76.121  60.552  1.00  0.00           C
ATOM   9518  C24 POPEh 386      87.048  75.992  61.962  1.00  0.00           C
ATOM   9521  C25 POPEh 386      88.176  75.492  62.852  1.00  0.00           C
ATOM   9524  C26 POPEh 386      87.807  75.192  64.302  1.00  0.00           C
ATOM   9527  C27 POPEh 386      89.057  74.672  65.022  1.00  0.00           C
ATOM   9530  C28 POPEh 386      89.048  74.922  66.532  1.00  0.00           C
ATOM   9533  C29 POPEh 386      90.428  74.691  67.092  1.00  0.00           C
ATOM   9535 0C21 POPEh 386      90.687  74.551  68.402  1.00  0.00           C
ATOM   9537 1C21 POPEh 386      89.637  74.582  69.472  1.00  0.00           C
ATOM   9540 2C21 POPEh 386      90.208  74.112  70.822  1.00  0.00           C
ATOM   9543 3C21 POPEh 386      89.137  74.122  71.922  1.00  0.00           C
ATOM   9546 4C21 POPEh 386      89.706  73.852  73.322  1.00  0.00           C
ATOM   9549 5C21 POPEh 386      90.737  74.902  73.802  1.00  0.00           C
ATOM   9552 6C21 POPEh 386      90.168  76.312  73.912  1.00  0.00           C
ATOM   9555 7C21 POPEh 386      91.207  77.362  74.302  1.00  0.00           C
ATOM   9558 8C21 POPEh 386      90.618  78.772  74.442  1.00  0.00           C
ATOM   9562  C33 POPEh 386      85.618  71.622  55.982  1.00  0.00           C
ATOM   9565  C34 POPEh 386      86.458  71.371  57.232  1.00  0.00           C
ATOM   9568  C35 POPEh 386      85.918  71.972  58.542  1.00  0.00           C
ATOM   9571  C36 POPEh 386      86.637  71.442  59.792  1.00  0.00           C
ATOM   9574  C37 POPEh 386      86.347  72.292  61.032  1.00  0.00           C
ATOM   9577  C38 POPEh 386      86.588  71.572  62.362  1.00  0.00           C
ATOM   9580  C39 POPEh 386      88.057  71.382  62.762  1.00  0.00           C
ATOM   9583 0C31 POPEh 386      88.176  70.842  64.192  1.00  0.00           C
ATOM   9586 1C31 POPEh 386      89.607  70.792  64.752  1.00  0.00           C
ATOM   9589 2C31 POPEh 386      89.637  70.892  66.292  1.00  0.00           C
ATOM   9592 3C31 POPEh 386      88.917  69.731  67.012  1.00  0.00           C
ATOM   9595 4C31 POPEh 386      88.647  69.981  68.502  1.00  0.00           C
ATOM   9598 5C31 POPEh 386      89.887  70.282  69.342  1.00  0.00           C
ATOM   9601 6C31 POPEh 386      89.577  70.342  70.842  1.00  0.00           C
ATOM   9605  NH3 POPEi 387      44.548 123.092  50.762  1.00  0.00           N
ATOM   9609  C12 POPEi 387      45.007 123.592  49.422  1.00  0.00           C
ATOM   9612  C11 POPEi 387      46.507 123.342  49.182  1.00  0.00           C
ATOM   9615  P   POPEi 387      48.298 121.452  49.522  1.00  0.00           P
ATOM   9616  O13 POPEi 387      48.027 120.152  48.852  1.00  0.00           O
ATOM   9617  O14 POPEi 387      49.137 122.362  48.732  1.00  0.00           O
ATOM   9618  O11 POPEi 387      48.958 121.202  50.922  1.00  0.00           O
ATOM   9619  O12 POPEi 387      46.948 122.182  49.902  1.00  0.00           O
ATOM   9620  C1  POPEi 387      49.188 119.912  51.492  1.00  0.00           C
ATOM   9623  C2  POPEi 387      48.717 119.932  52.962  1.00  0.00           C
ATOM   9625  O21 POPEi 387      49.478 119.102  53.862  1.00  0.00           O
ATOM   9626  C21 POPEi 387      49.938 117.922  53.462  1.00  0.00           C
ATOM   9627  O22 POPEi 387      49.678 117.342  52.432  1.00  0.00           O
ATOM   9628  C22 POPEi 387      50.908 117.382  54.512  1.00  0.00           C
ATOM   9631  C3  POPEi 387      47.188 119.702  53.052  1.00  0.00           C
ATOM   9634  O31 POPEi 387      46.688 120.142  54.332  1.00  0.00           O
ATOM   9635  C31 POPEi 387      46.548 121.462  54.482  1.00  0.00           C
ATOM   9636  O32 POPEi 387      46.787 122.322  53.642  1.00  0.00           O
ATOM   9637  C32 POPEi 387      46.128 121.672  55.932  1.00  0.00           C
ATOM   9640  C23 POPEi 387      50.217 116.492  55.572  1.00  0.00           C
ATOM   9643  C24 POPEi 387      51.168 115.371  56.032  1.00  0.00           C
ATOM   9646  C25 POPEi 387      50.716 114.672  57.312  1.00  0.00           C
ATOM   9649  C26 POPEi 387      51.198 115.412  58.572  1.00  0.00           C
ATOM   9652  C27 POPEi 387      50.947 114.602  59.862  1.00  0.00           C
ATOM   9655  C28 POPEi 387      51.507 115.261  61.142  1.00  0.00           C
ATOM   9658  C29 POPEi 387      52.987 115.541  61.022  1.00  0.00           C
ATOM   9660 0C21 POPEi 387      53.997 115.002  61.732  1.00  0.00           C
ATOM   9662 1C21 POPEi 387      53.888 113.981  62.822  1.00  0.00           C
ATOM   9665 2C21 POPEi 387      53.838 114.632  64.212  1.00  0.00           C
ATOM   9668 3C21 POPEi 387      55.126 115.371  64.622  1.00  0.00           C
ATOM   9671 4C21 POPEi 387      54.958 116.151  65.932  1.00  0.00           C
ATOM   9674 5C21 POPEi 387      56.217 116.931  66.312  1.00  0.00           C
ATOM   9677 6C21 POPEi 387      55.998 117.842  67.532  1.00  0.00           C
ATOM   9680 7C21 POPEi 387      57.278 118.552  67.982  1.00  0.00           C
ATOM   9683 8C21 POPEi 387      57.018 119.672  68.992  1.00  0.00           C
ATOM   9687  C33 POPEi 387      46.058 123.142  56.412  1.00  0.00           C
ATOM   9690  C34 POPEi 387      46.087 123.192  57.952  1.00  0.00           C
ATOM   9693  C35 POPEi 387      46.516 124.551  58.502  1.00  0.00           C
ATOM   9696  C36 POPEi 387      45.417 125.371  59.182  1.00  0.00           C
ATOM   9699  C37 POPEi 387      46.058 126.492  60.032  1.00  0.00           C
ATOM   9702  C38 POPEi 387      45.257 127.792  60.122  1.00  0.00           C
ATOM   9705  C39 POPEi 387      44.388 127.962  61.372  1.00  0.00           C
ATOM   9708 0C31 POPEi 387      43.198 127.012  61.542  1.00  0.00           C
ATOM   9711 1C31 POPEi 387      42.467 127.322  62.852  1.00  0.00           C
ATOM   9714 2C31 POPEi 387      41.158 126.551  63.052  1.00  0.00           C
ATOM   9717 3C31 POPEi 387      40.578 126.752  64.462  1.00  0.00           C
ATOM   9720 4C31 POPEi 387      41.327 125.961  65.542  1.00  0.00           C
ATOM   9723 5C31 POPEi 387      40.548 125.952  66.872  1.00  0.00           C
ATOM   9726 6C31 POPEi 387      41.257 125.172  67.982  1.00  0.00           C
ATOM   9730  NH3 POPEj 388     128.747  80.182  55.722  1.00  0.00           N
ATOM   9734  C12 POPEj 388     128.407  79.011  56.592  1.00  0.00           C
ATOM   9737  C11 POPEj 388     126.997  79.192  57.122  1.00  0.00           C
ATOM   9740  P   POPEj 388     125.008  78.002  58.142  1.00  0.00           P
ATOM   9741  O13 POPEj 388     124.938  78.822  59.372  1.00  0.00           O
ATOM   9742  O14 POPEj 388     124.188  78.452  57.002  1.00  0.00           O
ATOM   9743  O11 POPEj 388     124.668  76.492  58.452  1.00  0.00           O
ATOM   9744  O12 POPEj 388     126.517  77.952  57.642  1.00  0.00           O
ATOM   9745  C1  POPEj 388     123.287  76.182  58.712  1.00  0.00           C
ATOM   9748  C2  POPEj 388     123.197  74.822  59.442  1.00  0.00           C
ATOM   9750  O21 POPEj 388     121.888  74.592  60.002  1.00  0.00           O
ATOM   9751  C21 POPEj 388     121.558  75.212  61.132  1.00  0.00           C
ATOM   9752  O22 POPEj 388     122.057  76.222  61.582  1.00  0.00           O
ATOM   9753  C22 POPEj 388     120.498  74.352  61.842  1.00  0.00           C
ATOM   9756  C3  POPEj 388     124.338  74.682  60.492  1.00  0.00           C
ATOM   9759  O31 POPEj 388     124.077  73.632  61.432  1.00  0.00           O
ATOM   9760  C31 POPEj 388     124.727  73.592  62.612  1.00  0.00           C
ATOM   9761  O32 POPEj 388     124.437  72.791  63.492  1.00  0.00           O
ATOM   9762  C32 POPEj 388     125.938  74.532  62.722  1.00  0.00           C
ATOM   9765  C23 POPEj 388     120.898  74.002  63.302  1.00  0.00           C
ATOM   9768  C24 POPEj 388     120.247  72.742  63.902  1.00  0.00           C
ATOM   9771  C25 POPEj 388     120.908  72.382  65.252  1.00  0.00           C
ATOM   9774  C26 POPEj 388     120.068  71.442  66.142  1.00  0.00           C
ATOM   9777  C27 POPEj 388     120.798  71.002  67.432  1.00  0.00           C
ATOM   9780  C28 POPEj 388     119.838  70.592  68.562  1.00  0.00           C
ATOM   9783  C29 POPEj 388     120.536  70.151  69.822  1.00  0.00           C
ATOM   9785 0C21 POPEj 388     120.197  69.112  70.612  1.00  0.00           C
ATOM   9787 1C21 POPEj 388     119.058  68.152  70.422  1.00  0.00           C
ATOM   9790 2C21 POPEj 388     117.767  68.562  71.152  1.00  0.00           C
ATOM   9793 3C21 POPEj 388     117.887  68.621  72.692  1.00  0.00           C
ATOM   9796 4C21 POPEj 388     116.558  68.942  73.382  1.00  0.00           C
ATOM   9799 5C21 POPEj 388     116.128  70.411  73.232  1.00  0.00           C
ATOM   9802 6C21 POPEj 388     114.637  70.652  73.532  1.00  0.00           C
ATOM   9805 7C21 POPEj 388     113.737  70.242  72.362  1.00  0.00           C
ATOM   9808 8C21 POPEj 388     112.257  70.572  72.572  1.00  0.00           C
ATOM   9812  C33 POPEj 388     125.647  75.952  63.262  1.00  0.00           C
ATOM   9815  C34 POPEj 388     126.897  76.612  63.842  1.00  0.00           C
ATOM   9818  C35 POPEj 388     127.277  76.022  65.202  1.00  0.00           C
ATOM   9821  C36 POPEj 388     128.348  76.822  65.942  1.00  0.00           C
ATOM   9824  C37 POPEj 388     128.676  76.152  67.282  1.00  0.00           C
ATOM   9827  C38 POPEj 388     129.887  76.782  67.962  1.00  0.00           C
ATOM   9830  C39 POPEj 388     130.118  76.242  69.382  1.00  0.00           C
ATOM   9833 0C31 POPEj 388     128.988  76.622  70.362  1.00  0.00           C
ATOM   9836 1C31 POPEj 388     129.376  76.342  71.812  1.00  0.00           C
ATOM   9839 2C31 POPEj 388     128.307  76.772  72.822  1.00  0.00           C
ATOM   9842 3C31 POPEj 388     128.837  76.642  74.262  1.00  0.00           C
ATOM   9845 4C31 POPEj 388     127.777  76.902  75.332  1.00  0.00           C
ATOM   9848 5C31 POPEj 388     128.348  76.742  76.742  1.00  0.00           C
ATOM   9851 6C31 POPEj 388     127.317  76.911  77.862  1.00  0.00           C
ATOM   9855  NH3 POPEk 389     151.286 134.272  90.242  1.00  0.00           N
ATOM   9859  C12 POPEk 389     152.126 134.331  91.492  1.00  0.00           C
ATOM   9862  C11 POPEk 389     153.087 133.121  91.722  1.00  0.00           C
ATOM   9865  P   POPEk 389     152.767 131.101  90.052  1.00  0.00           P
ATOM   9866  O13 POPEk 389     153.367 129.912  90.722  1.00  0.00           O
ATOM   9867  O14 POPEk 389     151.307 131.312  90.192  1.00  0.00           O
ATOM   9868  O11 POPEk 389     153.137 131.101  88.532  1.00  0.00           O
ATOM   9869  O12 POPEk 389     153.486 132.412  90.552  1.00  0.00           O
ATOM   9870  C1  POPEk 389     154.508 131.162  88.112  1.00  0.00           C
ATOM   9873  C2  POPEk 389     154.648 131.791  86.692  1.00  0.00           C
ATOM   9875  O21 POPEk 389     153.477 131.582  85.882  1.00  0.00           O
ATOM   9876  C21 POPEk 389     153.237 130.312  85.602  1.00  0.00           C
ATOM   9877  O22 POPEk 389     153.837 129.342  86.012  1.00  0.00           O
ATOM   9878  C22 POPEk 389     152.048 130.202  84.672  1.00  0.00           C
ATOM   9881  C3  POPEk 389     155.938 131.362  85.922  1.00  0.00           C
ATOM   9884  O31 POPEk 389     155.848 131.812  84.542  1.00  0.00           O
ATOM   9885  C31 POPEk 389     156.316 133.032  84.332  1.00  0.00           C
ATOM   9886  O32 POPEk 389     157.008 133.651  85.122  1.00  0.00           O
ATOM   9887  C32 POPEk 389     155.827 133.632  83.012  1.00  0.00           C
ATOM   9890  C23 POPEk 389     152.497 129.962  83.222  1.00  0.00           C
ATOM   9893  C24 POPEk 389     151.357 130.022  82.212  1.00  0.00           C
ATOM   9896  C25 POPEk 389     151.857 129.862  80.772  1.00  0.00           C
ATOM   9899  C26 POPEk 389     151.676 128.441  80.212  1.00  0.00           C
ATOM   9902  C27 POPEk 389     152.027 128.382  78.722  1.00  0.00           C
ATOM   9905  C28 POPEk 389     151.887 126.981  78.092  1.00  0.00           C
ATOM   9908  C29 POPEk 389     150.478 126.462  78.142  1.00  0.00           C
ATOM   9910 0C21 POPEk 389     150.098 125.242  77.712  1.00  0.00           C
ATOM   9912 1C21 POPEk 389     150.997 124.232  77.052  1.00  0.00           C
ATOM   9915 2C21 POPEk 389     150.247 123.411  75.982  1.00  0.00           C
ATOM   9918 3C21 POPEk 389     149.717 124.212  74.782  1.00  0.00           C
ATOM   9921 4C21 POPEk 389     150.808 124.621  73.772  1.00  0.00           C
ATOM   9924 5C21 POPEk 389     150.607 124.011  72.372  1.00  0.00           C
ATOM   9927 6C21 POPEk 389     149.357 124.542  71.642  1.00  0.00           C
ATOM   9930 7C21 POPEk 389     148.988 123.712  70.402  1.00  0.00           C
ATOM   9933 8C21 POPEk 389     149.846 123.992  69.162  1.00  0.00           C
ATOM   9937  C33 POPEk 389     155.448 132.651  81.862  1.00  0.00           C
ATOM   9940  C34 POPEk 389     154.987 133.442  80.632  1.00  0.00           C
ATOM   9943  C35 POPEk 389     154.648 132.602  79.382  1.00  0.00           C
ATOM   9946  C36 POPEk 389     155.808 131.722  78.882  1.00  0.00           C
ATOM   9949  C37 POPEk 389     155.587 131.212  77.452  1.00  0.00           C
ATOM   9952  C38 POPEk 389     156.456 129.991  77.112  1.00  0.00           C
ATOM   9955  C39 POPEk 389     156.176 129.392  75.722  1.00  0.00           C
ATOM   9958 0C31 POPEk 389     156.736 130.231  74.572  1.00  0.00           C
ATOM   9961 1C31 POPEk 389     156.508 129.571  73.202  1.00  0.00           C
ATOM   9964 2C31 POPEk 389     157.087 130.382  72.022  1.00  0.00           C
ATOM   9967 3C31 POPEk 389     158.617 130.412  71.962  1.00  0.00           C
ATOM   9970 4C31 POPEk 389     159.228 129.042  71.632  1.00  0.00           C
ATOM   9973 5C31 POPEk 389     160.737 129.102  71.342  1.00  0.00           C
ATOM   9976 6C31 POPEk 389     161.267 127.832  70.672  1.00  0.00           C
ATOM   9980  NH3 POPEl 390      82.457 150.012  51.192  1.00  0.00           N
ATOM   9984  C12 POPEl 390      80.956 149.942  51.042  1.00  0.00           C
ATOM   9987  C11 POPEl 390      80.308 151.302  50.692  1.00  0.00           C
ATOM   9990  P   POPEl 390      81.468 153.002  52.382  1.00  0.00           P
ATOM   9991  O13 POPEl 390      82.268 153.552  51.262  1.00  0.00           O
ATOM   9992  O14 POPEl 390      80.977 153.981  53.362  1.00  0.00           O
ATOM   9993  O11 POPEl 390      82.327 151.881  53.082  1.00  0.00           O
ATOM   9994  O12 POPEl 390      80.238 152.222  51.782  1.00  0.00           O
ATOM   9995  C1  POPEl 390      82.957 152.151  54.342  1.00  0.00           C
ATOM   9998  C2  POPEl 390      82.298 151.312  55.452  1.00  0.00           C
ATOM  10000  O21 POPEl 390      82.257 152.132  56.642  1.00  0.00           O
ATOM  10001  C21 POPEl 390      81.198 151.901  57.402  1.00  0.00           C
ATOM  10002  O22 POPEl 390      80.247 151.202  57.122  1.00  0.00           O
ATOM  10003  C22 POPEl 390      81.356 152.651  58.722  1.00  0.00           C
ATOM  10006  C3  POPEl 390      83.107 150.012  55.732  1.00  0.00           C
ATOM  10009  O31 POPEl 390      82.798 149.461  57.022  1.00  0.00           O
ATOM  10010  C31 POPEl 390      81.947 148.452  57.082  1.00  0.00           C
ATOM  10011  O32 POPEl 390      81.438 147.871  56.142  1.00  0.00           O
ATOM  10012  C32 POPEl 390      81.567 148.282  58.562  1.00  0.00           C
ATOM  10015  C23 POPEl 390      80.587 151.981  59.882  1.00  0.00           C
ATOM  10018  C24 POPEl 390      80.997 152.562  61.242  1.00  0.00           C
ATOM  10021  C25 POPEl 390      82.338 152.011  61.762  1.00  0.00           C
ATOM  10024  C26 POPEl 390      82.967 152.962  62.782  1.00  0.00           C
ATOM  10027  C27 POPEl 390      84.178 152.382  63.522  1.00  0.00           C
ATOM  10030  C28 POPEl 390      84.878 153.472  64.342  1.00  0.00           C
ATOM  10033  C29 POPEl 390      85.887 152.952  65.342  1.00  0.00           C
ATOM  10035 0C21 POPEl 390      86.468 153.712  66.282  1.00  0.00           C
ATOM  10037 1C21 POPEl 390      86.176 155.172  66.512  1.00  0.00           C
ATOM  10040 2C21 POPEl 390      86.738 155.681  67.852  1.00  0.00           C
ATOM  10043 3C21 POPEl 390      86.188 154.931  69.082  1.00  0.00           C
ATOM  10046 4C21 POPEl 390      86.707 155.522  70.402  1.00  0.00           C
ATOM  10049 5C21 POPEl 390      86.268 154.741  71.652  1.00  0.00           C
ATOM  10052 6C21 POPEl 390      86.988 153.401  71.842  1.00  0.00           C
ATOM  10055 7C21 POPEl 390      86.637 152.742  73.192  1.00  0.00           C
ATOM  10058 8C21 POPEl 390      87.557 151.571  73.552  1.00  0.00           C
ATOM  10062  C33 POPEl 390      81.707 146.842  59.102  1.00  0.00           C
ATOM  10065  C34 POPEl 390      81.387 146.791  60.612  1.00  0.00           C
ATOM  10068  C35 POPEl 390      79.887 146.922  60.912  1.00  0.00           C
ATOM  10071  C36 POPEl 390      79.548 147.211  62.382  1.00  0.00           C
ATOM  10074  C37 POPEl 390      80.368 146.401  63.392  1.00  0.00           C
ATOM  10077  C38 POPEl 390      79.926 146.612  64.842  1.00  0.00           C
ATOM  10080  C39 POPEl 390      80.966 146.082  65.842  1.00  0.00           C
ATOM  10083 0C31 POPEl 390      80.467 146.041  67.292  1.00  0.00           C
ATOM  10086 1C31 POPEl 390      81.507 145.401  68.232  1.00  0.00           C
ATOM  10089 2C31 POPEl 390      80.956 145.142  69.642  1.00  0.00           C
ATOM  10092 3C31 POPEl 390      81.548 143.892  70.312  1.00  0.00           C
ATOM  10095 4C31 POPEl 390      82.466 144.172  71.512  1.00  0.00           C
ATOM  10098 5C31 POPEl 390      82.747 142.892  72.322  1.00  0.00           C
ATOM  10101 6C31 POPEl 390      83.567 143.112  73.592  1.00  0.00           C
ATOM  10105  NH3 POPEm 391     129.747   8.002  49.112  1.00  0.00           N
ATOM  10109  C12 POPEm 391     131.206   8.242  48.772  1.00  0.00           C
ATOM  10112  C11 POPEm 391     132.066   6.972  48.912  1.00  0.00           C
ATOM  10115  P   POPEm 391     134.676   6.482  48.712  1.00  0.00           P
ATOM  10116  O13 POPEm 391     134.318   5.472  47.682  1.00  0.00           O
ATOM  10117  O14 POPEm 391     135.887   7.302  48.402  1.00  0.00           O
ATOM  10118  O11 POPEm 391     135.066   5.652  49.992  1.00  0.00           O
ATOM  10119  O12 POPEm 391     133.438   7.372  49.082  1.00  0.00           O
ATOM  10120  C1  POPEm 391     134.198   4.682  50.582  1.00  0.00           C
ATOM  10123  C2  POPEm 391     134.598   4.372  52.052  1.00  0.00           C
ATOM  10125  O21 POPEm 391     133.728   5.152  52.902  1.00  0.00           O
ATOM  10126  C21 POPEm 391     133.298   4.582  54.012  1.00  0.00           C
ATOM  10127  O22 POPEm 391     133.467   3.412  54.342  1.00  0.00           O
ATOM  10128  C22 POPEm 391     132.566   5.622  54.842  1.00  0.00           C
ATOM  10131  C3  POPEm 391     136.088   4.742  52.322  1.00  0.00           C
ATOM  10134  O31 POPEm 391     136.577   4.152  53.542  1.00  0.00           O
ATOM  10135  C31 POPEm 391     137.217   4.952  54.382  1.00  0.00           C
ATOM  10136  O32 POPEm 391     137.437   6.142  54.202  1.00  0.00           O
ATOM  10137  C32 POPEm 391     137.607   4.182  55.642  1.00  0.00           C
ATOM  10140  C23 POPEm 391     132.887   5.442  56.332  1.00  0.00           C
ATOM  10143  C24 POPEm 391     132.206   6.492  57.212  1.00  0.00           C
ATOM  10146  C25 POPEm 391     132.648   6.302  58.652  1.00  0.00           C
ATOM  10149  C26 POPEm 391     131.967   7.232  59.652  1.00  0.00           C
ATOM  10152  C27 POPEm 391     132.236   6.712  61.072  1.00  0.00           C
ATOM  10155  C28 POPEm 391     131.657   7.602  62.172  1.00  0.00           C
ATOM  10158  C29 POPEm 391     131.637   6.842  63.472  1.00  0.00           C
ATOM  10160 0C21 POPEm 391     132.706   6.552  64.232  1.00  0.00           C
ATOM  10162 1C21 POPEm 391     134.148   6.972  63.992  1.00  0.00           C
ATOM  10165 2C21 POPEm 391     134.736   7.742  65.192  1.00  0.00           C
ATOM  10168 3C21 POPEm 391     134.897   6.872  66.452  1.00  0.00           C
ATOM  10171 4C21 POPEm 391     134.897   7.712  67.732  1.00  0.00           C
ATOM  10174 5C21 POPEm 391     134.587   6.902  68.992  1.00  0.00           C
ATOM  10177 6C21 POPEm 391     134.376   7.812  70.192  1.00  0.00           C
ATOM  10180 7C21 POPEm 391     133.947   7.072  71.462  1.00  0.00           C
ATOM  10183 8C21 POPEm 391     133.877   8.002  72.682  1.00  0.00           C
ATOM  10187  C33 POPEm 391     136.617   4.502  56.792  1.00  0.00           C
ATOM  10190  C34 POPEm 391     137.036   3.862  58.122  1.00  0.00           C
ATOM  10193  C35 POPEm 391     136.096   4.212  59.292  1.00  0.00           C
ATOM  10196  C36 POPEm 391     136.698   3.752  60.632  1.00  0.00           C
ATOM  10199  C37 POPEm 391     135.728   3.732  61.812  1.00  0.00           C
ATOM  10202  C38 POPEm 391     136.467   3.432  63.122  1.00  0.00           C
ATOM  10205  C39 POPEm 391     135.536   3.092  64.292  1.00  0.00           C
ATOM  10208 0C31 POPEm 391     136.286   2.772  65.602  1.00  0.00           C
ATOM  10211 1C31 POPEm 391     135.338   2.359  66.732  1.00  0.00           C
ATOM  10214 2C31 POPEm 391     136.047   2.159  68.082  1.00  0.00           C
ATOM  10217 3C31 POPEm 391     135.087   1.759  69.222  1.00  0.00           C
ATOM  10220 4C31 POPEm 391     135.786   1.619  70.582  1.00  0.00           C
ATOM  10223 5C31 POPEm 391     134.807   1.289  71.722  1.00  0.00           C
ATOM  10226 6C31 POPEm 391     135.478   1.059  73.092  1.00  0.00           C
ATOM  10230  NH3 POPEn 392     103.658  73.192  55.122  1.00  0.00           N
ATOM  10234  C12 POPEn 392     102.308  72.642  55.532  1.00  0.00           C
ATOM  10237  C11 POPEn 392     101.536  71.871  54.432  1.00  0.00           C
ATOM  10240  P   POPEn 392      99.577  70.992  56.102  1.00  0.00           P
ATOM  10241  O13 POPEn 392      99.846  69.871  57.012  1.00  0.00           O
ATOM  10242  O14 POPEn 392      98.217  70.972  55.512  1.00  0.00           O
ATOM  10243  O11 POPEn 392      99.857  72.371  56.832  1.00  0.00           O
ATOM  10244  O12 POPEn 392     100.676  70.871  54.972  1.00  0.00           O
ATOM  10245  C1  POPEn 392      99.727  72.462  58.242  1.00  0.00           C
ATOM  10248  C2  POPEn 392     101.048  72.022  58.932  1.00  0.00           C
ATOM  10250  O21 POPEn 392     100.807  71.482  60.222  1.00  0.00           O
ATOM  10251  C21 POPEn 392     100.277  72.242  61.132  1.00  0.00           C
ATOM  10252  O22 POPEn 392     100.088  73.452  61.072  1.00  0.00           O
ATOM  10253  C22 POPEn 392     100.008  71.352  62.332  1.00  0.00           C
ATOM  10256  C3  POPEn 392     102.148  73.112  58.912  1.00  0.00           C
ATOM  10259  O31 POPEn 392     103.418  72.441  59.002  1.00  0.00           O
ATOM  10260  C31 POPEn 392     104.347  72.972  59.772  1.00  0.00           C
ATOM  10261  O32 POPEn 392     104.297  74.112  60.252  1.00  0.00           O
ATOM  10262  C32 POPEn 392     105.467  71.952  60.022  1.00  0.00           C
ATOM  10265  C23 POPEn 392     101.318  70.801  62.942  1.00  0.00           C
ATOM  10268  C24 POPEn 392     101.048  69.642  63.892  1.00  0.00           C
ATOM  10271  C25 POPEn 392     102.238  69.301  64.802  1.00  0.00           C
ATOM  10274  C26 POPEn 392     101.857  69.332  66.292  1.00  0.00           C
ATOM  10277  C27 POPEn 392     102.827  68.522  67.162  1.00  0.00           C
ATOM  10280  C28 POPEn 392     102.518  68.712  68.662  1.00  0.00           C
ATOM  10283  C29 POPEn 392     103.007  67.612  69.592  1.00  0.00           C
ATOM  10285 0C21 POPEn 392     104.207  67.022  69.602  1.00  0.00           C
ATOM  10287 1C21 POPEn 392     105.387  67.362  68.722  1.00  0.00           C
ATOM  10290 2C21 POPEn 392     106.707  66.742  69.212  1.00  0.00           C
ATOM  10293 3C21 POPEn 392     107.308  67.422  70.452  1.00  0.00           C
ATOM  10296 4C21 POPEn 392     108.658  66.791  70.822  1.00  0.00           C
ATOM  10299 5C21 POPEn 392     109.228  67.282  72.152  1.00  0.00           C
ATOM  10302 6C21 POPEn 392     110.607  66.682  72.422  1.00  0.00           C
ATOM  10305 7C21 POPEn 392     111.137  66.992  73.822  1.00  0.00           C
ATOM  10308 8C21 POPEn 392     112.627  66.702  73.972  1.00  0.00           C
ATOM  10312  C33 POPEn 392     105.118  70.512  59.552  1.00  0.00           C
ATOM  10315  C34 POPEn 392     106.077  69.392  60.022  1.00  0.00           C
ATOM  10318  C35 POPEn 392     106.107  69.312  61.542  1.00  0.00           C
ATOM  10321  C36 POPEn 392     106.818  68.152  62.242  1.00  0.00           C
ATOM  10324  C37 POPEn 392     106.757  68.422  63.762  1.00  0.00           C
ATOM  10327  C38 POPEn 392     107.668  67.532  64.622  1.00  0.00           C
ATOM  10330  C39 POPEn 392     107.998  68.142  65.992  1.00  0.00           C
ATOM  10333 0C31 POPEn 392     108.887  69.402  65.912  1.00  0.00           C
ATOM  10336 1C31 POPEn 392     109.268  69.972  67.292  1.00  0.00           C
ATOM  10339 2C31 POPEn 392     110.787  69.992  67.542  1.00  0.00           C
ATOM  10342 3C31 POPEn 392     111.368  68.592  67.742  1.00  0.00           C
ATOM  10345 4C31 POPEn 392     112.878  68.602  68.012  1.00  0.00           C
ATOM  10348 5C31 POPEn 392     113.398  67.212  68.422  1.00  0.00           C
ATOM  10351 6C31 POPEn 392     114.827  67.231  68.962  1.00  0.00           C
ATOM  10355  NH3 POPEo 393      94.598  45.192  52.662  1.00  0.00           N
ATOM  10359  C12 POPEo 393      95.887  45.892  52.392  1.00  0.00           C
ATOM  10362  C11 POPEo 393      96.707  45.972  53.662  1.00  0.00           C
ATOM  10365  P   POPEo 393      99.286  45.962  53.182  1.00  0.00           P
ATOM  10366  O13 POPEo 393      99.238  44.662  53.872  1.00  0.00           O
ATOM  10367  O14 POPEo 393      99.706  45.972  51.772  1.00  0.00           O
ATOM  10368  O11 POPEo 393     100.298  46.871  53.952  1.00  0.00           O
ATOM  10369  O12 POPEo 393      97.897  46.702  53.392  1.00  0.00           O
ATOM  10370  C1  POPEo 393      99.917  47.452  55.202  1.00  0.00           C
ATOM  10373  C2  POPEo 393     100.837  46.952  56.312  1.00  0.00           C
ATOM  10375  O21 POPEo 393     100.568  47.672  57.522  1.00  0.00           O
ATOM  10376  C21 POPEo 393      99.397  47.391  58.052  1.00  0.00           C
ATOM  10377  O22 POPEo 393      98.678  46.442  57.772  1.00  0.00           O
ATOM  10378  C22 POPEo 393      99.107  48.462  59.092  1.00  0.00           C
ATOM  10381  C3  POPEo 393     102.317  47.162  55.912  1.00  0.00           C
ATOM  10384  O31 POPEo 393     103.217  46.782  56.962  1.00  0.00           O
ATOM  10385  C31 POPEo 393     103.716  47.772  57.702  1.00  0.00           C
ATOM  10386  O32 POPEo 393     103.607  48.962  57.482  1.00  0.00           O
ATOM  10387  C32 POPEo 393     104.458  47.092  58.852  1.00  0.00           C
ATOM  10390  C23 POPEo 393      97.728  48.312  59.762  1.00  0.00           C
ATOM  10393  C24 POPEo 393      97.397  49.562  60.592  1.00  0.00           C
ATOM  10396  C25 POPEo 393      96.588  49.272  61.862  1.00  0.00           C
ATOM  10399  C26 POPEo 393      95.197  48.672  61.622  1.00  0.00           C
ATOM  10402  C27 POPEo 393      94.368  48.702  62.912  1.00  0.00           C
ATOM  10405  C28 POPEo 393      92.978  48.051  62.792  1.00  0.00           C
ATOM  10408  C29 POPEo 393      92.988  46.562  63.022  1.00  0.00           C
ATOM  10410 0C21 POPEo 393      92.227  45.882  63.892  1.00  0.00           C
ATOM  10412 1C21 POPEo 393      91.147  46.432  64.792  1.00  0.00           C
ATOM  10415 2C21 POPEo 393      91.527  46.442  66.292  1.00  0.00           C
ATOM  10418 3C21 POPEo 393      91.488  45.052  66.952  1.00  0.00           C
ATOM  10421 4C21 POPEo 393      92.868  44.502  67.352  1.00  0.00           C
ATOM  10424 5C21 POPEo 393      93.588  45.282  68.462  1.00  0.00           C
ATOM  10427 6C21 POPEo 393      92.728  45.602  69.692  1.00  0.00           C
ATOM  10430 7C21 POPEo 393      93.548  46.141  70.862  1.00  0.00           C
ATOM  10433 8C21 POPEo 393      92.688  46.702  72.012  1.00  0.00           C
ATOM  10437  C33 POPEo 393     105.098  48.072  59.862  1.00  0.00           C
ATOM  10440  C34 POPEo 393     104.017  48.822  60.632  1.00  0.00           C
ATOM  10443  C35 POPEo 393     104.467  49.292  62.012  1.00  0.00           C
ATOM  10446  C36 POPEo 393     103.418  50.232  62.612  1.00  0.00           C
ATOM  10449  C37 POPEo 393     103.368  50.232  64.142  1.00  0.00           C
ATOM  10452  C38 POPEo 393     102.206  51.102  64.642  1.00  0.00           C
ATOM  10455  C39 POPEo 393     101.857  50.882  66.112  1.00  0.00           C
ATOM  10458 0C31 POPEo 393     102.907  51.411  67.092  1.00  0.00           C
ATOM  10461 1C31 POPEo 393     102.466  51.182  68.552  1.00  0.00           C
ATOM  10464 2C31 POPEo 393     103.307  51.952  69.572  1.00  0.00           C
ATOM  10467 3C31 POPEo 393     102.557  53.142  70.202  1.00  0.00           C
ATOM  10470 4C31 POPEo 393     102.387  54.332  69.262  1.00  0.00           C
ATOM  10473 5C31 POPEo 393     101.777  55.551  69.962  1.00  0.00           C
ATOM  10476 6C31 POPEo 393     101.717  56.792  69.062  1.00  0.00           C
ATOM  10480  NH3 POPEp 394     150.948  46.972  93.932  1.00  0.00           N
ATOM  10484  C12 POPEp 394     149.626  46.762  93.212  1.00  0.00           C
ATOM  10487  C11 POPEp 394     148.517  46.162  94.102  1.00  0.00           C
ATOM  10490  P   POPEp 394     145.867  46.081  93.912  1.00  0.00           P
ATOM  10491  O13 POPEp 394     145.367  44.882  94.622  1.00  0.00           O
ATOM  10492  O14 POPEp 394     145.766  47.342  94.682  1.00  0.00           O
ATOM  10493  O11 POPEp 394     144.947  46.242  92.632  1.00  0.00           O
ATOM  10494  O12 POPEp 394     147.327  45.892  93.322  1.00  0.00           O
ATOM  10495  C1  POPEp 394     145.536  46.852  91.482  1.00  0.00           C
ATOM  10498  C2  POPEp 394     144.456  47.492  90.602  1.00  0.00           C
ATOM  10500  O21 POPEp 394     145.036  47.712  89.302  1.00  0.00           O
ATOM  10501  C21 POPEp 394     145.448  48.872  88.862  1.00  0.00           C
ATOM  10502  O22 POPEp 394     145.378  49.952  89.402  1.00  0.00           O
ATOM  10503  C22 POPEp 394     146.107  48.632  87.502  1.00  0.00           C
ATOM  10506  C3  POPEp 394     143.747  48.702  91.312  1.00  0.00           C
ATOM  10509  O31 POPEp 394     142.717  49.242  90.462  1.00  0.00           O
ATOM  10510  C31 POPEp 394     142.176  50.352  90.942  1.00  0.00           C
ATOM  10511  O32 POPEp 394     142.267  50.752  92.092  1.00  0.00           O
ATOM  10512  C32 POPEp 394     141.447  51.071  89.832  1.00  0.00           C
ATOM  10515  C23 POPEp 394     146.456  49.932  86.752  1.00  0.00           C
ATOM  10518  C24 POPEp 394     146.947  49.612  85.342  1.00  0.00           C
ATOM  10521  C25 POPEp 394     147.437  50.832  84.552  1.00  0.00           C
ATOM  10524  C26 POPEp 394     147.926  50.392  83.162  1.00  0.00           C
ATOM  10527  C27 POPEp 394     148.706  51.492  82.422  1.00  0.00           C
ATOM  10530  C28 POPEp 394     149.637  50.941  81.322  1.00  0.00           C
ATOM  10533  C29 POPEp 394     150.786  50.182  81.942  1.00  0.00           C
ATOM  10535 0C21 POPEp 394     151.777  49.592  81.272  1.00  0.00           C
ATOM  10537 1C21 POPEp 394     151.926  49.612  79.772  1.00  0.00           C
ATOM  10540 2C21 POPEp 394     153.176  50.392  79.352  1.00  0.00           C
ATOM  10543 3C21 POPEp 394     153.258  50.621  77.842  1.00  0.00           C
ATOM  10546 4C21 POPEp 394     152.467  51.862  77.412  1.00  0.00           C
ATOM  10549 5C21 POPEp 394     152.297  51.992  75.892  1.00  0.00           C
ATOM  10552 6C21 POPEp 394     153.607  51.942  75.092  1.00  0.00           C
ATOM  10555 7C21 POPEp 394     153.357  52.082  73.592  1.00  0.00           C
ATOM  10558 8C21 POPEp 394     154.637  52.042  72.762  1.00  0.00           C
ATOM  10562  C33 POPEp 394     142.456  51.682  88.842  1.00  0.00           C
ATOM  10565  C34 POPEp 394     141.818  52.502  87.722  1.00  0.00           C
ATOM  10568  C35 POPEp 394     140.808  51.731  86.852  1.00  0.00           C
ATOM  10571  C36 POPEp 394     141.307  50.342  86.412  1.00  0.00           C
ATOM  10574  C37 POPEp 394     140.577  49.752  85.192  1.00  0.00           C
ATOM  10577  C38 POPEp 394     140.857  50.472  83.872  1.00  0.00           C
ATOM  10580  C39 POPEp 394     142.217  50.122  83.272  1.00  0.00           C
ATOM  10583 0C31 POPEp 394     142.536  50.912  81.992  1.00  0.00           C
ATOM  10586 1C31 POPEp 394     144.008  50.782  81.602  1.00  0.00           C
ATOM  10589 2C31 POPEp 394     144.318  51.342  80.212  1.00  0.00           C
ATOM  10592 3C31 POPEp 394     145.816  51.332  79.912  1.00  0.00           C
ATOM  10595 4C31 POPEp 394     146.158  51.782  78.492  1.00  0.00           C
ATOM  10598 5C31 POPEp 394     147.668  51.712  78.202  1.00  0.00           C
ATOM  10601 6C31 POPEp 394     147.986  51.992  76.732  1.00  0.00           C
ATOM  10605  NH3 POPEq 395       3.274  33.212  90.942  1.00  0.00           N
ATOM  10609  C12 POPEq 395       4.064  32.442  91.982  1.00  0.00           C
ATOM  10612  C11 POPEq 395       5.484  32.972  92.152  1.00  0.00           C
ATOM  10615  P   POPEq 395       7.685  31.892  93.162  1.00  0.00           P
ATOM  10616  O13 POPEq 395       8.295  33.232  93.252  1.00  0.00           O
ATOM  10617  O14 POPEq 395       7.944  30.932  94.252  1.00  0.00           O
ATOM  10618  O11 POPEq 395       8.124  31.172  91.822  1.00  0.00           O
ATOM  10619  O12 POPEq 395       6.144  32.062  93.012  1.00  0.00           O
ATOM  10620  C1  POPEq 395       8.515  31.892  90.652  1.00  0.00           C
ATOM  10623  C2  POPEq 395       8.274  31.052  89.372  1.00  0.00           C
ATOM  10625  O21 POPEq 395       8.214  31.952  88.252  1.00  0.00           O
ATOM  10626  C21 POPEq 395       8.785  31.482  87.142  1.00  0.00           C
ATOM  10627  O22 POPEq 395       9.658  30.632  87.112  1.00  0.00           O
ATOM  10628  C22 POPEq 395       8.115  32.112  85.922  1.00  0.00           C
ATOM  10631  C3  POPEq 395       6.915  30.322  89.452  1.00  0.00           C
ATOM  10634  O31 POPEq 395       6.604  29.622  88.222  1.00  0.00           O
ATOM  10635  C31 POPEq 395       5.455  29.922  87.642  1.00  0.00           C
ATOM  10636  O32 POPEq 395       4.715  30.832  87.962  1.00  0.00           O
ATOM  10637  C32 POPEq 395       5.214  28.932  86.492  1.00  0.00           C
ATOM  10640  C23 POPEq 395       8.715  31.572  84.602  1.00  0.00           C
ATOM  10643  C24 POPEq 395       7.804  31.772  83.372  1.00  0.00           C
ATOM  10646  C25 POPEq 395       7.944  33.122  82.642  1.00  0.00           C
ATOM  10649  C26 POPEq 395       7.934  32.972  81.102  1.00  0.00           C
ATOM  10652  C27 POPEq 395       8.935  33.882  80.362  1.00  0.00           C
ATOM  10655  C28 POPEq 395       8.334  35.162  79.762  1.00  0.00           C
ATOM  10658  C29 POPEq 395       7.495  34.892  78.542  1.00  0.00           C
ATOM  10660 0C21 POPEq 395       7.885  35.022  77.262  1.00  0.00           C
ATOM  10662 1C21 POPEq 395       9.244  35.442  76.742  1.00  0.00           C
ATOM  10665 2C21 POPEq 395       9.907  34.402  75.822  1.00  0.00           C
ATOM  10668 3C21 POPEq 395       9.164  34.172  74.492  1.00  0.00           C
ATOM  10671 4C21 POPEq 395       9.738  33.002  73.662  1.00  0.00           C
ATOM  10674 5C21 POPEq 395      11.147  33.242  73.122  1.00  0.00           C
ATOM  10677 6C21 POPEq 395      11.658  32.062  72.292  1.00  0.00           C
ATOM  10680 7C21 POPEq 395      13.087  32.252  71.782  1.00  0.00           C
ATOM  10683 8C21 POPEq 395      13.538  31.152  70.822  1.00  0.00           C
ATOM  10687  C33 POPEq 395       4.324  29.462  85.352  1.00  0.00           C
ATOM  10690  C34 POPEq 395       4.955  29.322  83.962  1.00  0.00           C
ATOM  10693  C35 POPEq 395       4.285  30.292  82.982  1.00  0.00           C
ATOM  10696  C36 POPEq 395       4.864  30.292  81.572  1.00  0.00           C
ATOM  10699  C37 POPEq 395       4.244  31.442  80.762  1.00  0.00           C
ATOM  10702  C38 POPEq 395       4.705  31.492  79.302  1.00  0.00           C
ATOM  10705  C39 POPEq 395       3.795  32.412  78.472  1.00  0.00           C
ATOM  10708 0C31 POPEq 395       4.345  32.712  77.072  1.00  0.00           C
ATOM  10711 1C31 POPEq 395       3.274  33.362  76.182  1.00  0.00           C
ATOM  10714 2C31 POPEq 395       3.735  33.602  74.742  1.00  0.00           C
ATOM  10717 3C31 POPEq 395       4.635  34.842  74.592  1.00  0.00           C
ATOM  10720 4C31 POPEq 395       4.675  35.372  73.162  1.00  0.00           C
ATOM  10723 5C31 POPEq 395       5.195  36.821  73.082  1.00  0.00           C
ATOM  10726 6C31 POPEq 395       4.975  37.472  71.722  1.00  0.00           C
ATOM  10730  NH3 POPEr 396      20.428   6.882  48.842  1.00  0.00           N
ATOM  10734  C12 POPEr 396      21.078   7.962  48.042  1.00  0.00           C
ATOM  10737  C11 POPEr 396      20.988   9.312  48.782  1.00  0.00           C
ATOM  10740  P   POPEr 396      23.348  10.232  48.202  1.00  0.00           P
ATOM  10741  O13 POPEr 396      23.858   9.332  47.132  1.00  0.00           O
ATOM  10742  O14 POPEr 396      23.927  11.592  48.292  1.00  0.00           O
ATOM  10743  O11 POPEr 396      23.578   9.482  49.572  1.00  0.00           O
ATOM  10744  O12 POPEr 396      21.757  10.312  48.112  1.00  0.00           O
ATOM  10745  C1  POPEr 396      24.808   9.652  50.292  1.00  0.00           C
ATOM  10748  C2  POPEr 396      24.557   9.362  51.792  1.00  0.00           C
ATOM  10750  O21 POPEr 396      25.308  10.292  52.592  1.00  0.00           O
ATOM  10751  C21 POPEr 396      24.628  11.282  53.142  1.00  0.00           C
ATOM  10752  O22 POPEr 396      23.478  11.602  52.912  1.00  0.00           O
ATOM  10753  C22 POPEr 396      25.538  11.952  54.172  1.00  0.00           C
ATOM  10756  C3  POPEr 396      25.017   7.932  52.182  1.00  0.00           C
ATOM  10759  O31 POPEr 396      24.948   7.752  53.612  1.00  0.00           O
ATOM  10760  C31 POPEr 396      25.108   6.512  54.052  1.00  0.00           C
ATOM  10761  O32 POPEr 396      25.138   5.512  53.342  1.00  0.00           O
ATOM  10762  C32 POPEr 396      25.328   6.532  55.582  1.00  0.00           C
ATOM  10765  C23 POPEr 396      25.168  11.622  55.632  1.00  0.00           C
ATOM  10768  C24 POPEr 396      23.728  12.002  56.022  1.00  0.00           C
ATOM  10771  C25 POPEr 396      23.408  11.852  57.522  1.00  0.00           C
ATOM  10774  C26 POPEr 396      24.178  12.832  58.412  1.00  0.00           C
ATOM  10777  C27 POPEr 396      23.938  12.672  59.922  1.00  0.00           C
ATOM  10780  C28 POPEr 396      22.918  13.652  60.522  1.00  0.00           C
ATOM  10783  C29 POPEr 396      21.478  13.252  60.282  1.00  0.00           C
ATOM  10785 0C21 POPEr 396      20.418  13.722  60.952  1.00  0.00           C
ATOM  10787 1C21 POPEr 396      20.418  14.772  62.042  1.00  0.00           C
ATOM  10790 2C21 POPEr 396      19.868  16.142  61.572  1.00  0.00           C
ATOM  10793 3C21 POPEr 396      18.548  16.042  60.802  1.00  0.00           C
ATOM  10796 4C21 POPEr 396      17.928  17.402  60.432  1.00  0.00           C
ATOM  10799 5C21 POPEr 396      16.678  17.202  59.572  1.00  0.00           C
ATOM  10802 6C21 POPEr 396      15.998  18.502  59.142  1.00  0.00           C
ATOM  10805 7C21 POPEr 396      14.628  18.222  58.492  1.00  0.00           C
ATOM  10808 8C21 POPEr 396      13.928  19.482  57.982  1.00  0.00           C
ATOM  10812  C33 POPEr 396      24.728   7.742  56.372  1.00  0.00           C
ATOM  10815  C34 POPEr 396      25.688   8.342  57.432  1.00  0.00           C
ATOM  10818  C35 POPEr 396      25.737   7.582  58.772  1.00  0.00           C
ATOM  10821  C36 POPEr 396      24.808   8.212  59.822  1.00  0.00           C
ATOM  10824  C37 POPEr 396      24.917   7.532  61.192  1.00  0.00           C
ATOM  10827  C38 POPEr 396      23.568   7.392  61.912  1.00  0.00           C
ATOM  10830  C39 POPEr 396      22.958   8.722  62.382  1.00  0.00           C
ATOM  10833 0C31 POPEr 396      23.748   9.392  63.512  1.00  0.00           C
ATOM  10836 1C31 POPEr 396      22.958  10.562  64.112  1.00  0.00           C
ATOM  10839 2C31 POPEr 396      23.597  11.152  65.372  1.00  0.00           C
ATOM  10842 3C31 POPEr 396      22.928  12.462  65.822  1.00  0.00           C
ATOM  10845 4C31 POPEr 396      21.408  12.402  65.992  1.00  0.00           C
ATOM  10848 5C31 POPEr 396      20.848  13.722  66.522  1.00  0.00           C
ATOM  10851 6C31 POPEr 396      19.338  13.682  66.772  1.00  0.00           C
ATOM  10855  NH3 POPEs 397     152.887 155.812  47.992  1.00  0.00           N
ATOM  10859  C12 POPEs 397     152.618 154.942  46.812  1.00  0.00           C
ATOM  10862  C11 POPEs 397     151.277 154.202  46.992  1.00  0.00           C
ATOM  10865  P   POPEs 397     151.777 151.802  47.732  1.00  0.00           P
ATOM  10866  O13 POPEs 397     150.887 151.342  46.652  1.00  0.00           O
ATOM  10867  O14 POPEs 397     153.237 151.852  47.532  1.00  0.00           O
ATOM  10868  O11 POPEs 397     151.398 151.022  49.052  1.00  0.00           O
ATOM  10869  O12 POPEs 397     151.316 153.271  48.092  1.00  0.00           O
ATOM  10870  C1  POPEs 397     152.217 151.342  50.192  1.00  0.00           C
ATOM  10873  C2  POPEs 397     151.846 150.481  51.422  1.00  0.00           C
ATOM  10875  O21 POPEs 397     152.456 150.952  52.642  1.00  0.00           O
ATOM  10876  C21 POPEs 397     153.706 151.362  52.722  1.00  0.00           C
ATOM  10877  O22 POPEs 397     154.536 151.431  51.832  1.00  0.00           O
ATOM  10878  C22 POPEs 397     153.997 151.752  54.172  1.00  0.00           C
ATOM  10881  C3  POPEs 397     152.107 148.961  51.192  1.00  0.00           C
ATOM  10884  O31 POPEs 397     151.167 148.172  51.942  1.00  0.00           O
ATOM  10885  C31 POPEs 397     151.667 147.261  52.782  1.00  0.00           C
ATOM  10886  O32 POPEs 397     152.838 147.092  53.032  1.00  0.00           O
ATOM  10887  C32 POPEs 397     150.507 146.542  53.492  1.00  0.00           C
ATOM  10890  C23 POPEs 397     153.706 150.612  55.172  1.00  0.00           C
ATOM  10893  C24 POPEs 397     152.548 151.002  56.092  1.00  0.00           C
ATOM  10896  C25 POPEs 397     151.876 149.802  56.752  1.00  0.00           C
ATOM  10899  C26 POPEs 397     152.277 149.602  58.212  1.00  0.00           C
ATOM  10902  C27 POPEs 397     151.657 148.321  58.772  1.00  0.00           C
ATOM  10905  C28 POPEs 397     152.487 147.702  59.902  1.00  0.00           C
ATOM  10908  C29 POPEs 397     151.987 146.321  60.242  1.00  0.00           C
ATOM  10910 0C21 POPEs 397     151.918 145.782  61.472  1.00  0.00           C
ATOM  10912 1C21 POPEs 397     152.387 146.401  62.762  1.00  0.00           C
ATOM  10915 2C21 POPEs 397     153.286 145.431  63.562  1.00  0.00           C
ATOM  10918 3C21 POPEs 397     152.536 144.241  64.172  1.00  0.00           C
ATOM  10921 4C21 POPEs 397     153.387 143.461  65.192  1.00  0.00           C
ATOM  10924 5C21 POPEs 397     154.626 142.792  64.582  1.00  0.00           C
ATOM  10927 6C21 POPEs 397     155.547 142.161  65.642  1.00  0.00           C
ATOM  10930 7C21 POPEs 397     156.846 141.621  65.032  1.00  0.00           C
ATOM  10933 8C21 POPEs 397     157.827 141.041  66.052  1.00  0.00           C
ATOM  10937  C33 POPEs 397     150.676 145.002  53.552  1.00  0.00           C
ATOM  10940  C34 POPEs 397     151.077 144.461  54.932  1.00  0.00           C
ATOM  10943  C35 POPEs 397     152.587 144.521  55.222  1.00  0.00           C
ATOM  10946  C36 POPEs 397     152.907 143.972  56.622  1.00  0.00           C
ATOM  10949  C37 POPEs 397     154.408 143.912  56.922  1.00  0.00           C
ATOM  10952  C38 POPEs 397     154.667 143.352  58.322  1.00  0.00           C
ATOM  10955  C39 POPEs 397     156.167 143.162  58.622  1.00  0.00           C
ATOM  10958 0C31 POPEs 397     156.377 142.472  59.972  1.00  0.00           C
ATOM  10961 1C31 POPEs 397     157.816 142.002  60.222  1.00  0.00           C
ATOM  10964 2C31 POPEs 397     157.938 141.202  61.522  1.00  0.00           C
ATOM  10967 3C31 POPEs 397     159.368 140.832  61.932  1.00  0.00           C
ATOM  10970 4C31 POPEs 397     160.077 139.901  60.952  1.00  0.00           C
ATOM  10973 5C31 POPEs 397     161.417 139.392  61.502  1.00  0.00           C
ATOM  10976 6C31 POPEs 397     162.147 138.461  60.542  1.00  0.00           C
ATOM  10980  NH3 POPEt 398      84.267 160.892  96.642  1.00  0.00           N
ATOM  10984  C12 POPEt 398      84.628 159.442  96.502  1.00  0.00           C
ATOM  10987  C11 POPEt 398      83.647 158.592  97.302  1.00  0.00           C
ATOM  10990  P   POPEt 398      82.988 156.132  97.632  1.00  0.00           P
ATOM  10991  O13 POPEt 398      83.548 155.121  98.552  1.00  0.00           O
ATOM  10992  O14 POPEt 398      81.697 156.752  98.002  1.00  0.00           O
ATOM  10993  O11 POPEt 398      82.777 155.401  96.262  1.00  0.00           O
ATOM  10994  O12 POPEt 398      84.057 157.231  97.282  1.00  0.00           O
ATOM  10995  C1  POPEt 398      83.856 155.172  95.362  1.00  0.00           C
ATOM  10998  C2  POPEt 398      83.357 155.362  93.922  1.00  0.00           C
ATOM  11000  O21 POPEt 398      84.426 155.672  93.022  1.00  0.00           O
ATOM  11001  C21 POPEt 398      85.188 154.651  92.712  1.00  0.00           C
ATOM  11002  O22 POPEt 398      85.237 153.582  93.292  1.00  0.00           O
ATOM  11003  C22 POPEt 398      85.938 154.991  91.412  1.00  0.00           C
ATOM  11006  C3  POPEt 398      82.317 156.502  93.812  1.00  0.00           C
ATOM  11009  O31 POPEt 398      81.557 156.412  92.592  1.00  0.00           O
ATOM  11010  C31 POPEt 398      81.848 157.291  91.652  1.00  0.00           C
ATOM  11011  O32 POPEt 398      82.827 158.022  91.612  1.00  0.00           O
ATOM  11012  C32 POPEt 398      80.768 157.202  90.572  1.00  0.00           C
ATOM  11015  C23 POPEt 398      86.018 153.762  90.472  1.00  0.00           C
ATOM  11018  C24 POPEt 398      85.728 154.062  89.002  1.00  0.00           C
ATOM  11021  C25 POPEt 398      86.767 154.981  88.372  1.00  0.00           C
ATOM  11024  C26 POPEt 398      86.757 154.912  86.832  1.00  0.00           C
ATOM  11027  C27 POPEt 398      86.598 156.291  86.172  1.00  0.00           C
ATOM  11030  C28 POPEt 398      86.277 156.181  84.672  1.00  0.00           C
ATOM  11033  C29 POPEt 398      87.508 156.052  83.812  1.00  0.00           C
ATOM  11035 0C21 POPEt 398      87.557 156.392  82.512  1.00  0.00           C
ATOM  11037 1C21 POPEt 398      86.408 156.881  81.662  1.00  0.00           C
ATOM  11040 2C21 POPEt 398      86.368 156.082  80.342  1.00  0.00           C
ATOM  11043 3C21 POPEt 398      85.988 154.602  80.532  1.00  0.00           C
ATOM  11046 4C21 POPEt 398      86.517 153.681  79.422  1.00  0.00           C
ATOM  11049 5C21 POPEt 398      88.027 153.392  79.532  1.00  0.00           C
ATOM  11052 6C21 POPEt 398      88.497 152.291  78.552  1.00  0.00           C
ATOM  11055 7C21 POPEt 398      90.018 152.192  78.462  1.00  0.00           C
ATOM  11058 8C21 POPEt 398      90.507 150.991  77.652  1.00  0.00           C
ATOM  11062  C33 POPEt 398      81.307 157.422  89.142  1.00  0.00           C
ATOM  11065  C34 POPEt 398      82.426 156.442  88.772  1.00  0.00           C
ATOM  11068  C35 POPEt 398      83.077 156.722  87.402  1.00  0.00           C
ATOM  11071  C36 POPEt 398      82.076 156.722  86.242  1.00  0.00           C
ATOM  11074  C37 POPEt 398      82.767 156.912  84.892  1.00  0.00           C
ATOM  11077  C38 POPEt 398      81.767 156.912  83.732  1.00  0.00           C
ATOM  11080  C39 POPEt 398      82.417 157.042  82.362  1.00  0.00           C
ATOM  11083 0C31 POPEt 398      81.398 156.831  81.242  1.00  0.00           C
ATOM  11086 1C31 POPEt 398      82.048 156.802  79.862  1.00  0.00           C
ATOM  11089 2C31 POPEt 398      81.067 156.362  78.762  1.00  0.00           C
ATOM  11092 3C31 POPEt 398      81.627 156.481  77.342  1.00  0.00           C
ATOM  11095 4C31 POPEt 398      82.998 155.802  77.172  1.00  0.00           C
ATOM  11098 5C31 POPEt 398      83.507 155.792  75.732  1.00  0.00           C
ATOM  11101 6C31 POPEt 398      84.978 155.351  75.632  1.00  0.00           C
ATOM  11105  NH3 POPEu 399      18.488  44.152  55.642  1.00  0.00           N
ATOM  11109  C12 POPEu 399      17.578  45.302  55.352  1.00  0.00           C
ATOM  11112  C11 POPEu 399      17.348  45.522  53.842  1.00  0.00           C
ATOM  11115  P   POPEu 399      15.328  47.191  53.902  1.00  0.00           P
ATOM  11116  O13 POPEu 399      14.518  47.102  52.672  1.00  0.00           O
ATOM  11117  O14 POPEu 399      14.818  46.382  55.022  1.00  0.00           O
ATOM  11118  O11 POPEu 399      15.388  48.672  54.402  1.00  0.00           O
ATOM  11119  O12 POPEu 399      16.828  46.822  53.592  1.00  0.00           O
ATOM  11120  C1  POPEu 399      16.318  49.672  53.992  1.00  0.00           C
ATOM  11123  C2  POPEu 399      17.538  49.812  54.952  1.00  0.00           C
ATOM  11125  O21 POPEu 399      17.048  49.891  56.302  1.00  0.00           O
ATOM  11126  C21 POPEu 399      17.688  49.172  57.192  1.00  0.00           C
ATOM  11127  O22 POPEu 399      18.618  48.412  56.972  1.00  0.00           O
ATOM  11128  C22 POPEu 399      17.068  49.392  58.562  1.00  0.00           C
ATOM  11131  C3  POPEu 399      18.358  51.092  54.632  1.00  0.00           C
ATOM  11134  O31 POPEu 399      19.608  51.162  55.372  1.00  0.00           O
ATOM  11135  C31 POPEu 399      19.628  51.972  56.432  1.00  0.00           C
ATOM  11136  O32 POPEu 399      18.668  52.552  56.912  1.00  0.00           O
ATOM  11137  C32 POPEu 399      21.037  52.012  57.022  1.00  0.00           C
ATOM  11140  C23 POPEu 399      17.368  48.202  59.502  1.00  0.00           C
ATOM  11143  C24 POPEu 399      17.008  48.492  60.962  1.00  0.00           C
ATOM  11146  C25 POPEu 399      15.498  48.482  61.252  1.00  0.00           C
ATOM  11149  C26 POPEu 399      15.208  48.942  62.692  1.00  0.00           C
ATOM  11152  C27 POPEu 399      14.178  48.072  63.422  1.00  0.00           C
ATOM  11155  C28 POPEu 399      13.988  48.432  64.912  1.00  0.00           C
ATOM  11158  C29 POPEu 399      15.218  48.182  65.752  1.00  0.00           C
ATOM  11160 0C21 POPEu 399      15.268  48.092  67.092  1.00  0.00           C
ATOM  11162 1C21 POPEu 399      14.078  48.231  68.022  1.00  0.00           C
ATOM  11165 2C21 POPEu 399      14.348  47.692  69.442  1.00  0.00           C
ATOM  11168 3C21 POPEu 399      13.158  47.972  70.372  1.00  0.00           C
ATOM  11171 4C21 POPEu 399      13.268  47.382  71.792  1.00  0.00           C
ATOM  11174 5C21 POPEu 399      14.318  48.072  72.682  1.00  0.00           C
ATOM  11177 6C21 POPEu 399      14.058  47.822  74.172  1.00  0.00           C
ATOM  11180 7C21 POPEu 399      15.258  48.132  75.092  1.00  0.00           C
ATOM  11183 8C21 POPEu 399      15.808  49.551  74.992  1.00  0.00           C
ATOM  11187  C33 POPEu 399      21.538  53.432  57.382  1.00  0.00           C
ATOM  11190  C34 POPEu 399      22.747  53.382  58.322  1.00  0.00           C
ATOM  11193  C35 POPEu 399      22.378  52.972  59.762  1.00  0.00           C
ATOM  11196  C36 POPEu 399      23.558  52.962  60.742  1.00  0.00           C
ATOM  11199  C37 POPEu 399      23.178  53.362  62.172  1.00  0.00           C
ATOM  11202  C38 POPEu 399      24.347  53.242  63.162  1.00  0.00           C
ATOM  11205  C39 POPEu 399      25.568  54.102  62.792  1.00  0.00           C
ATOM  11208 0C31 POPEu 399      26.528  54.312  63.962  1.00  0.00           C
ATOM  11211 1C31 POPEu 399      27.768  55.112  63.562  1.00  0.00           C
ATOM  11214 2C31 POPEu 399      28.658  55.512  64.742  1.00  0.00           C
ATOM  11217 3C31 POPEu 399      28.148  56.742  65.502  1.00  0.00           C
ATOM  11220 4C31 POPEu 399      29.127  57.191  66.602  1.00  0.00           C
ATOM  11223 5C31 POPEu 399      28.788  58.562  67.192  1.00  0.00           C
ATOM  11226 6C31 POPEu 399      29.708  58.982  68.342  1.00  0.00           C
ATOM  11230  NH3 POPEv 400      42.847  64.102  94.212  1.00  0.00           N
ATOM  11234  C12 POPEv 400      42.836  65.582  94.442  1.00  0.00           C
ATOM  11237  C11 POPEv 400      42.267  65.952  95.822  1.00  0.00           C
ATOM  11240  P   POPEv 400      41.698  68.422  95.212  1.00  0.00           P
ATOM  11241  O13 POPEv 400      41.607  69.682  95.992  1.00  0.00           O
ATOM  11242  O14 POPEv 400      40.467  67.852  94.632  1.00  0.00           O
ATOM  11243  O11 POPEv 400      42.766  68.621  94.062  1.00  0.00           O
ATOM  11244  O12 POPEv 400      42.418  67.342  96.112  1.00  0.00           O
ATOM  11245  C1  POPEv 400      42.298  68.982  92.752  1.00  0.00           C
ATOM  11248  C2  POPEv 400      43.528  69.272  91.872  1.00  0.00           C
ATOM  11250  O21 POPEv 400      43.118  69.892  90.642  1.00  0.00           O
ATOM  11251  C21 POPEv 400      42.696  69.172  89.632  1.00  0.00           C
ATOM  11252  O22 POPEv 400      42.507  67.972  89.602  1.00  0.00           O
ATOM  11253  C22 POPEv 400      42.696  70.112  88.432  1.00  0.00           C
ATOM  11256  C3  POPEv 400      44.448  68.012  91.742  1.00  0.00           C
ATOM  11259  O31 POPEv 400      45.557  68.301  90.862  1.00  0.00           O
ATOM  11260  C31 POPEv 400      45.747  67.362  89.942  1.00  0.00           C
ATOM  11261  O32 POPEv 400      45.406  66.192  90.032  1.00  0.00           O
ATOM  11262  C32 POPEv 400      46.408  67.992  88.712  1.00  0.00           C
ATOM  11265  C23 POPEv 400      42.647  69.352  87.092  1.00  0.00           C
ATOM  11268  C24 POPEv 400      43.286  70.142  85.952  1.00  0.00           C
ATOM  11271  C25 POPEv 400      42.978  69.492  84.602  1.00  0.00           C
ATOM  11274  C26 POPEv 400      43.818  70.042  83.442  1.00  0.00           C
ATOM  11277  C27 POPEv 400      43.286  69.532  82.092  1.00  0.00           C
ATOM  11280  C28 POPEv 400      44.318  69.602  80.952  1.00  0.00           C
ATOM  11283  C29 POPEv 400      44.606  71.002  80.502  1.00  0.00           C
ATOM  11285 0C21 POPEv 400      45.138  71.322  79.312  1.00  0.00           C
ATOM  11287 1C21 POPEv 400      45.588  70.342  78.262  1.00  0.00           C
ATOM  11290 2C21 POPEv 400      44.567  70.102  77.132  1.00  0.00           C
ATOM  11293 3C21 POPEv 400      45.208  69.352  75.952  1.00  0.00           C
ATOM  11296 4C21 POPEv 400      44.207  68.792  74.942  1.00  0.00           C
ATOM  11299 5C21 POPEv 400      44.888  68.112  73.732  1.00  0.00           C
ATOM  11302 6C21 POPEv 400      45.848  66.972  74.122  1.00  0.00           C
ATOM  11305 7C21 POPEv 400      46.528  66.332  72.912  1.00  0.00           C
ATOM  11308 8C21 POPEv 400      47.238  65.012  73.252  1.00  0.00           C
ATOM  11312  C33 POPEv 400      46.108  67.261  87.382  1.00  0.00           C
ATOM  11315  C34 POPEv 400      46.857  67.852  86.182  1.00  0.00           C
ATOM  11318  C35 POPEv 400      46.618  67.072  84.882  1.00  0.00           C
ATOM  11321  C36 POPEv 400      47.358  67.712  83.692  1.00  0.00           C
ATOM  11324  C37 POPEv 400      47.158  66.972  82.362  1.00  0.00           C
ATOM  11327  C38 POPEv 400      47.778  67.742  81.192  1.00  0.00           C
ATOM  11330  C39 POPEv 400      47.607  67.092  79.812  1.00  0.00           C
ATOM  11333 0C31 POPEv 400      48.418  65.792  79.662  1.00  0.00           C
ATOM  11336 1C31 POPEv 400      48.638  65.392  78.192  1.00  0.00           C
ATOM  11339 2C31 POPEv 400      49.248  63.992  78.062  1.00  0.00           C
ATOM  11342 3C31 POPEv 400      49.767  63.682  76.652  1.00  0.00           C
ATOM  11345 4C31 POPEv 400      51.238  64.092  76.462  1.00  0.00           C
ATOM  11348 5C31 POPEv 400      51.828  63.632  75.112  1.00  0.00           C
ATOM  11351 6C31 POPEv 400      53.358  63.632  75.092  1.00  0.00           C
ATOM  11355  NH3 POPEw 401     135.118 164.032  90.572  1.00  0.00           N
ATOM  11359  C12 POPEw 401     134.657 162.792  89.862  1.00  0.00           C
ATOM  11362  C11 POPEw 401     134.747 161.562  90.772  1.00  0.00           C
ATOM  11365  P   POPEw 401     135.066 159.062  89.932  1.00  0.00           P
ATOM  11366  O13 POPEw 401     136.527 159.272  90.092  1.00  0.00           O
ATOM  11367  O14 POPEw 401     134.397 158.112  90.852  1.00  0.00           O
ATOM  11368  O11 POPEw 401     134.727 158.702  88.432  1.00  0.00           O
ATOM  11369  O12 POPEw 401     134.286 160.431  90.022  1.00  0.00           O
ATOM  11370  C1  POPEw 401     133.717 157.761  88.082  1.00  0.00           C
ATOM  11373  C2  POPEw 401     134.247 156.802  87.002  1.00  0.00           C
ATOM  11375  O21 POPEw 401     133.566 155.572  87.182  1.00  0.00           O
ATOM  11376  C21 POPEw 401     132.676 155.021  86.352  1.00  0.00           C
ATOM  11377  O22 POPEw 401     132.107 153.981  86.632  1.00  0.00           O
ATOM  11378  C22 POPEw 401     132.367 155.821  85.082  1.00  0.00           C
ATOM  11381  C3  POPEw 401     135.766 156.542  87.212  1.00  0.00           C
ATOM  11384  O31 POPEw 401     136.258 155.351  86.552  1.00  0.00           O
ATOM  11385  C31 POPEw 401     136.497 155.511  85.272  1.00  0.00           C
ATOM  11386  O32 POPEw 401     136.197 156.481  84.602  1.00  0.00           O
ATOM  11387  C32 POPEw 401     137.297 154.331  84.742  1.00  0.00           C
ATOM  11390  C23 POPEw 401     131.298 155.052  84.262  1.00  0.00           C
ATOM  11393  C24 POPEw 401     130.857 155.702  82.942  1.00  0.00           C
ATOM  11396  C25 POPEw 401     130.008 156.972  83.102  1.00  0.00           C
ATOM  11399  C26 POPEw 401     129.387 157.371  81.752  1.00  0.00           C
ATOM  11402  C27 POPEw 401     128.426 158.572  81.782  1.00  0.00           C
ATOM  11405  C28 POPEw 401     127.697 158.771  80.432  1.00  0.00           C
ATOM  11408  C29 POPEw 401     127.267 160.192  80.162  1.00  0.00           C
ATOM  11410 0C21 POPEw 401     128.027 161.121  79.552  1.00  0.00           C
ATOM  11412 1C21 POPEw 401     129.456 160.932  79.112  1.00  0.00           C
ATOM  11415 2C21 POPEw 401     129.648 160.572  77.622  1.00  0.00           C
ATOM  11418 3C21 POPEw 401     129.467 161.761  76.662  1.00  0.00           C
ATOM  11421 4C21 POPEw 401     129.987 161.452  75.242  1.00  0.00           C
ATOM  11424 5C21 POPEw 401     130.066 162.681  74.332  1.00  0.00           C
ATOM  11427 6C21 POPEw 401     130.607 162.351  72.932  1.00  0.00           C
ATOM  11430 7C21 POPEw 401     130.917 163.621  72.122  1.00  0.00           C
ATOM  11433 8C21 POPEw 401     131.316 163.361  70.662  1.00  0.00           C
ATOM  11437  C33 POPEw 401     136.728 153.782  83.412  1.00  0.00           C
ATOM  11440  C34 POPEw 401     137.688 152.782  82.762  1.00  0.00           C
ATOM  11443  C35 POPEw 401     137.157 152.252  81.422  1.00  0.00           C
ATOM  11446  C36 POPEw 401     138.107 151.241  80.762  1.00  0.00           C
ATOM  11449  C37 POPEw 401     137.487 150.621  79.502  1.00  0.00           C
ATOM  11452  C38 POPEw 401     138.438 149.682  78.742  1.00  0.00           C
ATOM  11455  C39 POPEw 401     137.758 148.952  77.582  1.00  0.00           C
ATOM  11458 0C31 POPEw 401     137.467 149.842  76.372  1.00  0.00           C
ATOM  11461 1C31 POPEw 401     136.648 149.121  75.272  1.00  0.00           C
ATOM  11464 2C31 POPEw 401     137.487 148.731  74.042  1.00  0.00           C
ATOM  11467 3C31 POPEw 401     138.566 147.681  74.312  1.00  0.00           C
ATOM  11470 4C31 POPEw 401     139.487 147.502  73.102  1.00  0.00           C
ATOM  11473 5C31 POPEw 401     140.258 146.181  73.142  1.00  0.00           C
ATOM  11476 6C31 POPEw 401     141.327 146.072  72.062  1.00  0.00           C
ATOM  11480  NH3 POPEx 402      47.638  89.302  52.102  1.00  0.00           N
ATOM  11484  C12 POPEx 402      46.917  88.511  51.042  1.00  0.00           C
ATOM  11487  C11 POPEx 402      45.467  88.992  50.852  1.00  0.00           C
ATOM  11490  P   POPEx 402      43.398  87.562  50.012  1.00  0.00           P
ATOM  11491  O13 POPEx 402      42.626  87.751  48.752  1.00  0.00           O
ATOM  11492  O14 POPEx 402      43.598  86.162  50.452  1.00  0.00           O
ATOM  11493  O11 POPEx 402      42.717  88.362  51.202  1.00  0.00           O
[truncated: 3,030,610 more chars]
