# Supplementary material for: Characterizing Membrane Association and Periplasmic Transfer of Bacterial Lipoproteins through Molecular Dynamics Simulations
Source: Structure. 2020 Apr 7;28(4):475–487.e3. doi: 10.1016/j.str.2020.01.012 (PMC7139219; doi:10.1016/j.str.2020.01.012)
Supplement: Data S3. Final Coordinates from Simulations (M–X), Related to Figure 3 [file mmc5.zip › M-X/MDTE-2-atomistic.pdb]

TITLE     Protein
REMARK    THIS IS A SIMULATION BOX
CRYST1  161.673  161.673  203.167  90.00  90.00  90.00 P 1           1
MODEL        1
ATOM      1  N   CYSTA   1      45.140  36.901 103.549  1.00  0.00           N
ATOM      3  CA  CYSTA   1      46.021  37.931 104.109  1.00  0.00           C
ATOM      5  C   CYSTA   1      45.741  38.211 105.739  1.00  0.00           C
ATOM      6  O   CYSTA   1      45.130  39.221 106.089  1.00  0.00           O
ATOM      7  CB  CYSTA   1      46.340  39.111 102.999  1.00  0.00           C
ATOM     10  SG  CYSTA   1      46.991  38.651 101.189  1.00  0.00           S
ATOM     11  C1  CYSTA   1      46.700  39.881  99.708  1.00  0.00           C
ATOM     14  CA1 CYSTA   1      44.260  36.761 102.519  1.00  0.00           C
ATOM     15  OA1 CYSTA   1      43.850  35.611 102.439  1.00  0.00           O
ATOM     16  CA2 CYSTA   1      43.660  37.811 101.559  1.00  0.00           C
ATOM     19  C11 CYSTA   1      47.000  39.861  98.049  1.00  0.00           C
ATOM     21  O11 CYSTA   1      46.290  38.911  97.179  1.00  0.00           O
ATOM     22  CX1 CYSTA   1      46.080  39.421  95.919  1.00  0.00           C
ATOM     23  OX1 CYSTA   1      46.030  40.611  95.669  1.00  0.00           O
ATOM     24  CX2 CYSTA   1      46.000  38.371  94.778  1.00  0.00           C
ATOM     27  C12 CYSTA   1      48.440  40.181  97.428  1.00  0.00           C
ATOM     30  O12 CYSTA   1      48.990  39.121  96.598  1.00  0.00           O
ATOM     31  CD1 CYSTA   1      49.351  39.071  95.279  1.00  0.00           C
ATOM     32  OD1 CYSTA   1      49.750  38.031  94.769  1.00  0.00           O
ATOM     33  CD2 CYSTA   1      49.270  40.381  94.449  1.00  0.00           C
ATOM     36  CA3 CYSTA   1      43.760  37.491 100.009  1.00  0.00           C
ATOM     39  CA4 CYSTA   1      42.750  38.251  99.078  1.00  0.00           C
ATOM     42  CA5 CYSTA   1      43.070  38.171  97.548  1.00  0.00           C
ATOM     45  CA6 CYSTA   1      41.921  38.531  96.559  1.00  0.00           C
ATOM     48  CA7 CYSTA   1      42.320  38.541  95.048  1.00  0.00           C
ATOM     51  CA8 CYSTA   1      41.160  38.841  94.059  1.00  0.00           C
ATOM     54  CA9 CYSTA   1      41.550  39.281  92.618  1.00  0.00           C
ATOM     57 0CA1 CYSTA   1      41.830  38.151  91.598  1.00  0.00           C
ATOM     60 1CA1 CYSTA   1      41.930  38.601  90.118  1.00  0.00           C
ATOM     63 2CA1 CYSTA   1      42.231  37.431  89.139  1.00  0.00           C
ATOM     66 3CA1 CYSTA   1      42.490  37.901  87.699  1.00  0.00           C
ATOM     69 4CA1 CYSTA   1      42.840  36.771  86.709  1.00  0.00           C
ATOM     72 5CA1 CYSTA   1      43.111  37.301  85.298  1.00  0.00           C
ATOM     75 6CA1 CYSTA   1      43.440  36.251  84.228  1.00  0.00           C
ATOM     79  CD3 CYSTA   1      49.330  40.201  92.868  1.00  0.00           C
ATOM     82  CD4 CYSTA   1      50.710  40.001  92.208  1.00  0.00           C
ATOM     85  CD5 CYSTA   1      50.690  39.641  90.699  1.00  0.00           C
ATOM     88  CD6 CYSTA   1      50.750  40.751  89.618  1.00  0.00           C
ATOM     91  CD7 CYSTA   1      52.140  41.361  89.319  1.00  0.00           C
ATOM     94  CD8 CYSTA   1      52.210  42.171  87.999  1.00  0.00           C
ATOM     97  CD9 CYSTA   1      53.590  42.841  87.779  1.00  0.00           C
ATOM    100 0CD1 CYSTA   1      53.640  43.891  86.648  1.00  0.00           C
ATOM    103 1CD1 CYSTA   1      53.920  43.361  85.239  1.00  0.00           C
ATOM    106 2CD1 CYSTA   1      54.200  44.501  84.249  1.00  0.00           C
ATOM    109 3CD1 CYSTA   1      54.500  44.051  82.809  1.00  0.00           C
ATOM    112 4CD1 CYSTA   1      55.730  43.131  82.688  1.00  0.00           C
ATOM    115 5CD1 CYSTA   1      56.170  42.891  81.239  1.00  0.00           C
ATOM    118 6CD1 CYSTA   1      57.280  41.841  81.109  1.00  0.00           C
ATOM    122  CX3 CYSTA   1      45.860  39.001  93.329  1.00  0.00           C
ATOM    125  CX4 CYSTA   1      46.140  38.061  92.129  1.00  0.00           C
ATOM    128  CX5 CYSTA   1      45.671  38.551  90.719  1.00  0.00           C
ATOM    131  CX6 CYSTA   1      46.640  39.361  89.809  1.00  0.00           C
ATOM    134  CX7 CYSTA   1      46.010  39.701  88.419  1.00  0.00           C
ATOM    137  CX8 CYSTA   1      46.710  40.781  87.548  1.00  0.00           C
ATOM    140  CX9 CYSTA   1      47.950  40.341  86.809  1.00  0.00           C
ATOM    142 0CX1 CYSTA   1      48.210  40.381  85.478  1.00  0.00           C
ATOM    144 1CX1 CYSTA   1      47.311  40.871  84.368  1.00  0.00           C
ATOM    147 2CX1 CYSTA   1      48.030  41.071  83.009  1.00  0.00           C
ATOM    150 3CX1 CYSTA   1      47.061  41.271  81.829  1.00  0.00           C
ATOM    153 4CX1 CYSTA   1      47.740  41.271  80.449  1.00  0.00           C
ATOM    156 5CX1 CYSTA   1      48.260  42.641  79.968  1.00  0.00           C
ATOM    159 6CX1 CYSTA   1      47.181  43.451  79.249  1.00  0.00           C
ATOM    162 7CX1 CYSTA   1      47.660  44.811  78.749  1.00  0.00           C
ATOM    165 8CX1 CYSTA   1      46.550  45.611  78.069  1.00  0.00           C
ATOM    169  N   ASP A   2      46.180  37.291 106.749  1.00  0.00           N
ATOM    171  CA  ASP A   2      46.350  37.071 108.289  1.00  0.00           C
ATOM    173  CB  ASP A   2      47.800  37.501 108.728  1.00  0.00           C
ATOM    176  CG  ASP A   2      48.490  36.541 109.688  1.00  0.00           C
ATOM    177  OD1 ASP A   2      49.510  36.961 110.289  1.00  0.00           O
ATOM    178  OD2 ASP A   2      48.010  35.401 109.879  1.00  0.00           O
ATOM    179  C   ASP A   2      45.400  37.251 109.618  1.00  0.00           C
ATOM    180  O   ASP A   2      44.310  37.811 109.599  1.00  0.00           O
ATOM    181  N   ASP A   3      45.851  36.751 110.859  1.00  0.00           N
ATOM    183  CA  ASP A   3      45.310  36.621 112.278  1.00  0.00           C
ATOM    185  CB  ASP A   3      45.430  35.081 112.679  1.00  0.00           C
ATOM    188  CG  ASP A   3      45.021  34.631 114.098  1.00  0.00           C
ATOM    189  OD1 ASP A   3      45.650  33.681 114.638  1.00  0.00           O
ATOM    190  OD2 ASP A   3      44.000  35.161 114.618  1.00  0.00           O
ATOM    191  C   ASP A   3      46.110  37.341 113.438  1.00  0.00           C
ATOM    192  O   ASP A   3      47.330  37.441 113.339  1.00  0.00           O
ATOM    193  N   LYS A   4      45.630  37.781 114.659  1.00  0.00           N
ATOM    195  CA  LYS A   4      44.561  38.681 115.129  1.00  0.00           C
ATOM    197  CB  LYS A   4      43.140  38.381 114.609  1.00  0.00           C
ATOM    200  CG  LYS A   4      42.510  39.561 113.839  1.00  0.00           C
ATOM    203  CD  LYS A   4      42.941  39.711 112.369  1.00  0.00           C
ATOM    206  CE  LYS A   4      44.351  40.251 112.089  1.00  0.00           C
ATOM    209  NZ  LYS A   4      44.540  40.361 110.628  1.00  0.00           N
ATOM    213  C   LYS A   4      44.510  38.741 116.689  1.00  0.00           C
ATOM    214  O   LYS A   4      44.421  37.731 117.379  1.00  0.00           O
ATOM    215  N   SER A   5      44.580  39.941 117.349  1.00  0.00           N
ATOM    217  CA  SER A   5      45.300  41.131 116.928  1.00  0.00           C
ATOM    219  CB  SER A   5      45.210  42.341 117.898  1.00  0.00           C
ATOM    222  OG  SER A   5      45.500  42.001 119.238  1.00  0.00           O
ATOM    224  C   SER A   5      46.750  40.811 116.659  1.00  0.00           C
ATOM    225  O   SER A   5      47.490  40.291 117.489  1.00  0.00           O
ATOM    226  N   ALA A   6      47.150  40.971 115.398  1.00  0.00           N
ATOM    228  CA  ALA A   6      48.281  40.281 114.839  1.00  0.00           C
ATOM    230  CB  ALA A   6      48.210  40.421 113.318  1.00  0.00           C
ATOM    234  C   ALA A   6      49.601  40.821 115.359  1.00  0.00           C
ATOM    235  O   ALA A   6      49.840  42.021 115.328  1.00  0.00           O
ATOM    236  N   GLU A   7      50.550  39.981 115.779  1.00  0.00           N
ATOM    238  CA  GLU A   7      50.350  39.001 116.829  1.00  0.00           C
ATOM    240  CB  GLU A   7      50.890  37.611 116.409  1.00  0.00           C
ATOM    243  CG  GLU A   7      51.570  36.731 117.489  1.00  0.00           C
ATOM    246  CD  GLU A   7      53.101  36.741 117.489  1.00  0.00           C
ATOM    247  OE1 GLU A   7      53.640  36.241 118.519  1.00  0.00           O
ATOM    248  OE2 GLU A   7      53.730  37.151 116.478  1.00  0.00           O
ATOM    249  C   GLU A   7      50.951  39.661 118.069  1.00  0.00           C
ATOM    250  O   GLU A   7      52.080  40.131 118.049  1.00  0.00           O
ATOM    251  N   ASN A   8      50.140  39.951 119.098  1.00  0.00           N
ATOM    253  CA  ASN A   8      49.660  39.031 120.108  1.00  0.00           C
ATOM    255  CB  ASN A   8      50.830  38.471 120.989  1.00  0.00           C
ATOM    258  CG  ASN A   8      51.950  39.371 121.569  1.00  0.00           C
ATOM    259  OD1 ASN A   8      52.691  38.861 122.428  1.00  0.00           O
ATOM    260  ND2 ASN A   8      52.150  40.621 121.119  1.00  0.00           N
ATOM    263  C   ASN A   8      48.570  39.691 120.958  1.00  0.00           C
ATOM    264  O   ASN A   8      48.410  40.911 120.879  1.00  0.00           O
ATOM    265  N   ALA A   9      47.850  38.991 121.878  1.00  0.00           N
ATOM    267  CA  ALA A   9      46.721  38.071 121.689  1.00  0.00           C
ATOM    269  CB  ALA A   9      47.160  36.601 121.909  1.00  0.00           C
ATOM    273  C   ALA A   9      45.530  38.481 122.629  1.00  0.00           C
ATOM    274  O   ALA A   9      45.240  39.661 122.769  1.00  0.00           O
ATOM    275  N   ALA A  10      44.801  37.521 123.289  1.00  0.00           N
ATOM    277  CA  ALA A  10      43.590  37.791 124.098  1.00  0.00           C
ATOM    279  CB  ALA A  10      42.410  37.691 123.099  1.00  0.00           C
ATOM    283  C   ALA A  10      43.440  36.701 125.219  1.00  0.00           C
ATOM    284  O   ALA A  10      43.820  35.581 124.919  1.00  0.00           O
ATOM    285  N   ALA A  11      42.950  36.831 126.519  1.00  0.00           N
ATOM    287  CA  ALA A  11      42.360  37.861 127.439  1.00  0.00           C
ATOM    289  CB  ALA A  11      41.460  38.771 126.598  1.00  0.00           C
ATOM    293  C   ALA A  11      41.650  37.081 128.659  1.00  0.00           C
ATOM    294  O   ALA A  11      41.320  35.941 128.379  1.00  0.00           O
ATOM    295  N   MET A  12      41.571  37.441 130.038  1.00  0.00           N
ATOM    297  CA  MET A  12      40.570  38.141 130.979  1.00  0.00           C
ATOM    299  CB  MET A  12      39.160  38.231 130.298  1.00  0.00           C
ATOM    302  CG  MET A  12      38.270  36.951 130.269  1.00  0.00           C
ATOM    305  SD  MET A  12      38.290  35.931 128.749  1.00  0.00           S
ATOM    306  CE  MET A  12      38.970  34.371 129.399  1.00  0.00           C
ATOM    310  C   MET A  12      40.450  37.571 132.529  1.00  0.00           C
ATOM    311  O   MET A  12      40.750  36.381 132.589  1.00  0.00           O
ATOM    312  N   THR A  13      40.140  38.291 133.788  1.00  0.00           N
ATOM    314  CA  THR A  13      40.881  38.291 135.199  1.00  0.00           C
ATOM    316  CB  THR A  13      42.201  37.521 134.849  1.00  0.00           C
ATOM    318  OG1 THR A  13      42.910  38.241 133.849  1.00  0.00           O
ATOM    320  CG2 THR A  13      43.280  37.051 135.809  1.00  0.00           C
ATOM    324  C   THR A  13      40.540  38.581 136.899  1.00  0.00           C
ATOM    325  O   THR A  13      41.381  38.031 137.579  1.00  0.00           O
ATOM    326  N   PRO A  14      39.610  39.251 137.859  1.00  0.00           N
ATOM    327  CD  PRO A  14      38.180  39.121 137.548  1.00  0.00           C
ATOM    330  CA  PRO A  14      39.680  39.391 139.449  1.00  0.00           C
ATOM    332  CB  PRO A  14      38.620  38.381 139.778  1.00  0.00           C
ATOM    335  CG  PRO A  14      37.510  38.931 138.919  1.00  0.00           C
ATOM    338  C   PRO A  14      39.710  40.221 140.898  1.00  0.00           C
ATOM    339  O   PRO A  14      40.791  40.241 141.438  1.00  0.00           O
ATOM    340  N   GLU A  15      38.630  40.791 141.659  1.00  0.00           N
ATOM    342  CA  GLU A  15      38.630  41.571 143.019  1.00  0.00           C
ATOM    344  CB  GLU A  15      37.640  41.291 144.278  1.00  0.00           C
ATOM    347  CG  GLU A  15      37.800  42.301 145.519  1.00  0.00           C
ATOM    350  CD  GLU A  15      36.630  42.601 146.489  1.00  0.00           C
ATOM    351  OE1 GLU A  15      35.510  42.871 145.978  1.00  0.00           O
ATOM    352  OE2 GLU A  15      36.860  42.661 147.728  1.00  0.00           O
ATOM    353  C   GLU A  15      39.890  41.831 143.818  1.00  0.00           C
ATOM    354  O   GLU A  15      40.410  40.911 144.459  1.00  0.00           O
ATOM    355  N   VAL A  16      40.321  43.121 143.939  1.00  0.00           N
ATOM    357  CA  VAL A  16      41.470  43.451 144.758  1.00  0.00           C
ATOM    359  CB  VAL A  16      42.700  42.751 144.199  1.00  0.00           C
ATOM    361  CG1 VAL A  16      43.580  43.631 143.288  1.00  0.00           C
ATOM    365  CG2 VAL A  16      43.390  42.051 145.389  1.00  0.00           C
ATOM    369  C   VAL A  16      41.630  44.961 144.879  1.00  0.00           C
ATOM    370  O   VAL A  16      40.780  45.711 144.439  1.00  0.00           O
ATOM    371  N   GLY A  17      42.700  45.491 145.519  1.00  0.00           N
ATOM    373  CA  GLY A  17      43.041  46.921 145.428  1.00  0.00           C
ATOM    376  C   GLY A  17      43.271  47.401 144.019  1.00  0.00           C
ATOM    377  O   GLY A  17      44.210  46.971 143.329  1.00  0.00           O
ATOM    378  N   VAL A  18      42.400  48.321 143.548  1.00  0.00           N
ATOM    380  CA  VAL A  18      42.381  48.831 142.188  1.00  0.00           C
ATOM    382  CB  VAL A  18      41.170  48.411 141.358  1.00  0.00           C
ATOM    384  CG1 VAL A  18      41.571  48.401 139.879  1.00  0.00           C
ATOM    388  CG2 VAL A  18      40.700  47.001 141.738  1.00  0.00           C
ATOM    392  C   VAL A  18      42.430  50.351 142.208  1.00  0.00           C
ATOM    393  O   VAL A  18      41.480  51.041 142.589  1.00  0.00           O
ATOM    394  N   VAL A  19      43.561  50.921 141.758  1.00  0.00           N
ATOM    396  CA  VAL A  19      43.990  52.261 142.068  1.00  0.00           C
ATOM    398  CB  VAL A  19      45.410  52.261 142.639  1.00  0.00           C
ATOM    400  CG1 VAL A  19      45.811  53.681 143.079  1.00  0.00           C
ATOM    404  CG2 VAL A  19      45.500  51.291 143.828  1.00  0.00           C
ATOM    408  C   VAL A  19      44.000  53.051 140.789  1.00  0.00           C
ATOM    409  O   VAL A  19      44.620  52.621 139.828  1.00  0.00           O
ATOM    410  N   THR A  20      43.330  54.221 140.748  1.00  0.00           N
ATOM    412  CA  THR A  20      43.411  55.151 139.629  1.00  0.00           C
ATOM    414  CB  THR A  20      42.460  56.351 139.638  1.00  0.00           C
ATOM    416  OG1 THR A  20      41.100  55.961 139.638  1.00  0.00           O
ATOM    418  CG2 THR A  20      42.610  57.171 138.349  1.00  0.00           C
ATOM    422  C   THR A  20      44.811  55.701 139.498  1.00  0.00           C
ATOM    423  O   THR A  20      45.290  56.471 140.348  1.00  0.00           O
ATOM    424  N   LEU A  21      45.490  55.331 138.409  1.00  0.00           N
ATOM    426  CA  LEU A  21      46.780  55.891 138.118  1.00  0.00           C
ATOM    428  CB  LEU A  21      47.771  54.901 137.489  1.00  0.00           C
ATOM    431  CG  LEU A  21      47.950  53.581 138.269  1.00  0.00           C
ATOM    433  CD1 LEU A  21      46.960  52.511 137.798  1.00  0.00           C
ATOM    437  CD2 LEU A  21      49.370  53.041 138.089  1.00  0.00           C
ATOM    441  C   LEU A  21      46.580  57.081 137.219  1.00  0.00           C
ATOM    442  O   LEU A  21      45.590  57.201 136.499  1.00  0.00           O
ATOM    443  N   SER A  22      47.510  58.041 137.269  1.00  0.00           N
ATOM    445  CA  SER A  22      47.231  59.381 136.779  1.00  0.00           C
ATOM    447  CB  SER A  22      46.791  60.371 137.898  1.00  0.00           C
ATOM    450  OG  SER A  22      45.770  59.791 138.699  1.00  0.00           O
ATOM    452  C   SER A  22      48.510  59.891 136.189  1.00  0.00           C
ATOM    453  O   SER A  22      49.570  59.511 136.709  1.00  0.00           O
ATOM    454  N   PRO A  23      48.500  60.731 135.139  1.00  0.00           N
ATOM    455  CD  PRO A  23      47.280  61.321 134.579  1.00  0.00           C
ATOM    458  CA  PRO A  23      49.690  61.351 134.568  1.00  0.00           C
ATOM    460  CB  PRO A  23      49.130  62.421 133.629  1.00  0.00           C
ATOM    463  CG  PRO A  23      47.730  62.711 134.159  1.00  0.00           C
ATOM    466  C   PRO A  23      50.681  61.951 135.549  1.00  0.00           C
ATOM    467  O   PRO A  23      50.300  62.441 136.609  1.00  0.00           O
ATOM    468  N   GLY A  24      51.970  61.961 135.199  1.00  0.00           N
ATOM    470  CA  GLY A  24      52.980  62.681 135.938  1.00  0.00           C
ATOM    473  C   GLY A  24      54.040  62.991 134.959  1.00  0.00           C
ATOM    474  O   GLY A  24      54.100  62.371 133.899  1.00  0.00           O
ATOM    475  N   SER A  25      54.920  63.951 135.289  1.00  0.00           N
ATOM    477  CA  SER A  25      56.080  64.271 134.469  1.00  0.00           C
ATOM    479  CB  SER A  25      56.810  65.551 134.928  1.00  0.00           C
ATOM    482  OG  SER A  25      55.870  66.601 135.129  1.00  0.00           O
ATOM    484  C   SER A  25      57.090  63.191 134.629  1.00  0.00           C
ATOM    485  O   SER A  25      57.120  62.491 135.639  1.00  0.00           O
ATOM    486  N   VAL A  26      58.000  63.061 133.669  1.00  0.00           N
ATOM    488  CA  VAL A  26      59.230  62.341 133.899  1.00  0.00           C
ATOM    490  CB  VAL A  26      59.970  62.281 132.568  1.00  0.00           C
ATOM    492  CG1 VAL A  26      60.840  63.531 132.349  1.00  0.00           C
ATOM    496  CG2 VAL A  26      60.690  60.931 132.439  1.00  0.00           C
ATOM    500  C   VAL A  26      60.040  62.991 135.048  1.00  0.00           C
ATOM    501  O   VAL A  26      59.951  64.191 135.279  1.00  0.00           O
ATOM    502  N   ASN A  27      60.790  62.191 135.839  1.00  0.00           N
ATOM    504  CA  ASN A  27      61.490  62.661 137.029  1.00  0.00           C
ATOM    506  CB  ASN A  27      61.430  61.571 138.149  1.00  0.00           C
ATOM    509  CG  ASN A  27      61.760  62.081 139.559  1.00  0.00           C
ATOM    510  OD1 ASN A  27      62.560  62.991 139.788  1.00  0.00           O
ATOM    511  ND2 ASN A  27      61.110  61.461 140.579  1.00  0.00           N
ATOM    514  C   ASN A  27      62.880  63.131 136.618  1.00  0.00           C
ATOM    515  O   ASN A  27      63.080  64.291 136.249  1.00  0.00           O
ATOM    516  N   VAL A  28      63.890  62.221 136.569  1.00  0.00           N
ATOM    518  CA  VAL A  28      65.230  62.511 136.059  1.00  0.00           C
ATOM    520  CB  VAL A  28      66.281  62.541 137.159  1.00  0.00           C
ATOM    522  CG1 VAL A  28      66.260  63.871 137.919  1.00  0.00           C
ATOM    526  CG2 VAL A  28      66.040  61.391 138.149  1.00  0.00           C
ATOM    530  C   VAL A  28      65.690  61.511 134.989  1.00  0.00           C
ATOM    531  O   VAL A  28      65.390  60.321 135.079  1.00  0.00           O
ATOM    532  N   LEU A  29      66.382  61.991 133.919  1.00  0.00           N
ATOM    534  CA  LEU A  29      66.750  61.161 132.769  1.00  0.00           C
ATOM    536  CB  LEU A  29      66.881  61.941 131.409  1.00  0.00           C
ATOM    539  CG  LEU A  29      65.601  62.481 130.728  1.00  0.00           C
ATOM    541  CD1 LEU A  29      64.590  61.371 130.409  1.00  0.00           C
ATOM    545  CD2 LEU A  29      64.951  63.671 131.458  1.00  0.00           C
ATOM    549  C   LEU A  29      68.030  60.371 133.038  1.00  0.00           C
ATOM    550  O   LEU A  29      68.110  59.601 133.989  1.00  0.00           O
ATOM    551  N   SER A  30      69.061  60.511 132.179  1.00  0.00           N
ATOM    553  CA  SER A  30      70.260  59.681 132.208  1.00  0.00           C
ATOM    555  CB  SER A  30      70.881  59.351 130.818  1.00  0.00           C
ATOM    558  OG  SER A  30      71.170  60.501 130.029  1.00  0.00           O
ATOM    560  C   SER A  30      71.330  60.281 133.079  1.00  0.00           C
ATOM    561  O   SER A  30      71.650  61.471 133.038  1.00  0.00           O
ATOM    562  N   GLU A  31      71.951  59.441 133.899  1.00  0.00           N
ATOM    564  CA  GLU A  31      73.091  59.821 134.679  1.00  0.00           C
ATOM    566  CB  GLU A  31      72.991  59.191 136.078  1.00  0.00           C
ATOM    569  CG  GLU A  31      74.171  59.511 137.008  1.00  0.00           C
ATOM    572  CD  GLU A  31      73.970  58.901 138.388  1.00  0.00           C
ATOM    573  OE1 GLU A  31      72.951  58.171 138.589  1.00  0.00           O
ATOM    574  OE2 GLU A  31      74.820  59.191 139.269  1.00  0.00           O
ATOM    575  C   GLU A  31      74.320  59.381 133.929  1.00  0.00           C
ATOM    576  O   GLU A  31      74.370  58.261 133.398  1.00  0.00           O
ATOM    577  N   LEU A  32      75.311  60.271 133.798  1.00  0.00           N
ATOM    579  CA  LEU A  32      76.370  60.151 132.828  1.00  0.00           C
ATOM    581  CB  LEU A  32      76.090  61.011 131.569  1.00  0.00           C
ATOM    584  CG  LEU A  32      75.741  62.511 131.779  1.00  0.00           C
ATOM    586  CD1 LEU A  32      76.981  63.401 131.609  1.00  0.00           C
ATOM    590  CD2 LEU A  32      74.580  62.991 130.879  1.00  0.00           C
ATOM    594  C   LEU A  32      77.691  60.541 133.499  1.00  0.00           C
ATOM    595  O   LEU A  32      77.671  61.441 134.329  1.00  0.00           O
ATOM    596  N   PRO A  33      78.830  59.891 133.239  1.00  0.00           N
ATOM    597  CD  PRO A  33      78.870  58.481 132.839  1.00  0.00           C
ATOM    600  CA  PRO A  33      80.120  60.351 133.769  1.00  0.00           C
ATOM    602  CB  PRO A  33      81.001  59.081 133.798  1.00  0.00           C
ATOM    605  CG  PRO A  33      80.061  57.891 133.589  1.00  0.00           C
ATOM    608  C   PRO A  33      80.780  61.401 132.898  1.00  0.00           C
ATOM    609  O   PRO A  33      80.661  61.331 131.679  1.00  0.00           O
ATOM    610  N   GLY A  34      81.530  62.351 133.508  1.00  0.00           N
ATOM    612  CA  GLY A  34      82.281  63.371 132.798  1.00  0.00           C
ATOM    615  C   GLY A  34      83.610  63.591 133.469  1.00  0.00           C
ATOM    616  O   GLY A  34      83.710  63.661 134.699  1.00  0.00           O
ATOM    617  N   ARG A  35      84.701  63.721 132.688  1.00  0.00           N
ATOM    619  CA  ARG A  35      86.021  63.931 133.258  1.00  0.00           C
ATOM    621  CB  ARG A  35      87.161  63.451 132.319  1.00  0.00           C
ATOM    624  CG  ARG A  35      88.570  63.531 132.939  1.00  0.00           C
ATOM    627  CD  ARG A  35      88.811  62.491 134.048  1.00  0.00           C
ATOM    630  NE  ARG A  35      90.100  62.761 134.769  1.00  0.00           N
ATOM    632  CZ  ARG A  35      91.320  62.581 134.279  1.00  0.00           C
ATOM    633  NH1 ARG A  35      91.551  62.091 133.089  1.00  0.00           N
ATOM    636  NH2 ARG A  35      92.391  62.831 135.019  1.00  0.00           N
ATOM    639  C   ARG A  35      86.241  65.391 133.619  1.00  0.00           C
ATOM    640  O   ARG A  35      86.311  66.291 132.789  1.00  0.00           O
ATOM    641  N   THR A  36      86.320  65.701 134.919  1.00  0.00           N
ATOM    643  CA  THR A  36      86.040  67.051 135.359  1.00  0.00           C
ATOM    645  CB  THR A  36      85.000  67.031 136.478  1.00  0.00           C
ATOM    647  OG1 THR A  36      84.650  68.321 136.939  1.00  0.00           O
ATOM    649  CG2 THR A  36      85.461  66.231 137.679  1.00  0.00           C
ATOM    653  C   THR A  36      87.290  67.871 135.678  1.00  0.00           C
ATOM    654  O   THR A  36      88.350  67.341 136.038  1.00  0.00           O
ATOM    655  N   VAL A  37      87.161  69.211 135.559  1.00  0.00           N
ATOM    657  CA  VAL A  37      87.860  70.271 136.279  1.00  0.00           C
ATOM    659  CB  VAL A  37      87.801  70.271 137.839  1.00  0.00           C
ATOM    661  CG1 VAL A  37      87.632  68.931 138.538  1.00  0.00           C
ATOM    665  CG2 VAL A  37      88.830  71.091 138.619  1.00  0.00           C
ATOM    669  C   VAL A  37      88.870  71.051 135.409  1.00  0.00           C
ATOM    670  O   VAL A  37      88.691  71.131 134.199  1.00  0.00           O
ATOM    671  N   PRO A  38      89.910  71.641 135.949  1.00  0.00           N
ATOM    672  CD  PRO A  38      91.160  70.871 135.879  1.00  0.00           C
ATOM    675  CA  PRO A  38      90.210  73.081 135.868  1.00  0.00           C
ATOM    677  CB  PRO A  38      91.571  73.101 135.188  1.00  0.00           C
ATOM    680  CG  PRO A  38      92.290  71.881 135.769  1.00  0.00           C
ATOM    683  C   PRO A  38      89.331  74.161 135.249  1.00  0.00           C
ATOM    684  O   PRO A  38      89.080  74.171 134.048  1.00  0.00           O
ATOM    685  N   TYR A  39      88.900  75.191 136.038  1.00  0.00           N
ATOM    687  CA  TYR A  39      88.381  76.431 135.468  1.00  0.00           C
ATOM    689  CB  TYR A  39      87.880  77.421 136.569  1.00  0.00           C
ATOM    692  CG  TYR A  39      87.340  78.721 135.979  1.00  0.00           C
ATOM    693  CD1 TYR A  39      86.130  78.731 135.269  1.00  0.00           C
ATOM    695  CE1 TYR A  39      85.631  79.911 134.708  1.00  0.00           C
ATOM    697  CZ  TYR A  39      86.370  81.091 134.788  1.00  0.00           C
ATOM    698  OH  TYR A  39      85.850  82.271 134.199  1.00  0.00           O
ATOM    700  CD2 TYR A  39      88.070  79.931 136.078  1.00  0.00           C
ATOM    702  CE2 TYR A  39      87.591  81.101 135.459  1.00  0.00           C
ATOM    704  C   TYR A  39      89.381  77.191 134.609  1.00  0.00           C
ATOM    705  O   TYR A  39      89.110  77.631 133.499  1.00  0.00           O
ATOM    706  N   GLU A  40      90.590  77.381 135.118  1.00  0.00           N
ATOM    708  CA  GLU A  40      91.610  78.091 134.389  1.00  0.00           C
ATOM    710  CB  GLU A  40      91.701  79.591 134.788  1.00  0.00           C
ATOM    713  CG  GLU A  40      92.710  80.441 133.958  1.00  0.00           C
ATOM    716  CD  GLU A  40      92.561  81.951 134.169  1.00  0.00           C
ATOM    717  OE1 GLU A  40      91.941  82.371 135.179  1.00  0.00           O
ATOM    718  OE2 GLU A  40      93.061  82.741 133.318  1.00  0.00           O
ATOM    719  C   GLU A  40      92.821  77.351 134.799  1.00  0.00           C
ATOM    720  O   GLU A  40      93.020  77.111 135.989  1.00  0.00           O
ATOM    721  N   VAL A  41      93.671  76.971 133.839  1.00  0.00           N
ATOM    723  CA  VAL A  41      95.020  76.541 134.118  1.00  0.00           C
ATOM    725  CB  VAL A  41      95.451  75.151 133.659  1.00  0.00           C
ATOM    727  CG1 VAL A  41      94.640  74.101 134.409  1.00  0.00           C
ATOM    731  CG2 VAL A  41      95.240  74.971 132.148  1.00  0.00           C
ATOM    735  C   VAL A  41      95.911  77.551 133.479  1.00  0.00           C
ATOM    736  O   VAL A  41      95.581  78.201 132.489  1.00  0.00           O
ATOM    737  N   ALA A  42      97.111  77.661 134.029  1.00  0.00           N
ATOM    739  CA  ALA A  42      98.241  78.031 133.228  1.00  0.00           C
ATOM    741  CB  ALA A  42      98.650  79.501 133.429  1.00  0.00           C
ATOM    745  C   ALA A  42      99.370  77.121 133.619  1.00  0.00           C
ATOM    746  O   ALA A  42      99.640  76.881 134.799  1.00  0.00           O
ATOM    747  N   GLU A  43     100.080  76.561 132.629  1.00  0.00           N
ATOM    749  CA  GLU A  43     101.421  76.081 132.859  1.00  0.00           C
ATOM    751  CB  GLU A  43     101.900  75.271 131.639  1.00  0.00           C
ATOM    754  CG  GLU A  43     100.951  74.071 131.358  1.00  0.00           C
ATOM    757  CD  GLU A  43     101.521  73.111 130.319  1.00  0.00           C
ATOM    758  OE1 GLU A  43     102.740  72.801 130.409  1.00  0.00           O
ATOM    759  OE2 GLU A  43     100.760  72.711 129.409  1.00  0.00           O
ATOM    760  C   GLU A  43     102.330  77.261 133.159  1.00  0.00           C
ATOM    761  O   GLU A  43     102.190  78.341 132.579  1.00  0.00           O
ATOM    762  N   ILE A  44     103.260  77.081 134.109  1.00  0.00           N
ATOM    764  CA  ILE A  44     104.201  78.111 134.478  1.00  0.00           C
ATOM    766  CB  ILE A  44     104.241  78.321 135.989  1.00  0.00           C
ATOM    768  CG2 ILE A  44     105.340  79.361 136.358  1.00  0.00           C
ATOM    772  CG1 ILE A  44     102.830  78.751 136.449  1.00  0.00           C
ATOM    775  CD  ILE A  44     102.701  79.001 137.939  1.00  0.00           C
ATOM    779  C   ILE A  44     105.520  77.641 133.969  1.00  0.00           C
ATOM    780  O   ILE A  44     105.940  76.531 134.288  1.00  0.00           O
ATOM    781  N   ARG A  45     106.191  78.431 133.128  1.00  0.00           N
ATOM    783  CA  ARG A  45     107.441  77.991 132.559  1.00  0.00           C
ATOM    785  CB  ARG A  45     107.290  77.621 131.078  1.00  0.00           C
ATOM    788  CG  ARG A  45     106.630  76.241 130.898  1.00  0.00           C
ATOM    791  CD  ARG A  45     106.260  75.851 129.469  1.00  0.00           C
ATOM    794  NE  ARG A  45     105.031  76.631 129.148  1.00  0.00           N
ATOM    796  CZ  ARG A  45     104.110  76.211 128.298  1.00  0.00           C
ATOM    797  NH1 ARG A  45     104.110  75.031 127.719  1.00  0.00           N
ATOM    800  NH2 ARG A  45     103.120  77.021 127.988  1.00  0.00           N
ATOM    803  C   ARG A  45     108.570  78.971 132.789  1.00  0.00           C
ATOM    804  O   ARG A  45     108.341  80.181 132.728  1.00  0.00           O
ATOM    805  N   PRO A  46     109.801  78.531 133.079  1.00  0.00           N
ATOM    806  CD  PRO A  46     110.190  77.121 133.178  1.00  0.00           C
ATOM    809  CA  PRO A  46     110.990  79.391 133.099  1.00  0.00           C
ATOM    811  CB  PRO A  46     112.170  78.411 133.269  1.00  0.00           C
ATOM    814  CG  PRO A  46     111.530  77.171 133.889  1.00  0.00           C
ATOM    817  C   PRO A  46     111.180  80.301 131.889  1.00  0.00           C
ATOM    818  O   PRO A  46     111.180  79.841 130.748  1.00  0.00           O
ATOM    819  N   GLN A  47     111.382  81.601 132.138  1.00  0.00           N
ATOM    821  CA  GLN A  47     111.701  82.551 131.099  1.00  0.00           C
ATOM    823  CB  GLN A  47     110.841  83.831 131.298  1.00  0.00           C
ATOM    826  CG  GLN A  47     109.311  83.601 131.159  1.00  0.00           C
ATOM    829  CD  GLN A  47     108.931  82.851 129.869  1.00  0.00           C
ATOM    830  OE1 GLN A  47     109.080  83.351 128.759  1.00  0.00           O
ATOM    831  NE2 GLN A  47     108.390  81.611 130.009  1.00  0.00           N
ATOM    834  C   GLN A  47     113.191  82.881 131.059  1.00  0.00           C
ATOM    835  O   GLN A  47     113.671  83.501 130.118  1.00  0.00           O
ATOM    836  N   VAL A  48     113.940  82.391 132.068  1.00  0.00           N
ATOM    838  CA  VAL A  48     115.391  82.471 132.148  1.00  0.00           C
ATOM    840  CB  VAL A  48     115.881  83.311 133.339  1.00  0.00           C
ATOM    842  CG1 VAL A  48     117.421  83.311 133.449  1.00  0.00           C
ATOM    846  CG2 VAL A  48     115.391  84.751 133.139  1.00  0.00           C
ATOM    850  C   VAL A  48     115.951  81.081 132.288  1.00  0.00           C
ATOM    851  O   VAL A  48     115.470  80.281 133.089  1.00  0.00           O
ATOM    852  N   GLY A  49     117.000  80.751 131.499  1.00  0.00           N
ATOM    854  CA  GLY A  49     117.821  79.581 131.769  1.00  0.00           C
ATOM    857  C   GLY A  49     118.960  79.921 132.688  1.00  0.00           C
ATOM    858  O   GLY A  49     119.640  80.921 132.509  1.00  0.00           O
ATOM    859  N   GLY A  50     119.201  79.061 133.689  1.00  0.00           N
ATOM    861  CA  GLY A  50     120.010  79.371 134.849  1.00  0.00           C
ATOM    864  C   GLY A  50     119.680  78.421 135.969  1.00  0.00           C
ATOM    865  O   GLY A  50     118.850  77.531 135.829  1.00  0.00           O
ATOM    866  N   ILE A  51     120.380  78.571 137.109  1.00  0.00           N
ATOM    868  CA  ILE A  51     120.280  77.641 138.228  1.00  0.00           C
ATOM    870  CB  ILE A  51     121.661  77.371 138.849  1.00  0.00           C
ATOM    872  CG2 ILE A  51     121.540  76.461 140.079  1.00  0.00           C
ATOM    876  CG1 ILE A  51     122.620  76.761 137.798  1.00  0.00           C
ATOM    879  CD  ILE A  51     124.090  76.751 138.248  1.00  0.00           C
ATOM    883  C   ILE A  51     119.311  78.141 139.309  1.00  0.00           C
ATOM    884  O   ILE A  51     119.441  79.261 139.799  1.00  0.00           O
ATOM    885  N   ILE A  52     118.330  77.291 139.679  1.00  0.00           N
ATOM    887  CA  ILE A  52     117.301  77.571 140.678  1.00  0.00           C
ATOM    889  CB  ILE A  52     116.200  76.501 140.649  1.00  0.00           C
ATOM    891  CG2 ILE A  52     115.251  76.541 141.878  1.00  0.00           C
ATOM    895  CG1 ILE A  52     115.260  76.671 139.439  1.00  0.00           C
ATOM    898  CD  ILE A  52     115.861  76.531 138.038  1.00  0.00           C
ATOM    902  C   ILE A  52     117.840  77.781 142.098  1.00  0.00           C
ATOM    903  O   ILE A  52     118.490  76.921 142.689  1.00  0.00           O
ATOM    904  N   ILE A  53     117.541  78.941 142.719  1.00  0.00           N
ATOM    906  CA  ILE A  53     117.951  79.291 144.079  1.00  0.00           C
ATOM    908  CB  ILE A  53     118.501  80.711 144.089  1.00  0.00           C
ATOM    910  CG2 ILE A  53     119.161  81.071 145.428  1.00  0.00           C
ATOM    914  CG1 ILE A  53     119.530  80.861 142.928  1.00  0.00           C
ATOM    917  CD  ILE A  53     120.710  79.871 142.978  1.00  0.00           C
ATOM    921  C   ILE A  53     116.790  79.011 145.029  1.00  0.00           C
ATOM    922  O   ILE A  53     116.200  77.941 144.959  1.00  0.00           O
ATOM    923  N   LYS A  54     116.350  79.911 145.919  1.00  0.00           N
ATOM    925  CA  LYS A  54     115.301  79.591 146.878  1.00  0.00           C
ATOM    927  CB  LYS A  54     115.540  80.361 148.219  1.00  0.00           C
ATOM    930  CG  LYS A  54     114.491  80.191 149.339  1.00  0.00           C
ATOM    933  CD  LYS A  54     113.341  81.201 149.238  1.00  0.00           C
ATOM    936  CE  LYS A  54     112.340  81.171 150.409  1.00  0.00           C
ATOM    939  NZ  LYS A  54     111.291  82.191 150.199  1.00  0.00           N
ATOM    943  C   LYS A  54     113.870  79.721 146.339  1.00  0.00           C
ATOM    944  O   LYS A  54     113.461  80.751 145.808  1.00  0.00           O
ATOM    945  N   ARG A  55     113.081  78.621 146.478  1.00  0.00           N
ATOM    947  CA  ARG A  55     111.650  78.541 146.239  1.00  0.00           C
ATOM    949  CB  ARG A  55     111.200  77.061 146.129  1.00  0.00           C
ATOM    952  CG  ARG A  55     109.690  76.851 145.839  1.00  0.00           C
ATOM    955  CD  ARG A  55     109.241  75.391 145.649  1.00  0.00           C
ATOM    958  NE  ARG A  55     109.540  74.691 146.939  1.00  0.00           N
ATOM    960  CZ  ARG A  55     110.581  73.891 147.169  1.00  0.00           C
ATOM    961  NH1 ARG A  55     111.510  73.651 146.288  1.00  0.00           N
ATOM    964  NH2 ARG A  55     110.701  73.391 148.378  1.00  0.00           N
ATOM    967  C   ARG A  55     110.800  79.241 147.309  1.00  0.00           C
ATOM    968  O   ARG A  55     111.060  79.131 148.499  1.00  0.00           O
ATOM    969  N   ASN A  56     109.751  79.971 146.878  1.00  0.00           N
ATOM    971  CA  ASN A  56     109.061  80.941 147.699  1.00  0.00           C
ATOM    973  CB  ASN A  56     109.001  82.251 146.868  1.00  0.00           C
ATOM    976  CG  ASN A  56     110.411  82.761 146.649  1.00  0.00           C
ATOM    977  OD1 ASN A  56     111.250  82.711 147.549  1.00  0.00           O
ATOM    978  ND2 ASN A  56     110.730  83.251 145.428  1.00  0.00           N
ATOM    981  C   ASN A  56     107.650  80.541 148.158  1.00  0.00           C
ATOM    982  O   ASN A  56     107.040  81.231 148.968  1.00  0.00           O
ATOM    983  N   PHE A  57     107.140  79.381 147.689  1.00  0.00           N
ATOM    985  CA  PHE A  57     105.771  78.941 147.909  1.00  0.00           C
ATOM    987  CB  PHE A  57     104.781  79.131 146.699  1.00  0.00           C
ATOM    990  CG  PHE A  57     105.231  78.441 145.439  1.00  0.00           C
ATOM    991  CD1 PHE A  57     106.431  78.791 144.798  1.00  0.00           C
ATOM    993  CE1 PHE A  57     106.900  78.031 143.718  1.00  0.00           C
ATOM    995  CZ  PHE A  57     106.141  76.971 143.228  1.00  0.00           C
ATOM    997  CD2 PHE A  57     104.460  77.401 144.908  1.00  0.00           C
ATOM    999  CE2 PHE A  57     104.900  76.691 143.799  1.00  0.00           C
ATOM   1001  C   PHE A  57     105.811  77.471 148.228  1.00  0.00           C
ATOM   1002  O   PHE A  57     106.840  76.801 148.089  1.00  0.00           O
ATOM   1003  N   ILE A  58     104.670  76.921 148.658  1.00  0.00           N
ATOM   1005  CA  ILE A  58     104.510  75.501 148.889  1.00  0.00           C
ATOM   1007  CB  ILE A  58     104.061  75.191 150.309  1.00  0.00           C
ATOM   1009  CG2 ILE A  58     105.120  75.801 151.258  1.00  0.00           C
ATOM   1013  CG1 ILE A  58     102.620  75.711 150.579  1.00  0.00           C
ATOM   1016  CD  ILE A  58     102.111  75.581 152.008  1.00  0.00           C
ATOM   1020  C   ILE A  58     103.560  74.911 147.858  1.00  0.00           C
ATOM   1021  O   ILE A  58     102.790  75.591 147.188  1.00  0.00           O
ATOM   1022  N   GLU A  59     103.622  73.581 147.678  1.00  0.00           N
ATOM   1024  CA  GLU A  59     102.671  72.851 146.878  1.00  0.00           C
ATOM   1026  CB  GLU A  59     103.180  71.461 146.559  1.00  0.00           C
ATOM   1029  CG  GLU A  59     104.421  71.531 145.649  1.00  0.00           C
ATOM   1032  CD  GLU A  59     104.960  70.141 145.428  1.00  0.00           C
ATOM   1033  OE1 GLU A  59     104.250  69.171 145.768  1.00  0.00           O
ATOM   1034  OE2 GLU A  59     106.110  70.041 144.938  1.00  0.00           O
ATOM   1035  C   GLU A  59     101.230  72.801 147.349  1.00  0.00           C
ATOM   1036  O   GLU A  59     100.940  72.491 148.508  1.00  0.00           O
ATOM   1037  N   GLY A  60     100.290  73.041 146.409  1.00  0.00           N
ATOM   1039  CA  GLY A  60      98.850  72.961 146.659  1.00  0.00           C
ATOM   1042  C   GLY A  60      98.250  74.191 147.288  1.00  0.00           C
ATOM   1043  O   GLY A  60      97.180  74.121 147.878  1.00  0.00           O
ATOM   1044  N   ASP A  61      98.940  75.331 147.139  1.00  0.00           N
ATOM   1046  CA  ASP A  61      98.641  76.581 147.839  1.00  0.00           C
ATOM   1048  CB  ASP A  61      99.941  77.091 148.538  1.00  0.00           C
ATOM   1051  CG  ASP A  61      99.690  78.081 149.669  1.00  0.00           C
ATOM   1052  OD1 ASP A  61      98.501  78.391 149.928  1.00  0.00           O
ATOM   1053  OD2 ASP A  61     100.680  78.541 150.299  1.00  0.00           O
ATOM   1054  C   ASP A  61      98.051  77.641 146.908  1.00  0.00           C
ATOM   1055  O   ASP A  61      98.230  77.621 145.689  1.00  0.00           O
ATOM   1056  N   LYS A  62      97.310  78.601 147.489  1.00  0.00           N
ATOM   1058  CA  LYS A  62      96.720  79.741 146.818  1.00  0.00           C
ATOM   1060  CB  LYS A  62      95.531  80.321 147.619  1.00  0.00           C
ATOM   1063  CG  LYS A  62      94.230  79.521 147.449  1.00  0.00           C
ATOM   1066  CD  LYS A  62      93.720  79.561 146.008  1.00  0.00           C
ATOM   1069  CE  LYS A  62      92.330  78.941 145.908  1.00  0.00           C
ATOM   1072  NZ  LYS A  62      91.760  79.061 144.558  1.00  0.00           N
ATOM   1076  C   LYS A  62      97.690  80.851 146.509  1.00  0.00           C
ATOM   1077  O   LYS A  62      97.900  81.771 147.298  1.00  0.00           O
ATOM   1078  N   VAL A  63      98.221  80.841 145.279  1.00  0.00           N
ATOM   1080  CA  VAL A  63      99.090  81.861 144.739  1.00  0.00           C
ATOM   1082  CB  VAL A  63     100.220  81.291 143.889  1.00  0.00           C
ATOM   1084  CG1 VAL A  63     101.101  80.411 144.798  1.00  0.00           C
ATOM   1088  CG2 VAL A  63      99.661  80.491 142.689  1.00  0.00           C
ATOM   1092  C   VAL A  63      98.290  82.901 143.968  1.00  0.00           C
ATOM   1093  O   VAL A  63      97.170  82.681 143.518  1.00  0.00           O
ATOM   1094  N   ASN A  64      98.850  84.121 143.818  1.00  0.00           N
ATOM   1096  CA  ASN A  64      98.160  85.261 143.249  1.00  0.00           C
ATOM   1098  CB  ASN A  64      97.830  86.361 144.299  1.00  0.00           C
ATOM   1101  CG  ASN A  64      96.701  85.901 145.208  1.00  0.00           C
ATOM   1102  OD1 ASN A  64      95.750  85.251 144.768  1.00  0.00           O
ATOM   1103  ND2 ASN A  64      96.811  86.231 146.509  1.00  0.00           N
ATOM   1106  C   ASN A  64      99.071  85.871 142.219  1.00  0.00           C
ATOM   1107  O   ASN A  64     100.271  85.621 142.208  1.00  0.00           O
ATOM   1108  N   GLN A  65      98.510  86.731 141.329  1.00  0.00           N
ATOM   1110  CA  GLN A  65      99.281  87.601 140.468  1.00  0.00           C
ATOM   1112  CB  GLN A  65      98.411  88.511 139.579  1.00  0.00           C
ATOM   1115  CG  GLN A  65      97.690  87.751 138.449  1.00  0.00           C
ATOM   1118  CD  GLN A  65      96.820  88.721 137.649  1.00  0.00           C
ATOM   1119  OE1 GLN A  65      97.080  89.921 137.589  1.00  0.00           O
ATOM   1120  NE2 GLN A  65      95.741  88.211 137.019  1.00  0.00           N
ATOM   1123  C   GLN A  65     100.371  88.381 141.159  1.00  0.00           C
ATOM   1124  O   GLN A  65     100.220  88.901 142.269  1.00  0.00           O
ATOM   1125  N   GLY A  66     101.540  88.411 140.499  1.00  0.00           N
ATOM   1127  CA  GLY A  66     102.751  88.991 141.059  1.00  0.00           C
ATOM   1130  C   GLY A  66     103.230  88.321 142.318  1.00  0.00           C
ATOM   1131  O   GLY A  66     103.650  88.971 143.269  1.00  0.00           O
ATOM   1132  N   ASP A  67     103.120  86.971 142.419  1.00  0.00           N
ATOM   1134  CA  ASP A  67     103.770  86.241 143.478  1.00  0.00           C
ATOM   1136  CB  ASP A  67     102.771  85.251 144.159  1.00  0.00           C
ATOM   1139  CG  ASP A  67     103.090  85.071 145.639  1.00  0.00           C
ATOM   1140  OD1 ASP A  67     103.680  86.041 146.199  1.00  0.00           O
ATOM   1141  OD2 ASP A  67     102.591  84.101 146.258  1.00  0.00           O
ATOM   1142  C   ASP A  67     105.000  85.571 142.889  1.00  0.00           C
ATOM   1143  O   ASP A  67     104.910  84.741 141.989  1.00  0.00           O
ATOM   1144  N   SER A  68     106.200  85.981 143.379  1.00  0.00           N
ATOM   1146  CA  SER A  68     107.491  85.361 143.089  1.00  0.00           C
ATOM   1148  CB  SER A  68     108.660  86.031 143.869  1.00  0.00           C
ATOM   1151  OG  SER A  68     109.941  85.471 143.588  1.00  0.00           O
ATOM   1153  C   SER A  68     107.470  83.931 143.518  1.00  0.00           C
ATOM   1154  O   SER A  68     107.061  83.641 144.628  1.00  0.00           O
ATOM   1155  N   LEU A  69     107.911  83.002 142.679  1.00  0.00           N
ATOM   1157  CA  LEU A  69     107.801  81.571 142.909  1.00  0.00           C
ATOM   1159  CB  LEU A  69     107.281  80.901 141.618  1.00  0.00           C
ATOM   1162  CG  LEU A  69     105.861  81.331 141.228  1.00  0.00           C
ATOM   1164  CD1 LEU A  69     105.531  80.771 139.849  1.00  0.00           C
ATOM   1168  CD2 LEU A  69     104.840  80.891 142.288  1.00  0.00           C
ATOM   1172  C   LEU A  69     109.161  80.991 143.239  1.00  0.00           C
ATOM   1173  O   LEU A  69     109.320  80.141 144.119  1.00  0.00           O
ATOM   1174  N   TYR A  70     110.190  81.481 142.529  1.00  0.00           N
ATOM   1176  CA  TYR A  70     111.530  80.981 142.639  1.00  0.00           C
ATOM   1178  CB  TYR A  70     111.870  79.791 141.689  1.00  0.00           C
ATOM   1181  CG  TYR A  70     111.021  78.571 141.889  1.00  0.00           C
ATOM   1182  CD1 TYR A  70     111.521  77.451 142.579  1.00  0.00           C
ATOM   1184  CE1 TYR A  70     110.800  76.251 142.579  1.00  0.00           C
ATOM   1186  CZ  TYR A  70     109.571  76.181 141.908  1.00  0.00           C
ATOM   1187  OH  TYR A  70     108.820  75.001 141.949  1.00  0.00           O
ATOM   1189  CD2 TYR A  70     109.810  78.471 141.209  1.00  0.00           C
ATOM   1191  CE2 TYR A  70     109.080  77.281 141.218  1.00  0.00           C
ATOM   1193  C   TYR A  70     112.391  82.141 142.219  1.00  0.00           C
ATOM   1194  O   TYR A  70     111.910  83.091 141.598  1.00  0.00           O
ATOM   1195  N   GLN A  71     113.671  82.091 142.549  1.00  0.00           N
ATOM   1197  CA  GLN A  71     114.640  83.041 142.079  1.00  0.00           C
ATOM   1199  CB  GLN A  71     115.231  83.751 143.309  1.00  0.00           C
ATOM   1202  CG  GLN A  71     116.210  84.921 143.049  1.00  0.00           C
ATOM   1205  CD  GLN A  71     115.531  86.111 142.359  1.00  0.00           C
ATOM   1206  OE1 GLN A  71     114.661  86.761 142.949  1.00  0.00           O
ATOM   1207  NE2 GLN A  71     115.982  86.431 141.129  1.00  0.00           N
ATOM   1210  C   GLN A  71     115.710  82.251 141.358  1.00  0.00           C
ATOM   1211  O   GLN A  71     116.250  81.281 141.899  1.00  0.00           O
ATOM   1212  N   ILE A  72     116.090  82.641 140.139  1.00  0.00           N
ATOM   1214  CA  ILE A  72     117.320  82.231 139.519  1.00  0.00           C
ATOM   1216  CB  ILE A  72     117.220  82.221 137.999  1.00  0.00           C
ATOM   1218  CG2 ILE A  72     118.551  81.751 137.369  1.00  0.00           C
ATOM   1222  CG1 ILE A  72     116.090  81.281 137.499  1.00  0.00           C
ATOM   1225  CD  ILE A  72     114.701  81.921 137.428  1.00  0.00           C
ATOM   1229  C   ILE A  72     118.361  83.221 140.019  1.00  0.00           C
ATOM   1230  O   ILE A  72     118.020  84.381 140.239  1.00  0.00           O
ATOM   1231  N   ASP A  73     119.620  82.791 140.279  1.00  0.00           N
ATOM   1233  CA  ASP A  73     120.650  83.621 140.898  1.00  0.00           C
ATOM   1235  CB  ASP A  73     121.980  82.841 141.059  1.00  0.00           C
ATOM   1238  CG  ASP A  73     123.051  83.571 141.849  1.00  0.00           C
ATOM   1239  OD1 ASP A  73     122.821  84.721 142.309  1.00  0.00           O
ATOM   1240  OD2 ASP A  73     124.141  82.971 142.019  1.00  0.00           O
ATOM   1241  C   ASP A  73     120.911  84.911 140.129  1.00  0.00           C
ATOM   1242  O   ASP A  73     121.350  84.821 138.989  1.00  0.00           O
ATOM   1243  N   PRO A  74     120.640  86.111 140.608  1.00  0.00           N
ATOM   1244  CD  PRO A  74     120.020  86.401 141.899  1.00  0.00           C
ATOM   1247  CA  PRO A  74     120.830  87.291 139.799  1.00  0.00           C
ATOM   1249  CB  PRO A  74     119.921  88.331 140.468  1.00  0.00           C
ATOM   1252  CG  PRO A  74     119.900  87.921 141.949  1.00  0.00           C
ATOM   1255  C   PRO A  74     122.290  87.711 139.739  1.00  0.00           C
ATOM   1256  O   PRO A  74     122.570  88.661 139.019  1.00  0.00           O
ATOM   1257  N   ALA A  75     123.241  87.041 140.409  1.00  0.00           N
ATOM   1259  CA  ALA A  75     124.650  87.401 140.339  1.00  0.00           C
ATOM   1261  CB  ALA A  75     125.441  86.531 141.329  1.00  0.00           C
ATOM   1265  C   ALA A  75     125.301  87.421 138.929  1.00  0.00           C
ATOM   1266  O   ALA A  75     126.021  88.381 138.648  1.00  0.00           O
ATOM   1267  N   PRO A  76     125.080  86.511 137.978  1.00  0.00           N
ATOM   1268  CD  PRO A  76     124.801  85.111 138.279  1.00  0.00           C
ATOM   1271  CA  PRO A  76     125.631  86.651 136.629  1.00  0.00           C
ATOM   1273  CB  PRO A  76     125.371  85.291 135.938  1.00  0.00           C
ATOM   1276  CG  PRO A  76     124.530  84.471 136.928  1.00  0.00           C
ATOM   1279  C   PRO A  76     124.941  87.771 135.868  1.00  0.00           C
ATOM   1280  O   PRO A  76     125.590  88.621 135.269  1.00  0.00           O
ATOM   1281  N   LEU A  77     123.601  87.771 135.919  1.00  0.00           N
ATOM   1283  CA  LEU A  77     122.751  88.761 135.298  1.00  0.00           C
ATOM   1285  CB  LEU A  77     121.260  88.411 135.538  1.00  0.00           C
ATOM   1288  CG  LEU A  77     120.800  87.081 134.909  1.00  0.00           C
ATOM   1290  CD1 LEU A  77     119.301  86.931 135.129  1.00  0.00           C
ATOM   1294  CD2 LEU A  77     121.122  86.971 133.409  1.00  0.00           C
ATOM   1298  C   LEU A  77     122.970  90.181 135.758  1.00  0.00           C
ATOM   1299  O   LEU A  77     122.891  91.111 134.959  1.00  0.00           O
ATOM   1300  N   GLN A  78     123.210  90.391 137.068  1.00  0.00           N
ATOM   1302  CA  GLN A  78     123.580  91.651 137.708  1.00  0.00           C
ATOM   1304  CB  GLN A  78     123.622  91.521 139.249  1.00  0.00           C
ATOM   1307  CG  GLN A  78     123.750  92.851 140.029  1.00  0.00           C
ATOM   1310  CD  GLN A  78     122.671  93.871 139.708  1.00  0.00           C
ATOM   1311  OE1 GLN A  78     122.941  95.051 139.459  1.00  0.00           O
ATOM   1312  NE2 GLN A  78     121.382  93.441 139.729  1.00  0.00           N
ATOM   1315  C   GLN A  78     124.930  92.171 137.219  1.00  0.00           C
ATOM   1316  O   GLN A  78     125.100  93.371 137.019  1.00  0.00           O
ATOM   1317  N   ALA A  79     125.900  91.261 136.989  1.00  0.00           N
ATOM   1319  CA  ALA A  79     127.190  91.591 136.399  1.00  0.00           C
ATOM   1321  CB  ALA A  79     128.100  90.341 136.368  1.00  0.00           C
ATOM   1325  C   ALA A  79     127.091  92.161 134.989  1.00  0.00           C
ATOM   1326  O   ALA A  79     127.710  93.171 134.648  1.00  0.00           O
ATOM   1327  N   GLU A  80     126.241  91.541 134.139  1.00  0.00           N
ATOM   1329  CA  GLU A  80     125.760  92.091 132.879  1.00  0.00           C
ATOM   1331  CB  GLU A  80     124.960  91.001 132.099  1.00  0.00           C
ATOM   1334  CG  GLU A  80     125.841  89.791 131.639  1.00  0.00           C
ATOM   1337  CD  GLU A  80     125.080  88.601 131.059  1.00  0.00           C
ATOM   1338  OE1 GLU A  80     123.830  88.571 131.109  1.00  0.00           O
ATOM   1339  OE2 GLU A  80     125.750  87.631 130.608  1.00  0.00           O
ATOM   1340  C   GLU A  80     124.950  93.391 133.029  1.00  0.00           C
ATOM   1341  O   GLU A  80     125.140  94.351 132.288  1.00  0.00           O
ATOM   1342  N   LEU A  81     124.040  93.471 134.029  1.00  0.00           N
ATOM   1344  CA  LEU A  81     123.241  94.651 134.349  1.00  0.00           C
ATOM   1346  CB  LEU A  81     122.281  94.291 135.519  1.00  0.00           C
ATOM   1349  CG  LEU A  81     120.861  94.881 135.509  1.00  0.00           C
ATOM   1351  CD1 LEU A  81     120.790  96.361 135.839  1.00  0.00           C
ATOM   1355  CD2 LEU A  81     120.111  94.611 134.209  1.00  0.00           C
ATOM   1359  C   LEU A  81     124.040  95.891 134.729  1.00  0.00           C
ATOM   1360  O   LEU A  81     123.820  96.991 134.209  1.00  0.00           O
ATOM   1361  N   ASN A  82     125.041  95.761 135.628  1.00  0.00           N
ATOM   1363  CA  ASN A  82     125.800  96.911 136.089  1.00  0.00           C
ATOM   1365  CB  ASN A  82     126.311  96.671 137.548  1.00  0.00           C
ATOM   1368  CG  ASN A  82     127.620  95.881 137.669  1.00  0.00           C
ATOM   1369  OD1 ASN A  82     127.640  94.691 137.949  1.00  0.00           O
ATOM   1370  ND2 ASN A  82     128.760  96.591 137.509  1.00  0.00           N
ATOM   1373  C   ASN A  82     126.890  97.301 135.079  1.00  0.00           C
ATOM   1374  O   ASN A  82     127.301  98.461 135.009  1.00  0.00           O
ATOM   1375  N   SER A  83     127.320  96.351 134.228  1.00  0.00           N
ATOM   1377  CA  SER A  83     128.081  96.611 132.999  1.00  0.00           C
ATOM   1379  CB  SER A  83     128.622  95.291 132.389  1.00  0.00           C
ATOM   1382  OG  SER A  83     129.680  95.501 131.458  1.00  0.00           O
ATOM   1384  C   SER A  83     127.290  97.381 131.949  1.00  0.00           C
ATOM   1385  O   SER A  83     127.790  98.351 131.379  1.00  0.00           O
ATOM   1386  N   ALA A  84     126.001  97.031 131.718  1.00  0.00           N
ATOM   1388  CA  ALA A  84     125.070  97.751 130.859  1.00  0.00           C
ATOM   1390  CB  ALA A  84     123.791  96.921 130.618  1.00  0.00           C
ATOM   1394  C   ALA A  84     124.732  99.171 131.298  1.00  0.00           C
ATOM   1395  O   ALA A  84     124.611 100.071 130.449  1.00  0.00           O
ATOM   1396  N   LYS A  85     124.611  99.411 132.639  1.00  0.00           N
ATOM   1398  CA  LYS A  85     124.591 100.741 133.269  1.00  0.00           C
ATOM   1400  CB  LYS A  85     124.510 100.691 134.839  1.00  0.00           C
ATOM   1403  CG  LYS A  85     123.250 100.092 135.459  1.00  0.00           C
ATOM   1406  CD  LYS A  85     123.381  99.881 136.978  1.00  0.00           C
ATOM   1409  CE  LYS A  85     122.470  98.751 137.459  1.00  0.00           C
ATOM   1412  NZ  LYS A  85     122.520  98.591 138.919  1.00  0.00           N
ATOM   1416  C   LYS A  85     125.850 101.531 132.978  1.00  0.00           C
ATOM   1417  O   LYS A  85     125.790 102.691 132.568  1.00  0.00           O
ATOM   1418  N   GLY A  86     127.030 100.901 133.118  1.00  0.00           N
ATOM   1420  CA  GLY A  86     128.311 101.511 132.839  1.00  0.00           C
ATOM   1423  C   GLY A  86     128.561 101.831 131.389  1.00  0.00           C
ATOM   1424  O   GLY A  86     129.230 102.801 131.049  1.00  0.00           O
ATOM   1425  N   SER A  87     128.040 101.001 130.468  1.00  0.00           N
ATOM   1427  CA  SER A  87     128.160 101.231 129.039  1.00  0.00           C
ATOM   1429  CB  SER A  87     128.090  99.911 128.228  1.00  0.00           C
ATOM   1432  OG  SER A  87     126.870  99.181 128.419  1.00  0.00           O
ATOM   1434  C   SER A  87     127.131 102.221 128.538  1.00  0.00           C
ATOM   1435  O   SER A  87     127.330 102.901 127.519  1.00  0.00           O
ATOM   1436  N   LEU A  88     126.001 102.361 129.259  1.00  0.00           N
ATOM   1438  CA  LEU A  88     125.100 103.511 129.148  1.00  0.00           C
ATOM   1440  CB  LEU A  88     123.791 103.261 129.928  1.00  0.00           C
ATOM   1443  CG  LEU A  88     122.720 104.361 129.758  1.00  0.00           C
ATOM   1445  CD1 LEU A  88     122.340 104.521 128.279  1.00  0.00           C
ATOM   1449  CD2 LEU A  88     121.501 104.081 130.649  1.00  0.00           C
ATOM   1453  C   LEU A  88     125.710 104.831 129.589  1.00  0.00           C
ATOM   1454  O   LEU A  88     125.570 105.841 128.899  1.00  0.00           O
ATOM   1455  N   ALA A  89     126.431 104.851 130.728  1.00  0.00           N
ATOM   1457  CA  ALA A  89     127.190 106.001 131.178  1.00  0.00           C
ATOM   1459  CB  ALA A  89     127.801 105.711 132.538  1.00  0.00           C
ATOM   1463  C   ALA A  89     128.290 106.461 130.239  1.00  0.00           C
ATOM   1464  O   ALA A  89     128.510 107.651 130.029  1.00  0.00           O
ATOM   1465  N   LYS A  90     129.040 105.511 129.638  1.00  0.00           N
ATOM   1467  CA  LYS A  90     129.970 105.761 128.538  1.00  0.00           C
ATOM   1469  CB  LYS A  90     130.750 104.491 128.159  1.00  0.00           C
ATOM   1472  CG  LYS A  90     131.680 104.001 129.269  1.00  0.00           C
ATOM   1475  CD  LYS A  90     132.150 102.571 128.969  1.00  0.00           C
ATOM   1478  CE  LYS A  90     132.811 101.861 130.139  1.00  0.00           C
ATOM   1481  NZ  LYS A  90     133.120 100.471 129.739  1.00  0.00           N
ATOM   1485  C   LYS A  90     129.340 106.301 127.288  1.00  0.00           C
ATOM   1486  O   LYS A  90     129.852 107.241 126.669  1.00  0.00           O
ATOM   1487  N   ALA A  91     128.191 105.741 126.889  1.00  0.00           N
ATOM   1489  CA  ALA A  91     127.400 106.271 125.809  1.00  0.00           C
ATOM   1491  CB  ALA A  91     126.210 105.341 125.529  1.00  0.00           C
ATOM   1495  C   ALA A  91     126.900 107.671 126.078  1.00  0.00           C
ATOM   1496  O   ALA A  91     127.040 108.562 125.239  1.00  0.00           O
ATOM   1497  N   LEU A  92     126.382 107.911 127.299  1.00  0.00           N
ATOM   1499  CA  LEU A  92     125.911 109.201 127.758  1.00  0.00           C
ATOM   1501  CB  LEU A  92     125.360 109.081 129.209  1.00  0.00           C
ATOM   1504  CG  LEU A  92     124.530 110.261 129.758  1.00  0.00           C
ATOM   1506  CD1 LEU A  92     125.301 111.551 130.099  1.00  0.00           C
ATOM   1510  CD2 LEU A  92     123.341 110.571 128.849  1.00  0.00           C
ATOM   1514  C   LEU A  92     127.010 110.241 127.758  1.00  0.00           C
ATOM   1515  O   LEU A  92     126.831 111.342 127.229  1.00  0.00           O
ATOM   1516  N   SER A  93     128.191 109.891 128.298  1.00  0.00           N
ATOM   1518  CA  SER A  93     129.320 110.801 128.368  1.00  0.00           C
ATOM   1520  CB  SER A  93     130.451 110.311 129.339  1.00  0.00           C
ATOM   1523  OG  SER A  93     131.431 109.441 128.769  1.00  0.00           O
ATOM   1525  C   SER A  93     129.820 111.161 126.978  1.00  0.00           C
ATOM   1526  O   SER A  93     130.010 112.331 126.659  1.00  0.00           O
ATOM   1527  N   THR A  94     129.941 110.181 126.049  1.00  0.00           N
ATOM   1529  CA  THR A  94     130.201 110.471 124.638  1.00  0.00           C
ATOM   1531  CB  THR A  94     130.501 109.231 123.788  1.00  0.00           C
ATOM   1533  OG1 THR A  94     131.770 108.691 124.148  1.00  0.00           O
ATOM   1535  CG2 THR A  94     130.590 109.561 122.288  1.00  0.00           C
ATOM   1539  C   THR A  94     129.121 111.311 123.958  1.00  0.00           C
ATOM   1540  O   THR A  94     129.410 112.291 123.279  1.00  0.00           O
ATOM   1541  N   ALA A  95     127.830 110.981 124.159  1.00  0.00           N
ATOM   1543  CA  ALA A  95     126.711 111.701 123.578  1.00  0.00           C
ATOM   1545  CB  ALA A  95     125.400 110.921 123.809  1.00  0.00           C
ATOM   1549  C   ALA A  95     126.571 113.131 124.069  1.00  0.00           C
ATOM   1550  O   ALA A  95     126.200 114.031 123.318  1.00  0.00           O
ATOM   1551  N   SER A  96     126.910 113.351 125.348  1.00  0.00           N
ATOM   1553  CA  SER A  96     127.071 114.681 125.929  1.00  0.00           C
ATOM   1555  CB  SER A  96     127.232 114.571 127.478  1.00  0.00           C
ATOM   1558  OG  SER A  96     127.480 115.811 128.139  1.00  0.00           O
ATOM   1560  C   SER A  96     128.160 115.461 125.228  1.00  0.00           C
ATOM   1561  O   SER A  96     127.930 116.561 124.729  1.00  0.00           O
ATOM   1562  N   ASN A  97     129.350 114.871 125.009  1.00  0.00           N
ATOM   1564  CA  ASN A  97     130.391 115.541 124.249  1.00  0.00           C
ATOM   1566  CB  ASN A  97     131.650 114.651 124.199  1.00  0.00           C
ATOM   1569  CG  ASN A  97     132.161 114.471 125.618  1.00  0.00           C
ATOM   1570  OD1 ASN A  97     132.061 115.371 126.449  1.00  0.00           O
ATOM   1571  ND2 ASN A  97     132.681 113.271 125.929  1.00  0.00           N
ATOM   1574  C   ASN A  97     130.000 115.911 122.819  1.00  0.00           C
ATOM   1575  O   ASN A  97     130.240 117.041 122.369  1.00  0.00           O
ATOM   1576  N   ALA A  98     129.350 114.981 122.099  1.00  0.00           N
ATOM   1578  CA  ALA A  98     128.800 115.181 120.779  1.00  0.00           C
ATOM   1580  CB  ALA A  98     128.171 113.861 120.339  1.00  0.00           C
ATOM   1584  C   ALA A  98     127.760 116.301 120.709  1.00  0.00           C
ATOM   1585  O   ALA A  98     127.771 117.151 119.809  1.00  0.00           O
ATOM   1586  N   ARG A  99     126.860 116.351 121.699  1.00  0.00           N
ATOM   1588  CA  ARG A  99     125.951 117.461 121.899  1.00  0.00           C
ATOM   1590  CB  ARG A  99     124.941 117.141 123.019  1.00  0.00           C
ATOM   1593  CG  ARG A  99     123.781 118.141 123.089  1.00  0.00           C
ATOM   1596  CD  ARG A  99     122.701 117.761 124.098  1.00  0.00           C
ATOM   1599  NE  ARG A  99     121.580 118.721 123.899  1.00  0.00           N
ATOM   1601  CZ  ARG A  99     120.710 118.641 122.889  1.00  0.00           C
ATOM   1602  NH1 ARG A  99     120.520 117.611 122.099  1.00  0.00           N
ATOM   1605  NH2 ARG A  99     119.980 119.711 122.699  1.00  0.00           N
ATOM   1608  C   ARG A  99     126.590 118.811 122.219  1.00  0.00           C
ATOM   1609  O   ARG A  99     126.220 119.841 121.629  1.00  0.00           O
ATOM   1610  N   ILE A 100     127.580 118.851 123.139  1.00  0.00           N
ATOM   1612  CA  ILE A 100     128.331 120.071 123.419  1.00  0.00           C
ATOM   1614  CB  ILE A 100     129.331 119.931 124.589  1.00  0.00           C
ATOM   1616  CG2 ILE A 100     130.120 121.241 124.828  1.00  0.00           C
ATOM   1620  CG1 ILE A 100     128.680 119.491 125.929  1.00  0.00           C
ATOM   1623  CD  ILE A 100     127.570 120.391 126.478  1.00  0.00           C
ATOM   1627  C   ILE A 100     129.051 120.571 122.179  1.00  0.00           C
ATOM   1628  O   ILE A 100     128.951 121.751 121.839  1.00  0.00           O
ATOM   1629  N   THR A 101     129.751 119.701 121.419  1.00  0.00           N
ATOM   1631  CA  THR A 101     130.421 120.131 120.188  1.00  0.00           C
ATOM   1633  CB  THR A 101     131.471 119.161 119.679  1.00  0.00           C
ATOM   1635  OG1 THR A 101     132.352 119.771 118.728  1.00  0.00           O
ATOM   1637  CG2 THR A 101     130.870 117.911 119.039  1.00  0.00           C
ATOM   1641  C   THR A 101     129.460 120.631 119.129  1.00  0.00           C
ATOM   1642  O   THR A 101     129.671 121.711 118.578  1.00  0.00           O
ATOM   1643  N   PHE A 102     128.322 119.941 118.889  1.00  0.00           N
ATOM   1645  CA  PHE A 102     127.260 120.441 118.038  1.00  0.00           C
ATOM   1647  CB  PHE A 102     126.110 119.401 117.988  1.00  0.00           C
ATOM   1650  CG  PHE A 102     124.980 119.812 117.068  1.00  0.00           C
ATOM   1651  CD1 PHE A 102     125.050 119.491 115.699  1.00  0.00           C
ATOM   1653  CE1 PHE A 102     124.021 119.851 114.828  1.00  0.00           C
ATOM   1655  CZ  PHE A 102     122.900 120.551 115.319  1.00  0.00           C
ATOM   1657  CD2 PHE A 102     123.850 120.501 117.548  1.00  0.00           C
ATOM   1659  CE2 PHE A 102     122.821 120.871 116.679  1.00  0.00           C
ATOM   1661  C   PHE A 102     126.750 121.811 118.458  1.00  0.00           C
ATOM   1662  O   PHE A 102     126.790 122.741 117.679  1.00  0.00           O
ATOM   1663  N   ASN A 103     126.341 122.041 119.729  1.00  0.00           N
ATOM   1665  CA  ASN A 103     125.881 123.371 120.118  1.00  0.00           C
ATOM   1667  CB  ASN A 103     125.301 123.381 121.559  1.00  0.00           C
ATOM   1670  CG  ASN A 103     124.040 122.531 121.728  1.00  0.00           C
ATOM   1671  OD1 ASN A 103     123.800 122.001 122.819  1.00  0.00           O
ATOM   1672  ND2 ASN A 103     123.210 122.421 120.678  1.00  0.00           N
ATOM   1675  C   ASN A 103     126.921 124.481 120.019  1.00  0.00           C
ATOM   1676  O   ASN A 103     126.610 125.601 119.609  1.00  0.00           O
ATOM   1677  N   ARG A 104     128.171 124.211 120.429  1.00  0.00           N
ATOM   1679  CA  ARG A 104     129.210 125.221 120.348  1.00  0.00           C
ATOM   1681  CB  ARG A 104     130.430 124.952 121.279  1.00  0.00           C
ATOM   1684  CG  ARG A 104     130.171 125.321 122.769  1.00  0.00           C
ATOM   1687  CD  ARG A 104     128.861 124.731 123.329  1.00  0.00           C
ATOM   1690  NE  ARG A 104     128.770 124.851 124.809  1.00  0.00           N
ATOM   1692  CZ  ARG A 104     127.921 124.161 125.549  1.00  0.00           C
ATOM   1693  NH1 ARG A 104     127.030 123.351 124.999  1.00  0.00           N
ATOM   1696  NH2 ARG A 104     127.991 124.251 126.858  1.00  0.00           N
ATOM   1699  C   ARG A 104     129.581 125.601 118.929  1.00  0.00           C
ATOM   1700  O   ARG A 104     129.640 126.781 118.609  1.00  0.00           O
ATOM   1701  N   GLN A 105     129.711 124.601 118.019  1.00  0.00           N
ATOM   1703  CA  GLN A 105     129.801 124.831 116.589  1.00  0.00           C
ATOM   1705  CB  GLN A 105     130.090 123.501 115.818  1.00  0.00           C
ATOM   1708  CG  GLN A 105     131.451 122.831 116.139  1.00  0.00           C
ATOM   1711  CD  GLN A 105     132.620 123.811 116.139  1.00  0.00           C
ATOM   1712  OE1 GLN A 105     133.051 124.251 115.079  1.00  0.00           O
ATOM   1713  NE2 GLN A 105     133.132 124.191 117.328  1.00  0.00           N
ATOM   1716  C   GLN A 105     128.561 125.521 116.019  1.00  0.00           C
ATOM   1717  O   GLN A 105     128.650 126.511 115.309  1.00  0.00           O
ATOM   1718  N   ALA A 106     127.351 125.061 116.419  1.00  0.00           N
ATOM   1720  CA  ALA A 106     126.080 125.431 115.829  1.00  0.00           C
ATOM   1722  CB  ALA A 106     124.921 124.601 116.419  1.00  0.00           C
ATOM   1726  C   ALA A 106     125.701 126.881 116.028  1.00  0.00           C
ATOM   1727  O   ALA A 106     124.910 127.452 115.279  1.00  0.00           O
ATOM   1728  N   SER A 107     126.250 127.531 117.068  1.00  0.00           N
ATOM   1730  CA  SER A 107     125.911 128.911 117.369  1.00  0.00           C
ATOM   1732  CB  SER A 107     126.241 129.241 118.849  1.00  0.00           C
ATOM   1735  OG  SER A 107     125.441 130.331 119.339  1.00  0.00           O
ATOM   1737  C   SER A 107     126.600 129.891 116.419  1.00  0.00           C
ATOM   1738  O   SER A 107     126.122 131.011 116.239  1.00  0.00           O
ATOM   1739  N   LEU A 108     127.720 129.491 115.779  1.00  0.00           N
ATOM   1741  CA  LEU A 108     128.660 130.401 115.159  1.00  0.00           C
ATOM   1743  CB  LEU A 108     130.061 130.181 115.789  1.00  0.00           C
ATOM   1746  CG  LEU A 108     130.181 130.601 117.269  1.00  0.00           C
ATOM   1748  CD1 LEU A 108     131.530 130.151 117.839  1.00  0.00           C
ATOM   1752  CD2 LEU A 108     130.010 132.121 117.449  1.00  0.00           C
ATOM   1756  C   LEU A 108     128.781 130.271 113.639  1.00  0.00           C
ATOM   1757  O   LEU A 108     129.690 130.842 113.038  1.00  0.00           O
ATOM   1758  N   LEU A 109     127.860 129.531 112.988  1.00  0.00           N
ATOM   1760  CA  LEU A 109     127.871 129.311 111.548  1.00  0.00           C
ATOM   1762  CB  LEU A 109     126.720 128.391 111.038  1.00  0.00           C
ATOM   1765  CG  LEU A 109     127.010 126.881 111.119  1.00  0.00           C
ATOM   1767  CD1 LEU A 109     128.141 126.431 110.179  1.00  0.00           C
ATOM   1771  CD2 LEU A 109     127.340 126.431 112.538  1.00  0.00           C
ATOM   1775  C   LEU A 109     127.961 130.551 110.659  1.00  0.00           C
ATOM   1776  O   LEU A 109     127.611 131.672 111.038  1.00  0.00           O
ATOM   1777  N   LYS A 110     128.482 130.321 109.439  1.00  0.00           N
ATOM   1779  CA  LYS A 110     128.561 131.241 108.318  1.00  0.00           C
ATOM   1781  CB  LYS A 110     127.190 131.532 107.649  1.00  0.00           C
ATOM   1784  CG  LYS A 110     126.200 132.371 108.479  1.00  0.00           C
ATOM   1787  CD  LYS A 110     124.991 132.901 107.679  1.00  0.00           C
ATOM   1790  CE  LYS A 110     125.340 133.671 106.409  1.00  0.00           C
ATOM   1793  NZ  LYS A 110     126.460 134.601 106.648  1.00  0.00           N
ATOM   1797  C   LYS A 110     129.382 132.501 108.589  1.00  0.00           C
ATOM   1798  O   LYS A 110     129.090 133.562 108.019  1.00  0.00           O
ATOM   1799  N   THR A 111     130.400 132.391 109.469  1.00  0.00           N
ATOM   1801  CA  THR A 111     131.311 133.471 109.809  1.00  0.00           C
ATOM   1803  CB  THR A 111     131.130 134.011 111.239  1.00  0.00           C
ATOM   1805  OG1 THR A 111     131.471 133.071 112.249  1.00  0.00           O
ATOM   1807  CG2 THR A 111     129.680 134.452 111.469  1.00  0.00           C
ATOM   1811  C   THR A 111     132.740 132.972 109.669  1.00  0.00           C
ATOM   1812  O   THR A 111     133.011 131.881 109.199  1.00  0.00           O
ATOM   1813  N   ASN A 112     133.710 133.781 110.118  1.00  0.00           N
ATOM   1815  CA  ASN A 112     135.081 133.381 110.328  1.00  0.00           C
ATOM   1817  CB  ASN A 112     135.911 134.651 110.628  1.00  0.00           C
ATOM   1820  CG  ASN A 112     135.760 135.791 109.609  1.00  0.00           C
ATOM   1821  OD1 ASN A 112     135.560 135.641 108.409  1.00  0.00           O
ATOM   1822  ND2 ASN A 112     135.800 137.011 110.188  1.00  0.00           N
ATOM   1825  C   ASN A 112     135.301 132.441 111.539  1.00  0.00           C
ATOM   1826  O   ASN A 112     136.331 131.771 111.629  1.00  0.00           O
ATOM   1827  N   TYR A 113     134.391 132.461 112.548  1.00  0.00           N
ATOM   1829  CA  TYR A 113     134.561 131.781 113.839  1.00  0.00           C
ATOM   1831  CB  TYR A 113     133.441 132.121 114.879  1.00  0.00           C
ATOM   1834  CG  TYR A 113     133.480 133.541 115.389  1.00  0.00           C
ATOM   1835  CD1 TYR A 113     134.471 133.951 116.298  1.00  0.00           C
ATOM   1837  CE1 TYR A 113     134.441 135.261 116.829  1.00  0.00           C
ATOM   1839  CZ  TYR A 113     133.441 136.151 116.438  1.00  0.00           C
ATOM   1840  OH  TYR A 113     133.421 137.471 116.928  1.00  0.00           O
ATOM   1842  CD2 TYR A 113     132.451 134.431 115.059  1.00  0.00           C
ATOM   1844  CE2 TYR A 113     132.441 135.741 115.559  1.00  0.00           C
ATOM   1846  C   TYR A 113     134.620 130.271 113.749  1.00  0.00           C
ATOM   1847  O   TYR A 113     135.430 129.641 114.428  1.00  0.00           O
ATOM   1848  N   VAL A 114     133.720 129.681 112.929  1.00  0.00           N
ATOM   1850  CA  VAL A 114     133.641 128.261 112.639  1.00  0.00           C
ATOM   1852  CB  VAL A 114     132.731 127.411 113.549  1.00  0.00           C
ATOM   1854  CG1 VAL A 114     133.191 127.531 114.999  1.00  0.00           C
ATOM   1858  CG2 VAL A 114     131.241 127.791 113.409  1.00  0.00           C
ATOM   1862  C   VAL A 114     133.051 128.171 111.259  1.00  0.00           C
ATOM   1863  O   VAL A 114     132.380 129.081 110.769  1.00  0.00           O
ATOM   1864  N   SER A 115     133.230 127.011 110.608  1.00  0.00           N
ATOM   1866  CA  SER A 115     132.581 126.711 109.378  1.00  0.00           C
ATOM   1868  CB  SER A 115     133.602 126.501 108.228  1.00  0.00           C
ATOM   1871  OG  SER A 115     134.290 125.251 108.298  1.00  0.00           O
ATOM   1873  C   SER A 115     131.761 125.451 109.539  1.00  0.00           C
ATOM   1874  O   SER A 115     131.632 124.841 110.608  1.00  0.00           O
ATOM   1875  N   ARG A 116     131.220 125.031 108.398  1.00  0.00           N
ATOM   1877  CA  ARG A 116     130.451 123.851 108.228  1.00  0.00           C
ATOM   1879  CB  ARG A 116     129.790 123.931 106.849  1.00  0.00           C
ATOM   1882  CG  ARG A 116     128.611 122.961 106.718  1.00  0.00           C
ATOM   1885  CD  ARG A 116     127.661 123.241 105.559  1.00  0.00           C
ATOM   1888  NE  ARG A 116     127.140 124.631 105.739  1.00  0.00           N
ATOM   1890  CZ  ARG A 116     127.591 125.691 105.099  1.00  0.00           C
ATOM   1891  NH1 ARG A 116     128.551 125.631 104.199  1.00  0.00           N
ATOM   1894  NH2 ARG A 116     127.021 126.871 105.279  1.00  0.00           N
ATOM   1897  C   ARG A 116     131.250 122.581 108.359  1.00  0.00           C
ATOM   1898  O   ARG A 116     130.742 121.581 108.839  1.00  0.00           O
ATOM   1899  N   GLN A 117     132.561 122.561 108.009  1.00  0.00           N
ATOM   1901  CA  GLN A 117     133.361 121.331 108.069  1.00  0.00           C
ATOM   1903  CB  GLN A 117     134.801 121.531 107.548  1.00  0.00           C
ATOM   1906  CG  GLN A 117     134.880 122.141 106.139  1.00  0.00           C
ATOM   1909  CD  GLN A 117     136.320 122.201 105.618  1.00  0.00           C
ATOM   1910  OE1 GLN A 117     137.290 122.301 106.358  1.00  0.00           O
ATOM   1911  NE2 GLN A 117     136.471 122.241 104.269  1.00  0.00           N
ATOM   1914  C   GLN A 117     133.470 120.751 109.469  1.00  0.00           C
ATOM   1915  O   GLN A 117     133.421 119.531 109.708  1.00  0.00           O
ATOM   1916  N   ASP A 118     133.651 121.631 110.488  1.00  0.00           N
ATOM   1918  CA  ASP A 118     133.710 121.181 111.858  1.00  0.00           C
ATOM   1920  CB  ASP A 118     134.572 122.121 112.719  1.00  0.00           C
ATOM   1923  CG  ASP A 118     134.991 121.401 113.989  1.00  0.00           C
ATOM   1924  OD1 ASP A 118     135.201 120.161 113.938  1.00  0.00           O
ATOM   1925  OD2 ASP A 118     135.271 122.081 115.009  1.00  0.00           O
ATOM   1926  C   ASP A 118     132.311 121.001 112.428  1.00  0.00           C
ATOM   1927  O   ASP A 118     132.061 120.161 113.298  1.00  0.00           O
ATOM   1928  N   TYR A 119     131.311 121.731 111.909  1.00  0.00           N
ATOM   1930  CA  TYR A 119     129.900 121.491 112.188  1.00  0.00           C
ATOM   1932  CB  TYR A 119     129.051 122.661 111.648  1.00  0.00           C
ATOM   1935  CG  TYR A 119     127.580 122.481 111.878  1.00  0.00           C
ATOM   1936  CD1 TYR A 119     126.980 122.821 113.108  1.00  0.00           C
ATOM   1938  CE1 TYR A 119     125.590 122.721 113.269  1.00  0.00           C
ATOM   1940  CZ  TYR A 119     124.801 122.281 112.208  1.00  0.00           C
ATOM   1941  OH  TYR A 119     123.400 122.231 112.328  1.00  0.00           O
ATOM   1943  CD2 TYR A 119     126.770 122.011 110.839  1.00  0.00           C
ATOM   1945  CE2 TYR A 119     125.380 121.911 111.008  1.00  0.00           C
ATOM   1947  C   TYR A 119     129.410 120.121 111.699  1.00  0.00           C
ATOM   1948  O   TYR A 119     128.710 119.401 112.398  1.00  0.00           O
ATOM   1949  N   ASP A 120     129.801 119.681 110.499  1.00  0.00           N
ATOM   1951  CA  ASP A 120     129.490 118.361 110.009  1.00  0.00           C
ATOM   1953  CB  ASP A 120     129.720 118.321 108.489  1.00  0.00           C
ATOM   1956  CG  ASP A 120     128.741 119.261 107.789  1.00  0.00           C
ATOM   1957  OD1 ASP A 120     127.681 119.611 108.359  1.00  0.00           O
ATOM   1958  OD2 ASP A 120     129.051 119.591 106.609  1.00  0.00           O
ATOM   1959  C   ASP A 120     130.330 117.281 110.699  1.00  0.00           C
ATOM   1960  O   ASP A 120     129.921 116.131 110.818  1.00  0.00           O
ATOM   1961  N   THR A 121     131.530 117.631 111.199  1.00  0.00           N
ATOM   1963  CA  THR A 121     132.271 116.821 112.169  1.00  0.00           C
ATOM   1965  CB  THR A 121     133.720 117.271 112.419  1.00  0.00           C
ATOM   1967  OG1 THR A 121     134.480 117.301 111.209  1.00  0.00           O
ATOM   1969  CG2 THR A 121     134.441 116.311 113.368  1.00  0.00           C
ATOM   1973  C   THR A 121     131.521 116.701 113.489  1.00  0.00           C
ATOM   1974  O   THR A 121     131.421 115.611 114.048  1.00  0.00           O
ATOM   1975  N   ALA A 122     130.930 117.821 113.978  1.00  0.00           N
ATOM   1977  CA  ALA A 122     130.020 117.941 115.108  1.00  0.00           C
ATOM   1979  CB  ALA A 122     129.701 119.421 115.409  1.00  0.00           C
ATOM   1983  C   ALA A 122     128.760 117.111 115.009  1.00  0.00           C
ATOM   1984  O   ALA A 122     128.341 116.451 115.958  1.00  0.00           O
ATOM   1985  N   ARG A 123     128.132 117.121 113.829  1.00  0.00           N
ATOM   1987  CA  ARG A 123     126.951 116.331 113.538  1.00  0.00           C
ATOM   1989  CB  ARG A 123     126.220 116.931 112.319  1.00  0.00           C
ATOM   1992  CG  ARG A 123     124.810 116.351 112.129  1.00  0.00           C
ATOM   1995  CD  ARG A 123     124.051 116.891 110.909  1.00  0.00           C
ATOM   1998  NE  ARG A 123     124.711 116.321 109.688  1.00  0.00           N
ATOM   2000  CZ  ARG A 123     124.061 116.001 108.569  1.00  0.00           C
ATOM   2001  NH1 ARG A 123     122.790 116.291 108.388  1.00  0.00           N
ATOM   2004  NH2 ARG A 123     124.751 115.351 107.649  1.00  0.00           N
ATOM   2007  C   ARG A 123     127.290 114.861 113.329  1.00  0.00           C
ATOM   2008  O   ARG A 123     126.580 113.981 113.818  1.00  0.00           O
ATOM   2009  N   THR A 124     128.411 114.531 112.639  1.00  0.00           N
ATOM   2011  CA  THR A 124     128.811 113.131 112.478  1.00  0.00           C
ATOM   2013  CB  THR A 124     129.951 112.921 111.489  1.00  0.00           C
ATOM   2015  OG1 THR A 124     129.591 113.401 110.188  1.00  0.00           O
ATOM   2017  CG2 THR A 124     130.210 111.431 111.318  1.00  0.00           C
ATOM   2021  C   THR A 124     129.100 112.452 113.809  1.00  0.00           C
ATOM   2022  O   THR A 124     128.570 111.381 114.098  1.00  0.00           O
ATOM   2023  N   GLN A 125     129.830 113.121 114.739  1.00  0.00           N
ATOM   2025  CA  GLN A 125     130.020 112.631 116.099  1.00  0.00           C
ATOM   2027  CB  GLN A 125     130.890 113.631 116.909  1.00  0.00           C
ATOM   2030  CG  GLN A 125     131.411 113.151 118.298  1.00  0.00           C
ATOM   2033  CD  GLN A 125     132.500 113.951 119.048  1.00  0.00           C
ATOM   2034  OE1 GLN A 125     133.040 115.001 118.728  1.00  0.00           O
ATOM   2035  NE2 GLN A 125     132.951 113.321 120.159  1.00  0.00           N
ATOM   2038  C   GLN A 125     128.710 112.391 116.858  1.00  0.00           C
ATOM   2039  O   GLN A 125     128.570 111.421 117.599  1.00  0.00           O
ATOM   2040  N   LEU A 126     127.710 113.281 116.709  1.00  0.00           N
ATOM   2042  CA  LEU A 126     126.361 113.121 117.229  1.00  0.00           C
ATOM   2044  CB  LEU A 126     125.531 114.411 116.989  1.00  0.00           C
ATOM   2047  CG  LEU A 126     124.090 114.401 117.559  1.00  0.00           C
ATOM   2049  CD1 LEU A 126     124.071 114.281 119.089  1.00  0.00           C
ATOM   2053  CD2 LEU A 126     123.330 115.651 117.099  1.00  0.00           C
ATOM   2057  C   LEU A 126     125.610 111.911 116.679  1.00  0.00           C
ATOM   2058  O   LEU A 126     124.970 111.151 117.409  1.00  0.00           O
ATOM   2059  N   ASN A 127     125.730 111.681 115.368  1.00  0.00           N
ATOM   2061  CA  ASN A 127     125.240 110.491 114.688  1.00  0.00           C
ATOM   2063  CB  ASN A 127     125.301 110.671 113.169  1.00  0.00           C
ATOM   2066  CG  ASN A 127     124.540 111.921 112.739  1.00  0.00           C
ATOM   2067  OD1 ASN A 127     123.691 112.491 113.429  1.00  0.00           O
ATOM   2068  ND2 ASN A 127     124.891 112.421 111.539  1.00  0.00           N
ATOM   2071  C   ASN A 127     125.911 109.181 115.118  1.00  0.00           C
ATOM   2072  O   ASN A 127     125.231 108.191 115.409  1.00  0.00           O
ATOM   2073  N   GLU A 128     127.251 109.141 115.279  1.00  0.00           N
ATOM   2075  CA  GLU A 128     127.900 108.061 115.999  1.00  0.00           C
ATOM   2077  CB  GLU A 128     129.451 108.131 115.949  1.00  0.00           C
ATOM   2080  CG  GLU A 128     130.050 107.561 114.629  1.00  0.00           C
ATOM   2083  CD  GLU A 128     130.560 108.601 113.629  1.00  0.00           C
ATOM   2084  OE1 GLU A 128     131.421 109.431 113.999  1.00  0.00           O
ATOM   2085  OE2 GLU A 128     130.181 108.451 112.439  1.00  0.00           O
ATOM   2086  C   GLU A 128     127.441 107.921 117.449  1.00  0.00           C
ATOM   2087  O   GLU A 128     127.220 106.821 117.959  1.00  0.00           O
ATOM   2088  N   ALA A 129     127.271 109.051 118.149  1.00  0.00           N
ATOM   2090  CA  ALA A 129     126.790 109.081 119.508  1.00  0.00           C
ATOM   2092  CB  ALA A 129     126.890 110.491 120.079  1.00  0.00           C
ATOM   2096  C   ALA A 129     125.391 108.541 119.749  1.00  0.00           C
ATOM   2097  O   ALA A 129     125.181 107.741 120.659  1.00  0.00           O
ATOM   2098  N   GLU A 130     124.390 108.901 118.919  1.00  0.00           N
ATOM   2100  CA  GLU A 130     123.061 108.351 118.989  1.00  0.00           C
ATOM   2102  CB  GLU A 130     122.021 109.071 118.079  1.00  0.00           C
ATOM   2105  CG  GLU A 130     122.190 108.881 116.548  1.00  0.00           C
ATOM   2108  CD  GLU A 130     120.940 109.221 115.748  1.00  0.00           C
ATOM   2109  OE1 GLU A 130     119.921 109.671 116.339  1.00  0.00           O
ATOM   2110  OE2 GLU A 130     120.881 108.891 114.548  1.00  0.00           O
ATOM   2111  C   GLU A 130     123.051 106.851 118.739  1.00  0.00           C
ATOM   2112  O   GLU A 130     122.360 106.121 119.439  1.00  0.00           O
ATOM   2113  N   ALA A 131     123.882 106.361 117.798  1.00  0.00           N
ATOM   2115  CA  ALA A 131     124.171 104.961 117.629  1.00  0.00           C
ATOM   2117  CB  ALA A 131     125.010 104.771 116.358  1.00  0.00           C
ATOM   2121  C   ALA A 131     124.830 104.301 118.839  1.00  0.00           C
ATOM   2122  O   ALA A 131     124.460 103.201 119.259  1.00  0.00           O
ATOM   2123  N   ASN A 132     125.790 104.971 119.508  1.00  0.00           N
ATOM   2125  CA  ASN A 132     126.330 104.481 120.769  1.00  0.00           C
ATOM   2127  CB  ASN A 132     127.740 105.081 121.109  1.00  0.00           C
ATOM   2130  CG  ASN A 132     127.930 106.471 121.709  1.00  0.00           C
ATOM   2131  OD1 ASN A 132     128.870 107.161 121.318  1.00  0.00           O
ATOM   2132  ND2 ASN A 132     127.071 106.951 122.639  1.00  0.00           N
ATOM   2135  C   ASN A 132     125.280 104.431 121.889  1.00  0.00           C
ATOM   2136  O   ASN A 132     125.271 103.501 122.699  1.00  0.00           O
ATOM   2137  N   VAL A 133     124.331 105.391 121.949  1.00  0.00           N
ATOM   2139  CA  VAL A 133     123.081 105.281 122.699  1.00  0.00           C
ATOM   2141  CB  VAL A 133     122.310 106.601 122.749  1.00  0.00           C
ATOM   2143  CG1 VAL A 133     120.940 106.431 123.429  1.00  0.00           C
ATOM   2147  CG2 VAL A 133     123.131 107.651 123.508  1.00  0.00           C
ATOM   2151  C   VAL A 133     122.170 104.131 122.239  1.00  0.00           C
ATOM   2152  O   VAL A 133     121.630 103.381 123.059  1.00  0.00           O
ATOM   2153  N   THR A 134     122.010 103.921 120.909  1.00  0.00           N
ATOM   2155  CA  THR A 134     121.241 102.821 120.298  1.00  0.00           C
ATOM   2157  CB  THR A 134     121.070 102.901 118.769  1.00  0.00           C
ATOM   2159  OG1 THR A 134     120.190 103.971 118.419  1.00  0.00           O
ATOM   2161  CG2 THR A 134     120.411 101.661 118.149  1.00  0.00           C
ATOM   2165  C   THR A 134     121.730 101.451 120.728  1.00  0.00           C
ATOM   2166  O   THR A 134     120.940 100.611 121.169  1.00  0.00           O
ATOM   2167  N   VAL A 135     123.051 101.211 120.719  1.00  0.00           N
ATOM   2169  CA  VAL A 135     123.671 100.071 121.399  1.00  0.00           C
ATOM   2171  CB  VAL A 135     125.161 100.021 121.069  1.00  0.00           C
ATOM   2173  CG1 VAL A 135     125.890  98.911 121.868  1.00  0.00           C
ATOM   2177  CG2 VAL A 135     125.301  99.791 119.548  1.00  0.00           C
ATOM   2181  C   VAL A 135     123.461 100.071 122.919  1.00  0.00           C
ATOM   2182  O   VAL A 135     123.180  99.051 123.549  1.00  0.00           O
ATOM   2183  N   ALA A 136     123.590 101.251 123.559  1.00  0.00           N
ATOM   2185  CA  ALA A 136     123.482 101.371 124.989  1.00  0.00           C
ATOM   2187  CB  ALA A 136     123.830 102.771 125.488  1.00  0.00           C
ATOM   2191  C   ALA A 136     122.161 100.971 125.599  1.00  0.00           C
ATOM   2192  O   ALA A 136     122.161 100.301 126.629  1.00  0.00           O
ATOM   2193  N   LYS A 137     121.040 101.371 124.959  1.00  0.00           N
ATOM   2195  CA  LYS A 137     119.711 101.062 125.429  1.00  0.00           C
ATOM   2197  CB  LYS A 137     118.660 102.161 125.068  1.00  0.00           C
ATOM   2200  CG  LYS A 137     117.821 102.081 123.779  1.00  0.00           C
ATOM   2203  CD  LYS A 137     118.451 102.711 122.529  1.00  0.00           C
ATOM   2206  CE  LYS A 137     117.500 102.921 121.329  1.00  0.00           C
ATOM   2209  NZ  LYS A 137     116.600 104.091 121.499  1.00  0.00           N
ATOM   2213  C   LYS A 137     119.281  99.681 124.999  1.00  0.00           C
ATOM   2214  O   LYS A 137     118.501  99.041 125.678  1.00  0.00           O
ATOM   2215  N   ALA A 138     119.840  99.121 123.899  1.00  0.00           N
ATOM   2217  CA  ALA A 138     119.690  97.701 123.609  1.00  0.00           C
ATOM   2219  CB  ALA A 138     120.271  97.371 122.229  1.00  0.00           C
ATOM   2223  C   ALA A 138     120.301  96.781 124.669  1.00  0.00           C
ATOM   2224  O   ALA A 138     119.631  95.891 125.179  1.00  0.00           O
ATOM   2225  N   ALA A 139     121.551  97.041 125.089  1.00  0.00           N
ATOM   2227  CA  ALA A 139     122.190  96.342 126.189  1.00  0.00           C
ATOM   2229  CB  ALA A 139     123.630  96.841 126.318  1.00  0.00           C
ATOM   2233  C   ALA A 139     121.481  96.481 127.538  1.00  0.00           C
ATOM   2234  O   ALA A 139     121.320  95.511 128.289  1.00  0.00           O
ATOM   2235  N   VAL A 140     121.031  97.711 127.879  1.00  0.00           N
ATOM   2237  CA  VAL A 140     120.190  97.941 129.048  1.00  0.00           C
ATOM   2239  CB  VAL A 140     120.041  99.431 129.339  1.00  0.00           C
ATOM   2241  CG1 VAL A 140     119.040  99.711 130.468  1.00  0.00           C
ATOM   2245  CG2 VAL A 140     121.421  99.971 129.758  1.00  0.00           C
ATOM   2249  C   VAL A 140     118.850  97.221 128.989  1.00  0.00           C
ATOM   2250  O   VAL A 140     118.501  96.521 129.939  1.00  0.00           O
ATOM   2251  N   GLU A 141     118.101  97.301 127.868  1.00  0.00           N
ATOM   2253  CA  GLU A 141     116.870  96.581 127.639  1.00  0.00           C
ATOM   2255  CB  GLU A 141     116.220  96.991 126.288  1.00  0.00           C
ATOM   2258  CG  GLU A 141     115.601  98.411 126.349  1.00  0.00           C
ATOM   2261  CD  GLU A 141     114.260  98.471 127.059  1.00  0.00           C
ATOM   2262  OE1 GLU A 141     113.650  97.411 127.309  1.00  0.00           O
ATOM   2263  OE2 GLU A 141     113.811  99.621 127.328  1.00  0.00           O
ATOM   2264  C   GLU A 141     116.991  95.071 127.659  1.00  0.00           C
ATOM   2265  O   GLU A 141     116.210  94.361 128.289  1.00  0.00           O
ATOM   2266  N   GLN A 142     118.031  94.511 127.008  1.00  0.00           N
ATOM   2268  CA  GLN A 142     118.350  93.091 127.059  1.00  0.00           C
ATOM   2270  CB  GLN A 142     119.510  92.831 126.059  1.00  0.00           C
ATOM   2273  CG  GLN A 142     119.941  91.361 125.839  1.00  0.00           C
ATOM   2276  CD  GLN A 142     121.021  90.861 126.809  1.00  0.00           C
ATOM   2277  OE1 GLN A 142     121.580  91.641 127.579  1.00  0.00           O
ATOM   2278  NE2 GLN A 142     121.330  89.551 126.759  1.00  0.00           N
ATOM   2281  C   GLN A 142     118.680  92.621 128.469  1.00  0.00           C
ATOM   2282  O   GLN A 142     118.110  91.661 128.999  1.00  0.00           O
ATOM   2283  N   ALA A 143     119.540  93.361 129.179  1.00  0.00           N
ATOM   2285  CA  ALA A 143     119.851  93.111 130.559  1.00  0.00           C
ATOM   2287  CB  ALA A 143     121.040  93.981 130.979  1.00  0.00           C
ATOM   2291  C   ALA A 143     118.680  93.261 131.539  1.00  0.00           C
ATOM   2292  O   ALA A 143     118.551  92.421 132.439  1.00  0.00           O
ATOM   2293  N   THR A 144     117.840  94.321 131.399  1.00  0.00           N
ATOM   2295  CA  THR A 144     116.650  94.601 132.219  1.00  0.00           C
ATOM   2297  CB  THR A 144     116.031  96.011 131.989  1.00  0.00           C
ATOM   2299  OG1 THR A 144     115.500  96.541 133.189  1.00  0.00           O
ATOM   2301  CG2 THR A 144     114.910  96.121 130.949  1.00  0.00           C
ATOM   2305  C   THR A 144     115.620  93.511 132.079  1.00  0.00           C
ATOM   2306  O   THR A 144     115.120  92.991 133.069  1.00  0.00           O
ATOM   2307  N   ILE A 145     115.340  93.051 130.839  1.00  0.00           N
ATOM   2309  CA  ILE A 145     114.390  91.981 130.579  1.00  0.00           C
ATOM   2311  CB  ILE A 145     114.121  91.841 129.089  1.00  0.00           C
ATOM   2313  CG2 ILE A 145     113.290  90.571 128.829  1.00  0.00           C
ATOM   2317  CG1 ILE A 145     113.381  93.101 128.609  1.00  0.00           C
ATOM   2320  CD  ILE A 145     113.210  93.151 127.089  1.00  0.00           C
ATOM   2324  C   ILE A 145     114.820  90.671 131.199  1.00  0.00           C
ATOM   2325  O   ILE A 145     114.090  90.031 131.959  1.00  0.00           O
ATOM   2326  N   ASN A 146     116.101  90.301 130.999  1.00  0.00           N
ATOM   2328  CA  ASN A 146     116.680  89.161 131.689  1.00  0.00           C
ATOM   2330  CB  ASN A 146     118.101  88.871 131.139  1.00  0.00           C
ATOM   2333  CG  ASN A 146     117.970  88.361 129.708  1.00  0.00           C
ATOM   2334  OD1 ASN A 146     116.971  87.711 129.378  1.00  0.00           O
ATOM   2335  ND2 ASN A 146     118.970  88.651 128.858  1.00  0.00           N
ATOM   2338  C   ASN A 146     116.701  89.301 133.209  1.00  0.00           C
ATOM   2339  O   ASN A 146     116.510  88.351 133.958  1.00  0.00           O
ATOM   2340  N   LEU A 147     116.951  90.521 133.749  1.00  0.00           N
ATOM   2342  CA  LEU A 147     116.851  90.811 135.179  1.00  0.00           C
ATOM   2344  CB  LEU A 147     117.360  92.231 135.519  1.00  0.00           C
ATOM   2347  CG  LEU A 147     117.520  92.541 137.029  1.00  0.00           C
ATOM   2349  CD1 LEU A 147     118.781  91.891 137.629  1.00  0.00           C
ATOM   2353  CD2 LEU A 147     117.491  94.061 137.258  1.00  0.00           C
ATOM   2357  C   LEU A 147     115.451  90.651 135.748  1.00  0.00           C
ATOM   2358  O   LEU A 147     115.271  90.101 136.829  1.00  0.00           O
ATOM   2359  N   GLN A 148     114.400  91.131 135.059  1.00  0.00           N
ATOM   2361  CA  GLN A 148     113.051  91.081 135.579  1.00  0.00           C
ATOM   2363  CB  GLN A 148     112.170  92.251 135.068  1.00  0.00           C
ATOM   2366  CG  GLN A 148     111.910  92.321 133.549  1.00  0.00           C
ATOM   2369  CD  GLN A 148     110.811  91.421 132.988  1.00  0.00           C
ATOM   2370  OE1 GLN A 148     110.800  91.171 131.788  1.00  0.00           O
ATOM   2371  NE2 GLN A 148     109.851  90.931 133.818  1.00  0.00           N
ATOM   2374  C   GLN A 148     112.410  89.711 135.409  1.00  0.00           C
ATOM   2375  O   GLN A 148     111.501  89.361 136.159  1.00  0.00           O
ATOM   2376  N   TYR A 149     112.951  88.851 134.519  1.00  0.00           N
ATOM   2378  CA  TYR A 149     112.591  87.441 134.478  1.00  0.00           C
ATOM   2380  CB  TYR A 149     112.632  86.911 133.009  1.00  0.00           C
ATOM   2383  CG  TYR A 149     111.521  87.461 132.148  1.00  0.00           C
ATOM   2384  CD1 TYR A 149     110.181  87.312 132.529  1.00  0.00           C
ATOM   2386  CE1 TYR A 149     109.141  87.771 131.699  1.00  0.00           C
ATOM   2388  CZ  TYR A 149     109.451  88.401 130.478  1.00  0.00           C
ATOM   2389  OH  TYR A 149     108.440  88.891 129.618  1.00  0.00           O
ATOM   2391  CD2 TYR A 149     111.811  88.031 130.909  1.00  0.00           C
ATOM   2393  CE2 TYR A 149     110.790  88.511 130.079  1.00  0.00           C
ATOM   2395  C   TYR A 149     113.461  86.541 135.368  1.00  0.00           C
ATOM   2396  O   TYR A 149     113.150  85.351 135.519  1.00  0.00           O
ATOM   2397  N   ALA A 150     114.530  87.081 136.008  1.00  0.00           N
ATOM   2399  CA  ALA A 150     115.371  86.391 136.969  1.00  0.00           C
ATOM   2401  CB  ALA A 150     116.521  87.312 137.428  1.00  0.00           C
ATOM   2405  C   ALA A 150     114.631  85.911 138.199  1.00  0.00           C
ATOM   2406  O   ALA A 150     114.860  84.821 138.718  1.00  0.00           O
ATOM   2407  N   ASN A 151     113.680  86.721 138.709  1.00  0.00           N
ATOM   2409  CA  ASN A 151     112.661  86.211 139.599  1.00  0.00           C
ATOM   2411  CB  ASN A 151     112.240  87.271 140.659  1.00  0.00           C
ATOM   2414  CG  ASN A 151     111.031  88.141 140.309  1.00  0.00           C
ATOM   2415  OD1 ASN A 151     109.960  88.041 140.929  1.00  0.00           O
ATOM   2416  ND2 ASN A 151     111.200  89.091 139.368  1.00  0.00           N
ATOM   2419  C   ASN A 151     111.540  85.642 138.739  1.00  0.00           C
ATOM   2420  O   ASN A 151     110.961  86.321 137.889  1.00  0.00           O
ATOM   2421  N   VAL A 152     111.220  84.341 138.909  1.00  0.00           N
ATOM   2423  CA  VAL A 152     110.100  83.741 138.199  1.00  0.00           C
ATOM   2425  CB  VAL A 152     110.260  82.312 137.719  1.00  0.00           C
ATOM   2427  CG1 VAL A 152     111.210  82.291 136.508  1.00  0.00           C
ATOM   2431  CG2 VAL A 152     110.790  81.421 138.839  1.00  0.00           C
ATOM   2435  C   VAL A 152     108.841  83.881 139.008  1.00  0.00           C
ATOM   2436  O   VAL A 152     108.800  83.601 140.199  1.00  0.00           O
ATOM   2437  N   THR A 153     107.771  84.331 138.339  1.00  0.00           N
ATOM   2439  CA  THR A 153     106.621  84.931 138.999  1.00  0.00           C
ATOM   2441  CB  THR A 153     106.590  86.441 138.798  1.00  0.00           C
ATOM   2443  OG1 THR A 153     107.760  87.001 139.389  1.00  0.00           O
ATOM   2445  CG2 THR A 153     105.421  87.131 139.508  1.00  0.00           C
ATOM   2449  C   THR A 153     105.371  84.321 138.449  1.00  0.00           C
ATOM   2450  O   THR A 153     105.260  84.031 137.249  1.00  0.00           O
ATOM   2451  N   SER A 154     104.370  84.081 139.309  1.00  0.00           N
ATOM   2453  CA  SER A 154     103.110  83.471 138.938  1.00  0.00           C
ATOM   2455  CB  SER A 154     102.240  83.201 140.199  1.00  0.00           C
ATOM   2458  OG  SER A 154     101.130  82.351 139.909  1.00  0.00           O
ATOM   2460  C   SER A 154     102.330  84.281 137.879  1.00  0.00           C
ATOM   2461  O   SER A 154     102.201  85.502 138.038  1.00  0.00           O
ATOM   2462  N   PRO A 155     101.831  83.711 136.779  1.00  0.00           N
ATOM   2463  CD  PRO A 155     102.260  82.401 136.309  1.00  0.00           C
ATOM   2466  CA  PRO A 155     101.110  84.451 135.748  1.00  0.00           C
ATOM   2468  CB  PRO A 155     101.191  83.541 134.508  1.00  0.00           C
ATOM   2471  CG  PRO A 155     101.440  82.141 135.059  1.00  0.00           C
ATOM   2474  C   PRO A 155      99.680  84.821 136.119  1.00  0.00           C
ATOM   2475  O   PRO A 155      99.301  85.951 135.809  1.00  0.00           O
ATOM   2476  N   ILE A 156      98.850  83.921 136.709  1.00  0.00           N
ATOM   2478  CA  ILE A 156      97.450  84.211 137.059  1.00  0.00           C
ATOM   2480  CB  ILE A 156      96.390  83.791 136.028  1.00  0.00           C
ATOM   2482  CG2 ILE A 156      96.831  84.291 134.648  1.00  0.00           C
ATOM   2486  CG1 ILE A 156      96.051  82.281 135.999  1.00  0.00           C
ATOM   2489  CD  ILE A 156      97.251  81.361 135.789  1.00  0.00           C
ATOM   2493  C   ILE A 156      97.080  83.631 138.429  1.00  0.00           C
ATOM   2494  O   ILE A 156      97.790  82.801 138.978  1.00  0.00           O
ATOM   2495  N   THR A 157      95.990  84.141 139.048  1.00  0.00           N
ATOM   2497  CA  THR A 157      95.531  83.751 140.379  1.00  0.00           C
ATOM   2499  CB  THR A 157      94.451  84.691 140.938  1.00  0.00           C
ATOM   2501  OG1 THR A 157      93.370  84.881 140.038  1.00  0.00           O
ATOM   2503  CG2 THR A 157      95.020  86.101 141.159  1.00  0.00           C
ATOM   2507  C   THR A 157      94.991  82.331 140.459  1.00  0.00           C
ATOM   2508  O   THR A 157      94.201  81.911 139.629  1.00  0.00           O
ATOM   2509  N   GLY A 158      95.350  81.541 141.489  1.00  0.00           N
ATOM   2511  CA  GLY A 158      94.790  80.191 141.569  1.00  0.00           C
ATOM   2514  C   GLY A 158      95.491  79.301 142.559  1.00  0.00           C
ATOM   2515  O   GLY A 158      96.431  79.691 143.228  1.00  0.00           O
ATOM   2516  N   VAL A 159      95.010  78.051 142.689  1.00  0.00           N
ATOM   2518  CA  VAL A 159      95.671  77.061 143.529  1.00  0.00           C
ATOM   2520  CB  VAL A 159      94.732  76.041 144.178  1.00  0.00           C
ATOM   2522  CG1 VAL A 159      94.090  75.071 143.158  1.00  0.00           C
ATOM   2526  CG2 VAL A 159      95.491  75.261 145.269  1.00  0.00           C
ATOM   2530  C   VAL A 159      96.760  76.411 142.708  1.00  0.00           C
ATOM   2531  O   VAL A 159      96.571  75.991 141.559  1.00  0.00           O
ATOM   2532  N   SER A 160      97.970  76.381 143.249  1.00  0.00           N
ATOM   2534  CA  SER A 160      99.150  75.941 142.549  1.00  0.00           C
ATOM   2536  CB  SER A 160     100.340  76.721 143.158  1.00  0.00           C
ATOM   2539  OG  SER A 160     101.571  76.551 142.459  1.00  0.00           O
ATOM   2541  C   SER A 160      99.301  74.431 142.629  1.00  0.00           C
ATOM   2542  O   SER A 160      98.820  73.811 143.579  1.00  0.00           O
ATOM   2543  N   GLY A 161      99.880  73.781 141.598  1.00  0.00           N
ATOM   2545  CA  GLY A 161     100.070  72.331 141.508  1.00  0.00           C
ATOM   2548  C   GLY A 161     101.260  71.751 142.249  1.00  0.00           C
ATOM   2549  O   GLY A 161     101.330  71.781 143.478  1.00  0.00           O
ATOM   2550  N   LYS A 162     102.170  71.081 141.538  1.00  0.00           N
ATOM   2552  CA  LYS A 162     103.341  70.421 142.089  1.00  0.00           C
ATOM   2554  CB  LYS A 162     103.230  68.871 142.079  1.00  0.00           C
ATOM   2557  CG  LYS A 162     102.320  68.271 143.178  1.00  0.00           C
ATOM   2560  CD  LYS A 162     100.800  68.291 142.928  1.00  0.00           C
ATOM   2563  CE  LYS A 162      99.980  67.851 144.159  1.00  0.00           C
ATOM   2566  NZ  LYS A 162     100.271  68.761 145.288  1.00  0.00           N
ATOM   2570  C   LYS A 162     104.620  70.911 141.419  1.00  0.00           C
ATOM   2571  O   LYS A 162     104.611  71.441 140.309  1.00  0.00           O
ATOM   2572  N   SER A 163     105.750  70.851 142.148  1.00  0.00           N
ATOM   2574  CA  SER A 163     107.021  71.441 141.769  1.00  0.00           C
ATOM   2576  CB  SER A 163     107.830  71.911 143.019  1.00  0.00           C
ATOM   2579  OG  SER A 163     109.180  72.281 142.739  1.00  0.00           O
ATOM   2581  C   SER A 163     107.871  70.451 140.999  1.00  0.00           C
ATOM   2582  O   SER A 163     108.221  69.381 141.489  1.00  0.00           O
ATOM   2583  N   SER A 164     108.241  70.801 139.758  1.00  0.00           N
ATOM   2585  CA  SER A 164     108.960  69.861 138.909  1.00  0.00           C
ATOM   2587  CB  SER A 164     108.830  70.221 137.409  1.00  0.00           C
ATOM   2590  OG  SER A 164     107.450  70.201 137.048  1.00  0.00           O
ATOM   2592  C   SER A 164     110.430  69.751 139.249  1.00  0.00           C
ATOM   2593  O   SER A 164     111.051  68.701 139.059  1.00  0.00           O
ATOM   2594  N   VAL A 165     111.060  70.831 139.769  1.00  0.00           N
ATOM   2596  CA  VAL A 165     112.510  70.911 139.859  1.00  0.00           C
ATOM   2598  CB  VAL A 165     113.120  71.641 138.669  1.00  0.00           C
ATOM   2600  CG1 VAL A 165     114.640  71.871 138.839  1.00  0.00           C
ATOM   2604  CG2 VAL A 165     112.891  70.801 137.409  1.00  0.00           C
ATOM   2608  C   VAL A 165     112.911  71.551 141.169  1.00  0.00           C
ATOM   2609  O   VAL A 165     112.441  72.631 141.529  1.00  0.00           O
ATOM   2610  N   THR A 166     113.800  70.871 141.939  1.00  0.00           N
ATOM   2612  CA  THR A 166     114.281  71.341 143.228  1.00  0.00           C
ATOM   2614  CB  THR A 166     114.732  70.221 144.199  1.00  0.00           C
ATOM   2616  OG1 THR A 166     113.750  69.191 144.299  1.00  0.00           O
ATOM   2618  CG2 THR A 166     114.921  70.701 145.658  1.00  0.00           C
ATOM   2622  C   THR A 166     115.411  72.341 142.999  1.00  0.00           C
ATOM   2623  O   THR A 166     115.930  72.531 141.899  1.00  0.00           O
ATOM   2624  N   VAL A 167     115.821  73.031 144.059  1.00  0.00           N
ATOM   2626  CA  VAL A 167     116.890  74.001 144.059  1.00  0.00           C
ATOM   2628  CB  VAL A 167     116.930  74.751 145.378  1.00  0.00           C
ATOM   2630  CG1 VAL A 167     115.491  75.161 145.749  1.00  0.00           C
ATOM   2634  CG2 VAL A 167     117.570  73.921 146.509  1.00  0.00           C
ATOM   2638  C   VAL A 167     118.250  73.461 143.678  1.00  0.00           C
ATOM   2639  O   VAL A 167     118.650  72.351 143.998  1.00  0.00           O
ATOM   2640  N   GLY A 168     119.040  74.301 142.969  1.00  0.00           N
ATOM   2642  CA  GLY A 168     120.411  74.011 142.598  1.00  0.00           C
ATOM   2645  C   GLY A 168     120.540  73.241 141.329  1.00  0.00           C
ATOM   2646  O   GLY A 168     121.621  72.741 141.038  1.00  0.00           O
ATOM   2647  N   ALA A 169     119.471  73.161 140.519  1.00  0.00           N
ATOM   2649  CA  ALA A 169     119.441  72.541 139.209  1.00  0.00           C
ATOM   2651  CB  ALA A 169     118.201  71.651 139.078  1.00  0.00           C
ATOM   2655  C   ALA A 169     119.360  73.621 138.149  1.00  0.00           C
ATOM   2656  O   ALA A 169     118.680  74.631 138.309  1.00  0.00           O
ATOM   2657  N   LEU A 170     120.080  73.471 137.019  1.00  0.00           N
ATOM   2659  CA  LEU A 170     119.810  74.221 135.809  1.00  0.00           C
ATOM   2661  CB  LEU A 170     120.951  73.931 134.788  1.00  0.00           C
ATOM   2664  CG  LEU A 170     121.001  74.651 133.429  1.00  0.00           C
ATOM   2666  CD1 LEU A 170     121.241  76.151 133.609  1.00  0.00           C
ATOM   2670  CD2 LEU A 170     122.120  74.011 132.589  1.00  0.00           C
ATOM   2674  C   LEU A 170     118.440  73.941 135.188  1.00  0.00           C
ATOM   2675  O   LEU A 170     118.000  72.791 135.068  1.00  0.00           O
ATOM   2676  N   VAL A 171     117.790  75.011 134.719  1.00  0.00           N
ATOM   2678  CA  VAL A 171     116.720  74.941 133.739  1.00  0.00           C
ATOM   2680  CB  VAL A 171     115.360  75.381 134.279  1.00  0.00           C
ATOM   2682  CG1 VAL A 171     114.941  74.411 135.409  1.00  0.00           C
ATOM   2686  CG2 VAL A 171     115.391  76.861 134.699  1.00  0.00           C
ATOM   2690  C   VAL A 171     117.120  75.831 132.599  1.00  0.00           C
ATOM   2691  O   VAL A 171     118.031  76.651 132.699  1.00  0.00           O
ATOM   2692  N   THR A 172     116.470  75.681 131.438  1.00  0.00           N
ATOM   2694  CA  THR A 172     116.720  76.521 130.289  1.00  0.00           C
ATOM   2696  CB  THR A 172     117.050  75.701 129.039  1.00  0.00           C
ATOM   2698  OG1 THR A 172     118.221  74.931 129.299  1.00  0.00           O
ATOM   2700  CG2 THR A 172     117.421  76.541 127.809  1.00  0.00           C
ATOM   2704  C   THR A 172     115.520  77.451 130.179  1.00  0.00           C
ATOM   2705  O   THR A 172     114.471  77.181 130.748  1.00  0.00           O
ATOM   2706  N   ALA A 173     115.610  78.591 129.469  1.00  0.00           N
ATOM   2708  CA  ALA A 173     114.421  79.301 129.039  1.00  0.00           C
ATOM   2710  CB  ALA A 173     114.810  80.681 128.479  1.00  0.00           C
ATOM   2714  C   ALA A 173     113.700  78.521 127.959  1.00  0.00           C
ATOM   2715  O   ALA A 173     114.340  77.821 127.188  1.00  0.00           O
ATOM   2716  N   ASN A 174     112.360  78.591 127.868  1.00  0.00           N
ATOM   2718  CA  ASN A 174     111.621  78.001 126.759  1.00  0.00           C
ATOM   2720  CB  ASN A 174     111.701  78.781 125.409  1.00  0.00           C
ATOM   2723  CG  ASN A 174     113.040  78.691 124.679  1.00  0.00           C
ATOM   2724  OD1 ASN A 174     113.400  77.681 124.078  1.00  0.00           O
ATOM   2725  ND2 ASN A 174     113.741  79.841 124.599  1.00  0.00           N
ATOM   2728  C   ASN A 174     111.650  76.461 126.659  1.00  0.00           C
ATOM   2729  O   ASN A 174     111.320  75.881 125.628  1.00  0.00           O
ATOM   2730  N   GLN A 175     111.980  75.741 127.749  1.00  0.00           N
ATOM   2732  CA  GLN A 175     111.890  74.291 127.809  1.00  0.00           C
ATOM   2734  CB  GLN A 175     113.000  73.551 128.629  1.00  0.00           C
ATOM   2737  CG  GLN A 175     113.601  74.261 129.869  1.00  0.00           C
ATOM   2740  CD  GLN A 175     112.580  74.571 130.958  1.00  0.00           C
ATOM   2741  OE1 GLN A 175     111.720  75.421 130.758  1.00  0.00           O
ATOM   2742  NE2 GLN A 175     112.661  73.831 132.099  1.00  0.00           N
ATOM   2745  C   GLN A 175     110.500  73.691 127.959  1.00  0.00           C
ATOM   2746  O   GLN A 175     109.530  74.311 128.409  1.00  0.00           O
ATOM   2747  N   ALA A 176     110.421  72.421 127.499  1.00  0.00           N
ATOM   2749  CA  ALA A 176     109.260  71.571 127.489  1.00  0.00           C
ATOM   2751  CB  ALA A 176     109.650  70.271 126.749  1.00  0.00           C
ATOM   2755  C   ALA A 176     108.700  71.261 128.868  1.00  0.00           C
ATOM   2756  O   ALA A 176     107.480  71.241 129.029  1.00  0.00           O
ATOM   2757  N   ASP A 177     109.591  71.041 129.869  1.00  0.00           N
ATOM   2759  CA  ASP A 177     109.211  70.921 131.259  1.00  0.00           C
ATOM   2761  CB  ASP A 177     110.321  70.281 132.118  1.00  0.00           C
ATOM   2764  CG  ASP A 177     109.860  69.941 133.538  1.00  0.00           C
ATOM   2765  OD1 ASP A 177     108.660  69.661 133.779  1.00  0.00           O
ATOM   2766  OD2 ASP A 177     110.790  69.791 134.368  1.00  0.00           O
ATOM   2767  C   ASP A 177     108.770  72.241 131.878  1.00  0.00           C
ATOM   2768  O   ASP A 177     109.510  73.211 132.068  1.00  0.00           O
ATOM   2769  N   SER A 178     107.510  72.241 132.269  1.00  0.00           N
ATOM   2771  CA  SER A 178     106.870  73.321 132.949  1.00  0.00           C
ATOM   2773  CB  SER A 178     105.371  73.331 132.618  1.00  0.00           C
ATOM   2776  OG  SER A 178     105.181  73.321 131.209  1.00  0.00           O
ATOM   2778  C   SER A 178     107.080  73.171 134.419  1.00  0.00           C
ATOM   2779  O   SER A 178     106.951  72.101 135.009  1.00  0.00           O
ATOM   2780  N   LEU A 179     107.441  74.301 135.038  1.00  0.00           N
ATOM   2782  CA  LEU A 179     107.951  74.461 136.379  1.00  0.00           C
ATOM   2784  CB  LEU A 179     108.280  75.961 136.489  1.00  0.00           C
ATOM   2787  CG  LEU A 179     108.841  76.451 137.819  1.00  0.00           C
ATOM   2789  CD1 LEU A 179     110.132  75.711 138.159  1.00  0.00           C
ATOM   2793  CD2 LEU A 179     109.040  77.971 137.708  1.00  0.00           C
ATOM   2797  C   LEU A 179     106.971  74.041 137.459  1.00  0.00           C
ATOM   2798  O   LEU A 179     107.340  73.481 138.499  1.00  0.00           O
ATOM   2799  N   VAL A 180     105.701  74.381 137.208  1.00  0.00           N
ATOM   2801  CA  VAL A 180     104.530  74.001 137.978  1.00  0.00           C
ATOM   2803  CB  VAL A 180     104.521  74.681 139.358  1.00  0.00           C
ATOM   2805  CG1 VAL A 180     104.851  76.181 139.259  1.00  0.00           C
ATOM   2809  CG2 VAL A 180     103.201  74.471 140.129  1.00  0.00           C
ATOM   2813  C   VAL A 180     103.330  74.331 137.079  1.00  0.00           C
ATOM   2814  O   VAL A 180     103.470  75.061 136.109  1.00  0.00           O
ATOM   2815  N   THR A 181     102.131  73.801 137.359  1.00  0.00           N
ATOM   2817  CA  THR A 181     100.900  74.241 136.689  1.00  0.00           C
ATOM   2819  CB  THR A 181     100.150  73.131 135.958  1.00  0.00           C
ATOM   2821  OG1 THR A 181     101.001  72.521 135.009  1.00  0.00           O
ATOM   2823  CG2 THR A 181      98.940  73.661 135.159  1.00  0.00           C
ATOM   2827  C   THR A 181      99.960  74.761 137.749  1.00  0.00           C
ATOM   2828  O   THR A 181      99.680  74.061 138.728  1.00  0.00           O
ATOM   2829  N   VAL A 182      99.410  75.981 137.618  1.00  0.00           N
ATOM   2831  CA  VAL A 182      98.430  76.511 138.549  1.00  0.00           C
ATOM   2833  CB  VAL A 182      98.610  77.991 138.879  1.00  0.00           C
ATOM   2835  CG1 VAL A 182      99.891  78.201 139.699  1.00  0.00           C
ATOM   2839  CG2 VAL A 182      98.680  78.821 137.589  1.00  0.00           C
ATOM   2843  C   VAL A 182      97.030  76.321 137.999  1.00  0.00           C
ATOM   2844  O   VAL A 182      96.820  76.191 136.799  1.00  0.00           O
ATOM   2845  N   GLN A 183      96.031  76.321 138.889  1.00  0.00           N
ATOM   2847  CA  GLN A 183      94.650  76.231 138.508  1.00  0.00           C
ATOM   2849  CB  GLN A 183      94.171  74.771 138.648  1.00  0.00           C
ATOM   2852  CG  GLN A 183      92.640  74.581 138.639  1.00  0.00           C
ATOM   2855  CD  GLN A 183      92.211  73.291 139.309  1.00  0.00           C
ATOM   2856  OE1 GLN A 183      91.350  72.591 138.788  1.00  0.00           O
ATOM   2857  NE2 GLN A 183      92.740  73.021 140.519  1.00  0.00           N
ATOM   2860  C   GLN A 183      93.750  77.101 139.358  1.00  0.00           C
ATOM   2861  O   GLN A 183      93.770  77.041 140.579  1.00  0.00           O
ATOM   2862  N   ARG A 184      92.850  77.911 138.788  1.00  0.00           N
ATOM   2864  CA  ARG A 184      91.860  78.591 139.589  1.00  0.00           C
ATOM   2866  CB  ARG A 184      91.510  79.931 138.938  1.00  0.00           C
ATOM   2869  CG  ARG A 184      90.551  80.801 139.778  1.00  0.00           C
ATOM   2872  CD  ARG A 184      90.531  82.231 139.259  1.00  0.00           C
ATOM   2875  NE  ARG A 184      89.370  82.961 139.859  1.00  0.00           N
ATOM   2877  CZ  ARG A 184      89.230  83.321 141.119  1.00  0.00           C
ATOM   2878  NH1 ARG A 184      90.140  83.051 142.038  1.00  0.00           N
ATOM   2881  NH2 ARG A 184      88.140  83.951 141.529  1.00  0.00           N
ATOM   2884  C   ARG A 184      90.601  77.761 139.799  1.00  0.00           C
ATOM   2885  O   ARG A 184      90.220  76.991 138.929  1.00  0.00           O
ATOM   2886  N   LEU A 185      89.910  77.911 140.958  1.00  0.00           N
ATOM   2888  CA  LEU A 185      88.601  77.321 141.178  1.00  0.00           C
ATOM   2890  CB  LEU A 185      88.601  75.861 141.738  1.00  0.00           C
ATOM   2893  CG  LEU A 185      89.201  74.771 140.829  1.00  0.00           C
ATOM   2895  CD1 LEU A 185      89.320  73.421 141.548  1.00  0.00           C
ATOM   2899  CD2 LEU A 185      88.390  74.591 139.539  1.00  0.00           C
ATOM   2903  C   LEU A 185      87.811  78.181 142.159  1.00  0.00           C
ATOM   2904  O   LEU A 185      87.891  78.021 143.368  1.00  0.00           O
ATOM   2905  N   ASP A 186      87.021  79.141 141.628  1.00  0.00           N
ATOM   2907  CA  ASP A 186      85.890  79.731 142.329  1.00  0.00           C
ATOM   2909  CB  ASP A 186      86.141  81.261 142.549  1.00  0.00           C
ATOM   2912  CG  ASP A 186      85.181  81.941 143.508  1.00  0.00           C
ATOM   2913  OD1 ASP A 186      84.270  81.291 144.059  1.00  0.00           O
ATOM   2914  OD2 ASP A 186      85.430  83.161 143.749  1.00  0.00           O
ATOM   2915  C   ASP A 186      84.620  79.311 141.548  1.00  0.00           C
ATOM   2916  O   ASP A 186      83.622  78.891 142.139  1.00  0.00           O
ATOM   2917  N   PRO A 187      84.680  79.241 140.219  1.00  0.00           N
ATOM   2918  CD  PRO A 187      85.120  80.381 139.378  1.00  0.00           C
ATOM   2921  CA  PRO A 187      83.691  78.461 139.498  1.00  0.00           C
ATOM   2923  CB  PRO A 187      82.951  79.551 138.718  1.00  0.00           C
ATOM   2926  CG  PRO A 187      84.061  80.531 138.279  1.00  0.00           C
ATOM   2929  C   PRO A 187      84.390  77.431 138.619  1.00  0.00           C
ATOM   2930  O   PRO A 187      85.000  77.771 137.629  1.00  0.00           O
ATOM   2931  N   ILE A 188      84.311  76.151 138.969  1.00  0.00           N
ATOM   2933  CA  ILE A 188      84.860  74.991 138.289  1.00  0.00           C
ATOM   2935  CB  ILE A 188      84.680  73.821 139.259  1.00  0.00           C
ATOM   2937  CG2 ILE A 188      83.201  73.661 139.638  1.00  0.00           C
ATOM   2941  CG1 ILE A 188      85.280  72.491 138.779  1.00  0.00           C
ATOM   2944  CD  ILE A 188      84.281  71.551 138.099  1.00  0.00           C
ATOM   2948  C   ILE A 188      84.311  74.691 136.868  1.00  0.00           C
ATOM   2949  O   ILE A 188      83.130  74.881 136.609  1.00  0.00           O
ATOM   2950  N   TYR A 189      85.140  74.211 135.909  1.00  0.00           N
ATOM   2952  CA  TYR A 189      84.650  73.681 134.638  1.00  0.00           C
ATOM   2954  CB  TYR A 189      85.480  74.131 133.409  1.00  0.00           C
ATOM   2957  CG  TYR A 189      85.251  75.561 133.009  1.00  0.00           C
ATOM   2958  CD1 TYR A 189      83.960  76.071 132.769  1.00  0.00           C
ATOM   2960  CE1 TYR A 189      83.800  77.361 132.239  1.00  0.00           C
ATOM   2962  CZ  TYR A 189      84.910  78.181 132.029  1.00  0.00           C
ATOM   2963  OH  TYR A 189      84.781  79.491 131.529  1.00  0.00           O
ATOM   2965  CD2 TYR A 189      86.350  76.381 132.728  1.00  0.00           C
ATOM   2967  CE2 TYR A 189      86.180  77.701 132.319  1.00  0.00           C
ATOM   2969  C   TYR A 189      84.661  72.171 134.548  1.00  0.00           C
ATOM   2970  O   TYR A 189      85.701  71.541 134.529  1.00  0.00           O
ATOM   2971  N   VAL A 190      83.501  71.521 134.419  1.00  0.00           N
ATOM   2973  CA  VAL A 190      83.482  70.111 134.048  1.00  0.00           C
ATOM   2975  CB  VAL A 190      82.190  69.451 134.498  1.00  0.00           C
ATOM   2977  CG1 VAL A 190      82.242  67.931 134.279  1.00  0.00           C
ATOM   2981  CG2 VAL A 190      82.001  69.821 135.979  1.00  0.00           C
ATOM   2985  C   VAL A 190      83.671  69.951 132.538  1.00  0.00           C
ATOM   2986  O   VAL A 190      83.010  70.651 131.779  1.00  0.00           O
ATOM   2987  N   ASP A 191      84.540  69.021 132.079  1.00  0.00           N
ATOM   2989  CA  ASP A 191      84.480  68.541 130.709  1.00  0.00           C
ATOM   2991  CB  ASP A 191      85.870  68.071 130.179  1.00  0.00           C
ATOM   2994  CG  ASP A 191      86.951  69.111 130.309  1.00  0.00           C
ATOM   2995  OD1 ASP A 191      86.630  70.331 130.258  1.00  0.00           O
ATOM   2996  OD2 ASP A 191      88.150  68.701 130.208  1.00  0.00           O
ATOM   2997  C   ASP A 191      83.521  67.361 130.659  1.00  0.00           C
ATOM   2998  O   ASP A 191      83.900  66.221 130.898  1.00  0.00           O
ATOM   2999  N   LEU A 192      82.220  67.571 130.348  1.00  0.00           N
ATOM   3001  CA  LEU A 192      81.271  66.451 130.289  1.00  0.00           C
ATOM   3003  CB  LEU A 192      79.790  66.871 130.089  1.00  0.00           C
ATOM   3006  CG  LEU A 192      79.031  67.291 131.368  1.00  0.00           C
ATOM   3008  CD1 LEU A 192      79.510  68.651 131.868  1.00  0.00           C
ATOM   3012  CD2 LEU A 192      77.521  67.311 131.069  1.00  0.00           C
ATOM   3016  C   LEU A 192      81.590  65.481 129.169  1.00  0.00           C
ATOM   3017  O   LEU A 192      81.131  65.661 128.049  1.00  0.00           O
ATOM   3018  N   THR A 193      82.320  64.381 129.459  1.00  0.00           N
ATOM   3020  CA  THR A 193      82.491  63.271 128.528  1.00  0.00           C
ATOM   3022  CB  THR A 193      83.311  62.111 129.098  1.00  0.00           C
ATOM   3024  OG1 THR A 193      84.510  62.571 129.688  1.00  0.00           O
ATOM   3026  CG2 THR A 193      83.701  61.111 127.988  1.00  0.00           C
ATOM   3030  C   THR A 193      81.171  62.701 128.079  1.00  0.00           C
ATOM   3031  O   THR A 193      80.400  62.171 128.879  1.00  0.00           O
ATOM   3032  N   GLN A 194      80.881  62.761 126.779  1.00  0.00           N
ATOM   3034  CA  GLN A 194      79.771  62.051 126.209  1.00  0.00           C
ATOM   3036  CB  GLN A 194      78.551  62.971 125.938  1.00  0.00           C
ATOM   3039  CG  GLN A 194      77.492  62.971 127.068  1.00  0.00           C
ATOM   3042  CD  GLN A 194      77.010  61.561 127.398  1.00  0.00           C
ATOM   3043  OE1 GLN A 194      77.391  60.551 126.809  1.00  0.00           O
ATOM   3044  NE2 GLN A 194      76.150  61.441 128.429  1.00  0.00           N
ATOM   3047  C   GLN A 194      80.240  61.251 125.038  1.00  0.00           C
ATOM   3048  O   GLN A 194      81.400  61.381 124.659  1.00  0.00           O
ATOM   3049  N   SER A 195      79.441  60.301 124.519  1.00  0.00           N
ATOM   3051  CA  SER A 195      79.992  59.331 123.589  1.00  0.00           C
ATOM   3053  CB  SER A 195      79.701  57.821 123.899  1.00  0.00           C
ATOM   3056  OG  SER A 195      78.400  57.331 123.578  1.00  0.00           O
ATOM   3058  C   SER A 195      79.740  59.761 122.159  1.00  0.00           C
ATOM   3059  O   SER A 195      79.430  60.911 121.868  1.00  0.00           O
ATOM   3060  N   VAL A 196      79.992  58.841 121.228  1.00  0.00           N
ATOM   3062  CA  VAL A 196      79.760  58.991 119.819  1.00  0.00           C
ATOM   3064  CB  VAL A 196      80.920  58.381 119.059  1.00  0.00           C
ATOM   3066  CG1 VAL A 196      80.731  58.541 117.538  1.00  0.00           C
ATOM   3070  CG2 VAL A 196      82.180  59.121 119.478  1.00  0.00           C
ATOM   3074  C   VAL A 196      78.561  58.191 119.428  1.00  0.00           C
ATOM   3075  O   VAL A 196      77.691  58.621 118.669  1.00  0.00           O
ATOM   3076  N   GLN A 197      78.501  56.951 119.939  1.00  0.00           N
ATOM   3078  CA  GLN A 197      77.590  55.951 119.419  1.00  0.00           C
ATOM   3080  CB  GLN A 197      78.010  54.521 119.849  1.00  0.00           C
ATOM   3083  CG  GLN A 197      77.170  53.391 119.199  1.00  0.00           C
ATOM   3086  CD  GLN A 197      77.090  53.521 117.669  1.00  0.00           C
ATOM   3087  OE1 GLN A 197      77.851  54.231 117.008  1.00  0.00           O
ATOM   3088  NE2 GLN A 197      76.121  52.811 117.059  1.00  0.00           N
ATOM   3091  C   GLN A 197      76.191  56.231 119.898  1.00  0.00           C
ATOM   3092  O   GLN A 197      75.211  55.781 119.299  1.00  0.00           O
ATOM   3093  N   ASP A 198      76.080  57.061 120.949  1.00  0.00           N
ATOM   3095  CA  ASP A 198      74.820  57.551 121.389  1.00  0.00           C
ATOM   3097  CB  ASP A 198      74.811  57.751 122.929  1.00  0.00           C
ATOM   3100  CG  ASP A 198      75.580  58.931 123.489  1.00  0.00           C
ATOM   3101  OD1 ASP A 198      76.461  59.451 122.769  1.00  0.00           O
ATOM   3102  OD2 ASP A 198      75.380  59.221 124.699  1.00  0.00           O
ATOM   3103  C   ASP A 198      74.400  58.801 120.639  1.00  0.00           C
ATOM   3104  O   ASP A 198      73.350  59.331 120.949  1.00  0.00           O
ATOM   3105  N   PHE A 199      75.090  59.301 119.589  1.00  0.00           N
ATOM   3107  CA  PHE A 199      74.631  60.471 118.839  1.00  0.00           C
ATOM   3109  CB  PHE A 199      75.591  60.951 117.728  1.00  0.00           C
ATOM   3112  CG  PHE A 199      76.370  62.121 118.239  1.00  0.00           C
ATOM   3113  CD1 PHE A 199      77.150  62.001 119.399  1.00  0.00           C
ATOM   3115  CE1 PHE A 199      77.930  63.071 119.849  1.00  0.00           C
ATOM   3117  CZ  PHE A 199      77.900  64.291 119.169  1.00  0.00           C
ATOM   3119  CD2 PHE A 199      76.382  63.351 117.548  1.00  0.00           C
ATOM   3121  CE2 PHE A 199      77.110  64.441 118.029  1.00  0.00           C
ATOM   3123  C   PHE A 199      73.231  60.381 118.269  1.00  0.00           C
ATOM   3124  O   PHE A 199      72.531  61.381 118.209  1.00  0.00           O
ATOM   3125  N   LEU A 200      72.760  59.201 117.859  1.00  0.00           N
ATOM   3127  CA  LEU A 200      71.370  59.021 117.519  1.00  0.00           C
ATOM   3129  CB  LEU A 200      71.150  57.641 116.858  1.00  0.00           C
ATOM   3132  CG  LEU A 200      71.881  57.451 115.509  1.00  0.00           C
ATOM   3134  CD1 LEU A 200      71.661  58.651 114.568  1.00  0.00           C
ATOM   3138  CD2 LEU A 200      73.381  57.181 115.628  1.00  0.00           C
ATOM   3142  C   LEU A 200      70.421  59.251 118.689  1.00  0.00           C
ATOM   3143  O   LEU A 200      69.421  59.941 118.559  1.00  0.00           O
ATOM   3144  N   ARG A 201      70.760  58.741 119.869  1.00  0.00           N
ATOM   3146  CA  ARG A 201      70.110  59.041 121.119  1.00  0.00           C
ATOM   3148  CB  ARG A 201      70.640  58.051 122.179  1.00  0.00           C
ATOM   3151  CG  ARG A 201      70.470  56.581 121.738  1.00  0.00           C
ATOM   3154  CD  ARG A 201      70.671  55.551 122.859  1.00  0.00           C
ATOM   3157  NE  ARG A 201      72.131  55.471 123.149  1.00  0.00           N
ATOM   3159  CZ  ARG A 201      72.980  54.591 122.629  1.00  0.00           C
ATOM   3160  NH1 ARG A 201      72.590  53.681 121.759  1.00  0.00           N
ATOM   3163  NH2 ARG A 201      74.241  54.581 122.978  1.00  0.00           N
ATOM   3166  C   ARG A 201      70.240  60.491 121.598  1.00  0.00           C
ATOM   3167  O   ARG A 201      69.280  61.101 122.059  1.00  0.00           O
ATOM   3168  N   MET A 202      71.441  61.081 121.499  1.00  0.00           N
ATOM   3170  CA  MET A 202      71.750  62.421 121.949  1.00  0.00           C
ATOM   3172  CB  MET A 202      73.290  62.591 121.978  1.00  0.00           C
ATOM   3175  CG  MET A 202      73.800  63.881 122.669  1.00  0.00           C
ATOM   3178  SD  MET A 202      73.410  64.001 124.439  1.00  0.00           S
ATOM   3179  CE  MET A 202      74.320  62.541 125.019  1.00  0.00           C
ATOM   3183  C   MET A 202      71.121  63.481 121.059  1.00  0.00           C
ATOM   3184  O   MET A 202      70.451  64.401 121.508  1.00  0.00           O
ATOM   3185  N   LYS A 203      71.250  63.311 119.729  1.00  0.00           N
ATOM   3187  CA  LYS A 203      70.551  64.101 118.739  1.00  0.00           C
ATOM   3189  CB  LYS A 203      71.030  63.831 117.288  1.00  0.00           C
ATOM   3192  CG  LYS A 203      72.510  64.191 117.048  1.00  0.00           C
ATOM   3195  CD  LYS A 203      73.061  63.591 115.739  1.00  0.00           C
ATOM   3198  CE  LYS A 203      72.301  64.081 114.508  1.00  0.00           C
ATOM   3201  NZ  LYS A 203      72.800  63.471 113.258  1.00  0.00           N
ATOM   3205  C   LYS A 203      69.050  63.911 118.788  1.00  0.00           C
ATOM   3206  O   LYS A 203      68.330  64.871 118.549  1.00  0.00           O
ATOM   3207  N   GLU A 204      68.561  62.691 119.098  1.00  0.00           N
ATOM   3209  CA  GLU A 204      67.160  62.451 119.419  1.00  0.00           C
ATOM   3211  CB  GLU A 204      66.841  60.941 119.629  1.00  0.00           C
ATOM   3214  CG  GLU A 204      65.410  60.611 120.108  1.00  0.00           C
ATOM   3217  CD  GLU A 204      65.200  59.181 120.569  1.00  0.00           C
ATOM   3218  OE1 GLU A 204      66.191  58.451 120.839  1.00  0.00           O
ATOM   3219  OE2 GLU A 204      64.010  58.821 120.758  1.00  0.00           O
ATOM   3220  C   GLU A 204      66.680  63.251 120.618  1.00  0.00           C
ATOM   3221  O   GLU A 204      65.660  63.931 120.519  1.00  0.00           O
ATOM   3222  N   GLU A 205      67.430  63.281 121.738  1.00  0.00           N
ATOM   3224  CA  GLU A 205      67.090  64.121 122.879  1.00  0.00           C
ATOM   3226  CB  GLU A 205      68.040  63.851 124.078  1.00  0.00           C
ATOM   3229  CG  GLU A 205      67.890  62.431 124.679  1.00  0.00           C
ATOM   3232  CD  GLU A 205      66.690  62.291 125.608  1.00  0.00           C
ATOM   3233  OE1 GLU A 205      65.530  62.341 125.129  1.00  0.00           O
ATOM   3234  OE2 GLU A 205      66.941  62.031 126.819  1.00  0.00           O
ATOM   3235  C   GLU A 205      67.080  65.611 122.548  1.00  0.00           C
ATOM   3236  O   GLU A 205      66.131  66.351 122.848  1.00  0.00           O
ATOM   3237  N   VAL A 206      68.110  66.101 121.839  1.00  0.00           N
ATOM   3239  CA  VAL A 206      68.171  67.461 121.288  1.00  0.00           C
ATOM   3241  CB  VAL A 206      69.540  67.701 120.649  1.00  0.00           C
ATOM   3243  CG1 VAL A 206      69.610  69.061 119.928  1.00  0.00           C
ATOM   3247  CG2 VAL A 206      70.640  67.651 121.738  1.00  0.00           C
ATOM   3251  C   VAL A 206      67.010  67.781 120.339  1.00  0.00           C
ATOM   3252  O   VAL A 206      66.360  68.821 120.449  1.00  0.00           O
ATOM   3253  N   ALA A 207      66.690  66.841 119.428  1.00  0.00           N
ATOM   3255  CA  ALA A 207      65.561  66.871 118.538  1.00  0.00           C
ATOM   3257  CB  ALA A 207      65.601  65.731 117.509  1.00  0.00           C
ATOM   3261  C   ALA A 207      64.210  66.871 119.218  1.00  0.00           C
ATOM   3262  O   ALA A 207      63.290  67.551 118.779  1.00  0.00           O
ATOM   3263  N   SER A 208      64.061  66.151 120.348  1.00  0.00           N
ATOM   3265  CA  SER A 208      62.890  66.231 121.218  1.00  0.00           C
ATOM   3267  CB  SER A 208      63.000  65.391 122.519  1.00  0.00           C
ATOM   3270  OG  SER A 208      63.400  64.071 122.239  1.00  0.00           O
ATOM   3272  C   SER A 208      62.660  67.641 121.699  1.00  0.00           C
ATOM   3273  O   SER A 208      61.550  68.131 121.928  1.00  0.00           O
ATOM   3274  N   GLY A 209      63.780  68.351 121.909  1.00  0.00           N
ATOM   3276  CA  GLY A 209      63.800  69.701 122.419  1.00  0.00           C
ATOM   3279  C   GLY A 209      63.440  69.761 123.868  1.00  0.00           C
ATOM   3280  O   GLY A 209      63.020  70.791 124.399  1.00  0.00           O
ATOM   3281  N   GLN A 210      63.621  68.661 124.599  1.00  0.00           N
ATOM   3283  CA  GLN A 210      63.260  68.591 125.989  1.00  0.00           C
ATOM   3285  CB  GLN A 210      62.771  67.171 126.309  1.00  0.00           C
ATOM   3288  CG  GLN A 210      61.410  66.871 125.639  1.00  0.00           C
ATOM   3291  CD  GLN A 210      60.920  65.511 126.109  1.00  0.00           C
ATOM   3292  OE1 GLN A 210      61.051  65.161 127.288  1.00  0.00           O
ATOM   3293  NE2 GLN A 210      60.210  64.741 125.258  1.00  0.00           N
ATOM   3296  C   GLN A 210      64.360  69.031 126.949  1.00  0.00           C
ATOM   3297  O   GLN A 210      64.061  69.691 127.939  1.00  0.00           O
ATOM   3298  N   ILE A 211      65.631  68.711 126.629  1.00  0.00           N
ATOM   3300  CA  ILE A 211      66.811  68.961 127.449  1.00  0.00           C
ATOM   3302  CB  ILE A 211      68.051  68.241 126.889  1.00  0.00           C
ATOM   3304  CG2 ILE A 211      69.301  68.511 127.758  1.00  0.00           C
ATOM   3308  CG1 ILE A 211      67.820  66.711 126.709  1.00  0.00           C
ATOM   3311  CD  ILE A 211      67.470  65.961 127.999  1.00  0.00           C
ATOM   3315  C   ILE A 211      67.100  70.431 127.688  1.00  0.00           C
ATOM   3316  O   ILE A 211      67.420  70.831 128.809  1.00  0.00           O
ATOM   3317  N   LYS A 212      67.010  71.311 126.659  1.00  0.00           N
ATOM   3319  CA  LYS A 212      67.632  72.641 126.718  1.00  0.00           C
ATOM   3321  CB  LYS A 212      68.320  72.931 125.339  1.00  0.00           C
ATOM   3324  CG  LYS A 212      68.900  74.321 125.019  1.00  0.00           C
ATOM   3327  CD  LYS A 212      67.860  75.321 124.478  1.00  0.00           C
ATOM   3330  CE  LYS A 212      68.390  76.721 124.148  1.00  0.00           C
ATOM   3333  NZ  LYS A 212      67.320  77.731 124.349  1.00  0.00           N
ATOM   3337  C   LYS A 212      66.720  73.771 127.219  1.00  0.00           C
ATOM   3338  O   LYS A 212      67.170  74.891 127.439  1.00  0.00           O
ATOM   3339  N   GLN A 213      65.421  73.491 127.449  1.00  0.00           N
ATOM   3341  CA  GLN A 213      64.290  74.401 127.719  1.00  0.00           C
ATOM   3343  CB  GLN A 213      63.600  74.131 129.089  1.00  0.00           C
ATOM   3346  CG  GLN A 213      63.311  72.641 129.428  1.00  0.00           C
ATOM   3349  CD  GLN A 213      64.510  72.011 130.129  1.00  0.00           C
ATOM   3350  OE1 GLN A 213      65.510  72.701 130.319  1.00  0.00           O
ATOM   3351  NE2 GLN A 213      64.430  70.731 130.538  1.00  0.00           N
ATOM   3354  C   GLN A 213      64.500  75.921 127.618  1.00  0.00           C
ATOM   3355  O   GLN A 213      64.021  76.571 126.689  1.00  0.00           O
ATOM   3356  N   VAL A 214      65.211  76.541 128.578  1.00  0.00           N
ATOM   3358  CA  VAL A 214      65.351  77.971 128.699  1.00  0.00           C
ATOM   3360  CB  VAL A 214      65.480  78.341 130.188  1.00  0.00           C
ATOM   3362  CG1 VAL A 214      66.680  77.681 130.909  1.00  0.00           C
ATOM   3366  CG2 VAL A 214      65.491  79.871 130.379  1.00  0.00           C
ATOM   3370  C   VAL A 214      66.470  78.501 127.809  1.00  0.00           C
ATOM   3371  O   VAL A 214      66.250  79.301 126.899  1.00  0.00           O
ATOM   3372  N   GLN A 215      67.700  77.981 127.968  1.00  0.00           N
ATOM   3374  CA  GLN A 215      68.910  78.541 127.419  1.00  0.00           C
ATOM   3376  CB  GLN A 215      69.500  79.721 128.228  1.00  0.00           C
ATOM   3379  CG  GLN A 215      68.750  81.051 128.049  1.00  0.00           C
ATOM   3382  CD  GLN A 215      69.621  82.181 128.599  1.00  0.00           C
ATOM   3383  OE1 GLN A 215      70.731  81.941 129.078  1.00  0.00           O
ATOM   3384  NE2 GLN A 215      69.110  83.431 128.569  1.00  0.00           N
ATOM   3387  C   GLN A 215      69.941  77.451 127.379  1.00  0.00           C
ATOM   3388  O   GLN A 215      69.701  76.361 127.879  1.00  0.00           O
ATOM   3389  N   GLY A 216      71.141  77.681 126.799  1.00  0.00           N
ATOM   3391  CA  GLY A 216      72.240  76.741 126.939  1.00  0.00           C
ATOM   3394  C   GLY A 216      72.660  76.511 128.359  1.00  0.00           C
ATOM   3395  O   GLY A 216      72.811  75.361 128.739  1.00  0.00           O
ATOM   3396  N   SER A 217      72.851  77.581 129.169  1.00  0.00           N
ATOM   3398  CA  SER A 217      73.271  77.471 130.569  1.00  0.00           C
ATOM   3400  CB  SER A 217      73.990  78.761 131.078  1.00  0.00           C
ATOM   3403  OG  SER A 217      75.220  78.981 130.389  1.00  0.00           O
ATOM   3405  C   SER A 217      72.150  77.161 131.559  1.00  0.00           C
ATOM   3406  O   SER A 217      71.680  78.061 132.258  1.00  0.00           O
ATOM   3407  N   THR A 218      71.720  75.881 131.669  1.00  0.00           N
ATOM   3409  CA  THR A 218      70.701  75.401 132.618  1.00  0.00           C
ATOM   3411  CB  THR A 218      69.610  74.491 132.019  1.00  0.00           C
ATOM   3413  OG1 THR A 218      69.992  73.121 131.939  1.00  0.00           O
ATOM   3415  CG2 THR A 218      69.201  74.971 130.628  1.00  0.00           C
ATOM   3419  C   THR A 218      71.391  74.711 133.798  1.00  0.00           C
ATOM   3420  O   THR A 218      72.600  74.521 133.759  1.00  0.00           O
ATOM   3421  N   PRO A 219      70.720  74.351 134.879  1.00  0.00           N
ATOM   3422  CD  PRO A 219      69.441  74.921 135.289  1.00  0.00           C
ATOM   3425  CA  PRO A 219      71.370  73.621 135.969  1.00  0.00           C
ATOM   3427  CB  PRO A 219      70.460  73.941 137.179  1.00  0.00           C
ATOM   3430  CG  PRO A 219      69.640  75.171 136.769  1.00  0.00           C
ATOM   3433  C   PRO A 219      71.441  72.111 135.748  1.00  0.00           C
ATOM   3434  O   PRO A 219      70.540  71.531 135.159  1.00  0.00           O
ATOM   3435  N   VAL A 220      72.492  71.411 136.249  1.00  0.00           N
ATOM   3437  CA  VAL A 220      72.500  69.941 136.218  1.00  0.00           C
ATOM   3439  CB  VAL A 220      73.400  69.331 135.159  1.00  0.00           C
ATOM   3441  CG1 VAL A 220      72.750  69.551 133.779  1.00  0.00           C
ATOM   3445  CG2 VAL A 220      74.820  69.911 135.228  1.00  0.00           C
ATOM   3449  C   VAL A 220      72.860  69.331 137.568  1.00  0.00           C
ATOM   3450  O   VAL A 220      73.771  69.771 138.258  1.00  0.00           O
ATOM   3451  N   GLN A 221      72.140  68.281 138.019  1.00  0.00           N
ATOM   3453  CA  GLN A 221      72.500  67.581 139.249  1.00  0.00           C
ATOM   3455  CB  GLN A 221      71.382  66.631 139.739  1.00  0.00           C
ATOM   3458  CG  GLN A 221      71.730  65.791 140.979  1.00  0.00           C
ATOM   3461  CD  GLN A 221      70.530  64.991 141.499  1.00  0.00           C
ATOM   3462  OE1 GLN A 221      69.421  64.981 140.958  1.00  0.00           O
ATOM   3463  NE2 GLN A 221      70.780  64.291 142.618  1.00  0.00           N
ATOM   3466  C   GLN A 221      73.850  66.861 139.189  1.00  0.00           C
ATOM   3467  O   GLN A 221      74.250  66.381 138.118  1.00  0.00           O
ATOM   3468  N   LEU A 222      74.600  66.771 140.319  1.00  0.00           N
ATOM   3470  CA  LEU A 222      75.910  66.151 140.379  1.00  0.00           C
ATOM   3472  CB  LEU A 222      77.000  67.121 140.888  1.00  0.00           C
ATOM   3475  CG  LEU A 222      77.170  68.371 140.019  1.00  0.00           C
ATOM   3477  CD1 LEU A 222      78.320  69.241 140.549  1.00  0.00           C
ATOM   3481  CD2 LEU A 222      77.400  67.971 138.559  1.00  0.00           C
ATOM   3485  C   LEU A 222      75.920  64.971 141.318  1.00  0.00           C
ATOM   3486  O   LEU A 222      75.150  64.891 142.269  1.00  0.00           O
ATOM   3487  N   ASN A 223      76.841  64.041 141.078  1.00  0.00           N
ATOM   3489  CA  ASN A 223      77.061  62.921 141.939  1.00  0.00           C
ATOM   3491  CB  ASN A 223      76.271  61.751 141.298  1.00  0.00           C
ATOM   3494  CG  ASN A 223      76.382  60.471 142.089  1.00  0.00           C
ATOM   3495  OD1 ASN A 223      77.420  59.851 142.258  1.00  0.00           O
ATOM   3496  ND2 ASN A 223      75.211  60.021 142.598  1.00  0.00           N
ATOM   3499  C   ASN A 223      78.561  62.691 141.969  1.00  0.00           C
ATOM   3500  O   ASN A 223      79.210  62.711 140.938  1.00  0.00           O
ATOM   3501  N   LEU A 224      79.150  62.541 143.158  1.00  0.00           N
ATOM   3503  CA  LEU A 224      80.581  62.301 143.279  1.00  0.00           C
ATOM   3505  CB  LEU A 224      81.260  63.331 144.238  1.00  0.00           C
ATOM   3508  CG  LEU A 224      81.031  64.831 143.879  1.00  0.00           C
ATOM   3510  CD1 LEU A 224      81.691  65.731 144.928  1.00  0.00           C
ATOM   3514  CD2 LEU A 224      81.570  65.211 142.499  1.00  0.00           C
ATOM   3518  C   LEU A 224      80.790  60.871 143.758  1.00  0.00           C
ATOM   3519  O   LEU A 224      79.830  60.151 143.989  1.00  0.00           O
ATOM   3520  N   GLU A 225      82.051  60.401 143.978  1.00  0.00           N
ATOM   3522  CA  GLU A 225      82.382  59.001 144.278  1.00  0.00           C
ATOM   3524  CB  GLU A 225      83.850  58.801 144.749  1.00  0.00           C
ATOM   3527  CG  GLU A 225      84.941  59.071 143.688  1.00  0.00           C
ATOM   3530  CD  GLU A 225      86.291  58.571 144.169  1.00  0.00           C
ATOM   3531  OE1 GLU A 225      86.580  58.801 145.369  1.00  0.00           O
ATOM   3532  OE2 GLU A 225      87.021  57.921 143.379  1.00  0.00           O
ATOM   3533  C   GLU A 225      81.561  58.361 145.378  1.00  0.00           C
ATOM   3534  O   GLU A 225      81.180  57.201 145.309  1.00  0.00           O
ATOM   3535  N   ASN A 226      81.250  59.141 146.439  1.00  0.00           N
ATOM   3537  CA  ASN A 226      80.510  58.671 147.598  1.00  0.00           C
ATOM   3539  CB  ASN A 226      80.891  59.561 148.828  1.00  0.00           C
ATOM   3542  CG  ASN A 226      80.640  58.841 150.148  1.00  0.00           C
ATOM   3543  OD1 ASN A 226      80.601  57.611 150.208  1.00  0.00           O
ATOM   3544  ND2 ASN A 226      80.471  59.601 151.249  1.00  0.00           N
ATOM   3547  C   ASN A 226      79.000  58.681 147.338  1.00  0.00           C
ATOM   3548  O   ASN A 226      78.210  58.221 148.149  1.00  0.00           O
ATOM   3549  N   GLY A 227      78.540  59.231 146.199  1.00  0.00           N
ATOM   3551  CA  GLY A 227      77.160  59.151 145.728  1.00  0.00           C
ATOM   3554  C   GLY A 227      76.310  60.241 146.239  1.00  0.00           C
ATOM   3555  O   GLY A 227      75.171  60.431 145.819  1.00  0.00           O
ATOM   3556  N   LYS A 228      76.841  61.021 147.188  1.00  0.00           N
ATOM   3558  CA  LYS A 228      76.271  62.281 147.568  1.00  0.00           C
ATOM   3560  CB  LYS A 228      76.830  62.791 148.919  1.00  0.00           C
ATOM   3563  CG  LYS A 228      78.360  62.951 149.038  1.00  0.00           C
ATOM   3566  CD  LYS A 228      78.921  64.281 148.499  1.00  0.00           C
ATOM   3569  CE  LYS A 228      80.411  64.461 148.809  1.00  0.00           C
ATOM   3572  NZ  LYS A 228      80.840  65.851 148.579  1.00  0.00           N
ATOM   3576  C   LYS A 228      76.382  63.301 146.449  1.00  0.00           C
ATOM   3577  O   LYS A 228      77.340  63.331 145.679  1.00  0.00           O
ATOM   3578  N   ARG A 229      75.380  64.171 146.339  1.00  0.00           N
ATOM   3580  CA  ARG A 229      75.430  65.301 145.449  1.00  0.00           C
ATOM   3582  CB  ARG A 229      73.970  65.771 145.259  1.00  0.00           C
ATOM   3585  CG  ARG A 229      73.631  66.861 144.219  1.00  0.00           C
ATOM   3588  CD  ARG A 229      72.240  67.401 144.538  1.00  0.00           C
ATOM   3591  NE  ARG A 229      71.851  68.561 143.678  1.00  0.00           N
ATOM   3593  CZ  ARG A 229      70.640  69.091 143.788  1.00  0.00           C
ATOM   3594  NH1 ARG A 229      69.660  68.481 144.429  1.00  0.00           N
ATOM   3597  NH2 ARG A 229      70.330  70.271 143.299  1.00  0.00           N
ATOM   3600  C   ARG A 229      76.320  66.391 146.029  1.00  0.00           C
ATOM   3601  O   ARG A 229      76.630  66.441 147.228  1.00  0.00           O
ATOM   3602  N   TYR A 230      76.771  67.331 145.178  1.00  0.00           N
ATOM   3604  CA  TYR A 230      77.150  68.651 145.609  1.00  0.00           C
ATOM   3606  CB  TYR A 230      77.811  69.451 144.449  1.00  0.00           C
ATOM   3609  CG  TYR A 230      78.521  70.661 144.999  1.00  0.00           C
ATOM   3610  CD1 TYR A 230      79.660  70.481 145.799  1.00  0.00           C
ATOM   3612  CE1 TYR A 230      80.290  71.571 146.389  1.00  0.00           C
ATOM   3614  CZ  TYR A 230      79.780  72.861 146.209  1.00  0.00           C
ATOM   3615  OH  TYR A 230      80.411  73.921 146.889  1.00  0.00           O
ATOM   3617  CD2 TYR A 230      78.051  71.961 144.768  1.00  0.00           C
ATOM   3619  CE2 TYR A 230      78.670  73.061 145.378  1.00  0.00           C
ATOM   3621  C   TYR A 230      75.951  69.371 146.239  1.00  0.00           C
ATOM   3622  O   TYR A 230      74.801  69.061 145.989  1.00  0.00           O
ATOM   3623  N   SER A 231      76.201  70.351 147.118  1.00  0.00           N
ATOM   3625  CA  SER A 231      75.171  71.011 147.899  1.00  0.00           C
ATOM   3627  CB  SER A 231      75.811  72.001 148.889  1.00  0.00           C
ATOM   3630  OG  SER A 231      76.671  72.931 148.219  1.00  0.00           O
ATOM   3632  C   SER A 231      74.130  71.761 147.069  1.00  0.00           C
ATOM   3633  O   SER A 231      72.991  71.941 147.489  1.00  0.00           O
ATOM   3634  N   GLN A 232      74.521  72.171 145.859  1.00  0.00           N
ATOM   3636  CA  GLN A 232      73.631  72.761 144.898  1.00  0.00           C
ATOM   3638  CB  GLN A 232      73.882  74.271 144.788  1.00  0.00           C
ATOM   3641  CG  GLN A 232      75.281  74.631 144.248  1.00  0.00           C
ATOM   3644  CD  GLN A 232      75.701  75.991 144.779  1.00  0.00           C
ATOM   3645  OE1 GLN A 232      75.970  76.131 145.969  1.00  0.00           O
ATOM   3646  NE2 GLN A 232      75.771  77.021 143.919  1.00  0.00           N
ATOM   3649  C   GLN A 232      73.830  72.181 143.529  1.00  0.00           C
ATOM   3650  O   GLN A 232      74.830  71.551 143.199  1.00  0.00           O
ATOM   3651  N   THR A 233      72.840  72.421 142.669  1.00  0.00           N
ATOM   3653  CA  THR A 233      72.991  72.331 141.218  1.00  0.00           C
ATOM   3655  CB  THR A 233      71.630  72.361 140.569  1.00  0.00           C
ATOM   3657  OG1 THR A 233      71.701  71.921 139.228  1.00  0.00           O
ATOM   3659  CG2 THR A 233      70.910  73.721 140.669  1.00  0.00           C
ATOM   3663  C   THR A 233      73.921  73.411 140.649  1.00  0.00           C
ATOM   3664  O   THR A 233      73.980  74.531 141.139  1.00  0.00           O
ATOM   3665  N   GLY A 234      74.701  73.071 139.609  1.00  0.00           N
ATOM   3667  CA  GLY A 234      75.570  74.011 138.909  1.00  0.00           C
ATOM   3670  C   GLY A 234      75.271  74.041 137.439  1.00  0.00           C
ATOM   3671  O   GLY A 234      74.701  73.111 136.889  1.00  0.00           O
ATOM   3672  N   THR A 235      75.671  75.141 136.769  1.00  0.00           N
ATOM   3674  CA  THR A 235      75.200  75.501 135.439  1.00  0.00           C
ATOM   3676  CB  THR A 235      75.060  77.021 135.289  1.00  0.00           C
ATOM   3678  OG1 THR A 235      76.160  77.701 135.879  1.00  0.00           O
ATOM   3680  CG2 THR A 235      73.850  77.481 136.109  1.00  0.00           C
ATOM   3684  C   THR A 235      75.990  74.901 134.279  1.00  0.00           C
ATOM   3685  O   THR A 235      77.180  75.141 134.059  1.00  0.00           O
ATOM   3686  N   LEU A 236      75.311  74.091 133.449  1.00  0.00           N
ATOM   3688  CA  LEU A 236      75.850  73.401 132.288  1.00  0.00           C
ATOM   3690  CB  LEU A 236      75.311  71.951 132.239  1.00  0.00           C
ATOM   3693  CG  LEU A 236      75.491  71.161 130.919  1.00  0.00           C
ATOM   3695  CD1 LEU A 236      76.960  71.001 130.559  1.00  0.00           C
ATOM   3699  CD2 LEU A 236      74.881  69.761 131.028  1.00  0.00           C
ATOM   3703  C   LEU A 236      75.451  74.131 131.028  1.00  0.00           C
ATOM   3704  O   LEU A 236      74.271  74.411 130.839  1.00  0.00           O
ATOM   3705  N   LYS A 237      76.400  74.451 130.118  1.00  0.00           N
ATOM   3707  CA  LYS A 237      76.051  74.991 128.809  1.00  0.00           C
ATOM   3709  CB  LYS A 237      77.010  76.091 128.329  1.00  0.00           C
ATOM   3712  CG  LYS A 237      78.501  75.751 128.449  1.00  0.00           C
ATOM   3715  CD  LYS A 237      79.370  76.811 127.739  1.00  0.00           C
ATOM   3718  CE  LYS A 237      80.881  76.551 127.889  1.00  0.00           C
ATOM   3721  NZ  LYS A 237      81.661  77.571 127.199  1.00  0.00           N
ATOM   3725  C   LYS A 237      75.850  73.941 127.719  1.00  0.00           C
ATOM   3726  O   LYS A 237      76.780  73.281 127.269  1.00  0.00           O
ATOM   3727  N   PHE A 238      74.610  73.791 127.219  1.00  0.00           N
ATOM   3729  CA  PHE A 238      74.241  72.801 126.228  1.00  0.00           C
ATOM   3731  CB  PHE A 238      72.700  72.591 126.199  1.00  0.00           C
ATOM   3734  CG  PHE A 238      72.140  72.051 127.478  1.00  0.00           C
ATOM   3735  CD1 PHE A 238      72.680  70.891 128.079  1.00  0.00           C
ATOM   3737  CE1 PHE A 238      72.040  70.301 129.179  1.00  0.00           C
ATOM   3739  CZ  PHE A 238      70.871  70.861 129.688  1.00  0.00           C
ATOM   3741  CD2 PHE A 238      70.981  72.611 128.019  1.00  0.00           C
ATOM   3743  CE2 PHE A 238      70.340  72.011 129.109  1.00  0.00           C
ATOM   3745  C   PHE A 238      74.610  73.171 124.799  1.00  0.00           C
ATOM   3746  O   PHE A 238      74.500  72.341 123.899  1.00  0.00           O
ATOM   3747  N   SER A 239      74.980  74.431 124.529  1.00  0.00           N
ATOM   3749  CA  SER A 239      74.871  74.991 123.189  1.00  0.00           C
ATOM   3751  CB  SER A 239      74.400  76.461 123.248  1.00  0.00           C
ATOM   3754  OG  SER A 239      75.100  77.191 124.269  1.00  0.00           O
ATOM   3756  C   SER A 239      76.170  74.901 122.419  1.00  0.00           C
ATOM   3757  O   SER A 239      76.281  75.291 121.259  1.00  0.00           O
ATOM   3758  N   ASP A 240      77.180  74.311 123.069  1.00  0.00           N
ATOM   3760  CA  ASP A 240      78.441  73.981 122.468  1.00  0.00           C
ATOM   3762  CB  ASP A 240      79.510  74.891 123.128  1.00  0.00           C
ATOM   3765  CG  ASP A 240      80.871  74.721 122.499  1.00  0.00           C
ATOM   3766  OD1 ASP A 240      80.941  74.681 121.259  1.00  0.00           O
ATOM   3767  OD2 ASP A 240      81.890  74.781 123.248  1.00  0.00           O
ATOM   3768  C   ASP A 240      78.720  72.491 122.688  1.00  0.00           C
ATOM   3769  O   ASP A 240      79.610  72.151 123.469  1.00  0.00           O
ATOM   3770  N   PRO A 241      77.991  71.541 122.129  1.00  0.00           N
ATOM   3771  CD  PRO A 241      76.771  71.741 121.339  1.00  0.00           C
ATOM   3774  CA  PRO A 241      78.540  70.211 121.928  1.00  0.00           C
ATOM   3776  CB  PRO A 241      77.330  69.381 121.458  1.00  0.00           C
ATOM   3779  CG  PRO A 241      76.430  70.381 120.719  1.00  0.00           C
ATOM   3782  C   PRO A 241      79.720  70.201 120.969  1.00  0.00           C
ATOM   3783  O   PRO A 241      79.540  70.451 119.778  1.00  0.00           O
ATOM   3784  N   THR A 242      80.930  69.861 121.478  1.00  0.00           N
ATOM   3786  CA  THR A 242      82.102  69.631 120.649  1.00  0.00           C
ATOM   3788  CB  THR A 242      83.421  69.421 121.399  1.00  0.00           C
ATOM   3790  OG1 THR A 242      83.451  68.211 122.148  1.00  0.00           O
ATOM   3792  CG2 THR A 242      83.671  70.561 122.389  1.00  0.00           C
ATOM   3796  C   THR A 242      81.890  68.461 119.708  1.00  0.00           C
ATOM   3797  O   THR A 242      81.180  67.501 120.009  1.00  0.00           O
ATOM   3798  N   VAL A 243      82.531  68.521 118.538  1.00  0.00           N
ATOM   3800  CA  VAL A 243      82.671  67.371 117.688  1.00  0.00           C
ATOM   3802  CB  VAL A 243      82.071  67.571 116.288  1.00  0.00           C
ATOM   3804  CG1 VAL A 243      80.551  67.731 116.449  1.00  0.00           C
ATOM   3808  CG2 VAL A 243      82.661  68.791 115.559  1.00  0.00           C
ATOM   3812  C   VAL A 243      84.150  67.061 117.649  1.00  0.00           C
ATOM   3813  O   VAL A 243      84.991  67.891 117.288  1.00  0.00           O
ATOM   3814  N   ASP A 244      84.540  65.851 118.059  1.00  0.00           N
ATOM   3816  CA  ASP A 244      85.741  65.211 117.548  1.00  0.00           C
ATOM   3818  CB  ASP A 244      86.130  64.061 118.528  1.00  0.00           C
ATOM   3821  CG  ASP A 244      87.510  63.471 118.309  1.00  0.00           C
ATOM   3822  OD1 ASP A 244      88.090  63.711 117.229  1.00  0.00           O
ATOM   3823  OD2 ASP A 244      87.991  62.711 119.189  1.00  0.00           O
ATOM   3824  C   ASP A 244      85.601  64.871 116.049  1.00  0.00           C
ATOM   3825  O   ASP A 244      84.521  64.561 115.549  1.00  0.00           O
ATOM   3826  N   GLU A 245      86.701  64.981 115.269  1.00  0.00           N
ATOM   3828  CA  GLU A 245      86.741  64.671 113.858  1.00  0.00           C
ATOM   3830  CB  GLU A 245      88.031  65.251 113.258  1.00  0.00           C
ATOM   3833  CG  GLU A 245      88.101  66.791 113.248  1.00  0.00           C
ATOM   3836  CD  GLU A 245      89.161  67.241 112.258  1.00  0.00           C
ATOM   3837  OE1 GLU A 245      90.120  66.461 112.019  1.00  0.00           O
ATOM   3838  OE2 GLU A 245      88.951  68.301 111.618  1.00  0.00           O
ATOM   3839  C   GLU A 245      86.781  63.171 113.589  1.00  0.00           C
ATOM   3840  O   GLU A 245      86.440  62.701 112.489  1.00  0.00           O
ATOM   3841  N   THR A 246      87.220  62.381 114.579  1.00  0.00           N
ATOM   3843  CA  THR A 246      87.480  60.951 114.378  1.00  0.00           C
ATOM   3845  CB  THR A 246      88.911  60.541 114.729  1.00  0.00           C
ATOM   3847  OG1 THR A 246      89.121  59.131 114.708  1.00  0.00           O
ATOM   3849  CG2 THR A 246      89.331  61.011 116.119  1.00  0.00           C
ATOM   3853  C   THR A 246      86.431  60.161 115.108  1.00  0.00           C
ATOM   3854  O   THR A 246      85.911  59.161 114.599  1.00  0.00           O
ATOM   3855  N   THR A 247      86.031  60.611 116.298  1.00  0.00           N
ATOM   3857  CA  THR A 247      85.010  59.951 117.099  1.00  0.00           C
ATOM   3859  CB  THR A 247      85.421  59.821 118.589  1.00  0.00           C
ATOM   3861  OG1 THR A 247      85.190  60.961 119.409  1.00  0.00           O
ATOM   3863  CG2 THR A 247      86.900  59.461 118.749  1.00  0.00           C
ATOM   3867  C   THR A 247      83.730  60.721 116.809  1.00  0.00           C
ATOM   3868  O   THR A 247      82.860  60.291 116.038  1.00  0.00           O
ATOM   3869  N   GLY A 248      83.590  61.921 117.369  1.00  0.00           N
ATOM   3871  CA  GLY A 248      82.410  62.741 117.309  1.00  0.00           C
ATOM   3874  C   GLY A 248      81.870  62.921 118.699  1.00  0.00           C
ATOM   3875  O   GLY A 248      80.741  63.351 118.858  1.00  0.00           O
ATOM   3876  N   SER A 249      82.691  62.611 119.719  1.00  0.00           N
ATOM   3878  CA  SER A 249      82.320  62.691 121.129  1.00  0.00           C
ATOM   3880  CB  SER A 249      83.330  61.981 122.089  1.00  0.00           C
ATOM   3883  OG  SER A 249      84.650  62.511 122.099  1.00  0.00           O
ATOM   3885  C   SER A 249      82.051  64.091 121.609  1.00  0.00           C
ATOM   3886  O   SER A 249      82.880  64.991 121.478  1.00  0.00           O
ATOM   3887  N   VAL A 250      80.891  64.321 122.249  1.00  0.00           N
ATOM   3889  CA  VAL A 250      80.671  65.581 122.949  1.00  0.00           C
ATOM   3891  CB  VAL A 250      79.230  65.781 123.438  1.00  0.00           C
ATOM   3893  CG1 VAL A 250      79.010  67.241 123.858  1.00  0.00           C
ATOM   3897  CG2 VAL A 250      78.220  65.441 122.339  1.00  0.00           C
ATOM   3901  C   VAL A 250      81.600  65.761 124.148  1.00  0.00           C
ATOM   3902  O   VAL A 250      81.831  64.851 124.949  1.00  0.00           O
ATOM   3903  N   THR A 251      82.131  66.981 124.358  1.00  0.00           N
ATOM   3905  CA  THR A 251      82.400  67.491 125.699  1.00  0.00           C
ATOM   3907  CB  THR A 251      83.882  67.511 126.119  1.00  0.00           C
ATOM   3909  OG1 THR A 251      84.021  67.701 127.519  1.00  0.00           O
ATOM   3911  CG2 THR A 251      84.690  68.631 125.439  1.00  0.00           C
ATOM   3915  C   THR A 251      81.710  68.821 125.909  1.00  0.00           C
ATOM   3916  O   THR A 251      81.750  69.701 125.059  1.00  0.00           O
ATOM   3917  N   LEU A 252      80.982  69.001 127.039  1.00  0.00           N
ATOM   3919  CA  LEU A 252      80.330  70.271 127.349  1.00  0.00           C
ATOM   3921  CB  LEU A 252      78.860  70.161 127.868  1.00  0.00           C
ATOM   3924  CG  LEU A 252      77.771  69.541 126.978  1.00  0.00           C
ATOM   3926  CD1 LEU A 252      77.800  70.101 125.549  1.00  0.00           C
ATOM   3930  CD2 LEU A 252      77.781  68.001 127.039  1.00  0.00           C
ATOM   3934  C   LEU A 252      81.070  70.961 128.489  1.00  0.00           C
ATOM   3935  O   LEU A 252      81.122  70.431 129.599  1.00  0.00           O
ATOM   3936  N   ARG A 253      81.610  72.171 128.269  1.00  0.00           N
ATOM   3938  CA  ARG A 253      82.360  72.871 129.299  1.00  0.00           C
ATOM   3940  CB  ARG A 253      83.400  73.851 128.709  1.00  0.00           C
ATOM   3943  CG  ARG A 253      84.161  74.651 129.788  1.00  0.00           C
ATOM   3946  CD  ARG A 253      85.251  75.621 129.309  1.00  0.00           C
ATOM   3949  NE  ARG A 253      86.382  74.871 128.709  1.00  0.00           N
ATOM   3951  CZ  ARG A 253      87.271  74.161 129.389  1.00  0.00           C
ATOM   3952  NH1 ARG A 253      87.220  73.901 130.678  1.00  0.00           N
ATOM   3955  NH2 ARG A 253      88.280  73.671 128.709  1.00  0.00           N
ATOM   3958  C   ARG A 253      81.451  73.531 130.339  1.00  0.00           C
ATOM   3959  O   ARG A 253      80.881  74.601 130.139  1.00  0.00           O
ATOM   3960  N   ALA A 254      81.281  72.931 131.519  1.00  0.00           N
ATOM   3962  CA  ALA A 254      80.191  73.281 132.389  1.00  0.00           C
ATOM   3964  CB  ALA A 254      79.460  71.991 132.779  1.00  0.00           C
ATOM   3968  C   ALA A 254      80.640  74.001 133.639  1.00  0.00           C
ATOM   3969  O   ALA A 254      81.390  73.451 134.449  1.00  0.00           O
ATOM   3970  N   ILE A 255      80.201  75.261 133.818  1.00  0.00           N
ATOM   3972  CA  ILE A 255      80.710  76.171 134.828  1.00  0.00           C
ATOM   3974  CB  ILE A 255      80.780  77.611 134.339  1.00  0.00           C
ATOM   3976  CG2 ILE A 255      79.411  78.081 133.798  1.00  0.00           C
ATOM   3980  CG1 ILE A 255      81.400  78.551 135.398  1.00  0.00           C
ATOM   3983  CD  ILE A 255      81.760  79.931 134.839  1.00  0.00           C
ATOM   3987  C   ILE A 255      79.970  76.031 136.139  1.00  0.00           C
ATOM   3988  O   ILE A 255      79.110  76.821 136.548  1.00  0.00           O
ATOM   3989  N   PHE A 256      80.290  74.961 136.868  1.00  0.00           N
ATOM   3991  CA  PHE A 256      79.660  74.721 138.149  1.00  0.00           C
ATOM   3993  CB  PHE A 256      79.680  73.231 138.578  1.00  0.00           C
ATOM   3996  CG  PHE A 256      79.080  72.331 137.519  1.00  0.00           C
ATOM   3997  CD1 PHE A 256      78.191  72.791 136.529  1.00  0.00           C
ATOM   3999  CE1 PHE A 256      77.641  71.931 135.589  1.00  0.00           C
ATOM   4001  CZ  PHE A 256      78.030  70.591 135.559  1.00  0.00           C
ATOM   4003  CD2 PHE A 256      79.411  70.961 137.519  1.00  0.00           C
ATOM   4005  CE2 PHE A 256      78.910  70.111 136.529  1.00  0.00           C
ATOM   4007  C   PHE A 256      80.250  75.681 139.179  1.00  0.00           C
ATOM   4008  O   PHE A 256      81.421  76.051 139.078  1.00  0.00           O
ATOM   4009  N   PRO A 257      79.530  76.191 140.159  1.00  0.00           N
ATOM   4010  CD  PRO A 257      78.070  76.311 140.139  1.00  0.00           C
ATOM   4013  CA  PRO A 257      80.131  76.851 141.309  1.00  0.00           C
ATOM   4015  CB  PRO A 257      78.900  77.271 142.139  1.00  0.00           C
ATOM   4018  CG  PRO A 257      77.811  77.481 141.078  1.00  0.00           C
ATOM   4021  C   PRO A 257      81.101  75.961 142.068  1.00  0.00           C
ATOM   4022  O   PRO A 257      80.780  74.791 142.288  1.00  0.00           O
ATOM   4023  N   ASN A 258      82.260  76.461 142.529  1.00  0.00           N
ATOM   4025  CA  ASN A 258      83.041  75.731 143.518  1.00  0.00           C
ATOM   4027  CB  ASN A 258      84.281  75.081 142.829  1.00  0.00           C
ATOM   4030  CG  ASN A 258      85.091  74.131 143.688  1.00  0.00           C
ATOM   4031  OD1 ASN A 258      84.751  73.761 144.818  1.00  0.00           O
ATOM   4032  ND2 ASN A 258      86.230  73.671 143.128  1.00  0.00           N
ATOM   4035  C   ASN A 258      83.440  76.621 144.688  1.00  0.00           C
ATOM   4036  O   ASN A 258      84.620  76.961 144.809  1.00  0.00           O
ATOM   4037  N   PRO A 259      82.541  76.961 145.618  1.00  0.00           N
ATOM   4038  CD  PRO A 259      81.090  77.071 145.348  1.00  0.00           C
ATOM   4041  CA  PRO A 259      82.901  77.721 146.809  1.00  0.00           C
ATOM   4043  CB  PRO A 259      81.551  77.981 147.489  1.00  0.00           C
ATOM   4046  CG  PRO A 259      80.551  78.091 146.348  1.00  0.00           C
ATOM   4049  C   PRO A 259      83.850  76.981 147.739  1.00  0.00           C
ATOM   4050  O   PRO A 259      84.680  77.601 148.389  1.00  0.00           O
ATOM   4051  N   ASN A 260      83.730  75.641 147.829  1.00  0.00           N
ATOM   4053  CA  ASN A 260      84.620  74.821 148.629  1.00  0.00           C
ATOM   4055  CB  ASN A 260      84.171  73.331 148.599  1.00  0.00           C
ATOM   4058  CG  ASN A 260      82.920  73.161 149.449  1.00  0.00           C
ATOM   4059  OD1 ASN A 260      82.460  74.061 150.148  1.00  0.00           O
ATOM   4060  ND2 ASN A 260      82.351  71.941 149.449  1.00  0.00           N
ATOM   4063  C   ASN A 260      86.080  74.871 148.219  1.00  0.00           C
ATOM   4064  O   ASN A 260      86.980  74.911 149.059  1.00  0.00           O
ATOM   4065  N   GLY A 261      86.350  74.821 146.899  1.00  0.00           N
ATOM   4067  CA  GLY A 261      87.671  74.681 146.299  1.00  0.00           C
ATOM   4070  C   GLY A 261      88.081  73.231 146.178  1.00  0.00           C
ATOM   4071  O   GLY A 261      89.121  72.901 145.628  1.00  0.00           O
ATOM   4072  N   ASP A 262      87.220  72.321 146.669  1.00  0.00           N
ATOM   4074  CA  ASP A 262      87.500  70.921 146.919  1.00  0.00           C
ATOM   4076  CB  ASP A 262      86.991  70.601 148.368  1.00  0.00           C
ATOM   4079  CG  ASP A 262      87.570  69.341 149.009  1.00  0.00           C
ATOM   4080  OD1 ASP A 262      88.650  68.871 148.588  1.00  0.00           O
ATOM   4081  OD2 ASP A 262      86.980  68.911 150.038  1.00  0.00           O
ATOM   4082  C   ASP A 262      86.820  70.021 145.868  1.00  0.00           C
ATOM   4083  O   ASP A 262      86.621  68.821 146.048  1.00  0.00           O
ATOM   4084  N   LEU A 263      86.370  70.591 144.719  1.00  0.00           N
ATOM   4086  CA  LEU A 263      85.940  69.781 143.588  1.00  0.00           C
ATOM   4088  CB  LEU A 263      84.810  70.441 142.739  1.00  0.00           C
ATOM   4091  CG  LEU A 263      83.521  70.741 143.538  1.00  0.00           C
ATOM   4093  CD1 LEU A 263      82.480  71.511 142.708  1.00  0.00           C
ATOM   4097  CD2 LEU A 263      82.860  69.451 144.059  1.00  0.00           C
ATOM   4101  C   LEU A 263      87.170  69.431 142.769  1.00  0.00           C
ATOM   4102  O   LEU A 263      87.640  70.211 141.939  1.00  0.00           O
ATOM   4103  N   LEU A 264      87.780  68.281 143.118  1.00  0.00           N
ATOM   4105  CA  LEU A 264      89.171  67.981 142.829  1.00  0.00           C
ATOM   4107  CB  LEU A 264      89.670  66.751 143.618  1.00  0.00           C
ATOM   4110  CG  LEU A 264      89.690  66.891 145.159  1.00  0.00           C
ATOM   4112  CD1 LEU A 264      89.820  65.501 145.799  1.00  0.00           C
ATOM   4116  CD2 LEU A 264      90.821  67.801 145.639  1.00  0.00           C
ATOM   4120  C   LEU A 264      89.521  67.801 141.349  1.00  0.00           C
ATOM   4121  O   LEU A 264      88.720  67.221 140.608  1.00  0.00           O
ATOM   4122  N   PRO A 265      90.680  68.251 140.868  1.00  0.00           N
ATOM   4123  CD  PRO A 265      91.540  69.201 141.569  1.00  0.00           C
ATOM   4126  CA  PRO A 265      91.141  68.031 139.498  1.00  0.00           C
ATOM   4128  CB  PRO A 265      92.480  68.781 139.409  1.00  0.00           C
ATOM   4131  CG  PRO A 265      92.330  69.861 140.459  1.00  0.00           C
ATOM   4134  C   PRO A 265      91.320  66.601 139.039  1.00  0.00           C
ATOM   4135  O   PRO A 265      92.251  65.921 139.489  1.00  0.00           O
ATOM   4136  N   GLY A 266      90.520  66.161 138.049  1.00  0.00           N
ATOM   4138  CA  GLY A 266      90.760  64.901 137.369  1.00  0.00           C
ATOM   4141  C   GLY A 266      89.872  63.801 137.859  1.00  0.00           C
ATOM   4142  O   GLY A 266      90.091  62.641 137.509  1.00  0.00           O
ATOM   4143  N   MET A 267      88.830  64.141 138.629  1.00  0.00           N
ATOM   4145  CA  MET A 267      87.720  63.281 138.969  1.00  0.00           C
ATOM   4147  CB  MET A 267      86.831  63.961 140.038  1.00  0.00           C
ATOM   4150  CG  MET A 267      87.561  64.311 141.349  1.00  0.00           C
ATOM   4153  SD  MET A 267      88.221  62.931 142.318  1.00  0.00           S
ATOM   4154  CE  MET A 267      86.641  62.151 142.658  1.00  0.00           C
ATOM   4158  C   MET A 267      86.900  62.841 137.749  1.00  0.00           C
ATOM   4159  O   MET A 267      86.860  63.511 136.718  1.00  0.00           O
ATOM   4160  N   TYR A 268      86.241  61.661 137.798  1.00  0.00           N
ATOM   4162  CA  TYR A 268      85.561  61.031 136.669  1.00  0.00           C
ATOM   4164  CB  TYR A 268      86.122  59.581 136.519  1.00  0.00           C
ATOM   4167  CG  TYR A 268      85.830  58.731 137.708  1.00  0.00           C
ATOM   4168  CD1 TYR A 268      86.760  58.511 138.739  1.00  0.00           C
ATOM   4170  CE1 TYR A 268      86.382  57.801 139.898  1.00  0.00           C
ATOM   4172  CZ  TYR A 268      85.080  57.301 139.989  1.00  0.00           C
ATOM   4173  OH  TYR A 268      84.600  56.671 141.129  1.00  0.00           O
ATOM   4175  CD2 TYR A 268      84.571  58.111 137.789  1.00  0.00           C
ATOM   4177  CE2 TYR A 268      84.191  57.431 138.929  1.00  0.00           C
ATOM   4179  C   TYR A 268      84.021  61.101 136.849  1.00  0.00           C
ATOM   4180  O   TYR A 268      83.241  60.391 136.218  1.00  0.00           O
ATOM   4181  N   VAL A 269      83.601  61.951 137.798  1.00  0.00           N
ATOM   4183  CA  VAL A 269      82.320  61.971 138.479  1.00  0.00           C
ATOM   4185  CB  VAL A 269      82.330  63.031 139.568  1.00  0.00           C
ATOM   4187  CG1 VAL A 269      83.281  62.561 140.689  1.00  0.00           C
ATOM   4191  CG2 VAL A 269      82.720  64.401 138.989  1.00  0.00           C
ATOM   4195  C   VAL A 269      81.061  62.081 137.639  1.00  0.00           C
ATOM   4196  O   VAL A 269      81.051  62.601 136.519  1.00  0.00           O
ATOM   4197  N   THR A 270      79.951  61.541 138.159  1.00  0.00           N
ATOM   4199  CA  THR A 270      78.691  61.461 137.439  1.00  0.00           C
ATOM   4201  CB  THR A 270      77.921  60.161 137.708  1.00  0.00           C
ATOM   4203  OG1 THR A 270      77.870  59.871 139.098  1.00  0.00           O
ATOM   4205  CG2 THR A 270      78.701  59.001 137.068  1.00  0.00           C
ATOM   4209  C   THR A 270      77.800  62.681 137.608  1.00  0.00           C
ATOM   4210  O   THR A 270      77.970  63.531 138.479  1.00  0.00           O
ATOM   4211  N   ALA A 271      76.830  62.831 136.709  1.00  0.00           N
ATOM   4213  CA  ALA A 271      75.941  63.951 136.779  1.00  0.00           C
ATOM   4215  CB  ALA A 271      76.590  65.221 136.178  1.00  0.00           C
ATOM   4219  C   ALA A 271      74.691  63.621 136.008  1.00  0.00           C
ATOM   4220  O   ALA A 271      74.650  62.681 135.228  1.00  0.00           O
ATOM   4221  N   LEU A 272      73.631  64.391 136.239  1.00  0.00           N
ATOM   4223  CA  LEU A 272      72.301  64.101 135.758  1.00  0.00           C
ATOM   4225  CB  LEU A 272      71.470  63.611 136.978  1.00  0.00           C
ATOM   4228  CG  LEU A 272      70.060  63.041 136.788  1.00  0.00           C
ATOM   4230  CD1 LEU A 272      69.910  62.211 135.509  1.00  0.00           C
ATOM   4234  CD2 LEU A 272      69.731  62.151 138.009  1.00  0.00           C
ATOM   4238  C   LEU A 272      71.811  65.351 135.048  1.00  0.00           C
ATOM   4239  O   LEU A 272      72.620  66.161 134.589  1.00  0.00           O
ATOM   4240  N   VAL A 273      70.491  65.531 134.869  1.00  0.00           N
ATOM   4242  CA  VAL A 273      69.951  66.641 134.098  1.00  0.00           C
ATOM   4244  CB  VAL A 273      69.660  66.221 132.649  1.00  0.00           C
ATOM   4246  CG1 VAL A 273      68.400  65.341 132.548  1.00  0.00           C
ATOM   4250  CG2 VAL A 273      69.570  67.451 131.718  1.00  0.00           C
ATOM   4254  C   VAL A 273      68.730  67.141 134.849  1.00  0.00           C
ATOM   4255  O   VAL A 273      68.191  66.421 135.699  1.00  0.00           O
ATOM   4256  N   ASP A 274      68.301  68.391 134.609  1.00  0.00           N
ATOM   4258  CA  ASP A 274      67.180  69.051 135.228  1.00  0.00           C
ATOM   4260  CB  ASP A 274      67.340  70.611 135.169  1.00  0.00           C
ATOM   4263  CG  ASP A 274      67.620  71.191 133.788  1.00  0.00           C
ATOM   4264  OD1 ASP A 274      67.940  70.421 132.848  1.00  0.00           O
ATOM   4265  OD2 ASP A 274      67.550  72.451 133.659  1.00  0.00           O
ATOM   4266  C   ASP A 274      65.840  68.611 134.648  1.00  0.00           C
ATOM   4267  O   ASP A 274      65.760  67.921 133.629  1.00  0.00           O
ATOM   4268  N   GLU A 275      64.720  68.981 135.309  1.00  0.00           N
ATOM   4270  CA  GLU A 275      63.400  68.711 134.799  1.00  0.00           C
ATOM   4272  CB  GLU A 275      62.500  67.931 135.789  1.00  0.00           C
ATOM   4275  CG  GLU A 275      61.890  68.651 137.029  1.00  0.00           C
ATOM   4278  CD  GLU A 275      62.771  69.551 137.898  1.00  0.00           C
ATOM   4279  OE1 GLU A 275      63.710  69.051 138.578  1.00  0.00           O
ATOM   4280  OE2 GLU A 275      62.441  70.761 137.968  1.00  0.00           O
ATOM   4281  C   GLU A 275      62.700  69.941 134.238  1.00  0.00           C
ATOM   4282  O   GLU A 275      62.410  70.951 134.889  1.00  0.00           O
ATOM   4283  N   GLY A 276      62.350  69.841 132.949  1.00  0.00           N
ATOM   4285  CA  GLY A 276      61.271  70.611 132.349  1.00  0.00           C
ATOM   4288  C   GLY A 276      60.570  69.741 131.349  1.00  0.00           C
ATOM   4289  O   GLY A 276      59.830  70.231 130.478  1.00  0.00           O
ATOM   4290  N   SER A 277      60.790  68.421 131.449  1.00  0.00           N
ATOM   4292  CA  SER A 277      60.350  67.431 130.509  1.00  0.00           C
ATOM   4294  CB  SER A 277      61.310  66.231 130.439  1.00  0.00           C
ATOM   4297  OG  SER A 277      62.510  66.621 129.778  1.00  0.00           O
ATOM   4299  C   SER A 277      58.930  67.001 130.809  1.00  0.00           C
ATOM   4300  O   SER A 277      58.610  66.331 131.779  1.00  0.00           O
ATOM   4301  N   ARG A 278      58.020  67.511 129.968  1.00  0.00           N
ATOM   4303  CA  ARG A 278      56.620  67.651 130.258  1.00  0.00           C
ATOM   4305  CB  ARG A 278      56.070  68.811 129.389  1.00  0.00           C
ATOM   4308  CG  ARG A 278      54.531  68.981 129.299  1.00  0.00           C
ATOM   4311  CD  ARG A 278      53.870  69.471 130.589  1.00  0.00           C
ATOM   4314  NE  ARG A 278      52.390  69.541 130.419  1.00  0.00           N
ATOM   4316  CZ  ARG A 278      51.690  70.441 129.749  1.00  0.00           C
ATOM   4317  NH1 ARG A 278      52.220  71.341 128.949  1.00  0.00           N
ATOM   4320  NH2 ARG A 278      50.380  70.381 129.788  1.00  0.00           N
ATOM   4323  C   ARG A 278      55.830  66.381 130.019  1.00  0.00           C
ATOM   4324  O   ARG A 278      54.731  66.241 130.529  1.00  0.00           O
ATOM   4325  N   GLN A 279      56.340  65.441 129.189  1.00  0.00           N
ATOM   4327  CA  GLN A 279      55.570  64.291 128.769  1.00  0.00           C
ATOM   4329  CB  GLN A 279      56.340  63.381 127.758  1.00  0.00           C
ATOM   4332  CG  GLN A 279      56.470  63.871 126.298  1.00  0.00           C
ATOM   4335  CD  GLN A 279      55.180  64.451 125.709  1.00  0.00           C
ATOM   4336  OE1 GLN A 279      54.410  63.781 125.029  1.00  0.00           O
ATOM   4337  NE2 GLN A 279      54.941  65.761 125.909  1.00  0.00           N
ATOM   4340  C   GLN A 279      55.021  63.411 129.879  1.00  0.00           C
ATOM   4341  O   GLN A 279      55.750  62.821 130.669  1.00  0.00           O
ATOM   4342  N   ASN A 280      53.691  63.261 129.879  1.00  0.00           N
ATOM   4344  CA  ASN A 280      53.041  62.301 130.719  1.00  0.00           C
ATOM   4346  CB  ASN A 280      51.650  62.761 131.239  1.00  0.00           C
ATOM   4349  CG  ASN A 280      50.760  63.451 130.208  1.00  0.00           C
ATOM   4350  OD1 ASN A 280      51.021  63.571 129.008  1.00  0.00           O
ATOM   4351  ND2 ASN A 280      49.620  64.001 130.699  1.00  0.00           N
ATOM   4354  C   ASN A 280      53.030  60.961 130.009  1.00  0.00           C
ATOM   4355  O   ASN A 280      52.350  60.731 129.019  1.00  0.00           O
ATOM   4356  N   VAL A 281      53.810  60.041 130.569  1.00  0.00           N
ATOM   4358  CA  VAL A 281      53.740  58.631 130.279  1.00  0.00           C
ATOM   4360  CB  VAL A 281      54.980  58.081 129.568  1.00  0.00           C
ATOM   4362  CG1 VAL A 281      54.990  58.681 128.159  1.00  0.00           C
ATOM   4366  CG2 VAL A 281      56.280  58.441 130.289  1.00  0.00           C
ATOM   4370  C   VAL A 281      53.440  58.011 131.609  1.00  0.00           C
ATOM   4371  O   VAL A 281      53.790  58.571 132.659  1.00  0.00           O
ATOM   4372  N   LEU A 282      52.680  56.901 131.659  1.00  0.00           N
ATOM   4374  CA  LEU A 282      52.290  56.331 132.919  1.00  0.00           C
ATOM   4376  CB  LEU A 282      51.140  55.281 132.789  1.00  0.00           C
ATOM   4379  CG  LEU A 282      50.650  54.691 134.129  1.00  0.00           C
ATOM   4381  CD1 LEU A 282      50.140  55.741 135.118  1.00  0.00           C
ATOM   4385  CD2 LEU A 282      49.550  53.651 133.958  1.00  0.00           C
ATOM   4389  C   LEU A 282      53.510  55.771 133.629  1.00  0.00           C
ATOM   4390  O   LEU A 282      54.390  55.181 133.009  1.00  0.00           O
ATOM   4391  N   LEU A 283      53.590  55.951 134.939  1.00  0.00           N
ATOM   4393  CA  LEU A 283      54.400  55.111 135.769  1.00  0.00           C
ATOM   4395  CB  LEU A 283      55.140  55.921 136.858  1.00  0.00           C
ATOM   4398  CG  LEU A 283      56.390  56.671 136.379  1.00  0.00           C
ATOM   4400  CD1 LEU A 283      57.010  57.441 137.548  1.00  0.00           C
ATOM   4404  CD2 LEU A 283      57.460  55.751 135.789  1.00  0.00           C
ATOM   4408  C   LEU A 283      53.420  54.161 136.389  1.00  0.00           C
ATOM   4409  O   LEU A 283      52.480  54.611 137.048  1.00  0.00           O
ATOM   4410  N   VAL A 284      53.580  52.841 136.239  1.00  0.00           N
ATOM   4412  CA  VAL A 284      52.730  51.851 136.889  1.00  0.00           C
ATOM   4414  CB  VAL A 284      51.950  51.001 135.888  1.00  0.00           C
ATOM   4416  CG1 VAL A 284      52.890  50.231 134.949  1.00  0.00           C
ATOM   4420  CG2 VAL A 284      51.021  50.021 136.618  1.00  0.00           C
ATOM   4424  C   VAL A 284      53.650  51.031 137.779  1.00  0.00           C
ATOM   4425  O   VAL A 284      54.760  50.721 137.349  1.00  0.00           O
ATOM   4426  N   PRO A 285      53.381  50.731 139.059  1.00  0.00           N
ATOM   4427  CD  PRO A 285      52.190  51.101 139.809  1.00  0.00           C
ATOM   4430  CA  PRO A 285      54.300  49.971 139.889  1.00  0.00           C
ATOM   4432  CB  PRO A 285      53.670  49.911 141.269  1.00  0.00           C
ATOM   4435  CG  PRO A 285      52.680  51.071 141.259  1.00  0.00           C
ATOM   4438  C   PRO A 285      54.681  48.621 139.339  1.00  0.00           C
ATOM   4439  O   PRO A 285      53.920  48.011 138.589  1.00  0.00           O
ATOM   4440  N   GLN A 286      55.870  48.151 139.729  1.00  0.00           N
ATOM   4442  CA  GLN A 286      56.420  46.891 139.288  1.00  0.00           C
ATOM   4444  CB  GLN A 286      57.850  46.711 139.828  1.00  0.00           C
ATOM   4447  CG  GLN A 286      58.870  47.711 139.259  1.00  0.00           C
ATOM   4450  CD  GLN A 286      60.230  47.511 139.928  1.00  0.00           C
ATOM   4451  OE1 GLN A 286      60.480  46.511 140.608  1.00  0.00           O
ATOM   4452  NE2 GLN A 286      61.150  48.481 139.729  1.00  0.00           N
ATOM   4455  C   GLN A 286      55.541  45.711 139.618  1.00  0.00           C
ATOM   4456  O   GLN A 286      55.450  44.771 138.839  1.00  0.00           O
ATOM   4457  N   GLU A 287      54.840  45.771 140.758  1.00  0.00           N
ATOM   4459  CA  GLU A 287      53.980  44.711 141.249  1.00  0.00           C
ATOM   4461  CB  GLU A 287      53.290  45.181 142.549  1.00  0.00           C
ATOM   4464  CG  GLU A 287      54.270  45.631 143.658  1.00  0.00           C
ATOM   4467  CD  GLU A 287      54.380  47.161 143.699  1.00  0.00           C
ATOM   4468  OE1 GLU A 287      53.710  47.771 144.569  1.00  0.00           O
ATOM   4469  OE2 GLU A 287      55.110  47.701 142.829  1.00  0.00           O
ATOM   4470  C   GLU A 287      52.900  44.201 140.298  1.00  0.00           C
ATOM   4471  O   GLU A 287      52.740  42.991 140.169  1.00  0.00           O
ATOM   4472  N   GLY A 288      52.150  45.071 139.589  1.00  0.00           N
ATOM   4474  CA  GLY A 288      51.040  44.621 138.739  1.00  0.00           C
ATOM   4477  C   GLY A 288      51.430  44.401 137.309  1.00  0.00           C
ATOM   4478  O   GLY A 288      50.611  43.991 136.478  1.00  0.00           O
ATOM   4479  N   VAL A 289      52.691  44.661 136.959  1.00  0.00           N
ATOM   4481  CA  VAL A 289      53.241  44.311 135.659  1.00  0.00           C
ATOM   4483  CB  VAL A 289      54.460  45.141 135.279  1.00  0.00           C
ATOM   4485  CG1 VAL A 289      55.010  44.731 133.899  1.00  0.00           C
ATOM   4489  CG2 VAL A 289      54.021  46.621 135.249  1.00  0.00           C
ATOM   4493  C   VAL A 289      53.551  42.831 135.639  1.00  0.00           C
ATOM   4494  O   VAL A 289      54.340  42.321 136.438  1.00  0.00           O
ATOM   4495  N   THR A 290      52.920  42.091 134.719  1.00  0.00           N
ATOM   4497  CA  THR A 290      53.230  40.681 134.529  1.00  0.00           C
ATOM   4499  CB  THR A 290      52.010  39.761 134.548  1.00  0.00           C
ATOM   4501  OG1 THR A 290      52.410  38.411 134.648  1.00  0.00           O
ATOM   4503  CG2 THR A 290      51.100  39.901 133.329  1.00  0.00           C
ATOM   4507  C   THR A 290      54.100  40.521 133.298  1.00  0.00           C
ATOM   4508  O   THR A 290      53.790  40.991 132.199  1.00  0.00           O
ATOM   4509  N   HIS A 291      55.260  39.901 133.508  1.00  0.00           N
ATOM   4511  CA  HIS A 291      56.370  39.851 132.568  1.00  0.00           C
ATOM   4513  CB  HIS A 291      57.630  40.431 133.248  1.00  0.00           C
ATOM   4516  ND1 HIS A 291      57.580  40.191 135.739  1.00  0.00           N
ATOM   4517  CG  HIS A 291      58.000  39.701 134.508  1.00  0.00           C
ATOM   4518  CE1 HIS A 291      58.150  39.401 136.629  1.00  0.00           C
ATOM   4520  NE2 HIS A 291      58.930  38.461 136.049  1.00  0.00           N
ATOM   4522  CD2 HIS A 291      58.830  38.641 134.688  1.00  0.00           C
ATOM   4524  C   HIS A 291      56.640  38.421 132.138  1.00  0.00           C
ATOM   4525  O   HIS A 291      57.790  38.001 131.989  1.00  0.00           O
ATOM   4526  N   ASN A 292      55.570  37.621 132.048  1.00  0.00           N
ATOM   4528  CA  ASN A 292      55.550  36.191 132.208  1.00  0.00           C
ATOM   4530  CB  ASN A 292      54.100  35.601 132.129  1.00  0.00           C
ATOM   4533  CG  ASN A 292      52.930  36.591 132.118  1.00  0.00           C
ATOM   4534  OD1 ASN A 292      52.950  37.711 131.609  1.00  0.00           O
ATOM   4535  ND2 ASN A 292      51.800  36.141 132.719  1.00  0.00           N
ATOM   4538  C   ASN A 292      56.420  35.421 131.228  1.00  0.00           C
ATOM   4539  O   ASN A 292      57.150  34.491 131.578  1.00  0.00           O
ATOM   4540  N   ALA A 293      56.360  35.801 129.949  1.00  0.00           N
ATOM   4542  CA  ALA A 293      57.220  35.251 128.929  1.00  0.00           C
ATOM   4544  CB  ALA A 293      56.420  34.701 127.739  1.00  0.00           C
ATOM   4548  C   ALA A 293      58.101  36.371 128.479  1.00  0.00           C
ATOM   4549  O   ALA A 293      57.650  37.501 128.419  1.00  0.00           O
ATOM   4550  N   GLN A 294      59.380  36.091 128.139  1.00  0.00           N
ATOM   4552  CA  GLN A 294      60.390  37.121 127.898  1.00  0.00           C
ATOM   4554  CB  GLN A 294      61.780  36.481 127.608  1.00  0.00           C
ATOM   4557  CG  GLN A 294      62.330  35.761 128.868  1.00  0.00           C
ATOM   4560  CD  GLN A 294      63.631  34.991 128.639  1.00  0.00           C
ATOM   4561  OE1 GLN A 294      63.680  33.791 128.949  1.00  0.00           O
ATOM   4562  NE2 GLN A 294      64.690  35.631 128.118  1.00  0.00           N
ATOM   4565  C   GLN A 294      60.060  38.171 126.849  1.00  0.00           C
ATOM   4566  O   GLN A 294      60.601  39.281 126.849  1.00  0.00           O
ATOM   4567  N   GLY A 295      59.150  37.861 125.898  1.00  0.00           N
ATOM   4569  CA  GLY A 295      58.710  38.811 124.889  1.00  0.00           C
ATOM   4572  C   GLY A 295      57.470  39.551 125.279  1.00  0.00           C
ATOM   4573  O   GLY A 295      57.140  40.591 124.699  1.00  0.00           O
ATOM   4574  N   LYS A 296      56.740  39.061 126.279  1.00  0.00           N
ATOM   4576  CA  LYS A 296      55.420  39.571 126.569  1.00  0.00           C
ATOM   4578  CB  LYS A 296      54.370  38.441 126.648  1.00  0.00           C
ATOM   4581  CG  LYS A 296      54.130  37.701 125.328  1.00  0.00           C
ATOM   4584  CD  LYS A 296      53.210  36.481 125.538  1.00  0.00           C
ATOM   4587  CE  LYS A 296      52.800  35.791 124.228  1.00  0.00           C
ATOM   4590  NZ  LYS A 296      51.800  36.581 123.508  1.00  0.00           N
ATOM   4594  C   LYS A 296      55.460  40.341 127.859  1.00  0.00           C
ATOM   4595  O   LYS A 296      55.800  39.821 128.919  1.00  0.00           O
ATOM   4596  N   ALA A 297      55.050  41.621 127.809  1.00  0.00           N
ATOM   4598  CA  ALA A 297      54.780  42.421 128.978  1.00  0.00           C
ATOM   4600  CB  ALA A 297      55.570  43.751 128.999  1.00  0.00           C
ATOM   4604  C   ALA A 297      53.311  42.751 128.938  1.00  0.00           C
ATOM   4605  O   ALA A 297      52.830  43.331 127.959  1.00  0.00           O
ATOM   4606  N   THR A 298      52.530  42.391 129.968  1.00  0.00           N
ATOM   4608  CA  THR A 298      51.100  42.651 129.928  1.00  0.00           C
ATOM   4610  CB  THR A 298      50.260  41.481 129.439  1.00  0.00           C
ATOM   4612  OG1 THR A 298      50.510  40.271 130.118  1.00  0.00           O
ATOM   4614  CG2 THR A 298      50.590  41.181 127.968  1.00  0.00           C
ATOM   4618  C   THR A 298      50.620  43.231 131.249  1.00  0.00           C
ATOM   4619  O   THR A 298      51.330  43.281 132.258  1.00  0.00           O
ATOM   4620  N   ALA A 299      49.390  43.801 131.249  1.00  0.00           N
ATOM   4622  CA  ALA A 299      48.820  44.461 132.409  1.00  0.00           C
ATOM   4624  CB  ALA A 299      48.890  45.991 132.269  1.00  0.00           C
ATOM   4628  C   ALA A 299      47.381  44.021 132.639  1.00  0.00           C
ATOM   4629  O   ALA A 299      46.560  43.941 131.728  1.00  0.00           O
ATOM   4630  N   LEU A 300      47.050  43.691 133.899  1.00  0.00           N
ATOM   4632  CA  LEU A 300      45.730  43.221 134.288  1.00  0.00           C
ATOM   4634  CB  LEU A 300      45.900  42.261 135.499  1.00  0.00           C
ATOM   4637  CG  LEU A 300      45.030  40.991 135.459  1.00  0.00           C
ATOM   4639  CD1 LEU A 300      43.531  41.291 135.478  1.00  0.00           C
ATOM   4643  CD2 LEU A 300      45.420  40.081 134.288  1.00  0.00           C
ATOM   4647  C   LEU A 300      44.840  44.421 134.638  1.00  0.00           C
ATOM   4648  O   LEU A 300      45.100  45.181 135.569  1.00  0.00           O
ATOM   4649  N   ILE A 301      43.750  44.641 133.858  1.00  0.00           N
ATOM   4651  CA  ILE A 301      42.980  45.861 133.949  1.00  0.00           C
ATOM   4653  CB  ILE A 301      42.860  46.561 132.599  1.00  0.00           C
ATOM   4655  CG2 ILE A 301      42.190  47.931 132.779  1.00  0.00           C
ATOM   4659  CG1 ILE A 301      44.221  46.681 131.878  1.00  0.00           C
ATOM   4662  CD  ILE A 301      45.260  47.571 132.568  1.00  0.00           C
ATOM   4666  C   ILE A 301      41.580  45.531 134.409  1.00  0.00           C
ATOM   4667  O   ILE A 301      40.970  44.581 133.909  1.00  0.00           O
ATOM   4668  N   LEU A 302      41.010  46.301 135.359  1.00  0.00           N
ATOM   4670  CA  LEU A 302      39.631  46.171 135.798  1.00  0.00           C
ATOM   4672  CB  LEU A 302      39.410  47.171 136.959  1.00  0.00           C
ATOM   4675  CG  LEU A 302      38.030  47.121 137.639  1.00  0.00           C
ATOM   4677  CD1 LEU A 302      37.990  46.011 138.689  1.00  0.00           C
ATOM   4681  CD2 LEU A 302      37.690  48.471 138.279  1.00  0.00           C
ATOM   4685  C   LEU A 302      38.600  46.421 134.699  1.00  0.00           C
ATOM   4686  O   LEU A 302      38.600  47.501 134.118  1.00  0.00           O
ATOM   4687  N   ASP A 303      37.680  45.471 134.378  1.00  0.00           N
ATOM   4689  CA  ASP A 303      36.640  45.661 133.368  1.00  0.00           C
ATOM   4691  CB  ASP A 303      36.360  44.391 132.509  1.00  0.00           C
ATOM   4694  CG  ASP A 303      35.590  44.781 131.259  1.00  0.00           C
ATOM   4695  OD1 ASP A 303      36.200  45.501 130.439  1.00  0.00           O
ATOM   4696  OD2 ASP A 303      34.370  44.541 131.178  1.00  0.00           O
ATOM   4697  C   ASP A 303      35.350  46.211 133.999  1.00  0.00           C
ATOM   4698  O   ASP A 303      35.230  46.351 135.208  1.00  0.00           O
ATOM   4699  N   LYS A 304      34.360  46.571 133.169  1.00  0.00           N
ATOM   4701  CA  LYS A 304      33.100  47.191 133.519  1.00  0.00           C
ATOM   4703  CB  LYS A 304      32.460  47.751 132.229  1.00  0.00           C
ATOM   4706  CG  LYS A 304      31.180  48.591 132.398  1.00  0.00           C
ATOM   4709  CD  LYS A 304      31.450  50.111 132.529  1.00  0.00           C
ATOM   4712  CE  LYS A 304      32.230  50.571 133.769  1.00  0.00           C
ATOM   4715  NZ  LYS A 304      31.490  50.231 134.999  1.00  0.00           N
ATOM   4719  C   LYS A 304      32.110  46.341 134.309  1.00  0.00           C
ATOM   4720  O   LYS A 304      31.420  46.901 135.159  1.00  0.00           O
ATOM   4721  N   ASP A 305      32.070  45.001 134.059  1.00  0.00           N
ATOM   4723  CA  ASP A 305      31.240  44.001 134.749  1.00  0.00           C
ATOM   4725  CB  ASP A 305      30.840  42.821 133.788  1.00  0.00           C
ATOM   4728  CG  ASP A 305      29.860  43.181 132.699  1.00  0.00           C
ATOM   4729  OD1 ASP A 305      29.490  44.381 132.579  1.00  0.00           O
ATOM   4730  OD2 ASP A 305      29.430  42.251 131.959  1.00  0.00           O
ATOM   4731  C   ASP A 305      32.010  43.321 135.888  1.00  0.00           C
ATOM   4732  O   ASP A 305      31.560  42.351 136.519  1.00  0.00           O
ATOM   4733  N   ASP A 306      33.260  43.761 136.119  1.00  0.00           N
ATOM   4735  CA  ASP A 306      34.190  43.171 137.059  1.00  0.00           C
ATOM   4737  CB  ASP A 306      33.710  43.361 138.528  1.00  0.00           C
ATOM   4740  CG  ASP A 306      33.620  44.851 138.858  1.00  0.00           C
ATOM   4741  OD1 ASP A 306      34.631  45.551 138.549  1.00  0.00           O
ATOM   4742  OD2 ASP A 306      32.620  45.321 139.459  1.00  0.00           O
ATOM   4743  C   ASP A 306      34.631  41.741 136.679  1.00  0.00           C
ATOM   4744  O   ASP A 306      35.380  41.061 137.389  1.00  0.00           O
ATOM   4745  N   VAL A 307      34.260  41.301 135.459  1.00  0.00           N
ATOM   4747  CA  VAL A 307      34.800  40.191 134.688  1.00  0.00           C
ATOM   4749  CB  VAL A 307      33.760  39.671 133.689  1.00  0.00           C
ATOM   4751  CG1 VAL A 307      34.250  38.421 132.939  1.00  0.00           C
ATOM   4755  CG2 VAL A 307      32.450  39.321 134.419  1.00  0.00           C
ATOM   4759  C   VAL A 307      36.030  40.691 133.949  1.00  0.00           C
ATOM   4760  O   VAL A 307      36.090  40.791 132.728  1.00  0.00           O
ATOM   4761  N   VAL A 308      37.040  41.151 134.708  1.00  0.00           N
ATOM   4763  CA  VAL A 308      38.090  42.051 134.238  1.00  0.00           C
ATOM   4765  CB  VAL A 308      38.940  42.541 135.389  1.00  0.00           C
ATOM   4767  CG1 VAL A 308      38.090  42.891 136.629  1.00  0.00           C
ATOM   4771  CG2 VAL A 308      40.020  41.511 135.678  1.00  0.00           C
ATOM   4775  C   VAL A 308      38.910  41.571 133.029  1.00  0.00           C
ATOM   4776  O   VAL A 308      38.880  40.391 132.708  1.00  0.00           O
ATOM   4777  N   GLN A 309      39.690  42.411 132.319  1.00  0.00           N
ATOM   4779  CA  GLN A 309      40.271  41.991 131.049  1.00  0.00           C
ATOM   4781  CB  GLN A 309      39.380  42.361 129.839  1.00  0.00           C
ATOM   4784  CG  GLN A 309      40.040  42.271 128.429  1.00  0.00           C
ATOM   4787  CD  GLN A 309      39.080  42.611 127.278  1.00  0.00           C
ATOM   4788  OE1 GLN A 309      37.860  42.711 127.419  1.00  0.00           O
ATOM   4789  NE2 GLN A 309      39.631  42.751 126.059  1.00  0.00           N
ATOM   4792  C   GLN A 309      41.730  42.391 130.919  1.00  0.00           C
ATOM   4793  O   GLN A 309      42.170  43.391 131.469  1.00  0.00           O
ATOM   4794  N   LEU A 310      42.560  41.581 130.228  1.00  0.00           N
ATOM   4796  CA  LEU A 310      43.940  41.921 129.999  1.00  0.00           C
ATOM   4798  CB  LEU A 310      44.801  40.641 129.989  1.00  0.00           C
ATOM   4801  CG  LEU A 310      46.320  40.861 129.778  1.00  0.00           C
ATOM   4803  CD1 LEU A 310      47.110  39.951 130.728  1.00  0.00           C
ATOM   4807  CD2 LEU A 310      46.730  40.631 128.318  1.00  0.00           C
ATOM   4811  C   LEU A 310      44.090  42.731 128.718  1.00  0.00           C
ATOM   4812  O   LEU A 310      43.451  42.461 127.708  1.00  0.00           O
ATOM   4813  N   ARG A 311      44.960  43.761 128.739  1.00  0.00           N
ATOM   4815  CA  ARG A 311      45.400  44.461 127.559  1.00  0.00           C
ATOM   4817  CB  ARG A 311      45.030  45.981 127.579  1.00  0.00           C
ATOM   4820  CG  ARG A 311      45.800  46.841 128.609  1.00  0.00           C
ATOM   4823  CD  ARG A 311      45.611  48.371 128.508  1.00  0.00           C
ATOM   4826  NE  ARG A 311      44.270  48.781 129.048  1.00  0.00           N
ATOM   4828  CZ  ARG A 311      44.060  49.821 129.849  1.00  0.00           C
ATOM   4829  NH1 ARG A 311      45.050  50.421 130.468  1.00  0.00           N
ATOM   4832  NH2 ARG A 311      42.830  50.251 130.059  1.00  0.00           N
ATOM   4835  C   ARG A 311      46.910  44.281 127.499  1.00  0.00           C
ATOM   4836  O   ARG A 311      47.570  44.141 128.528  1.00  0.00           O
ATOM   4837  N   GLU A 312      47.490  44.281 126.288  1.00  0.00           N
ATOM   4839  CA  GLU A 312      48.930  44.241 126.078  1.00  0.00           C
ATOM   4841  CB  GLU A 312      49.291  43.371 124.859  1.00  0.00           C
ATOM   4844  CG  GLU A 312      48.720  41.931 124.989  1.00  0.00           C
ATOM   4847  CD  GLU A 312      49.431  40.871 124.148  1.00  0.00           C
ATOM   4848  OE1 GLU A 312      50.320  41.251 123.349  1.00  0.00           O
ATOM   4849  OE2 GLU A 312      49.070  39.671 124.299  1.00  0.00           O
ATOM   4850  C   GLU A 312      49.460  45.661 125.938  1.00  0.00           C
ATOM   4851  O   GLU A 312      48.720  46.531 125.499  1.00  0.00           O
ATOM   4852  N   ILE A 313      50.690  45.961 126.429  1.00  0.00           N
ATOM   4854  CA  ILE A 313      51.110  47.341 126.669  1.00  0.00           C
ATOM   4856  CB  ILE A 313      50.881  47.821 128.128  1.00  0.00           C
ATOM   4858  CG2 ILE A 313      49.531  47.281 128.648  1.00  0.00           C
ATOM   4862  CG1 ILE A 313      52.000  47.561 129.179  1.00  0.00           C
ATOM   4865  CD  ILE A 313      52.150  46.101 129.609  1.00  0.00           C
ATOM   4869  C   ILE A 313      52.560  47.461 126.269  1.00  0.00           C
ATOM   4870  O   ILE A 313      53.290  46.471 126.228  1.00  0.00           O
ATOM   4871  N   GLU A 314      53.050  48.691 125.969  1.00  0.00           N
ATOM   4873  CA  GLU A 314      54.470  48.981 125.929  1.00  0.00           C
ATOM   4875  CB  GLU A 314      54.881  50.041 124.879  1.00  0.00           C
ATOM   4878  CG  GLU A 314      54.790  49.511 123.438  1.00  0.00           C
ATOM   4881  CD  GLU A 314      55.100  50.571 122.398  1.00  0.00           C
ATOM   4882  OE1 GLU A 314      55.490  51.721 122.739  1.00  0.00           O
ATOM   4883  OE2 GLU A 314      54.871  50.251 121.209  1.00  0.00           O
ATOM   4884  C   GLU A 314      54.970  49.411 127.278  1.00  0.00           C
ATOM   4885  O   GLU A 314      54.830  50.571 127.679  1.00  0.00           O
ATOM   4886  N   ALA A 315      55.550  48.471 128.038  1.00  0.00           N
ATOM   4888  CA  ALA A 315      56.150  48.771 129.299  1.00  0.00           C
ATOM   4890  CB  ALA A 315      55.951  47.611 130.298  1.00  0.00           C
ATOM   4894  C   ALA A 315      57.630  48.991 129.059  1.00  0.00           C
ATOM   4895  O   ALA A 315      58.370  48.041 128.818  1.00  0.00           O
ATOM   4896  N   SER A 316      58.080  50.261 129.109  1.00  0.00           N
ATOM   4898  CA  SER A 316      59.421  50.681 128.739  1.00  0.00           C
ATOM   4900  CB  SER A 316      59.390  52.061 128.029  1.00  0.00           C
ATOM   4903  OG  SER A 316      58.691  53.051 128.779  1.00  0.00           O
ATOM   4905  C   SER A 316      60.460  50.581 129.869  1.00  0.00           C
ATOM   4906  O   SER A 316      60.820  49.481 130.258  1.00  0.00           O
ATOM   4907  N   LYS A 317      61.021  51.691 130.409  1.00  0.00           N
ATOM   4909  CA  LYS A 317      62.080  51.621 131.429  1.00  0.00           C
ATOM   4911  CB  LYS A 317      63.281  52.571 131.109  1.00  0.00           C
ATOM   4914  CG  LYS A 317      64.421  52.571 132.138  1.00  0.00           C
ATOM   4917  CD  LYS A 317      65.730  53.201 131.629  1.00  0.00           C
ATOM   4920  CE  LYS A 317      66.890  53.141 132.639  1.00  0.00           C
ATOM   4923  NZ  LYS A 317      68.131  53.711 132.079  1.00  0.00           N
ATOM   4927  C   LYS A 317      61.550  51.861 132.839  1.00  0.00           C
ATOM   4928  O   LYS A 317      60.640  52.671 133.019  1.00  0.00           O
ATOM   4929  N   ALA A 318      62.061  51.181 133.889  1.00  0.00           N
ATOM   4931  CA  ALA A 318      61.680  51.451 135.269  1.00  0.00           C
ATOM   4933  CB  ALA A 318      61.910  50.241 136.209  1.00  0.00           C
ATOM   4937  C   ALA A 318      62.381  52.641 135.909  1.00  0.00           C
ATOM   4938  O   ALA A 318      63.610  52.681 135.958  1.00  0.00           O
ATOM   4939  N   ILE A 319      61.590  53.581 136.489  1.00  0.00           N
ATOM   4941  CA  ILE A 319      62.050  54.631 137.369  1.00  0.00           C
ATOM   4943  CB  ILE A 319      61.610  56.061 137.008  1.00  0.00           C
ATOM   4945  CG2 ILE A 319      61.910  57.041 138.169  1.00  0.00           C
ATOM   4949  CG1 ILE A 319      62.340  56.571 135.739  1.00  0.00           C
ATOM   4952  CD  ILE A 319      61.780  56.041 134.409  1.00  0.00           C
ATOM   4956  C   ILE A 319      61.560  54.271 138.759  1.00  0.00           C
ATOM   4957  O   ILE A 319      60.360  54.221 139.039  1.00  0.00           O
ATOM   4958  N   GLY A 320      62.510  53.971 139.669  1.00  0.00           N
ATOM   4960  CA  GLY A 320      62.210  53.421 140.989  1.00  0.00           C
ATOM   4963  C   GLY A 320      61.290  52.231 140.938  1.00  0.00           C
ATOM   4964  O   GLY A 320      61.410  51.371 140.059  1.00  0.00           O
ATOM   4965  N   ASP A 321      60.310  52.171 141.849  1.00  0.00           N
ATOM   4967  CA  ASP A 321      59.440  51.011 142.008  1.00  0.00           C
ATOM   4969  CB  ASP A 321      58.771  51.091 143.408  1.00  0.00           C
ATOM   4972  CG  ASP A 321      59.820  50.971 144.478  1.00  0.00           C
ATOM   4973  OD1 ASP A 321      60.960  50.571 144.159  1.00  0.00           O
ATOM   4974  OD2 ASP A 321      59.540  51.261 145.679  1.00  0.00           O
ATOM   4975  C   ASP A 321      58.370  50.951 140.938  1.00  0.00           C
ATOM   4976  O   ASP A 321      57.381  50.251 141.038  1.00  0.00           O
ATOM   4977  N   GLN A 322      58.561  51.701 139.839  1.00  0.00           N
ATOM   4979  CA  GLN A 322      57.560  51.941 138.849  1.00  0.00           C
ATOM   4981  CB  GLN A 322      56.910  53.341 139.059  1.00  0.00           C
ATOM   4984  CG  GLN A 322      56.310  53.481 140.478  1.00  0.00           C
ATOM   4987  CD  GLN A 322      55.690  54.851 140.798  1.00  0.00           C
ATOM   4988  OE1 GLN A 322      56.100  55.921 140.359  1.00  0.00           O
ATOM   4989  NE2 GLN A 322      54.660  54.841 141.678  1.00  0.00           N
ATOM   4992  C   GLN A 322      58.171  51.781 137.478  1.00  0.00           C
ATOM   4993  O   GLN A 322      59.110  52.451 137.079  1.00  0.00           O
ATOM   4994  N   TRP A 323      57.620  50.851 136.689  1.00  0.00           N
ATOM   4996  CA  TRP A 323      57.780  50.811 135.258  1.00  0.00           C
ATOM   4998  CB  TRP A 323      57.160  49.491 134.769  1.00  0.00           C
ATOM   5001  CG  TRP A 323      57.960  48.261 135.059  1.00  0.00           C
ATOM   5002  CD1 TRP A 323      57.510  47.231 135.839  1.00  0.00           C
ATOM   5004  NE1 TRP A 323      58.470  46.261 135.949  1.00  0.00           N
ATOM   5006  CE2 TRP A 323      59.570  46.621 135.219  1.00  0.00           C
ATOM   5007  CD2 TRP A 323      59.291  47.871 134.629  1.00  0.00           C
ATOM   5008  CE3 TRP A 323      60.250  48.461 133.809  1.00  0.00           C
ATOM   5010  CZ3 TRP A 323      61.460  47.801 133.578  1.00  0.00           C
ATOM   5012  CZ2 TRP A 323      60.790  45.981 135.048  1.00  0.00           C
ATOM   5014  CH2 TRP A 323      61.730  46.591 134.209  1.00  0.00           C
ATOM   5016  C   TRP A 323      57.131  51.991 134.529  1.00  0.00           C
ATOM   5017  O   TRP A 323      55.981  52.321 134.799  1.00  0.00           O
ATOM   5018  N   VAL A 324      57.810  52.641 133.559  1.00  0.00           N
ATOM   5020  CA  VAL A 324      57.150  53.471 132.548  1.00  0.00           C
ATOM   5022  CB  VAL A 324      58.120  54.351 131.759  1.00  0.00           C
ATOM   5024  CG1 VAL A 324      57.381  55.231 130.719  1.00  0.00           C
ATOM   5028  CG2 VAL A 324      58.870  55.301 132.688  1.00  0.00           C
ATOM   5032  C   VAL A 324      56.260  52.661 131.598  1.00  0.00           C
ATOM   5033  O   VAL A 324      56.620  51.561 131.178  1.00  0.00           O
ATOM   5034  N   VAL A 325      55.090  53.191 131.228  1.00  0.00           N
ATOM   5036  CA  VAL A 325      54.291  52.681 130.129  1.00  0.00           C
ATOM   5038  CB  VAL A 325      52.960  52.131 130.569  1.00  0.00           C
ATOM   5040  CG1 VAL A 325      52.131  51.641 129.368  1.00  0.00           C
ATOM   5044  CG2 VAL A 325      53.210  50.941 131.499  1.00  0.00           C
ATOM   5048  C   VAL A 325      54.060  53.781 129.109  1.00  0.00           C
ATOM   5049  O   VAL A 325      53.490  54.831 129.399  1.00  0.00           O
ATOM   5050  N   THR A 326      54.500  53.551 127.859  1.00  0.00           N
ATOM   5052  CA  THR A 326      54.390  54.551 126.809  1.00  0.00           C
ATOM   5054  CB  THR A 326      55.611  54.601 125.898  1.00  0.00           C
ATOM   5056  OG1 THR A 326      56.090  53.311 125.559  1.00  0.00           O
ATOM   5058  CG2 THR A 326      56.721  55.291 126.699  1.00  0.00           C
ATOM   5062  C   THR A 326      53.150  54.401 125.969  1.00  0.00           C
ATOM   5063  O   THR A 326      52.740  55.361 125.309  1.00  0.00           O
ATOM   5064  N   SER A 327      52.480  53.231 126.028  1.00  0.00           N
ATOM   5066  CA  SER A 327      51.271  53.001 125.258  1.00  0.00           C
ATOM   5068  CB  SER A 327      51.560  52.721 123.749  1.00  0.00           C
ATOM   5071  OG  SER A 327      52.210  51.471 123.559  1.00  0.00           O
ATOM   5073  C   SER A 327      50.530  51.831 125.868  1.00  0.00           C
ATOM   5074  O   SER A 327      51.051  51.091 126.699  1.00  0.00           O
ATOM   5075  N   GLY A 328      49.250  51.621 125.499  1.00  0.00           N
ATOM   5077  CA  GLY A 328      48.440  50.571 126.109  1.00  0.00           C
ATOM   5080  C   GLY A 328      47.720  51.061 127.339  1.00  0.00           C
ATOM   5081  O   GLY A 328      46.490  51.131 127.328  1.00  0.00           O
ATOM   5082  N   LEU A 329      48.440  51.421 128.429  1.00  0.00           N
ATOM   5084  CA  LEU A 329      47.870  52.171 129.548  1.00  0.00           C
ATOM   5086  CB  LEU A 329      48.800  52.261 130.789  1.00  0.00           C
ATOM   5089  CG  LEU A 329      48.950  51.001 131.689  1.00  0.00           C
ATOM   5091  CD1 LEU A 329      47.820  50.861 132.708  1.00  0.00           C
ATOM   5095  CD2 LEU A 329      49.090  49.671 130.969  1.00  0.00           C
ATOM   5099  C   LEU A 329      47.381  53.561 129.139  1.00  0.00           C
ATOM   5100  O   LEU A 329      47.900  54.141 128.199  1.00  0.00           O
ATOM   5101  N   GLN A 330      46.340  54.111 129.799  1.00  0.00           N
ATOM   5103  CA  GLN A 330      45.690  55.341 129.389  1.00  0.00           C
ATOM   5105  CB  GLN A 330      44.351  55.071 128.669  1.00  0.00           C
ATOM   5108  CG  GLN A 330      44.460  54.241 127.359  1.00  0.00           C
ATOM   5111  CD  GLN A 330      45.550  54.741 126.389  1.00  0.00           C
ATOM   5112  OE1 GLN A 330      45.900  55.921 126.318  1.00  0.00           O
ATOM   5113  NE2 GLN A 330      46.080  53.791 125.589  1.00  0.00           N
ATOM   5116  C   GLN A 330      45.471  56.231 130.599  1.00  0.00           C
ATOM   5117  O   GLN A 330      45.730  55.851 131.728  1.00  0.00           O
ATOM   5118  N   ALA A 331      45.070  57.501 130.398  1.00  0.00           N
ATOM   5120  CA  ALA A 331      44.960  58.421 131.519  1.00  0.00           C
ATOM   5122  CB  ALA A 331      44.850  59.841 130.958  1.00  0.00           C
ATOM   5126  C   ALA A 331      43.771  58.151 132.439  1.00  0.00           C
ATOM   5127  O   ALA A 331      42.610  58.271 132.019  1.00  0.00           O
ATOM   5128  N   GLY A 332      44.030  57.831 133.728  1.00  0.00           N
ATOM   5130  CA  GLY A 332      42.971  57.711 134.729  1.00  0.00           C
ATOM   5133  C   GLY A 332      42.410  56.331 134.879  1.00  0.00           C
ATOM   5134  O   GLY A 332      41.340  56.151 135.468  1.00  0.00           O
ATOM   5135  N   ASP A 333      43.111  55.301 134.378  1.00  0.00           N
ATOM   5137  CA  ASP A 333      42.660  53.941 134.449  1.00  0.00           C
ATOM   5139  CB  ASP A 333      43.070  53.151 133.169  1.00  0.00           C
ATOM   5142  CG  ASP A 333      44.550  53.061 132.848  1.00  0.00           C
ATOM   5143  OD1 ASP A 333      45.420  53.091 133.739  1.00  0.00           O
ATOM   5144  OD2 ASP A 333      44.801  52.771 131.639  1.00  0.00           O
ATOM   5145  C   ASP A 333      42.960  53.281 135.789  1.00  0.00           C
ATOM   5146  O   ASP A 333      43.680  53.811 136.639  1.00  0.00           O
ATOM   5147  N   ARG A 334      42.311  52.131 136.049  1.00  0.00           N
ATOM   5149  CA  ARG A 334      42.381  51.451 137.319  1.00  0.00           C
ATOM   5151  CB  ARG A 334      41.000  51.321 138.019  1.00  0.00           C
ATOM   5154  CG  ARG A 334      40.220  52.651 138.099  1.00  0.00           C
ATOM   5157  CD  ARG A 334      38.800  52.551 138.678  1.00  0.00           C
ATOM   5160  NE  ARG A 334      38.940  52.271 140.149  1.00  0.00           N
ATOM   5162  CZ  ARG A 334      38.080  52.641 141.078  1.00  0.00           C
ATOM   5163  NH1 ARG A 334      36.960  53.311 140.879  1.00  0.00           N
ATOM   5166  NH2 ARG A 334      38.330  52.331 142.329  1.00  0.00           N
ATOM   5169  C   ARG A 334      43.000  50.081 137.079  1.00  0.00           C
ATOM   5170  O   ARG A 334      42.410  49.161 136.508  1.00  0.00           O
ATOM   5171  N   VAL A 335      44.240  49.931 137.548  1.00  0.00           N
ATOM   5173  CA  VAL A 335      45.000  48.691 137.449  1.00  0.00           C
ATOM   5175  CB  VAL A 335      46.480  48.921 137.188  1.00  0.00           C
ATOM   5177  CG1 VAL A 335      47.290  47.601 137.159  1.00  0.00           C
ATOM   5181  CG2 VAL A 335      46.620  49.621 135.829  1.00  0.00           C
ATOM   5185  C   VAL A 335      44.771  47.871 138.709  1.00  0.00           C
ATOM   5186  O   VAL A 335      44.631  48.411 139.799  1.00  0.00           O
ATOM   5187  N   ILE A 336      44.710  46.531 138.549  1.00  0.00           N
ATOM   5189  CA  ILE A 336      44.550  45.561 139.609  1.00  0.00           C
ATOM   5191  CB  ILE A 336      43.850  44.341 139.008  1.00  0.00           C
ATOM   5193  CG2 ILE A 336      43.860  43.091 139.909  1.00  0.00           C
ATOM   5197  CG1 ILE A 336      42.400  44.741 138.639  1.00  0.00           C
ATOM   5200  CD  ILE A 336      41.720  43.741 137.708  1.00  0.00           C
ATOM   5204  C   ILE A 336      45.920  45.251 140.208  1.00  0.00           C
ATOM   5205  O   ILE A 336      46.820  44.771 139.529  1.00  0.00           O
ATOM   5206  N   VAL A 337      46.131  45.611 141.499  1.00  0.00           N
ATOM   5208  CA  VAL A 337      47.480  45.741 142.049  1.00  0.00           C
ATOM   5210  CB  VAL A 337      47.780  47.161 142.508  1.00  0.00           C
ATOM   5212  CG1 VAL A 337      49.180  47.211 143.189  1.00  0.00           C
ATOM   5216  CG2 VAL A 337      47.730  48.081 141.279  1.00  0.00           C
ATOM   5220  C   VAL A 337      47.720  44.861 143.239  1.00  0.00           C
ATOM   5221  O   VAL A 337      48.710  44.131 143.318  1.00  0.00           O
ATOM   5222  N   SER A 338      46.851  44.961 144.269  1.00  0.00           N
ATOM   5224  CA  SER A 338      47.090  44.271 145.519  1.00  0.00           C
ATOM   5226  CB  SER A 338      46.530  45.021 146.769  1.00  0.00           C
ATOM   5229  OG  SER A 338      45.120  44.901 146.939  1.00  0.00           O
ATOM   5231  C   SER A 338      46.640  42.831 145.358  1.00  0.00           C
ATOM   5232  O   SER A 338      46.121  42.481 144.299  1.00  0.00           O
ATOM   5233  N   GLY A 339      46.910  41.941 146.328  1.00  0.00           N
ATOM   5235  CA  GLY A 339      46.420  40.561 146.409  1.00  0.00           C
ATOM   5238  C   GLY A 339      46.340  39.721 145.159  1.00  0.00           C
ATOM   5239  O   GLY A 339      45.370  38.991 144.968  1.00  0.00           O
ATOM   5240  N   LEU A 340      47.381  39.781 144.289  1.00  0.00           N
ATOM   5242  CA  LEU A 340      47.381  39.251 142.939  1.00  0.00           C
ATOM   5244  CB  LEU A 340      48.551  39.791 142.079  1.00  0.00           C
ATOM   5247  CG  LEU A 340      48.330  41.231 141.559  1.00  0.00           C
ATOM   5249  CD1 LEU A 340      49.660  41.861 141.139  1.00  0.00           C
ATOM   5253  CD2 LEU A 340      47.390  41.311 140.348  1.00  0.00           C
ATOM   5257  C   LEU A 340      47.271  37.721 142.839  1.00  0.00           C
ATOM   5258  O   LEU A 340      47.110  37.131 141.769  1.00  0.00           O
ATOM   5259  N   GLN A 341      47.330  37.041 143.978  1.00  0.00           N
ATOM   5261  CA  GLN A 341      47.101  35.641 144.169  1.00  0.00           C
ATOM   5263  CB  GLN A 341      47.441  35.261 145.628  1.00  0.00           C
ATOM   5266  CG  GLN A 341      48.920  35.521 146.029  1.00  0.00           C
ATOM   5269  CD  GLN A 341      49.250  36.961 146.409  1.00  0.00           C
ATOM   5270  OE1 GLN A 341      48.420  37.871 146.409  1.00  0.00           O
ATOM   5271  NE2 GLN A 341      50.520  37.191 146.799  1.00  0.00           N
ATOM   5274  C   GLN A 341      45.720  35.101 143.788  1.00  0.00           C
ATOM   5275  O   GLN A 341      45.640  34.071 143.139  1.00  0.00           O
ATOM   5276  N   ARG A 342      44.601  35.771 144.169  1.00  0.00           N
ATOM   5278  CA  ARG A 342      43.260  35.211 143.998  1.00  0.00           C
ATOM   5280  CB  ARG A 342      42.281  35.751 145.078  1.00  0.00           C
ATOM   5283  CG  ARG A 342      40.861  35.141 145.029  1.00  0.00           C
ATOM   5286  CD  ARG A 342      39.980  35.521 146.218  1.00  0.00           C
ATOM   5289  NE  ARG A 342      38.660  34.851 146.018  1.00  0.00           N
ATOM   5291  CZ  ARG A 342      37.580  35.111 146.748  1.00  0.00           C
ATOM   5292  NH1 ARG A 342      37.660  35.761 147.899  1.00  0.00           N
ATOM   5295  NH2 ARG A 342      36.400  34.721 146.339  1.00  0.00           N
ATOM   5298  C   ARG A 342      42.680  35.461 142.609  1.00  0.00           C
ATOM   5299  O   ARG A 342      41.690  34.841 142.208  1.00  0.00           O
ATOM   5300  N   ILE A 343      43.280  36.401 141.868  1.00  0.00           N
ATOM   5302  CA  ILE A 343      42.850  37.051 140.649  1.00  0.00           C
ATOM   5304  CB  ILE A 343      43.950  38.071 140.319  1.00  0.00           C
ATOM   5306  CG2 ILE A 343      43.610  39.021 139.169  1.00  0.00           C
ATOM   5310  CG1 ILE A 343      44.390  38.891 141.548  1.00  0.00           C
ATOM   5313  CD  ILE A 343      43.411  39.761 142.288  1.00  0.00           C
ATOM   5317  C   ILE A 343      42.620  36.071 139.498  1.00  0.00           C
ATOM   5318  O   ILE A 343      43.481  35.841 138.648  1.00  0.00           O
ATOM   5319  N   ARG A 344      41.451  35.401 139.439  1.00  0.00           N
ATOM   5321  CA  ARG A 344      41.050  34.431 138.438  1.00  0.00           C
ATOM   5323  CB  ARG A 344      40.640  33.071 139.078  1.00  0.00           C
ATOM   5326  CG  ARG A 344      41.781  32.231 139.688  1.00  0.00           C
ATOM   5329  CD  ARG A 344      42.710  31.591 138.639  1.00  0.00           C
ATOM   5332  NE  ARG A 344      43.561  30.571 139.329  1.00  0.00           N
ATOM   5334  CZ  ARG A 344      44.380  29.741 138.699  1.00  0.00           C
ATOM   5335  NH1 ARG A 344      44.731  29.911 137.449  1.00  0.00           N
ATOM   5338  NH2 ARG A 344      44.840  28.701 139.358  1.00  0.00           N
ATOM   5341  C   ARG A 344      39.830  34.951 137.708  1.00  0.00           C
ATOM   5342  O   ARG A 344      39.000  35.541 138.398  1.00  0.00           O
ATOM   5343  N   PRO A 345      39.631  34.811 136.409  1.00  0.00           N
ATOM   5344  CD  PRO A 345      40.480  33.991 135.549  1.00  0.00           C
ATOM   5347  CA  PRO A 345      38.470  35.361 135.678  1.00  0.00           C
ATOM   5349  CB  PRO A 345      38.510  34.671 134.309  1.00  0.00           C
ATOM   5352  CG  PRO A 345      39.620  33.621 134.349  1.00  0.00           C
ATOM   5355  C   PRO A 345      37.100  35.301 136.358  1.00  0.00           C
ATOM   5356  O   PRO A 345      36.850  34.431 137.179  1.00  0.00           O
ATOM   5357  N   GLY A 346      36.181  36.241 136.028  1.00  0.00           N
ATOM   5359  CA  GLY A 346      34.740  36.171 136.329  1.00  0.00           C
ATOM   5362  C   GLY A 346      34.230  36.011 137.749  1.00  0.00           C
ATOM   5363  O   GLY A 346      33.090  35.591 137.959  1.00  0.00           O
ATOM   5364  N   ILE A 347      35.030  36.421 138.749  1.00  0.00           N
ATOM   5366  CA  ILE A 347      34.620  36.771 140.099  1.00  0.00           C
ATOM   5368  CB  ILE A 347      35.700  36.471 141.178  1.00  0.00           C
ATOM   5370  CG2 ILE A 347      35.130  36.531 142.618  1.00  0.00           C
ATOM   5374  CG1 ILE A 347      36.370  35.081 140.909  1.00  0.00           C
ATOM   5377  CD  ILE A 347      37.540  34.731 141.849  1.00  0.00           C
ATOM   5381  C   ILE A 347      34.220  38.251 139.999  1.00  0.00           C
ATOM   5382  O   ILE A 347      34.200  38.841 138.929  1.00  0.00           O
ATOM   5383  N   LYS A 348      33.810  38.911 141.089  1.00  0.00           N
ATOM   5385  CA  LYS A 348      33.550  40.331 141.078  1.00  0.00           C
ATOM   5387  CB  LYS A 348      32.140  40.691 141.589  1.00  0.00           C
ATOM   5390  CG  LYS A 348      31.680  40.121 142.959  1.00  0.00           C
ATOM   5393  CD  LYS A 348      31.370  38.601 143.038  1.00  0.00           C
ATOM   5396  CE  LYS A 348      30.590  38.091 141.818  1.00  0.00           C
ATOM   5399  NZ  LYS A 348      29.740  36.911 142.079  1.00  0.00           N
ATOM   5403  C   LYS A 348      34.680  41.031 141.788  1.00  0.00           C
ATOM   5404  O   LYS A 348      35.500  40.351 142.398  1.00  0.00           O
ATOM   5405  N   ALA A 349      34.760  42.381 141.628  1.00  0.00           N
ATOM   5407  CA  ALA A 349      35.810  43.261 142.068  1.00  0.00           C
ATOM   5409  CB  ALA A 349      36.750  43.641 140.909  1.00  0.00           C
ATOM   5413  C   ALA A 349      35.280  44.521 142.739  1.00  0.00           C
ATOM   5414  O   ALA A 349      34.440  45.231 142.208  1.00  0.00           O
ATOM   5415  N   ARG A 350      35.770  44.841 143.939  1.00  0.00           N
ATOM   5417  CA  ARG A 350      35.720  46.181 144.469  1.00  0.00           C
ATOM   5419  CB  ARG A 350      34.880  46.271 145.758  1.00  0.00           C
ATOM   5422  CG  ARG A 350      33.360  46.121 145.519  1.00  0.00           C
ATOM   5425  CD  ARG A 350      32.680  45.351 146.649  1.00  0.00           C
ATOM   5428  NE  ARG A 350      31.190  45.451 146.509  1.00  0.00           N
ATOM   5430  CZ  ARG A 350      30.320  44.521 146.878  1.00  0.00           C
ATOM   5431  NH1 ARG A 350      30.710  43.341 147.298  1.00  0.00           N
ATOM   5434  NH2 ARG A 350      29.030  44.781 146.839  1.00  0.00           N
ATOM   5437  C   ARG A 350      37.140  46.661 144.699  1.00  0.00           C
ATOM   5438  O   ARG A 350      38.060  45.871 144.908  1.00  0.00           O
ATOM   5439  N   ALA A 351      37.361  47.981 144.648  1.00  0.00           N
ATOM   5441  CA  ALA A 351      38.620  48.551 145.038  1.00  0.00           C
ATOM   5443  CB  ALA A 351      38.880  49.831 144.228  1.00  0.00           C
ATOM   5447  C   ALA A 351      38.611  48.931 146.509  1.00  0.00           C
ATOM   5448  O   ALA A 351      37.660  49.541 146.988  1.00  0.00           O
ATOM   5449  N   ILE A 352      39.670  48.601 147.249  1.00  0.00           N
ATOM   5451  CA  ILE A 352      39.920  49.241 148.518  1.00  0.00           C
ATOM   5453  CB  ILE A 352      39.460  48.371 149.679  1.00  0.00           C
ATOM   5455  CG2 ILE A 352      40.480  47.271 150.029  1.00  0.00           C
ATOM   5459  CG1 ILE A 352      38.970  49.181 150.908  1.00  0.00           C
ATOM   5462  CD  ILE A 352      40.050  49.911 151.719  1.00  0.00           C
ATOM   5466  C   ILE A 352      41.400  49.591 148.489  1.00  0.00           C
ATOM   5467  O   ILE A 352      42.240  48.781 148.079  1.00  0.00           O
ATOM   5468  N   SER A 353      41.730  50.851 148.839  1.00  0.00           N
ATOM   5470  CA  SER A 353      43.041  51.411 148.639  1.00  0.00           C
ATOM   5472  CB  SER A 353      43.381  51.641 147.128  1.00  0.00           C
ATOM   5475  OG  SER A 353      42.360  52.331 146.389  1.00  0.00           O
ATOM   5477  C   SER A 353      43.190  52.711 149.469  1.00  0.00           C
ATOM   5478  OT1 SER A 353      42.540  53.741 149.139  1.00  0.00           O
ATOM   5479  OT2 SER A 353      43.970  52.691 150.458  1.00  0.00           O
ATOM   5480  NH3 POPEB 354      91.691  56.681 100.898  1.00  0.00           N
ATOM   5484  C12 POPEB 354      90.520  56.181 101.709  1.00  0.00           C
ATOM   5487  C11 POPEB 354      89.980  57.131 102.789  1.00  0.00           C
ATOM   5490  P   POPEB 354      87.360  57.691 102.559  1.00  0.00           P
ATOM   5491  O13 POPEB 354      86.720  58.991 102.868  1.00  0.00           O
ATOM   5492  O14 POPEB 354      87.120  56.621 103.549  1.00  0.00           O
ATOM   5493  O11 POPEB 354      86.831  57.151 101.148  1.00  0.00           O
ATOM   5494  O12 POPEB 354      88.900  57.921 102.288  1.00  0.00           O
ATOM   5495  C1  POPEB 354      86.200  58.031 100.208  1.00  0.00           C
ATOM   5498  C2  POPEB 354      87.220  58.771  99.319  1.00  0.00           C
ATOM   5500  O21 POPEB 354      86.481  59.471  98.289  1.00  0.00           O
ATOM   5501  C21 POPEB 354      86.590  60.801  98.309  1.00  0.00           C
ATOM   5502  O22 POPEB 354      87.391  61.431  98.969  1.00  0.00           O
ATOM   5503  C22 POPEB 354      85.540  61.441  97.409  1.00  0.00           C
ATOM   5506  C3  POPEB 354      88.241  57.781  98.689  1.00  0.00           C
ATOM   5509  O31 POPEB 354      87.620  56.691  97.978  1.00  0.00           O
ATOM   5510  C31 POPEB 354      88.191  55.501  98.099  1.00  0.00           C
ATOM   5511  O32 POPEB 354      89.080  55.201  98.858  1.00  0.00           O
ATOM   5512  C32 POPEB 354      87.632  54.611  96.998  1.00  0.00           C
ATOM   5515  C23 POPEB 354      86.150  62.111  96.159  1.00  0.00           C
ATOM   5518  C24 POPEB 354      85.161  63.051  95.468  1.00  0.00           C
ATOM   5521  C25 POPEB 354      85.721  63.511  94.118  1.00  0.00           C
ATOM   5524  C26 POPEB 354      84.732  64.311  93.258  1.00  0.00           C
ATOM   5527  C27 POPEB 354      85.210  64.361  91.799  1.00  0.00           C
ATOM   5530  C28 POPEB 354      84.430  65.351  90.909  1.00  0.00           C
ATOM   5533  C29 POPEB 354      84.771  66.791  91.218  1.00  0.00           C
ATOM   5535 0C21 POPEB 354      85.240  67.721  90.368  1.00  0.00           C
ATOM   5537 1C21 POPEB 354      85.540  67.551  88.899  1.00  0.00           C
ATOM   5540 2C21 POPEB 354      86.770  68.391  88.469  1.00  0.00           C
ATOM   5543 3C21 POPEB 354      87.140  68.191  86.998  1.00  0.00           C
ATOM   5546 4C21 POPEB 354      88.160  69.231  86.499  1.00  0.00           C
ATOM   5549 5C21 POPEB 354      88.750  68.881  85.129  1.00  0.00           C
ATOM   5552 6C21 POPEB 354      89.910  69.811  84.739  1.00  0.00           C
ATOM   5555 7C21 POPEB 354      90.581  69.411  83.419  1.00  0.00           C
ATOM   5558 8C21 POPEB 354      91.941  70.081  83.199  1.00  0.00           C
ATOM   5562  C33 POPEB 354      88.110  55.131  95.628  1.00  0.00           C
ATOM   5565  C34 POPEB 354      87.681  54.241  94.469  1.00  0.00           C
ATOM   5568  C35 POPEB 354      88.010  54.871  93.118  1.00  0.00           C
ATOM   5571  C36 POPEB 354      87.340  54.141  91.949  1.00  0.00           C
ATOM   5574  C37 POPEB 354      87.330  54.971  90.659  1.00  0.00           C
ATOM   5577  C38 POPEB 354      86.320  54.451  89.618  1.00  0.00           C
ATOM   5580  C39 POPEB 354      86.580  53.021  89.129  1.00  0.00           C
ATOM   5583 0C31 POPEB 354      87.690  52.921  88.079  1.00  0.00           C
ATOM   5586 1C31 POPEB 354      87.930  51.471  87.639  1.00  0.00           C
ATOM   5589 2C31 POPEB 354      89.030  51.331  86.589  1.00  0.00           C
ATOM   5592 3C31 POPEB 354      89.320  49.861  86.259  1.00  0.00           C
ATOM   5595 4C31 POPEB 354      90.561  49.681  85.379  1.00  0.00           C
ATOM   5598 5C31 POPEB 354      91.141  48.261  85.449  1.00  0.00           C
ATOM   5601 6C31 POPEB 354      92.470  48.121  84.699  1.00  0.00           C
ATOM   5605  NH3 POPEC 355      25.360 139.001 105.038  1.00  0.00           N
ATOM   5609  C12 POPEC 355      24.270 139.691 104.269  1.00  0.00           C
ATOM   5612  C11 POPEC 355      24.640 141.121 103.868  1.00  0.00           C
ATOM   5615  P   POPEC 355      25.880 143.151 104.898  1.00  0.00           P
ATOM   5616  O13 POPEC 355      25.290 144.341 105.549  1.00  0.00           O
ATOM   5617  O14 POPEC 355      27.240 142.751 105.328  1.00  0.00           O
ATOM   5618  O11 POPEC 355      25.860 143.411 103.339  1.00  0.00           O
ATOM   5619  O12 POPEC 355      24.900 141.921 105.029  1.00  0.00           O
ATOM   5620  C1  POPEC 355      24.820 144.222 102.779  1.00  0.00           C
ATOM   5623  C2  POPEC 355      25.410 145.071 101.639  1.00  0.00           C
ATOM   5625  O21 POPEC 355      25.460 144.301 100.419  1.00  0.00           O
ATOM   5626  C21 POPEC 355      24.270 144.061  99.898  1.00  0.00           C
ATOM   5627  O22 POPEC 355      23.220 144.581 100.249  1.00  0.00           O
ATOM   5628  C22 POPEC 355      24.440 143.091  98.739  1.00  0.00           C
ATOM   5631  C3  POPEC 355      26.840 145.521 102.019  1.00  0.00           C
ATOM   5634  O31 POPEC 355      27.350 146.401 101.008  1.00  0.00           O
ATOM   5635  C31 POPEC 355      28.310 145.931 100.228  1.00  0.00           C
ATOM   5636  O32 POPEC 355      29.130 145.092 100.559  1.00  0.00           O
ATOM   5637  C32 POPEC 355      28.230 146.631  98.879  1.00  0.00           C
ATOM   5640  C23 POPEC 355      23.120 142.791  98.009  1.00  0.00           C
ATOM   5643  C24 POPEC 355      23.360 142.431  96.539  1.00  0.00           C
ATOM   5646  C25 POPEC 355      23.800 143.631  95.699  1.00  0.00           C
ATOM   5649  C26 POPEC 355      23.420 143.491  94.218  1.00  0.00           C
ATOM   5652  C27 POPEC 355      23.920 144.671  93.359  1.00  0.00           C
ATOM   5655  C28 POPEC 355      22.970 145.041  92.208  1.00  0.00           C
ATOM   5658  C29 POPEC 355      21.770 145.811  92.708  1.00  0.00           C
ATOM   5660 0C21 POPEC 355      21.370 147.031  92.299  1.00  0.00           C
ATOM   5662 1C21 POPEC 355      22.030 147.891  91.249  1.00  0.00           C
ATOM   5665 2C21 POPEC 355      21.630 147.491  89.819  1.00  0.00           C
ATOM   5668 3C21 POPEC 355      20.110 147.441  89.599  1.00  0.00           C
ATOM   5671 4C21 POPEC 355      19.690 147.391  88.118  1.00  0.00           C
ATOM   5674 5C21 POPEC 355      20.270 146.221  87.309  1.00  0.00           C
ATOM   5677 6C21 POPEC 355      20.021 144.841  87.939  1.00  0.00           C
ATOM   5680 7C21 POPEC 355      20.000 143.721  86.889  1.00  0.00           C
ATOM   5683 8C21 POPEC 355      19.700 142.341  87.489  1.00  0.00           C
ATOM   5687  C33 POPEC 355      28.150 145.631  97.708  1.00  0.00           C
ATOM   5690  C34 POPEC 355      27.740 146.342  96.429  1.00  0.00           C
ATOM   5693  C35 POPEC 355      28.010 145.511  95.169  1.00  0.00           C
ATOM   5696  C36 POPEC 355      27.510 146.221  93.909  1.00  0.00           C
ATOM   5699  C37 POPEC 355      28.170 145.721  92.629  1.00  0.00           C
ATOM   5702  C38 POPEC 355      27.600 146.392  91.379  1.00  0.00           C
ATOM   5705  C39 POPEC 355      28.400 146.081  90.099  1.00  0.00           C
ATOM   5708 0C31 POPEC 355      29.640 146.971  89.959  1.00  0.00           C
ATOM   5711 1C31 POPEC 355      30.470 146.651  88.699  1.00  0.00           C
ATOM   5714 2C31 POPEC 355      31.670 147.601  88.549  1.00  0.00           C
ATOM   5717 3C31 POPEC 355      32.880 146.971  87.819  1.00  0.00           C
ATOM   5720 4C31 POPEC 355      32.740 146.891  86.298  1.00  0.00           C
ATOM   5723 5C31 POPEC 355      34.010 146.342  85.639  1.00  0.00           C
ATOM   5726 6C31 POPEC 355      34.040 146.481  84.118  1.00  0.00           C
ATOM   5730  NH3 POPED 356     103.000 119.961  60.138  1.00  0.00           N
ATOM   5734  C12 POPED 356     101.561 120.051  59.689  1.00  0.00           C
ATOM   5737  C11 POPED 356     100.561 119.181  60.479  1.00  0.00           C
ATOM   5740  P   POPED 356      97.941 119.721  60.749  1.00  0.00           P
ATOM   5741  O13 POPED 356      97.301 120.901  60.118  1.00  0.00           O
ATOM   5742  O14 POPED 356      97.131 118.481  60.909  1.00  0.00           O
ATOM   5743  O11 POPED 356      98.510 120.151  62.169  1.00  0.00           O
ATOM   5744  O12 POPED 356      99.250 119.351  59.938  1.00  0.00           O
ATOM   5745  C1  POPED 356      98.850 121.551  62.379  1.00  0.00           C
ATOM   5748  C2  POPED 356      99.260 121.821  63.858  1.00  0.00           C
ATOM   5750  O21 POPED 356      98.160 121.431  64.699  1.00  0.00           O
ATOM   5751  C21 POPED 356      98.451 120.581  65.669  1.00  0.00           C
ATOM   5752  O22 POPED 356      99.540 120.051  65.829  1.00  0.00           O
ATOM   5753  C22 POPED 356      97.251 120.411  66.598  1.00  0.00           C
ATOM   5756  C3  POPED 356      99.631 123.321  64.159  1.00  0.00           C
ATOM   5759  O31 POPED 356     100.771 123.441  65.038  1.00  0.00           O
ATOM   5760  C31 POPED 356     100.551 123.211  66.339  1.00  0.00           C
ATOM   5761  O32 POPED 356      99.460 123.121  66.858  1.00  0.00           O
ATOM   5762  C32 POPED 356     101.900 123.011  67.039  1.00  0.00           C
ATOM   5765  C23 POPED 356      97.681 120.171  68.069  1.00  0.00           C
ATOM   5768  C24 POPED 356      96.530 119.721  68.989  1.00  0.00           C
ATOM   5771  C25 POPED 356      96.080 120.751  70.038  1.00  0.00           C
ATOM   5774  C26 POPED 356      94.891 120.211  70.859  1.00  0.00           C
ATOM   5777  C27 POPED 356      94.331 121.171  71.909  1.00  0.00           C
ATOM   5780  C28 POPED 356      93.101 120.581  72.629  1.00  0.00           C
ATOM   5783  C29 POPED 356      92.491 121.541  73.609  1.00  0.00           C
ATOM   5785 0C21 POPED 356      91.200 121.561  73.989  1.00  0.00           C
ATOM   5787 1C21 POPED 356      90.140 120.581  73.539  1.00  0.00           C
ATOM   5790 2C21 POPED 356      90.031 119.401  74.529  1.00  0.00           C
ATOM   5793 3C21 POPED 356      89.390 119.801  75.868  1.00  0.00           C
ATOM   5796 4C21 POPED 356      89.351 118.651  76.889  1.00  0.00           C
ATOM   5799 5C21 POPED 356      90.330 118.831  78.049  1.00  0.00           C
ATOM   5802 6C21 POPED 356      90.091 117.781  79.148  1.00  0.00           C
ATOM   5805 7C21 POPED 356      91.001 117.961  80.379  1.00  0.00           C
ATOM   5808 8C21 POPED 356      90.701 116.951  81.478  1.00  0.00           C
ATOM   5812  C33 POPED 356     101.900 123.531  68.499  1.00  0.00           C
ATOM   5815  C34 POPED 356     103.321 123.531  69.078  1.00  0.00           C
ATOM   5818  C35 POPED 356     103.501 124.271  70.418  1.00  0.00           C
ATOM   5821  C36 POPED 356     104.910 124.101  70.989  1.00  0.00           C
ATOM   5824  C37 POPED 356     105.150 124.881  72.299  1.00  0.00           C
ATOM   5827  C38 POPED 356     106.621 124.761  72.758  1.00  0.00           C
ATOM   5830  C39 POPED 356     106.971 125.731  73.899  1.00  0.00           C
ATOM   5833 0C31 POPED 356     106.370 125.371  75.258  1.00  0.00           C
ATOM   5836 1C31 POPED 356     106.440 126.561  76.218  1.00  0.00           C
ATOM   5839 2C31 POPED 356     105.900 126.311  77.629  1.00  0.00           C
ATOM   5842 3C31 POPED 356     106.781 125.391  78.489  1.00  0.00           C
ATOM   5845 4C31 POPED 356     106.680 125.761  79.978  1.00  0.00           C
ATOM   5848 5C31 POPED 356     107.372 124.751  80.909  1.00  0.00           C
ATOM   5851 6C31 POPED 356     107.360 125.181  82.379  1.00  0.00           C
ATOM   5855  NH3 POPEE 357      87.941 152.951  62.669  1.00  0.00           N
ATOM   5859  C12 POPEE 357      87.951 153.842  61.459  1.00  0.00           C
ATOM   5862  C11 POPEE 357      86.760 154.801  61.539  1.00  0.00           C
ATOM   5865  P   POPEE 357      87.080 157.331  62.149  1.00  0.00           P
ATOM   5866  O13 POPEE 357      87.591 157.421  60.769  1.00  0.00           O
ATOM   5867  O14 POPEE 357      85.741 157.911  62.409  1.00  0.00           O
ATOM   5868  O11 POPEE 357      88.090 157.972  63.189  1.00  0.00           O
ATOM   5869  O12 POPEE 357      87.010 155.791  62.559  1.00  0.00           O
ATOM   5870  C1  POPEE 357      89.400 157.421  63.389  1.00  0.00           C
ATOM   5873  C2  POPEE 357      89.960 157.821  64.789  1.00  0.00           C
ATOM   5875  O21 POPEE 357      90.421 159.172  64.699  1.00  0.00           O
ATOM   5876  C21 POPEE 357      90.461 160.031  65.698  1.00  0.00           C
ATOM   5877  O22 POPEE 357      90.951 161.141  65.589  1.00  0.00           O
ATOM   5878  C22 POPEE 357      89.732 159.621  66.978  1.00  0.00           C
ATOM   5881  C3  POPEE 357      91.110 156.861  65.269  1.00  0.00           C
ATOM   5884  O31 POPEE 357      91.680 157.161  66.559  1.00  0.00           O
ATOM   5885  C31 POPEE 357      91.350 156.521  67.708  1.00  0.00           C
ATOM   5886  O32 POPEE 357      92.061 156.471  68.689  1.00  0.00           O
ATOM   5887  C32 POPEE 357      89.880 156.051  67.749  1.00  0.00           C
ATOM   5890  C23 POPEE 357      89.930 160.721  68.069  1.00  0.00           C
ATOM   5893  C24 POPEE 357      89.460 160.331  69.469  1.00  0.00           C
ATOM   5896  C25 POPEE 357      90.271 161.071  70.549  1.00  0.00           C
ATOM   5899  C26 POPEE 357      90.970 160.092  71.499  1.00  0.00           C
ATOM   5902  C27 POPEE 357      91.991 160.741  72.449  1.00  0.00           C
ATOM   5905  C28 POPEE 357      92.441 159.741  73.528  1.00  0.00           C
ATOM   5908  C29 POPEE 357      93.300 160.331  74.609  1.00  0.00           C
ATOM   5910 0C21 POPEE 357      94.600 160.062  74.869  1.00  0.00           C
ATOM   5912 1C21 POPEE 357      95.520 159.141  74.098  1.00  0.00           C
ATOM   5915 2C21 POPEE 357      95.811 157.831  74.849  1.00  0.00           C
ATOM   5918 3C21 POPEE 357      96.801 157.961  76.019  1.00  0.00           C
ATOM   5921 4C21 POPEE 357      97.010 156.611  76.718  1.00  0.00           C
ATOM   5924 5C21 POPEE 357      98.370 156.461  77.409  1.00  0.00           C
ATOM   5927 6C21 POPEE 357      98.650 155.001  77.819  1.00  0.00           C
ATOM   5930 7C21 POPEE 357     100.100 154.771  78.279  1.00  0.00           C
ATOM   5933 8C21 POPEE 357     100.391 153.331  78.699  1.00  0.00           C
ATOM   5937  C33 POPEE 357      89.241 156.181  69.159  1.00  0.00           C
ATOM   5940  C34 POPEE 357      87.701 156.151  69.148  1.00  0.00           C
ATOM   5943  C35 POPEE 357      87.061 156.722  70.429  1.00  0.00           C
ATOM   5946  C36 POPEE 357      87.310 155.851  71.668  1.00  0.00           C
ATOM   5949  C37 POPEE 357      86.890 156.511  72.999  1.00  0.00           C
ATOM   5952  C38 POPEE 357      87.470 155.741  74.189  1.00  0.00           C
ATOM   5955  C39 POPEE 357      87.131 156.291  75.579  1.00  0.00           C
ATOM   5958 0C31 POPEE 357      87.701 157.691  75.849  1.00  0.00           C
ATOM   5961 1C31 POPEE 357      87.470 158.131  77.299  1.00  0.00           C
ATOM   5964 2C31 POPEE 357      87.821 159.611  77.538  1.00  0.00           C
ATOM   5967 3C31 POPEE 357      87.480 160.092  78.958  1.00  0.00           C
ATOM   5970 4C31 POPEE 357      88.381 159.481  80.029  1.00  0.00           C
ATOM   5973 5C31 POPEE 357      88.090 160.021  81.438  1.00  0.00           C
ATOM   5976 6C31 POPEE 357      89.021 159.431  82.499  1.00  0.00           C
ATOM   5980  NH3 POPEF 358     119.100 138.611  60.659  1.00  0.00           N
ATOM   5984  C12 POPEF 358     118.940 137.782  61.899  1.00  0.00           C
ATOM   5987  C11 POPEF 358     118.641 136.312  61.568  1.00  0.00           C
ATOM   5990  P   POPEF 358     116.770 135.001  60.258  1.00  0.00           P
ATOM   5991  O13 POPEF 358     115.620 135.541  59.519  1.00  0.00           O
ATOM   5992  O14 POPEF 358     117.871 134.502  59.409  1.00  0.00           O
ATOM   5993  O11 POPEF 358     116.191 133.871  61.209  1.00  0.00           O
ATOM   5994  O12 POPEF 358     117.271 136.151  61.209  1.00  0.00           O
ATOM   5995  C1  POPEF 358     116.831 133.431  62.399  1.00  0.00           C
ATOM   5998  C2  POPEF 358     116.980 131.891  62.379  1.00  0.00           C
ATOM   6000  O21 POPEF 358     116.960 131.381  63.739  1.00  0.00           O
ATOM   6001  C21 POPEF 358     115.750 131.171  64.249  1.00  0.00           C
ATOM   6002  O22 POPEF 358     114.690 131.301  63.648  1.00  0.00           O
ATOM   6003  C22 POPEF 358     115.900 130.752  65.709  1.00  0.00           C
ATOM   6006  C3  POPEF 358     118.290 131.481  61.629  1.00  0.00           C
ATOM   6009  O31 POPEF 358     119.351 131.131  62.539  1.00  0.00           O
ATOM   6010  C31 POPEF 358     119.400 129.851  62.909  1.00  0.00           C
ATOM   6011  O32 POPEF 358     118.741 128.961  62.399  1.00  0.00           O
ATOM   6012  C32 POPEF 358     120.371 129.671  64.059  1.00  0.00           C
ATOM   6015  C23 POPEF 358     114.550 130.351  66.339  1.00  0.00           C
ATOM   6018  C24 POPEF 358     114.680 130.001  67.819  1.00  0.00           C
ATOM   6021  C25 POPEF 358     114.740 131.231  68.728  1.00  0.00           C
ATOM   6024  C26 POPEF 358     114.611 130.821  70.199  1.00  0.00           C
ATOM   6027  C27 POPEF 358     114.950 131.961  71.159  1.00  0.00           C
ATOM   6030  C28 POPEF 358     114.960 131.461  72.618  1.00  0.00           C
ATOM   6033  C29 POPEF 358     115.350 132.571  73.559  1.00  0.00           C
ATOM   6035 0C21 POPEF 358     114.880 132.761  74.809  1.00  0.00           C
ATOM   6037 1C21 POPEF 358     113.911 131.881  75.549  1.00  0.00           C
ATOM   6040 2C21 POPEF 358     112.570 132.592  75.839  1.00  0.00           C
ATOM   6043 3C21 POPEF 358     112.701 133.831  76.729  1.00  0.00           C
ATOM   6046 4C21 POPEF 358     111.361 134.341  77.299  1.00  0.00           C
ATOM   6049 5C21 POPEF 358     110.430 134.961  76.239  1.00  0.00           C
ATOM   6052 6C21 POPEF 358     109.110 135.451  76.869  1.00  0.00           C
ATOM   6055 7C21 POPEF 358     108.171 136.111  75.859  1.00  0.00           C
ATOM   6058 8C21 POPEF 358     106.860 136.611  76.489  1.00  0.00           C
ATOM   6062  C33 POPEF 358     119.680 129.481  65.429  1.00  0.00           C
ATOM   6065  C34 POPEF 358     120.701 129.101  66.508  1.00  0.00           C
ATOM   6068  C35 POPEF 358     120.091 128.601  67.828  1.00  0.00           C
ATOM   6071  C36 POPEF 358     119.521 129.691  68.739  1.00  0.00           C
ATOM   6074  C37 POPEF 358     119.090 129.131  70.108  1.00  0.00           C
ATOM   6077  C38 POPEF 358     118.400 130.151  71.019  1.00  0.00           C
ATOM   6080  C39 POPEF 358     119.241 130.661  72.208  1.00  0.00           C
ATOM   6083 0C31 POPEF 358     119.620 129.571  73.228  1.00  0.00           C
ATOM   6086 1C31 POPEF 358     120.340 130.121  74.469  1.00  0.00           C
ATOM   6089 2C31 POPEF 358     119.410 130.571  75.608  1.00  0.00           C
ATOM   6092 3C31 POPEF 358     118.781 129.411  76.388  1.00  0.00           C
ATOM   6095 4C31 POPEF 358     117.880 129.861  77.548  1.00  0.00           C
ATOM   6098 5C31 POPEF 358     117.320 128.671  78.349  1.00  0.00           C
ATOM   6101 6C31 POPEF 358     116.281 129.061  79.399  1.00  0.00           C
ATOM   6105  NH3 POPEG 359      93.000  84.771  63.679  1.00  0.00           N
ATOM   6109  C12 POPEG 359      92.520  85.571  64.879  1.00  0.00           C
ATOM   6112  C11 POPEG 359      91.270  86.431  64.539  1.00  0.00           C
ATOM   6115  P   POPEG 359      89.701  88.291  65.389  1.00  0.00           P
ATOM   6116  O13 POPEG 359      89.751  88.921  64.059  1.00  0.00           O
ATOM   6117  O14 POPEG 359      88.470  87.541  65.639  1.00  0.00           O
ATOM   6118  O11 POPEG 359      89.701  89.421  66.499  1.00  0.00           O
ATOM   6119  O12 POPEG 359      90.970  87.341  65.619  1.00  0.00           O
ATOM   6120  C1  POPEG 359      90.830  89.812  67.258  1.00  0.00           C
ATOM   6123  C2  POPEG 359      90.561  89.591  68.759  1.00  0.00           C
ATOM   6125  O21 POPEG 359      91.720  90.111  69.428  1.00  0.00           O
ATOM   6126  C21 POPEG 359      91.490  90.931  70.439  1.00  0.00           C
ATOM   6127  O22 POPEG 359      90.461  91.031  71.078  1.00  0.00           O
ATOM   6128  C22 POPEG 359      92.671  91.881  70.608  1.00  0.00           C
ATOM   6131  C3  POPEG 359      90.290  88.091  69.078  1.00  0.00           C
ATOM   6134  O31 POPEG 359      90.311  87.911  70.509  1.00  0.00           O
ATOM   6135  C31 POPEG 359      91.400  87.341  71.008  1.00  0.00           C
ATOM   6136  O32 POPEG 359      92.091  86.501  70.439  1.00  0.00           O
ATOM   6137  C32 POPEG 359      91.671  87.971  72.369  1.00  0.00           C
ATOM   6140  C23 POPEG 359      92.271  93.281  70.068  1.00  0.00           C
ATOM   6143  C24 POPEG 359      93.361  94.371  70.149  1.00  0.00           C
ATOM   6146  C25 POPEG 359      94.051  94.491  71.508  1.00  0.00           C
ATOM   6149  C26 POPEG 359      93.110  94.961  72.618  1.00  0.00           C
ATOM   6152  C27 POPEG 359      93.710  94.691  73.999  1.00  0.00           C
ATOM   6155  C28 POPEG 359      92.871  95.221  75.169  1.00  0.00           C
ATOM   6158  C29 POPEG 359      93.400  94.641  76.458  1.00  0.00           C
ATOM   6160 0C21 POPEG 359      93.911  95.321  77.499  1.00  0.00           C
ATOM   6162 1C21 POPEG 359      94.001  96.821  77.589  1.00  0.00           C
ATOM   6165 2C21 POPEG 359      94.311  97.312  79.019  1.00  0.00           C
ATOM   6168 3C21 POPEG 359      95.780  97.091  79.409  1.00  0.00           C
ATOM   6171 4C21 POPEG 359      96.150  97.651  80.789  1.00  0.00           C
ATOM   6174 5C21 POPEG 359      95.330  97.041  81.928  1.00  0.00           C
ATOM   6177 6C21 POPEG 359      95.881  97.401  83.309  1.00  0.00           C
ATOM   6180 7C21 POPEG 359      95.061  96.781  84.449  1.00  0.00           C
ATOM   6183 8C21 POPEG 359      95.620  97.081  85.839  1.00  0.00           C
ATOM   6187  C33 POPEG 359      93.131  88.451  72.568  1.00  0.00           C
ATOM   6190  C34 POPEG 359      93.191  89.461  73.728  1.00  0.00           C
ATOM   6193  C35 POPEG 359      94.530  89.491  74.459  1.00  0.00           C
ATOM   6196  C36 POPEG 359      94.441  90.321  75.748  1.00  0.00           C
ATOM   6199  C37 POPEG 359      95.691  90.221  76.629  1.00  0.00           C
ATOM   6202  C38 POPEG 359      95.701  91.231  77.789  1.00  0.00           C
ATOM   6205  C39 POPEG 359      94.421  91.241  78.629  1.00  0.00           C
ATOM   6208 0C31 POPEG 359      94.550  92.141  79.859  1.00  0.00           C
ATOM   6211 1C31 POPEG 359      93.221  92.351  80.589  1.00  0.00           C
ATOM   6214 2C31 POPEG 359      93.241  93.531  81.578  1.00  0.00           C
ATOM   6217 3C31 POPEG 359      91.890  93.711  82.258  1.00  0.00           C
ATOM   6220 4C31 POPEG 359      91.831  94.911  83.209  1.00  0.00           C
ATOM   6223 5C31 POPEG 359      90.510  94.952  83.978  1.00  0.00           C
ATOM   6226 6C31 POPEG 359      90.360  96.171  84.898  1.00  0.00           C
ATOM   6230  NH3 POPEH 360      45.931 129.001  57.298  1.00  0.00           N
ATOM   6234  C12 POPEH 360      45.250 129.141  58.639  1.00  0.00           C
ATOM   6237  C11 POPEH 360      43.970 128.291  58.688  1.00  0.00           C
ATOM   6240  P   POPEH 360      42.041 127.481  57.089  1.00  0.00           P
ATOM   6241  O13 POPEH 360      40.890 128.381  56.959  1.00  0.00           O
ATOM   6242  O14 POPEH 360      42.410 126.651  55.929  1.00  0.00           O
ATOM   6243  O11 POPEH 360      41.950 126.511  58.359  1.00  0.00           O
ATOM   6244  O12 POPEH 360      43.300 128.361  57.429  1.00  0.00           O
ATOM   6245  C1  POPEH 360      40.840 126.701  59.259  1.00  0.00           C
ATOM   6248  C2  POPEH 360      40.630 125.451  60.159  1.00  0.00           C
ATOM   6250  O21 POPEH 360      39.250 125.261  60.509  1.00  0.00           O
ATOM   6251  C21 POPEH 360      38.660 126.202  61.219  1.00  0.00           C
ATOM   6252  O22 POPEH 360      39.120 127.291  61.529  1.00  0.00           O
ATOM   6253  C22 POPEH 360      37.300 125.671  61.648  1.00  0.00           C
ATOM   6256  C3  POPEH 360      41.580 125.381  61.388  1.00  0.00           C
ATOM   6259  O31 POPEH 360      41.410 124.141  62.119  1.00  0.00           O
ATOM   6260  C31 POPEH 360      40.660 124.181  63.219  1.00  0.00           C
ATOM   6261  O32 POPEH 360      40.110 125.181  63.648  1.00  0.00           O
ATOM   6262  C32 POPEH 360      40.560 122.811  63.868  1.00  0.00           C
ATOM   6265  C23 POPEH 360      36.181 126.681  61.339  1.00  0.00           C
ATOM   6268  C24 POPEH 360      34.810 126.171  61.789  1.00  0.00           C
ATOM   6271  C25 POPEH 360      34.580 126.231  63.309  1.00  0.00           C
ATOM   6274  C26 POPEH 360      33.090 126.091  63.648  1.00  0.00           C
ATOM   6277  C27 POPEH 360      32.730 126.321  65.129  1.00  0.00           C
ATOM   6280  C28 POPEH 360      33.080 125.181  66.099  1.00  0.00           C
ATOM   6283  C29 POPEH 360      34.410 125.301  66.799  1.00  0.00           C
ATOM   6285 0C21 POPEH 360      34.701 124.751  67.999  1.00  0.00           C
ATOM   6287 1C21 POPEH 360      33.780 123.891  68.829  1.00  0.00           C
ATOM   6290 2C21 POPEH 360      33.180 124.701  69.999  1.00  0.00           C
ATOM   6293 3C21 POPEH 360      32.180 123.881  70.829  1.00  0.00           C
ATOM   6296 4C21 POPEH 360      31.470 124.731  71.899  1.00  0.00           C
ATOM   6299 5C21 POPEH 360      32.380 125.161  73.049  1.00  0.00           C
ATOM   6302 6C21 POPEH 360      31.660 126.101  74.028  1.00  0.00           C
ATOM   6305 7C21 POPEH 360      32.540 126.461  75.228  1.00  0.00           C
ATOM   6308 8C21 POPEH 360      31.890 127.501  76.148  1.00  0.00           C
ATOM   6312  C33 POPEH 360      39.490 121.911  63.219  1.00  0.00           C
ATOM   6315  C34 POPEH 360      40.020 121.151  61.989  1.00  0.00           C
ATOM   6318  C35 POPEH 360      38.970 120.251  61.309  1.00  0.00           C
ATOM   6321  C36 POPEH 360      38.290 119.291  62.298  1.00  0.00           C
ATOM   6324  C37 POPEH 360      37.540 118.121  61.638  1.00  0.00           C
ATOM   6327  C38 POPEH 360      37.100 117.111  62.709  1.00  0.00           C
ATOM   6330  C39 POPEH 360      36.570 115.761  62.199  1.00  0.00           C
ATOM   6333 0C31 POPEH 360      36.010 114.941  63.359  1.00  0.00           C
ATOM   6336 1C31 POPEH 360      35.320 113.631  62.979  1.00  0.00           C
ATOM   6339 2C31 POPEH 360      34.590 113.071  64.209  1.00  0.00           C
ATOM   6342 3C31 POPEH 360      34.050 111.641  64.078  1.00  0.00           C
ATOM   6345 4C31 POPEH 360      33.300 111.241  65.368  1.00  0.00           C
ATOM   6348 5C31 POPEH 360      32.980 109.751  65.468  1.00  0.00           C
ATOM   6351 6C31 POPEH 360      32.080 109.421  66.668  1.00  0.00           C
ATOM   6355  NH3 POPEI 361      89.670  94.151 107.059  1.00  0.00           N
ATOM   6359  C12 POPEI 361      91.110  93.771 107.229  1.00  0.00           C
ATOM   6362  C11 POPEI 361      91.720  94.421 108.479  1.00  0.00           C
ATOM   6365  P   POPEI 361      94.311  94.211 108.209  1.00  0.00           P
ATOM   6366  O13 POPEI 361      94.580  95.651 108.458  1.00  0.00           O
ATOM   6367  O14 POPEI 361      95.391  93.271 108.578  1.00  0.00           O
ATOM   6368  O11 POPEI 361      93.990  94.041 106.669  1.00  0.00           O
ATOM   6369  O12 POPEI 361      92.941  93.801 108.849  1.00  0.00           O
ATOM   6370  C1  POPEI 361      94.340  92.801 106.049  1.00  0.00           C
ATOM   6373  C2  POPEI 361      93.951  92.861 104.559  1.00  0.00           C
ATOM   6375  O21 POPEI 361      94.110  91.551 103.969  1.00  0.00           O
ATOM   6376  C21 POPEI 361      94.941  91.451 102.949  1.00  0.00           C
ATOM   6377  O22 POPEI 361      96.141  91.681 102.988  1.00  0.00           O
ATOM   6378  C22 POPEI 361      94.110  91.062 101.718  1.00  0.00           C
ATOM   6381  C3  POPEI 361      94.650  94.061 103.858  1.00  0.00           C
ATOM   6384  O31 POPEI 361      94.400  94.131 102.439  1.00  0.00           O
ATOM   6385  C31 POPEI 361      95.111  95.121 101.868  1.00  0.00           C
ATOM   6386  O32 POPEI 361      96.001  95.741 102.409  1.00  0.00           O
ATOM   6387  C32 POPEI 361      94.561  95.401 100.478  1.00  0.00           C
ATOM   6390  C23 POPEI 361      94.830  91.071 100.359  1.00  0.00           C
ATOM   6393  C24 POPEI 361      93.841  90.961  99.179  1.00  0.00           C
ATOM   6396  C25 POPEI 361      94.281  89.961  98.089  1.00  0.00           C
ATOM   6399  C26 POPEI 361      93.290  89.812  96.919  1.00  0.00           C
ATOM   6402  C27 POPEI 361      93.750  88.731  95.919  1.00  0.00           C
ATOM   6405  C28 POPEI 361      92.710  88.261  94.879  1.00  0.00           C
ATOM   6408  C29 POPEI 361      92.351  89.211  93.759  1.00  0.00           C
ATOM   6410 0C21 POPEI 361      92.550  89.021  92.428  1.00  0.00           C
ATOM   6412 1C21 POPEI 361      93.191  87.831  91.769  1.00  0.00           C
ATOM   6415 2C21 POPEI 361      92.681  87.531  90.339  1.00  0.00           C
ATOM   6418 3C21 POPEI 361      93.330  88.371  89.228  1.00  0.00           C
ATOM   6421 4C21 POPEI 361      92.930  87.901  87.819  1.00  0.00           C
ATOM   6424 5C21 POPEI 361      93.820  88.441  86.679  1.00  0.00           C
ATOM   6427 6C21 POPEI 361      93.830  89.971  86.539  1.00  0.00           C
ATOM   6430 7C21 POPEI 361      94.550  90.441  85.269  1.00  0.00           C
ATOM   6433 8C21 POPEI 361      94.701  91.961  85.169  1.00  0.00           C
ATOM   6437  C33 POPEI 361      95.531  96.111  99.498  1.00  0.00           C
ATOM   6440  C34 POPEI 361      94.690  96.601  98.309  1.00  0.00           C
ATOM   6443  C35 POPEI 361      95.371  96.941  96.978  1.00  0.00           C
ATOM   6446  C36 POPEI 361      94.441  96.551  95.829  1.00  0.00           C
ATOM   6449  C37 POPEI 361      94.991  96.791  94.419  1.00  0.00           C
ATOM   6452  C38 POPEI 361      93.951  96.461  93.349  1.00  0.00           C
ATOM   6455  C39 POPEI 361      94.421  96.801  91.928  1.00  0.00           C
ATOM   6458 0C31 POPEI 361      94.211  98.281  91.589  1.00  0.00           C
ATOM   6461 1C31 POPEI 361      94.860  98.681  90.258  1.00  0.00           C
ATOM   6464 2C31 POPEI 361      94.430 100.092  89.859  1.00  0.00           C
ATOM   6467 3C31 POPEI 361      94.960 100.591  88.508  1.00  0.00           C
ATOM   6470 4C31 POPEI 361      94.010 100.241  87.369  1.00  0.00           C
ATOM   6473 5C31 POPEI 361      94.311 100.991  86.069  1.00  0.00           C
ATOM   6476 6C31 POPEI 361      93.250 100.741  84.999  1.00  0.00           C
ATOM   6480  NH3 POPEJ 362     168.774 149.032  63.689  1.00  0.00           N
ATOM   6484  C12 POPEJ 362     168.604 150.521  63.499  1.00  0.00           C
ATOM   6487  C11 POPEJ 362     168.165 151.161  64.828  1.00  0.00           C
ATOM   6490  P   POPEJ 362     165.581 151.021  64.799  1.00  0.00           P
ATOM   6491  O13 POPEJ 362     165.641 151.231  63.339  1.00  0.00           O
ATOM   6492  O14 POPEJ 362     164.560 150.021  65.159  1.00  0.00           O
ATOM   6493  O11 POPEJ 362     165.311 152.371  65.519  1.00  0.00           O
ATOM   6494  O12 POPEJ 362     166.983 150.531  65.348  1.00  0.00           O
ATOM   6495  C1  POPEJ 362     164.951 152.481  66.889  1.00  0.00           C
ATOM   6498  C2  POPEJ 362     163.411 152.461  67.059  1.00  0.00           C
ATOM   6500  O21 POPEJ 362     163.051 153.361  68.099  1.00  0.00           O
ATOM   6501  C21 POPEJ 362     162.870 154.631  67.739  1.00  0.00           C
ATOM   6502  O22 POPEJ 362     163.030 155.081  66.609  1.00  0.00           O
ATOM   6503  C22 POPEJ 362     162.382 155.401  68.969  1.00  0.00           C
ATOM   6506  C3  POPEJ 362     162.861 151.062  67.439  1.00  0.00           C
ATOM   6509  O31 POPEJ 362     161.741 150.671  66.618  1.00  0.00           O
ATOM   6510  C31 POPEJ 362     160.520 150.991  67.009  1.00  0.00           C
ATOM   6511  O32 POPEJ 362     160.231 151.691  67.968  1.00  0.00           O
ATOM   6512  C32 POPEJ 362     159.531 150.211  66.148  1.00  0.00           C
ATOM   6515  C23 POPEJ 362     161.441 154.592  69.898  1.00  0.00           C
ATOM   6518  C24 POPEJ 362     162.081 154.172  71.239  1.00  0.00           C
ATOM   6521  C25 POPEJ 362     161.421 154.861  72.449  1.00  0.00           C
ATOM   6524  C26 POPEJ 362     162.030 154.491  73.809  1.00  0.00           C
ATOM   6527  C27 POPEJ 362     161.281 155.161  74.978  1.00  0.00           C
ATOM   6530  C28 POPEJ 362     162.081 155.271  76.298  1.00  0.00           C
ATOM   6533  C29 POPEJ 362     162.311 153.951  77.009  1.00  0.00           C
ATOM   6535 0C21 POPEJ 362     162.081 153.671  78.309  1.00  0.00           C
ATOM   6537 1C21 POPEJ 362     161.551 154.611  79.358  1.00  0.00           C
ATOM   6540 2C21 POPEJ 362     160.150 154.231  79.898  1.00  0.00           C
ATOM   6543 3C21 POPEJ 362     160.201 153.562  81.279  1.00  0.00           C
ATOM   6546 4C21 POPEJ 362     158.811 153.361  81.909  1.00  0.00           C
ATOM   6549 5C21 POPEJ 362     158.060 152.121  81.419  1.00  0.00           C
ATOM   6552 6C21 POPEJ 362     156.730 151.881  82.148  1.00  0.00           C
ATOM   6555 7C21 POPEJ 362     156.072 150.571  81.699  1.00  0.00           C
ATOM   6558 8C21 POPEJ 362     154.811 150.201  82.489  1.00  0.00           C
ATOM   6562  C33 POPEJ 362     158.051 150.401  66.548  1.00  0.00           C
ATOM   6565  C34 POPEJ 362     157.180 149.191  66.159  1.00  0.00           C
ATOM   6568  C35 POPEJ 362     157.590 147.851  66.799  1.00  0.00           C
ATOM   6571  C36 POPEJ 362     157.710 147.891  68.329  1.00  0.00           C
ATOM   6574  C37 POPEJ 362     158.340 146.601  68.888  1.00  0.00           C
ATOM   6577  C38 POPEJ 362     158.461 146.661  70.409  1.00  0.00           C
ATOM   6580  C39 POPEJ 362     159.430 145.641  71.019  1.00  0.00           C
ATOM   6583 0C31 POPEJ 362     158.852 144.222  71.078  1.00  0.00           C
ATOM   6586 1C31 POPEJ 362     159.720 143.252  71.899  1.00  0.00           C
ATOM   6589 2C31 POPEJ 362     159.150 141.831  71.878  1.00  0.00           C
ATOM   6592 3C31 POPEJ 362     159.740 140.901  72.949  1.00  0.00           C
ATOM   6595 4C31 POPEJ 362     159.220 141.261  74.349  1.00  0.00           C
ATOM   6598 5C31 POPEJ 362     159.171 140.051  75.289  1.00  0.00           C
ATOM   6601 6C31 POPEJ 362     158.540 140.411  76.629  1.00  0.00           C
ATOM   6605  NH3 POPEK 363      18.800 148.651  65.368  1.00  0.00           N
ATOM   6609  C12 POPEK 363      18.600 148.491  63.879  1.00  0.00           C
ATOM   6612  C11 POPEK 363      17.780 147.251  63.489  1.00  0.00           C
ATOM   6615  P   POPEK 363      15.700 145.861  64.179  1.00  0.00           P
ATOM   6616  O13 POPEK 363      14.290 146.271  64.369  1.00  0.00           O
ATOM   6617  O14 POPEK 363      16.030 145.101  62.958  1.00  0.00           O
ATOM   6618  O11 POPEK 363      16.130 144.961  65.409  1.00  0.00           O
ATOM   6619  O12 POPEK 363      16.640 147.131  64.349  1.00  0.00           O
ATOM   6620  C1  POPEK 363      16.190 145.511  66.729  1.00  0.00           C
ATOM   6623  C2  POPEK 363      15.740 144.431  67.739  1.00  0.00           C
ATOM   6625  O21 POPEK 363      15.710 144.971  69.069  1.00  0.00           O
ATOM   6626  C21 POPEK 363      14.530 144.961  69.688  1.00  0.00           C
ATOM   6627  O22 POPEK 363      13.450 144.751  69.168  1.00  0.00           O
ATOM   6628  C22 POPEK 363      14.760 145.161  71.179  1.00  0.00           C
ATOM   6631  C3  POPEK 363      16.720 143.221  67.728  1.00  0.00           C
ATOM   6634  O31 POPEK 363      16.040 142.031  68.159  1.00  0.00           O
ATOM   6635  C31 POPEK 363      15.890 141.731  69.448  1.00  0.00           C
ATOM   6636  O32 POPEK 363      14.920 141.131  69.879  1.00  0.00           O
ATOM   6637  C32 POPEK 363      17.060 142.092  70.359  1.00  0.00           C
ATOM   6640  C23 POPEK 363      13.840 144.222  71.978  1.00  0.00           C
ATOM   6643  C24 POPEK 363      14.280 144.021  73.429  1.00  0.00           C
ATOM   6646  C25 POPEK 363      13.250 143.161  74.159  1.00  0.00           C
ATOM   6649  C26 POPEK 363      13.800 142.351  75.328  1.00  0.00           C
ATOM   6652  C27 POPEK 363      12.710 141.461  75.919  1.00  0.00           C
ATOM   6655  C28 POPEK 363      13.280 140.381  76.858  1.00  0.00           C
ATOM   6658  C29 POPEK 363      12.150 139.741  77.629  1.00  0.00           C
ATOM   6660 0C21 POPEK 363      12.180 139.401  78.929  1.00  0.00           C
ATOM   6662 1C21 POPEK 363      13.360 139.511  79.859  1.00  0.00           C
ATOM   6665 2C21 POPEK 363      13.120 140.562  80.958  1.00  0.00           C
ATOM   6668 3C21 POPEK 363      14.340 140.721  81.868  1.00  0.00           C
ATOM   6671 4C21 POPEK 363      14.090 141.701  83.019  1.00  0.00           C
ATOM   6674 5C21 POPEK 363      15.350 141.961  83.849  1.00  0.00           C
ATOM   6677 6C21 POPEK 363      15.080 142.891  85.038  1.00  0.00           C
ATOM   6680 7C21 POPEK 363      16.370 143.321  85.758  1.00  0.00           C
ATOM   6683 8C21 POPEK 363      16.130 144.331  86.878  1.00  0.00           C
ATOM   6687  C33 POPEK 363      16.870 141.312  71.689  1.00  0.00           C
ATOM   6690  C34 POPEK 363      18.030 141.401  72.688  1.00  0.00           C
ATOM   6693  C35 POPEK 363      17.680 140.611  73.969  1.00  0.00           C
ATOM   6696  C36 POPEK 363      18.760 140.651  75.059  1.00  0.00           C
ATOM   6699  C37 POPEK 363      18.160 140.342  76.438  1.00  0.00           C
ATOM   6702  C38 POPEK 363      19.220 140.261  77.559  1.00  0.00           C
ATOM   6705  C39 POPEK 363      18.680 140.721  78.929  1.00  0.00           C
ATOM   6708 0C31 POPEK 363      18.770 142.251  79.078  1.00  0.00           C
ATOM   6711 1C31 POPEK 363      18.280 142.801  80.419  1.00  0.00           C
ATOM   6714 2C31 POPEK 363      19.010 144.111  80.769  1.00  0.00           C
ATOM   6717 3C31 POPEK 363      18.340 144.941  81.868  1.00  0.00           C
ATOM   6720 4C31 POPEK 363      17.170 145.791  81.339  1.00  0.00           C
ATOM   6723 5C31 POPEK 363      16.710 146.841  82.359  1.00  0.00           C
ATOM   6726 6C31 POPEK 363      15.490 147.631  81.889  1.00  0.00           C
ATOM   6730  NH3 POPEL 364      37.180 146.592  62.559  1.00  0.00           N
ATOM   6734  C12 POPEL 364      35.881 147.331  62.508  1.00  0.00           C
ATOM   6737  C11 POPEL 364      34.640 146.441  62.609  1.00  0.00           C
ATOM   6740  P   POPEL 364      33.060 147.721  64.299  1.00  0.00           P
ATOM   6741  O13 POPEL 364      33.660 149.021  64.669  1.00  0.00           O
ATOM   6742  O14 POPEL 364      31.590 147.661  64.299  1.00  0.00           O
ATOM   6743  O11 POPEL 364      33.640 146.571  65.188  1.00  0.00           O
ATOM   6744  O12 POPEL 364      33.510 147.291  62.849  1.00  0.00           O
ATOM   6745  C1  POPEL 364      33.950 146.641  66.578  1.00  0.00           C
ATOM   6748  C2  POPEL 364      35.360 146.051  66.849  1.00  0.00           C
ATOM   6750  O21 POPEL 364      35.610 145.671  68.228  1.00  0.00           O
ATOM   6751  C21 POPEL 364      35.810 146.651  69.089  1.00  0.00           C
ATOM   6752  O22 POPEL 364      35.310 147.761  69.019  1.00  0.00           O
ATOM   6753  C22 POPEL 364      36.830 146.221  70.138  1.00  0.00           C
ATOM   6756  C3  POPEL 364      36.470 146.981  66.318  1.00  0.00           C
ATOM   6759  O31 POPEL 364      37.780 146.541  66.729  1.00  0.00           O
ATOM   6760  C31 POPEL 364      38.280 145.581  65.969  1.00  0.00           C
ATOM   6761  O32 POPEL 364      37.790 145.201  64.909  1.00  0.00           O
ATOM   6762  C32 POPEL 364      39.620 145.131  66.528  1.00  0.00           C
ATOM   6765  C23 POPEL 364      37.910 147.312  70.398  1.00  0.00           C
ATOM   6768  C24 POPEL 364      37.680 148.101  71.689  1.00  0.00           C
ATOM   6771  C25 POPEL 364      36.520 149.101  71.609  1.00  0.00           C
ATOM   6774  C26 POPEL 364      36.410 149.952  72.879  1.00  0.00           C
ATOM   6777  C27 POPEL 364      35.370 151.081  72.778  1.00  0.00           C
ATOM   6780  C28 POPEL 364      35.260 151.851  74.109  1.00  0.00           C
ATOM   6783  C29 POPEL 364      34.510 153.141  73.969  1.00  0.00           C
ATOM   6785 0C21 POPEL 364      34.790 154.301  74.599  1.00  0.00           C
ATOM   6787 1C21 POPEL 364      35.910 154.541  75.579  1.00  0.00           C
ATOM   6790 2C21 POPEL 364      35.490 154.481  77.059  1.00  0.00           C
ATOM   6793 3C21 POPEL 364      34.650 155.671  77.529  1.00  0.00           C
ATOM   6796 4C21 POPEL 364      34.470 155.671  79.048  1.00  0.00           C
ATOM   6799 5C21 POPEL 364      33.780 156.921  79.629  1.00  0.00           C
ATOM   6802 6C21 POPEL 364      32.361 157.131  79.089  1.00  0.00           C
ATOM   6805 7C21 POPEL 364      31.620 158.271  79.809  1.00  0.00           C
ATOM   6808 8C21 POPEL 364      30.340 158.702  79.089  1.00  0.00           C
ATOM   6812  C33 POPEL 364      40.140 143.871  65.798  1.00  0.00           C
ATOM   6815  C34 POPEL 364      41.330 143.231  66.539  1.00  0.00           C
ATOM   6818  C35 POPEL 364      42.620 144.061  66.519  1.00  0.00           C
ATOM   6821  C36 POPEL 364      43.650 143.481  67.499  1.00  0.00           C
ATOM   6824  C37 POPEL 364      44.760 144.461  67.918  1.00  0.00           C
ATOM   6827  C38 POPEL 364      45.630 143.911  69.059  1.00  0.00           C
ATOM   6830  C39 POPEL 364      44.910 143.851  70.418  1.00  0.00           C
ATOM   6833 0C31 POPEL 364      45.320 142.631  71.239  1.00  0.00           C
ATOM   6836 1C31 POPEL 364      44.580 142.501  72.589  1.00  0.00           C
ATOM   6839 2C31 POPEL 364      44.410 141.021  72.999  1.00  0.00           C
ATOM   6842 3C31 POPEL 364      44.140 140.831  74.498  1.00  0.00           C
ATOM   6845 4C31 POPEL 364      45.430 140.771  75.328  1.00  0.00           C
ATOM   6848 5C31 POPEL 364      45.180 140.511  76.819  1.00  0.00           C
ATOM   6851 6C31 POPEL 364      46.480 140.351  77.618  1.00  0.00           C
ATOM   6855  NH3 POPEM 365     160.721 153.731 105.678  1.00  0.00           N
ATOM   6859  C12 POPEM 365     159.801 153.451 106.839  1.00  0.00           C
ATOM   6862  C11 POPEM 365     158.390 154.001 106.659  1.00  0.00           C
ATOM   6865  P   POPEM 365     156.011 153.471 107.629  1.00  0.00           P
ATOM   6866  O13 POPEM 365     155.430 152.101 107.749  1.00  0.00           O
ATOM   6867  O14 POPEM 365     155.661 154.502 108.639  1.00  0.00           O
ATOM   6868  O11 POPEM 365     155.632 153.971 106.178  1.00  0.00           O
ATOM   6869  O12 POPEM 365     157.570 153.331 107.589  1.00  0.00           O
ATOM   6870  C1  POPEM 365     154.711 155.062 105.999  1.00  0.00           C
ATOM   6873  C2  POPEM 365     155.051 155.921 104.749  1.00  0.00           C
ATOM   6875  O21 POPEM 365     154.290 155.531 103.599  1.00  0.00           O
ATOM   6876  C21 POPEM 365     154.561 154.381 103.029  1.00  0.00           C
ATOM   6877  O22 POPEM 365     155.090 153.401 103.519  1.00  0.00           O
ATOM   6878  C22 POPEM 365     154.180 154.502 101.548  1.00  0.00           C
ATOM   6881  C3  POPEM 365     156.571 155.961 104.439  1.00  0.00           C
ATOM   6884  O31 POPEM 365     156.870 156.691 103.228  1.00  0.00           O
ATOM   6885  C31 POPEM 365     157.081 158.001 103.359  1.00  0.00           C
ATOM   6886  O32 POPEM 365     157.111 158.601 104.419  1.00  0.00           O
ATOM   6887  C32 POPEM 365     157.180 158.631 101.959  1.00  0.00           C
ATOM   6890  C23 POPEM 365     155.421 154.731 100.659  1.00  0.00           C
ATOM   6893  C24 POPEM 365     155.240 154.111  99.269  1.00  0.00           C
ATOM   6896  C25 POPEM 365     154.212 154.831  98.379  1.00  0.00           C
ATOM   6899  C26 POPEM 365     154.061 154.101  97.048  1.00  0.00           C
ATOM   6902  C27 POPEM 365     153.271 154.891  95.999  1.00  0.00           C
ATOM   6905  C28 POPEM 365     153.430 154.201  94.638  1.00  0.00           C
ATOM   6908  C29 POPEM 365     152.641 154.812  93.519  1.00  0.00           C
ATOM   6910 0C21 POPEM 365     152.491 154.201  92.339  1.00  0.00           C
ATOM   6912 1C21 POPEM 365     153.141 152.891  91.959  1.00  0.00           C
ATOM   6915 2C21 POPEM 365     153.801 152.972  90.579  1.00  0.00           C
ATOM   6918 3C21 POPEM 365     152.780 152.891  89.439  1.00  0.00           C
ATOM   6921 4C21 POPEM 365     153.421 153.011  88.049  1.00  0.00           C
ATOM   6924 5C21 POPEM 365     152.510 152.421  86.969  1.00  0.00           C
ATOM   6927 6C21 POPEM 365     152.661 150.901  86.849  1.00  0.00           C
ATOM   6930 7C21 POPEM 365     151.521 150.251  86.069  1.00  0.00           C
ATOM   6933 8C21 POPEM 365     151.730 148.741  85.898  1.00  0.00           C
ATOM   6937  C33 POPEM 365     156.061 159.671 101.679  1.00  0.00           C
ATOM   6940  C34 POPEM 365     155.610 159.751 100.208  1.00  0.00           C
ATOM   6943  C35 POPEM 365     156.530 160.541  99.269  1.00  0.00           C
ATOM   6946  C36 POPEM 365     155.990 160.571  97.819  1.00  0.00           C
ATOM   6949  C37 POPEM 365     156.701 161.592  96.919  1.00  0.00           C
ATOM   6952  C38 POPEM 365     156.331 161.481  95.419  1.00  0.00           C
ATOM   6955  C39 POPEM 365     154.921 161.961  95.038  1.00  0.00           C
ATOM   6958 0C31 POPEM 365     154.711 161.841  93.508  1.00  0.00           C
ATOM   6961 1C31 POPEM 365     153.370 162.371  92.978  1.00  0.00           C
ATOM   6964 2C31 POPEM 365     153.271 162.161  91.458  1.00  0.00           C
ATOM   6967 3C31 POPEM 365     151.951 162.621  90.818  1.00  0.00           C
ATOM   6970 4C31 POPEM 365     151.980 162.452  89.288  1.00  0.00           C
ATOM   6973 5C31 POPEM 365     150.701 162.901  88.589  1.00  0.00           C
ATOM   6976 6C31 POPEM 365     150.750 162.711  87.068  1.00  0.00           C
ATOM   6980  NH3 POPEN 366      93.191  78.231  64.859  1.00  0.00           N
ATOM   6984  C12 POPEN 366      93.090  77.771  63.419  1.00  0.00           C
ATOM   6987  C11 POPEN 366      93.791  76.421  63.109  1.00  0.00           C
ATOM   6990  P   POPEN 366      93.210  74.181  64.339  1.00  0.00           P
ATOM   6991  O13 POPEN 366      92.030  73.321  64.498  1.00  0.00           O
ATOM   6992  O14 POPEN 366      94.500  73.511  64.028  1.00  0.00           O
ATOM   6993  O11 POPEN 366      93.361  75.151  65.579  1.00  0.00           O
ATOM   6994  O12 POPEN 366      92.921  75.281  63.239  1.00  0.00           O
ATOM   6995  C1  POPEN 366      93.560  74.691  66.919  1.00  0.00           C
ATOM   6998  C2  POPEN 366      92.320  74.971  67.798  1.00  0.00           C
ATOM   7000  O21 POPEN 366      92.520  74.501  69.139  1.00  0.00           O
ATOM   7001  C21 POPEN 366      93.140  75.341  69.959  1.00  0.00           C
ATOM   7002  O22 POPEN 366      93.671  76.391  69.618  1.00  0.00           O
ATOM   7003  C22 POPEN 366      92.930  74.911  71.419  1.00  0.00           C
ATOM   7006  C3  POPEN 366      91.040  74.301  67.239  1.00  0.00           C
ATOM   7009  O31 POPEN 366      89.910  74.611  68.069  1.00  0.00           O
ATOM   7010  C31 POPEN 366      88.720  74.261  67.538  1.00  0.00           C
ATOM   7011  O32 POPEN 366      87.830  75.051  67.319  1.00  0.00           O
ATOM   7012  C32 POPEN 366      88.610  72.731  67.398  1.00  0.00           C
ATOM   7015  C23 POPEN 366      92.531  73.431  71.639  1.00  0.00           C
ATOM   7018  C24 POPEN 366      92.050  73.161  73.079  1.00  0.00           C
ATOM   7021  C25 POPEN 366      91.630  71.691  73.279  1.00  0.00           C
ATOM   7024  C26 POPEN 366      90.982  71.431  74.649  1.00  0.00           C
ATOM   7027  C27 POPEN 366      91.730  70.471  75.589  1.00  0.00           C
ATOM   7030  C28 POPEN 366      92.921  71.081  76.358  1.00  0.00           C
ATOM   7033  C29 POPEN 366      94.191  71.231  75.549  1.00  0.00           C
ATOM   7035 0C21 POPEN 366      95.301  70.481  75.659  1.00  0.00           C
ATOM   7037 1C21 POPEN 366      95.491  69.281  76.569  1.00  0.00           C
ATOM   7040 2C21 POPEN 366      96.370  68.201  75.919  1.00  0.00           C
ATOM   7043 3C21 POPEN 366      95.790  67.661  74.599  1.00  0.00           C
ATOM   7046 4C21 POPEN 366      96.561  66.461  74.039  1.00  0.00           C
ATOM   7049 5C21 POPEN 366      98.020  66.801  73.679  1.00  0.00           C
ATOM   7052 6C21 POPEN 366      98.800  65.611  73.139  1.00  0.00           C
ATOM   7055 7C21 POPEN 366     100.260  65.971  72.859  1.00  0.00           C
ATOM   7058 8C21 POPEN 366     101.130  64.791  72.429  1.00  0.00           C
ATOM   7062  C33 POPEN 366      87.140  72.231  67.439  1.00  0.00           C
ATOM   7065  C34 POPEN 366      87.000  70.731  67.749  1.00  0.00           C
ATOM   7068  C35 POPEN 366      85.551  70.221  67.809  1.00  0.00           C
ATOM   7071  C36 POPEN 366      84.680  70.891  68.879  1.00  0.00           C
ATOM   7074  C37 POPEN 366      83.381  70.141  69.199  1.00  0.00           C
ATOM   7077  C38 POPEN 366      82.570  70.841  70.298  1.00  0.00           C
ATOM   7080  C39 POPEN 366      81.400  70.011  70.839  1.00  0.00           C
ATOM   7083 0C31 POPEN 366      81.810  68.851  71.759  1.00  0.00           C
ATOM   7086 1C31 POPEN 366      80.770  68.621  72.859  1.00  0.00           C
ATOM   7089 2C31 POPEN 366      80.941  67.291  73.599  1.00  0.00           C
ATOM   7092 3C31 POPEN 366      80.080  67.231  74.879  1.00  0.00           C
ATOM   7095 4C31 POPEN 366      79.941  65.801  75.429  1.00  0.00           C
ATOM   7098 5C31 POPEN 366      79.320  65.751  76.829  1.00  0.00           C
ATOM   7101 6C31 POPEN 366      78.980  64.331  77.269  1.00  0.00           C
ATOM   7105  NH3 POPEO 367     125.811   8.122 102.548  1.00  0.00           N
ATOM   7109  C12 POPEO 367     126.701   6.911 102.719  1.00  0.00           C
ATOM   7112  C11 POPEO 367     126.330   5.768 101.759  1.00  0.00           C
ATOM   7115  P   POPEO 367     126.311   3.188 101.529  1.00  0.00           P
ATOM   7116  O13 POPEO 367     127.611   2.558 101.218  1.00  0.00           O
ATOM   7117  O14 POPEO 367     125.430   2.298 102.309  1.00  0.00           O
ATOM   7118  O11 POPEO 367     125.620   3.719 100.208  1.00  0.00           O
ATOM   7119  O12 POPEO 367     126.580   4.508 102.369  1.00  0.00           O
ATOM   7120  C1  POPEO 367     124.771   3.029  99.288  1.00  0.00           C
ATOM   7123  C2  POPEO 367     125.301   3.159  97.828  1.00  0.00           C
ATOM   7125  O21 POPEO 367     124.270   2.768  96.889  1.00  0.00           O
ATOM   7126  C21 POPEO 367     124.650   2.659  95.608  1.00  0.00           C
ATOM   7127  O22 POPEO 367     124.732   1.608  95.009  1.00  0.00           O
ATOM   7128  C22 POPEO 367     124.830   4.059  94.989  1.00  0.00           C
ATOM   7131  C3  POPEO 367     126.610   2.339  97.618  1.00  0.00           C
ATOM   7134  O31 POPEO 367     127.400   2.819  96.508  1.00  0.00           O
ATOM   7135  C31 POPEO 367     128.701   2.549  96.659  1.00  0.00           C
ATOM   7136  O32 POPEO 367     129.201   2.059  97.639  1.00  0.00           O
ATOM   7137  C32 POPEO 367     129.441   2.998  95.409  1.00  0.00           C
ATOM   7140  C23 POPEO 367     124.561   4.079  93.469  1.00  0.00           C
ATOM   7143  C24 POPEO 367     125.841   3.999  92.608  1.00  0.00           C
ATOM   7146  C25 POPEO 367     125.570   3.389  91.228  1.00  0.00           C
ATOM   7149  C26 POPEO 367     126.600   3.758  90.149  1.00  0.00           C
ATOM   7152  C27 POPEO 367     126.590   2.759  88.978  1.00  0.00           C
ATOM   7155  C28 POPEO 367     127.410   3.229  87.758  1.00  0.00           C
ATOM   7158  C29 POPEO 367     127.570   2.129  86.728  1.00  0.00           C
ATOM   7160 0C21 POPEO 367     127.310   2.189  85.409  1.00  0.00           C
ATOM   7162 1C21 POPEO 367     126.820   3.389  84.648  1.00  0.00           C
ATOM   7165 2C21 POPEO 367     126.790   3.179  83.118  1.00  0.00           C
ATOM   7168 3C21 POPEO 367     128.171   2.879  82.519  1.00  0.00           C
ATOM   7171 4C21 POPEO 367     128.210   2.829  80.989  1.00  0.00           C
ATOM   7174 5C21 POPEO 367     129.640   2.549  80.488  1.00  0.00           C
ATOM   7177 6C21 POPEO 367     129.781   2.449  78.969  1.00  0.00           C
ATOM   7180 7C21 POPEO 367     131.241   2.169  78.569  1.00  0.00           C
ATOM   7183 8C21 POPEO 367     131.421   1.909  77.079  1.00  0.00           C
ATOM   7187  C33 POPEO 367     130.861   2.388  95.339  1.00  0.00           C
ATOM   7190  C34 POPEO 367     131.852   3.328  94.638  1.00  0.00           C
ATOM   7193  C35 POPEO 367     131.441   3.708  93.219  1.00  0.00           C
ATOM   7196  C36 POPEO 367     131.571   2.578  92.199  1.00  0.00           C
ATOM   7199  C37 POPEO 367     131.490   3.118  90.769  1.00  0.00           C
ATOM   7202  C38 POPEO 367     132.031   2.129  89.739  1.00  0.00           C
ATOM   7205  C39 POPEO 367     132.520   2.778  88.449  1.00  0.00           C
ATOM   7208 0C31 POPEO 367     131.382   3.369  87.618  1.00  0.00           C
ATOM   7211 1C31 POPEO 367     131.891   3.968  86.298  1.00  0.00           C
ATOM   7214 2C31 POPEO 367     130.750   4.508  85.439  1.00  0.00           C
ATOM   7217 3C31 POPEO 367     131.180   4.909  84.019  1.00  0.00           C
ATOM   7220 4C31 POPEO 367     132.322   5.939  83.969  1.00  0.00           C
ATOM   7223 5C31 POPEO 367     132.541   6.472  82.548  1.00  0.00           C
ATOM   7226 6C31 POPEO 367     133.840   7.261  82.379  1.00  0.00           C
ATOM   7230  NH3 POPEP 368       6.550  44.001  63.989  1.00  0.00           N
ATOM   7234  C12 POPEP 368       6.650  44.971  62.849  1.00  0.00           C
ATOM   7237  C11 POPEP 368       5.490  44.751  61.869  1.00  0.00           C
ATOM   7240  P   POPEP 368       4.420  46.981  60.978  1.00  0.00           P
ATOM   7241  O13 POPEP 368       4.790  48.031  59.999  1.00  0.00           O
ATOM   7242  O14 POPEP 368       3.047  46.461  60.929  1.00  0.00           O
ATOM   7243  O11 POPEP 368       4.720  47.531  62.429  1.00  0.00           O
ATOM   7244  O12 POPEP 368       5.450  45.791  60.899  1.00  0.00           O
ATOM   7245  C1  POPEP 368       3.767  47.411  63.479  1.00  0.00           C
ATOM   7248  C2  POPEP 368       4.360  48.061  64.758  1.00  0.00           C
ATOM   7250  O21 POPEP 368       3.497  47.881  65.899  1.00  0.00           O
ATOM   7251  C21 POPEP 368       3.557  46.711  66.499  1.00  0.00           C
ATOM   7252  O22 POPEP 368       4.050  45.691  66.049  1.00  0.00           O
ATOM   7253  C22 POPEP 368       2.947  46.831  67.909  1.00  0.00           C
ATOM   7256  C3  POPEP 368       4.610  49.581  64.519  1.00  0.00           C
ATOM   7259  O31 POPEP 368       5.800  50.061  65.179  1.00  0.00           O
ATOM   7260  C31 POPEP 368       5.630  50.351  66.469  1.00  0.00           C
ATOM   7261  O32 POPEP 368       4.590  50.241  67.089  1.00  0.00           O
ATOM   7262  C32 POPEP 368       6.960  50.771  67.109  1.00  0.00           C
ATOM   7265  C23 POPEP 368       3.990  47.091  69.028  1.00  0.00           C
ATOM   7268  C24 POPEP 368       4.490  45.821  69.739  1.00  0.00           C
ATOM   7271  C25 POPEP 368       3.897  45.621  71.139  1.00  0.00           C
ATOM   7274  C26 POPEP 368       4.490  46.581  72.188  1.00  0.00           C
ATOM   7277  C27 POPEP 368       3.777  46.481  73.549  1.00  0.00           C
ATOM   7280  C28 POPEP 368       4.350  47.461  74.589  1.00  0.00           C
ATOM   7283  C29 POPEP 368       4.040  48.901  74.279  1.00  0.00           C
ATOM   7285 0C21 POPEP 368       3.857  49.881  75.188  1.00  0.00           C
ATOM   7287 1C21 POPEP 368       3.937  49.711  76.679  1.00  0.00           C
ATOM   7290 2C21 POPEP 368       5.370  49.711  77.229  1.00  0.00           C
ATOM   7293 3C21 POPEP 368       5.410  49.211  78.678  1.00  0.00           C
ATOM   7296 4C21 POPEP 368       6.780  49.321  79.358  1.00  0.00           C
ATOM   7299 5C21 POPEP 368       6.730  48.721  80.779  1.00  0.00           C
ATOM   7302 6C21 POPEP 368       7.970  48.991  81.639  1.00  0.00           C
ATOM   7305 7C21 POPEP 368       8.110  50.451  82.068  1.00  0.00           C
ATOM   7308 8C21 POPEP 368       9.270  50.701  83.038  1.00  0.00           C
ATOM   7312  C33 POPEP 368       6.900  50.671  68.648  1.00  0.00           C
ATOM   7315  C34 POPEP 368       8.260  50.691  69.358  1.00  0.00           C
ATOM   7318  C35 POPEP 368       8.170  50.151  70.789  1.00  0.00           C
ATOM   7321  C36 POPEP 368       7.530  51.101  71.819  1.00  0.00           C
ATOM   7324  C37 POPEP 368       7.460  50.441  73.198  1.00  0.00           C
ATOM   7327  C38 POPEP 368       7.190  51.391  74.369  1.00  0.00           C
ATOM   7330  C39 POPEP 368       8.320  52.411  74.589  1.00  0.00           C
ATOM   7333 0C31 POPEP 368       8.180  53.201  75.899  1.00  0.00           C
ATOM   7336 1C31 POPEP 368       8.830  52.501  77.089  1.00  0.00           C
ATOM   7339 2C31 POPEP 368       8.590  53.261  78.398  1.00  0.00           C
ATOM   7342 3C31 POPEP 368       9.510  52.811  79.539  1.00  0.00           C
ATOM   7345 4C31 POPEP 368      10.940  53.361  79.409  1.00  0.00           C
ATOM   7348 5C31 POPEP 368      11.840  52.941  80.569  1.00  0.00           C
ATOM   7351 6C31 POPEP 368      13.230  53.581  80.509  1.00  0.00           C
ATOM   7355  NH3 POPEQ 369     158.441  11.571 104.519  1.00  0.00           N
ATOM   7359  C12 POPEQ 369     157.710  10.921 105.659  1.00  0.00           C
ATOM   7362  C11 POPEQ 369     157.962  11.651 106.998  1.00  0.00           C
ATOM   7365  P   POPEQ 369     157.171  14.131 106.609  1.00  0.00           P
ATOM   7366  O13 POPEQ 369     157.561  15.101 107.649  1.00  0.00           O
ATOM   7367  O14 POPEQ 369     158.020  14.021 105.398  1.00  0.00           O
ATOM   7368  O11 POPEQ 369     155.671  14.411 106.209  1.00  0.00           O
ATOM   7369  O12 POPEQ 369     157.010  12.691 107.219  1.00  0.00           O
ATOM   7370  C1  POPEQ 369     155.280  14.931 104.939  1.00  0.00           C
ATOM   7373  C2  POPEQ 369     155.171  13.781 103.909  1.00  0.00           C
ATOM   7375  O21 POPEQ 369     155.161  14.351 102.579  1.00  0.00           O
ATOM   7376  C21 POPEQ 369     156.001  13.801 101.749  1.00  0.00           C
ATOM   7377  O22 POPEQ 369     156.790  12.911 102.029  1.00  0.00           O
ATOM   7378  C22 POPEQ 369     156.021  14.601 100.429  1.00  0.00           C
ATOM   7381  C3  POPEQ 369     153.911  12.911 104.118  1.00  0.00           C
ATOM   7384  O31 POPEQ 369     152.760  13.701 103.818  1.00  0.00           O
ATOM   7385  C31 POPEQ 369     151.620  13.281 104.339  1.00  0.00           C
ATOM   7386  O32 POPEQ 369     151.490  12.291 105.048  1.00  0.00           O
ATOM   7387  C32 POPEQ 369     150.501  14.191 103.858  1.00  0.00           C
ATOM   7390  C23 POPEQ 369     155.330  13.941  99.218  1.00  0.00           C
ATOM   7393  C24 POPEQ 369     155.850  14.511  97.879  1.00  0.00           C
ATOM   7396  C25 POPEQ 369     155.520  16.001  97.688  1.00  0.00           C
ATOM   7399  C26 POPEQ 369     156.130  16.621  96.419  1.00  0.00           C
ATOM   7402  C27 POPEQ 369     156.001  18.161  96.429  1.00  0.00           C
ATOM   7405  C28 POPEQ 369     156.061  18.801  95.019  1.00  0.00           C
ATOM   7408  C29 POPEQ 369     154.740  18.721  94.288  1.00  0.00           C
ATOM   7410 0C21 POPEQ 369     154.510  18.241  93.049  1.00  0.00           C
ATOM   7412 1C21 POPEQ 369     155.511  17.631  92.099  1.00  0.00           C
ATOM   7415 2C21 POPEQ 369     155.090  16.211  91.648  1.00  0.00           C
ATOM   7418 3C21 POPEQ 369     154.040  16.151  90.529  1.00  0.00           C
ATOM   7421 4C21 POPEQ 369     153.602  14.711  90.258  1.00  0.00           C
ATOM   7424 5C21 POPEQ 369     152.551  14.571  89.148  1.00  0.00           C
ATOM   7427 6C21 POPEQ 369     153.171  14.541  87.749  1.00  0.00           C
ATOM   7430 7C21 POPEQ 369     152.140  14.511  86.609  1.00  0.00           C
ATOM   7433 8C21 POPEQ 369     151.151  13.341  86.669  1.00  0.00           C
ATOM   7437  C33 POPEQ 369     150.111  13.881 102.398  1.00  0.00           C
ATOM   7440  C34 POPEQ 369     149.421  12.521 102.229  1.00  0.00           C
ATOM   7443  C35 POPEQ 369     149.370  12.041 100.769  1.00  0.00           C
ATOM   7446  C36 POPEQ 369     148.031  12.311 100.079  1.00  0.00           C
ATOM   7449  C37 POPEQ 369     148.070  12.041  98.578  1.00  0.00           C
ATOM   7452  C38 POPEQ 369     146.751  12.401  97.879  1.00  0.00           C
ATOM   7455  C39 POPEQ 369     146.770  12.021  96.399  1.00  0.00           C
ATOM   7458 0C31 POPEQ 369     145.560  12.501  95.579  1.00  0.00           C
ATOM   7461 1C31 POPEQ 369     145.750  12.111  94.098  1.00  0.00           C
ATOM   7464 2C31 POPEQ 369     144.671  12.621  93.139  1.00  0.00           C
ATOM   7467 3C31 POPEQ 369     143.300  11.931  93.289  1.00  0.00           C
ATOM   7470 4C31 POPEQ 369     143.311  10.501  92.739  1.00  0.00           C
ATOM   7473 5C31 POPEQ 369     141.900   9.931  92.519  1.00  0.00           C
ATOM   7476 6C31 POPEQ 369     141.911   8.561  91.849  1.00  0.00           C
ATOM   7480  NH3 POPER 370      60.050  65.891  63.249  1.00  0.00           N
ATOM   7484  C12 POPER 370      59.460  64.511  63.339  1.00  0.00           C
ATOM   7487  C11 POPER 370      58.551  64.251  62.139  1.00  0.00           C
ATOM   7490  P   POPER 370      56.150  63.351  61.929  1.00  0.00           P
ATOM   7491  O13 POPER 370      55.370  62.091  62.019  1.00  0.00           O
ATOM   7492  O14 POPER 370      56.121  64.101  60.649  1.00  0.00           O
ATOM   7493  O11 POPER 370      55.601  64.341  63.028  1.00  0.00           O
ATOM   7494  O12 POPER 370      57.650  63.161  62.429  1.00  0.00           O
ATOM   7495  C1  POPER 370      55.730  63.961  64.409  1.00  0.00           C
ATOM   7498  C2  POPER 370      55.280  65.111  65.359  1.00  0.00           C
ATOM   7500  O21 POPER 370      53.980  65.621  65.059  1.00  0.00           O
ATOM   7501  C21 POPER 370      53.080  64.781  64.579  1.00  0.00           C
ATOM   7502  O22 POPER 370      52.560  64.901  63.469  1.00  0.00           O
ATOM   7503  C22 POPER 370      52.640  63.731  65.619  1.00  0.00           C
ATOM   7506  C3  POPER 370      56.271  66.311  65.298  1.00  0.00           C
ATOM   7509  O31 POPER 370      57.630  65.901  65.468  1.00  0.00           O
ATOM   7510  C31 POPER 370      58.451  66.251  66.458  1.00  0.00           C
ATOM   7511  O32 POPER 370      59.670  66.241  66.349  1.00  0.00           O
ATOM   7512  C32 POPER 370      57.740  66.521  67.789  1.00  0.00           C
ATOM   7515  C23 POPER 370      51.830  64.301  66.819  1.00  0.00           C
ATOM   7518  C24 POPER 370      52.700  64.751  68.009  1.00  0.00           C
ATOM   7521  C25 POPER 370      51.840  65.271  69.179  1.00  0.00           C
ATOM   7524  C26 POPER 370      52.640  65.861  70.348  1.00  0.00           C
ATOM   7527  C27 POPER 370      53.640  64.871  70.958  1.00  0.00           C
ATOM   7530  C28 POPER 370      54.150  65.301  72.349  1.00  0.00           C
ATOM   7533  C29 POPER 370      53.171  64.991  73.458  1.00  0.00           C
ATOM   7535 0C21 POPER 370      53.500  64.861  74.758  1.00  0.00           C
ATOM   7537 1C21 POPER 370      54.871  65.091  75.328  1.00  0.00           C
ATOM   7540 2C21 POPER 370      54.871  66.061  76.528  1.00  0.00           C
ATOM   7543 3C21 POPER 370      56.220  66.761  76.699  1.00  0.00           C
ATOM   7546 4C21 POPER 370      56.430  67.421  78.069  1.00  0.00           C
ATOM   7549 5C21 POPER 370      56.540  66.391  79.199  1.00  0.00           C
ATOM   7552 6C21 POPER 370      57.031  66.961  80.529  1.00  0.00           C
ATOM   7555 7C21 POPER 370      56.960  65.901  81.639  1.00  0.00           C
ATOM   7558 8C21 POPER 370      57.660  66.311  82.939  1.00  0.00           C
ATOM   7562  C33 POPER 370      58.281  65.621  68.919  1.00  0.00           C
ATOM   7565  C34 POPER 370      57.890  66.221  70.278  1.00  0.00           C
ATOM   7568  C35 POPER 370      57.570  65.171  71.349  1.00  0.00           C
ATOM   7571  C36 POPER 370      58.790  64.491  71.959  1.00  0.00           C
ATOM   7574  C37 POPER 370      58.381  63.501  73.049  1.00  0.00           C
ATOM   7577  C38 POPER 370      59.440  63.341  74.148  1.00  0.00           C
ATOM   7580  C39 POPER 370      58.880  62.571  75.359  1.00  0.00           C
ATOM   7583 0C31 POPER 370      59.801  62.681  76.578  1.00  0.00           C
ATOM   7586 1C31 POPER 370      59.070  62.301  77.879  1.00  0.00           C
ATOM   7589 2C31 POPER 370      59.710  62.951  79.118  1.00  0.00           C
ATOM   7592 3C31 POPER 370      58.880  62.741  80.389  1.00  0.00           C
ATOM   7595 4C31 POPER 370      58.970  61.321  80.958  1.00  0.00           C
ATOM   7598 5C31 POPER 370      58.111  61.141  82.219  1.00  0.00           C
ATOM   7601 6C31 POPER 370      58.181  59.731  82.798  1.00  0.00           C
ATOM   7605  NH3 POPES 371      81.101  86.561  62.249  1.00  0.00           N
ATOM   7609  C12 POPES 371      80.320  85.291  62.478  1.00  0.00           C
ATOM   7612  C11 POPES 371      81.210  84.041  62.298  1.00  0.00           C
ATOM   7615  P   POPES 371      80.411  82.172  63.989  1.00  0.00           P
ATOM   7616  O13 POPES 371      79.210  81.311  64.039  1.00  0.00           O
ATOM   7617  O14 POPES 371      81.680  81.461  64.259  1.00  0.00           O
ATOM   7618  O11 POPES 371      80.230  83.431  64.919  1.00  0.00           O
ATOM   7619  O12 POPES 371      80.471  82.851  62.579  1.00  0.00           O
ATOM   7620  C1  POPES 371      81.340  83.931  65.659  1.00  0.00           C
ATOM   7623  C2  POPES 371      81.360  83.351  67.089  1.00  0.00           C
ATOM   7625  O21 POPES 371      80.290  83.971  67.809  1.00  0.00           O
ATOM   7626  C21 POPES 371      79.891  83.331  68.888  1.00  0.00           C
ATOM   7627  O22 POPES 371      80.201  82.201  69.218  1.00  0.00           O
ATOM   7628  C22 POPES 371      78.980  84.261  69.688  1.00  0.00           C
ATOM   7631  C3  POPES 371      82.751  83.641  67.728  1.00  0.00           C
ATOM   7634  O31 POPES 371      83.010  82.911  68.929  1.00  0.00           O
ATOM   7635  C31 POPES 371      82.821  83.562  70.068  1.00  0.00           C
ATOM   7636  O32 POPES 371      82.260  84.641  70.188  1.00  0.00           O
ATOM   7637  C32 POPES 371      83.440  82.731  71.189  1.00  0.00           C
ATOM   7640  C23 POPES 371      78.961  83.891  71.189  1.00  0.00           C
ATOM   7643  C24 POPES 371      78.131  84.841  72.048  1.00  0.00           C
ATOM   7646  C25 POPES 371      77.540  84.171  73.289  1.00  0.00           C
ATOM   7649  C26 POPES 371      78.600  83.771  74.319  1.00  0.00           C
ATOM   7652  C27 POPES 371      77.980  83.061  75.519  1.00  0.00           C
ATOM   7655  C28 POPES 371      79.040  82.661  76.559  1.00  0.00           C
ATOM   7658  C29 POPES 371      78.970  81.201  76.919  1.00  0.00           C
ATOM   7660 0C21 POPES 371      79.260  80.651  78.099  1.00  0.00           C
ATOM   7662 1C21 POPES 371      79.731  81.371  79.339  1.00  0.00           C
ATOM   7665 2C21 POPES 371      78.610  81.441  80.389  1.00  0.00           C
ATOM   7668 3C21 POPES 371      79.150  81.411  81.829  1.00  0.00           C
ATOM   7671 4C21 POPES 371      78.030  81.141  82.848  1.00  0.00           C
ATOM   7674 5C21 POPES 371      78.551  80.341  84.059  1.00  0.00           C
ATOM   7677 6C21 POPES 371      77.430  80.011  85.059  1.00  0.00           C
ATOM   7680 7C21 POPES 371      77.970  79.651  86.449  1.00  0.00           C
ATOM   7683 8C21 POPES 371      76.930  79.831  87.559  1.00  0.00           C
ATOM   7687  C33 POPES 371      82.941  83.101  72.599  1.00  0.00           C
ATOM   7690  C34 POPES 371      82.382  81.891  73.349  1.00  0.00           C
ATOM   7693  C35 POPES 371      82.821  81.881  74.819  1.00  0.00           C
ATOM   7696  C36 POPES 371      82.480  80.571  75.529  1.00  0.00           C
ATOM   7699  C37 POPES 371      83.271  80.421  76.829  1.00  0.00           C
ATOM   7702  C38 POPES 371      82.951  79.091  77.529  1.00  0.00           C
ATOM   7705  C39 POPES 371      83.830  78.821  78.749  1.00  0.00           C
ATOM   7708 0C31 POPES 371      83.501  77.451  79.368  1.00  0.00           C
ATOM   7711 1C31 POPES 371      84.571  76.941  80.339  1.00  0.00           C
ATOM   7714 2C31 POPES 371      84.510  75.411  80.509  1.00  0.00           C
ATOM   7717 3C31 POPES 371      83.340  74.901  81.358  1.00  0.00           C
ATOM   7720 4C31 POPES 371      83.632  74.971  82.859  1.00  0.00           C
ATOM   7723 5C31 POPES 371      82.600  74.201  83.699  1.00  0.00           C
ATOM   7726 6C31 POPES 371      83.000  74.061  85.169  1.00  0.00           C
ATOM   7730  NH3 POPET 372     108.221  87.101  65.938  1.00  0.00           N
ATOM   7734  C12 POPET 372     109.351  86.691  65.038  1.00  0.00           C
ATOM   7737  C11 POPET 372     109.620  87.831  64.039  1.00  0.00           C
ATOM   7740  P   POPET 372     110.610  90.241  63.999  1.00  0.00           P
ATOM   7741  O13 POPET 372     109.970  90.541  62.699  1.00  0.00           O
ATOM   7742  O14 POPET 372     110.790  91.371  64.949  1.00  0.00           O
ATOM   7743  O11 POPET 372     111.980  89.491  63.788  1.00  0.00           O
ATOM   7744  O12 POPET 372     109.740  89.101  64.699  1.00  0.00           O
ATOM   7745  C1  POPET 372     113.020  89.541  64.778  1.00  0.00           C
ATOM   7748  C2  POPET 372     112.751  88.562  65.958  1.00  0.00           C
ATOM   7750  O21 POPET 372     113.150  89.141  67.219  1.00  0.00           O
ATOM   7751  C21 POPET 372     114.451  89.161  67.468  1.00  0.00           C
ATOM   7752  O22 POPET 372     115.340  89.021  66.648  1.00  0.00           O
ATOM   7753  C22 POPET 372     114.661  89.451  68.958  1.00  0.00           C
ATOM   7756  C3  POPET 372     113.290  87.111  65.728  1.00  0.00           C
ATOM   7759  O31 POPET 372     113.311  86.421  66.989  1.00  0.00           O
ATOM   7760  C31 POPET 372     112.520  85.401  67.199  1.00  0.00           C
ATOM   7761  O32 POPET 372     111.860  84.801  66.368  1.00  0.00           O
ATOM   7762  C32 POPET 372     112.480  85.141  68.709  1.00  0.00           C
ATOM   7765  C23 POPET 372     116.001  88.881  69.489  1.00  0.00           C
ATOM   7768  C24 POPET 372     116.490  89.531  70.789  1.00  0.00           C
ATOM   7771  C25 POPET 372     115.900  89.031  72.109  1.00  0.00           C
ATOM   7774  C26 POPET 372     116.571  89.751  73.298  1.00  0.00           C
ATOM   7777  C27 POPET 372     115.841  89.611  74.638  1.00  0.00           C
ATOM   7780  C28 POPET 372     116.440  90.561  75.698  1.00  0.00           C
ATOM   7783  C29 POPET 372     115.741  90.481  77.039  1.00  0.00           C
ATOM   7785 0C21 POPET 372     116.220  91.001  78.189  1.00  0.00           C
ATOM   7787 1C21 POPET 372     117.531  91.731  78.318  1.00  0.00           C
ATOM   7790 2C21 POPET 372     117.840  92.211  79.758  1.00  0.00           C
ATOM   7793 3C21 POPET 372     116.941  93.351  80.239  1.00  0.00           C
ATOM   7796 4C21 POPET 372     117.430  93.961  81.559  1.00  0.00           C
ATOM   7799 5C21 POPET 372     116.580  95.171  81.989  1.00  0.00           C
ATOM   7802 6C21 POPET 372     116.960  95.731  83.368  1.00  0.00           C
ATOM   7805 7C21 POPET 372     115.982  96.811  83.829  1.00  0.00           C
ATOM   7808 8C21 POPET 372     116.210  97.351  85.239  1.00  0.00           C
ATOM   7812  C33 POPET 372     113.890  85.161  69.319  1.00  0.00           C
ATOM   7815  C34 POPET 372     113.940  85.061  70.849  1.00  0.00           C
ATOM   7818  C35 POPET 372     115.411  85.131  71.288  1.00  0.00           C
ATOM   7821  C36 POPET 372     115.640  84.871  72.778  1.00  0.00           C
ATOM   7824  C37 POPET 372     117.140  84.891  73.099  1.00  0.00           C
ATOM   7827  C38 POPET 372     117.441  84.541  74.559  1.00  0.00           C
ATOM   7830  C39 POPET 372     117.611  85.782  75.439  1.00  0.00           C
ATOM   7833 0C31 POPET 372     118.951  86.501  75.219  1.00  0.00           C
ATOM   7836 1C31 POPET 372     119.180  87.541  76.309  1.00  0.00           C
ATOM   7839 2C31 POPET 372     120.601  88.101  76.349  1.00  0.00           C
ATOM   7842 3C31 POPET 372     120.780  89.071  77.529  1.00  0.00           C
ATOM   7845 4C31 POPET 372     120.750  88.391  78.899  1.00  0.00           C
ATOM   7848 5C31 POPET 372     121.530  89.201  79.939  1.00  0.00           C
ATOM   7851 6C31 POPET 372     121.571  88.551  81.318  1.00  0.00           C
ATOM   7855  NH3 POPEU 373      70.530 129.691 103.419  1.00  0.00           N
ATOM   7859  C12 POPEU 373      70.771 128.211 103.589  1.00  0.00           C
ATOM   7862  C11 POPEU 373      71.510 127.831 104.879  1.00  0.00           C
ATOM   7865  P   POPEU 373      72.711 125.631 105.818  1.00  0.00           P
ATOM   7866  O13 POPEU 373      72.960 126.381 107.068  1.00  0.00           O
ATOM   7867  O14 POPEU 373      72.140 124.291 105.958  1.00  0.00           O
ATOM   7868  O11 POPEU 373      74.090 125.441 105.059  1.00  0.00           O
ATOM   7869  O12 POPEU 373      71.841 126.451 104.809  1.00  0.00           O
ATOM   7870  C1  POPEU 373      74.871 126.561 104.648  1.00  0.00           C
ATOM   7873  C2  POPEU 373      75.031 126.621 103.108  1.00  0.00           C
ATOM   7875  O21 POPEU 373      74.790 127.971 102.708  1.00  0.00           O
ATOM   7876  C21 POPEU 373      75.132 128.361 101.458  1.00  0.00           C
ATOM   7877  O22 POPEU 373      74.441 129.081 100.769  1.00  0.00           O
ATOM   7878  C22 POPEU 373      76.500 127.831 101.049  1.00  0.00           C
ATOM   7881  C3  POPEU 373      74.050 125.651 102.359  1.00  0.00           C
ATOM   7884  O31 POPEU 373      74.021 125.921 100.949  1.00  0.00           O
ATOM   7885  C31 POPEU 373      72.921 125.471 100.339  1.00  0.00           C
ATOM   7886  O32 POPEU 373      72.201 124.601 100.779  1.00  0.00           O
ATOM   7887  C32 POPEU 373      72.671 126.241  99.059  1.00  0.00           C
ATOM   7890  C23 POPEU 373      76.930 128.471  99.719  1.00  0.00           C
ATOM   7893  C24 POPEU 373      78.250 127.881  99.238  1.00  0.00           C
ATOM   7896  C25 POPEU 373      78.530 128.261  97.789  1.00  0.00           C
ATOM   7899  C26 POPEU 373      80.031 128.231  97.489  1.00  0.00           C
ATOM   7902  C27 POPEU 373      80.360 128.861  96.139  1.00  0.00           C
ATOM   7905  C28 POPEU 373      81.870 129.021  95.888  1.00  0.00           C
ATOM   7908  C29 POPEU 373      82.500 130.011  96.839  1.00  0.00           C
ATOM   7910 0C21 POPEU 373      83.300 131.032  96.508  1.00  0.00           C
ATOM   7912 1C21 POPEU 373      83.771 131.381  95.129  1.00  0.00           C
ATOM   7915 2C21 POPEU 373      82.930 132.541  94.539  1.00  0.00           C
ATOM   7918 3C21 POPEU 373      82.040 132.161  93.359  1.00  0.00           C
ATOM   7921 4C21 POPEU 373      81.530 133.431  92.669  1.00  0.00           C
ATOM   7924 5C21 POPEU 373      80.891 133.151  91.318  1.00  0.00           C
ATOM   7927 6C21 POPEU 373      80.640 134.441  90.529  1.00  0.00           C
ATOM   7930 7C21 POPEU 373      80.460 134.141  89.048  1.00  0.00           C
ATOM   7933 8C21 POPEU 373      80.400 135.381  88.169  1.00  0.00           C
ATOM   7937  C33 POPEU 373      72.811 125.341  97.819  1.00  0.00           C
ATOM   7940  C34 POPEU 373      71.921 125.771  96.639  1.00  0.00           C
ATOM   7943  C35 POPEU 373      72.671 126.481  95.509  1.00  0.00           C
ATOM   7946  C36 POPEU 373      73.191 127.881  95.839  1.00  0.00           C
ATOM   7949  C37 POPEU 373      73.441 128.691  94.568  1.00  0.00           C
ATOM   7952  C38 POPEU 373      74.280 129.941  94.799  1.00  0.00           C
ATOM   7955  C39 POPEU 373      74.390 130.821  93.538  1.00  0.00           C
ATOM   7958 0C31 POPEU 373      75.211 130.201  92.398  1.00  0.00           C
ATOM   7961 1C31 POPEU 373      76.531 130.931  92.109  1.00  0.00           C
ATOM   7964 2C31 POPEU 373      77.650 130.641  93.128  1.00  0.00           C
ATOM   7967 3C31 POPEU 373      77.632 131.481  94.409  1.00  0.00           C
ATOM   7970 4C31 POPEU 373      77.720 132.991  94.139  1.00  0.00           C
ATOM   7973 5C31 POPEU 373      78.191 133.771  95.359  1.00  0.00           C
ATOM   7976 6C31 POPEU 373      78.330 135.261  95.079  1.00  0.00           C
ATOM   7980  NH3 POPEV 374      52.850  97.661  60.978  1.00  0.00           N
ATOM   7984  C12 POPEV 374      52.590  99.141  60.859  1.00  0.00           C
ATOM   7987  C11 POPEV 374      53.850  99.991  61.089  1.00  0.00           C
ATOM   7990  P   POPEV 374      53.500 102.641  61.469  1.00  0.00           P
ATOM   7991  O13 POPEV 374      54.860 103.151  61.778  1.00  0.00           O
ATOM   7992  O14 POPEV 374      52.620 103.541  60.689  1.00  0.00           O
ATOM   7993  O11 POPEV 374      52.750 102.211  62.809  1.00  0.00           O
ATOM   7994  O12 POPEV 374      53.640 101.321  60.619  1.00  0.00           O
ATOM   7995  C1  POPEV 374      53.481 102.021  64.028  1.00  0.00           C
ATOM   7998  C2  POPEV 374      52.590 101.891  65.309  1.00  0.00           C
ATOM   8000  O21 POPEV 374      53.481 101.541  66.388  1.00  0.00           O
ATOM   8001  C21 POPEV 374      53.300 102.141  67.559  1.00  0.00           C
ATOM   8002  O22 POPEV 374      52.451 102.971  67.809  1.00  0.00           O
ATOM   8003  C22 POPEV 374      54.380 101.621  68.528  1.00  0.00           C
ATOM   8006  C3  POPEV 374      51.480 100.801  65.179  1.00  0.00           C
ATOM   8009  O31 POPEV 374      50.750 100.551  66.409  1.00  0.00           O
ATOM   8010  C31 POPEV 374      49.900 101.501  66.759  1.00  0.00           C
ATOM   8011  O32 POPEV 374      49.670 102.521  66.129  1.00  0.00           O
ATOM   8012  C32 POPEV 374      49.210 101.131  68.069  1.00  0.00           C
ATOM   8015  C23 POPEV 374      54.060 101.891  70.019  1.00  0.00           C
ATOM   8018  C24 POPEV 374      55.130 101.371  70.999  1.00  0.00           C
ATOM   8021  C25 POPEV 374      54.500 101.131  72.389  1.00  0.00           C
ATOM   8024  C26 POPEV 374      55.450 101.202  73.589  1.00  0.00           C
ATOM   8027  C27 POPEV 374      54.660 100.951  74.889  1.00  0.00           C
ATOM   8030  C28 POPEV 374      55.490 100.931  76.179  1.00  0.00           C
ATOM   8033  C29 POPEV 374      56.121 102.261  76.508  1.00  0.00           C
ATOM   8035 0C21 POPEV 374      55.611 103.231  77.289  1.00  0.00           C
ATOM   8037 1C21 POPEV 374      54.280 103.231  78.009  1.00  0.00           C
ATOM   8040 2C21 POPEV 374      54.390 103.721  79.469  1.00  0.00           C
ATOM   8043 3C21 POPEV 374      53.010 103.891  80.129  1.00  0.00           C
ATOM   8046 4C21 POPEV 374      53.030 104.812  81.368  1.00  0.00           C
ATOM   8049 5C21 POPEV 374      53.730 104.221  82.599  1.00  0.00           C
ATOM   8052 6C21 POPEV 374      52.810 103.431  83.538  1.00  0.00           C
ATOM   8055 7C21 POPEV 374      53.370 103.381  84.968  1.00  0.00           C
ATOM   8058 8C21 POPEV 374      52.500 102.592  85.949  1.00  0.00           C
ATOM   8062  C33 POPEV 374      48.701 102.391  68.798  1.00  0.00           C
ATOM   8065  C34 POPEV 374      48.210 102.081  70.219  1.00  0.00           C
ATOM   8068  C35 POPEV 374      49.340 101.761  71.199  1.00  0.00           C
ATOM   8071  C36 POPEV 374      49.351 100.301  71.659  1.00  0.00           C
ATOM   8074  C37 POPEV 374      50.730  99.871  72.169  1.00  0.00           C
ATOM   8077  C38 POPEV 374      50.720  98.531  72.898  1.00  0.00           C
ATOM   8080  C39 POPEV 374      50.450  98.711  74.399  1.00  0.00           C
ATOM   8083 0C31 POPEV 374      50.590  97.401  75.169  1.00  0.00           C
ATOM   8086 1C31 POPEV 374      50.681  97.611  76.679  1.00  0.00           C
ATOM   8089 2C31 POPEV 374      50.811  96.291  77.439  1.00  0.00           C
ATOM   8092 3C31 POPEV 374      51.380  96.461  78.849  1.00  0.00           C
ATOM   8095 4C31 POPEV 374      51.660  95.101  79.498  1.00  0.00           C
ATOM   8098 5C31 POPEV 374      52.420  95.201  80.818  1.00  0.00           C
ATOM   8101 6C31 POPEV 374      52.870  93.842  81.349  1.00  0.00           C
ATOM   8105  NH3 POPEW 375     165.201 142.061  64.638  1.00  0.00           N
ATOM   8109  C12 POPEW 375     163.741 141.691  64.659  1.00  0.00           C
ATOM   8112  C11 POPEW 375     163.062 142.011  63.319  1.00  0.00           C
ATOM   8115  P   POPEW 375     160.891 141.001  62.279  1.00  0.00           P
ATOM   8116  O13 POPEW 375     159.430 141.071  62.478  1.00  0.00           O
ATOM   8117  O14 POPEW 375     161.451 141.481  60.999  1.00  0.00           O
ATOM   8118  O11 POPEW 375     161.352 139.502  62.529  1.00  0.00           O
ATOM   8119  O12 POPEW 375     161.671 141.761  63.419  1.00  0.00           O
ATOM   8120  C1  POPEW 375     160.540 138.521  63.199  1.00  0.00           C
ATOM   8123  C2  POPEW 375     160.840 138.421  64.729  1.00  0.00           C
ATOM   8125  O21 POPEW 375     160.370 137.211  65.379  1.00  0.00           O
ATOM   8126  C21 POPEW 375     159.261 136.551  65.068  1.00  0.00           C
ATOM   8127  O22 POPEW 375     158.421 136.851  64.249  1.00  0.00           O
ATOM   8128  C22 POPEW 375     159.261 135.231  65.879  1.00  0.00           C
ATOM   8131  C3  POPEW 375     160.360 139.681  65.509  1.00  0.00           C
ATOM   8134  O31 POPEW 375     160.401 139.481  66.939  1.00  0.00           O
ATOM   8135  C31 POPEW 375     161.540 139.791  67.529  1.00  0.00           C
ATOM   8136  O32 POPEW 375     162.460 140.431  67.039  1.00  0.00           O
ATOM   8137  C32 POPEW 375     161.590 139.172  68.919  1.00  0.00           C
ATOM   8140  C23 POPEW 375     158.511 135.251  67.239  1.00  0.00           C
ATOM   8143  C24 POPEW 375     158.951 134.151  68.228  1.00  0.00           C
ATOM   8146  C25 POPEW 375     158.201 132.811  68.089  1.00  0.00           C
ATOM   8149  C26 POPEW 375     156.911 132.701  68.919  1.00  0.00           C
ATOM   8152  C27 POPEW 375     157.180 132.471  70.418  1.00  0.00           C
ATOM   8155  C28 POPEW 375     155.900 132.111  71.209  1.00  0.00           C
ATOM   8158  C29 POPEW 375     156.201 131.631  72.608  1.00  0.00           C
ATOM   8160 0C21 POPEW 375     155.930 130.411  73.099  1.00  0.00           C
ATOM   8162 1C21 POPEW 375     155.271 129.321  72.289  1.00  0.00           C
ATOM   8165 2C21 POPEW 375     154.921 128.051  73.069  1.00  0.00           C
ATOM   8168 3C21 POPEW 375     154.242 127.051  72.129  1.00  0.00           C
ATOM   8171 4C21 POPEW 375     153.840 125.731  72.789  1.00  0.00           C
ATOM   8174 5C21 POPEW 375     153.242 124.791  71.729  1.00  0.00           C
ATOM   8177 6C21 POPEW 375     152.602 123.531  72.299  1.00  0.00           C
ATOM   8180 7C21 POPEW 375     151.421 123.081  71.419  1.00  0.00           C
ATOM   8183 8C21 POPEW 375     150.970 121.661  71.738  1.00  0.00           C
ATOM   8187  C33 POPEW 375     161.382 137.651  68.829  1.00  0.00           C
ATOM   8190  C34 POPEW 375     161.951 136.891  70.038  1.00  0.00           C
ATOM   8193  C35 POPEW 375     161.320 137.301  71.379  1.00  0.00           C
ATOM   8196  C36 POPEW 375     161.931 136.481  72.519  1.00  0.00           C
ATOM   8199  C37 POPEW 375     161.382 136.881  73.899  1.00  0.00           C
ATOM   8202  C38 POPEW 375     162.060 136.131  75.038  1.00  0.00           C
ATOM   8205  C39 POPEW 375     163.470 136.672  75.339  1.00  0.00           C
ATOM   8208 0C31 POPEW 375     164.322 135.671  76.129  1.00  0.00           C
ATOM   8211 1C31 POPEW 375     165.714 136.211  76.449  1.00  0.00           C
ATOM   8214 2C31 POPEW 375     166.654 135.161  77.048  1.00  0.00           C
ATOM   8217 3C31 POPEW 375     165.993 134.371  78.189  1.00  0.00           C
ATOM   8220 4C31 POPEW 375     167.003 133.491  78.929  1.00  0.00           C
ATOM   8223 5C31 POPEW 375     166.313 132.541  79.909  1.00  0.00           C
ATOM   8226 6C31 POPEW 375     167.325 131.651  80.618  1.00  0.00           C
ATOM   8230  NH3 POPEX 376      26.540  67.081 101.209  1.00  0.00           N
ATOM   8234  C12 POPEX 376      26.780  65.781 101.949  1.00  0.00           C
ATOM   8237  C11 POPEX 376      25.670  64.741 101.839  1.00  0.00           C
ATOM   8240  P   POPEX 376      25.400  62.231 102.468  1.00  0.00           P
ATOM   8241  O13 POPEX 376      26.100  61.191 103.248  1.00  0.00           O
ATOM   8242  O14 POPEX 376      23.960  62.401 102.708  1.00  0.00           O
ATOM   8243  O11 POPEX 376      25.710  61.891 100.958  1.00  0.00           O
ATOM   8244  O12 POPEX 376      26.110  63.621 102.618  1.00  0.00           O
ATOM   8245  C1  POPEX 376      24.670  61.621 100.029  1.00  0.00           C
ATOM   8248  C2  POPEX 376      25.270  60.921  98.779  1.00  0.00           C
ATOM   8250  O21 POPEX 376      24.530  61.171  97.579  1.00  0.00           O
ATOM   8251  C21 POPEX 376      23.260  60.811  97.529  1.00  0.00           C
ATOM   8252  O22 POPEX 376      22.620  60.271  98.409  1.00  0.00           O
ATOM   8253  C22 POPEX 376      22.700  61.231  96.169  1.00  0.00           C
ATOM   8256  C3  POPEX 376      25.530  59.421  99.039  1.00  0.00           C
ATOM   8259  O31 POPEX 376      26.820  59.001  98.549  1.00  0.00           O
ATOM   8260  C31 POPEX 376      26.820  58.461  97.328  1.00  0.00           C
ATOM   8261  O32 POPEX 376      25.910  58.521  96.508  1.00  0.00           O
ATOM   8262  C32 POPEX 376      28.090  57.621  97.188  1.00  0.00           C
ATOM   8265  C23 POPEX 376      22.950  60.181  95.048  1.00  0.00           C
ATOM   8268  C24 POPEX 376      22.340  60.601  93.699  1.00  0.00           C
ATOM   8271  C25 POPEX 376      22.980  61.851  93.079  1.00  0.00           C
ATOM   8274  C26 POPEX 376      22.340  62.291  91.749  1.00  0.00           C
ATOM   8277  C27 POPEX 376      23.070  63.521  91.199  1.00  0.00           C
ATOM   8280  C28 POPEX 376      22.400  64.191  89.978  1.00  0.00           C
ATOM   8283  C29 POPEX 376      23.240  65.381  89.568  1.00  0.00           C
ATOM   8285 0C21 POPEX 376      23.050  66.211  88.528  1.00  0.00           C
ATOM   8287 1C21 POPEX 376      21.950  66.201  87.519  1.00  0.00           C
ATOM   8290 2C21 POPEX 376      22.190  67.271  86.429  1.00  0.00           C
ATOM   8293 3C21 POPEX 376      23.400  66.991  85.509  1.00  0.00           C
ATOM   8296 4C21 POPEX 376      23.110  65.961  84.409  1.00  0.00           C
ATOM   8299 5C21 POPEX 376      24.350  65.571  83.589  1.00  0.00           C
ATOM   8302 6C21 POPEX 376      25.090  66.761  82.949  1.00  0.00           C
ATOM   8305 7C21 POPEX 376      26.350  66.331  82.188  1.00  0.00           C
ATOM   8308 8C21 POPEX 376      27.220  67.511  81.769  1.00  0.00           C
ATOM   8312  C33 POPEX 376      28.550  57.441  95.728  1.00  0.00           C
ATOM   8315  C34 POPEX 376      27.910  56.261  94.999  1.00  0.00           C
ATOM   8318  C35 POPEX 376      28.120  56.361  93.479  1.00  0.00           C
ATOM   8321  C36 POPEX 376      29.590  56.451  93.059  1.00  0.00           C
ATOM   8324  C37 POPEX 376      29.800  56.371  91.539  1.00  0.00           C
ATOM   8327  C38 POPEX 376      29.320  55.041  90.958  1.00  0.00           C
ATOM   8330  C39 POPEX 376      29.920  54.711  89.589  1.00  0.00           C
ATOM   8333 0C31 POPEX 376      29.400  55.631  88.469  1.00  0.00           C
ATOM   8336 1C31 POPEX 376      29.660  55.021  87.089  1.00  0.00           C
ATOM   8339 2C31 POPEX 376      28.760  55.581  85.979  1.00  0.00           C
ATOM   8342 3C31 POPEX 376      27.280  55.251  86.178  1.00  0.00           C
ATOM   8345 4C31 POPEX 376      26.480  55.251  84.869  1.00  0.00           C
ATOM   8348 5C31 POPEX 376      25.020  54.821  85.059  1.00  0.00           C
ATOM   8351 6C31 POPEX 376      24.280  54.691  83.728  1.00  0.00           C
ATOM   8355  NH3 POPEY 377     160.220  71.271  57.319  1.00  0.00           N
ATOM   8359  C12 POPEY 377     158.750  71.541  57.508  1.00  0.00           C
ATOM   8362  C11 POPEY 377     158.250  70.821  58.779  1.00  0.00           C
ATOM   8365  P   POPEY 377     158.081  68.221  58.639  1.00  0.00           P
ATOM   8366  O13 POPEY 377     157.401  68.371  57.349  1.00  0.00           O
ATOM   8367  O14 POPEY 377     158.981  67.051  58.839  1.00  0.00           O
ATOM   8368  O11 POPEY 377     157.050  68.331  59.819  1.00  0.00           O
ATOM   8369  O12 POPEY 377     158.900  69.541  58.909  1.00  0.00           O
ATOM   8370  C1  POPEY 377     155.671  67.961  59.719  1.00  0.00           C
ATOM   8373  C2  POPEY 377     154.790  68.721  60.769  1.00  0.00           C
ATOM   8375  O21 POPEY 377     155.531  69.091  61.949  1.00  0.00           O
ATOM   8376  C21 POPEY 377     155.900  68.091  62.719  1.00  0.00           C
ATOM   8377  O22 POPEY 377     155.921  66.911  62.419  1.00  0.00           O
ATOM   8378  C22 POPEY 377     156.201  68.611  64.118  1.00  0.00           C
ATOM   8381  C3  POPEY 377     153.461  67.961  61.118  1.00  0.00           C
ATOM   8384  O31 POPEY 377     152.850  68.471  62.339  1.00  0.00           O
ATOM   8385  C31 POPEY 377     151.650  67.961  62.599  1.00  0.00           C
ATOM   8386  O32 POPEY 377     150.970  67.301  61.839  1.00  0.00           O
ATOM   8387  C32 POPEY 377     151.241  68.291  64.039  1.00  0.00           C
ATOM   8390  C23 POPEY 377     155.430  67.741  65.129  1.00  0.00           C
ATOM   8393  C24 POPEY 377     155.400  68.321  66.548  1.00  0.00           C
ATOM   8396  C25 POPEY 377     154.691  67.371  67.509  1.00  0.00           C
ATOM   8399  C26 POPEY 377     154.370  68.031  68.858  1.00  0.00           C
ATOM   8402  C27 POPEY 377     153.760  67.031  69.859  1.00  0.00           C
ATOM   8405  C28 POPEY 377     153.031  67.711  71.028  1.00  0.00           C
ATOM   8408  C29 POPEY 377     153.911  68.641  71.819  1.00  0.00           C
ATOM   8410 0C21 POPEY 377     153.791  68.931  73.128  1.00  0.00           C
ATOM   8412 1C21 POPEY 377     152.760  68.371  74.078  1.00  0.00           C
ATOM   8415 2C21 POPEY 377     153.340  68.201  75.499  1.00  0.00           C
ATOM   8418 3C21 POPEY 377     153.561  69.531  76.228  1.00  0.00           C
ATOM   8421 4C21 POPEY 377     154.331  69.381  77.548  1.00  0.00           C
ATOM   8424 5C21 POPEY 377     154.460  70.721  78.269  1.00  0.00           C
ATOM   8427 6C21 POPEY 377     155.382  70.701  79.489  1.00  0.00           C
ATOM   8430 7C21 POPEY 377     155.590  72.101  80.079  1.00  0.00           C
ATOM   8433 8C21 POPEY 377     156.620  72.161  81.199  1.00  0.00           C
ATOM   8437  C33 POPEY 377     149.711  68.401  64.218  1.00  0.00           C
ATOM   8440  C34 POPEY 377     149.301  69.081  65.538  1.00  0.00           C
ATOM   8443  C35 POPEY 377     149.460  68.181  66.779  1.00  0.00           C
ATOM   8446  C36 POPEY 377     149.290  68.971  68.089  1.00  0.00           C
ATOM   8449  C37 POPEY 377     149.320  68.081  69.339  1.00  0.00           C
ATOM   8452  C38 POPEY 377     149.251  68.931  70.619  1.00  0.00           C
ATOM   8455  C39 POPEY 377     149.141  68.111  71.919  1.00  0.00           C
ATOM   8458 0C31 POPEY 377     147.751  67.491  72.109  1.00  0.00           C
ATOM   8461 1C31 POPEY 377     147.611  66.731  73.438  1.00  0.00           C
ATOM   8464 2C31 POPEY 377     146.250  66.041  73.559  1.00  0.00           C
ATOM   8467 3C31 POPEY 377     146.130  65.111  74.778  1.00  0.00           C
ATOM   8470 4C31 POPEY 377     146.161  65.851  76.119  1.00  0.00           C
ATOM   8473 5C31 POPEY 377     146.031  64.891  77.319  1.00  0.00           C
ATOM   8476 6C31 POPEY 377     146.270  65.581  78.659  1.00  0.00           C
ATOM   8480  NH3 POPEZ 378     156.671 141.141  62.669  1.00  0.00           N
ATOM   8484  C12 POPEZ 378     155.850 141.001  61.409  1.00  0.00           C
ATOM   8487  C11 POPEZ 378     155.102 139.661  61.379  1.00  0.00           C
ATOM   8490  P   POPEZ 378     152.602 139.111  62.048  1.00  0.00           P
ATOM   8491  O13 POPEZ 378     151.650 140.011  62.739  1.00  0.00           O
ATOM   8492  O14 POPEZ 378     152.340 138.921  60.609  1.00  0.00           O
ATOM   8493  O11 POPEZ 378     152.551 137.711  62.758  1.00  0.00           O
ATOM   8494  O12 POPEZ 378     154.071 139.671  62.359  1.00  0.00           O
ATOM   8495  C1  POPEZ 378     153.651 136.911  63.169  1.00  0.00           C
ATOM   8498  C2  POPEZ 378     153.951 136.952  64.708  1.00  0.00           C
ATOM   8500  O21 POPEZ 378     152.850 136.411  65.468  1.00  0.00           O
ATOM   8501  C21 POPEZ 378     151.820 137.171  65.728  1.00  0.00           C
ATOM   8502  O22 POPEZ 378     151.611 138.321  65.368  1.00  0.00           O
ATOM   8503  C22 POPEZ 378     150.890 136.421  66.689  1.00  0.00           C
ATOM   8506  C3  POPEZ 378     154.492 138.331  65.219  1.00  0.00           C
ATOM   8509  O31 POPEZ 378     154.370 138.581  66.639  1.00  0.00           O
ATOM   8510  C31 POPEZ 378     155.120 137.831  67.449  1.00  0.00           C
ATOM   8511  O32 POPEZ 378     155.742 136.831  67.138  1.00  0.00           O
ATOM   8512  C32 POPEZ 378     155.000 138.401  68.849  1.00  0.00           C
ATOM   8515  C23 POPEZ 378     151.611 135.651  67.828  1.00  0.00           C
ATOM   8518  C24 POPEZ 378     150.882 135.731  69.179  1.00  0.00           C
ATOM   8521  C25 POPEZ 378     150.980 137.121  69.799  1.00  0.00           C
ATOM   8524  C26 POPEZ 378     150.610 137.211  71.279  1.00  0.00           C
ATOM   8527  C27 POPEZ 378     150.680 138.671  71.749  1.00  0.00           C
ATOM   8530  C28 POPEZ 378     149.632 139.032  72.819  1.00  0.00           C
ATOM   8533  C29 POPEZ 378     150.010 138.601  74.209  1.00  0.00           C
ATOM   8535 0C21 POPEZ 378     149.861 139.381  75.298  1.00  0.00           C
ATOM   8537 1C21 POPEZ 378     149.230 140.752  75.298  1.00  0.00           C
ATOM   8540 2C21 POPEZ 378     148.572 141.111  76.639  1.00  0.00           C
ATOM   8543 3C21 POPEZ 378     149.572 141.521  77.728  1.00  0.00           C
ATOM   8546 4C21 POPEZ 378     149.290 140.811  79.059  1.00  0.00           C
ATOM   8549 5C21 POPEZ 378     149.671 141.651  80.289  1.00  0.00           C
ATOM   8552 6C21 POPEZ 378     148.741 142.851  80.488  1.00  0.00           C
ATOM   8555 7C21 POPEZ 378     149.001 143.631  81.779  1.00  0.00           C
ATOM   8558 8C21 POPEZ 378     148.292 144.981  81.809  1.00  0.00           C
ATOM   8562  C33 POPEZ 378     156.090 137.981  69.859  1.00  0.00           C
ATOM   8565  C34 POPEZ 378     155.800 138.661  71.209  1.00  0.00           C
ATOM   8568  C35 POPEZ 378     156.730 138.252  72.359  1.00  0.00           C
ATOM   8571  C36 POPEZ 378     156.691 136.751  72.659  1.00  0.00           C
ATOM   8574  C37 POPEZ 378     157.251 136.401  74.039  1.00  0.00           C
ATOM   8577  C38 POPEZ 378     157.370 134.891  74.259  1.00  0.00           C
ATOM   8580  C39 POPEZ 378     156.521 134.371  75.418  1.00  0.00           C
ATOM   8583 0C31 POPEZ 378     157.090 134.761  76.779  1.00  0.00           C
ATOM   8586 1C31 POPEZ 378     156.130 134.461  77.939  1.00  0.00           C
ATOM   8589 2C31 POPEZ 378     156.720 134.901  79.288  1.00  0.00           C
ATOM   8592 3C31 POPEZ 378     156.801 136.421  79.439  1.00  0.00           C
ATOM   8595 4C31 POPEZ 378     158.001 136.901  80.269  1.00  0.00           C
ATOM   8598 5C31 POPEZ 378     158.300 138.371  79.968  1.00  0.00           C
ATOM   8601 6C31 POPEZ 378     159.251 139.041  80.949  1.00  0.00           C
ATOM   8605  NH3 POPEa 379      67.540  71.081  62.399  1.00  0.00           N
ATOM   8609  C12 POPEa 379      68.400  72.221  62.869  1.00  0.00           C
ATOM   8612  C11 POPEa 379      68.231  73.491  62.029  1.00  0.00           C
ATOM   8615  P   POPEa 379      69.411  75.811  61.769  1.00  0.00           P
ATOM   8616  O13 POPEa 379      70.710  76.401  62.139  1.00  0.00           O
ATOM   8617  O14 POPEa 379      69.190  75.641  60.328  1.00  0.00           O
ATOM   8618  O11 POPEa 379      68.210  76.641  62.379  1.00  0.00           O
ATOM   8619  O12 POPEa 379      69.210  74.411  62.489  1.00  0.00           O
ATOM   8620  C1  POPEa 379      68.371  77.391  63.589  1.00  0.00           C
ATOM   8623  C2  POPEa 379      67.760  76.661  64.809  1.00  0.00           C
ATOM   8625  O21 POPEa 379      67.051  77.621  65.599  1.00  0.00           O
ATOM   8626  C21 POPEa 379      67.100  77.581  66.899  1.00  0.00           C
ATOM   8627  O22 POPEa 379      68.091  77.541  67.608  1.00  0.00           O
ATOM   8628  C22 POPEa 379      65.671  77.591  67.398  1.00  0.00           C
ATOM   8631  C3  POPEa 379      68.730  75.671  65.538  1.00  0.00           C
ATOM   8634  O31 POPEa 379      68.000  74.851  66.489  1.00  0.00           O
ATOM   8635  C31 POPEa 379      68.771  74.161  67.309  1.00  0.00           C
ATOM   8636  O32 POPEa 379      69.992  74.101  67.269  1.00  0.00           O
ATOM   8637  C32 POPEa 379      67.911  73.381  68.298  1.00  0.00           C
ATOM   8640  C23 POPEa 379      65.570  77.971  68.888  1.00  0.00           C
ATOM   8643  C24 POPEa 379      64.180  77.631  69.409  1.00  0.00           C
ATOM   8646  C25 POPEa 379      63.960  78.151  70.829  1.00  0.00           C
ATOM   8649  C26 POPEa 379      62.590  77.731  71.349  1.00  0.00           C
ATOM   8652  C27 POPEa 379      62.280  78.371  72.708  1.00  0.00           C
ATOM   8655  C28 POPEa 379      60.881  77.991  73.228  1.00  0.00           C
ATOM   8658  C29 POPEa 379      60.790  76.531  73.599  1.00  0.00           C
ATOM   8660 0C21 POPEa 379      59.980  76.011  74.548  1.00  0.00           C
ATOM   8662 1C21 POPEa 379      59.021  76.781  75.409  1.00  0.00           C
ATOM   8665 2C21 POPEa 379      59.310  76.511  76.899  1.00  0.00           C
ATOM   8668 3C21 POPEa 379      58.470  77.431  77.789  1.00  0.00           C
ATOM   8671 4C21 POPEa 379      58.701  77.171  79.279  1.00  0.00           C
ATOM   8674 5C21 POPEa 379      57.910  78.161  80.139  1.00  0.00           C
ATOM   8677 6C21 POPEa 379      57.940  77.811  81.629  1.00  0.00           C
ATOM   8680 7C21 POPEa 379      59.351  77.811  82.249  1.00  0.00           C
ATOM   8683 8C21 POPEa 379      59.370  77.711  83.769  1.00  0.00           C
ATOM   8687  C33 POPEa 379      68.561  73.291  69.699  1.00  0.00           C
ATOM   8690  C34 POPEa 379      67.880  74.171  70.748  1.00  0.00           C
ATOM   8693  C35 POPEa 379      66.430  73.741  70.979  1.00  0.00           C
ATOM   8696  C36 POPEa 379      65.930  74.051  72.398  1.00  0.00           C
ATOM   8699  C37 POPEa 379      64.521  73.491  72.629  1.00  0.00           C
ATOM   8702  C38 POPEa 379      64.070  73.541  74.089  1.00  0.00           C
ATOM   8705  C39 POPEa 379      64.290  74.921  74.719  1.00  0.00           C
ATOM   8708 0C31 POPEa 379      63.570  75.081  76.059  1.00  0.00           C
ATOM   8711 1C31 POPEa 379      63.790  76.481  76.659  1.00  0.00           C
ATOM   8714 2C31 POPEa 379      63.101  76.631  78.009  1.00  0.00           C
ATOM   8717 3C31 POPEa 379      64.021  76.411  79.218  1.00  0.00           C
ATOM   8720 4C31 POPEa 379      65.010  77.551  79.428  1.00  0.00           C
ATOM   8723 5C31 POPEa 379      65.631  77.541  80.829  1.00  0.00           C
ATOM   8726 6C31 POPEa 379      66.640  78.671  81.059  1.00  0.00           C
ATOM   8730  NH3 POPEb 380      16.690  62.961  58.259  1.00  0.00           N
ATOM   8734  C12 POPEb 380      17.180  63.781  57.099  1.00  0.00           C
ATOM   8737  C11 POPEb 380      16.640  65.221  57.179  1.00  0.00           C
ATOM   8740  P   POPEb 380      14.410  66.551  57.189  1.00  0.00           P
ATOM   8741  O13 POPEb 380      15.310  67.571  57.769  1.00  0.00           O
ATOM   8742  O14 POPEb 380      13.560  66.931  56.029  1.00  0.00           O
ATOM   8743  O11 POPEb 380      13.410  66.011  58.309  1.00  0.00           O
ATOM   8744  O12 POPEb 380      15.250  65.251  56.809  1.00  0.00           O
ATOM   8745  C1  POPEb 380      13.180  66.721  59.529  1.00  0.00           C
ATOM   8748  C2  POPEb 380      14.220  66.401  60.649  1.00  0.00           C
ATOM   8750  O21 POPEb 380      13.860  65.191  61.339  1.00  0.00           O
ATOM   8751  C21 POPEb 380      14.720  64.191  61.258  1.00  0.00           C
ATOM   8752  O22 POPEb 380      15.690  64.161  60.509  1.00  0.00           O
ATOM   8753  C22 POPEb 380      14.280  63.091  62.239  1.00  0.00           C
ATOM   8756  C3  POPEb 380      14.300  67.521  61.718  1.00  0.00           C
ATOM   8759  O31 POPEb 380      15.570  68.191  61.689  1.00  0.00           O
ATOM   8760  C31 POPEb 380      16.610  67.511  62.159  1.00  0.00           C
ATOM   8761  O32 POPEb 380      16.610  66.381  62.599  1.00  0.00           O
ATOM   8762  C32 POPEb 380      17.850  68.371  62.079  1.00  0.00           C
ATOM   8765  C23 POPEb 380      15.450  62.261  62.818  1.00  0.00           C
ATOM   8768  C24 POPEb 380      15.850  62.701  64.238  1.00  0.00           C
ATOM   8771  C25 POPEb 380      14.910  62.161  65.328  1.00  0.00           C
ATOM   8774  C26 POPEb 380      15.180  60.691  65.678  1.00  0.00           C
ATOM   8777  C27 POPEb 380      14.280  60.181  66.819  1.00  0.00           C
ATOM   8780  C28 POPEb 380      14.450  58.681  67.118  1.00  0.00           C
ATOM   8783  C29 POPEb 380      15.870  58.321  67.459  1.00  0.00           C
ATOM   8785 0C21 POPEb 380      16.450  58.201  68.669  1.00  0.00           C
ATOM   8787 1C21 POPEb 380      15.790  58.321  70.019  1.00  0.00           C
ATOM   8790 2C21 POPEb 380      16.180  57.131  70.938  1.00  0.00           C
ATOM   8793 3C21 POPEb 380      16.940  57.531  72.199  1.00  0.00           C
ATOM   8796 4C21 POPEb 380      17.490  56.311  72.959  1.00  0.00           C
ATOM   8799 5C21 POPEb 380      16.390  55.391  73.499  1.00  0.00           C
ATOM   8802 6C21 POPEb 380      16.900  54.391  74.548  1.00  0.00           C
ATOM   8805 7C21 POPEb 380      15.770  53.521  75.108  1.00  0.00           C
ATOM   8808 8C21 POPEb 380      16.220  52.591  76.249  1.00  0.00           C
ATOM   8812  C33 POPEb 380      18.340  68.731  63.499  1.00  0.00           C
ATOM   8815  C34 POPEb 380      19.400  69.831  63.449  1.00  0.00           C
ATOM   8818  C35 POPEb 380      20.080  70.051  64.799  1.00  0.00           C
ATOM   8821  C36 POPEb 380      19.090  70.201  65.969  1.00  0.00           C
ATOM   8824  C37 POPEb 380      19.790  70.601  67.269  1.00  0.00           C
ATOM   8827  C38 POPEb 380      18.810  71.111  68.329  1.00  0.00           C
ATOM   8830  C39 POPEb 380      17.990  70.011  69.008  1.00  0.00           C
ATOM   8833 0C31 POPEb 380      18.720  69.311  70.159  1.00  0.00           C
ATOM   8836 1C31 POPEb 380      17.950  68.111  70.739  1.00  0.00           C
ATOM   8839 2C31 POPEb 380      16.420  68.281  70.728  1.00  0.00           C
ATOM   8842 3C31 POPEb 380      15.670  67.141  71.419  1.00  0.00           C
ATOM   8845 4C31 POPEb 380      15.850  67.151  72.939  1.00  0.00           C
ATOM   8848 5C31 POPEb 380      14.930  66.171  73.669  1.00  0.00           C
ATOM   8851 6C31 POPEb 380      14.930  66.381  75.188  1.00  0.00           C
ATOM   8855  NH3 POPEc 381      55.471  90.311  61.519  1.00  0.00           N
ATOM   8859  C12 POPEc 381      56.390  90.551  60.359  1.00  0.00           C
ATOM   8862  C11 POPEc 381      57.101  91.901  60.528  1.00  0.00           C
ATOM   8865  P   POPEc 381      55.570  93.971  60.029  1.00  0.00           P
ATOM   8866  O13 POPEc 381      56.690  94.451  59.199  1.00  0.00           O
ATOM   8867  O14 POPEc 381      54.370  93.441  59.359  1.00  0.00           O
ATOM   8868  O11 POPEc 381      55.110  95.111  61.019  1.00  0.00           O
ATOM   8869  O12 POPEc 381      56.160  92.881  60.989  1.00  0.00           O
ATOM   8870  C1  POPEc 381      55.940  95.481  62.129  1.00  0.00           C
ATOM   8873  C2  POPEc 381      55.320  95.021  63.469  1.00  0.00           C
ATOM   8875  O21 POPEc 381      55.530  95.971  64.529  1.00  0.00           O
ATOM   8876  C21 POPEc 381      54.820  97.081  64.459  1.00  0.00           C
ATOM   8877  O22 POPEc 381      54.280  97.531  63.469  1.00  0.00           O
ATOM   8878  C22 POPEc 381      54.650  97.651  65.879  1.00  0.00           C
ATOM   8881  C3  POPEc 381      55.881  93.631  63.899  1.00  0.00           C
ATOM   8884  O31 POPEc 381      55.440  93.271  65.228  1.00  0.00           O
ATOM   8885  C31 POPEc 381      54.660  92.211  65.309  1.00  0.00           C
ATOM   8886  O32 POPEc 381      54.351  91.461  64.389  1.00  0.00           O
ATOM   8887  C32 POPEc 381      54.221  92.001  66.759  1.00  0.00           C
ATOM   8890  C23 POPEc 381      55.951  98.191  66.528  1.00  0.00           C
ATOM   8893  C24 POPEc 381      56.710  97.171  67.398  1.00  0.00           C
ATOM   8896  C25 POPEc 381      56.090  96.921  68.788  1.00  0.00           C
ATOM   8899  C26 POPEc 381      57.080  97.161  69.939  1.00  0.00           C
ATOM   8902  C27 POPEc 381      56.470  97.021  71.339  1.00  0.00           C
ATOM   8905  C28 POPEc 381      57.441  97.481  72.439  1.00  0.00           C
ATOM   8908  C29 POPEc 381      56.760  97.641  73.779  1.00  0.00           C
ATOM   8910 0C21 POPEc 381      57.210  97.261  74.989  1.00  0.00           C
ATOM   8912 1C21 POPEc 381      58.500  96.551  75.309  1.00  0.00           C
ATOM   8915 2C21 POPEc 381      58.270  95.201  76.019  1.00  0.00           C
ATOM   8918 3C21 POPEc 381      57.640  95.331  77.419  1.00  0.00           C
ATOM   8921 4C21 POPEc 381      57.730  94.011  78.199  1.00  0.00           C
ATOM   8924 5C21 POPEc 381      57.120  94.091  79.609  1.00  0.00           C
ATOM   8927 6C21 POPEc 381      57.340  92.801  80.409  1.00  0.00           C
ATOM   8930 7C21 POPEc 381      56.580  92.781  81.738  1.00  0.00           C
ATOM   8933 8C21 POPEc 381      56.861  91.541  82.568  1.00  0.00           C
ATOM   8937  C33 POPEc 381      54.260  93.301  67.599  1.00  0.00           C
ATOM   8940  C34 POPEc 381      53.451  93.221  68.899  1.00  0.00           C
ATOM   8943  C35 POPEc 381      54.100  92.381  70.009  1.00  0.00           C
ATOM   8946  C36 POPEc 381      53.370  92.621  71.339  1.00  0.00           C
ATOM   8949  C37 POPEc 381      53.890  91.821  72.538  1.00  0.00           C
ATOM   8952  C38 POPEc 381      55.310  92.221  72.988  1.00  0.00           C
ATOM   8955  C39 POPEc 381      55.741  91.441  74.238  1.00  0.00           C
ATOM   8958 0C31 POPEc 381      55.310  92.101  75.549  1.00  0.00           C
ATOM   8961 1C31 POPEc 381      55.350  91.141  76.738  1.00  0.00           C
ATOM   8964 2C31 POPEc 381      54.250  91.481  77.749  1.00  0.00           C
ATOM   8967 3C31 POPEc 381      52.880  90.991  77.249  1.00  0.00           C
ATOM   8970 4C31 POPEc 381      51.760  92.011  77.459  1.00  0.00           C
ATOM   8973 5C31 POPEc 381      50.480  91.611  76.709  1.00  0.00           C
ATOM   8976 6C31 POPEc 381      49.370  92.661  76.799  1.00  0.00           C
ATOM   8980  NH3 POPEd 382     113.981  45.111  59.689  1.00  0.00           N
ATOM   8984  C12 POPEd 382     115.220  45.901  59.399  1.00  0.00           C
ATOM   8987  C11 POPEd 382     114.840  47.031  58.439  1.00  0.00           C
ATOM   8990  P   POPEd 382     113.531  49.271  58.419  1.00  0.00           P
ATOM   8991  O13 POPEd 382     114.860  49.901  58.399  1.00  0.00           O
ATOM   8992  O14 POPEd 382     112.771  49.131  57.159  1.00  0.00           O
ATOM   8993  O11 POPEd 382     112.632  50.021  59.519  1.00  0.00           O
ATOM   8994  O12 POPEd 382     113.720  47.791  58.938  1.00  0.00           O
ATOM   8995  C1  POPEd 382     112.980  51.391  59.829  1.00  0.00           C
ATOM   8998  C2  POPEd 382     112.570  51.881  61.258  1.00  0.00           C
ATOM   9000  O21 POPEd 382     113.641  51.661  62.219  1.00  0.00           O
ATOM   9001  C21 POPEd 382     113.601  50.461  62.769  1.00  0.00           C
ATOM   9002  O22 POPEd 382     113.110  49.471  62.269  1.00  0.00           O
ATOM   9003  C22 POPEd 382     114.141  50.461  64.189  1.00  0.00           C
ATOM   9006  C3  POPEd 382     111.180  51.401  61.769  1.00  0.00           C
ATOM   9009  O31 POPEd 382     111.070  51.621  63.199  1.00  0.00           O
ATOM   9010  C31 POPEd 382     109.941  51.171  63.699  1.00  0.00           C
ATOM   9011  O32 POPEd 382     109.090  50.571  63.069  1.00  0.00           O
ATOM   9012  C32 POPEd 382     109.820  51.501  65.199  1.00  0.00           C
ATOM   9015  C23 POPEd 382     113.411  49.311  64.919  1.00  0.00           C
ATOM   9018  C24 POPEd 382     113.730  49.191  66.399  1.00  0.00           C
ATOM   9021  C25 POPEd 382     115.201  48.931  66.718  1.00  0.00           C
ATOM   9024  C26 POPEd 382     115.380  48.871  68.228  1.00  0.00           C
ATOM   9027  C27 POPEd 382     116.831  48.901  68.699  1.00  0.00           C
ATOM   9030  C28 POPEd 382     116.991  48.671  70.219  1.00  0.00           C
ATOM   9033  C29 POPEd 382     116.070  49.511  71.078  1.00  0.00           C
ATOM   9035 0C21 POPEd 382     116.341  50.061  72.269  1.00  0.00           C
ATOM   9037 1C21 POPEd 382     117.620  49.961  73.058  1.00  0.00           C
ATOM   9040 2C21 POPEd 382     118.101  51.331  73.589  1.00  0.00           C
ATOM   9043 3C21 POPEd 382     117.120  52.011  74.559  1.00  0.00           C
ATOM   9046 4C21 POPEd 382     117.701  53.311  75.159  1.00  0.00           C
ATOM   9049 5C21 POPEd 382     116.801  53.961  76.218  1.00  0.00           C
ATOM   9052 6C21 POPEd 382     115.491  54.551  75.669  1.00  0.00           C
ATOM   9055 7C21 POPEd 382     114.751  55.411  76.689  1.00  0.00           C
ATOM   9058 8C21 POPEd 382     113.451  56.021  76.159  1.00  0.00           C
ATOM   9062  C33 POPEd 382     111.040  52.211  65.839  1.00  0.00           C
ATOM   9065  C34 POPEd 382     110.961  52.361  67.369  1.00  0.00           C
ATOM   9068  C35 POPEd 382     110.830  51.011  68.089  1.00  0.00           C
ATOM   9071  C36 POPEd 382     111.060  51.061  69.609  1.00  0.00           C
ATOM   9074  C37 POPEd 382     111.101  49.631  70.179  1.00  0.00           C
ATOM   9077  C38 POPEd 382     110.982  49.541  71.709  1.00  0.00           C
ATOM   9080  C39 POPEd 382     112.310  49.721  72.468  1.00  0.00           C
ATOM   9083 0C31 POPEd 382     112.120  49.691  73.989  1.00  0.00           C
ATOM   9086 1C31 POPEd 382     113.440  49.721  74.769  1.00  0.00           C
ATOM   9089 2C31 POPEd 382     113.271  49.651  76.288  1.00  0.00           C
ATOM   9092 3C31 POPEd 382     114.631  49.551  77.009  1.00  0.00           C
ATOM   9095 4C31 POPEd 382     114.521  49.331  78.519  1.00  0.00           C
ATOM   9098 5C31 POPEd 382     115.881  48.971  79.148  1.00  0.00           C
ATOM   9101 6C31 POPEd 382     115.861  48.881  80.678  1.00  0.00           C
ATOM   9105  NH3 POPEe 383     150.822  44.311 104.529  1.00  0.00           N
ATOM   9109  C12 POPEe 383     151.191  44.131 105.969  1.00  0.00           C
ATOM   9112  C11 POPEe 383     151.490  45.511 106.578  1.00  0.00           C
ATOM   9115  P   POPEe 383     150.280  47.761 105.839  1.00  0.00           P
ATOM   9116  O13 POPEe 383     148.981  47.901 105.149  1.00  0.00           O
ATOM   9117  O14 POPEe 383     150.671  48.781 106.829  1.00  0.00           O
ATOM   9118  O11 POPEe 383     151.411  47.621 104.749  1.00  0.00           O
ATOM   9119  O12 POPEe 383     150.321  46.331 106.539  1.00  0.00           O
ATOM   9120  C1  POPEe 383     151.620  48.751 103.899  1.00  0.00           C
ATOM   9123  C2  POPEe 383     152.322  48.411 102.548  1.00  0.00           C
ATOM   9125  O21 POPEe 383     151.561  47.471 101.809  1.00  0.00           O
ATOM   9126  C21 POPEe 383     151.691  46.201 101.998  1.00  0.00           C
ATOM   9127  O22 POPEe 383     152.411  45.611 102.789  1.00  0.00           O
ATOM   9128  C22 POPEe 383     150.610  45.541 101.129  1.00  0.00           C
ATOM   9131  C3  POPEe 383     153.840  48.101 102.659  1.00  0.00           C
ATOM   9134  O31 POPEe 383     154.331  47.691 101.358  1.00  0.00           O
ATOM   9135  C31 POPEe 383     154.911  48.631 100.628  1.00  0.00           C
ATOM   9136  O32 POPEe 383     155.411  49.661 101.038  1.00  0.00           O
ATOM   9137  C32 POPEe 383     154.801  48.201  99.169  1.00  0.00           C
ATOM   9140  C23 POPEe 383     150.781  44.011 101.008  1.00  0.00           C
ATOM   9143  C24 POPEe 383     151.900  43.611 100.038  1.00  0.00           C
ATOM   9146  C25 POPEe 383     152.010  42.081  99.909  1.00  0.00           C
ATOM   9149  C26 POPEe 383     152.780  41.661  98.648  1.00  0.00           C
ATOM   9152  C27 POPEe 383     152.681  40.161  98.349  1.00  0.00           C
ATOM   9155  C28 POPEe 383     153.801  39.321  98.999  1.00  0.00           C
ATOM   9158  C29 POPEe 383     153.501  37.851  98.989  1.00  0.00           C
ATOM   9160 0C21 POPEe 383     153.990  36.911  98.149  1.00  0.00           C
ATOM   9162 1C21 POPEe 383     154.880  37.171  96.959  1.00  0.00           C
ATOM   9165 2C21 POPEe 383     155.382  35.871  96.298  1.00  0.00           C
ATOM   9168 3C21 POPEe 383     154.261  35.081  95.599  1.00  0.00           C
ATOM   9171 4C21 POPEe 383     154.740  33.811  94.879  1.00  0.00           C
ATOM   9174 5C21 POPEe 383     155.141  34.041  93.409  1.00  0.00           C
ATOM   9177 6C21 POPEe 383     155.191  32.721  92.629  1.00  0.00           C
ATOM   9180 7C21 POPEe 383     155.551  32.871  91.148  1.00  0.00           C
ATOM   9183 8C21 POPEe 383     155.361  31.561  90.368  1.00  0.00           C
ATOM   9187  C33 POPEe 383     155.520  49.161  98.189  1.00  0.00           C
ATOM   9190  C34 POPEe 383     155.102  48.891  96.738  1.00  0.00           C
ATOM   9193  C35 POPEe 383     155.632  49.961  95.769  1.00  0.00           C
ATOM   9196  C36 POPEe 383     155.070  49.841  94.339  1.00  0.00           C
ATOM   9199  C37 POPEe 383     155.691  50.911  93.419  1.00  0.00           C
ATOM   9202  C38 POPEe 383     155.120  50.971  91.998  1.00  0.00           C
ATOM   9205  C39 POPEe 383     155.620  49.891  91.038  1.00  0.00           C
ATOM   9208 0C31 POPEe 383     155.321  50.251  89.568  1.00  0.00           C
ATOM   9211 1C31 POPEe 383     155.930  49.261  88.569  1.00  0.00           C
ATOM   9214 2C31 POPEe 383     155.921  49.781  87.118  1.00  0.00           C
ATOM   9217 3C31 POPEe 383     156.411  48.751  86.099  1.00  0.00           C
ATOM   9220 4C31 POPEe 383     157.921  48.491  86.169  1.00  0.00           C
ATOM   9223 5C31 POPEe 383     158.340  47.171  85.519  1.00  0.00           C
ATOM   9226 6C31 POPEe 383     159.830  46.871  85.728  1.00  0.00           C
ATOM   9230  NH3 POPEf 384      41.740  86.202  58.449  1.00  0.00           N
ATOM   9234  C12 POPEf 384      40.850  85.001  58.609  1.00  0.00           C
ATOM   9237  C11 POPEf 384      41.641  83.691  58.509  1.00  0.00           C
ATOM   9240  P   POPEf 384      41.190  81.481  59.879  1.00  0.00           P
ATOM   9241  O13 POPEf 384      41.521  80.291  59.059  1.00  0.00           O
ATOM   9242  O14 POPEf 384      42.210  81.931  60.839  1.00  0.00           O
ATOM   9243  O11 POPEf 384      39.880  81.181  60.709  1.00  0.00           O
ATOM   9244  O12 POPEf 384      40.780  82.641  58.909  1.00  0.00           O
ATOM   9245  C1  POPEf 384      38.611  81.801  60.479  1.00  0.00           C
ATOM   9248  C2  POPEf 384      38.070  82.541  61.729  1.00  0.00           C
ATOM   9250  O21 POPEf 384      37.271  81.621  62.478  1.00  0.00           O
ATOM   9251  C21 POPEf 384      37.210  81.831  63.779  1.00  0.00           C
ATOM   9252  O22 POPEf 384      37.890  82.631  64.409  1.00  0.00           O
ATOM   9253  C22 POPEf 384      36.190  80.891  64.419  1.00  0.00           C
ATOM   9256  C3  POPEf 384      37.210  83.791  61.349  1.00  0.00           C
ATOM   9259  O31 POPEf 384      36.610  84.441  62.499  1.00  0.00           O
ATOM   9260  C31 POPEf 384      37.260  85.491  62.979  1.00  0.00           C
ATOM   9261  O32 POPEf 384      38.300  85.951  62.539  1.00  0.00           O
ATOM   9262  C32 POPEf 384      36.470  86.121  64.129  1.00  0.00           C
ATOM   9265  C23 POPEf 384      35.670  81.401  65.779  1.00  0.00           C
ATOM   9268  C24 POPEf 384      35.080  80.281  66.648  1.00  0.00           C
ATOM   9271  C25 POPEf 384      34.800  80.671  68.108  1.00  0.00           C
ATOM   9274  C26 POPEf 384      35.610  79.861  69.129  1.00  0.00           C
ATOM   9277  C27 POPEf 384      35.470  80.321  70.589  1.00  0.00           C
ATOM   9280  C28 POPEf 384      36.500  79.661  71.528  1.00  0.00           C
ATOM   9283  C29 POPEf 384      36.690  80.431  72.809  1.00  0.00           C
ATOM   9285 0C21 POPEf 384      37.160  79.931  73.978  1.00  0.00           C
ATOM   9287 1C21 POPEf 384      37.550  78.501  74.259  1.00  0.00           C
ATOM   9290 2C21 POPEf 384      37.150  78.071  75.678  1.00  0.00           C
ATOM   9293 3C21 POPEf 384      35.630  78.051  75.909  1.00  0.00           C
ATOM   9296 4C21 POPEf 384      35.260  77.671  77.349  1.00  0.00           C
ATOM   9299 5C21 POPEf 384      33.770  77.851  77.659  1.00  0.00           C
ATOM   9302 6C21 POPEf 384      33.500  77.821  79.159  1.00  0.00           C
ATOM   9305 7C21 POPEf 384      32.070  78.171  79.559  1.00  0.00           C
ATOM   9308 8C21 POPEf 384      31.820  77.951  81.059  1.00  0.00           C
ATOM   9312  C33 POPEf 384      36.790  85.491  65.499  1.00  0.00           C
ATOM   9315  C34 POPEf 384      36.410  86.391  66.679  1.00  0.00           C
ATOM   9318  C35 POPEf 384      36.580  85.671  68.019  1.00  0.00           C
ATOM   9321  C36 POPEf 384      36.900  86.571  69.218  1.00  0.00           C
ATOM   9324  C37 POPEf 384      36.290  86.062  70.538  1.00  0.00           C
ATOM   9327  C38 POPEf 384      36.990  86.611  71.779  1.00  0.00           C
ATOM   9330  C39 POPEf 384      36.500  86.031  73.108  1.00  0.00           C
ATOM   9333 0C31 POPEf 384      35.000  86.251  73.349  1.00  0.00           C
ATOM   9336 1C31 POPEf 384      34.530  85.851  74.749  1.00  0.00           C
ATOM   9339 2C31 POPEf 384      33.090  86.291  75.038  1.00  0.00           C
ATOM   9342 3C31 POPEf 384      32.780  86.261  76.539  1.00  0.00           C
ATOM   9345 4C31 POPEf 384      31.450  86.921  76.928  1.00  0.00           C
ATOM   9348 5C31 POPEf 384      31.350  87.161  78.438  1.00  0.00           C
ATOM   9351 6C31 POPEf 384      30.000  87.711  78.899  1.00  0.00           C
ATOM   9355  NH3 POPEg 385      67.580 118.921  62.298  1.00  0.00           N
ATOM   9359  C12 POPEg 385      66.540 119.801  61.648  1.00  0.00           C
ATOM   9362  C11 POPEg 385      66.070 119.221  60.289  1.00  0.00           C
ATOM   9365  P   POPEg 385      64.670 117.281  61.289  1.00  0.00           P
ATOM   9366  O13 POPEg 385      63.621 118.321  61.359  1.00  0.00           O
ATOM   9367  O14 POPEg 385      64.180 115.971  60.819  1.00  0.00           O
ATOM   9368  O11 POPEg 385      65.410 117.161  62.688  1.00  0.00           O
ATOM   9369  O12 POPEg 385      65.811 117.821  60.349  1.00  0.00           O
ATOM   9370  C1  POPEg 385      65.230 115.991  63.499  1.00  0.00           C
ATOM   9373  C2  POPEg 385      65.811 116.211  64.919  1.00  0.00           C
ATOM   9375  O21 POPEg 385      65.060 115.451  65.868  1.00  0.00           O
ATOM   9376  C21 POPEg 385      65.530 114.301  66.288  1.00  0.00           C
ATOM   9377  O22 POPEg 385      66.620 113.811  66.049  1.00  0.00           O
ATOM   9378  C22 POPEg 385      64.340 113.641  67.009  1.00  0.00           C
ATOM   9381  C3  POPEg 385      65.640 117.681  65.379  1.00  0.00           C
ATOM   9384  O31 POPEg 385      66.320 117.891  66.629  1.00  0.00           O
ATOM   9385  C31 POPEg 385      67.620 118.131  66.499  1.00  0.00           C
ATOM   9386  O32 POPEg 385      68.191 118.361  65.449  1.00  0.00           O
ATOM   9387  C32 POPEg 385      68.301 118.011  67.859  1.00  0.00           C
ATOM   9390  C23 POPEg 385      64.640 112.312  67.739  1.00  0.00           C
ATOM   9393  C24 POPEg 385      65.421 112.452  69.048  1.00  0.00           C
ATOM   9396  C25 POPEg 385      64.920 113.531  70.029  1.00  0.00           C
ATOM   9399  C26 POPEg 385      65.690 113.461  71.358  1.00  0.00           C
ATOM   9402  C27 POPEg 385      65.370 114.561  72.379  1.00  0.00           C
ATOM   9405  C28 POPEg 385      64.031 114.351  73.108  1.00  0.00           C
ATOM   9408  C29 POPEg 385      63.980 115.092  74.428  1.00  0.00           C
ATOM   9410 0C21 POPEg 385      64.351 114.601  75.628  1.00  0.00           C
ATOM   9412 1C21 POPEg 385      64.871 113.201  75.879  1.00  0.00           C
ATOM   9415 2C21 POPEg 385      64.521 112.651  77.278  1.00  0.00           C
ATOM   9418 3C21 POPEg 385      63.010 112.561  77.559  1.00  0.00           C
ATOM   9421 4C21 POPEg 385      62.670 111.471  78.578  1.00  0.00           C
ATOM   9424 5C21 POPEg 385      61.160 111.271  78.798  1.00  0.00           C
ATOM   9427 6C21 POPEg 385      60.430 112.571  79.189  1.00  0.00           C
ATOM   9430 7C21 POPEg 385      58.941 112.381  79.439  1.00  0.00           C
ATOM   9433 8C21 POPEg 385      58.270 113.681  79.879  1.00  0.00           C
ATOM   9437  C33 POPEg 385      68.921 119.341  68.339  1.00  0.00           C
ATOM   9440  C34 POPEg 385      69.241 119.321  69.849  1.00  0.00           C
ATOM   9443  C35 POPEg 385      67.980 119.361  70.739  1.00  0.00           C
ATOM   9446  C36 POPEg 385      68.301 119.221  72.229  1.00  0.00           C
ATOM   9449  C37 POPEg 385      67.051 119.211  73.108  1.00  0.00           C
ATOM   9452  C38 POPEg 385      67.350 119.021  74.599  1.00  0.00           C
ATOM   9455  C39 POPEg 385      67.911 117.631  74.949  1.00  0.00           C
ATOM   9458 0C31 POPEg 385      68.091 117.441  76.458  1.00  0.00           C
ATOM   9461 1C31 POPEg 385      68.670 116.081  76.849  1.00  0.00           C
ATOM   9464 2C31 POPEg 385      68.840 115.871  78.359  1.00  0.00           C
ATOM   9467 3C31 POPEg 385      67.510 115.971  79.129  1.00  0.00           C
ATOM   9470 4C31 POPEg 385      67.632 115.451  80.569  1.00  0.00           C
ATOM   9473 5C31 POPEg 385      66.320 115.591  81.349  1.00  0.00           C
ATOM   9476 6C31 POPEg 385      66.410 115.041  82.779  1.00  0.00           C
ATOM   9480  NH3 POPEh 386      76.911  72.841  63.399  1.00  0.00           N
ATOM   9484  C12 POPEh 386      78.080  73.571  63.989  1.00  0.00           C
ATOM   9487  C11 POPEh 386      79.140  73.961  62.939  1.00  0.00           C
ATOM   9490  P   POPEh 386      80.611  75.521  64.419  1.00  0.00           P
ATOM   9491  O13 POPEh 386      80.350  76.691  63.539  1.00  0.00           O
ATOM   9492  O14 POPEh 386      79.760  75.431  65.608  1.00  0.00           O
ATOM   9493  O11 POPEh 386      82.140  75.511  64.799  1.00  0.00           O
ATOM   9494  O12 POPEh 386      80.420  74.221  63.549  1.00  0.00           O
ATOM   9495  C1  POPEh 386      82.620  75.141  66.089  1.00  0.00           C
ATOM   9498  C2  POPEh 386      82.640  76.341  67.099  1.00  0.00           C
ATOM   9500  O21 POPEh 386      83.800  76.301  67.959  1.00  0.00           O
ATOM   9501  C21 POPEh 386      83.970  75.231  68.728  1.00  0.00           C
ATOM   9502  O22 POPEh 386      83.260  74.241  68.769  1.00  0.00           O
ATOM   9503  C22 POPEh 386      85.210  75.421  69.579  1.00  0.00           C
ATOM   9506  C3  POPEh 386      81.330  76.471  67.929  1.00  0.00           C
ATOM   9509  O31 POPEh 386      81.360  77.491  68.969  1.00  0.00           O
ATOM   9510  C31 POPEh 386      81.080  77.031  70.179  1.00  0.00           C
ATOM   9511  O32 POPEh 386      80.990  75.861  70.509  1.00  0.00           O
ATOM   9512  C32 POPEh 386      80.811  78.191  71.129  1.00  0.00           C
ATOM   9515  C23 POPEh 386      85.430  74.291  70.608  1.00  0.00           C
ATOM   9518  C24 POPEh 386      86.641  74.611  71.489  1.00  0.00           C
ATOM   9521  C25 POPEh 386      86.801  73.681  72.708  1.00  0.00           C
ATOM   9524  C26 POPEh 386      87.541  74.391  73.849  1.00  0.00           C
ATOM   9527  C27 POPEh 386      87.891  73.441  74.999  1.00  0.00           C
ATOM   9530  C28 POPEh 386      88.610  74.131  76.179  1.00  0.00           C
ATOM   9533  C29 POPEh 386      87.661  74.611  77.249  1.00  0.00           C
ATOM   9535 0C21 POPEh 386      87.510  74.081  78.489  1.00  0.00           C
ATOM   9537 1C21 POPEh 386      88.260  72.901  79.078  1.00  0.00           C
ATOM   9540 2C21 POPEh 386      89.051  73.251  80.359  1.00  0.00           C
ATOM   9543 3C21 POPEh 386      88.160  73.371  81.609  1.00  0.00           C
ATOM   9546 4C21 POPEh 386      88.960  73.661  82.898  1.00  0.00           C
ATOM   9549 5C21 POPEh 386      88.090  73.541  84.159  1.00  0.00           C
ATOM   9552 6C21 POPEh 386      88.811  73.991  85.439  1.00  0.00           C
ATOM   9555 7C21 POPEh 386      87.991  73.691  86.709  1.00  0.00           C
ATOM   9558 8C21 POPEh 386      88.641  74.201  87.988  1.00  0.00           C
ATOM   9562  C33 POPEh 386      79.670  77.811  72.089  1.00  0.00           C
ATOM   9565  C34 POPEh 386      79.400  78.861  73.159  1.00  0.00           C
ATOM   9568  C35 POPEh 386      78.301  78.401  74.139  1.00  0.00           C
ATOM   9571  C36 POPEh 386      78.781  77.311  75.099  1.00  0.00           C
ATOM   9574  C37 POPEh 386      77.860  77.151  76.318  1.00  0.00           C
ATOM   9577  C38 POPEh 386      78.330  76.021  77.249  1.00  0.00           C
ATOM   9580  C39 POPEh 386      77.940  76.271  78.709  1.00  0.00           C
ATOM   9583 0C31 POPEh 386      78.340  75.121  79.638  1.00  0.00           C
ATOM   9586 1C31 POPEh 386      78.070  75.461  81.109  1.00  0.00           C
ATOM   9589 2C31 POPEh 386      78.540  74.371  82.089  1.00  0.00           C
ATOM   9592 3C31 POPEh 386      78.570  74.861  83.538  1.00  0.00           C
ATOM   9595 4C31 POPEh 386      77.191  75.251  84.098  1.00  0.00           C
ATOM   9598 5C31 POPEh 386      77.260  75.721  85.549  1.00  0.00           C
ATOM   9601 6C31 POPEh 386      75.900  76.181  86.109  1.00  0.00           C
ATOM   9605  NH3 POPEi 387     103.051  57.311  62.139  1.00  0.00           N
ATOM   9609  C12 POPEi 387     101.941  57.291  61.129  1.00  0.00           C
ATOM   9612  C11 POPEi 387     102.201  56.221  60.079  1.00  0.00           C
ATOM   9615  P   POPEi 387     100.951  54.981  58.209  1.00  0.00           P
ATOM   9616  O13 POPEi 387      99.670  55.121  57.459  1.00  0.00           O
ATOM   9617  O14 POPEi 387     102.220  54.851  57.478  1.00  0.00           O
ATOM   9618  O11 POPEi 387     100.790  53.801  59.259  1.00  0.00           O
ATOM   9619  O12 POPEi 387     101.080  56.201  59.199  1.00  0.00           O
ATOM   9620  C1  POPEi 387      99.580  53.671  59.999  1.00  0.00           C
ATOM   9623  C2  POPEi 387      99.740  52.561  61.059  1.00  0.00           C
ATOM   9625  O21 POPEi 387      98.770  52.731  62.119  1.00  0.00           O
ATOM   9626  C21 POPEi 387      98.981  53.661  63.028  1.00  0.00           C
ATOM   9627  O22 POPEi 387      99.810  54.551  62.979  1.00  0.00           O
ATOM   9628  C22 POPEi 387      98.051  53.371  64.218  1.00  0.00           C
ATOM   9631  C3  POPEi 387     101.200  52.431  61.578  1.00  0.00           C
ATOM   9634  O31 POPEi 387     101.250  51.741  62.849  1.00  0.00           O
ATOM   9635  C31 POPEi 387     102.450  51.781  63.419  1.00  0.00           C
ATOM   9636  O32 POPEi 387     103.440  52.331  62.958  1.00  0.00           O
ATOM   9637  C32 POPEi 387     102.410  51.011  64.729  1.00  0.00           C
ATOM   9640  C23 POPEi 387      98.000  54.461  65.319  1.00  0.00           C
ATOM   9643  C24 POPEi 387      98.361  53.941  66.718  1.00  0.00           C
ATOM   9646  C25 POPEi 387      98.201  55.001  67.819  1.00  0.00           C
ATOM   9649  C26 POPEi 387      96.831  54.991  68.508  1.00  0.00           C
ATOM   9652  C27 POPEi 387      96.610  56.251  69.369  1.00  0.00           C
ATOM   9655  C28 POPEi 387      95.321  56.201  70.219  1.00  0.00           C
ATOM   9658  C29 POPEi 387      95.020  57.571  70.779  1.00  0.00           C
ATOM   9660 0C21 POPEi 387      94.680  57.931  72.029  1.00  0.00           C
ATOM   9662 1C21 POPEi 387      94.451  57.041  73.228  1.00  0.00           C
ATOM   9665 2C21 POPEi 387      93.201  57.481  74.019  1.00  0.00           C
ATOM   9668 3C21 POPEi 387      93.150  56.881  75.429  1.00  0.00           C
ATOM   9671 4C21 POPEi 387      92.010  57.491  76.269  1.00  0.00           C
ATOM   9674 5C21 POPEi 387      92.100  57.121  77.758  1.00  0.00           C
ATOM   9677 6C21 POPEi 387      90.890  57.631  78.538  1.00  0.00           C
ATOM   9680 7C21 POPEi 387      91.031  57.461  80.048  1.00  0.00           C
ATOM   9683 8C21 POPEi 387      89.810  58.011  80.798  1.00  0.00           C
ATOM   9687  C33 POPEi 387     101.530  51.701  65.789  1.00  0.00           C
ATOM   9690  C34 POPEi 387     100.491  50.741  66.388  1.00  0.00           C
ATOM   9693  C35 POPEi 387     101.110  49.551  67.149  1.00  0.00           C
ATOM   9696  C36 POPEi 387     101.630  49.941  68.528  1.00  0.00           C
ATOM   9699  C37 POPEi 387     101.991  48.701  69.378  1.00  0.00           C
ATOM   9702  C38 POPEi 387     102.330  49.041  70.829  1.00  0.00           C
ATOM   9705  C39 POPEi 387     103.671  49.781  70.989  1.00  0.00           C
ATOM   9708 0C31 POPEi 387     103.981  50.171  72.439  1.00  0.00           C
ATOM   9711 1C31 POPEi 387     105.480  50.201  72.719  1.00  0.00           C
ATOM   9714 2C31 POPEi 387     105.811  50.511  74.189  1.00  0.00           C
ATOM   9717 3C31 POPEi 387     107.320  50.581  74.439  1.00  0.00           C
ATOM   9720 4C31 POPEi 387     107.650  51.281  75.769  1.00  0.00           C
ATOM   9723 5C31 POPEi 387     109.161  51.421  75.969  1.00  0.00           C
ATOM   9726 6C31 POPEi 387     109.530  52.321  77.149  1.00  0.00           C
ATOM   9730  NH3 POPEj 388       1.478  58.401  58.868  1.00  0.00           N
ATOM   9734  C12 POPEj 388       2.558  57.331  58.888  1.00  0.00           C
ATOM   9737  C11 POPEj 388       3.969  57.921  58.618  1.00  0.00           C
ATOM   9740  P   POPEj 388       5.550  56.491  60.169  1.00  0.00           P
ATOM   9741  O13 POPEj 388       6.891  55.901  59.969  1.00  0.00           O
ATOM   9742  O14 POPEj 388       5.442  57.651  61.079  1.00  0.00           O
ATOM   9743  O11 POPEj 388       4.510  55.371  60.569  1.00  0.00           O
ATOM   9744  O12 POPEj 388       5.021  56.951  58.739  1.00  0.00           O
ATOM   9745  C1  POPEj 388       4.661  54.621  61.789  1.00  0.00           C
ATOM   9748  C2  POPEj 388       3.288  54.371  62.478  1.00  0.00           C
ATOM   9750  O21 POPEj 388       3.388  54.701  63.888  1.00  0.00           O
ATOM   9751  C21 POPEj 388       3.619  53.781  64.799  1.00  0.00           C
ATOM   9752  O22 POPEj 388       3.889  52.611  64.599  1.00  0.00           O
ATOM   9753  C22 POPEj 388       3.458  54.391  66.199  1.00  0.00           C
ATOM   9756  C3  POPEj 388       2.607  53.001  62.129  1.00  0.00           C
ATOM   9759  O31 POPEj 388       1.529  52.701  63.049  1.00  0.00           O
ATOM   9760  C31 POPEj 388       1.168  51.431  63.089  1.00  0.00           C
ATOM   9761  O32 POPEj 388       1.298  50.611  62.189  1.00  0.00           O
ATOM   9762  C32 POPEj 388       0.608  51.101  64.469  1.00  0.00           C
ATOM   9765  C23 POPEj 388       3.378  53.321  67.319  1.00  0.00           C
ATOM   9768  C24 POPEj 388       3.158  53.911  68.718  1.00  0.00           C
ATOM   9771  C25 POPEj 388       3.038  52.821  69.809  1.00  0.00           C
ATOM   9774  C26 POPEj 388       2.908  53.401  71.218  1.00  0.00           C
ATOM   9777  C27 POPEj 388       2.569  52.341  72.289  1.00  0.00           C
ATOM   9780  C28 POPEj 388       1.108  51.841  72.208  1.00  0.00           C
ATOM   9783  C29 POPEj 388       0.979  50.331  72.118  1.00  0.00           C
ATOM   9785 0C21 POPEj 388       0.298  49.541  72.959  1.00  0.00           C
ATOM   9787 1C21 POPEj 388      -0.473  50.001  74.168  1.00  0.00           C
ATOM   9790 2C21 POPEj 388      -1.071  48.871  75.019  1.00  0.00           C
ATOM   9793 3C21 POPEj 388      -0.063  47.821  75.519  1.00  0.00           C
ATOM   9796 4C21 POPEj 388      -0.371  47.361  76.948  1.00  0.00           C
ATOM   9799 5C21 POPEj 388       0.217  46.001  77.328  1.00  0.00           C
ATOM   9802 6C21 POPEj 388       1.749  45.951  77.239  1.00  0.00           C
ATOM   9805 7C21 POPEj 388       2.327  44.691  77.898  1.00  0.00           C
ATOM   9808 8C21 POPEj 388       3.857  44.631  77.839  1.00  0.00           C
ATOM   9812  C33 POPEj 388       0.399  49.581  64.739  1.00  0.00           C
ATOM   9815  C34 POPEj 388      -0.302  49.331  66.089  1.00  0.00           C
ATOM   9818  C35 POPEj 388      -0.362  47.851  66.508  1.00  0.00           C
ATOM   9821  C36 POPEj 388      -0.862  47.691  67.959  1.00  0.00           C
ATOM   9824  C37 POPEj 388      -0.851  46.261  68.519  1.00  0.00           C
ATOM   9827  C38 POPEj 388      -1.342  46.201  69.989  1.00  0.00           C
ATOM   9830  C39 POPEj 388      -2.842  46.511  70.159  1.00  0.00           C
ATOM   9833 0C31 POPEj 388      -3.161  47.351  71.409  1.00  0.00           C
ATOM   9836 1C31 POPEj 388      -4.562  47.971  71.339  1.00  0.00           C
ATOM   9839 2C31 POPEj 388      -4.742  49.191  72.258  1.00  0.00           C
ATOM   9842 3C31 POPEj 388      -4.922  48.831  73.749  1.00  0.00           C
ATOM   9845 4C31 POPEj 388      -5.202  50.071  74.609  1.00  0.00           C
ATOM   9848 5C31 POPEj 388      -5.492  49.731  76.078  1.00  0.00           C
ATOM   9851 6C31 POPEj 388      -5.772  50.971  76.939  1.00  0.00           C
ATOM   9855  NH3 POPEk 389      62.750  15.721 100.879  1.00  0.00           N
ATOM   9859  C12 POPEk 389      63.730  14.631 100.488  1.00  0.00           C
ATOM   9862  C11 POPEk 389      65.130  15.171 100.188  1.00  0.00           C
ATOM   9865  P   POPEk 389      67.350  13.801 100.398  1.00  0.00           P
ATOM   9866  O13 POPEk 389      68.180  14.751  99.609  1.00  0.00           O
ATOM   9867  O14 POPEk 389      68.070  12.981 101.399  1.00  0.00           O
ATOM   9868  O11 POPEk 389      66.680  12.771  99.419  1.00  0.00           O
ATOM   9869  O12 POPEk 389      66.080  14.501 101.028  1.00  0.00           O
ATOM   9870  C1  POPEk 389      67.371  11.631  98.919  1.00  0.00           C
ATOM   9873  C2  POPEk 389      66.951  11.421  97.449  1.00  0.00           C
ATOM   9875  O21 POPEk 389      67.711  10.311  96.939  1.00  0.00           O
ATOM   9876  C21 POPEk 389      67.070   9.541  96.049  1.00  0.00           C
ATOM   9877  O22 POPEk 389      65.890   9.631  95.758  1.00  0.00           O
ATOM   9878  C22 POPEk 389      68.021   8.421  95.608  1.00  0.00           C
ATOM   9881  C3  POPEk 389      67.240  12.721  96.659  1.00  0.00           C
ATOM   9884  O31 POPEk 389      66.881  12.631  95.269  1.00  0.00           O
ATOM   9885  C31 POPEk 389      65.570  12.771  95.059  1.00  0.00           C
ATOM   9886  O32 POPEk 389      64.731  12.841  95.929  1.00  0.00           O
ATOM   9887  C32 POPEk 389      65.311  12.881  93.569  1.00  0.00           C
ATOM   9890  C23 POPEk 389      67.671   7.711  94.288  1.00  0.00           C
ATOM   9893  C24 POPEk 389      68.311   8.411  93.089  1.00  0.00           C
ATOM   9896  C25 POPEk 389      68.330   7.551  91.819  1.00  0.00           C
ATOM   9899  C26 POPEk 389      68.921   8.311  90.618  1.00  0.00           C
ATOM   9902  C27 POPEk 389      68.990   7.451  89.349  1.00  0.00           C
ATOM   9905  C28 POPEk 389      69.301   8.281  88.089  1.00  0.00           C
ATOM   9908  C29 POPEk 389      70.731   8.781  88.049  1.00  0.00           C
ATOM   9910 0C21 POPEk 389      71.480   8.871  86.939  1.00  0.00           C
ATOM   9912 1C21 POPEk 389      71.021   8.541  85.538  1.00  0.00           C
ATOM   9915 2C21 POPEk 389      72.051   9.011  84.489  1.00  0.00           C
ATOM   9918 3C21 POPEk 389      71.601   8.741  83.038  1.00  0.00           C
ATOM   9921 4C21 POPEk 389      72.410   9.551  82.019  1.00  0.00           C
ATOM   9924 5C21 POPEk 389      71.820   9.531  80.599  1.00  0.00           C
ATOM   9927 6C21 POPEk 389      72.210   8.301  79.769  1.00  0.00           C
ATOM   9930 7C21 POPEk 389      71.421   8.231  78.458  1.00  0.00           C
ATOM   9933 8C21 POPEk 389      71.701   7.001  77.589  1.00  0.00           C
ATOM   9937  C33 POPEk 389      65.180  11.501  92.879  1.00  0.00           C
ATOM   9940  C34 POPEk 389      65.180  11.651  91.358  1.00  0.00           C
ATOM   9943  C35 POPEk 389      65.260  10.311  90.608  1.00  0.00           C
ATOM   9946  C36 POPEk 389      65.430  10.521  89.098  1.00  0.00           C
ATOM   9949  C37 POPEk 389      65.570   9.211  88.318  1.00  0.00           C
ATOM   9952  C38 POPEk 389      65.710   9.441  86.809  1.00  0.00           C
ATOM   9955  C39 POPEk 389      65.852   8.121  86.028  1.00  0.00           C
ATOM   9958 0C31 POPEk 389      66.080   8.371  84.539  1.00  0.00           C
ATOM   9961 1C31 POPEk 389      66.820   7.241  83.818  1.00  0.00           C
ATOM   9964 2C31 POPEk 389      67.340   7.701  82.449  1.00  0.00           C
ATOM   9967 3C31 POPEk 389      67.880   6.581  81.548  1.00  0.00           C
ATOM   9970 4C31 POPEk 389      69.171   5.918  82.048  1.00  0.00           C
ATOM   9973 5C31 POPEk 389      70.031   5.378  80.888  1.00  0.00           C
ATOM   9976 6C31 POPEk 389      71.290   4.628  81.318  1.00  0.00           C
ATOM   9980  NH3 POPEl 390     124.191 124.051  59.559  1.00  0.00           N
ATOM   9984  C12 POPEl 390     124.220 122.981  60.629  1.00  0.00           C
ATOM   9987  C11 POPEl 390     124.781 121.671  60.039  1.00  0.00           C
ATOM   9990  P   POPEl 390     127.240 122.461  60.029  1.00  0.00           P
ATOM   9991  O13 POPEl 390     127.061 123.931  60.039  1.00  0.00           O
ATOM   9992  O14 POPEl 390     128.501 121.971  59.409  1.00  0.00           O
ATOM   9993  O11 POPEl 390     127.080 121.931  61.499  1.00  0.00           O
ATOM   9994  O12 POPEl 390     125.982 121.871  59.278  1.00  0.00           O
ATOM   9995  C1  POPEl 390     128.100 122.151  62.478  1.00  0.00           C
ATOM   9998  C2  POPEl 390     127.470 122.411  63.868  1.00  0.00           C
ATOM  10000  O21 POPEl 390     126.730 123.641  63.809  1.00  0.00           O
ATOM  10001  C21 POPEl 390     125.841 123.741  64.789  1.00  0.00           C
ATOM  10002  O22 POPEl 390     125.391 122.801  65.429  1.00  0.00           O
ATOM  10003  C22 POPEl 390     125.590 125.221  65.059  1.00  0.00           C
ATOM  10006  C3  POPEl 390     128.580 122.531  64.959  1.00  0.00           C
ATOM  10009  O31 POPEl 390     128.081 122.911  66.269  1.00  0.00           O
ATOM  10010  C31 POPEl 390     129.001 123.441  67.068  1.00  0.00           C
ATOM  10011  O32 POPEl 390     130.201 123.481  66.819  1.00  0.00           O
ATOM  10012  C32 POPEl 390     128.361 124.061  68.318  1.00  0.00           C
ATOM  10015  C23 POPEl 390     124.591 125.431  66.218  1.00  0.00           C
ATOM  10018  C24 POPEl 390     124.640 126.841  66.839  1.00  0.00           C
ATOM  10021  C25 POPEl 390     123.540 127.021  67.898  1.00  0.00           C
ATOM  10024  C26 POPEl 390     123.800 126.251  69.199  1.00  0.00           C
ATOM  10027  C27 POPEl 390     122.500 125.951  69.949  1.00  0.00           C
ATOM  10030  C28 POPEl 390     122.751 125.331  71.329  1.00  0.00           C
ATOM  10033  C29 POPEl 390     121.510 124.651  71.858  1.00  0.00           C
ATOM  10035 0C21 POPEl 390     120.780 124.981  72.929  1.00  0.00           C
ATOM  10037 1C21 POPEl 390     121.021 126.131  73.879  1.00  0.00           C
ATOM  10040 2C21 POPEl 390     121.720 125.671  75.159  1.00  0.00           C
ATOM  10043 3C21 POPEl 390     121.530 126.681  76.298  1.00  0.00           C
ATOM  10046 4C21 POPEl 390     122.320 126.342  77.559  1.00  0.00           C
ATOM  10049 5C21 POPEl 390     121.910 127.241  78.728  1.00  0.00           C
ATOM  10052 6C21 POPEl 390     122.480 126.771  80.068  1.00  0.00           C
ATOM  10055 7C21 POPEl 390     121.881 127.541  81.249  1.00  0.00           C
ATOM  10058 8C21 POPEl 390     122.330 127.011  82.608  1.00  0.00           C
ATOM  10062  C33 POPEl 390     128.240 125.591  68.149  1.00  0.00           C
ATOM  10065  C34 POPEl 390     127.811 126.391  69.389  1.00  0.00           C
ATOM  10068  C35 POPEl 390     128.891 126.521  70.468  1.00  0.00           C
ATOM  10071  C36 POPEl 390     128.701 127.741  71.379  1.00  0.00           C
ATOM  10074  C37 POPEl 390     129.751 127.821  72.509  1.00  0.00           C
ATOM  10077  C38 POPEl 390     129.770 129.191  73.209  1.00  0.00           C
ATOM  10080  C39 POPEl 390     130.520 129.221  74.559  1.00  0.00           C
ATOM  10083 0C31 POPEl 390     130.010 128.201  75.579  1.00  0.00           C
ATOM  10086 1C31 POPEl 390     130.321 128.571  77.039  1.00  0.00           C
ATOM  10089 2C31 POPEl 390     129.980 127.452  78.029  1.00  0.00           C
ATOM  10092 3C31 POPEl 390     130.221 127.851  79.498  1.00  0.00           C
ATOM  10095 4C31 POPEl 390     130.171 126.641  80.449  1.00  0.00           C
ATOM  10098 5C31 POPEl 390     130.361 127.041  81.919  1.00  0.00           C
ATOM  10101 6C31 POPEl 390     130.480 125.841  82.868  1.00  0.00           C
ATOM  10105  NH3 POPEm 391      14.970  12.531  64.708  1.00  0.00           N
ATOM  10109  C12 POPEm 391      16.200  11.661  64.769  1.00  0.00           C
ATOM  10112  C11 POPEm 391      17.080  11.801  63.499  1.00  0.00           C
ATOM  10115  P   POPEm 391      19.340  10.411  63.639  1.00  0.00           P
ATOM  10116  O13 POPEm 391      18.900   9.771  62.379  1.00  0.00           O
ATOM  10117  O14 POPEm 391      20.780  10.751  63.759  1.00  0.00           O
ATOM  10118  O11 POPEm 391      18.870   9.511  64.869  1.00  0.00           O
ATOM  10119  O12 POPEm 391      18.480  11.721  63.798  1.00  0.00           O
ATOM  10120  C1  POPEm 391      19.680   9.591  66.049  1.00  0.00           C
ATOM  10123  C2  POPEm 391      19.200   8.591  67.138  1.00  0.00           C
ATOM  10125  O21 POPEm 391      18.720   9.411  68.209  1.00  0.00           O
ATOM  10126  C21 POPEm 391      17.920   9.021  69.189  1.00  0.00           C
ATOM  10127  O22 POPEm 391      17.570   9.761  70.099  1.00  0.00           O
ATOM  10128  C22 POPEm 391      17.420   7.571  69.129  1.00  0.00           C
ATOM  10131  C3  POPEm 391      20.340   7.591  67.579  1.00  0.00           C
ATOM  10134  O31 POPEm 391      20.681   7.701  68.978  1.00  0.00           O
ATOM  10135  C31 POPEm 391      21.780   8.381  69.299  1.00  0.00           C
ATOM  10136  O32 POPEm 391      22.680   8.711  68.549  1.00  0.00           O
ATOM  10137  C32 POPEm 391      21.720   8.641  70.798  1.00  0.00           C
ATOM  10140  C23 POPEm 391      16.390   7.321  70.269  1.00  0.00           C
ATOM  10143  C24 POPEm 391      16.120   5.838  70.529  1.00  0.00           C
ATOM  10146  C25 POPEm 391      17.230   5.108  71.279  1.00  0.00           C
ATOM  10149  C26 POPEm 391      17.590   5.648  72.679  1.00  0.00           C
ATOM  10152  C27 POPEm 391      18.350   4.588  73.499  1.00  0.00           C
ATOM  10155  C28 POPEm 391      18.940   5.088  74.828  1.00  0.00           C
ATOM  10158  C29 POPEm 391      20.150   5.958  74.629  1.00  0.00           C
ATOM  10160 0C21 POPEm 391      21.320   5.888  75.289  1.00  0.00           C
ATOM  10162 1C21 POPEm 391      21.680   4.978  76.438  1.00  0.00           C
ATOM  10165 2C21 POPEm 391      22.380   5.808  77.529  1.00  0.00           C
ATOM  10168 3C21 POPEm 391      22.840   5.028  78.779  1.00  0.00           C
ATOM  10171 4C21 POPEm 391      23.600   5.958  79.729  1.00  0.00           C
ATOM  10174 5C21 POPEm 391      24.270   5.258  80.919  1.00  0.00           C
ATOM  10177 6C21 POPEm 391      23.280   4.808  81.998  1.00  0.00           C
ATOM  10180 7C21 POPEm 391      23.960   4.598  83.368  1.00  0.00           C
ATOM  10183 8C21 POPEm 391      23.000   4.218  84.489  1.00  0.00           C
ATOM  10187  C33 POPEm 391      22.780   9.601  71.368  1.00  0.00           C
ATOM  10190  C34 POPEm 391      22.260  10.161  72.699  1.00  0.00           C
ATOM  10193  C35 POPEm 391      23.260  11.051  73.438  1.00  0.00           C
ATOM  10196  C36 POPEm 391      22.640  11.671  74.688  1.00  0.00           C
ATOM  10199  C37 POPEm 391      23.490  12.751  75.348  1.00  0.00           C
ATOM  10202  C38 POPEm 391      22.660  13.561  76.349  1.00  0.00           C
ATOM  10205  C39 POPEm 391      23.420  14.751  76.959  1.00  0.00           C
ATOM  10208 0C31 POPEm 391      22.460  15.831  77.509  1.00  0.00           C
ATOM  10211 1C31 POPEm 391      22.890  16.371  78.879  1.00  0.00           C
ATOM  10214 2C31 POPEm 391      22.280  17.741  79.218  1.00  0.00           C
ATOM  10217 3C31 POPEm 391      20.750  17.711  79.409  1.00  0.00           C
ATOM  10220 4C31 POPEm 391      20.260  17.281  80.798  1.00  0.00           C
ATOM  10223 5C31 POPEm 391      20.690  18.221  81.928  1.00  0.00           C
ATOM  10226 6C31 POPEm 391      19.930  18.001  83.239  1.00  0.00           C
ATOM  10230  NH3 POPEn 392      65.421  25.961  58.859  1.00  0.00           N
ATOM  10234  C12 POPEn 392      64.860  25.221  60.059  1.00  0.00           C
ATOM  10237  C11 POPEn 392      63.621  24.371  59.728  1.00  0.00           C
ATOM  10240  P   POPEn 392      61.960  25.701  58.228  1.00  0.00           P
ATOM  10241  O13 POPEn 392      61.560  24.501  57.438  1.00  0.00           O
ATOM  10242  O14 POPEn 392      63.101  26.481  57.709  1.00  0.00           O
ATOM  10243  O11 POPEn 392      60.720  26.611  58.499  1.00  0.00           O
ATOM  10244  O12 POPEn 392      62.420  25.171  59.649  1.00  0.00           O
ATOM  10245  C1  POPEn 392      59.760  26.331  59.519  1.00  0.00           C
ATOM  10248  C2  POPEn 392      60.030  27.211  60.759  1.00  0.00           C
ATOM  10250  O21 POPEn 392      59.980  26.351  61.919  1.00  0.00           O
ATOM  10251  C21 POPEn 392      60.890  26.601  62.839  1.00  0.00           C
ATOM  10252  O22 POPEn 392      61.660  27.541  62.849  1.00  0.00           O
ATOM  10253  C22 POPEn 392      60.910  25.471  63.858  1.00  0.00           C
ATOM  10256  C3  POPEn 392      59.021  28.391  60.869  1.00  0.00           C
ATOM  10259  O31 POPEn 392      59.601  29.531  61.539  1.00  0.00           O
ATOM  10260  C31 POPEn 392      59.410  29.591  62.849  1.00  0.00           C
ATOM  10261  O32 POPEn 392      58.660  28.881  63.499  1.00  0.00           O
ATOM  10262  C32 POPEn 392      60.320  30.661  63.449  1.00  0.00           C
ATOM  10265  C23 POPEn 392      61.260  25.981  65.278  1.00  0.00           C
ATOM  10268  C24 POPEn 392      60.000  26.281  66.099  1.00  0.00           C
ATOM  10271  C25 POPEn 392      60.150  26.151  67.618  1.00  0.00           C
ATOM  10274  C26 POPEn 392      61.100  27.171  68.269  1.00  0.00           C
ATOM  10277  C27 POPEn 392      61.490  26.741  69.688  1.00  0.00           C
ATOM  10280  C28 POPEn 392      62.371  27.771  70.409  1.00  0.00           C
ATOM  10283  C29 POPEn 392      61.550  28.941  70.909  1.00  0.00           C
ATOM  10285 0C21 POPEn 392      61.160  29.171  72.179  1.00  0.00           C
ATOM  10287 1C21 POPEn 392      61.490  28.311  73.379  1.00  0.00           C
ATOM  10290 2C21 POPEn 392      61.800  29.081  74.679  1.00  0.00           C
ATOM  10293 3C21 POPEn 392      62.371  28.111  75.719  1.00  0.00           C
ATOM  10296 4C21 POPEn 392      62.730  28.711  77.079  1.00  0.00           C
ATOM  10299 5C21 POPEn 392      63.250  27.641  78.059  1.00  0.00           C
ATOM  10302 6C21 POPEn 392      63.780  28.221  79.378  1.00  0.00           C
ATOM  10305 7C21 POPEn 392      64.311  27.141  80.319  1.00  0.00           C
ATOM  10308 8C21 POPEn 392      64.910  27.711  81.609  1.00  0.00           C
ATOM  10312  C33 POPEn 392      60.620  30.351  64.929  1.00  0.00           C
ATOM  10315  C34 POPEn 392      61.700  31.251  65.529  1.00  0.00           C
ATOM  10318  C35 POPEn 392      62.311  30.611  66.779  1.00  0.00           C
ATOM  10321  C36 POPEn 392      63.440  31.441  67.379  1.00  0.00           C
ATOM  10324  C37 POPEn 392      64.270  30.631  68.388  1.00  0.00           C
ATOM  10327  C38 POPEn 392      65.311  31.481  69.118  1.00  0.00           C
ATOM  10330  C39 POPEn 392      66.201  30.681  70.068  1.00  0.00           C
ATOM  10333 0C31 POPEn 392      65.430  29.791  71.049  1.00  0.00           C
ATOM  10336 1C31 POPEn 392      66.191  29.601  72.369  1.00  0.00           C
ATOM  10339 2C31 POPEn 392      65.480  28.641  73.318  1.00  0.00           C
ATOM  10342 3C31 POPEn 392      66.141  28.541  74.699  1.00  0.00           C
ATOM  10345 4C31 POPEn 392      66.061  29.851  75.509  1.00  0.00           C
ATOM  10348 5C31 POPEn 392      66.580  29.671  76.939  1.00  0.00           C
ATOM  10351 6C31 POPEn 392      66.391  30.901  77.809  1.00  0.00           C
ATOM  10355  NH3 POPEo 393      65.940  84.941  63.449  1.00  0.00           N
ATOM  10359  C12 POPEo 393      66.951  84.591  62.399  1.00  0.00           C
ATOM  10362  C11 POPEo 393      66.830  85.571  61.228  1.00  0.00           C
ATOM  10365  P   POPEo 393      64.400  85.321  60.258  1.00  0.00           P
ATOM  10366  O13 POPEo 393      63.740  84.851  59.008  1.00  0.00           O
ATOM  10367  O14 POPEo 393      64.120  86.711  60.649  1.00  0.00           O
ATOM  10368  O11 POPEo 393      64.000  84.351  61.479  1.00  0.00           O
ATOM  10369  O12 POPEo 393      65.960  85.101  60.199  1.00  0.00           O
ATOM  10370  C1  POPEo 393      62.730  84.561  62.119  1.00  0.00           C
ATOM  10373  C2  POPEo 393      62.460  83.541  63.269  1.00  0.00           C
ATOM  10375  O21 POPEo 393      63.410  83.711  64.349  1.00  0.00           O
ATOM  10376  C21 POPEo 393      62.900  84.281  65.439  1.00  0.00           C
ATOM  10377  O22 POPEo 393      61.960  85.051  65.439  1.00  0.00           O
ATOM  10378  C22 POPEo 393      63.561  83.611  66.648  1.00  0.00           C
ATOM  10381  C3  POPEo 393      62.580  82.081  62.779  1.00  0.00           C
ATOM  10384  O31 POPEo 393      62.750  81.141  63.879  1.00  0.00           O
ATOM  10385  C31 POPEo 393      61.670  80.411  64.168  1.00  0.00           C
ATOM  10386  O32 POPEo 393      60.570  80.541  63.669  1.00  0.00           O
ATOM  10387  C32 POPEo 393      62.050  79.381  65.249  1.00  0.00           C
ATOM  10390  C23 POPEo 393      63.111  84.121  68.038  1.00  0.00           C
ATOM  10393  C24 POPEo 393      63.660  83.201  69.139  1.00  0.00           C
ATOM  10396  C25 POPEo 393      63.320  83.621  70.579  1.00  0.00           C
ATOM  10399  C26 POPEo 393      63.750  82.551  71.589  1.00  0.00           C
ATOM  10402  C27 POPEo 393      63.600  82.971  73.058  1.00  0.00           C
ATOM  10405  C28 POPEo 393      64.070  81.881  74.039  1.00  0.00           C
ATOM  10408  C29 POPEo 393      64.171  82.411  75.439  1.00  0.00           C
ATOM  10410 0C21 POPEo 393      63.540  81.941  76.528  1.00  0.00           C
ATOM  10412 1C21 POPEo 393      62.610  80.761  76.598  1.00  0.00           C
ATOM  10415 2C21 POPEo 393      62.090  80.521  78.029  1.00  0.00           C
ATOM  10418 3C21 POPEo 393      60.970  81.481  78.458  1.00  0.00           C
ATOM  10421 4C21 POPEo 393      60.630  81.341  79.949  1.00  0.00           C
ATOM  10424 5C21 POPEo 393      59.320  82.021  80.348  1.00  0.00           C
ATOM  10427 6C21 POPEo 393      59.010  81.881  81.849  1.00  0.00           C
ATOM  10430 7C21 POPEo 393      57.630  82.441  82.208  1.00  0.00           C
ATOM  10433 8C21 POPEo 393      57.260  82.221  83.678  1.00  0.00           C
ATOM  10437  C33 POPEo 393      61.030  79.201  66.409  1.00  0.00           C
ATOM  10440  C34 POPEo 393      61.030  80.331  67.459  1.00  0.00           C
ATOM  10443  C35 POPEo 393      59.890  81.341  67.278  1.00  0.00           C
ATOM  10446  C36 POPEo 393      59.491  82.091  68.569  1.00  0.00           C
ATOM  10449  C37 POPEo 393      58.171  82.851  68.368  1.00  0.00           C
ATOM  10452  C38 POPEo 393      57.521  83.431  69.638  1.00  0.00           C
ATOM  10455  C39 POPEo 393      56.900  82.411  70.608  1.00  0.00           C
ATOM  10458 0C31 POPEo 393      57.870  81.891  71.679  1.00  0.00           C
ATOM  10461 1C31 POPEo 393      57.220  81.651  73.049  1.00  0.00           C
ATOM  10464 2C31 POPEo 393      58.250  81.231  74.109  1.00  0.00           C
ATOM  10467 3C31 POPEo 393      57.790  81.451  75.549  1.00  0.00           C
ATOM  10470 4C31 POPEo 393      57.550  82.931  75.909  1.00  0.00           C
ATOM  10473 5C31 POPEo 393      57.950  83.251  77.359  1.00  0.00           C
ATOM  10476 6C31 POPEo 393      57.290  84.501  77.939  1.00  0.00           C
ATOM  10480  NH3 POPEp 394      44.790 151.151 104.139  1.00  0.00           N
ATOM  10484  C12 POPEp 394      44.100 150.221 105.099  1.00  0.00           C
ATOM  10487  C11 POPEp 394      42.650 149.921 104.679  1.00  0.00           C
ATOM  10490  P   POPEp 394      41.170 147.881 104.019  1.00  0.00           P
ATOM  10491  O13 POPEp 394      41.451 146.441 103.798  1.00  0.00           O
ATOM  10492  O14 POPEp 394      39.910 148.211 104.719  1.00  0.00           O
ATOM  10493  O11 POPEp 394      41.241 148.661 102.639  1.00  0.00           O
ATOM  10494  O12 POPEp 394      42.430 148.511 104.749  1.00  0.00           O
ATOM  10495  C1  POPEp 394      41.030 148.062 101.358  1.00  0.00           C
ATOM  10498  C2  POPEp 394      42.360 147.821 100.599  1.00  0.00           C
ATOM  10500  O21 POPEp 394      42.070 147.581  99.199  1.00  0.00           O
ATOM  10501  C21 POPEp 394      42.740 148.321  98.318  1.00  0.00           C
ATOM  10502  O22 POPEp 394      43.411 149.312  98.559  1.00  0.00           O
ATOM  10503  C22 POPEp 394      42.550 147.731  96.919  1.00  0.00           C
ATOM  10506  C3  POPEp 394      43.070 146.592 101.199  1.00  0.00           C
ATOM  10509  O31 POPEp 394      44.230 146.231 100.419  1.00  0.00           O
ATOM  10510  C31 POPEp 394      44.580 144.952 100.608  1.00  0.00           C
ATOM  10511  O32 POPEp 394      44.100 144.231 101.469  1.00  0.00           O
ATOM  10512  C32 POPEp 394      45.640 144.541  99.589  1.00  0.00           C
ATOM  10515  C23 POPEp 394      42.680 148.751  95.769  1.00  0.00           C
ATOM  10518  C24 POPEp 394      42.750 148.062  94.399  1.00  0.00           C
ATOM  10521  C25 POPEp 394      42.941 149.051  93.248  1.00  0.00           C
ATOM  10524  C26 POPEp 394      43.171 148.342  91.899  1.00  0.00           C
ATOM  10527  C27 POPEp 394      43.481 149.312  90.748  1.00  0.00           C
ATOM  10530  C28 POPEp 394      43.850 148.581  89.449  1.00  0.00           C
ATOM  10533  C29 POPEp 394      44.291 149.561  88.398  1.00  0.00           C
ATOM  10535 0C21 POPEp 394      44.740 149.281  87.169  1.00  0.00           C
ATOM  10537 1C21 POPEp 394      44.930 147.911  86.569  1.00  0.00           C
ATOM  10540 2C21 POPEp 394      46.330 147.741  85.938  1.00  0.00           C
ATOM  10543 3C21 POPEp 394      47.480 147.761  86.959  1.00  0.00           C
ATOM  10546 4C21 POPEp 394      48.870 147.611  86.318  1.00  0.00           C
ATOM  10549 5C21 POPEp 394      49.080 146.342  85.478  1.00  0.00           C
ATOM  10552 6C21 POPEp 394      48.920 145.062  86.298  1.00  0.00           C
ATOM  10555 7C21 POPEp 394      48.990 143.791  85.439  1.00  0.00           C
ATOM  10558 8C21 POPEp 394      48.720 142.511  86.218  1.00  0.00           C
ATOM  10562  C33 POPEp 394      45.580 145.422  98.309  1.00  0.00           C
ATOM  10565  C34 POPEp 394      46.410 144.931  97.118  1.00  0.00           C
ATOM  10568  C35 POPEp 394      45.510 144.701  95.898  1.00  0.00           C
ATOM  10571  C36 POPEp 394      46.240 144.502  94.568  1.00  0.00           C
ATOM  10574  C37 POPEp 394      45.200 144.271  93.469  1.00  0.00           C
ATOM  10577  C38 POPEp 394      45.720 144.071  92.048  1.00  0.00           C
ATOM  10580  C39 POPEp 394      44.670 143.491  91.078  1.00  0.00           C
ATOM  10583 0C31 POPEp 394      45.120 143.311  89.618  1.00  0.00           C
ATOM  10586 1C31 POPEp 394      44.021 142.631  88.788  1.00  0.00           C
ATOM  10589 2C31 POPEp 394      44.370 142.491  87.299  1.00  0.00           C
ATOM  10592 3C31 POPEp 394      44.170 143.781  86.499  1.00  0.00           C
ATOM  10595 4C31 POPEp 394      44.620 143.621  85.038  1.00  0.00           C
ATOM  10598 5C31 POPEp 394      44.190 144.771  84.139  1.00  0.00           C
ATOM  10601 6C31 POPEp 394      44.790 144.681  82.728  1.00  0.00           C
ATOM  10605  NH3 POPEq 395      15.910  32.941 107.529  1.00  0.00           N
ATOM  10609  C12 POPEq 395      15.640  34.151 108.368  1.00  0.00           C
ATOM  10612  C11 POPEq 395      16.540  34.251 109.609  1.00  0.00           C
ATOM  10615  P   POPEq 395      17.560  36.371 110.779  1.00  0.00           P
ATOM  10616  O13 POPEq 395      17.140  37.791 110.909  1.00  0.00           O
ATOM  10617  O14 POPEq 395      18.030  35.631 111.969  1.00  0.00           O
ATOM  10618  O11 POPEq 395      18.600  36.241 109.589  1.00  0.00           O
ATOM  10619  O12 POPEq 395      16.360  35.541 110.179  1.00  0.00           O
ATOM  10620  C1  POPEq 395      19.140  37.401 108.938  1.00  0.00           C
ATOM  10623  C2  POPEq 395      18.490  37.671 107.559  1.00  0.00           C
ATOM  10625  O21 POPEq 395      19.320  38.591 106.829  1.00  0.00           O
ATOM  10626  C21 POPEq 395      19.170  38.571 105.519  1.00  0.00           C
ATOM  10627  O22 POPEq 395      18.290  39.131 104.889  1.00  0.00           O
ATOM  10628  C22 POPEq 395      20.350  37.851 104.898  1.00  0.00           C
ATOM  10631  C3  POPEq 395      17.010  38.161 107.699  1.00  0.00           C
ATOM  10634  O31 POPEq 395      16.270  38.311 106.478  1.00  0.00           O
ATOM  10635  C31 POPEq 395      16.140  37.251 105.689  1.00  0.00           C
ATOM  10636  O32 POPEq 395      16.570  36.131 105.898  1.00  0.00           O
ATOM  10637  C32 POPEq 395      15.400  37.691 104.428  1.00  0.00           C
ATOM  10640  C23 POPEq 395      20.100  37.291 103.479  1.00  0.00           C
ATOM  10643  C24 POPEq 395      21.330  36.561 102.929  1.00  0.00           C
ATOM  10646  C25 POPEq 395      21.050  35.691 101.699  1.00  0.00           C
ATOM  10649  C26 POPEq 395      20.900  36.501 100.398  1.00  0.00           C
ATOM  10652  C27 POPEq 395      20.840  35.601  99.159  1.00  0.00           C
ATOM  10655  C28 POPEq 395      21.110  36.391  97.868  1.00  0.00           C
ATOM  10658  C29 POPEq 395      21.260  35.521  96.639  1.00  0.00           C
ATOM  10660 0C21 POPEq 395      20.320  35.291  95.709  1.00  0.00           C
ATOM  10662 1C21 POPEq 395      18.910  35.831  95.769  1.00  0.00           C
ATOM  10665 2C21 POPEq 395      18.730  37.201  95.089  1.00  0.00           C
ATOM  10668 3C21 POPEq 395      18.430  37.111  93.578  1.00  0.00           C
ATOM  10671 4C21 POPEq 395      18.280  38.511  92.959  1.00  0.00           C
ATOM  10674 5C21 POPEq 395      17.870  38.461  91.478  1.00  0.00           C
ATOM  10677 6C21 POPEq 395      18.080  39.811  90.789  1.00  0.00           C
ATOM  10680 7C21 POPEq 395      18.030  39.701  89.259  1.00  0.00           C
ATOM  10683 8C21 POPEq 395      18.440  41.001  88.569  1.00  0.00           C
ATOM  10687  C33 POPEq 395      14.610  36.551 103.769  1.00  0.00           C
ATOM  10690  C34 POPEq 395      14.180  36.901 102.339  1.00  0.00           C
ATOM  10693  C35 POPEq 395      13.440  38.241 102.239  1.00  0.00           C
ATOM  10696  C36 POPEq 395      13.070  38.641 100.809  1.00  0.00           C
ATOM  10699  C37 POPEq 395      12.640  40.121 100.748  1.00  0.00           C
ATOM  10702  C38 POPEq 395      12.370  40.641  99.329  1.00  0.00           C
ATOM  10705  C39 POPEq 395      11.110  40.051  98.659  1.00  0.00           C
ATOM  10708 0C31 POPEq 395      11.440  39.351  97.328  1.00  0.00           C
ATOM  10711 1C31 POPEq 395      10.240  39.281  96.368  1.00  0.00           C
ATOM  10714 2C31 POPEq 395      10.540  38.341  95.179  1.00  0.00           C
ATOM  10717 3C31 POPEq 395       9.420  38.281  94.129  1.00  0.00           C
ATOM  10720 4C31 POPEq 395       9.600  37.071  93.199  1.00  0.00           C
ATOM  10723 5C31 POPEq 395       8.470  36.891  92.169  1.00  0.00           C
ATOM  10726 6C31 POPEq 395       8.550  35.551  91.438  1.00  0.00           C
ATOM  10730  NH3 POPEr 396     117.751  40.371  60.959  1.00  0.00           N
ATOM  10734  C12 POPEr 396     119.001  40.391  60.099  1.00  0.00           C
ATOM  10737  C11 POPEr 396     118.951  39.431  58.899  1.00  0.00           C
ATOM  10740  P   POPEr 396     121.350  38.321  58.519  1.00  0.00           P
ATOM  10741  O13 POPEr 396     121.801  37.711  57.259  1.00  0.00           O
ATOM  10742  O14 POPEr 396     122.410  38.941  59.348  1.00  0.00           O
ATOM  10743  O11 POPEr 396     120.570  37.311  59.409  1.00  0.00           O
ATOM  10744  O12 POPEr 396     120.220  39.411  58.219  1.00  0.00           O
ATOM  10745  C1  POPEr 396     120.640  35.921  59.359  1.00  0.00           C
ATOM  10748  C2  POPEr 396     120.371  35.361  60.779  1.00  0.00           C
ATOM  10750  O21 POPEr 396     121.490  35.641  61.638  1.00  0.00           O
ATOM  10751  C21 POPEr 396     121.571  36.821  62.199  1.00  0.00           C
ATOM  10752  O22 POPEr 396     120.790  37.761  62.069  1.00  0.00           O
ATOM  10753  C22 POPEr 396     122.751  36.831  63.179  1.00  0.00           C
ATOM  10756  C3  POPEr 396     120.111  33.831  60.699  1.00  0.00           C
ATOM  10759  O31 POPEr 396     119.451  33.321  61.879  1.00  0.00           O
ATOM  10760  C31 POPEr 396     120.240  32.991  62.869  1.00  0.00           C
ATOM  10761  O32 POPEr 396     121.451  33.161  62.929  1.00  0.00           O
ATOM  10762  C32 POPEr 396     119.400  32.381  63.999  1.00  0.00           C
ATOM  10765  C23 POPEr 396     122.840  38.151  63.969  1.00  0.00           C
ATOM  10768  C24 POPEr 396     123.350  37.941  65.398  1.00  0.00           C
ATOM  10771  C25 POPEr 396     123.120  39.161  66.298  1.00  0.00           C
ATOM  10774  C26 POPEr 396     123.420  38.841  67.769  1.00  0.00           C
ATOM  10777  C27 POPEr 396     123.120  40.021  68.718  1.00  0.00           C
ATOM  10780  C28 POPEr 396     123.590  39.781  70.169  1.00  0.00           C
ATOM  10783  C29 POPEr 396     122.871  38.621  70.829  1.00  0.00           C
ATOM  10785 0C21 POPEr 396     123.411  37.751  71.699  1.00  0.00           C
ATOM  10787 1C21 POPEr 396     124.820  37.761  72.229  1.00  0.00           C
ATOM  10790 2C21 POPEr 396     125.631  36.531  71.769  1.00  0.00           C
ATOM  10793 3C21 POPEr 396     125.132  35.221  72.398  1.00  0.00           C
ATOM  10796 4C21 POPEr 396     126.180  34.101  72.379  1.00  0.00           C
ATOM  10799 5C21 POPEr 396     125.701  32.861  73.149  1.00  0.00           C
ATOM  10802 6C21 POPEr 396     126.840  31.951  73.599  1.00  0.00           C
ATOM  10805 7C21 POPEr 396     126.330  30.761  74.419  1.00  0.00           C
ATOM  10808 8C21 POPEr 396     127.310  29.581  74.469  1.00  0.00           C
ATOM  10812  C33 POPEr 396     119.900  31.011  64.529  1.00  0.00           C
ATOM  10815  C34 POPEr 396     119.640  30.901  66.039  1.00  0.00           C
ATOM  10818  C35 POPEr 396     119.751  29.471  66.589  1.00  0.00           C
ATOM  10821  C36 POPEr 396     119.320  29.341  68.058  1.00  0.00           C
ATOM  10824  C37 POPEr 396     118.482  28.081  68.339  1.00  0.00           C
ATOM  10827  C38 POPEr 396     117.991  27.961  69.789  1.00  0.00           C
ATOM  10830  C39 POPEr 396     116.820  26.971  69.989  1.00  0.00           C
ATOM  10833 0C31 POPEr 396     117.120  25.511  69.589  1.00  0.00           C
ATOM  10836 1C31 POPEr 396     115.890  24.591  69.769  1.00  0.00           C
ATOM  10839 2C31 POPEr 396     115.650  23.571  68.639  1.00  0.00           C
ATOM  10842 3C31 POPEr 396     114.351  22.781  68.788  1.00  0.00           C
ATOM  10845 4C31 POPEr 396     113.750  22.271  67.459  1.00  0.00           C
ATOM  10848 5C31 POPEr 396     112.650  21.221  67.688  1.00  0.00           C
ATOM  10851 6C31 POPEr 396     111.971  20.731  66.409  1.00  0.00           C
ATOM  10855  NH3 POPEs 397     127.500  61.721  59.809  1.00  0.00           N
ATOM  10859  C12 POPEs 397     127.380  60.221  59.809  1.00  0.00           C
ATOM  10862  C11 POPEs 397     128.660  59.561  60.369  1.00  0.00           C
ATOM  10865  P   POPEs 397     131.210  60.261  60.489  1.00  0.00           P
ATOM  10866  O13 POPEs 397     132.240  59.671  59.599  1.00  0.00           O
ATOM  10867  O14 POPEs 397     131.431  61.661  60.879  1.00  0.00           O
ATOM  10868  O11 POPEs 397     131.090  59.351  61.778  1.00  0.00           O
ATOM  10869  O12 POPEs 397     129.811  60.151  59.779  1.00  0.00           O
ATOM  10870  C1  POPEs 397     131.011  59.941  63.079  1.00  0.00           C
ATOM  10873  C2  POPEs 397     130.551  58.861  64.078  1.00  0.00           C
ATOM  10875  O21 POPEs 397     130.570  59.391  65.418  1.00  0.00           O
ATOM  10876  C21 POPEs 397     129.382  59.751  65.899  1.00  0.00           C
ATOM  10877  O22 POPEs 397     128.350  59.821  65.239  1.00  0.00           O
ATOM  10878  C22 POPEs 397     129.490  60.071  67.389  1.00  0.00           C
ATOM  10881  C3  POPEs 397     131.471  57.611  64.059  1.00  0.00           C
ATOM  10884  O31 POPEs 397     130.941  56.631  64.968  1.00  0.00           O
ATOM  10885  C31 POPEs 397     131.720  55.781  65.659  1.00  0.00           C
ATOM  10886  O32 POPEs 397     131.331  55.141  66.618  1.00  0.00           O
ATOM  10887  C32 POPEs 397     133.141  55.641  65.099  1.00  0.00           C
ATOM  10890  C23 POPEs 397     128.561  59.151  68.228  1.00  0.00           C
ATOM  10893  C24 POPEs 397     128.660  59.411  69.749  1.00  0.00           C
ATOM  10896  C25 POPEs 397     130.010  59.031  70.368  1.00  0.00           C
ATOM  10899  C26 POPEs 397     130.251  57.521  70.449  1.00  0.00           C
ATOM  10902  C27 POPEs 397     131.680  57.131  70.048  1.00  0.00           C
ATOM  10905  C28 POPEs 397     131.960  55.641  70.298  1.00  0.00           C
ATOM  10908  C29 POPEs 397     133.292  55.221  69.729  1.00  0.00           C
ATOM  10910 0C21 POPEs 397     134.492  55.341  70.319  1.00  0.00           C
ATOM  10912 1C21 POPEs 397     134.761  55.951  71.668  1.00  0.00           C
ATOM  10915 2C21 POPEs 397     136.011  56.851  71.699  1.00  0.00           C
ATOM  10918 3C21 POPEs 397     135.870  58.181  70.949  1.00  0.00           C
ATOM  10921 4C21 POPEs 397     137.100  59.071  71.189  1.00  0.00           C
ATOM  10924 5C21 POPEs 397     137.061  60.441  70.519  1.00  0.00           C
ATOM  10927 6C21 POPEs 397     137.090  60.381  68.978  1.00  0.00           C
ATOM  10930 7C21 POPEs 397     137.491  61.731  68.359  1.00  0.00           C
ATOM  10933 8C21 POPEs 397     137.290  61.791  66.849  1.00  0.00           C
ATOM  10937  C33 POPEs 397     134.001  54.631  65.909  1.00  0.00           C
ATOM  10940  C34 POPEs 397     135.382  54.371  65.289  1.00  0.00           C
ATOM  10943  C35 POPEs 397     136.352  53.551  66.169  1.00  0.00           C
ATOM  10946  C36 POPEs 397     135.861  52.131  66.508  1.00  0.00           C
ATOM  10949  C37 POPEs 397     135.041  52.061  67.809  1.00  0.00           C
ATOM  10952  C38 POPEs 397     133.941  50.981  67.758  1.00  0.00           C
ATOM  10955  C39 POPEs 397     132.891  51.151  68.858  1.00  0.00           C
ATOM  10958 0C31 POPEs 397     131.600  50.391  68.528  1.00  0.00           C
ATOM  10961 1C31 POPEs 397     130.400  50.741  69.419  1.00  0.00           C
ATOM  10964 2C31 POPEs 397     130.462  50.201  70.859  1.00  0.00           C
ATOM  10967 3C31 POPEs 397     129.130  50.371  71.609  1.00  0.00           C
ATOM  10970 4C31 POPEs 397     128.010  49.471  71.069  1.00  0.00           C
ATOM  10973 5C31 POPEs 397     126.650  49.691  71.738  1.00  0.00           C
ATOM  10976 6C31 POPEs 397     125.620  48.651  71.279  1.00  0.00           C
ATOM  10980  NH3 POPEt 398      97.050 117.131 103.159  1.00  0.00           N
ATOM  10984  C12 POPEt 398      96.400 117.191 101.799  1.00  0.00           C
ATOM  10987  C11 POPEt 398      96.561 115.861 101.019  1.00  0.00           C
ATOM  10990  P   POPEt 398      94.611 114.471 102.249  1.00  0.00           P
ATOM  10991  O13 POPEt 398      94.880 113.031 102.459  1.00  0.00           O
ATOM  10992  O14 POPEt 398      94.810 115.381 103.398  1.00  0.00           O
ATOM  10993  O11 POPEt 398      93.120 114.551 101.788  1.00  0.00           O
ATOM  10994  O12 POPEt 398      95.411 115.021 101.019  1.00  0.00           O
ATOM  10995  C1  POPEt 398      92.611 115.641 101.008  1.00  0.00           C
ATOM  10998  C2  POPEt 398      92.470 115.281  99.508  1.00  0.00           C
ATOM  11000  O21 POPEt 398      93.501 115.961  98.739  1.00  0.00           O
ATOM  11001  C21 POPEt 398      94.311 115.171  98.049  1.00  0.00           C
ATOM  11002  O22 POPEt 398      94.430 113.971  98.169  1.00  0.00           O
ATOM  11003  C22 POPEt 398      95.020 115.971  96.939  1.00  0.00           C
ATOM  11006  C3  POPEt 398      91.070 115.711  98.978  1.00  0.00           C
ATOM  11009  O31 POPEt 398      90.961 115.661  97.538  1.00  0.00           O
ATOM  11010  C31 POPEt 398      91.130 116.821  96.909  1.00  0.00           C
ATOM  11011  O32 POPEt 398      91.431 117.891  97.428  1.00  0.00           O
ATOM  11012  C32 POPEt 398      90.890 116.601  95.419  1.00  0.00           C
ATOM  11015  C23 POPEt 398      94.980 115.221  95.579  1.00  0.00           C
ATOM  11018  C24 POPEt 398      95.691 115.961  94.428  1.00  0.00           C
ATOM  11021  C25 POPEt 398      95.581 115.241  93.079  1.00  0.00           C
ATOM  11024  C26 POPEt 398      94.711 115.991  92.059  1.00  0.00           C
ATOM  11027  C27 POPEt 398      94.571 115.281  90.699  1.00  0.00           C
ATOM  11030  C28 POPEt 398      93.882 116.171  89.648  1.00  0.00           C
ATOM  11033  C29 POPEt 398      93.370 115.381  88.469  1.00  0.00           C
ATOM  11035 0C21 POPEt 398      93.800 115.421  87.188  1.00  0.00           C
ATOM  11037 1C21 POPEt 398      94.910 116.241  86.569  1.00  0.00           C
ATOM  11040 2C21 POPEt 398      96.010 115.401  85.879  1.00  0.00           C
ATOM  11043 3C21 POPEt 398      95.531 114.071  85.269  1.00  0.00           C
ATOM  11046 4C21 POPEt 398      96.661 113.251  84.648  1.00  0.00           C
ATOM  11049 5C21 POPEt 398      96.160 111.891  84.148  1.00  0.00           C
ATOM  11052 6C21 POPEt 398      97.260 110.831  84.008  1.00  0.00           C
ATOM  11055 7C21 POPEt 398      96.671 109.471  83.619  1.00  0.00           C
ATOM  11058 8C21 POPEt 398      97.720 108.381  83.419  1.00  0.00           C
ATOM  11062  C33 POPEt 398      91.540 117.671  94.519  1.00  0.00           C
ATOM  11065  C34 POPEt 398      91.080 117.592  93.059  1.00  0.00           C
ATOM  11068  C35 POPEt 398      91.741 118.681  92.199  1.00  0.00           C
ATOM  11071  C36 POPEt 398      91.021 118.991  90.879  1.00  0.00           C
ATOM  11074  C37 POPEt 398      89.600 119.521  91.109  1.00  0.00           C
ATOM  11077  C38 POPEt 398      89.071 120.421  89.978  1.00  0.00           C
ATOM  11080  C39 POPEt 398      87.650 120.941  90.239  1.00  0.00           C
ATOM  11083 0C31 POPEt 398      87.520 121.781  91.519  1.00  0.00           C
ATOM  11086 1C31 POPEt 398      86.881 123.171  91.329  1.00  0.00           C
ATOM  11089 2C31 POPEt 398      87.801 124.241  90.719  1.00  0.00           C
ATOM  11092 3C31 POPEt 398      87.911 124.191  89.189  1.00  0.00           C
ATOM  11095 4C31 POPEt 398      88.330 125.541  88.578  1.00  0.00           C
ATOM  11098 5C31 POPEt 398      88.671 125.421  87.089  1.00  0.00           C
ATOM  11101 6C31 POPEt 398      88.841 126.771  86.399  1.00  0.00           C
ATOM  11105  NH3 POPEu 399      49.710  72.601  63.759  1.00  0.00           N
ATOM  11109  C12 POPEu 399      49.990  71.221  63.269  1.00  0.00           C
ATOM  11112  C11 POPEu 399      48.680  70.441  63.089  1.00  0.00           C
ATOM  11115  P   POPEu 399      47.850  68.051  62.499  1.00  0.00           P
ATOM  11116  O13 POPEu 399      46.960  68.541  61.429  1.00  0.00           O
ATOM  11117  O14 POPEu 399      48.510  66.741  62.368  1.00  0.00           O
ATOM  11118  O11 POPEu 399      47.070  68.091  63.879  1.00  0.00           O
ATOM  11119  O12 POPEu 399      49.010  69.101  62.729  1.00  0.00           O
ATOM  11120  C1  POPEu 399      46.800  66.871  64.589  1.00  0.00           C
ATOM  11123  C2  POPEu 399      47.650  66.791  65.879  1.00  0.00           C
ATOM  11125  O21 POPEu 399      47.710  65.461  66.458  1.00  0.00           O
ATOM  11126  C21 POPEu 399      46.590  64.911  66.919  1.00  0.00           C
ATOM  11127  O22 POPEu 399      45.460  65.181  66.539  1.00  0.00           O
ATOM  11128  C22 POPEu 399      46.921  63.971  68.089  1.00  0.00           C
ATOM  11131  C3  POPEu 399      47.160  67.871  66.889  1.00  0.00           C
ATOM  11134  O31 POPEu 399      48.210  68.581  67.579  1.00  0.00           O
ATOM  11135  C31 POPEu 399      48.800  67.911  68.549  1.00  0.00           C
ATOM  11136  O32 POPEu 399      48.830  66.701  68.679  1.00  0.00           O
ATOM  11137  C32 POPEu 399      49.380  68.881  69.568  1.00  0.00           C
ATOM  11140  C23 POPEu 399      46.441  64.471  69.478  1.00  0.00           C
ATOM  11143  C24 POPEu 399      46.900  63.531  70.619  1.00  0.00           C
ATOM  11146  C25 POPEu 399      46.570  64.011  72.048  1.00  0.00           C
ATOM  11149  C26 POPEu 399      47.260  65.331  72.449  1.00  0.00           C
ATOM  11152  C27 POPEu 399      48.111  65.281  73.728  1.00  0.00           C
ATOM  11155  C28 POPEu 399      49.030  66.531  73.858  1.00  0.00           C
ATOM  11158  C29 POPEu 399      49.960  66.601  75.048  1.00  0.00           C
ATOM  11160 0C21 POPEu 399      49.771  67.321  76.169  1.00  0.00           C
ATOM  11162 1C21 POPEu 399      48.570  68.161  76.499  1.00  0.00           C
ATOM  11165 2C21 POPEu 399      47.580  67.331  77.349  1.00  0.00           C
ATOM  11168 3C21 POPEu 399      46.220  68.011  77.538  1.00  0.00           C
ATOM  11171 4C21 POPEu 399      45.230  67.061  78.228  1.00  0.00           C
ATOM  11174 5C21 POPEu 399      43.790  67.591  78.258  1.00  0.00           C
ATOM  11177 6C21 POPEu 399      42.800  66.591  78.879  1.00  0.00           C
ATOM  11180 7C21 POPEu 399      43.150  66.231  80.328  1.00  0.00           C
ATOM  11183 8C21 POPEu 399      42.041  65.481  81.059  1.00  0.00           C
ATOM  11187  C33 POPEu 399      48.970  68.421  70.979  1.00  0.00           C
ATOM  11190  C34 POPEu 399      47.521  68.771  71.339  1.00  0.00           C
ATOM  11193  C35 POPEu 399      47.410  70.181  71.909  1.00  0.00           C
ATOM  11196  C36 POPEu 399      46.220  70.401  72.859  1.00  0.00           C
ATOM  11199  C37 POPEu 399      46.521  71.581  73.788  1.00  0.00           C
ATOM  11202  C38 POPEu 399      45.480  71.771  74.889  1.00  0.00           C
ATOM  11205  C39 POPEu 399      45.970  72.671  76.039  1.00  0.00           C
ATOM  11208 0C31 POPEu 399      47.140  72.061  76.808  1.00  0.00           C
ATOM  11211 1C31 POPEu 399      47.400  72.741  78.149  1.00  0.00           C
ATOM  11214 2C31 POPEu 399      48.431  71.981  78.989  1.00  0.00           C
ATOM  11217 3C31 POPEu 399      48.540  72.561  80.409  1.00  0.00           C
ATOM  11220 4C31 POPEu 399      49.150  73.971  80.439  1.00  0.00           C
ATOM  11223 5C31 POPEu 399      49.941  74.261  81.728  1.00  0.00           C
ATOM  11226 6C31 POPEu 399      50.550  75.661  81.759  1.00  0.00           C
ATOM  11230  NH3 POPEv 400     148.960  63.541 102.428  1.00  0.00           N
ATOM  11234  C12 POPEv 400     150.411  63.171 102.459  1.00  0.00           C
ATOM  11237  C11 POPEv 400     150.602  61.641 102.299  1.00  0.00           C
ATOM  11240  P   POPEv 400     149.220  59.611 101.429  1.00  0.00           P
ATOM  11241  O13 POPEv 400     150.051  58.781 100.529  1.00  0.00           O
ATOM  11242  O14 POPEv 400     149.180  59.201 102.839  1.00  0.00           O
ATOM  11243  O11 POPEv 400     147.740  59.661 100.898  1.00  0.00           O
ATOM  11244  O12 POPEv 400     149.701  61.121 101.318  1.00  0.00           O
ATOM  11245  C1  POPEv 400     147.380  59.421  99.539  1.00  0.00           C
ATOM  11248  C2  POPEv 400     147.510  60.671  98.648  1.00  0.00           C
ATOM  11250  O21 POPEv 400     146.580  60.501  97.568  1.00  0.00           O
ATOM  11251  C21 POPEv 400     146.191  61.631  96.989  1.00  0.00           C
ATOM  11252  O22 POPEv 400     146.451  62.751  97.389  1.00  0.00           O
ATOM  11253  C22 POPEv 400     145.451  61.261  95.699  1.00  0.00           C
ATOM  11256  C3  POPEv 400     148.951  60.861  98.079  1.00  0.00           C
ATOM  11259  O31 POPEv 400     149.132  62.171  97.499  1.00  0.00           O
ATOM  11260  C31 POPEv 400     149.352  62.231  96.189  1.00  0.00           C
ATOM  11261  O32 POPEv 400     149.500  61.261  95.459  1.00  0.00           O
ATOM  11262  C32 POPEv 400     149.360  63.691  95.758  1.00  0.00           C
ATOM  11265  C23 POPEv 400     144.382  62.281  95.208  1.00  0.00           C
ATOM  11268  C24 POPEv 400     143.060  61.581  94.839  1.00  0.00           C
ATOM  11271  C25 POPEv 400     142.380  62.071  93.549  1.00  0.00           C
ATOM  11274  C26 POPEv 400     142.000  63.561  93.499  1.00  0.00           C
ATOM  11277  C27 POPEv 400     140.870  63.811  92.478  1.00  0.00           C
ATOM  11280  C28 POPEv 400     140.451  65.291  92.369  1.00  0.00           C
ATOM  11283  C29 POPEv 400     139.141  65.451  91.639  1.00  0.00           C
ATOM  11285 0C21 POPEv 400     138.960  65.651  90.319  1.00  0.00           C
ATOM  11287 1C21 POPEv 400     140.010  65.701  89.238  1.00  0.00           C
ATOM  11290 2C21 POPEv 400     139.531  64.921  87.988  1.00  0.00           C
ATOM  11293 3C21 POPEv 400     140.430  65.101  86.759  1.00  0.00           C
ATOM  11296 4C21 POPEv 400     139.830  64.441  85.509  1.00  0.00           C
ATOM  11299 5C21 POPEv 400     140.570  64.781  84.209  1.00  0.00           C
ATOM  11302 6C21 POPEv 400     139.781  64.381  82.939  1.00  0.00           C
ATOM  11305 7C21 POPEv 400     140.361  65.031  81.679  1.00  0.00           C
ATOM  11308 8C21 POPEv 400     139.711  64.561  80.368  1.00  0.00           C
ATOM  11312  C33 POPEv 400     149.891  63.861  94.319  1.00  0.00           C
ATOM  11315  C34 POPEv 400     149.891  65.341  93.909  1.00  0.00           C
ATOM  11318  C35 POPEv 400     150.501  65.581  92.529  1.00  0.00           C
ATOM  11321  C36 POPEv 400     149.542  65.281  91.379  1.00  0.00           C
ATOM  11324  C37 POPEv 400     150.191  65.571  90.019  1.00  0.00           C
ATOM  11327  C38 POPEv 400     149.201  65.551  88.858  1.00  0.00           C
ATOM  11330  C39 POPEv 400     149.911  65.691  87.509  1.00  0.00           C
ATOM  11333 0C31 POPEv 400     149.001  66.241  86.409  1.00  0.00           C
ATOM  11336 1C31 POPEv 400     149.691  66.221  85.048  1.00  0.00           C
ATOM  11339 2C31 POPEv 400     148.840  66.901  83.958  1.00  0.00           C
ATOM  11342 3C31 POPEv 400     149.270  66.531  82.529  1.00  0.00           C
ATOM  11345 4C31 POPEv 400     148.791  65.121  82.138  1.00  0.00           C
ATOM  11348 5C31 POPEv 400     149.301  64.671  80.769  1.00  0.00           C
ATOM  11351 6C31 POPEv 400     148.882  63.231  80.429  1.00  0.00           C
ATOM  11355  NH3 POPEw 401      16.940  27.901 103.508  1.00  0.00           N
ATOM  11359  C12 POPEw 401      17.470  26.501 103.458  1.00  0.00           C
ATOM  11362  C11 POPEw 401      18.900  26.471 102.859  1.00  0.00           C
ATOM  11365  P   POPEw 401      19.520  24.131 103.858  1.00  0.00           P
ATOM  11366  O13 POPEw 401      20.830  23.441 103.739  1.00  0.00           O
ATOM  11367  O14 POPEw 401      18.770  24.021 105.129  1.00  0.00           O
ATOM  11368  O11 POPEw 401      18.580  23.781 102.639  1.00  0.00           O
ATOM  11369  O12 POPEw 401      19.780  25.681 103.648  1.00  0.00           O
ATOM  11370  C1  POPEw 401      19.100  23.001 101.559  1.00  0.00           C
ATOM  11373  C2  POPEw 401      18.960  21.491 101.829  1.00  0.00           C
ATOM  11375  O21 POPEw 401      19.450  20.851 100.649  1.00  0.00           O
ATOM  11376  C21 POPEw 401      19.330  19.571 100.468  1.00  0.00           C
ATOM  11377  O22 POPEw 401      19.140  18.721 101.318  1.00  0.00           O
ATOM  11378  C22 POPEw 401      19.490  19.351  98.958  1.00  0.00           C
ATOM  11381  C3  POPEw 401      17.490  21.081 102.188  1.00  0.00           C
ATOM  11384  O31 POPEw 401      16.660  20.881 101.019  1.00  0.00           O
ATOM  11385  C31 POPEw 401      15.400  21.271 101.139  1.00  0.00           C
ATOM  11386  O32 POPEw 401      14.880  21.751 102.129  1.00  0.00           O
ATOM  11387  C32 POPEw 401      14.630  20.841  99.898  1.00  0.00           C
ATOM  11390  C23 POPEw 401      18.140  19.141  98.228  1.00  0.00           C
ATOM  11393  C24 POPEw 401      18.040  19.911  96.909  1.00  0.00           C
ATOM  11396  C25 POPEw 401      19.030  19.421  95.849  1.00  0.00           C
ATOM  11399  C26 POPEw 401      19.500  20.531  94.898  1.00  0.00           C
ATOM  11402  C27 POPEw 401      18.420  21.021  93.938  1.00  0.00           C
ATOM  11405  C28 POPEw 401      18.580  22.511  93.578  1.00  0.00           C
ATOM  11408  C29 POPEw 401      19.780  22.771  92.708  1.00  0.00           C
ATOM  11410 0C21 POPEw 401      19.750  23.131  91.409  1.00  0.00           C
ATOM  11412 1C21 POPEw 401      18.500  23.361  90.589  1.00  0.00           C
ATOM  11415 2C21 POPEw 401      17.820  24.721  90.829  1.00  0.00           C
ATOM  11418 3C21 POPEw 401      18.740  25.931  90.618  1.00  0.00           C
ATOM  11421 4C21 POPEw 401      18.360  26.861  89.469  1.00  0.00           C
ATOM  11424 5C21 POPEw 401      17.280  27.861  89.909  1.00  0.00           C
ATOM  11427 6C21 POPEw 401      16.850  28.811  88.798  1.00  0.00           C
ATOM  11430 7C21 POPEw 401      15.920  29.921  89.299  1.00  0.00           C
ATOM  11433 8C21 POPEw 401      15.410  30.811  88.178  1.00  0.00           C
ATOM  11437  C33 POPEw 401      14.080  22.001  99.039  1.00  0.00           C
ATOM  11440  C34 POPEw 401      14.440  21.801  97.568  1.00  0.00           C
ATOM  11443  C35 POPEw 401      13.780  20.561  96.928  1.00  0.00           C
ATOM  11446  C36 POPEw 401      12.310  20.791  96.598  1.00  0.00           C
ATOM  11449  C37 POPEw 401      12.100  21.731  95.409  1.00  0.00           C
ATOM  11452  C38 POPEw 401      10.720  21.571  94.769  1.00  0.00           C
ATOM  11455  C39 POPEw 401      10.630  22.311  93.438  1.00  0.00           C
ATOM  11458 0C31 POPEw 401       9.220  22.261  92.848  1.00  0.00           C
ATOM  11461 1C31 POPEw 401       9.170  22.841  91.429  1.00  0.00           C
ATOM  11464 2C31 POPEw 401       7.730  22.911  90.898  1.00  0.00           C
ATOM  11467 3C31 POPEw 401       7.620  23.721  89.599  1.00  0.00           C
ATOM  11470 4C31 POPEw 401       7.520  25.231  89.859  1.00  0.00           C
ATOM  11473 5C31 POPEw 401       7.230  26.031  88.578  1.00  0.00           C
ATOM  11476 6C31 POPEw 401       6.950  27.501  88.849  1.00  0.00           C
ATOM  11480  NH3 POPEx 402     127.040  75.801  59.609  1.00  0.00           N
ATOM  11484  C12 POPEx 402     126.921  76.281  61.019  1.00  0.00           C
ATOM  11487  C11 POPEx 402     128.120  77.211  61.318  1.00  0.00           C
ATOM  11490  P   POPEx 402     129.790  78.811  60.089  1.00  0.00           P
ATOM  11491  O13 POPEx 402     130.811  77.931  60.679  1.00  0.00           O
ATOM  11492  O14 POPEx 402     130.000  79.231  58.699  1.00  0.00           O
ATOM  11493  O11 POPEx 402     129.640  80.111  60.969  1.00  0.00           O
[truncated: 3,030,610 more chars]
