# Supplementary material for: Characterizing Membrane Association and Periplasmic Transfer of Bacterial Lipoproteins through Molecular Dynamics Simulations
Source: Structure. 2020 Apr 7;28(4):475–487.e3. doi: 10.1016/j.str.2020.01.012 (PMC7139219; doi:10.1016/j.str.2020.01.012)
Supplement: Data S3. Final Coordinates from Simulations (M–X), Related to Figure 3 [file mmc5.zip › M-X/MDTE-3-atomistic.pdb]

TITLE     Protein
REMARK    THIS IS A SIMULATION BOX
CRYST1  161.533  161.533  203.482  90.00  90.00  90.00 P 1           1
MODEL        1
ATOM      1  N   CYSTA   1      81.486 133.962 106.351  1.00  0.00           N
ATOM      3  CA  CYSTA   1      81.436 135.402 106.251  1.00  0.00           C
ATOM      5  C   CYSTA   1      81.747 136.022 107.681  1.00  0.00           C
ATOM      6  O   CYSTA   1      82.746 136.742 107.751  1.00  0.00           O
ATOM      7  CB  CYSTA   1      80.196 135.943 105.421  1.00  0.00           C
ATOM     10  SG  CYSTA   1      79.476 134.872 104.021  1.00  0.00           S
ATOM     11  C1  CYSTA   1      80.026 135.332 102.301  1.00  0.00           C
ATOM     14  CA1 CYSTA   1      82.126 133.111 105.541  1.00  0.00           C
ATOM     15  OA1 CYSTA   1      82.386 132.062 106.091  1.00  0.00           O
ATOM     16  CA2 CYSTA   1      82.396 133.352 104.061  1.00  0.00           C
ATOM     19  C11 CYSTA   1      79.206 134.951 100.981  1.00  0.00           C
ATOM     21  O11 CYSTA   1      80.077 135.163  99.821  1.00  0.00           O
ATOM     22  CX1 CYSTA   1      79.596 134.751  98.641  1.00  0.00           C
ATOM     23  OX1 CYSTA   1      78.676 133.962  98.531  1.00  0.00           O
ATOM     24  CX2 CYSTA   1      80.366 135.383  97.461  1.00  0.00           C
ATOM     27  C12 CYSTA   1      77.806 135.632 100.731  1.00  0.00           C
ATOM     30  O12 CYSTA   1      77.896 136.962 100.181  1.00  0.00           O
ATOM     31  CD1 CYSTA   1      77.366 137.442  99.021  1.00  0.00           C
ATOM     32  OD1 CYSTA   1      77.556 138.582  98.651  1.00  0.00           O
ATOM     33  CD2 CYSTA   1      76.456 136.492  98.201  1.00  0.00           C
ATOM     36  CA3 CYSTA   1      83.746 132.892 103.431  1.00  0.00           C
ATOM     39  CA4 CYSTA   1      83.606 132.512 101.931  1.00  0.00           C
ATOM     42  CA5 CYSTA   1      84.546 133.212 100.931  1.00  0.00           C
ATOM     45  CA6 CYSTA   1      85.997 132.692 100.881  1.00  0.00           C
ATOM     48  CA7 CYSTA   1      86.906 133.602 100.021  1.00  0.00           C
ATOM     51  CA8 CYSTA   1      88.336 133.072  99.781  1.00  0.00           C
ATOM     54  CA9 CYSTA   1      89.336 134.182  99.381  1.00  0.00           C
ATOM     57 0CA1 CYSTA   1      90.746 133.701  99.021  1.00  0.00           C
ATOM     60 1CA1 CYSTA   1      90.997 133.542  97.501  1.00  0.00           C
ATOM     63 2CA1 CYSTA   1      92.366 132.943  97.161  1.00  0.00           C
ATOM     66 3CA1 CYSTA   1      92.646 132.962  95.641  1.00  0.00           C
ATOM     69 4CA1 CYSTA   1      93.776 132.022  95.171  1.00  0.00           C
ATOM     72 5CA1 CYSTA   1      94.026 132.152  93.661  1.00  0.00           C
ATOM     75 6CA1 CYSTA   1      94.956 131.082  93.081  1.00  0.00           C
ATOM     79  CD3 CYSTA   1      76.456 136.803  96.661  1.00  0.00           C
ATOM     82  CD4 CYSTA   1      75.646 138.031  96.211  1.00  0.00           C
ATOM     85  CD5 CYSTA   1      76.246 138.752  94.991  1.00  0.00           C
ATOM     88  CD6 CYSTA   1      75.706 138.352  93.601  1.00  0.00           C
ATOM     91  CD7 CYSTA   1      76.546 139.001  92.481  1.00  0.00           C
ATOM     94  CD8 CYSTA   1      75.896 139.053  91.091  1.00  0.00           C
ATOM     97  CD9 CYSTA   1      76.856 139.702  90.061  1.00  0.00           C
ATOM    100 0CD1 CYSTA   1      76.206 140.361  88.841  1.00  0.00           C
ATOM    103 1CD1 CYSTA   1      75.696 139.401  87.751  1.00  0.00           C
ATOM    106 2CD1 CYSTA   1      75.196 140.152  86.501  1.00  0.00           C
ATOM    109 3CD1 CYSTA   1      74.626 139.221  85.421  1.00  0.00           C
ATOM    112 4CD1 CYSTA   1      74.016 139.951  84.211  1.00  0.00           C
ATOM    115 5CD1 CYSTA   1      75.016 140.742  83.361  1.00  0.00           C
ATOM    118 6CD1 CYSTA   1      74.446 141.232  82.021  1.00  0.00           C
ATOM    122  CX3 CYSTA   1      79.826 134.982  96.051  1.00  0.00           C
ATOM    125  CX4 CYSTA   1      80.406 135.822  94.891  1.00  0.00           C
ATOM    128  CX5 CYSTA   1      79.686 135.651  93.531  1.00  0.00           C
ATOM    131  CX6 CYSTA   1      80.406 136.341  92.341  1.00  0.00           C
ATOM    134  CX7 CYSTA   1      79.596 136.382  91.021  1.00  0.00           C
ATOM    137  CX8 CYSTA   1      80.416 136.872  89.791  1.00  0.00           C
ATOM    140  CX9 CYSTA   1      79.656 136.751  88.481  1.00  0.00           C
ATOM    142 0CX1 CYSTA   1      79.776 137.542  87.401  1.00  0.00           C
ATOM    144 1CX1 CYSTA   1      80.716 138.712  87.191  1.00  0.00           C
ATOM    147 2CX1 CYSTA   1      81.506 138.632  85.871  1.00  0.00           C
ATOM    150 3CX1 CYSTA   1      82.526 139.772  85.731  1.00  0.00           C
ATOM    153 4CX1 CYSTA   1      83.266 139.781  84.381  1.00  0.00           C
ATOM    156 5CX1 CYSTA   1      84.396 140.812  84.321  1.00  0.00           C
ATOM    159 6CX1 CYSTA   1      84.846 141.132  82.881  1.00  0.00           C
ATOM    162 7CX1 CYSTA   1      85.946 142.193  82.821  1.00  0.00           C
ATOM    165 8CX1 CYSTA   1      86.286 142.622  81.401  1.00  0.00           C
ATOM    169  N   ASP A   2      81.016 135.762 108.841  1.00  0.00           N
ATOM    171  CA  ASP A   2      81.396 136.341 110.181  1.00  0.00           C
ATOM    173  CB  ASP A   2      81.126 137.883 110.181  1.00  0.00           C
ATOM    176  CG  ASP A   2      82.076 138.732 111.031  1.00  0.00           C
ATOM    177  OD1 ASP A   2      81.866 139.971 111.011  1.00  0.00           O
ATOM    178  OD2 ASP A   2      82.986 138.172 111.711  1.00  0.00           O
ATOM    179  C   ASP A   2      80.806 135.732 111.521  1.00  0.00           C
ATOM    180  O   ASP A   2      79.776 135.061 111.521  1.00  0.00           O
ATOM    181  N   ASP A   3      81.467 136.012 112.691  1.00  0.00           N
ATOM    183  CA  ASP A   3      81.156 135.852 114.151  1.00  0.00           C
ATOM    185  CB  ASP A   3      79.747 135.322 114.621  1.00  0.00           C
ATOM    188  CG  ASP A   3      79.416 135.402 116.131  1.00  0.00           C
ATOM    189  OD1 ASP A   3      78.446 134.713 116.551  1.00  0.00           O
ATOM    190  OD2 ASP A   3      80.056 136.171 116.901  1.00  0.00           O
ATOM    191  C   ASP A   3      82.326 135.122 114.841  1.00  0.00           C
ATOM    192  O   ASP A   3      83.007 134.312 114.221  1.00  0.00           O
ATOM    193  N   LYS A   4      82.656 135.501 116.101  1.00  0.00           N
ATOM    195  CA  LYS A   4      84.056 135.501 116.521  1.00  0.00           C
ATOM    197  CB  LYS A   4      84.526 136.971 116.681  1.00  0.00           C
ATOM    200  CG  LYS A   4      85.946 137.193 116.151  1.00  0.00           C
ATOM    203  CD  LYS A   4      86.406 138.652 116.151  1.00  0.00           C
ATOM    206  CE  LYS A   4      87.886 138.802 115.761  1.00  0.00           C
ATOM    209  NZ  LYS A   4      88.446 140.042 116.351  1.00  0.00           N
ATOM    213  C   LYS A   4      84.336 134.721 117.811  1.00  0.00           C
ATOM    214  O   LYS A   4      85.436 134.221 118.001  1.00  0.00           O
ATOM    215  N   SER A   5      83.336 134.541 118.701  1.00  0.00           N
ATOM    217  CA  SER A   5      83.276 133.561 119.781  1.00  0.00           C
ATOM    219  CB  SER A   5      83.827 132.171 119.361  1.00  0.00           C
ATOM    222  OG  SER A   5      83.466 131.122 120.261  1.00  0.00           O
ATOM    224  C   SER A   5      83.967 134.053 121.051  1.00  0.00           C
ATOM    225  O   SER A   5      84.086 133.342 122.051  1.00  0.00           O
ATOM    226  N   ALA A   6      84.466 135.292 121.061  1.00  0.00           N
ATOM    228  CA  ALA A   6      85.676 135.501 121.841  1.00  0.00           C
ATOM    230  CB  ALA A   6      86.846 134.742 121.201  1.00  0.00           C
ATOM    234  C   ALA A   6      86.096 136.952 121.971  1.00  0.00           C
ATOM    235  O   ALA A   6      87.196 137.332 121.591  1.00  0.00           O
ATOM    236  N   GLU A   7      85.266 137.811 122.581  1.00  0.00           N
ATOM    238  CA  GLU A   7      85.796 139.061 123.111  1.00  0.00           C
ATOM    240  CB  GLU A   7      85.186 140.332 122.481  1.00  0.00           C
ATOM    243  CG  GLU A   7      85.217 140.311 120.931  1.00  0.00           C
ATOM    246  CD  GLU A   7      83.816 140.082 120.391  1.00  0.00           C
ATOM    247  OE1 GLU A   7      83.266 140.952 119.661  1.00  0.00           O
ATOM    248  OE2 GLU A   7      83.126 139.152 120.911  1.00  0.00           O
ATOM    249  C   GLU A   7      85.546 139.072 124.591  1.00  0.00           C
ATOM    250  O   GLU A   7      84.546 138.573 125.061  1.00  0.00           O
ATOM    251  N   ASN A   8      86.416 139.652 125.401  1.00  0.00           N
ATOM    253  CA  ASN A   8      86.066 140.663 126.381  1.00  0.00           C
ATOM    255  CB  ASN A   8      84.556 141.111 126.461  1.00  0.00           C
ATOM    258  CG  ASN A   8      83.706 140.501 127.591  1.00  0.00           C
ATOM    259  OD1 ASN A   8      83.116 141.243 128.391  1.00  0.00           O
ATOM    260  ND2 ASN A   8      83.716 139.163 127.721  1.00  0.00           N
ATOM    263  C   ASN A   8      86.616 140.192 127.721  1.00  0.00           C
ATOM    264  O   ASN A   8      86.566 139.012 128.011  1.00  0.00           O
ATOM    265  N   ALA A   9      87.076 141.073 128.621  1.00  0.00           N
ATOM    267  CA  ALA A   9      87.286 142.471 128.401  1.00  0.00           C
ATOM    269  CB  ALA A   9      86.106 143.322 128.901  1.00  0.00           C
ATOM    273  C   ALA A   9      88.596 142.922 129.011  1.00  0.00           C
ATOM    274  O   ALA A   9      89.656 142.412 128.661  1.00  0.00           O
ATOM    275  N   ALA A  10      88.546 143.962 129.861  1.00  0.00           N
ATOM    277  CA  ALA A  10      89.666 144.781 130.251  1.00  0.00           C
ATOM    279  CB  ALA A  10      90.806 144.023 130.941  1.00  0.00           C
ATOM    283  C   ALA A  10      90.136 145.672 129.121  1.00  0.00           C
ATOM    284  O   ALA A  10      89.816 146.852 129.131  1.00  0.00           O
ATOM    285  N   ALA A  11      90.876 145.112 128.131  1.00  0.00           N
ATOM    287  CA  ALA A  11      91.607 145.822 127.091  1.00  0.00           C
ATOM    289  CB  ALA A  11      90.726 146.031 125.841  1.00  0.00           C
ATOM    293  C   ALA A  11      92.156 147.193 127.491  1.00  0.00           C
ATOM    294  O   ALA A  11      91.706 148.202 126.971  1.00  0.00           O
ATOM    295  N   MET A  12      93.076 147.281 128.471  1.00  0.00           N
ATOM    297  CA  MET A  12      94.426 146.781 128.321  1.00  0.00           C
ATOM    299  CB  MET A  12      95.306 147.832 127.531  1.00  0.00           C
ATOM    302  CG  MET A  12      94.636 149.133 126.921  1.00  0.00           C
ATOM    305  SD  MET A  12      93.646 150.282 127.981  1.00  0.00           S
ATOM    306  CE  MET A  12      93.256 151.642 126.851  1.00  0.00           C
ATOM    310  C   MET A  12      94.986 146.182 129.661  1.00  0.00           C
ATOM    311  O   MET A  12      94.247 145.462 130.321  1.00  0.00           O
ATOM    312  N   THR A  13      96.316 146.311 130.021  1.00  0.00           N
ATOM    314  CA  THR A  13      97.266 145.163 129.961  1.00  0.00           C
ATOM    316  CB  THR A  13      97.586 145.122 128.461  1.00  0.00           C
ATOM    318  OG1 THR A  13      97.676 143.841 127.901  1.00  0.00           O
ATOM    320  CG2 THR A  13      98.676 146.073 127.991  1.00  0.00           C
ATOM    324  C   THR A  13      98.427 145.142 131.081  1.00  0.00           C
ATOM    325  O   THR A  13      98.016 145.683 132.101  1.00  0.00           O
ATOM    326  N   PRO A  14      99.747 144.693 131.281  1.00  0.00           N
ATOM    327  CD  PRO A  14     100.816 145.352 130.501  1.00  0.00           C
ATOM    330  CA  PRO A  14     100.266 144.583 132.701  1.00  0.00           C
ATOM    332  CB  PRO A  14     101.046 145.891 132.821  1.00  0.00           C
ATOM    335  CG  PRO A  14     101.826 145.931 131.511  1.00  0.00           C
ATOM    338  C   PRO A  14     101.276 143.471 133.121  1.00  0.00           C
ATOM    339  O   PRO A  14     101.596 142.552 132.371  1.00  0.00           O
ATOM    340  N   GLU A  15     101.816 143.582 134.381  1.00  0.00           N
ATOM    342  CA  GLU A  15     102.906 142.803 134.981  1.00  0.00           C
ATOM    344  CB  GLU A  15     103.926 143.662 135.831  1.00  0.00           C
ATOM    347  CG  GLU A  15     104.946 142.822 136.671  1.00  0.00           C
ATOM    350  CD  GLU A  15     105.997 143.592 137.481  1.00  0.00           C
ATOM    351  OE1 GLU A  15     105.966 144.842 137.521  1.00  0.00           O
ATOM    352  OE2 GLU A  15     106.816 142.892 138.151  1.00  0.00           O
ATOM    353  C   GLU A  15     102.396 141.781 135.961  1.00  0.00           C
ATOM    354  O   GLU A  15     101.656 142.132 136.881  1.00  0.00           O
ATOM    355  N   VAL A  16     102.826 140.511 135.851  1.00  0.00           N
ATOM    357  CA  VAL A  16     102.416 139.512 136.801  1.00  0.00           C
ATOM    359  CB  VAL A  16     100.896 139.322 136.751  1.00  0.00           C
ATOM    361  CG1 VAL A  16     100.386 138.011 136.111  1.00  0.00           C
ATOM    365  CG2 VAL A  16     100.396 139.583 138.171  1.00  0.00           C
ATOM    369  C   VAL A  16     103.206 138.242 136.611  1.00  0.00           C
ATOM    370  O   VAL A  16     104.056 138.183 135.721  1.00  0.00           O
ATOM    371  N   GLY A  17     102.976 137.181 137.421  1.00  0.00           N
ATOM    373  CA  GLY A  17     103.406 135.833 137.101  1.00  0.00           C
ATOM    376  C   GLY A  17     102.846 135.322 135.791  1.00  0.00           C
ATOM    377  O   GLY A  17     101.646 135.091 135.641  1.00  0.00           O
ATOM    378  N   VAL A  18     103.736 135.152 134.811  1.00  0.00           N
ATOM    380  CA  VAL A  18     103.356 134.811 133.461  1.00  0.00           C
ATOM    382  CB  VAL A  18     103.827 135.802 132.401  1.00  0.00           C
ATOM    384  CG1 VAL A  18     102.906 135.641 131.191  1.00  0.00           C
ATOM    388  CG2 VAL A  18     103.756 137.232 132.921  1.00  0.00           C
ATOM    392  C   VAL A  18     103.926 133.463 133.141  1.00  0.00           C
ATOM    393  O   VAL A  18     105.126 133.281 132.891  1.00  0.00           O
ATOM    394  N   VAL A  19     103.046 132.471 133.131  1.00  0.00           N
ATOM    396  CA  VAL A  19     103.436 131.082 133.181  1.00  0.00           C
ATOM    398  CB  VAL A  19     102.426 130.273 133.991  1.00  0.00           C
ATOM    400  CG1 VAL A  19     102.806 128.783 134.011  1.00  0.00           C
ATOM    404  CG2 VAL A  19     102.416 130.842 135.421  1.00  0.00           C
ATOM    408  C   VAL A  19     103.506 130.562 131.771  1.00  0.00           C
ATOM    409  O   VAL A  19     102.586 130.781 130.981  1.00  0.00           O
ATOM    410  N   THR A  20     104.616 129.893 131.391  1.00  0.00           N
ATOM    412  CA  THR A  20     104.646 129.121 130.151  1.00  0.00           C
ATOM    414  CB  THR A  20     106.026 128.592 129.771  1.00  0.00           C
ATOM    416  OG1 THR A  20     107.016 129.602 129.891  1.00  0.00           O
ATOM    418  CG2 THR A  20     105.997 128.151 128.301  1.00  0.00           C
ATOM    422  C   THR A  20     103.756 127.913 130.241  1.00  0.00           C
ATOM    423  O   THR A  20     103.996 127.021 131.051  1.00  0.00           O
ATOM    424  N   LEU A  21     102.726 127.812 129.391  1.00  0.00           N
ATOM    426  CA  LEU A  21     101.896 126.621 129.321  1.00  0.00           C
ATOM    428  CB  LEU A  21     100.376 126.931 129.251  1.00  0.00           C
ATOM    431  CG  LEU A  21      99.866 127.901 130.341  1.00  0.00           C
ATOM    433  CD1 LEU A  21      99.846 129.352 129.841  1.00  0.00           C
ATOM    437  CD2 LEU A  21      98.446 127.523 130.821  1.00  0.00           C
ATOM    441  C   LEU A  21     102.336 125.693 128.191  1.00  0.00           C
ATOM    442  O   LEU A  21     102.936 126.101 127.201  1.00  0.00           O
ATOM    443  N   SER A  22     102.066 124.382 128.361  1.00  0.00           N
ATOM    445  CA  SER A  22     102.526 123.312 127.491  1.00  0.00           C
ATOM    447  CB  SER A  22     103.466 122.291 128.221  1.00  0.00           C
ATOM    450  OG  SER A  22     104.846 122.642 128.131  1.00  0.00           O
ATOM    452  C   SER A  22     101.366 122.491 126.951  1.00  0.00           C
ATOM    453  O   SER A  22     100.336 122.412 127.621  1.00  0.00           O
ATOM    454  N   PRO A  23     101.446 121.842 125.791  1.00  0.00           N
ATOM    455  CD  PRO A  23     102.556 121.971 124.841  1.00  0.00           C
ATOM    458  CA  PRO A  23     100.536 120.742 125.411  1.00  0.00           C
ATOM    460  CB  PRO A  23     101.146 120.192 124.101  1.00  0.00           C
ATOM    463  CG  PRO A  23     102.626 120.611 124.141  1.00  0.00           C
ATOM    466  C   PRO A  23     100.366 119.622 126.451  1.00  0.00           C
ATOM    467  O   PRO A  23     101.286 119.352 127.211  1.00  0.00           O
ATOM    468  N   GLY A  24      99.186 118.951 126.461  1.00  0.00           N
ATOM    470  CA  GLY A  24      98.946 117.712 127.181  1.00  0.00           C
ATOM    473  C   GLY A  24      97.866 116.962 126.441  1.00  0.00           C
ATOM    474  O   GLY A  24      97.196 117.542 125.591  1.00  0.00           O
ATOM    475  N   SER A  25      97.656 115.662 126.751  1.00  0.00           N
ATOM    477  CA  SER A  25      96.546 114.872 126.211  1.00  0.00           C
ATOM    479  CB  SER A  25      96.666 113.342 126.491  1.00  0.00           C
ATOM    482  OG  SER A  25      97.746 112.721 125.791  1.00  0.00           O
ATOM    484  C   SER A  25      95.196 115.332 126.761  1.00  0.00           C
ATOM    485  O   SER A  25      95.126 116.182 127.641  1.00  0.00           O
ATOM    486  N   VAL A  26      94.056 114.781 126.291  1.00  0.00           N
ATOM    488  CA  VAL A  26      92.836 114.851 127.111  1.00  0.00           C
ATOM    490  CB  VAL A  26      91.566 114.583 126.281  1.00  0.00           C
ATOM    492  CG1 VAL A  26      91.396 113.092 126.021  1.00  0.00           C
ATOM    496  CG2 VAL A  26      90.256 115.131 126.891  1.00  0.00           C
ATOM    500  C   VAL A  26      93.016 113.932 128.341  1.00  0.00           C
ATOM    501  O   VAL A  26      93.796 112.982 128.311  1.00  0.00           O
ATOM    502  N   ASN A  27      92.356 114.212 129.471  1.00  0.00           N
ATOM    504  CA  ASN A  27      92.496 113.411 130.681  1.00  0.00           C
ATOM    506  CB  ASN A  27      92.336 114.372 131.911  1.00  0.00           C
ATOM    509  CG  ASN A  27      92.526 113.732 133.291  1.00  0.00           C
ATOM    510  OD1 ASN A  27      92.106 112.622 133.591  1.00  0.00           O
ATOM    511  ND2 ASN A  27      93.166 114.482 134.231  1.00  0.00           N
ATOM    514  C   ASN A  27      91.467 112.301 130.561  1.00  0.00           C
ATOM    515  O   ASN A  27      91.776 111.122 130.421  1.00  0.00           O
ATOM    516  N   VAL A  28      90.176 112.673 130.471  1.00  0.00           N
ATOM    518  CA  VAL A  28      89.066 111.751 130.291  1.00  0.00           C
ATOM    520  CB  VAL A  28      88.536 111.143 131.591  1.00  0.00           C
ATOM    522  CG1 VAL A  28      89.416 109.963 132.071  1.00  0.00           C
ATOM    526  CG2 VAL A  28      88.436 112.232 132.671  1.00  0.00           C
ATOM    530  C   VAL A  28      87.946 112.502 129.601  1.00  0.00           C
ATOM    531  O   VAL A  28      87.886 113.732 129.651  1.00  0.00           O
ATOM    532  N   LEU A  29      87.036 111.772 128.921  1.00  0.00           N
ATOM    534  CA  LEU A  29      85.896 112.351 128.221  1.00  0.00           C
ATOM    536  CB  LEU A  29      85.666 111.751 126.811  1.00  0.00           C
ATOM    539  CG  LEU A  29      86.747 112.021 125.731  1.00  0.00           C
ATOM    541  CD1 LEU A  29      86.866 113.522 125.431  1.00  0.00           C
ATOM    545  CD2 LEU A  29      88.116 111.423 126.031  1.00  0.00           C
ATOM    549  C   LEU A  29      84.606 112.262 129.051  1.00  0.00           C
ATOM    550  O   LEU A  29      84.556 112.631 130.221  1.00  0.00           O
ATOM    551  N   SER A  30      83.497 111.812 128.431  1.00  0.00           N
ATOM    553  CA  SER A  30      82.156 111.943 128.961  1.00  0.00           C
ATOM    555  CB  SER A  30      81.116 112.281 127.871  1.00  0.00           C
ATOM    558  OG  SER A  30      81.236 111.432 126.731  1.00  0.00           O
ATOM    560  C   SER A  30      81.716 110.742 129.781  1.00  0.00           C
ATOM    561  O   SER A  30      82.096 109.602 129.531  1.00  0.00           O
ATOM    562  N   GLU A  31      80.916 111.022 130.821  1.00  0.00           N
ATOM    564  CA  GLU A  31      80.566 110.061 131.841  1.00  0.00           C
ATOM    566  CB  GLU A  31      80.966 110.641 133.221  1.00  0.00           C
ATOM    569  CG  GLU A  31      80.776 109.661 134.411  1.00  0.00           C
ATOM    572  CD  GLU A  31      81.576 110.061 135.651  1.00  0.00           C
ATOM    573  OE1 GLU A  31      82.466 110.942 135.531  1.00  0.00           O
ATOM    574  OE2 GLU A  31      81.366 109.422 136.721  1.00  0.00           O
ATOM    575  C   GLU A  31      79.076 109.801 131.781  1.00  0.00           C
ATOM    576  O   GLU A  31      78.266 110.732 131.741  1.00  0.00           O
ATOM    577  N   LEU A  32      78.686 108.512 131.681  1.00  0.00           N
ATOM    579  CA  LEU A  32      77.416 108.111 131.081  1.00  0.00           C
ATOM    581  CB  LEU A  32      77.566 107.663 129.601  1.00  0.00           C
ATOM    584  CG  LEU A  32      78.656 106.602 129.291  1.00  0.00           C
ATOM    586  CD1 LEU A  32      78.126 105.163 129.271  1.00  0.00           C
ATOM    590  CD2 LEU A  32      79.416 106.901 127.991  1.00  0.00           C
ATOM    594  C   LEU A  32      76.726 107.052 131.941  1.00  0.00           C
ATOM    595  O   LEU A  32      77.376 106.073 132.311  1.00  0.00           O
ATOM    596  N   PRO A  33      75.446 107.181 132.321  1.00  0.00           N
ATOM    597  CD  PRO A  33      74.646 108.391 132.131  1.00  0.00           C
ATOM    600  CA  PRO A  33      74.646 106.092 132.891  1.00  0.00           C
ATOM    602  CB  PRO A  33      73.256 106.721 133.111  1.00  0.00           C
ATOM    605  CG  PRO A  33      73.506 108.232 133.121  1.00  0.00           C
ATOM    608  C   PRO A  33      74.556 104.823 132.051  1.00  0.00           C
ATOM    609  O   PRO A  33      74.376 104.921 130.841  1.00  0.00           O
ATOM    610  N   GLY A  34      74.596 103.632 132.681  1.00  0.00           N
ATOM    612  CA  GLY A  34      74.236 102.382 132.031  1.00  0.00           C
ATOM    615  C   GLY A  34      73.346 101.602 132.951  1.00  0.00           C
ATOM    616  O   GLY A  34      73.556 101.591 134.161  1.00  0.00           O
ATOM    617  N   ARG A  35      72.316 100.901 132.431  1.00  0.00           N
ATOM    619  CA  ARG A  35      71.486 100.061 133.271  1.00  0.00           C
ATOM    621  CB  ARG A  35      70.036  99.941 132.751  1.00  0.00           C
ATOM    624  CG  ARG A  35      69.096  99.082 133.631  1.00  0.00           C
ATOM    627  CD  ARG A  35      68.836  99.702 135.021  1.00  0.00           C
ATOM    630  NE  ARG A  35      67.906  98.841 135.821  1.00  0.00           N
ATOM    632  CZ  ARG A  35      66.636  98.592 135.521  1.00  0.00           C
ATOM    633  NH1 ARG A  35      66.026  99.272 134.581  1.00  0.00           N
ATOM    636  NH2 ARG A  35      65.936  97.752 136.251  1.00  0.00           N
ATOM    639  C   ARG A  35      72.106  98.682 133.351  1.00  0.00           C
ATOM    640  O   ARG A  35      72.156  97.913 132.401  1.00  0.00           O
ATOM    641  N   THR A  36      72.666  98.342 134.501  1.00  0.00           N
ATOM    643  CA  THR A  36      73.626  97.262 134.571  1.00  0.00           C
ATOM    645  CB  THR A  36      74.886  97.701 135.321  1.00  0.00           C
ATOM    647  OG1 THR A  36      75.856  96.693 135.421  1.00  0.00           O
ATOM    649  CG2 THR A  36      74.556  98.172 136.731  1.00  0.00           C
ATOM    653  C   THR A  36      73.026  95.931 135.021  1.00  0.00           C
ATOM    654  O   THR A  36      72.086  95.861 135.821  1.00  0.00           O
ATOM    655  N   VAL A  37      73.626  94.842 134.491  1.00  0.00           N
ATOM    657  CA  VAL A  37      73.866  93.551 135.121  1.00  0.00           C
ATOM    659  CB  VAL A  37      73.706  93.421 136.651  1.00  0.00           C
ATOM    661  CG1 VAL A  37      74.506  94.501 137.411  1.00  0.00           C
ATOM    665  CG2 VAL A  37      74.266  92.092 137.171  1.00  0.00           C
ATOM    669  C   VAL A  37      73.456  92.393 134.211  1.00  0.00           C
ATOM    670  O   VAL A  37      73.896  92.372 133.071  1.00  0.00           O
ATOM    671  N   PRO A  38      72.686  91.381 134.561  1.00  0.00           N
ATOM    672  CD  PRO A  38      71.366  91.542 135.171  1.00  0.00           C
ATOM    675  CA  PRO A  38      73.046  89.982 134.411  1.00  0.00           C
ATOM    677  CB  PRO A  38      71.686  89.352 134.171  1.00  0.00           C
ATOM    680  CG  PRO A  38      70.696  90.173 135.011  1.00  0.00           C
ATOM    683  C   PRO A  38      74.046  89.501 133.351  1.00  0.00           C
ATOM    684  O   PRO A  38      73.816  89.632 132.151  1.00  0.00           O
ATOM    685  N   TYR A  39      75.146  88.822 133.781  1.00  0.00           N
ATOM    687  CA  TYR A  39      76.026  88.072 132.901  1.00  0.00           C
ATOM    689  CB  TYR A  39      77.276  87.512 133.641  1.00  0.00           C
ATOM    692  CG  TYR A  39      78.186  86.651 132.771  1.00  0.00           C
ATOM    693  CD1 TYR A  39      78.956  87.242 131.751  1.00  0.00           C
ATOM    695  CE1 TYR A  39      79.747  86.451 130.901  1.00  0.00           C
ATOM    697  CZ  TYR A  39      79.796  85.061 131.071  1.00  0.00           C
ATOM    698  OH  TYR A  39      80.566  84.251 130.211  1.00  0.00           O
ATOM    700  CD2 TYR A  39      78.266  85.262 132.951  1.00  0.00           C
ATOM    702  CE2 TYR A  39      79.056  84.462 132.101  1.00  0.00           C
ATOM    704  C   TYR A  39      75.346  86.922 132.171  1.00  0.00           C
ATOM    705  O   TYR A  39      75.636  86.621 131.031  1.00  0.00           O
ATOM    706  N   GLU A  40      74.456  86.232 132.891  1.00  0.00           N
ATOM    708  CA  GLU A  40      73.696  85.152 132.361  1.00  0.00           C
ATOM    710  CB  GLU A  40      74.506  83.841 132.531  1.00  0.00           C
ATOM    713  CG  GLU A  40      73.916  82.552 131.911  1.00  0.00           C
ATOM    716  CD  GLU A  40      74.876  81.391 132.121  1.00  0.00           C
ATOM    717  OE1 GLU A  40      75.996  81.621 132.671  1.00  0.00           O
ATOM    718  OE2 GLU A  40      74.526  80.242 131.741  1.00  0.00           O
ATOM    719  C   GLU A  40      72.446  85.112 133.201  1.00  0.00           C
ATOM    720  O   GLU A  40      72.506  85.382 134.401  1.00  0.00           O
ATOM    721  N   VAL A  41      71.286  84.772 132.601  1.00  0.00           N
ATOM    723  CA  VAL A  41      70.086  84.462 133.351  1.00  0.00           C
ATOM    725  CB  VAL A  41      68.996  85.541 133.361  1.00  0.00           C
ATOM    727  CG1 VAL A  41      69.406  86.702 134.271  1.00  0.00           C
ATOM    731  CG2 VAL A  41      68.746  86.073 131.951  1.00  0.00           C
ATOM    735  C   VAL A  41      69.446  83.232 132.781  1.00  0.00           C
ATOM    736  O   VAL A  41      69.436  82.971 131.571  1.00  0.00           O
ATOM    737  N   ALA A  42      68.766  82.472 133.641  1.00  0.00           N
ATOM    739  CA  ALA A  42      67.786  81.531 133.171  1.00  0.00           C
ATOM    741  CB  ALA A  42      68.306  80.091 133.141  1.00  0.00           C
ATOM    745  C   ALA A  42      66.556  81.591 134.031  1.00  0.00           C
ATOM    746  O   ALA A  42      66.606  81.292 135.221  1.00  0.00           O
ATOM    747  N   GLU A  43      65.416  81.962 133.421  1.00  0.00           N
ATOM    749  CA  GLU A  43      64.116  81.721 133.971  1.00  0.00           C
ATOM    751  CB  GLU A  43      63.016  82.323 133.081  1.00  0.00           C
ATOM    754  CG  GLU A  43      63.186  83.853 132.931  1.00  0.00           C
ATOM    757  CD  GLU A  43      61.926  84.552 132.471  1.00  0.00           C
ATOM    758  OE1 GLU A  43      60.926  83.862 132.151  1.00  0.00           O
ATOM    759  OE2 GLU A  43      61.906  85.802 132.521  1.00  0.00           O
ATOM    760  C   GLU A  43      63.846  80.252 134.141  1.00  0.00           C
ATOM    761  O   GLU A  43      63.766  79.501 133.161  1.00  0.00           O
ATOM    762  N   ILE A  44      63.716  79.841 135.421  1.00  0.00           N
ATOM    764  CA  ILE A  44      63.476  78.471 135.801  1.00  0.00           C
ATOM    766  CB  ILE A  44      64.086  78.132 137.151  1.00  0.00           C
ATOM    768  CG2 ILE A  44      63.816  76.651 137.501  1.00  0.00           C
ATOM    772  CG1 ILE A  44      65.596  78.471 137.101  1.00  0.00           C
ATOM    775  CD  ILE A  44      66.366  78.162 138.381  1.00  0.00           C
ATOM    779  C   ILE A  44      61.996  78.291 135.801  1.00  0.00           C
ATOM    780  O   ILE A  44      61.256  79.031 136.451  1.00  0.00           O
ATOM    781  N   ARG A  45      61.496  77.341 135.001  1.00  0.00           N
ATOM    783  CA  ARG A  45      60.076  77.171 134.841  1.00  0.00           C
ATOM    785  CB  ARG A  45      59.606  77.641 133.451  1.00  0.00           C
ATOM    788  CG  ARG A  45      59.476  79.182 133.481  1.00  0.00           C
ATOM    791  CD  ARG A  45      59.136  79.841 132.151  1.00  0.00           C
ATOM    794  NE  ARG A  45      60.366  79.721 131.301  1.00  0.00           N
ATOM    796  CZ  ARG A  45      60.656  80.622 130.371  1.00  0.00           C
ATOM    797  NH1 ARG A  45      59.776  81.521 130.011  1.00  0.00           N
ATOM    800  NH2 ARG A  45      61.816  80.592 129.771  1.00  0.00           N
ATOM    803  C   ARG A  45      59.666  75.751 135.181  1.00  0.00           C
ATOM    804  O   ARG A  45      60.416  74.841 134.831  1.00  0.00           O
ATOM    805  N   PRO A  46      58.566  75.492 135.901  1.00  0.00           N
ATOM    806  CD  PRO A  46      57.676  76.501 136.481  1.00  0.00           C
ATOM    809  CA  PRO A  46      58.006  74.162 136.061  1.00  0.00           C
ATOM    811  CB  PRO A  46      56.656  74.382 136.771  1.00  0.00           C
ATOM    814  CG  PRO A  46      56.836  75.721 137.481  1.00  0.00           C
ATOM    817  C   PRO A  46      57.866  73.353 134.791  1.00  0.00           C
ATOM    818  O   PRO A  46      57.316  73.852 133.801  1.00  0.00           O
ATOM    819  N   GLN A  47      58.346  72.103 134.831  1.00  0.00           N
ATOM    821  CA  GLN A  47      58.266  71.141 133.761  1.00  0.00           C
ATOM    823  CB  GLN A  47      59.686  70.592 133.411  1.00  0.00           C
ATOM    826  CG  GLN A  47      60.746  71.641 132.931  1.00  0.00           C
ATOM    829  CD  GLN A  47      60.336  72.562 131.771  1.00  0.00           C
ATOM    830  OE1 GLN A  47      60.066  72.162 130.641  1.00  0.00           O
ATOM    831  NE2 GLN A  47      60.356  73.891 132.011  1.00  0.00           N
ATOM    834  C   GLN A  47      57.356  70.001 134.211  1.00  0.00           C
ATOM    835  O   GLN A  47      57.296  68.961 133.581  1.00  0.00           O
ATOM    836  N   VAL A  48      56.596  70.181 135.321  1.00  0.00           N
ATOM    838  CA  VAL A  48      55.516  69.281 135.721  1.00  0.00           C
ATOM    840  CB  VAL A  48      55.966  68.221 136.741  1.00  0.00           C
ATOM    842  CG1 VAL A  48      54.796  67.582 137.531  1.00  0.00           C
ATOM    846  CG2 VAL A  48      56.726  67.103 136.001  1.00  0.00           C
ATOM    850  C   VAL A  48      54.386  70.122 136.291  1.00  0.00           C
ATOM    851  O   VAL A  48      54.606  70.942 137.181  1.00  0.00           O
ATOM    852  N   GLY A  49      53.136  69.923 135.801  1.00  0.00           N
ATOM    854  CA  GLY A  49      51.956  70.401 136.501  1.00  0.00           C
ATOM    857  C   GLY A  49      51.626  69.541 137.701  1.00  0.00           C
ATOM    858  O   GLY A  49      51.456  68.332 137.591  1.00  0.00           O
ATOM    859  N   GLY A  50      51.496  70.141 138.891  1.00  0.00           N
ATOM    861  CA  GLY A  50      51.416  69.391 140.131  1.00  0.00           C
ATOM    864  C   GLY A  50      51.726  70.291 141.301  1.00  0.00           C
ATOM    865  O   GLY A  50      52.096  71.452 141.161  1.00  0.00           O
ATOM    866  N   ILE A  51      51.516  69.782 142.531  1.00  0.00           N
ATOM    868  CA  ILE A  51      51.546  70.582 143.751  1.00  0.00           C
ATOM    870  CB  ILE A  51      50.556  70.062 144.791  1.00  0.00           C
ATOM    872  CG2 ILE A  51      50.566  70.993 146.021  1.00  0.00           C
ATOM    876  CG1 ILE A  51      49.126  69.911 144.211  1.00  0.00           C
ATOM    879  CD  ILE A  51      48.236  69.031 145.111  1.00  0.00           C
ATOM    883  C   ILE A  51      52.936  70.622 144.371  1.00  0.00           C
ATOM    884  O   ILE A  51      53.536  69.572 144.621  1.00  0.00           O
ATOM    885  N   ILE A  52      53.476  71.832 144.631  1.00  0.00           N
ATOM    887  CA  ILE A  52      54.786  72.041 145.221  1.00  0.00           C
ATOM    889  CB  ILE A  52      55.286  73.493 145.111  1.00  0.00           C
ATOM    891  CG2 ILE A  52      56.476  73.782 146.051  1.00  0.00           C
ATOM    895  CG1 ILE A  52      55.776  73.841 143.681  1.00  0.00           C
ATOM    898  CD  ILE A  52      54.746  73.772 142.561  1.00  0.00           C
ATOM    902  C   ILE A  52      54.876  71.522 146.651  1.00  0.00           C
ATOM    903  O   ILE A  52      54.116  71.921 147.541  1.00  0.00           O
ATOM    904  N   ILE A  53      55.836  70.622 146.901  1.00  0.00           N
ATOM    906  CA  ILE A  53      56.166  70.062 148.201  1.00  0.00           C
ATOM    908  CB  ILE A  53      56.306  68.532 148.121  1.00  0.00           C
ATOM    910  CG2 ILE A  53      56.326  67.871 149.521  1.00  0.00           C
ATOM    914  CG1 ILE A  53      55.156  67.912 147.281  1.00  0.00           C
ATOM    917  CD  ILE A  53      53.746  68.192 147.821  1.00  0.00           C
ATOM    921  C   ILE A  53      57.406  70.802 148.681  1.00  0.00           C
ATOM    922  O   ILE A  53      57.436  72.031 148.701  1.00  0.00           O
ATOM    923  N   LYS A  54      58.486  70.141 149.111  1.00  0.00           N
ATOM    925  CA  LYS A  54      59.516  70.811 149.891  1.00  0.00           C
ATOM    927  CB  LYS A  54      60.086  69.821 150.921  1.00  0.00           C
ATOM    930  CG  LYS A  54      61.106  70.401 151.921  1.00  0.00           C
ATOM    933  CD  LYS A  54      62.556  70.181 151.481  1.00  0.00           C
ATOM    936  CE  LYS A  54      63.596  70.611 152.521  1.00  0.00           C
ATOM    939  NZ  LYS A  54      64.956  70.211 152.101  1.00  0.00           N
ATOM    943  C   LYS A  54      60.596  71.471 149.061  1.00  0.00           C
ATOM    944  O   LYS A  54      61.126  70.892 148.111  1.00  0.00           O
ATOM    945  N   ARG A  55      60.936  72.731 149.431  1.00  0.00           N
ATOM    947  CA  ARG A  55      61.916  73.582 148.791  1.00  0.00           C
ATOM    949  CB  ARG A  55      61.506  75.071 148.931  1.00  0.00           C
ATOM    952  CG  ARG A  55      62.406  76.091 148.191  1.00  0.00           C
ATOM    955  CD  ARG A  55      61.916  77.552 148.241  1.00  0.00           C
ATOM    958  NE  ARG A  55      62.126  78.041 149.651  1.00  0.00           N
ATOM    960  CZ  ARG A  55      61.186  78.521 150.451  1.00  0.00           C
ATOM    961  NH1 ARG A  55      59.916  78.622 150.111  1.00  0.00           N
ATOM    964  NH2 ARG A  55      61.456  78.841 151.711  1.00  0.00           N
ATOM    967  C   ARG A  55      63.316  73.372 149.361  1.00  0.00           C
ATOM    968  O   ARG A  55      63.506  73.232 150.571  1.00  0.00           O
ATOM    969  N   ASN A  56      64.326  73.311 148.491  1.00  0.00           N
ATOM    971  CA  ASN A  56      65.626  72.731 148.761  1.00  0.00           C
ATOM    973  CB  ASN A  56      65.886  71.601 147.731  1.00  0.00           C
ATOM    976  CG  ASN A  56      64.886  70.471 147.931  1.00  0.00           C
ATOM    977  OD1 ASN A  56      64.636  70.032 149.061  1.00  0.00           O
ATOM    978  ND2 ASN A  56      64.256  69.993 146.831  1.00  0.00           N
ATOM    981  C   ASN A  56      66.736  73.782 148.731  1.00  0.00           C
ATOM    982  O   ASN A  56      67.916  73.462 148.771  1.00  0.00           O
ATOM    983  N   PHE A  57      66.366  75.082 148.711  1.00  0.00           N
ATOM    985  CA  PHE A  57      67.336  76.161 148.591  1.00  0.00           C
ATOM    987  CB  PHE A  57      67.646  76.531 147.101  1.00  0.00           C
ATOM    990  CG  PHE A  57      66.486  77.181 146.371  1.00  0.00           C
ATOM    991  CD1 PHE A  57      65.406  76.401 145.941  1.00  0.00           C
ATOM    993  CE1 PHE A  57      64.346  76.982 145.241  1.00  0.00           C
ATOM    995  CZ  PHE A  57      64.346  78.353 144.961  1.00  0.00           C
ATOM    997  CD2 PHE A  57      66.486  78.552 146.071  1.00  0.00           C
ATOM    999  CE2 PHE A  57      65.426  79.141 145.381  1.00  0.00           C
ATOM   1001  C   PHE A  57      66.786  77.361 149.341  1.00  0.00           C
ATOM   1002  O   PHE A  57      65.646  77.353 149.801  1.00  0.00           O
ATOM   1003  N   ILE A  58      67.596  78.431 149.481  1.00  0.00           N
ATOM   1005  CA  ILE A  58      67.176  79.712 150.021  1.00  0.00           C
ATOM   1007  CB  ILE A  58      67.926  80.162 151.271  1.00  0.00           C
ATOM   1009  CG2 ILE A  58      67.756  79.041 152.321  1.00  0.00           C
ATOM   1013  CG1 ILE A  58      69.406  80.522 150.981  1.00  0.00           C
ATOM   1016  CD  ILE A  58      70.316  80.672 152.201  1.00  0.00           C
ATOM   1020  C   ILE A  58      67.346  80.732 148.921  1.00  0.00           C
ATOM   1021  O   ILE A  58      68.196  80.592 148.041  1.00  0.00           O
ATOM   1022  N   GLU A  59      66.526  81.803 148.891  1.00  0.00           N
ATOM   1024  CA  GLU A  59      66.676  82.861 147.921  1.00  0.00           C
ATOM   1026  CB  GLU A  59      65.546  83.892 148.031  1.00  0.00           C
ATOM   1029  CG  GLU A  59      64.136  83.291 147.931  1.00  0.00           C
ATOM   1032  CD  GLU A  59      63.096  84.352 148.261  1.00  0.00           C
ATOM   1033  OE1 GLU A  59      63.486  85.462 148.731  1.00  0.00           O
ATOM   1034  OE2 GLU A  59      61.906  84.032 147.991  1.00  0.00           O
ATOM   1035  C   GLU A  59      67.966  83.643 148.081  1.00  0.00           C
ATOM   1036  O   GLU A  59      68.456  83.862 149.181  1.00  0.00           O
ATOM   1037  N   GLY A  60      68.536  84.111 146.961  1.00  0.00           N
ATOM   1039  CA  GLY A  60      69.776  84.882 146.981  1.00  0.00           C
ATOM   1042  C   GLY A  60      71.006  84.062 147.291  1.00  0.00           C
ATOM   1043  O   GLY A  60      72.026  84.611 147.681  1.00  0.00           O
ATOM   1044  N   ASP A  61      70.966  82.731 147.131  1.00  0.00           N
ATOM   1046  CA  ASP A  61      72.106  81.891 147.431  1.00  0.00           C
ATOM   1048  CB  ASP A  61      71.736  80.772 148.441  1.00  0.00           C
ATOM   1051  CG  ASP A  61      72.906  79.993 149.021  1.00  0.00           C
ATOM   1052  OD1 ASP A  61      74.086  80.342 148.781  1.00  0.00           O
ATOM   1053  OD2 ASP A  61      72.676  78.961 149.721  1.00  0.00           O
ATOM   1054  C   ASP A  61      72.666  81.341 146.131  1.00  0.00           C
ATOM   1055  O   ASP A  61      71.966  81.171 145.131  1.00  0.00           O
ATOM   1056  N   LYS A  62      73.976  81.082 146.131  1.00  0.00           N
ATOM   1058  CA  LYS A  62      74.656  80.371 145.081  1.00  0.00           C
ATOM   1060  CB  LYS A  62      76.176  80.413 145.321  1.00  0.00           C
ATOM   1063  CG  LYS A  62      76.776  81.812 145.131  1.00  0.00           C
ATOM   1066  CD  LYS A  62      76.916  82.232 143.661  1.00  0.00           C
ATOM   1069  CE  LYS A  62      77.676  83.551 143.471  1.00  0.00           C
ATOM   1072  NZ  LYS A  62      77.816  83.811 142.031  1.00  0.00           N
ATOM   1076  C   LYS A  62      74.186  78.942 144.921  1.00  0.00           C
ATOM   1077  O   LYS A  62      74.356  78.122 145.831  1.00  0.00           O
ATOM   1078  N   VAL A  63      73.566  78.651 143.751  1.00  0.00           N
ATOM   1080  CA  VAL A  63      73.146  77.332 143.331  1.00  0.00           C
ATOM   1082  CB  VAL A  63      71.636  77.181 143.151  1.00  0.00           C
ATOM   1084  CG1 VAL A  63      70.986  77.401 144.541  1.00  0.00           C
ATOM   1088  CG2 VAL A  63      71.076  78.151 142.081  1.00  0.00           C
ATOM   1092  C   VAL A  63      73.876  76.951 142.041  1.00  0.00           C
ATOM   1093  O   VAL A  63      74.426  77.781 141.311  1.00  0.00           O
ATOM   1094  N   ASN A  64      73.936  75.641 141.741  1.00  0.00           N
ATOM   1096  CA  ASN A  64      74.746  75.062 140.691  1.00  0.00           C
ATOM   1098  CB  ASN A  64      75.906  74.221 141.261  1.00  0.00           C
ATOM   1101  CG  ASN A  64      76.966  75.122 141.871  1.00  0.00           C
ATOM   1102  OD1 ASN A  64      77.406  76.122 141.291  1.00  0.00           O
ATOM   1103  ND2 ASN A  64      77.396  74.782 143.101  1.00  0.00           N
ATOM   1106  C   ASN A  64      73.886  74.151 139.841  1.00  0.00           C
ATOM   1107  O   ASN A  64      72.746  73.852 140.181  1.00  0.00           O
ATOM   1108  N   GLN A  65      74.426  73.681 138.701  1.00  0.00           N
ATOM   1110  CA  GLN A  65      73.776  72.651 137.921  1.00  0.00           C
ATOM   1112  CB  GLN A  65      74.556  72.311 136.621  1.00  0.00           C
ATOM   1115  CG  GLN A  65      74.616  73.512 135.661  1.00  0.00           C
ATOM   1118  CD  GLN A  65      75.596  73.342 134.481  1.00  0.00           C
ATOM   1119  OE1 GLN A  65      76.386  72.401 134.421  1.00  0.00           O
ATOM   1120  NE2 GLN A  65      75.566  74.332 133.561  1.00  0.00           N
ATOM   1123  C   GLN A  65      73.526  71.391 138.721  1.00  0.00           C
ATOM   1124  O   GLN A  65      74.356  70.942 139.511  1.00  0.00           O
ATOM   1125  N   GLY A  66      72.316  70.842 138.561  1.00  0.00           N
ATOM   1127  CA  GLY A  66      71.906  69.603 139.221  1.00  0.00           C
ATOM   1130  C   GLY A  66      71.406  69.771 140.631  1.00  0.00           C
ATOM   1131  O   GLY A  66      71.116  68.791 141.301  1.00  0.00           O
ATOM   1132  N   ASP A  67      71.276  71.032 141.111  1.00  0.00           N
ATOM   1134  CA  ASP A  67      70.806  71.302 142.451  1.00  0.00           C
ATOM   1136  CB  ASP A  67      71.436  72.622 142.961  1.00  0.00           C
ATOM   1139  CG  ASP A  67      71.406  72.742 144.481  1.00  0.00           C
ATOM   1140  OD1 ASP A  67      71.046  71.751 145.171  1.00  0.00           O
ATOM   1141  OD2 ASP A  67      71.886  73.812 144.951  1.00  0.00           O
ATOM   1142  C   ASP A  67      69.286  71.312 142.451  1.00  0.00           C
ATOM   1143  O   ASP A  67      68.626  72.031 141.701  1.00  0.00           O
ATOM   1144  N   SER A  68      68.686  70.421 143.271  1.00  0.00           N
ATOM   1146  CA  SER A  68      67.236  70.321 143.411  1.00  0.00           C
ATOM   1148  CB  SER A  68      66.786  69.092 144.251  1.00  0.00           C
ATOM   1151  OG  SER A  68      65.366  68.922 144.291  1.00  0.00           O
ATOM   1153  C   SER A  68      66.656  71.592 144.001  1.00  0.00           C
ATOM   1154  O   SER A  68      67.236  72.232 144.871  1.00  0.00           O
ATOM   1155  N   LEU A  69      65.486  72.012 143.521  1.00  0.00           N
ATOM   1157  CA  LEU A  69      64.926  73.281 143.921  1.00  0.00           C
ATOM   1159  CB  LEU A  69      64.586  74.111 142.661  1.00  0.00           C
ATOM   1162  CG  LEU A  69      65.816  74.401 141.791  1.00  0.00           C
ATOM   1164  CD1 LEU A  69      65.416  75.192 140.541  1.00  0.00           C
ATOM   1168  CD2 LEU A  69      66.866  75.162 142.591  1.00  0.00           C
ATOM   1172  C   LEU A  69      63.696  73.041 144.751  1.00  0.00           C
ATOM   1173  O   LEU A  69      63.536  73.552 145.861  1.00  0.00           O
ATOM   1174  N   TYR A  70      62.816  72.181 144.231  1.00  0.00           N
ATOM   1176  CA  TYR A  70      61.616  71.812 144.921  1.00  0.00           C
ATOM   1178  CB  TYR A  70      60.326  72.632 144.571  1.00  0.00           C
ATOM   1181  CG  TYR A  70      60.486  74.121 144.671  1.00  0.00           C
ATOM   1182  CD1 TYR A  70      59.846  74.872 145.671  1.00  0.00           C
ATOM   1184  CE1 TYR A  70      59.926  76.272 145.681  1.00  0.00           C
ATOM   1186  CZ  TYR A  70      60.666  76.931 144.691  1.00  0.00           C
ATOM   1187  OH  TYR A  70      60.816  78.322 144.711  1.00  0.00           O
ATOM   1189  CD2 TYR A  70      61.176  74.811 143.661  1.00  0.00           C
ATOM   1191  CE2 TYR A  70      61.286  76.201 143.681  1.00  0.00           C
ATOM   1193  C   TYR A  70      61.356  70.401 144.481  1.00  0.00           C
ATOM   1194  O   TYR A  70      61.896  69.901 143.491  1.00  0.00           O
ATOM   1195  N   GLN A  71      60.476  69.732 145.211  1.00  0.00           N
ATOM   1197  CA  GLN A  71      59.916  68.471 144.831  1.00  0.00           C
ATOM   1199  CB  GLN A  71      60.066  67.522 146.051  1.00  0.00           C
ATOM   1202  CG  GLN A  71      59.816  66.021 145.761  1.00  0.00           C
ATOM   1205  CD  GLN A  71      60.706  65.512 144.621  1.00  0.00           C
ATOM   1206  OE1 GLN A  71      61.926  65.471 144.791  1.00  0.00           O
ATOM   1207  NE2 GLN A  71      60.106  65.091 143.491  1.00  0.00           N
ATOM   1210  C   GLN A  71      58.466  68.762 144.541  1.00  0.00           C
ATOM   1211  O   GLN A  71      57.756  69.361 145.341  1.00  0.00           O
ATOM   1212  N   ILE A  72      57.946  68.322 143.381  1.00  0.00           N
ATOM   1214  CA  ILE A  72      56.526  68.111 143.221  1.00  0.00           C
ATOM   1216  CB  ILE A  72      56.056  68.302 141.771  1.00  0.00           C
ATOM   1218  CG2 ILE A  72      54.566  67.912 141.641  1.00  0.00           C
ATOM   1222  CG1 ILE A  72      56.226  69.762 141.281  1.00  0.00           C
ATOM   1225  CD  ILE A  72      57.626  70.132 140.791  1.00  0.00           C
ATOM   1229  C   ILE A  72      56.296  66.711 143.751  1.00  0.00           C
ATOM   1230  O   ILE A  72      57.186  65.861 143.621  1.00  0.00           O
ATOM   1231  N   ASP A  73      55.136  66.412 144.401  1.00  0.00           N
ATOM   1233  CA  ASP A  73      54.806  65.111 144.981  1.00  0.00           C
ATOM   1235  CB  ASP A  73      53.356  65.141 145.561  1.00  0.00           C
ATOM   1238  CG  ASP A  73      52.896  63.861 146.231  1.00  0.00           C
ATOM   1239  OD1 ASP A  73      53.706  62.901 146.361  1.00  0.00           O
ATOM   1240  OD2 ASP A  73      51.726  63.832 146.681  1.00  0.00           O
ATOM   1241  C   ASP A  73      54.946  63.971 143.981  1.00  0.00           C
ATOM   1242  O   ASP A  73      54.196  63.961 143.011  1.00  0.00           O
ATOM   1243  N   PRO A  74      55.846  63.013 144.051  1.00  0.00           N
ATOM   1244  CD  PRO A  74      56.916  62.931 145.051  1.00  0.00           C
ATOM   1247  CA  PRO A  74      55.916  61.963 143.061  1.00  0.00           C
ATOM   1249  CB  PRO A  74      57.386  61.521 143.161  1.00  0.00           C
ATOM   1252  CG  PRO A  74      57.756  61.721 144.631  1.00  0.00           C
ATOM   1255  C   PRO A  74      54.896  60.861 143.311  1.00  0.00           C
ATOM   1256  O   PRO A  74      54.886  59.891 142.551  1.00  0.00           O
ATOM   1257  N   ALA A  75      53.996  60.912 144.331  1.00  0.00           N
ATOM   1259  CA  ALA A  75      53.036  59.841 144.571  1.00  0.00           C
ATOM   1261  CB  ALA A  75      52.236  60.082 145.871  1.00  0.00           C
ATOM   1265  C   ALA A  75      52.076  59.522 143.421  1.00  0.00           C
ATOM   1266  O   ALA A  75      51.936  58.331 143.101  1.00  0.00           O
ATOM   1267  N   PRO A  76      51.446  60.462 142.711  1.00  0.00           N
ATOM   1268  CD  PRO A  76      51.176  61.821 143.191  1.00  0.00           C
ATOM   1271  CA  PRO A  76      50.596  60.111 141.581  1.00  0.00           C
ATOM   1273  CB  PRO A  76      49.796  61.401 141.291  1.00  0.00           C
ATOM   1276  CG  PRO A  76      50.566  62.532 141.981  1.00  0.00           C
ATOM   1279  C   PRO A  76      51.426  59.651 140.401  1.00  0.00           C
ATOM   1280  O   PRO A  76      51.036  58.701 139.721  1.00  0.00           O
ATOM   1281  N   LEU A  77      52.586  60.312 140.151  1.00  0.00           N
ATOM   1283  CA  LEU A  77      53.506  59.911 139.091  1.00  0.00           C
ATOM   1285  CB  LEU A  77      54.736  60.842 138.981  1.00  0.00           C
ATOM   1288  CG  LEU A  77      54.386  62.302 138.651  1.00  0.00           C
ATOM   1290  CD1 LEU A  77      55.656  63.132 138.491  1.00  0.00           C
ATOM   1294  CD2 LEU A  77      53.546  62.391 137.381  1.00  0.00           C
ATOM   1298  C   LEU A  77      54.026  58.512 139.271  1.00  0.00           C
ATOM   1299  O   LEU A  77      54.016  57.711 138.341  1.00  0.00           O
ATOM   1300  N   GLN A  78      54.456  58.151 140.491  1.00  0.00           N
ATOM   1302  CA  GLN A  78      54.986  56.852 140.831  1.00  0.00           C
ATOM   1304  CB  GLN A  78      55.536  56.852 142.281  1.00  0.00           C
ATOM   1307  CG  GLN A  78      56.256  55.551 142.721  1.00  0.00           C
ATOM   1310  CD  GLN A  78      57.516  55.231 141.901  1.00  0.00           C
ATOM   1311  OE1 GLN A  78      57.656  54.192 141.241  1.00  0.00           O
ATOM   1312  NE2 GLN A  78      58.496  56.161 141.961  1.00  0.00           N
ATOM   1315  C   GLN A  78      53.986  55.721 140.611  1.00  0.00           C
ATOM   1316  O   GLN A  78      54.366  54.631 140.191  1.00  0.00           O
ATOM   1317  N   ALA A  79      52.686  55.961 140.861  1.00  0.00           N
ATOM   1319  CA  ALA A  79      51.636  55.012 140.551  1.00  0.00           C
ATOM   1321  CB  ALA A  79      50.306  55.611 141.041  1.00  0.00           C
ATOM   1325  C   ALA A  79      51.526  54.681 139.061  1.00  0.00           C
ATOM   1326  O   ALA A  79      51.526  53.521 138.651  1.00  0.00           O
ATOM   1327  N   GLU A  80      51.556  55.732 138.221  1.00  0.00           N
ATOM   1329  CA  GLU A  80      51.746  55.621 136.791  1.00  0.00           C
ATOM   1331  CB  GLU A  80      51.606  57.011 136.131  1.00  0.00           C
ATOM   1334  CG  GLU A  80      50.206  57.661 136.321  1.00  0.00           C
ATOM   1337  CD  GLU A  80      50.056  59.002 135.591  1.00  0.00           C
ATOM   1338  OE1 GLU A  80      50.996  59.361 134.841  1.00  0.00           O
ATOM   1339  OE2 GLU A  80      48.976  59.641 135.761  1.00  0.00           O
ATOM   1340  C   GLU A  80      53.076  54.972 136.401  1.00  0.00           C
ATOM   1341  O   GLU A  80      53.136  54.101 135.541  1.00  0.00           O
ATOM   1342  N   LEU A  81      54.176  55.341 137.061  1.00  0.00           N
ATOM   1344  CA  LEU A  81      55.506  54.802 136.861  1.00  0.00           C
ATOM   1346  CB  LEU A  81      56.466  55.541 137.821  1.00  0.00           C
ATOM   1349  CG  LEU A  81      57.936  55.713 137.431  1.00  0.00           C
ATOM   1351  CD1 LEU A  81      58.766  54.441 137.511  1.00  0.00           C
ATOM   1355  CD2 LEU A  81      58.106  56.391 136.061  1.00  0.00           C
ATOM   1359  C   LEU A  81      55.576  53.302 137.121  1.00  0.00           C
ATOM   1360  O   LEU A  81      56.056  52.512 136.301  1.00  0.00           O
ATOM   1361  N   ASN A  82      55.016  52.832 138.261  1.00  0.00           N
ATOM   1363  CA  ASN A  82      55.006  51.422 138.621  1.00  0.00           C
ATOM   1365  CB  ASN A  82      55.056  51.243 140.171  1.00  0.00           C
ATOM   1368  CG  ASN A  82      53.726  51.222 140.951  1.00  0.00           C
ATOM   1369  OD1 ASN A  82      53.366  52.162 141.651  1.00  0.00           O
ATOM   1370  ND2 ASN A  82      53.006  50.082 140.881  1.00  0.00           N
ATOM   1373  C   ASN A  82      53.886  50.672 137.901  1.00  0.00           C
ATOM   1374  O   ASN A  82      53.966  49.451 137.731  1.00  0.00           O
ATOM   1375  N   SER A  83      52.846  51.361 137.391  1.00  0.00           N
ATOM   1377  CA  SER A  83      51.946  50.802 136.401  1.00  0.00           C
ATOM   1379  CB  SER A  83      50.676  51.671 136.171  1.00  0.00           C
ATOM   1382  OG  SER A  83      49.676  50.931 135.461  1.00  0.00           O
ATOM   1384  C   SER A  83      52.646  50.532 135.071  1.00  0.00           C
ATOM   1385  O   SER A  83      52.456  49.471 134.491  1.00  0.00           O
ATOM   1386  N   ALA A  84      53.516  51.461 134.621  1.00  0.00           N
ATOM   1388  CA  ALA A  84      54.396  51.352 133.461  1.00  0.00           C
ATOM   1390  CB  ALA A  84      55.056  52.701 133.131  1.00  0.00           C
ATOM   1394  C   ALA A  84      55.426  50.231 133.571  1.00  0.00           C
ATOM   1395  O   ALA A  84      55.686  49.492 132.621  1.00  0.00           O
ATOM   1396  N   LYS A  85      56.016  50.032 134.771  1.00  0.00           N
ATOM   1398  CA  LYS A  85      56.816  48.852 135.071  1.00  0.00           C
ATOM   1400  CB  LYS A  85      57.346  48.821 136.541  1.00  0.00           C
ATOM   1403  CG  LYS A  85      58.216  50.012 136.951  1.00  0.00           C
ATOM   1406  CD  LYS A  85      58.656  49.942 138.431  1.00  0.00           C
ATOM   1409  CE  LYS A  85      59.026  51.321 138.981  1.00  0.00           C
ATOM   1412  NZ  LYS A  85      59.216  51.311 140.441  1.00  0.00           N
ATOM   1416  C   LYS A  85      56.066  47.532 134.881  1.00  0.00           C
ATOM   1417  O   LYS A  85      56.546  46.601 134.231  1.00  0.00           O
ATOM   1418  N   GLY A  86      54.836  47.451 135.411  1.00  0.00           N
ATOM   1420  CA  GLY A  86      54.026  46.243 135.341  1.00  0.00           C
ATOM   1423  C   GLY A  86      53.416  45.982 134.001  1.00  0.00           C
ATOM   1424  O   GLY A  86      53.156  44.832 133.641  1.00  0.00           O
ATOM   1425  N   SER A  87      53.146  47.033 133.221  1.00  0.00           N
ATOM   1427  CA  SER A  87      52.766  46.871 131.841  1.00  0.00           C
ATOM   1429  CB  SER A  87      52.026  48.132 131.341  1.00  0.00           C
ATOM   1432  OG  SER A  87      52.846  49.291 131.331  1.00  0.00           O
ATOM   1434  C   SER A  87      53.946  46.461 130.971  1.00  0.00           C
ATOM   1435  O   SER A  87      53.816  45.602 130.091  1.00  0.00           O
ATOM   1436  N   LEU A  88      55.166  46.982 131.261  1.00  0.00           N
ATOM   1438  CA  LEU A  88      56.396  46.521 130.651  1.00  0.00           C
ATOM   1440  CB  LEU A  88      57.626  47.381 131.071  1.00  0.00           C
ATOM   1443  CG  LEU A  88      58.946  47.033 130.331  1.00  0.00           C
ATOM   1445  CD1 LEU A  88      58.746  47.103 128.831  1.00  0.00           C
ATOM   1449  CD2 LEU A  88      60.136  47.942 130.651  1.00  0.00           C
ATOM   1453  C   LEU A  88      56.686  45.042 130.881  1.00  0.00           C
ATOM   1454  O   LEU A  88      57.006  44.321 129.941  1.00  0.00           O
ATOM   1455  N   ALA A  89      56.486  44.552 132.131  1.00  0.00           N
ATOM   1457  CA  ALA A  89      56.566  43.162 132.511  1.00  0.00           C
ATOM   1459  CB  ALA A  89      56.306  43.071 134.031  1.00  0.00           C
ATOM   1463  C   ALA A  89      55.596  42.221 131.791  1.00  0.00           C
ATOM   1464  O   ALA A  89      55.966  41.131 131.361  1.00  0.00           O
ATOM   1465  N   LYS A  90      54.326  42.631 131.621  1.00  0.00           N
ATOM   1467  CA  LYS A  90      53.356  41.963 130.761  1.00  0.00           C
ATOM   1469  CB  LYS A  90      51.976  42.641 130.881  1.00  0.00           C
ATOM   1472  CG  LYS A  90      51.286  42.482 132.241  1.00  0.00           C
ATOM   1475  CD  LYS A  90      50.106  43.451 132.321  1.00  0.00           C
ATOM   1478  CE  LYS A  90      49.616  43.701 133.741  1.00  0.00           C
ATOM   1481  NZ  LYS A  90      48.596  44.762 133.721  1.00  0.00           N
ATOM   1485  C   LYS A  90      53.716  41.931 129.281  1.00  0.00           C
ATOM   1486  O   LYS A  90      53.566  40.931 128.581  1.00  0.00           O
ATOM   1487  N   ALA A  91      54.216  43.062 128.751  1.00  0.00           N
ATOM   1489  CA  ALA A  91      54.756  43.132 127.411  1.00  0.00           C
ATOM   1491  CB  ALA A  91      55.176  44.571 127.081  1.00  0.00           C
ATOM   1495  C   ALA A  91      55.946  42.192 127.221  1.00  0.00           C
ATOM   1496  O   ALA A  91      56.036  41.502 126.211  1.00  0.00           O
ATOM   1497  N   LEU A  92      56.846  42.141 128.211  1.00  0.00           N
ATOM   1499  CA  LEU A  92      57.936  41.181 128.301  1.00  0.00           C
ATOM   1501  CB  LEU A  92      58.806  41.492 129.551  1.00  0.00           C
ATOM   1504  CG  LEU A  92      60.196  40.812 129.671  1.00  0.00           C
ATOM   1506  CD1 LEU A  92      60.176  39.282 129.841  1.00  0.00           C
ATOM   1510  CD2 LEU A  92      61.136  41.181 128.531  1.00  0.00           C
ATOM   1514  C   LEU A  92      57.466  39.743 128.331  1.00  0.00           C
ATOM   1515  O   LEU A  92      57.976  38.931 127.551  1.00  0.00           O
ATOM   1516  N   SER A  93      56.466  39.381 129.161  1.00  0.00           N
ATOM   1518  CA  SER A  93      55.906  38.021 129.181  1.00  0.00           C
ATOM   1520  CB  SER A  93      54.886  37.751 130.331  1.00  0.00           C
ATOM   1523  OG  SER A  93      53.726  38.582 130.301  1.00  0.00           O
ATOM   1525  C   SER A  93      55.296  37.611 127.851  1.00  0.00           C
ATOM   1526  O   SER A  93      55.676  36.601 127.261  1.00  0.00           O
ATOM   1527  N   THR A  94      54.436  38.462 127.271  1.00  0.00           N
ATOM   1529  CA  THR A  94      53.866  38.251 125.951  1.00  0.00           C
ATOM   1531  CB  THR A  94      52.836  39.321 125.581  1.00  0.00           C
ATOM   1533  OG1 THR A  94      51.816  39.401 126.571  1.00  0.00           O
ATOM   1535  CG2 THR A  94      52.126  38.931 124.291  1.00  0.00           C
ATOM   1539  C   THR A  94      54.886  38.181 124.831  1.00  0.00           C
ATOM   1540  O   THR A  94      54.856  37.282 123.991  1.00  0.00           O
ATOM   1541  N   ALA A  95      55.876  39.101 124.801  1.00  0.00           N
ATOM   1543  CA  ALA A  95      56.986  39.031 123.871  1.00  0.00           C
ATOM   1545  CB  ALA A  95      57.776  40.351 123.881  1.00  0.00           C
ATOM   1549  C   ALA A  95      57.886  37.841 124.051  1.00  0.00           C
ATOM   1550  O   ALA A  95      58.336  37.221 123.081  1.00  0.00           O
ATOM   1551  N   SER A  96      58.156  37.422 125.301  1.00  0.00           N
ATOM   1553  CA  SER A  96      58.816  36.151 125.551  1.00  0.00           C
ATOM   1555  CB  SER A  96      59.026  35.911 127.061  1.00  0.00           C
ATOM   1558  OG  SER A  96      59.926  34.821 127.271  1.00  0.00           O
ATOM   1560  C   SER A  96      58.056  34.971 124.961  1.00  0.00           C
ATOM   1561  O   SER A  96      58.636  34.201 124.201  1.00  0.00           O
ATOM   1562  N   ASN A  97      56.736  34.861 125.211  1.00  0.00           N
ATOM   1564  CA  ASN A  97      55.876  33.791 124.701  1.00  0.00           C
ATOM   1566  CB  ASN A  97      54.436  33.951 125.251  1.00  0.00           C
ATOM   1569  CG  ASN A  97      54.426  34.021 126.781  1.00  0.00           C
ATOM   1570  OD1 ASN A  97      55.396  33.721 127.481  1.00  0.00           O
ATOM   1571  ND2 ASN A  97      53.286  34.482 127.341  1.00  0.00           N
ATOM   1574  C   ASN A  97      55.806  33.762 123.171  1.00  0.00           C
ATOM   1575  O   ASN A  97      55.936  32.721 122.521  1.00  0.00           O
ATOM   1576  N   ALA A  98      55.646  34.951 122.551  1.00  0.00           N
ATOM   1578  CA  ALA A  98      55.716  35.162 121.121  1.00  0.00           C
ATOM   1580  CB  ALA A  98      55.456  36.651 120.861  1.00  0.00           C
ATOM   1584  C   ALA A  98      57.046  34.771 120.501  1.00  0.00           C
ATOM   1585  O   ALA A  98      57.126  34.151 119.441  1.00  0.00           O
ATOM   1586  N   ARG A  99      58.156  35.102 121.171  1.00  0.00           N
ATOM   1588  CA  ARG A  99      59.456  34.601 120.801  1.00  0.00           C
ATOM   1590  CB  ARG A  99      60.556  35.321 121.611  1.00  0.00           C
ATOM   1593  CG  ARG A  99      61.956  34.971 121.121  1.00  0.00           C
ATOM   1596  CD  ARG A  99      63.056  35.742 121.851  1.00  0.00           C
ATOM   1599  NE  ARG A  99      64.336  35.332 121.211  1.00  0.00           N
ATOM   1601  CZ  ARG A  99      64.846  35.892 120.121  1.00  0.00           C
ATOM   1602  NH1 ARG A  99      64.226  36.861 119.491  1.00  0.00           N
ATOM   1605  NH2 ARG A  99      65.956  35.401 119.611  1.00  0.00           N
ATOM   1608  C   ARG A  99      59.626  33.081 120.931  1.00  0.00           C
ATOM   1609  O   ARG A  99      60.226  32.432 120.071  1.00  0.00           O
ATOM   1610  N   ILE A 100      59.106  32.451 122.011  1.00  0.00           N
ATOM   1612  CA  ILE A 100      59.146  31.001 122.161  1.00  0.00           C
ATOM   1614  CB  ILE A 100      58.686  30.502 123.541  1.00  0.00           C
ATOM   1616  CG2 ILE A 100      58.666  28.961 123.571  1.00  0.00           C
ATOM   1620  CG1 ILE A 100      59.576  31.061 124.691  1.00  0.00           C
ATOM   1623  CD  ILE A 100      61.086  30.901 124.481  1.00  0.00           C
ATOM   1627  C   ILE A 100      58.416  30.262 121.061  1.00  0.00           C
ATOM   1628  O   ILE A 100      58.976  29.352 120.441  1.00  0.00           O
ATOM   1629  N   THR A 101      57.186  30.681 120.701  1.00  0.00           N
ATOM   1631  CA  THR A 101      56.496  30.111 119.541  1.00  0.00           C
ATOM   1633  CB  THR A 101      55.016  30.481 119.501  1.00  0.00           C
ATOM   1635  OG1 THR A 101      54.306  29.772 118.501  1.00  0.00           O
ATOM   1637  CG2 THR A 101      54.766  31.981 119.301  1.00  0.00           C
ATOM   1641  C   THR A 101      57.226  30.332 118.211  1.00  0.00           C
ATOM   1642  O   THR A 101      57.366  29.442 117.381  1.00  0.00           O
ATOM   1643  N   PHE A 102      57.816  31.521 118.011  1.00  0.00           N
ATOM   1645  CA  PHE A 102      58.616  31.761 116.821  1.00  0.00           C
ATOM   1647  CB  PHE A 102      59.046  33.262 116.811  1.00  0.00           C
ATOM   1650  CG  PHE A 102      59.836  33.622 115.581  1.00  0.00           C
ATOM   1651  CD1 PHE A 102      59.166  34.071 114.431  1.00  0.00           C
ATOM   1653  CE1 PHE A 102      59.876  34.342 113.261  1.00  0.00           C
ATOM   1655  CZ  PHE A 102      61.266  34.201 113.231  1.00  0.00           C
ATOM   1657  CD2 PHE A 102      61.236  33.511 115.551  1.00  0.00           C
ATOM   1659  CE2 PHE A 102      61.946  33.801 114.381  1.00  0.00           C
ATOM   1661  C   PHE A 102      59.826  30.822 116.681  1.00  0.00           C
ATOM   1662  O   PHE A 102      60.006  30.172 115.651  1.00  0.00           O
ATOM   1663  N   ASN A 103      60.636  30.662 117.751  1.00  0.00           N
ATOM   1665  CA  ASN A 103      61.746  29.721 117.771  1.00  0.00           C
ATOM   1667  CB  ASN A 103      62.636  29.851 119.041  1.00  0.00           C
ATOM   1670  CG  ASN A 103      63.446  31.141 119.091  1.00  0.00           C
ATOM   1671  OD1 ASN A 103      63.606  31.782 120.141  1.00  0.00           O
ATOM   1672  ND2 ASN A 103      63.996  31.561 117.921  1.00  0.00           N
ATOM   1675  C   ASN A 103      61.346  28.262 117.661  1.00  0.00           C
ATOM   1676  O   ASN A 103      61.986  27.471 116.971  1.00  0.00           O
ATOM   1677  N   ARG A 104      60.306  27.821 118.401  1.00  0.00           N
ATOM   1679  CA  ARG A 104      59.886  26.441 118.361  1.00  0.00           C
ATOM   1681  CB  ARG A 104      59.096  26.031 119.641  1.00  0.00           C
ATOM   1684  CG  ARG A 104      59.936  25.731 120.901  1.00  0.00           C
ATOM   1687  CD  ARG A 104      60.956  26.831 121.241  1.00  0.00           C
ATOM   1690  NE  ARG A 104      61.516  26.551 122.601  1.00  0.00           N
ATOM   1692  CZ  ARG A 104      62.346  27.361 123.241  1.00  0.00           C
ATOM   1693  NH1 ARG A 104      62.706  28.531 122.761  1.00  0.00           N
ATOM   1696  NH2 ARG A 104      62.856  26.992 124.401  1.00  0.00           N
ATOM   1699  C   ARG A 104      59.236  26.022 117.051  1.00  0.00           C
ATOM   1700  O   ARG A 104      59.436  24.901 116.601  1.00  0.00           O
ATOM   1701  N   GLN A 105      58.466  26.912 116.371  1.00  0.00           N
ATOM   1703  CA  GLN A 105      58.016  26.671 115.011  1.00  0.00           C
ATOM   1705  CB  GLN A 105      56.896  27.672 114.591  1.00  0.00           C
ATOM   1708  CG  GLN A 105      55.546  27.541 115.371  1.00  0.00           C
ATOM   1711  CD  GLN A 105      55.006  26.111 115.411  1.00  0.00           C
ATOM   1712  OE1 GLN A 105      54.706  25.561 114.361  1.00  0.00           O
ATOM   1713  NE2 GLN A 105      54.856  25.481 116.601  1.00  0.00           N
ATOM   1716  C   GLN A 105      59.166  26.661 114.011  1.00  0.00           C
ATOM   1717  O   GLN A 105      59.316  25.731 113.221  1.00  0.00           O
ATOM   1718  N   ALA A 106      60.086  27.651 114.081  1.00  0.00           N
ATOM   1720  CA  ALA A 106      61.146  27.901 113.121  1.00  0.00           C
ATOM   1722  CB  ALA A 106      61.976  29.101 113.591  1.00  0.00           C
ATOM   1726  C   ALA A 106      62.106  26.752 112.831  1.00  0.00           C
ATOM   1727  O   ALA A 106      62.516  26.501 111.701  1.00  0.00           O
ATOM   1728  N   SER A 107      62.466  25.961 113.851  1.00  0.00           N
ATOM   1730  CA  SER A 107      63.436  24.872 113.721  1.00  0.00           C
ATOM   1732  CB  SER A 107      63.766  24.371 115.161  1.00  0.00           C
ATOM   1735  OG  SER A 107      64.936  23.552 115.241  1.00  0.00           O
ATOM   1737  C   SER A 107      62.916  23.721 112.841  1.00  0.00           C
ATOM   1738  O   SER A 107      63.676  22.892 112.341  1.00  0.00           O
ATOM   1739  N   LEU A 108      61.586  23.641 112.631  1.00  0.00           N
ATOM   1741  CA  LEU A 108      60.906  22.481 112.091  1.00  0.00           C
ATOM   1743  CB  LEU A 108      59.926  21.961 113.161  1.00  0.00           C
ATOM   1746  CG  LEU A 108      60.636  21.481 114.441  1.00  0.00           C
ATOM   1748  CD1 LEU A 108      59.606  21.082 115.481  1.00  0.00           C
ATOM   1752  CD2 LEU A 108      61.586  20.311 114.161  1.00  0.00           C
ATOM   1756  C   LEU A 108      60.126  22.711 110.811  1.00  0.00           C
ATOM   1757  O   LEU A 108      59.316  21.861 110.411  1.00  0.00           O
ATOM   1758  N   LEU A 109      60.326  23.841 110.121  1.00  0.00           N
ATOM   1760  CA  LEU A 109      59.736  24.101 108.811  1.00  0.00           C
ATOM   1762  CB  LEU A 109      60.136  25.462 108.191  1.00  0.00           C
ATOM   1765  CG  LEU A 109      59.276  26.671 108.601  1.00  0.00           C
ATOM   1767  CD1 LEU A 109      57.836  26.561 108.101  1.00  0.00           C
ATOM   1771  CD2 LEU A 109      59.316  26.871 110.111  1.00  0.00           C
ATOM   1775  C   LEU A 109      60.046  23.032 107.791  1.00  0.00           C
ATOM   1776  O   LEU A 109      61.056  22.321 107.871  1.00  0.00           O
ATOM   1777  N   LYS A 110      59.136  22.921 106.811  1.00  0.00           N
ATOM   1779  CA  LYS A 110      59.306  22.202 105.571  1.00  0.00           C
ATOM   1781  CB  LYS A 110      60.496  22.662 104.701  1.00  0.00           C
ATOM   1784  CG  LYS A 110      61.916  22.291 105.101  1.00  0.00           C
ATOM   1787  CD  LYS A 110      62.906  22.361 103.931  1.00  0.00           C
ATOM   1790  CE  LYS A 110      62.486  21.591 102.681  1.00  0.00           C
ATOM   1793  NZ  LYS A 110      62.076  20.221 103.061  1.00  0.00           N
ATOM   1797  C   LYS A 110      59.226  20.682 105.681  1.00  0.00           C
ATOM   1798  O   LYS A 110      59.656  19.951 104.781  1.00  0.00           O
ATOM   1799  N   THR A 111      58.666  20.191 106.801  1.00  0.00           N
ATOM   1801  CA  THR A 111      58.436  18.772 107.071  1.00  0.00           C
ATOM   1803  CB  THR A 111      59.386  18.161 108.121  1.00  0.00           C
ATOM   1805  OG1 THR A 111      59.076  18.451 109.471  1.00  0.00           O
ATOM   1807  CG2 THR A 111      60.816  18.641 107.881  1.00  0.00           C
ATOM   1811  C   THR A 111      56.976  18.582 107.471  1.00  0.00           C
ATOM   1812  O   THR A 111      56.126  19.422 107.181  1.00  0.00           O
ATOM   1813  N   ASN A 112      56.696  17.431 108.121  1.00  0.00           N
ATOM   1815  CA  ASN A 112      55.446  17.041 108.731  1.00  0.00           C
ATOM   1817  CB  ASN A 112      55.456  15.491 108.891  1.00  0.00           C
ATOM   1820  CG  ASN A 112      55.606  14.861 107.521  1.00  0.00           C
ATOM   1821  OD1 ASN A 112      55.156  15.441 106.531  1.00  0.00           O
ATOM   1822  ND2 ASN A 112      56.236  13.671 107.431  1.00  0.00           N
ATOM   1825  C   ASN A 112      55.216  17.611 110.121  1.00  0.00           C
ATOM   1826  O   ASN A 112      54.086  17.651 110.601  1.00  0.00           O
ATOM   1827  N   TYR A 113      56.306  18.011 110.821  1.00  0.00           N
ATOM   1829  CA  TYR A 113      56.266  18.501 112.191  1.00  0.00           C
ATOM   1831  CB  TYR A 113      57.696  18.662 112.781  1.00  0.00           C
ATOM   1834  CG  TYR A 113      58.376  17.342 113.021  1.00  0.00           C
ATOM   1835  CD1 TYR A 113      57.886  16.461 114.001  1.00  0.00           C
ATOM   1837  CE1 TYR A 113      58.566  15.271 114.311  1.00  0.00           C
ATOM   1839  CZ  TYR A 113      59.736  14.951 113.631  1.00  0.00           C
ATOM   1840  OH  TYR A 113      60.446  13.781 113.941  1.00  0.00           O
ATOM   1842  CD2 TYR A 113      59.566  17.012 112.361  1.00  0.00           C
ATOM   1844  CE2 TYR A 113      60.236  15.821 112.661  1.00  0.00           C
ATOM   1846  C   TYR A 113      55.526  19.801 112.401  1.00  0.00           C
ATOM   1847  O   TYR A 113      54.736  19.921 113.341  1.00  0.00           O
ATOM   1848  N   VAL A 114      55.756  20.822 111.531  1.00  0.00           N
ATOM   1850  CA  VAL A 114      54.976  22.041 111.511  1.00  0.00           C
ATOM   1852  CB  VAL A 114      55.526  23.201 112.361  1.00  0.00           C
ATOM   1854  CG1 VAL A 114      55.776  22.742 113.811  1.00  0.00           C
ATOM   1858  CG2 VAL A 114      56.826  23.791 111.801  1.00  0.00           C
ATOM   1862  C   VAL A 114      54.886  22.502 110.061  1.00  0.00           C
ATOM   1863  O   VAL A 114      55.746  22.181 109.241  1.00  0.00           O
ATOM   1864  N   SER A 115      53.856  23.301 109.721  1.00  0.00           N
ATOM   1866  CA  SER A 115      53.746  23.922 108.411  1.00  0.00           C
ATOM   1868  CB  SER A 115      52.396  23.611 107.691  1.00  0.00           C
ATOM   1871  OG  SER A 115      51.276  24.391 108.141  1.00  0.00           O
ATOM   1873  C   SER A 115      53.926  25.421 108.581  1.00  0.00           C
ATOM   1874  O   SER A 115      54.136  25.941 109.671  1.00  0.00           O
ATOM   1875  N   ARG A 116      53.826  26.171 107.471  1.00  0.00           N
ATOM   1877  CA  ARG A 116      53.946  27.611 107.511  1.00  0.00           C
ATOM   1879  CB  ARG A 116      54.246  28.141 106.081  1.00  0.00           C
ATOM   1882  CG  ARG A 116      54.546  29.651 106.041  1.00  0.00           C
ATOM   1885  CD  ARG A 116      54.876  30.281 104.671  1.00  0.00           C
ATOM   1888  NE  ARG A 116      56.106  29.631 104.111  1.00  0.00           N
ATOM   1890  CZ  ARG A 116      56.116  28.662 103.211  1.00  0.00           C
ATOM   1891  NH1 ARG A 116      55.086  27.881 102.981  1.00  0.00           N
ATOM   1894  NH2 ARG A 116      57.206  28.422 102.531  1.00  0.00           N
ATOM   1897  C   ARG A 116      52.726  28.301 108.141  1.00  0.00           C
ATOM   1898  O   ARG A 116      52.786  29.412 108.651  1.00  0.00           O
ATOM   1899  N   GLN A 117      51.566  27.631 108.191  1.00  0.00           N
ATOM   1901  CA  GLN A 117      50.366  28.192 108.781  1.00  0.00           C
ATOM   1903  CB  GLN A 117      49.156  27.272 108.581  1.00  0.00           C
ATOM   1906  CG  GLN A 117      48.766  27.041 107.101  1.00  0.00           C
ATOM   1909  CD  GLN A 117      47.446  26.271 107.051  1.00  0.00           C
ATOM   1910  OE1 GLN A 117      46.876  25.891 108.071  1.00  0.00           O
ATOM   1911  NE2 GLN A 117      46.936  26.031 105.831  1.00  0.00           N
ATOM   1914  C   GLN A 117      50.476  28.561 110.261  1.00  0.00           C
ATOM   1915  O   GLN A 117      49.946  29.591 110.681  1.00  0.00           O
ATOM   1916  N   ASP A 118      51.136  27.721 111.081  1.00  0.00           N
ATOM   1918  CA  ASP A 118      51.376  28.021 112.481  1.00  0.00           C
ATOM   1920  CB  ASP A 118      51.446  26.682 113.241  1.00  0.00           C
ATOM   1923  CG  ASP A 118      50.966  26.801 114.681  1.00  0.00           C
ATOM   1924  OD1 ASP A 118      50.466  27.871 115.101  1.00  0.00           O
ATOM   1925  OD2 ASP A 118      50.986  25.751 115.381  1.00  0.00           O
ATOM   1926  C   ASP A 118      52.646  28.861 112.691  1.00  0.00           C
ATOM   1927  O   ASP A 118      52.756  29.641 113.631  1.00  0.00           O
ATOM   1928  N   TYR A 119      53.636  28.762 111.781  1.00  0.00           N
ATOM   1930  CA  TYR A 119      54.786  29.641 111.741  1.00  0.00           C
ATOM   1932  CB  TYR A 119      55.836  29.101 110.731  1.00  0.00           C
ATOM   1935  CG  TYR A 119      57.076  29.951 110.571  1.00  0.00           C
ATOM   1936  CD1 TYR A 119      58.146  29.881 111.491  1.00  0.00           C
ATOM   1938  CE1 TYR A 119      59.316  30.621 111.291  1.00  0.00           C
ATOM   1940  CZ  TYR A 119      59.416  31.501 110.201  1.00  0.00           C
ATOM   1941  OH  TYR A 119      60.496  32.382 110.061  1.00  0.00           O
ATOM   1943  CD2 TYR A 119      57.226  30.791 109.451  1.00  0.00           C
ATOM   1945  CE2 TYR A 119      58.366  31.571 109.271  1.00  0.00           C
ATOM   1947  C   TYR A 119      54.406  31.111 111.501  1.00  0.00           C
ATOM   1948  O   TYR A 119      54.906  32.021 112.161  1.00  0.00           O
ATOM   1949  N   ASP A 120      53.466  31.371 110.571  1.00  0.00           N
ATOM   1951  CA  ASP A 120      52.966  32.701 110.311  1.00  0.00           C
ATOM   1953  CB  ASP A 120      52.316  32.762 108.901  1.00  0.00           C
ATOM   1956  CG  ASP A 120      53.326  32.471 107.791  1.00  0.00           C
ATOM   1957  OD1 ASP A 120      54.516  32.151 108.081  1.00  0.00           O
ATOM   1958  OD2 ASP A 120      52.926  32.532 106.601  1.00  0.00           O
ATOM   1959  C   ASP A 120      52.026  33.172 111.421  1.00  0.00           C
ATOM   1960  O   ASP A 120      51.946  34.361 111.711  1.00  0.00           O
ATOM   1961  N   THR A 121      51.336  32.251 112.151  1.00  0.00           N
ATOM   1963  CA  THR A 121      50.636  32.572 113.411  1.00  0.00           C
ATOM   1965  CB  THR A 121      49.936  31.371 114.071  1.00  0.00           C
ATOM   1967  OG1 THR A 121      48.966  30.781 113.231  1.00  0.00           O
ATOM   1969  CG2 THR A 121      49.176  31.782 115.331  1.00  0.00           C
ATOM   1973  C   THR A 121      51.556  33.111 114.491  1.00  0.00           C
ATOM   1974  O   THR A 121      51.326  34.151 115.111  1.00  0.00           O
ATOM   1975  N   ALA A 122      52.676  32.382 114.701  1.00  0.00           N
ATOM   1977  CA  ALA A 122      53.746  32.711 115.611  1.00  0.00           C
ATOM   1979  CB  ALA A 122      54.776  31.561 115.561  1.00  0.00           C
ATOM   1983  C   ALA A 122      54.436  34.021 115.281  1.00  0.00           C
ATOM   1984  O   ALA A 122      54.756  34.821 116.161  1.00  0.00           O
ATOM   1985  N   ARG A 123      54.686  34.282 113.981  1.00  0.00           N
ATOM   1987  CA  ARG A 123      55.176  35.551 113.501  1.00  0.00           C
ATOM   1989  CB  ARG A 123      55.606  35.501 112.021  1.00  0.00           C
ATOM   1992  CG  ARG A 123      56.736  36.512 111.771  1.00  0.00           C
ATOM   1995  CD  ARG A 123      57.386  36.412 110.391  1.00  0.00           C
ATOM   1998  NE  ARG A 123      56.456  37.072 109.441  1.00  0.00           N
ATOM   2000  CZ  ARG A 123      56.846  37.711 108.341  1.00  0.00           C
ATOM   2001  NH1 ARG A 123      58.076  37.611 107.881  1.00  0.00           N
ATOM   2004  NH2 ARG A 123      56.016  38.541 107.741  1.00  0.00           N
ATOM   2007  C   ARG A 123      54.196  36.701 113.671  1.00  0.00           C
ATOM   2008  O   ARG A 123      54.586  37.771 114.121  1.00  0.00           O
ATOM   2009  N   THR A 124      52.896  36.512 113.381  1.00  0.00           N
ATOM   2011  CA  THR A 124      51.846  37.512 113.641  1.00  0.00           C
ATOM   2013  CB  THR A 124      50.466  37.031 113.171  1.00  0.00           C
ATOM   2015  OG1 THR A 124      50.366  37.151 111.761  1.00  0.00           O
ATOM   2017  CG2 THR A 124      49.316  37.851 113.761  1.00  0.00           C
ATOM   2021  C   THR A 124      51.786  37.872 115.111  1.00  0.00           C
ATOM   2022  O   THR A 124      51.786  39.031 115.511  1.00  0.00           O
ATOM   2023  N   GLN A 125      51.856  36.852 115.971  1.00  0.00           N
ATOM   2025  CA  GLN A 125      51.956  37.012 117.401  1.00  0.00           C
ATOM   2027  CB  GLN A 125      51.916  35.621 118.071  1.00  0.00           C
ATOM   2030  CG  GLN A 125      51.726  35.692 119.601  1.00  0.00           C
ATOM   2033  CD  GLN A 125      51.486  34.311 120.191  1.00  0.00           C
ATOM   2034  OE1 GLN A 125      51.166  33.341 119.481  1.00  0.00           O
ATOM   2035  NE2 GLN A 125      51.636  34.192 121.521  1.00  0.00           N
ATOM   2038  C   GLN A 125      53.206  37.762 117.851  1.00  0.00           C
ATOM   2039  O   GLN A 125      53.156  38.591 118.761  1.00  0.00           O
ATOM   2040  N   LEU A 126      54.356  37.492 117.211  1.00  0.00           N
ATOM   2042  CA  LEU A 126      55.576  38.262 117.401  1.00  0.00           C
ATOM   2044  CB  LEU A 126      56.756  37.551 116.691  1.00  0.00           C
ATOM   2047  CG  LEU A 126      58.126  38.232 116.861  1.00  0.00           C
ATOM   2049  CD1 LEU A 126      58.526  38.351 118.341  1.00  0.00           C
ATOM   2053  CD2 LEU A 126      59.196  37.481 116.061  1.00  0.00           C
ATOM   2057  C   LEU A 126      55.466  39.721 117.001  1.00  0.00           C
ATOM   2058  O   LEU A 126      55.906  40.611 117.731  1.00  0.00           O
ATOM   2059  N   ASN A 127      54.806  40.001 115.861  1.00  0.00           N
ATOM   2061  CA  ASN A 127      54.476  41.321 115.401  1.00  0.00           C
ATOM   2063  CB  ASN A 127      53.956  41.271 113.941  1.00  0.00           C
ATOM   2066  CG  ASN A 127      54.916  40.551 112.971  1.00  0.00           C
ATOM   2067  OD1 ASN A 127      56.096  40.251 113.221  1.00  0.00           O
ATOM   2068  ND2 ASN A 127      54.386  40.181 111.781  1.00  0.00           N
ATOM   2071  C   ASN A 127      53.536  42.081 116.371  1.00  0.00           C
ATOM   2072  O   ASN A 127      53.786  43.221 116.761  1.00  0.00           O
ATOM   2073  N   GLU A 128      52.456  41.461 116.901  1.00  0.00           N
ATOM   2075  CA  GLU A 128      51.726  42.061 118.021  1.00  0.00           C
ATOM   2077  CB  GLU A 128      50.376  41.372 118.351  1.00  0.00           C
ATOM   2080  CG  GLU A 128      49.286  41.731 117.321  1.00  0.00           C
ATOM   2083  CD  GLU A 128      49.096  40.611 116.311  1.00  0.00           C
ATOM   2084  OE1 GLU A 128      48.606  39.541 116.751  1.00  0.00           O
ATOM   2085  OE2 GLU A 128      49.386  40.841 115.121  1.00  0.00           O
ATOM   2086  C   GLU A 128      52.526  42.221 119.301  1.00  0.00           C
ATOM   2087  O   GLU A 128      52.366  43.201 120.031  1.00  0.00           O
ATOM   2088  N   ALA A 129      53.416  41.271 119.621  1.00  0.00           N
ATOM   2090  CA  ALA A 129      54.316  41.411 120.731  1.00  0.00           C
ATOM   2092  CB  ALA A 129      55.106  40.121 120.931  1.00  0.00           C
ATOM   2096  C   ALA A 129      55.276  42.602 120.661  1.00  0.00           C
ATOM   2097  O   ALA A 129      55.416  43.342 121.631  1.00  0.00           O
ATOM   2098  N   GLU A 130      55.916  42.851 119.491  1.00  0.00           N
ATOM   2100  CA  GLU A 130      56.656  44.072 119.251  1.00  0.00           C
ATOM   2102  CB  GLU A 130      57.556  44.012 117.991  1.00  0.00           C
ATOM   2105  CG  GLU A 130      56.876  44.142 116.601  1.00  0.00           C
ATOM   2108  CD  GLU A 130      57.806  43.911 115.411  1.00  0.00           C
ATOM   2109  OE1 GLU A 130      59.046  43.832 115.651  1.00  0.00           O
ATOM   2110  OE2 GLU A 130      57.286  43.841 114.261  1.00  0.00           O
ATOM   2111  C   GLU A 130      55.786  45.332 119.321  1.00  0.00           C
ATOM   2112  O   GLU A 130      56.176  46.321 119.931  1.00  0.00           O
ATOM   2113  N   ALA A 131      54.546  45.291 118.801  1.00  0.00           N
ATOM   2115  CA  ALA A 131      53.576  46.361 118.991  1.00  0.00           C
ATOM   2117  CB  ALA A 131      52.286  46.052 118.201  1.00  0.00           C
ATOM   2121  C   ALA A 131      53.236  46.642 120.451  1.00  0.00           C
ATOM   2122  O   ALA A 131      53.146  47.771 120.911  1.00  0.00           O
ATOM   2123  N   ASN A 132      53.056  45.592 121.271  1.00  0.00           N
ATOM   2125  CA  ASN A 132      52.796  45.772 122.691  1.00  0.00           C
ATOM   2127  CB  ASN A 132      52.056  44.552 123.311  1.00  0.00           C
ATOM   2130  CG  ASN A 132      52.766  43.242 123.651  1.00  0.00           C
ATOM   2131  OD1 ASN A 132      52.176  42.181 123.441  1.00  0.00           O
ATOM   2132  ND2 ASN A 132      53.996  43.232 124.191  1.00  0.00           N
ATOM   2135  C   ASN A 132      54.016  46.251 123.461  1.00  0.00           C
ATOM   2136  O   ASN A 132      53.876  46.982 124.441  1.00  0.00           O
ATOM   2137  N   VAL A 133      55.226  45.891 122.991  1.00  0.00           N
ATOM   2139  CA  VAL A 133      56.486  46.481 123.431  1.00  0.00           C
ATOM   2141  CB  VAL A 133      57.686  45.691 122.901  1.00  0.00           C
ATOM   2143  CG1 VAL A 133      59.026  46.451 123.071  1.00  0.00           C
ATOM   2147  CG2 VAL A 133      57.756  44.301 123.591  1.00  0.00           C
ATOM   2151  C   VAL A 133      56.576  47.971 123.131  1.00  0.00           C
ATOM   2152  O   VAL A 133      56.926  48.771 123.991  1.00  0.00           O
ATOM   2153  N   THR A 134      56.136  48.391 121.921  1.00  0.00           N
ATOM   2155  CA  THR A 134      55.996  49.781 121.521  1.00  0.00           C
ATOM   2157  CB  THR A 134      55.506  49.931 120.081  1.00  0.00           C
ATOM   2159  OG1 THR A 134      56.446  49.301 119.231  1.00  0.00           O
ATOM   2161  CG2 THR A 134      55.406  51.391 119.621  1.00  0.00           C
ATOM   2165  C   THR A 134      55.116  50.602 122.431  1.00  0.00           C
ATOM   2166  O   THR A 134      55.506  51.681 122.891  1.00  0.00           O
ATOM   2167  N   VAL A 135      53.926  50.102 122.811  1.00  0.00           N
ATOM   2169  CA  VAL A 135      53.106  50.761 123.831  1.00  0.00           C
ATOM   2171  CB  VAL A 135      51.736  50.111 123.981  1.00  0.00           C
ATOM   2173  CG1 VAL A 135      50.896  50.881 125.021  1.00  0.00           C
ATOM   2177  CG2 VAL A 135      50.986  50.091 122.641  1.00  0.00           C
ATOM   2181  C   VAL A 135      53.786  50.811 125.201  1.00  0.00           C
ATOM   2182  O   VAL A 135      53.816  51.842 125.871  1.00  0.00           O
ATOM   2183  N   ALA A 136      54.356  49.673 125.651  1.00  0.00           N
ATOM   2185  CA  ALA A 136      55.036  49.592 126.921  1.00  0.00           C
ATOM   2187  CB  ALA A 136      55.456  48.143 127.151  1.00  0.00           C
ATOM   2191  C   ALA A 136      56.256  50.481 127.081  1.00  0.00           C
ATOM   2192  O   ALA A 136      56.406  51.173 128.091  1.00  0.00           O
ATOM   2193  N   LYS A 137      57.176  50.541 126.091  1.00  0.00           N
ATOM   2195  CA  LYS A 137      58.336  51.411 126.221  1.00  0.00           C
ATOM   2197  CB  LYS A 137      59.576  50.982 125.381  1.00  0.00           C
ATOM   2200  CG  LYS A 137      59.856  51.611 124.001  1.00  0.00           C
ATOM   2203  CD  LYS A 137      58.976  51.082 122.871  1.00  0.00           C
ATOM   2206  CE  LYS A 137      59.336  51.601 121.471  1.00  0.00           C
ATOM   2209  NZ  LYS A 137      60.696  51.181 121.051  1.00  0.00           N
ATOM   2213  C   LYS A 137      57.916  52.861 126.031  1.00  0.00           C
ATOM   2214  O   LYS A 137      58.436  53.743 126.721  1.00  0.00           O
ATOM   2215  N   ALA A 138      56.876  53.151 125.231  1.00  0.00           N
ATOM   2217  CA  ALA A 138      56.286  54.471 125.211  1.00  0.00           C
ATOM   2219  CB  ALA A 138      55.176  54.522 124.171  1.00  0.00           C
ATOM   2223  C   ALA A 138      55.696  54.951 126.531  1.00  0.00           C
ATOM   2224  O   ALA A 138      55.916  56.103 126.911  1.00  0.00           O
ATOM   2225  N   ALA A 139      54.956  54.101 127.261  1.00  0.00           N
ATOM   2227  CA  ALA A 139      54.456  54.352 128.591  1.00  0.00           C
ATOM   2229  CB  ALA A 139      53.586  53.151 128.991  1.00  0.00           C
ATOM   2233  C   ALA A 139      55.546  54.541 129.641  1.00  0.00           C
ATOM   2234  O   ALA A 139      55.506  55.471 130.451  1.00  0.00           O
ATOM   2235  N   VAL A 140      56.566  53.681 129.621  1.00  0.00           N
ATOM   2237  CA  VAL A 140      57.756  53.811 130.451  1.00  0.00           C
ATOM   2239  CB  VAL A 140      58.616  52.561 130.291  1.00  0.00           C
ATOM   2241  CG1 VAL A 140      59.996  52.682 130.941  1.00  0.00           C
ATOM   2245  CG2 VAL A 140      57.856  51.381 130.931  1.00  0.00           C
ATOM   2249  C   VAL A 140      58.546  55.082 130.201  1.00  0.00           C
ATOM   2250  O   VAL A 140      58.886  55.791 131.151  1.00  0.00           O
ATOM   2251  N   GLU A 141      58.816  55.431 128.921  1.00  0.00           N
ATOM   2253  CA  GLU A 141      59.476  56.661 128.511  1.00  0.00           C
ATOM   2255  CB  GLU A 141      59.886  56.651 127.011  1.00  0.00           C
ATOM   2258  CG  GLU A 141      61.026  55.662 126.631  1.00  0.00           C
ATOM   2261  CD  GLU A 141      62.366  55.931 127.301  1.00  0.00           C
ATOM   2262  OE1 GLU A 141      62.576  57.052 127.821  1.00  0.00           O
ATOM   2263  OE2 GLU A 141      63.256  55.032 127.261  1.00  0.00           O
ATOM   2264  C   GLU A 141      58.656  57.901 128.821  1.00  0.00           C
ATOM   2265  O   GLU A 141      59.176  58.942 129.221  1.00  0.00           O
ATOM   2266  N   GLN A 142      57.326  57.822 128.681  1.00  0.00           N
ATOM   2268  CA  GLN A 142      56.396  58.832 129.141  1.00  0.00           C
ATOM   2270  CB  GLN A 142      54.966  58.401 128.731  1.00  0.00           C
ATOM   2273  CG  GLN A 142      53.826  59.412 128.981  1.00  0.00           C
ATOM   2276  CD  GLN A 142      53.226  59.401 130.381  1.00  0.00           C
ATOM   2277  OE1 GLN A 142      53.436  58.541 131.231  1.00  0.00           O
ATOM   2278  NE2 GLN A 142      52.326  60.382 130.631  1.00  0.00           N
ATOM   2281  C   GLN A 142      56.466  59.051 130.641  1.00  0.00           C
ATOM   2282  O   GLN A 142      56.686  60.161 131.121  1.00  0.00           O
ATOM   2283  N   ALA A 143      56.306  57.971 131.441  1.00  0.00           N
ATOM   2285  CA  ALA A 143      56.326  58.083 132.871  1.00  0.00           C
ATOM   2287  CB  ALA A 143      55.866  56.742 133.471  1.00  0.00           C
ATOM   2291  C   ALA A 143      57.676  58.521 133.421  1.00  0.00           C
ATOM   2292  O   ALA A 143      57.756  59.361 134.311  1.00  0.00           O
ATOM   2293  N   THR A 144      58.786  57.981 132.871  1.00  0.00           N
ATOM   2295  CA  THR A 144      60.146  58.261 133.331  1.00  0.00           C
ATOM   2297  CB  THR A 144      61.236  57.372 132.711  1.00  0.00           C
ATOM   2299  OG1 THR A 144      62.296  57.232 133.641  1.00  0.00           O
ATOM   2301  CG2 THR A 144      61.846  57.882 131.391  1.00  0.00           C
ATOM   2305  C   THR A 144      60.516  59.721 133.201  1.00  0.00           C
ATOM   2306  O   THR A 144      61.066  60.322 134.121  1.00  0.00           O
ATOM   2307  N   ILE A 145      60.146  60.341 132.061  1.00  0.00           N
ATOM   2309  CA  ILE A 145      60.316  61.763 131.831  1.00  0.00           C
ATOM   2311  CB  ILE A 145      59.996  62.092 130.381  1.00  0.00           C
ATOM   2313  CG2 ILE A 145      60.056  63.611 130.211  1.00  0.00           C
ATOM   2317  CG1 ILE A 145      61.026  61.422 129.421  1.00  0.00           C
ATOM   2320  CD  ILE A 145      60.636  61.531 127.941  1.00  0.00           C
ATOM   2324  C   ILE A 145      59.536  62.611 132.821  1.00  0.00           C
ATOM   2325  O   ILE A 145      60.066  63.561 133.401  1.00  0.00           O
ATOM   2326  N   ASN A 146      58.256  62.271 133.111  1.00  0.00           N
ATOM   2328  CA  ASN A 146      57.506  62.952 134.161  1.00  0.00           C
ATOM   2330  CB  ASN A 146      56.066  62.423 134.301  1.00  0.00           C
ATOM   2333  CG  ASN A 146      55.296  62.501 132.991  1.00  0.00           C
ATOM   2334  OD1 ASN A 146      55.436  63.372 132.131  1.00  0.00           O
ATOM   2335  ND2 ASN A 146      54.396  61.512 132.801  1.00  0.00           N
ATOM   2338  C   ASN A 146      58.176  62.801 135.531  1.00  0.00           C
ATOM   2339  O   ASN A 146      58.366  63.771 136.261  1.00  0.00           O
ATOM   2340  N   LEU A 147      58.606  61.562 135.871  1.00  0.00           N
ATOM   2342  CA  LEU A 147      59.296  61.201 137.111  1.00  0.00           C
ATOM   2344  CB  LEU A 147      59.556  59.662 137.191  1.00  0.00           C
ATOM   2347  CG  LEU A 147      60.086  59.142 138.551  1.00  0.00           C
ATOM   2349  CD1 LEU A 147      58.976  59.101 139.611  1.00  0.00           C
ATOM   2353  CD2 LEU A 147      60.786  57.771 138.431  1.00  0.00           C
ATOM   2357  C   LEU A 147      60.606  61.941 137.321  1.00  0.00           C
ATOM   2358  O   LEU A 147      60.946  62.321 138.441  1.00  0.00           O
ATOM   2359  N   GLN A 148      61.396  62.201 136.261  1.00  0.00           N
ATOM   2361  CA  GLN A 148      62.636  62.942 136.431  1.00  0.00           C
ATOM   2363  CB  GLN A 148      63.716  62.532 135.401  1.00  0.00           C
ATOM   2366  CG  GLN A 148      63.346  62.641 133.911  1.00  0.00           C
ATOM   2369  CD  GLN A 148      63.716  63.942 133.191  1.00  0.00           C
ATOM   2370  OE1 GLN A 148      63.476  64.021 131.981  1.00  0.00           O
ATOM   2371  NE2 GLN A 148      64.336  64.923 133.871  1.00  0.00           N
ATOM   2374  C   GLN A 148      62.436  64.441 136.461  1.00  0.00           C
ATOM   2375  O   GLN A 148      63.276  65.183 136.961  1.00  0.00           O
ATOM   2376  N   TYR A 149      61.266  64.951 136.011  1.00  0.00           N
ATOM   2378  CA  TYR A 149      60.896  66.341 136.171  1.00  0.00           C
ATOM   2380  CB  TYR A 149      60.146  66.851 134.901  1.00  0.00           C
ATOM   2383  CG  TYR A 149      61.076  67.031 133.731  1.00  0.00           C
ATOM   2384  CD1 TYR A 149      62.236  67.812 133.871  1.00  0.00           C
ATOM   2386  CE1 TYR A 149      63.066  68.041 132.771  1.00  0.00           C
ATOM   2388  CZ  TYR A 149      62.736  67.512 131.521  1.00  0.00           C
ATOM   2389  OH  TYR A 149      63.586  67.781 130.441  1.00  0.00           O
ATOM   2391  CD2 TYR A 149      60.746  66.512 132.471  1.00  0.00           C
ATOM   2393  CE2 TYR A 149      61.586  66.742 131.371  1.00  0.00           C
ATOM   2395  C   TYR A 149      60.026  66.562 137.401  1.00  0.00           C
ATOM   2396  O   TYR A 149      59.656  67.681 137.751  1.00  0.00           O
ATOM   2397  N   ALA A 150      59.706  65.471 138.131  1.00  0.00           N
ATOM   2399  CA  ALA A 150      59.046  65.481 139.421  1.00  0.00           C
ATOM   2401  CB  ALA A 150      58.916  64.031 139.911  1.00  0.00           C
ATOM   2405  C   ALA A 150      59.816  66.272 140.461  1.00  0.00           C
ATOM   2406  O   ALA A 150      59.256  67.052 141.231  1.00  0.00           O
ATOM   2407  N   ASN A 151      61.156  66.111 140.451  1.00  0.00           N
ATOM   2409  CA  ASN A 151      62.056  67.022 141.131  1.00  0.00           C
ATOM   2411  CB  ASN A 151      63.206  66.262 141.881  1.00  0.00           C
ATOM   2414  CG  ASN A 151      64.526  65.971 141.161  1.00  0.00           C
ATOM   2415  OD1 ASN A 151      65.596  66.321 141.681  1.00  0.00           O
ATOM   2416  ND2 ASN A 151      64.476  65.281 139.991  1.00  0.00           N
ATOM   2419  C   ASN A 151      62.476  68.062 140.111  1.00  0.00           C
ATOM   2420  O   ASN A 151      62.926  67.762 139.011  1.00  0.00           O
ATOM   2421  N   VAL A 152      62.276  69.351 140.441  1.00  0.00           N
ATOM   2423  CA  VAL A 152      62.686  70.452 139.581  1.00  0.00           C
ATOM   2425  CB  VAL A 152      61.716  71.632 139.541  1.00  0.00           C
ATOM   2427  CG1 VAL A 152      60.476  71.243 138.731  1.00  0.00           C
ATOM   2431  CG2 VAL A 152      61.346  72.052 140.971  1.00  0.00           C
ATOM   2435  C   VAL A 152      64.046  70.921 140.011  1.00  0.00           C
ATOM   2436  O   VAL A 152      64.386  70.892 141.191  1.00  0.00           O
ATOM   2437  N   THR A 153      64.896  71.312 139.041  1.00  0.00           N
ATOM   2439  CA  THR A 153      66.336  71.211 139.231  1.00  0.00           C
ATOM   2441  CB  THR A 153      66.886  69.901 138.691  1.00  0.00           C
ATOM   2443  OG1 THR A 153      66.106  68.832 139.191  1.00  0.00           O
ATOM   2445  CG2 THR A 153      68.336  69.671 139.141  1.00  0.00           C
ATOM   2449  C   THR A 153      66.966  72.382 138.511  1.00  0.00           C
ATOM   2450  O   THR A 153      66.536  72.742 137.421  1.00  0.00           O
ATOM   2451  N   SER A 154      67.986  73.031 139.101  1.00  0.00           N
ATOM   2453  CA  SER A 154      68.576  74.232 138.501  1.00  0.00           C
ATOM   2455  CB  SER A 154      69.616  74.923 139.411  1.00  0.00           C
ATOM   2458  OG  SER A 154      69.946  76.232 138.921  1.00  0.00           O
ATOM   2460  C   SER A 154      69.236  73.971 137.121  1.00  0.00           C
ATOM   2461  O   SER A 154      70.006  73.012 137.011  1.00  0.00           O
ATOM   2462  N   PRO A 155      68.966  74.771 136.071  1.00  0.00           N
ATOM   2463  CD  PRO A 155      67.916  75.791 136.081  1.00  0.00           C
ATOM   2466  CA  PRO A 155      69.496  74.552 134.731  1.00  0.00           C
ATOM   2468  CB  PRO A 155      68.586  75.421 133.831  1.00  0.00           C
ATOM   2471  CG  PRO A 155      68.046  76.522 134.741  1.00  0.00           C
ATOM   2474  C   PRO A 155      70.956  74.931 134.601  1.00  0.00           C
ATOM   2475  O   PRO A 155      71.696  74.232 133.921  1.00  0.00           O
ATOM   2476  N   ILE A 156      71.416  76.061 135.191  1.00  0.00           N
ATOM   2478  CA  ILE A 156      72.786  76.531 135.071  1.00  0.00           C
ATOM   2480  CB  ILE A 156      73.106  77.552 133.971  1.00  0.00           C
ATOM   2482  CG2 ILE A 156      72.626  77.022 132.591  1.00  0.00           C
ATOM   2486  CG1 ILE A 156      72.596  78.981 134.231  1.00  0.00           C
ATOM   2489  CD  ILE A 156      71.096  79.092 134.481  1.00  0.00           C
ATOM   2493  C   ILE A 156      73.266  77.022 136.431  1.00  0.00           C
ATOM   2494  O   ILE A 156      72.506  77.192 137.381  1.00  0.00           O
ATOM   2495  N   THR A 157      74.596  77.201 136.581  1.00  0.00           N
ATOM   2497  CA  THR A 157      75.176  77.791 137.791  1.00  0.00           C
ATOM   2499  CB  THR A 157      76.696  77.562 137.981  1.00  0.00           C
ATOM   2501  OG1 THR A 157      77.536  78.272 137.071  1.00  0.00           O
ATOM   2503  CG2 THR A 157      77.026  76.071 137.831  1.00  0.00           C
ATOM   2507  C   THR A 157      74.846  79.262 137.951  1.00  0.00           C
ATOM   2508  O   THR A 157      74.866  80.042 137.011  1.00  0.00           O
ATOM   2509  N   GLY A 158      74.536  79.701 139.191  1.00  0.00           N
ATOM   2511  CA  GLY A 158      74.316  81.111 139.451  1.00  0.00           C
ATOM   2514  C   GLY A 158      73.796  81.372 140.831  1.00  0.00           C
ATOM   2515  O   GLY A 158      73.346  80.482 141.541  1.00  0.00           O
ATOM   2516  N   VAL A 159      73.846  82.631 141.271  1.00  0.00           N
ATOM   2518  CA  VAL A 159      73.106  83.053 142.441  1.00  0.00           C
ATOM   2520  CB  VAL A 159      73.616  84.382 142.991  1.00  0.00           C
ATOM   2522  CG1 VAL A 159      73.466  85.532 141.981  1.00  0.00           C
ATOM   2526  CG2 VAL A 159      72.936  84.732 144.321  1.00  0.00           C
ATOM   2530  C   VAL A 159      71.606  83.041 142.141  1.00  0.00           C
ATOM   2531  O   VAL A 159      71.176  83.401 141.041  1.00  0.00           O
ATOM   2532  N   SER A 160      70.786  82.552 143.071  1.00  0.00           N
ATOM   2534  CA  SER A 160      69.356  82.402 142.871  1.00  0.00           C
ATOM   2536  CB  SER A 160      68.796  81.241 143.741  1.00  0.00           C
ATOM   2539  OG  SER A 160      67.396  81.052 143.571  1.00  0.00           O
ATOM   2541  C   SER A 160      68.596  83.691 143.121  1.00  0.00           C
ATOM   2542  O   SER A 160      68.926  84.482 144.001  1.00  0.00           O
ATOM   2543  N   GLY A 161      67.516  83.923 142.341  1.00  0.00           N
ATOM   2545  CA  GLY A 161      66.586  85.023 142.561  1.00  0.00           C
ATOM   2548  C   GLY A 161      65.646  84.772 143.711  1.00  0.00           C
ATOM   2549  O   GLY A 161      66.066  84.431 144.811  1.00  0.00           O
ATOM   2550  N   LYS A 162      64.336  85.033 143.511  1.00  0.00           N
ATOM   2552  CA  LYS A 162      63.316  84.902 144.531  1.00  0.00           C
ATOM   2554  CB  LYS A 162      62.676  86.262 144.911  1.00  0.00           C
ATOM   2557  CG  LYS A 162      63.566  87.132 145.821  1.00  0.00           C
ATOM   2560  CD  LYS A 162      64.706  87.871 145.111  1.00  0.00           C
ATOM   2563  CE  LYS A 162      65.716  88.482 146.071  1.00  0.00           C
ATOM   2566  NZ  LYS A 162      66.406  87.463 146.891  1.00  0.00           N
ATOM   2570  C   LYS A 162      62.266  83.892 144.141  1.00  0.00           C
ATOM   2571  O   LYS A 162      62.046  83.592 142.971  1.00  0.00           O
ATOM   2572  N   SER A 163      61.626  83.281 145.161  1.00  0.00           N
ATOM   2574  CA  SER A 163      60.596  82.272 144.981  1.00  0.00           C
ATOM   2576  CB  SER A 163      60.466  81.391 146.241  1.00  0.00           C
ATOM   2579  OG  SER A 163      59.366  80.471 146.171  1.00  0.00           O
ATOM   2581  C   SER A 163      59.236  82.861 144.701  1.00  0.00           C
ATOM   2582  O   SER A 163      58.656  83.592 145.511  1.00  0.00           O
ATOM   2583  N   SER A 164      58.666  82.502 143.541  1.00  0.00           N
ATOM   2585  CA  SER A 164      57.346  82.943 143.131  1.00  0.00           C
ATOM   2587  CB  SER A 164      57.156  82.731 141.611  1.00  0.00           C
ATOM   2590  OG  SER A 164      58.236  83.352 140.921  1.00  0.00           O
ATOM   2592  C   SER A 164      56.196  82.242 143.841  1.00  0.00           C
ATOM   2593  O   SER A 164      55.096  82.782 143.951  1.00  0.00           O
ATOM   2594  N   VAL A 165      56.386  81.001 144.331  1.00  0.00           N
ATOM   2596  CA  VAL A 165      55.266  80.172 144.751  1.00  0.00           C
ATOM   2598  CB  VAL A 165      54.756  79.242 143.631  1.00  0.00           C
ATOM   2600  CG1 VAL A 165      53.576  78.392 144.121  1.00  0.00           C
ATOM   2604  CG2 VAL A 165      54.296  80.062 142.401  1.00  0.00           C
ATOM   2608  C   VAL A 165      55.676  79.382 145.991  1.00  0.00           C
ATOM   2609  O   VAL A 165      56.706  78.711 146.011  1.00  0.00           O
ATOM   2610  N   THR A 166      54.886  79.451 147.091  1.00  0.00           N
ATOM   2612  CA  THR A 166      55.116  78.673 148.301  1.00  0.00           C
ATOM   2614  CB  THR A 166      54.706  79.412 149.601  1.00  0.00           C
ATOM   2616  OG1 THR A 166      55.316  80.702 149.691  1.00  0.00           O
ATOM   2618  CG2 THR A 166      55.206  78.701 150.881  1.00  0.00           C
ATOM   2622  C   THR A 166      54.496  77.271 148.141  1.00  0.00           C
ATOM   2623  O   THR A 166      53.746  76.982 147.221  1.00  0.00           O
ATOM   2624  N   VAL A 167      54.886  76.321 149.021  1.00  0.00           N
ATOM   2626  CA  VAL A 167      54.436  74.942 149.081  1.00  0.00           C
ATOM   2628  CB  VAL A 167      55.146  74.121 150.161  1.00  0.00           C
ATOM   2630  CG1 VAL A 167      56.636  74.482 150.211  1.00  0.00           C
ATOM   2634  CG2 VAL A 167      54.546  74.322 151.561  1.00  0.00           C
ATOM   2638  C   VAL A 167      52.946  74.791 149.261  1.00  0.00           C
ATOM   2639  O   VAL A 167      52.256  75.662 149.801  1.00  0.00           O
ATOM   2640  N   GLY A 168      52.396  73.661 148.771  1.00  0.00           N
ATOM   2642  CA  GLY A 168      50.966  73.421 148.811  1.00  0.00           C
ATOM   2645  C   GLY A 168      50.226  74.272 147.821  1.00  0.00           C
ATOM   2646  O   GLY A 168      49.096  74.662 148.061  1.00  0.00           O
ATOM   2647  N   ALA A 169      50.846  74.592 146.681  1.00  0.00           N
ATOM   2649  CA  ALA A 169      50.186  75.312 145.621  1.00  0.00           C
ATOM   2651  CB  ALA A 169      50.696  76.751 145.511  1.00  0.00           C
ATOM   2655  C   ALA A 169      50.416  74.572 144.321  1.00  0.00           C
ATOM   2656  O   ALA A 169      51.526  74.132 144.011  1.00  0.00           O
ATOM   2657  N   LEU A 170      49.336  74.372 143.541  1.00  0.00           N
ATOM   2659  CA  LEU A 170      49.416  73.841 142.201  1.00  0.00           C
ATOM   2661  CB  LEU A 170      47.996  73.552 141.641  1.00  0.00           C
ATOM   2664  CG  LEU A 170      47.946  72.952 140.221  1.00  0.00           C
ATOM   2666  CD1 LEU A 170      48.436  71.501 140.201  1.00  0.00           C
ATOM   2670  CD2 LEU A 170      46.556  73.101 139.621  1.00  0.00           C
ATOM   2674  C   LEU A 170      50.106  74.782 141.231  1.00  0.00           C
ATOM   2675  O   LEU A 170      49.706  75.931 141.071  1.00  0.00           O
ATOM   2676  N   VAL A 171      51.106  74.291 140.481  1.00  0.00           N
ATOM   2678  CA  VAL A 171      51.536  74.923 139.241  1.00  0.00           C
ATOM   2680  CB  VAL A 171      53.026  75.211 139.191  1.00  0.00           C
ATOM   2682  CG1 VAL A 171      53.366  76.221 140.311  1.00  0.00           C
ATOM   2686  CG2 VAL A 171      53.836  73.901 139.271  1.00  0.00           C
ATOM   2690  C   VAL A 171      51.116  74.062 138.061  1.00  0.00           C
ATOM   2691  O   VAL A 171      50.716  72.901 138.201  1.00  0.00           O
ATOM   2692  N   THR A 172      51.176  74.631 136.851  1.00  0.00           N
ATOM   2694  CA  THR A 172      50.946  73.931 135.601  1.00  0.00           C
ATOM   2696  CB  THR A 172      50.086  74.732 134.601  1.00  0.00           C
ATOM   2698  OG1 THR A 172      49.056  75.461 135.261  1.00  0.00           O
ATOM   2700  CG2 THR A 172      49.406  73.812 133.591  1.00  0.00           C
ATOM   2704  C   THR A 172      52.336  73.701 135.041  1.00  0.00           C
ATOM   2705  O   THR A 172      53.286  74.401 135.401  1.00  0.00           O
ATOM   2706  N   ALA A 173      52.566  72.731 134.141  1.00  0.00           N
ATOM   2708  CA  ALA A 173      53.746  72.791 133.311  1.00  0.00           C
ATOM   2710  CB  ALA A 173      53.886  71.522 132.471  1.00  0.00           C
ATOM   2714  C   ALA A 173      53.726  73.961 132.361  1.00  0.00           C
ATOM   2715  O   ALA A 173      52.676  74.302 131.811  1.00  0.00           O
ATOM   2716  N   ASN A 174      54.896  74.582 132.131  1.00  0.00           N
ATOM   2718  CA  ASN A 174      55.096  75.622 131.131  1.00  0.00           C
ATOM   2720  CB  ASN A 174      55.236  75.062 129.671  1.00  0.00           C
ATOM   2723  CG  ASN A 174      53.956  74.382 129.201  1.00  0.00           C
ATOM   2724  OD1 ASN A 174      52.976  75.022 128.801  1.00  0.00           O
ATOM   2725  ND2 ASN A 174      53.946  73.031 129.221  1.00  0.00           N
ATOM   2728  C   ASN A 174      54.146  76.822 131.231  1.00  0.00           C
ATOM   2729  O   ASN A 174      53.836  77.471 130.241  1.00  0.00           O
ATOM   2730  N   GLN A 175      53.706  77.181 132.461  1.00  0.00           N
ATOM   2732  CA  GLN A 175      53.076  78.451 132.721  1.00  0.00           C
ATOM   2734  CB  GLN A 175      52.096  78.493 133.941  1.00  0.00           C
ATOM   2737  CG  GLN A 175      52.386  77.552 135.131  1.00  0.00           C
ATOM   2740  CD  GLN A 175      53.756  77.702 135.781  1.00  0.00           C
ATOM   2741  OE1 GLN A 175      54.756  77.282 135.201  1.00  0.00           O
ATOM   2742  NE2 GLN A 175      53.796  78.251 137.011  1.00  0.00           N
ATOM   2745  C   GLN A 175      53.986  79.671 132.631  1.00  0.00           C
ATOM   2746  O   GLN A 175      55.206  79.603 132.751  1.00  0.00           O
ATOM   2747  N   ALA A 176      53.356  80.853 132.431  1.00  0.00           N
ATOM   2749  CA  ALA A 176      53.966  82.151 132.341  1.00  0.00           C
ATOM   2751  CB  ALA A 176      52.836  83.132 131.971  1.00  0.00           C
ATOM   2755  C   ALA A 176      54.596  82.652 133.621  1.00  0.00           C
ATOM   2756  O   ALA A 176      55.316  83.652 133.631  1.00  0.00           O
ATOM   2757  N   ASP A 177      54.296  82.021 134.761  1.00  0.00           N
ATOM   2759  CA  ASP A 177      54.826  82.421 136.031  1.00  0.00           C
ATOM   2761  CB  ASP A 177      53.746  82.192 137.111  1.00  0.00           C
ATOM   2764  CG  ASP A 177      54.106  82.812 138.441  1.00  0.00           C
ATOM   2765  OD1 ASP A 177      54.776  83.872 138.461  1.00  0.00           O
ATOM   2766  OD2 ASP A 177      53.506  82.332 139.441  1.00  0.00           O
ATOM   2767  C   ASP A 177      56.076  81.621 136.301  1.00  0.00           C
ATOM   2768  O   ASP A 177      56.036  80.452 136.681  1.00  0.00           O
ATOM   2769  N   SER A 178      57.246  82.232 136.051  1.00  0.00           N
ATOM   2771  CA  SER A 178      58.526  81.601 136.321  1.00  0.00           C
ATOM   2773  CB  SER A 178      59.716  82.412 135.751  1.00  0.00           C
ATOM   2776  OG  SER A 178      59.536  82.502 134.331  1.00  0.00           O
ATOM   2778  C   SER A 178      58.726  81.251 137.781  1.00  0.00           C
ATOM   2779  O   SER A 178      58.306  81.971 138.681  1.00  0.00           O
ATOM   2780  N   LEU A 179      59.366  80.122 138.101  1.00  0.00           N
ATOM   2782  CA  LEU A 179      59.486  79.582 139.441  1.00  0.00           C
ATOM   2784  CB  LEU A 179      60.156  78.192 139.301  1.00  0.00           C
ATOM   2787  CG  LEU A 179      60.206  77.271 140.531  1.00  0.00           C
ATOM   2789  CD1 LEU A 179      58.816  76.982 141.121  1.00  0.00           C
ATOM   2793  CD2 LEU A 179      60.926  75.962 140.151  1.00  0.00           C
ATOM   2797  C   LEU A 179      60.316  80.482 140.361  1.00  0.00           C
ATOM   2798  O   LEU A 179      60.106  80.572 141.571  1.00  0.00           O
ATOM   2799  N   VAL A 180      61.306  81.122 139.701  1.00  0.00           N
ATOM   2801  CA  VAL A 180      62.486  81.782 140.221  1.00  0.00           C
ATOM   2803  CB  VAL A 180      63.176  81.021 141.371  1.00  0.00           C
ATOM   2805  CG1 VAL A 180      63.476  79.552 140.981  1.00  0.00           C
ATOM   2809  CG2 VAL A 180      64.446  81.732 141.861  1.00  0.00           C
ATOM   2813  C   VAL A 180      63.426  81.962 139.031  1.00  0.00           C
ATOM   2814  O   VAL A 180      63.396  81.191 138.081  1.00  0.00           O
ATOM   2815  N   THR A 181      64.266  83.022 139.011  1.00  0.00           N
ATOM   2817  CA  THR A 181      65.206  83.262 137.921  1.00  0.00           C
ATOM   2819  CB  THR A 181      64.946  84.583 137.171  1.00  0.00           C
ATOM   2821  OG1 THR A 181      63.636  84.583 136.621  1.00  0.00           O
ATOM   2823  CG2 THR A 181      65.906  84.781 135.981  1.00  0.00           C
ATOM   2827  C   THR A 181      66.606  83.291 138.491  1.00  0.00           C
ATOM   2828  O   THR A 181      66.876  84.042 139.431  1.00  0.00           O
ATOM   2829  N   VAL A 182      67.546  82.482 137.981  1.00  0.00           N
ATOM   2831  CA  VAL A 182      68.916  82.472 138.491  1.00  0.00           C
ATOM   2833  CB  VAL A 182      69.546  81.082 138.551  1.00  0.00           C
ATOM   2835  CG1 VAL A 182      68.816  80.242 139.611  1.00  0.00           C
ATOM   2839  CG2 VAL A 182      69.506  80.382 137.191  1.00  0.00           C
ATOM   2843  C   VAL A 182      69.796  83.372 137.651  1.00  0.00           C
ATOM   2844  O   VAL A 182      69.476  83.691 136.511  1.00  0.00           O
ATOM   2845  N   GLN A 183      70.946  83.792 138.211  1.00  0.00           N
ATOM   2847  CA  GLN A 183      71.886  84.622 137.501  1.00  0.00           C
ATOM   2849  CB  GLN A 183      71.576  86.092 137.861  1.00  0.00           C
ATOM   2852  CG  GLN A 183      72.636  87.132 137.471  1.00  0.00           C
ATOM   2855  CD  GLN A 183      72.466  88.411 138.271  1.00  0.00           C
ATOM   2856  OE1 GLN A 183      72.256  89.482 137.731  1.00  0.00           O
ATOM   2857  NE2 GLN A 183      72.606  88.291 139.611  1.00  0.00           N
ATOM   2860  C   GLN A 183      73.346  84.272 137.811  1.00  0.00           C
ATOM   2861  O   GLN A 183      73.766  84.151 138.961  1.00  0.00           O
ATOM   2862  N   ARG A 184      74.216  84.142 136.801  1.00  0.00           N
ATOM   2864  CA  ARG A 184      75.656  84.032 137.061  1.00  0.00           C
ATOM   2866  CB  ARG A 184      76.356  83.111 136.031  1.00  0.00           C
ATOM   2869  CG  ARG A 184      77.846  82.832 136.321  1.00  0.00           C
ATOM   2872  CD  ARG A 184      78.386  81.621 135.541  1.00  0.00           C
ATOM   2875  NE  ARG A 184      79.856  81.552 135.841  1.00  0.00           N
ATOM   2877  CZ  ARG A 184      80.396  81.091 136.961  1.00  0.00           C
ATOM   2878  NH1 ARG A 184      79.716  80.471 137.901  1.00  0.00           N
ATOM   2881  NH2 ARG A 184      81.696  81.232 137.101  1.00  0.00           N
ATOM   2884  C   ARG A 184      76.316  85.422 137.131  1.00  0.00           C
ATOM   2885  O   ARG A 184      75.886  86.341 136.461  1.00  0.00           O
ATOM   2886  N   LEU A 185      77.376  85.611 137.971  1.00  0.00           N
ATOM   2888  CA  LEU A 185      78.126  86.872 138.091  1.00  0.00           C
ATOM   2890  CB  LEU A 185      77.466  87.962 138.981  1.00  0.00           C
ATOM   2893  CG  LEU A 185      76.196  88.643 138.441  1.00  0.00           C
ATOM   2895  CD1 LEU A 185      75.676  89.632 139.471  1.00  0.00           C
ATOM   2899  CD2 LEU A 185      76.426  89.342 137.091  1.00  0.00           C
ATOM   2903  C   LEU A 185      79.536  86.672 138.661  1.00  0.00           C
ATOM   2904  O   LEU A 185      79.866  87.161 139.751  1.00  0.00           O
ATOM   2905  N   ASP A 186      80.376  85.952 137.911  1.00  0.00           N
ATOM   2907  CA  ASP A 186      81.806  85.852 138.121  1.00  0.00           C
ATOM   2909  CB  ASP A 186      82.186  84.352 137.901  1.00  0.00           C
ATOM   2912  CG  ASP A 186      83.676  84.021 137.871  1.00  0.00           C
ATOM   2913  OD1 ASP A 186      84.426  84.531 138.741  1.00  0.00           O
ATOM   2914  OD2 ASP A 186      84.036  83.132 137.041  1.00  0.00           O
ATOM   2915  C   ASP A 186      82.506  86.922 137.251  1.00  0.00           C
ATOM   2916  O   ASP A 186      83.336  87.692 137.721  1.00  0.00           O
ATOM   2917  N   PRO A 187      82.086  87.092 135.991  1.00  0.00           N
ATOM   2918  CD  PRO A 187      82.046  85.961 135.041  1.00  0.00           C
ATOM   2921  CA  PRO A 187      82.296  88.352 135.291  1.00  0.00           C
ATOM   2923  CB  PRO A 187      83.116  87.913 134.071  1.00  0.00           C
ATOM   2926  CG  PRO A 187      82.536  86.542 133.701  1.00  0.00           C
ATOM   2929  C   PRO A 187      80.916  88.902 134.951  1.00  0.00           C
ATOM   2930  O   PRO A 187      80.036  88.151 134.561  1.00  0.00           O
ATOM   2931  N   ILE A 188      80.656  90.201 135.171  1.00  0.00           N
ATOM   2933  CA  ILE A 188      79.366  90.852 135.011  1.00  0.00           C
ATOM   2935  CB  ILE A 188      79.136  91.872 136.141  1.00  0.00           C
ATOM   2937  CG2 ILE A 188      80.286  92.913 136.171  1.00  0.00           C
ATOM   2941  CG1 ILE A 188      77.756  92.572 136.111  1.00  0.00           C
ATOM   2944  CD  ILE A 188      77.796  94.002 135.571  1.00  0.00           C
ATOM   2948  C   ILE A 188      79.226  91.471 133.621  1.00  0.00           C
ATOM   2949  O   ILE A 188      80.196  91.952 133.051  1.00  0.00           O
ATOM   2950  N   TYR A 189      78.016  91.471 133.031  1.00  0.00           N
ATOM   2952  CA  TYR A 189      77.706  92.291 131.871  1.00  0.00           C
ATOM   2954  CB  TYR A 189      76.736  91.591 130.881  1.00  0.00           C
ATOM   2957  CG  TYR A 189      77.396  90.532 130.041  1.00  0.00           C
ATOM   2958  CD1 TYR A 189      78.616  90.771 129.391  1.00  0.00           C
ATOM   2960  CE1 TYR A 189      79.116  89.842 128.471  1.00  0.00           C
ATOM   2962  CZ  TYR A 189      78.427  88.662 128.241  1.00  0.00           C
ATOM   2963  OH  TYR A 189      78.886  87.771 127.281  1.00  0.00           O
ATOM   2965  CD2 TYR A 189      76.706  89.342 129.781  1.00  0.00           C
ATOM   2967  CE2 TYR A 189      77.236  88.382 128.911  1.00  0.00           C
ATOM   2969  C   TYR A 189      77.046  93.601 132.261  1.00  0.00           C
ATOM   2970  O   TYR A 189      76.176  93.652 133.101  1.00  0.00           O
ATOM   2971  N   VAL A 190      77.436  94.732 131.661  1.00  0.00           N
ATOM   2973  CA  VAL A 190      76.676  95.961 131.761  1.00  0.00           C
ATOM   2975  CB  VAL A 190      77.586  97.141 132.071  1.00  0.00           C
ATOM   2977  CG1 VAL A 190      76.766  98.442 132.251  1.00  0.00           C
ATOM   2981  CG2 VAL A 190      78.376  96.772 133.331  1.00  0.00           C
ATOM   2985  C   VAL A 190      75.956  96.182 130.461  1.00  0.00           C
ATOM   2986  O   VAL A 190      76.566  96.051 129.411  1.00  0.00           O
ATOM   2987  N   ASP A 191      74.646  96.542 130.471  1.00  0.00           N
ATOM   2989  CA  ASP A 191      73.996  97.083 129.301  1.00  0.00           C
ATOM   2991  CB  ASP A 191      72.456  96.772 129.331  1.00  0.00           C
ATOM   2994  CG  ASP A 191      72.066  95.312 129.521  1.00  0.00           C
ATOM   2995  OD1 ASP A 191      72.616  94.401 128.861  1.00  0.00           O
ATOM   2996  OD2 ASP A 191      71.006  95.122 130.191  1.00  0.00           O
ATOM   2997  C   ASP A 191      74.226  98.611 129.301  1.00  0.00           C
ATOM   2998  O   ASP A 191      73.546  99.361 130.001  1.00  0.00           O
ATOM   2999  N   LEU A 192      75.206  99.142 128.541  1.00  0.00           N
ATOM   3001  CA  LEU A 192      75.446 100.583 128.501  1.00  0.00           C
ATOM   3003  CB  LEU A 192      76.806 100.971 127.861  1.00  0.00           C
ATOM   3006  CG  LEU A 192      78.036 100.833 128.781  1.00  0.00           C
ATOM   3008  CD1 LEU A 192      78.427  99.372 129.021  1.00  0.00           C
ATOM   3012  CD2 LEU A 192      79.216 101.582 128.151  1.00  0.00           C
ATOM   3016  C   LEU A 192      74.366 101.353 127.771  1.00  0.00           C
ATOM   3017  O   LEU A 192      74.456 101.553 126.561  1.00  0.00           O
ATOM   3018  N   THR A 193      73.376 101.872 128.511  1.00  0.00           N
ATOM   3020  CA  THR A 193      72.356 102.792 128.041  1.00  0.00           C
ATOM   3022  CB  THR A 193      71.406 103.271 129.141  1.00  0.00           C
ATOM   3024  OG1 THR A 193      71.056 102.221 130.031  1.00  0.00           O
ATOM   3026  CG2 THR A 193      70.096 103.752 128.521  1.00  0.00           C
ATOM   3030  C   THR A 193      72.926 104.053 127.401  1.00  0.00           C
ATOM   3031  O   THR A 193      73.496 104.902 128.071  1.00  0.00           O
ATOM   3032  N   GLN A 194      72.736 104.232 126.091  1.00  0.00           N
ATOM   3034  CA  GLN A 194      73.116 105.443 125.401  1.00  0.00           C
ATOM   3036  CB  GLN A 194      74.396 105.201 124.571  1.00  0.00           C
ATOM   3039  CG  GLN A 194      75.676 105.611 125.311  1.00  0.00           C
ATOM   3042  CD  GLN A 194      75.636 107.092 125.661  1.00  0.00           C
ATOM   3043  OE1 GLN A 194      74.736 107.861 125.301  1.00  0.00           O
ATOM   3044  NE2 GLN A 194      76.646 107.533 126.431  1.00  0.00           N
ATOM   3047  C   GLN A 194      71.996 105.952 124.551  1.00  0.00           C
ATOM   3048  O   GLN A 194      71.026 105.243 124.331  1.00  0.00           O
ATOM   3049  N   SER A 195      72.026 107.232 124.111  1.00  0.00           N
ATOM   3051  CA  SER A 195      70.826 107.882 123.611  1.00  0.00           C
ATOM   3053  CB  SER A 195      70.546 109.261 124.291  1.00  0.00           C
ATOM   3056  OG  SER A 195      71.136 110.422 123.691  1.00  0.00           O
ATOM   3058  C   SER A 195      70.796 107.861 122.081  1.00  0.00           C
ATOM   3059  O   SER A 195      71.506 107.083 121.441  1.00  0.00           O
ATOM   3060  N   VAL A 196      69.896 108.652 121.461  1.00  0.00           N
ATOM   3062  CA  VAL A 196      69.716 108.662 120.011  1.00  0.00           C
ATOM   3064  CB  VAL A 196      68.246 108.503 119.651  1.00  0.00           C
ATOM   3066  CG1 VAL A 196      68.056 108.442 118.121  1.00  0.00           C
ATOM   3070  CG2 VAL A 196      67.756 107.192 120.271  1.00  0.00           C
ATOM   3074  C   VAL A 196      70.156 109.982 119.441  1.00  0.00           C
ATOM   3075  O   VAL A 196      70.766 110.072 118.381  1.00  0.00           O
ATOM   3076  N   GLN A 197      69.846 111.073 120.181  1.00  0.00           N
ATOM   3078  CA  GLN A 197      70.056 112.432 119.751  1.00  0.00           C
ATOM   3080  CB  GLN A 197      69.246 113.361 120.691  1.00  0.00           C
ATOM   3083  CG  GLN A 197      69.116 114.832 120.251  1.00  0.00           C
ATOM   3086  CD  GLN A 197      68.336 114.982 118.941  1.00  0.00           C
ATOM   3087  OE1 GLN A 197      67.416 114.221 118.651  1.00  0.00           O
ATOM   3088  NE2 GLN A 197      68.646 116.022 118.131  1.00  0.00           N
ATOM   3091  C   GLN A 197      71.536 112.782 119.821  1.00  0.00           C
ATOM   3092  O   GLN A 197      71.996 113.773 119.251  1.00  0.00           O
ATOM   3093  N   ASP A 198      72.346 111.962 120.531  1.00  0.00           N
ATOM   3095  CA  ASP A 198      73.786 112.092 120.501  1.00  0.00           C
ATOM   3097  CB  ASP A 198      74.416 111.952 121.921  1.00  0.00           C
ATOM   3100  CG  ASP A 198      74.136 110.662 122.651  1.00  0.00           C
ATOM   3101  OD1 ASP A 198      73.216 109.912 122.251  1.00  0.00           O
ATOM   3102  OD2 ASP A 198      74.686 110.562 123.781  1.00  0.00           O
ATOM   3103  C   ASP A 198      74.406 111.171 119.471  1.00  0.00           C
ATOM   3104  O   ASP A 198      75.616 111.073 119.421  1.00  0.00           O
ATOM   3105  N   PHE A 199      73.656 110.541 118.531  1.00  0.00           N
ATOM   3107  CA  PHE A 199      74.266 109.851 117.391  1.00  0.00           C
ATOM   3109  CB  PHE A 199      73.256 109.082 116.501  1.00  0.00           C
ATOM   3112  CG  PHE A 199      73.146 107.642 116.931  1.00  0.00           C
ATOM   3113  CD1 PHE A 199      72.996 107.272 118.281  1.00  0.00           C
ATOM   3115  CE1 PHE A 199      72.986 105.921 118.641  1.00  0.00           C
ATOM   3117  CZ  PHE A 199      73.116 104.932 117.661  1.00  0.00           C
ATOM   3119  CD2 PHE A 199      73.206 106.632 115.951  1.00  0.00           C
ATOM   3121  CE2 PHE A 199      73.196 105.282 116.311  1.00  0.00           C
ATOM   3123  C   PHE A 199      75.156 110.732 116.531  1.00  0.00           C
ATOM   3124  O   PHE A 199      76.226 110.303 116.111  1.00  0.00           O
ATOM   3125  N   LEU A 200      74.796 112.012 116.301  1.00  0.00           N
ATOM   3127  CA  LEU A 200      75.696 112.971 115.701  1.00  0.00           C
ATOM   3129  CB  LEU A 200      74.986 114.322 115.431  1.00  0.00           C
ATOM   3132  CG  LEU A 200      73.806 114.261 114.411  1.00  0.00           C
ATOM   3134  CD1 LEU A 200      74.186 113.561 113.091  1.00  0.00           C
ATOM   3138  CD2 LEU A 200      72.506 113.662 114.961  1.00  0.00           C
ATOM   3142  C   LEU A 200      76.996 113.181 116.501  1.00  0.00           C
ATOM   3143  O   LEU A 200      78.056 113.382 115.911  1.00  0.00           O
ATOM   3144  N   ARG A 201      76.956 113.062 117.851  1.00  0.00           N
ATOM   3146  CA  ARG A 201      78.126 113.162 118.701  1.00  0.00           C
ATOM   3148  CB  ARG A 201      77.717 113.701 120.091  1.00  0.00           C
ATOM   3151  CG  ARG A 201      77.036 115.082 119.961  1.00  0.00           C
ATOM   3154  CD  ARG A 201      76.696 115.821 121.251  1.00  0.00           C
ATOM   3157  NE  ARG A 201      75.496 115.212 121.901  1.00  0.00           N
ATOM   3159  CZ  ARG A 201      74.236 115.553 121.611  1.00  0.00           C
ATOM   3160  NH1 ARG A 201      73.916 116.372 120.651  1.00  0.00           N
ATOM   3163  NH2 ARG A 201      73.236 115.103 122.341  1.00  0.00           N
ATOM   3166  C   ARG A 201      78.866 111.852 118.921  1.00  0.00           C
ATOM   3167  O   ARG A 201      80.056 111.842 119.241  1.00  0.00           O
ATOM   3168  N   MET A 202      78.196 110.702 118.781  1.00  0.00           N
ATOM   3170  CA  MET A 202      78.716 109.412 119.131  1.00  0.00           C
ATOM   3172  CB  MET A 202      77.546 108.503 119.551  1.00  0.00           C
ATOM   3175  CG  MET A 202      77.986 107.141 120.111  1.00  0.00           C
ATOM   3178  SD  MET A 202      79.026 107.253 121.601  1.00  0.00           S
ATOM   3179  CE  MET A 202      77.746 107.913 122.711  1.00  0.00           C
ATOM   3183  C   MET A 202      79.396 108.872 117.901  1.00  0.00           C
ATOM   3184  O   MET A 202      80.556 108.482 117.921  1.00  0.00           O
ATOM   3185  N   LYS A 203      78.696 108.981 116.751  1.00  0.00           N
ATOM   3187  CA  LYS A 203      79.256 108.752 115.431  1.00  0.00           C
ATOM   3189  CB  LYS A 203      78.176 108.862 114.301  1.00  0.00           C
ATOM   3192  CG  LYS A 203      77.026 107.832 114.411  1.00  0.00           C
ATOM   3195  CD  LYS A 203      75.836 108.022 113.421  1.00  0.00           C
ATOM   3198  CE  LYS A 203      76.206 108.122 111.931  1.00  0.00           C
ATOM   3201  NZ  LYS A 203      75.026 108.111 111.041  1.00  0.00           N
ATOM   3205  C   LYS A 203      80.446 109.671 115.171  1.00  0.00           C
ATOM   3206  O   LYS A 203      81.436 109.221 114.611  1.00  0.00           O
ATOM   3207  N   GLU A 204      80.396 110.942 115.621  1.00  0.00           N
ATOM   3209  CA  GLU A 204      81.556 111.822 115.641  1.00  0.00           C
ATOM   3211  CB  GLU A 204      81.136 113.232 116.131  1.00  0.00           C
ATOM   3214  CG  GLU A 204      82.266 114.242 116.431  1.00  0.00           C
ATOM   3217  CD  GLU A 204      81.726 115.632 116.741  1.00  0.00           C
ATOM   3218  OE1 GLU A 204      80.596 115.791 117.261  1.00  0.00           O
ATOM   3219  OE2 GLU A 204      82.416 116.621 116.381  1.00  0.00           O
ATOM   3220  C   GLU A 204      82.766 111.332 116.431  1.00  0.00           C
ATOM   3221  O   GLU A 204      83.866 111.332 115.901  1.00  0.00           O
ATOM   3222  N   GLU A 205      82.616 110.833 117.681  1.00  0.00           N
ATOM   3224  CA  GLU A 205      83.676 110.192 118.461  1.00  0.00           C
ATOM   3226  CB  GLU A 205      83.176 109.921 119.911  1.00  0.00           C
ATOM   3229  CG  GLU A 205      82.986 111.213 120.771  1.00  0.00           C
ATOM   3232  CD  GLU A 205      84.236 111.663 121.521  1.00  0.00           C
ATOM   3233  OE1 GLU A 205      85.326 111.742 120.891  1.00  0.00           O
ATOM   3234  OE2 GLU A 205      84.116 111.952 122.751  1.00  0.00           O
ATOM   3235  C   GLU A 205      84.236 108.902 117.831  1.00  0.00           C
ATOM   3236  O   GLU A 205      85.456 108.662 117.781  1.00  0.00           O
ATOM   3237  N   VAL A 206      83.346 108.053 117.271  1.00  0.00           N
ATOM   3239  CA  VAL A 206      83.716 106.901 116.441  1.00  0.00           C
ATOM   3241  CB  VAL A 206      82.456 106.101 116.081  1.00  0.00           C
ATOM   3243  CG1 VAL A 206      82.756 104.972 115.071  1.00  0.00           C
ATOM   3247  CG2 VAL A 206      81.866 105.471 117.361  1.00  0.00           C
ATOM   3251  C   VAL A 206      84.506 107.311 115.191  1.00  0.00           C
ATOM   3252  O   VAL A 206      85.536 106.732 114.861  1.00  0.00           O
ATOM   3253  N   ALA A 207      84.066 108.361 114.481  1.00  0.00           N
ATOM   3255  CA  ALA A 207      84.716 108.862 113.281  1.00  0.00           C
ATOM   3257  CB  ALA A 207      83.686 109.661 112.451  1.00  0.00           C
ATOM   3261  C   ALA A 207      85.956 109.711 113.531  1.00  0.00           C
ATOM   3262  O   ALA A 207      86.816 109.842 112.651  1.00  0.00           O
ATOM   3263  N   SER A 208      86.136 110.252 114.761  1.00  0.00           N
ATOM   3265  CA  SER A 208      87.396 110.842 115.231  1.00  0.00           C
ATOM   3267  CB  SER A 208      87.366 111.341 116.701  1.00  0.00           C
ATOM   3270  OG  SER A 208      86.426 112.382 116.901  1.00  0.00           O
ATOM   3272  C   SER A 208      88.486 109.823 115.231  1.00  0.00           C
ATOM   3273  O   SER A 208      89.656 110.091 114.981  1.00  0.00           O
ATOM   3274  N   GLY A 209      88.086 108.592 115.581  1.00  0.00           N
ATOM   3276  CA  GLY A 209      88.976 107.482 115.811  1.00  0.00           C
ATOM   3279  C   GLY A 209      89.526 107.572 117.201  1.00  0.00           C
ATOM   3280  O   GLY A 209      90.566 106.992 117.501  1.00  0.00           O
ATOM   3281  N   GLN A 210      88.846 108.262 118.111  1.00  0.00           N
ATOM   3283  CA  GLN A 210      89.436 108.512 119.411  1.00  0.00           C
ATOM   3285  CB  GLN A 210      89.166 109.972 119.861  1.00  0.00           C
ATOM   3288  CG  GLN A 210      90.176 110.911 119.151  1.00  0.00           C
ATOM   3291  CD  GLN A 210      90.146 112.342 119.661  1.00  0.00           C
ATOM   3292  OE1 GLN A 210      89.766 112.682 120.781  1.00  0.00           O
ATOM   3293  NE2 GLN A 210      90.646 113.271 118.831  1.00  0.00           N
ATOM   3296  C   GLN A 210      89.116 107.463 120.441  1.00  0.00           C
ATOM   3297  O   GLN A 210      89.946 107.161 121.301  1.00  0.00           O
ATOM   3298  N   ILE A 211      87.956 106.803 120.321  1.00  0.00           N
ATOM   3300  CA  ILE A 211      87.436 105.931 121.361  1.00  0.00           C
ATOM   3302  CB  ILE A 211      85.906 106.012 121.381  1.00  0.00           C
ATOM   3304  CG2 ILE A 211      85.316 105.091 122.471  1.00  0.00           C
ATOM   3308  CG1 ILE A 211      85.416 107.463 121.591  1.00  0.00           C
ATOM   3311  CD  ILE A 211      85.876 108.141 122.891  1.00  0.00           C
ATOM   3315  C   ILE A 211      87.886 104.462 121.281  1.00  0.00           C
ATOM   3316  O   ILE A 211      88.166 103.853 122.301  1.00  0.00           O
ATOM   3317  N   LYS A 212      87.956 103.822 120.091  1.00  0.00           N
ATOM   3319  CA  LYS A 212      88.116 102.372 119.971  1.00  0.00           C
ATOM   3321  CB  LYS A 212      87.456 101.943 118.631  1.00  0.00           C
ATOM   3324  CG  LYS A 212      87.456 100.452 118.241  1.00  0.00           C
ATOM   3327  CD  LYS A 212      88.636 100.052 117.341  1.00  0.00           C
ATOM   3330  CE  LYS A 212      88.646  98.582 116.931  1.00  0.00           C
ATOM   3333  NZ  LYS A 212      89.976  98.242 116.431  1.00  0.00           N
ATOM   3337  C   LYS A 212      89.536 101.842 120.031  1.00  0.00           C
ATOM   3338  O   LYS A 212      89.756 100.651 120.271  1.00  0.00           O
ATOM   3339  N   GLN A 213      90.546 102.712 119.791  1.00  0.00           N
ATOM   3341  CA  GLN A 213      91.966 102.393 119.691  1.00  0.00           C
ATOM   3343  CB  GLN A 213      92.726 102.663 121.001  1.00  0.00           C
ATOM   3346  CG  GLN A 213      92.577 104.072 121.611  1.00  0.00           C
ATOM   3349  CD  GLN A 213      91.476 104.111 122.671  1.00  0.00           C
ATOM   3350  OE1 GLN A 213      90.806 103.102 122.931  1.00  0.00           O
ATOM   3351  NE2 GLN A 213      91.256 105.303 123.261  1.00  0.00           N
ATOM   3354  C   GLN A 213      92.346 101.003 119.171  1.00  0.00           C
ATOM   3355  O   GLN A 213      92.146 100.672 117.991  1.00  0.00           O
ATOM   3356  N   VAL A 214      92.866 100.163 120.091  1.00  0.00           N
ATOM   3358  CA  VAL A 214      93.436  98.853 120.001  1.00  0.00           C
ATOM   3360  CB  VAL A 214      93.866  98.431 121.421  1.00  0.00           C
ATOM   3362  CG1 VAL A 214      92.686  98.372 122.421  1.00  0.00           C
ATOM   3366  CG2 VAL A 214      94.677  97.132 121.401  1.00  0.00           C
ATOM   3370  C   VAL A 214      92.526  97.812 119.361  1.00  0.00           C
ATOM   3371  O   VAL A 214      92.976  96.943 118.641  1.00  0.00           O
ATOM   3372  N   GLN A 215      91.206  97.882 119.621  1.00  0.00           N
ATOM   3374  CA  GLN A 215      90.357  96.702 119.661  1.00  0.00           C
ATOM   3376  CB  GLN A 215      90.927  95.452 120.401  1.00  0.00           C
ATOM   3379  CG  GLN A 215      91.546  94.361 119.471  1.00  0.00           C
ATOM   3382  CD  GLN A 215      91.766  93.041 120.211  1.00  0.00           C
ATOM   3383  OE1 GLN A 215      90.936  92.673 121.051  1.00  0.00           O
ATOM   3384  NE2 GLN A 215      92.876  92.311 119.941  1.00  0.00           N
ATOM   3387  C   GLN A 215      89.066  97.111 120.321  1.00  0.00           C
ATOM   3388  O   GLN A 215      89.036  98.011 121.141  1.00  0.00           O
ATOM   3389  N   GLY A 216      87.946  96.451 119.991  1.00  0.00           N
ATOM   3391  CA  GLY A 216      86.636  96.772 120.531  1.00  0.00           C
ATOM   3394  C   GLY A 216      86.506  96.712 122.031  1.00  0.00           C
ATOM   3395  O   GLY A 216      85.826  97.552 122.601  1.00  0.00           O
ATOM   3396  N   SER A 217      87.106  95.702 122.691  1.00  0.00           N
ATOM   3398  CA  SER A 217      86.926  95.392 124.111  1.00  0.00           C
ATOM   3400  CB  SER A 217      87.076  93.872 124.381  1.00  0.00           C
ATOM   3403  OG  SER A 217      86.106  93.092 123.691  1.00  0.00           O
ATOM   3405  C   SER A 217      87.836  96.132 125.121  1.00  0.00           C
ATOM   3406  O   SER A 217      88.456  95.482 125.961  1.00  0.00           O
ATOM   3407  N   THR A 218      87.976  97.472 125.061  1.00  0.00           N
ATOM   3409  CA  THR A 218      88.926  98.232 125.901  1.00  0.00           C
ATOM   3411  CB  THR A 218      89.376  99.602 125.331  1.00  0.00           C
ATOM   3413  OG1 THR A 218      88.546 100.693 125.691  1.00  0.00           O
ATOM   3415  CG2 THR A 218      89.436  99.512 123.801  1.00  0.00           C
ATOM   3419  C   THR A 218      88.466  98.361 127.361  1.00  0.00           C
ATOM   3420  O   THR A 218      87.276  98.193 127.651  1.00  0.00           O
ATOM   3421  N   PRO A 219      89.326  98.561 128.351  1.00  0.00           N
ATOM   3422  CD  PRO A 219      90.776  98.701 128.201  1.00  0.00           C
ATOM   3425  CA  PRO A 219      88.906  98.951 129.691  1.00  0.00           C
ATOM   3427  CB  PRO A 219      90.226  99.021 130.501  1.00  0.00           C
ATOM   3430  CG  PRO A 219      91.296  98.391 129.601  1.00  0.00           C
ATOM   3433  C   PRO A 219      88.116 100.262 129.801  1.00  0.00           C
ATOM   3434  O   PRO A 219      88.456 101.241 129.151  1.00  0.00           O
ATOM   3435  N   VAL A 220      87.086 100.332 130.671  1.00  0.00           N
ATOM   3437  CA  VAL A 220      86.406 101.572 131.021  1.00  0.00           C
ATOM   3439  CB  VAL A 220      85.056 101.742 130.341  1.00  0.00           C
ATOM   3441  CG1 VAL A 220      85.296 102.021 128.851  1.00  0.00           C
ATOM   3445  CG2 VAL A 220      84.186 100.501 130.591  1.00  0.00           C
ATOM   3449  C   VAL A 220      86.226 101.772 132.531  1.00  0.00           C
ATOM   3450  O   VAL A 220      85.856 100.872 133.281  1.00  0.00           O
ATOM   3451  N   GLN A 221      86.536 102.982 133.031  1.00  0.00           N
ATOM   3453  CA  GLN A 221      86.356 103.352 134.421  1.00  0.00           C
ATOM   3455  CB  GLN A 221      87.116 104.671 134.711  1.00  0.00           C
ATOM   3458  CG  GLN A 221      86.996 105.173 136.161  1.00  0.00           C
ATOM   3461  CD  GLN A 221      87.857 106.402 136.391  1.00  0.00           C
ATOM   3462  OE1 GLN A 221      88.526 106.901 135.491  1.00  0.00           O
ATOM   3463  NE2 GLN A 221      87.896 106.882 137.661  1.00  0.00           N
ATOM   3466  C   GLN A 221      84.906 103.411 134.881  1.00  0.00           C
ATOM   3467  O   GLN A 221      84.016 103.741 134.111  1.00  0.00           O
ATOM   3468  N   LEU A 222      84.626 103.053 136.151  1.00  0.00           N
ATOM   3470  CA  LEU A 222      83.276 102.852 136.671  1.00  0.00           C
ATOM   3472  CB  LEU A 222      83.066 101.381 137.121  1.00  0.00           C
ATOM   3475  CG  LEU A 222      83.476 100.341 136.071  1.00  0.00           C
ATOM   3477  CD1 LEU A 222      83.196  98.923 136.571  1.00  0.00           C
ATOM   3481  CD2 LEU A 222      82.766 100.562 134.731  1.00  0.00           C
ATOM   3485  C   LEU A 222      82.997 103.732 137.871  1.00  0.00           C
ATOM   3486  O   LEU A 222      83.876 103.942 138.711  1.00  0.00           O
ATOM   3487  N   ASN A 223      81.757 104.242 138.011  1.00  0.00           N
ATOM   3489  CA  ASN A 223      81.336 105.002 139.181  1.00  0.00           C
ATOM   3491  CB  ASN A 223      81.216 106.471 138.731  1.00  0.00           C
ATOM   3494  CG  ASN A 223      80.866 107.482 139.811  1.00  0.00           C
ATOM   3495  OD1 ASN A 223      79.716 107.721 140.171  1.00  0.00           O
ATOM   3496  ND2 ASN A 223      81.896 108.212 140.291  1.00  0.00           N
ATOM   3499  C   ASN A 223      80.006 104.471 139.721  1.00  0.00           C
ATOM   3500  O   ASN A 223      79.006 104.452 139.021  1.00  0.00           O
ATOM   3501  N   LEU A 224      79.936 104.002 140.981  1.00  0.00           N
ATOM   3503  CA  LEU A 224      78.666 103.531 141.531  1.00  0.00           C
ATOM   3505  CB  LEU A 224      78.816 102.232 142.351  1.00  0.00           C
ATOM   3508  CG  LEU A 224      79.456 101.041 141.601  1.00  0.00           C
ATOM   3510  CD1 LEU A 224      79.736  99.912 142.611  1.00  0.00           C
ATOM   3514  CD2 LEU A 224      78.586 100.501 140.471  1.00  0.00           C
ATOM   3518  C   LEU A 224      77.966 104.632 142.331  1.00  0.00           C
ATOM   3519  O   LEU A 224      78.416 105.771 142.301  1.00  0.00           O
ATOM   3520  N   GLU A 225      76.866 104.361 143.081  1.00  0.00           N
ATOM   3522  CA  GLU A 225      76.016 105.371 143.721  1.00  0.00           C
ATOM   3524  CB  GLU A 225      74.936 104.732 144.641  1.00  0.00           C
ATOM   3527  CG  GLU A 225      73.856 103.892 143.931  1.00  0.00           C
ATOM   3530  CD  GLU A 225      72.826 103.352 144.921  1.00  0.00           C
ATOM   3531  OE1 GLU A 225      73.206 102.861 146.021  1.00  0.00           O
ATOM   3532  OE2 GLU A 225      71.616 103.372 144.611  1.00  0.00           O
ATOM   3533  C   GLU A 225      76.776 106.322 144.611  1.00  0.00           C
ATOM   3534  O   GLU A 225      76.626 107.533 144.571  1.00  0.00           O
ATOM   3535  N   ASN A 226      77.686 105.771 145.411  1.00  0.00           N
ATOM   3537  CA  ASN A 226      78.486 106.542 146.341  1.00  0.00           C
ATOM   3539  CB  ASN A 226      79.096 105.553 147.371  1.00  0.00           C
ATOM   3542  CG  ASN A 226      79.747 106.252 148.551  1.00  0.00           C
ATOM   3543  OD1 ASN A 226      79.616 107.463 148.771  1.00  0.00           O
ATOM   3544  ND2 ASN A 226      80.516 105.492 149.351  1.00  0.00           N
ATOM   3547  C   ASN A 226      79.526 107.402 145.621  1.00  0.00           C
ATOM   3548  O   ASN A 226      80.206 108.242 146.211  1.00  0.00           O
ATOM   3549  N   GLY A 227      79.726 107.242 144.301  1.00  0.00           N
ATOM   3551  CA  GLY A 227      80.676 108.022 143.531  1.00  0.00           C
ATOM   3554  C   GLY A 227      82.056 107.451 143.621  1.00  0.00           C
ATOM   3555  O   GLY A 227      83.026 108.032 143.151  1.00  0.00           O
ATOM   3556  N   LYS A 228      82.186 106.283 144.261  1.00  0.00           N
ATOM   3558  CA  LYS A 228      83.427 105.553 144.301  1.00  0.00           C
ATOM   3560  CB  LYS A 228      83.716 104.832 145.651  1.00  0.00           C
ATOM   3563  CG  LYS A 228      82.656 103.862 146.221  1.00  0.00           C
ATOM   3566  CD  LYS A 228      82.786 102.412 145.691  1.00  0.00           C
ATOM   3569  CE  LYS A 228      81.896 101.413 146.431  1.00  0.00           C
ATOM   3572  NZ  LYS A 228      82.036 100.012 145.961  1.00  0.00           N
ATOM   3576  C   LYS A 228      83.556 104.632 143.111  1.00  0.00           C
ATOM   3577  O   LYS A 228      82.566 104.151 142.541  1.00  0.00           O
ATOM   3578  N   ARG A 229      84.796 104.372 142.691  1.00  0.00           N
ATOM   3580  CA  ARG A 229      85.116 103.503 141.591  1.00  0.00           C
ATOM   3582  CB  ARG A 229      86.376 104.062 140.891  1.00  0.00           C
ATOM   3585  CG  ARG A 229      86.886 103.352 139.631  1.00  0.00           C
ATOM   3588  CD  ARG A 229      88.396 103.561 139.511  1.00  0.00           C
ATOM   3591  NE  ARG A 229      88.836 102.752 138.341  1.00  0.00           N
ATOM   3593  CZ  ARG A 229      89.956 102.962 137.681  1.00  0.00           C
ATOM   3594  NH1 ARG A 229      90.746 103.993 137.891  1.00  0.00           N
ATOM   3597  NH2 ARG A 229      90.326 102.071 136.791  1.00  0.00           N
ATOM   3600  C   ARG A 229      85.396 102.102 142.111  1.00  0.00           C
ATOM   3601  O   ARG A 229      85.876 101.901 143.221  1.00  0.00           O
ATOM   3602  N   TYR A 230      85.086 101.101 141.261  1.00  0.00           N
ATOM   3604  CA  TYR A 230      85.466  99.721 141.411  1.00  0.00           C
ATOM   3606  CB  TYR A 230      84.816  98.872 140.261  1.00  0.00           C
ATOM   3609  CG  TYR A 230      84.896  97.412 140.591  1.00  0.00           C
ATOM   3610  CD1 TYR A 230      84.196  96.943 141.711  1.00  0.00           C
ATOM   3612  CE1 TYR A 230      84.426  95.651 142.191  1.00  0.00           C
ATOM   3614  CZ  TYR A 230      85.326  94.801 141.541  1.00  0.00           C
ATOM   3615  OH  TYR A 230      85.666  93.582 142.141  1.00  0.00           O
ATOM   3617  CD2 TYR A 230      85.696  96.521 139.861  1.00  0.00           C
ATOM   3619  CE2 TYR A 230      85.916  95.221 140.341  1.00  0.00           C
ATOM   3621  C   TYR A 230      86.996  99.602 141.451  1.00  0.00           C
ATOM   3622  O   TYR A 230      87.706 100.443 140.901  1.00  0.00           O
ATOM   3623  N   SER A 231      87.556  98.573 142.131  1.00  0.00           N
ATOM   3625  CA  SER A 231      88.996  98.352 142.311  1.00  0.00           C
ATOM   3627  CB  SER A 231      89.316  96.992 143.001  1.00  0.00           C
ATOM   3630  OG  SER A 231      88.846  95.852 142.261  1.00  0.00           O
ATOM   3632  C   SER A 231      89.806  98.382 141.021  1.00  0.00           C
ATOM   3633  O   SER A 231      90.986  98.732 140.951  1.00  0.00           O
ATOM   3634  N   GLN A 232      89.156  97.952 139.941  1.00  0.00           N
ATOM   3636  CA  GLN A 232      89.766  97.852 138.651  1.00  0.00           C
ATOM   3638  CB  GLN A 232      90.156  96.381 138.361  1.00  0.00           C
ATOM   3641  CG  GLN A 232      88.956  95.422 138.201  1.00  0.00           C
ATOM   3644  CD  GLN A 232      89.306  93.971 138.521  1.00  0.00           C
ATOM   3645  OE1 GLN A 232      89.556  93.582 139.671  1.00  0.00           O
ATOM   3646  NE2 GLN A 232      89.286  93.102 137.501  1.00  0.00           N
ATOM   3649  C   GLN A 232      88.836  98.421 137.601  1.00  0.00           C
ATOM   3650  O   GLN A 232      87.636  98.662 137.811  1.00  0.00           O
ATOM   3651  N   THR A 233      89.416  98.732 136.431  1.00  0.00           N
ATOM   3653  CA  THR A 233      88.676  99.091 135.221  1.00  0.00           C
ATOM   3655  CB  THR A 233      89.496 100.012 134.301  1.00  0.00           C
ATOM   3657  OG1 THR A 233      88.876 100.243 133.061  1.00  0.00           O
ATOM   3659  CG2 THR A 233      90.896  99.452 134.021  1.00  0.00           C
ATOM   3663  C   THR A 233      88.226  97.822 134.521  1.00  0.00           C
ATOM   3664  O   THR A 233      89.006  96.872 134.421  1.00  0.00           O
ATOM   3665  N   GLY A 234      86.956  97.752 134.051  1.00  0.00           N
ATOM   3667  CA  GLY A 234      86.396  96.553 133.441  1.00  0.00           C
ATOM   3670  C   GLY A 234      86.296  96.702 131.951  1.00  0.00           C
ATOM   3671  O   GLY A 234      86.236  97.812 131.451  1.00  0.00           O
ATOM   3672  N   THR A 235      86.246  95.611 131.181  1.00  0.00           N
ATOM   3674  CA  THR A 235      86.366  95.702 129.731  1.00  0.00           C
ATOM   3676  CB  THR A 235      87.156  94.531 129.181  1.00  0.00           C
ATOM   3678  OG1 THR A 235      86.566  93.321 129.621  1.00  0.00           O
ATOM   3680  CG2 THR A 235      88.586  94.583 129.751  1.00  0.00           C
ATOM   3684  C   THR A 235      85.046  95.861 128.981  1.00  0.00           C
ATOM   3685  O   THR A 235      84.076  95.122 129.161  1.00  0.00           O
ATOM   3686  N   LEU A 236      84.976  96.852 128.081  1.00  0.00           N
ATOM   3688  CA  LEU A 236      83.796  97.262 127.341  1.00  0.00           C
ATOM   3690  CB  LEU A 236      83.566  98.783 127.521  1.00  0.00           C
ATOM   3693  CG  LEU A 236      82.636  99.492 126.511  1.00  0.00           C
ATOM   3695  CD1 LEU A 236      81.206  98.951 126.561  1.00  0.00           C
ATOM   3699  CD2 LEU A 236      82.586 100.992 126.801  1.00  0.00           C
ATOM   3703  C   LEU A 236      83.986  97.012 125.871  1.00  0.00           C
ATOM   3704  O   LEU A 236      84.916  97.512 125.261  1.00  0.00           O
ATOM   3705  N   LYS A 237      83.076  96.252 125.221  1.00  0.00           N
ATOM   3707  CA  LYS A 237      83.136  96.092 123.781  1.00  0.00           C
ATOM   3709  CB  LYS A 237      82.736  94.671 123.321  1.00  0.00           C
ATOM   3712  CG  LYS A 237      81.486  94.082 123.981  1.00  0.00           C
ATOM   3715  CD  LYS A 237      81.206  92.692 123.401  1.00  0.00           C
ATOM   3718  CE  LYS A 237      80.046  91.922 124.021  1.00  0.00           C
ATOM   3721  NZ  LYS A 237      79.856  90.641 123.301  1.00  0.00           N
ATOM   3725  C   LYS A 237      82.406  97.171 122.981  1.00  0.00           C
ATOM   3726  O   LYS A 237      81.186  97.291 123.031  1.00  0.00           O
ATOM   3727  N   PHE A 238      83.146  97.962 122.181  1.00  0.00           N
ATOM   3729  CA  PHE A 238      82.626  99.032 121.341  1.00  0.00           C
ATOM   3731  CB  PHE A 238      83.746 100.033 120.981  1.00  0.00           C
ATOM   3734  CG  PHE A 238      84.416 100.672 122.161  1.00  0.00           C
ATOM   3735  CD1 PHE A 238      83.666 101.402 123.111  1.00  0.00           C
ATOM   3737  CE1 PHE A 238      84.306 102.132 124.121  1.00  0.00           C
ATOM   3739  CZ  PHE A 238      85.706 102.122 124.211  1.00  0.00           C
ATOM   3741  CD2 PHE A 238      85.816 100.693 122.261  1.00  0.00           C
ATOM   3743  CE2 PHE A 238      86.456 101.413 123.271  1.00  0.00           C
ATOM   3745  C   PHE A 238      82.076  98.541 120.011  1.00  0.00           C
ATOM   3746  O   PHE A 238      81.436  99.291 119.271  1.00  0.00           O
ATOM   3747  N   SER A 239      82.376  97.291 119.611  1.00  0.00           N
ATOM   3749  CA  SER A 239      82.336  96.861 118.211  1.00  0.00           C
ATOM   3751  CB  SER A 239      83.516  95.901 117.911  1.00  0.00           C
ATOM   3754  OG  SER A 239      83.497  94.753 118.751  1.00  0.00           O
ATOM   3756  C   SER A 239      81.036  96.171 117.841  1.00  0.00           C
ATOM   3757  O   SER A 239      80.886  95.562 116.791  1.00  0.00           O
ATOM   3758  N   ASP A 240      80.056  96.292 118.741  1.00  0.00           N
ATOM   3760  CA  ASP A 240      78.716  95.852 118.511  1.00  0.00           C
ATOM   3762  CB  ASP A 240      78.596  94.431 119.121  1.00  0.00           C
ATOM   3765  CG  ASP A 240      77.306  93.783 118.701  1.00  0.00           C
ATOM   3766  OD1 ASP A 240      76.826  94.002 117.571  1.00  0.00           O
ATOM   3767  OD2 ASP A 240      76.746  93.041 119.551  1.00  0.00           O
ATOM   3768  C   ASP A 240      77.786  96.882 119.161  1.00  0.00           C
ATOM   3769  O   ASP A 240      77.116  96.542 120.141  1.00  0.00           O
ATOM   3770  N   PRO A 241      77.696  98.141 118.721  1.00  0.00           N
ATOM   3771  CD  PRO A 241      78.396  98.671 117.551  1.00  0.00           C
ATOM   3774  CA  PRO A 241      76.576  98.993 119.111  1.00  0.00           C
ATOM   3776  CB  PRO A 241      76.946 100.361 118.481  1.00  0.00           C
ATOM   3779  CG  PRO A 241      77.696  99.991 117.191  1.00  0.00           C
ATOM   3782  C   PRO A 241      75.236  98.452 118.621  1.00  0.00           C
ATOM   3783  O   PRO A 241      75.086  98.193 117.431  1.00  0.00           O
ATOM   3784  N   THR A 242      74.246  98.262 119.521  1.00  0.00           N
ATOM   3786  CA  THR A 242      72.876  98.001 119.081  1.00  0.00           C
ATOM   3788  CB  THR A 242      71.896  97.512 120.141  1.00  0.00           C
ATOM   3790  OG1 THR A 242      71.716  98.401 121.231  1.00  0.00           O
ATOM   3792  CG2 THR A 242      72.386  96.201 120.731  1.00  0.00           C
ATOM   3796  C   THR A 242      72.256  99.182 118.341  1.00  0.00           C
ATOM   3797  O   THR A 242      72.586 100.341 118.601  1.00  0.00           O
ATOM   3798  N   VAL A 243      71.336  98.902 117.411  1.00  0.00           N
ATOM   3800  CA  VAL A 243      70.436  99.912 116.891  1.00  0.00           C
ATOM   3802  CB  VAL A 243      70.656 100.212 115.401  1.00  0.00           C
ATOM   3804  CG1 VAL A 243      72.036 100.861 115.211  1.00  0.00           C
ATOM   3808  CG2 VAL A 243      70.566  98.951 114.501  1.00  0.00           C
ATOM   3812  C   VAL A 243      69.026  99.422 117.161  1.00  0.00           C
ATOM   3813  O   VAL A 243      68.586  98.411 116.601  1.00  0.00           O
ATOM   3814  N   ASP A 244      68.226 100.072 118.041  1.00  0.00           N
ATOM   3816  CA  ASP A 244      66.786  99.851 118.051  1.00  0.00           C
ATOM   3818  CB  ASP A 244      66.066 100.413 119.311  1.00  0.00           C
ATOM   3821  CG  ASP A 244      64.566 100.352 119.471  1.00  0.00           C
ATOM   3822  OD1 ASP A 244      63.866  99.702 118.671  1.00  0.00           O
ATOM   3823  OD2 ASP A 244      64.076 100.961 120.461  1.00  0.00           O
ATOM   3824  C   ASP A 244      66.206 100.371 116.761  1.00  0.00           C
ATOM   3825  O   ASP A 244      66.636 101.392 116.231  1.00  0.00           O
ATOM   3826  N   GLU A 245      65.216  99.681 116.191  1.00  0.00           N
ATOM   3828  CA  GLU A 245      64.536 100.103 115.001  1.00  0.00           C
ATOM   3830  CB  GLU A 245      63.416  99.091 114.701  1.00  0.00           C
ATOM   3833  CG  GLU A 245      63.926  97.652 114.481  1.00  0.00           C
ATOM   3836  CD  GLU A 245      62.776  96.761 114.031  1.00  0.00           C
ATOM   3837  OE1 GLU A 245      61.606  97.211 114.171  1.00  0.00           O
ATOM   3838  OE2 GLU A 245      63.026  95.641 113.531  1.00  0.00           O
ATOM   3839  C   GLU A 245      63.886 101.471 115.131  1.00  0.00           C
ATOM   3840  O   GLU A 245      63.946 102.311 114.241  1.00  0.00           O
ATOM   3841  N   THR A 246      63.226 101.732 116.271  1.00  0.00           N
ATOM   3843  CA  THR A 246      62.366 102.901 116.391  1.00  0.00           C
ATOM   3845  CB  THR A 246      61.016 102.533 117.001  1.00  0.00           C
ATOM   3847  OG1 THR A 246      60.086 103.611 116.981  1.00  0.00           O
ATOM   3849  CG2 THR A 246      61.146 102.052 118.451  1.00  0.00           C
ATOM   3853  C   THR A 246      63.036 104.021 117.141  1.00  0.00           C
ATOM   3854  O   THR A 246      62.706 105.192 116.921  1.00  0.00           O
ATOM   3855  N   THR A 247      64.046 103.741 117.991  1.00  0.00           N
ATOM   3857  CA  THR A 247      64.806 104.823 118.631  1.00  0.00           C
ATOM   3859  CB  THR A 247      64.966 104.702 120.151  1.00  0.00           C
ATOM   3861  OG1 THR A 247      65.686 103.573 120.611  1.00  0.00           O
ATOM   3863  CG2 THR A 247      63.576 104.632 120.771  1.00  0.00           C
ATOM   3867  C   THR A 247      66.126 104.982 117.931  1.00  0.00           C
ATOM   3868  O   THR A 247      66.316 105.891 117.121  1.00  0.00           O
ATOM   3869  N   GLY A 248      67.076 104.091 118.251  1.00  0.00           N
ATOM   3871  CA  GLY A 248      68.406 104.042 117.681  1.00  0.00           C
ATOM   3874  C   GLY A 248      69.416 104.021 118.781  1.00  0.00           C
ATOM   3875  O   GLY A 248      70.596 104.002 118.521  1.00  0.00           O
ATOM   3876  N   SER A 249      68.996 104.002 120.051  1.00  0.00           N
ATOM   3878  CA  SER A 249      69.896 104.021 121.201  1.00  0.00           C
ATOM   3880  CB  SER A 249      69.116 103.981 122.551  1.00  0.00           C
ATOM   3883  OG  SER A 249      68.036 103.062 122.561  1.00  0.00           O
ATOM   3885  C   SER A 249      70.986 102.971 121.221  1.00  0.00           C
ATOM   3886  O   SER A 249      70.796 101.833 120.801  1.00  0.00           O
ATOM   3887  N   VAL A 250      72.186 103.262 121.731  1.00  0.00           N
ATOM   3889  CA  VAL A 250      73.156 102.181 121.881  1.00  0.00           C
ATOM   3891  CB  VAL A 250      74.616 102.631 121.801  1.00  0.00           C
ATOM   3893  CG1 VAL A 250      75.536 101.413 121.661  1.00  0.00           C
ATOM   3897  CG2 VAL A 250      74.806 103.531 120.561  1.00  0.00           C
ATOM   3901  C   VAL A 250      72.836 101.442 123.171  1.00  0.00           C
ATOM   3902  O   VAL A 250      72.446 102.031 124.181  1.00  0.00           O
ATOM   3903  N   THR A 251      72.966 100.103 123.151  1.00  0.00           N
ATOM   3905  CA  THR A 251      73.426  99.352 124.311  1.00  0.00           C
ATOM   3907  CB  THR A 251      72.366  98.482 124.991  1.00  0.00           C
ATOM   3909  OG1 THR A 251      72.656  98.333 126.371  1.00  0.00           O
ATOM   3911  CG2 THR A 251      72.186  97.071 124.421  1.00  0.00           C
ATOM   3915  C   THR A 251      74.676  98.582 123.921  1.00  0.00           C
ATOM   3916  O   THR A 251      74.716  97.852 122.931  1.00  0.00           O
ATOM   3917  N   LEU A 252      75.756  98.752 124.711  1.00  0.00           N
ATOM   3919  CA  LEU A 252      76.936  97.922 124.621  1.00  0.00           C
ATOM   3921  CB  LEU A 252      78.296  98.662 124.771  1.00  0.00           C
ATOM   3924  CG  LEU A 252      78.656  99.762 123.751  1.00  0.00           C
ATOM   3926  CD1 LEU A 252      78.336  99.322 122.311  1.00  0.00           C
ATOM   3930  CD2 LEU A 252      78.056 101.132 124.121  1.00  0.00           C
ATOM   3934  C   LEU A 252      76.866  96.943 125.771  1.00  0.00           C
ATOM   3935  O   LEU A 252      76.766  97.351 126.931  1.00  0.00           O
ATOM   3936  N   ARG A 253      76.946  95.632 125.481  1.00  0.00           N
ATOM   3938  CA  ARG A 253      77.036  94.611 126.511  1.00  0.00           C
ATOM   3940  CB  ARG A 253      76.446  93.281 125.981  1.00  0.00           C
ATOM   3943  CG  ARG A 253      76.526  92.141 127.001  1.00  0.00           C
ATOM   3946  CD  ARG A 253      75.786  90.872 126.571  1.00  0.00           C
ATOM   3949  NE  ARG A 253      74.316  91.152 126.511  1.00  0.00           N
ATOM   3951  CZ  ARG A 253      73.556  91.332 127.581  1.00  0.00           C
ATOM   3952  NH1 ARG A 253      73.976  91.132 128.811  1.00  0.00           N
ATOM   3955  NH2 ARG A 253      72.306  91.721 127.441  1.00  0.00           N
ATOM   3958  C   ARG A 253      78.466  94.422 126.991  1.00  0.00           C
ATOM   3959  O   ARG A 253      79.296  93.822 126.301  1.00  0.00           O
ATOM   3960  N   ALA A 254      78.816  94.941 128.171  1.00  0.00           N
ATOM   3962  CA  ALA A 254      80.206  95.103 128.581  1.00  0.00           C
ATOM   3964  CB  ALA A 254      80.406  96.542 129.041  1.00  0.00           C
ATOM   3968  C   ALA A 254      80.626  94.172 129.711  1.00  0.00           C
ATOM   3969  O   ALA A 254      80.066  94.242 130.791  1.00  0.00           O
ATOM   3970  N   ILE A 255      81.616  93.281 129.471  1.00  0.00           N
ATOM   3972  CA  ILE A 255      82.056  92.262 130.411  1.00  0.00           C
ATOM   3974  CB  ILE A 255      82.526  90.971 129.721  1.00  0.00           C
ATOM   3976  CG2 ILE A 255      83.696  91.222 128.741  1.00  0.00           C
ATOM   3980  CG1 ILE A 255      82.806  89.851 130.761  1.00  0.00           C
ATOM   3983  CD  ILE A 255      82.926  88.442 130.161  1.00  0.00           C
ATOM   3987  C   ILE A 255      83.036  92.762 131.471  1.00  0.00           C
ATOM   3988  O   ILE A 255      84.247  92.523 131.451  1.00  0.00           O
ATOM   3989  N   PHE A 256      82.546  93.492 132.481  1.00  0.00           N
ATOM   3991  CA  PHE A 256      83.386  93.892 133.591  1.00  0.00           C
ATOM   3993  CB  PHE A 256      82.796  95.112 134.361  1.00  0.00           C
ATOM   3996  CG  PHE A 256      82.456  96.292 133.471  1.00  0.00           C
ATOM   3997  CD1 PHE A 256      83.016  96.471 132.191  1.00  0.00           C
ATOM   3999  CE1 PHE A 256      82.686  97.572 131.401  1.00  0.00           C
ATOM   4001  CZ  PHE A 256      81.747  98.492 131.851  1.00  0.00           C
ATOM   4003  CD2 PHE A 256      81.536  97.253 133.921  1.00  0.00           C
ATOM   4005  CE2 PHE A 256      81.166  98.333 133.111  1.00  0.00           C
ATOM   4007  C   PHE A 256      83.656  92.682 134.511  1.00  0.00           C
ATOM   4008  O   PHE A 256      82.746  91.882 134.731  1.00  0.00           O
ATOM   4009  N   PRO A 257      84.826  92.421 135.071  1.00  0.00           N
ATOM   4010  CD  PRO A 257      86.106  92.932 134.591  1.00  0.00           C
ATOM   4013  CA  PRO A 257      84.986  91.432 136.141  1.00  0.00           C
ATOM   4015  CB  PRO A 257      86.486  91.502 136.461  1.00  0.00           C
ATOM   4018  CG  PRO A 257      87.116  91.931 135.131  1.00  0.00           C
ATOM   4021  C   PRO A 257      84.116  91.693 137.361  1.00  0.00           C
ATOM   4022  O   PRO A 257      83.946  92.852 137.731  1.00  0.00           O
ATOM   4023  N   ASN A 258      83.566  90.651 138.011  1.00  0.00           N
ATOM   4025  CA  ASN A 258      82.886  90.842 139.291  1.00  0.00           C
ATOM   4027  CB  ASN A 258      81.346  90.833 139.081  1.00  0.00           C
ATOM   4030  CG  ASN A 258      80.556  91.201 140.331  1.00  0.00           C
ATOM   4031  OD1 ASN A 258      81.046  91.611 141.391  1.00  0.00           O
ATOM   4032  ND2 ASN A 258      79.216  91.061 140.201  1.00  0.00           N
ATOM   4035  C   ASN A 258      83.276  89.781 140.321  1.00  0.00           C
ATOM   4036  O   ASN A 258      82.466  88.902 140.601  1.00  0.00           O
ATOM   4037  N   PRO A 259      84.446  89.851 140.951  1.00  0.00           N
ATOM   4038  CD  PRO A 259      85.606  90.541 140.351  1.00  0.00           C
ATOM   4041  CA  PRO A 259      84.876  88.811 141.881  1.00  0.00           C
ATOM   4043  CB  PRO A 259      86.286  89.282 142.261  1.00  0.00           C
ATOM   4046  CG  PRO A 259      86.836  89.872 140.961  1.00  0.00           C
ATOM   4049  C   PRO A 259      84.026  88.732 143.121  1.00  0.00           C
ATOM   4050  O   PRO A 259      83.806  87.642 143.641  1.00  0.00           O
ATOM   4051  N   ASN A 260      83.596  89.902 143.611  1.00  0.00           N
ATOM   4053  CA  ASN A 260      82.806  90.091 144.811  1.00  0.00           C
ATOM   4055  CB  ASN A 260      82.577  91.611 145.061  1.00  0.00           C
ATOM   4058  CG  ASN A 260      83.876  92.402 145.151  1.00  0.00           C
ATOM   4059  OD1 ASN A 260      84.986  91.901 145.021  1.00  0.00           O
ATOM   4060  ND2 ASN A 260      83.756  93.722 145.421  1.00  0.00           N
ATOM   4063  C   ASN A 260      81.456  89.412 144.731  1.00  0.00           C
ATOM   4064  O   ASN A 260      80.976  88.811 145.691  1.00  0.00           O
ATOM   4065  N   GLY A 261      80.796  89.521 143.551  1.00  0.00           N
ATOM   4067  CA  GLY A 261      79.416  89.091 143.351  1.00  0.00           C
ATOM   4070  C   GLY A 261      78.456  90.052 143.981  1.00  0.00           C
ATOM   4071  O   GLY A 261      77.406  89.661 144.461  1.00  0.00           O
ATOM   4072  N   ASP A 262      78.856  91.341 144.011  1.00  0.00           N
ATOM   4074  CA  ASP A 262      78.166  92.402 144.721  1.00  0.00           C
ATOM   4076  CB  ASP A 262      79.016  92.712 145.981  1.00  0.00           C
ATOM   4079  CG  ASP A 262      78.376  93.643 146.991  1.00  0.00           C
ATOM   4080  OD1 ASP A 262      77.146  93.811 147.051  1.00  0.00           O
ATOM   4081  OD2 ASP A 262      79.156  94.111 147.861  1.00  0.00           O
ATOM   4082  C   ASP A 262      77.986  93.622 143.791  1.00  0.00           C
ATOM   4083  O   ASP A 262      77.526  94.692 144.161  1.00  0.00           O
ATOM   4084  N   LEU A 263      78.296  93.482 142.481  1.00  0.00           N
ATOM   4086  CA  LEU A 263      77.806  94.452 141.511  1.00  0.00           C
ATOM   4088  CB  LEU A 263      78.676  94.541 140.231  1.00  0.00           C
ATOM   4091  CG  LEU A 263      80.156  94.872 140.531  1.00  0.00           C
ATOM   4093  CD1 LEU A 263      81.036  94.832 139.281  1.00  0.00           C
ATOM   4097  CD2 LEU A 263      80.296  96.222 141.251  1.00  0.00           C
ATOM   4101  C   LEU A 263      76.356  94.132 141.191  1.00  0.00           C
ATOM   4102  O   LEU A 263      76.036  93.302 140.341  1.00  0.00           O
ATOM   4103  N   LEU A 264      75.466  94.742 142.001  1.00  0.00           N
ATOM   4105  CA  LEU A 264      74.056  94.431 142.151  1.00  0.00           C
ATOM   4107  CB  LEU A 264      73.416  95.332 143.241  1.00  0.00           C
ATOM   4110  CG  LEU A 264      74.026  95.173 144.641  1.00  0.00           C
ATOM   4112  CD1 LEU A 264      73.406  96.162 145.621  1.00  0.00           C
ATOM   4116  CD2 LEU A 264      73.856  93.741 145.161  1.00  0.00           C
ATOM   4120  C   LEU A 264      73.216  94.571 140.901  1.00  0.00           C
ATOM   4121  O   LEU A 264      73.406  95.522 140.141  1.00  0.00           O
ATOM   4122  N   PRO A 265      72.276  93.682 140.601  1.00  0.00           N
ATOM   4123  CD  PRO A 265      72.216  92.323 141.141  1.00  0.00           C
ATOM   4126  CA  PRO A 265      71.336  93.872 139.511  1.00  0.00           C
ATOM   4128  CB  PRO A 265      70.546  92.572 139.441  1.00  0.00           C
ATOM   4131  CG  PRO A 265      71.496  91.542 140.051  1.00  0.00           C
ATOM   4134  C   PRO A 265      70.456  95.091 139.601  1.00  0.00           C
ATOM   4135  O   PRO A 265      69.946  95.392 140.681  1.00  0.00           O
ATOM   4136  N   GLY A 266      70.236  95.791 138.471  1.00  0.00           N
ATOM   4138  CA  GLY A 266      69.216  96.822 138.361  1.00  0.00           C
ATOM   4141  C   GLY A 266      69.726  98.212 138.561  1.00  0.00           C
ATOM   4142  O   GLY A 266      68.996  99.182 138.401  1.00  0.00           O
ATOM   4143  N   MET A 267      71.016  98.333 138.871  1.00  0.00           N
ATOM   4145  CA  MET A 267      71.696  99.583 139.111  1.00  0.00           C
ATOM   4147  CB  MET A 267      73.076  99.303 139.741  1.00  0.00           C
ATOM   4150  CG  MET A 267      73.006  98.482 141.051  1.00  0.00           C
ATOM   4153  SD  MET A 267      72.126  99.232 142.431  1.00  0.00           S
ATOM   4154  CE  MET A 267      73.086 100.762 142.491  1.00  0.00           C
ATOM   4158  C   MET A 267      71.786 100.482 137.871  1.00  0.00           C
ATOM   4159  O   MET A 267      71.846 100.023 136.731  1.00  0.00           O
ATOM   4160  N   TYR A 268      71.786 101.812 138.051  1.00  0.00           N
ATOM   4162  CA  TYR A 268      71.656 102.771 136.961  1.00  0.00           C
ATOM   4164  CB  TYR A 268      70.496 103.773 137.271  1.00  0.00           C
ATOM   4167  CG  TYR A 268      70.666 104.412 138.621  1.00  0.00           C
ATOM   4168  CD1 TYR A 268      70.176 103.792 139.791  1.00  0.00           C
ATOM   4170  CE1 TYR A 268      70.436 104.361 141.051  1.00  0.00           C
ATOM   4172  CZ  TYR A 268      71.126 105.562 141.141  1.00  0.00           C
ATOM   4173  OH  TYR A 268      71.416 106.092 142.411  1.00  0.00           O
ATOM   4175  CD2 TYR A 268      71.346 105.641 138.741  1.00  0.00           C
ATOM   4177  CE2 TYR A 268      71.566 106.222 139.991  1.00  0.00           C
ATOM   4179  C   TYR A 268      72.976 103.492 136.761  1.00  0.00           C
ATOM   4180  O   TYR A 268      73.076 104.512 136.081  1.00  0.00           O
ATOM   4181  N   VAL A 269      74.006 102.932 137.421  1.00  0.00           N
ATOM   4183  CA  VAL A 269      75.346 103.452 137.651  1.00  0.00           C
ATOM   4185  CB  VAL A 269      76.156 102.463 138.491  1.00  0.00           C
ATOM   4187  CG1 VAL A 269      75.556 102.402 139.901  1.00  0.00           C
ATOM   4191  CG2 VAL A 269      76.156 101.073 137.831  1.00  0.00           C
ATOM   4195  C   VAL A 269      76.116 103.881 136.421  1.00  0.00           C
ATOM   4196  O   VAL A 269      75.896 103.401 135.301  1.00  0.00           O
ATOM   4197  N   THR A 270      77.036 104.832 136.571  1.00  0.00           N
ATOM   4199  CA  THR A 270      77.656 105.492 135.431  1.00  0.00           C
ATOM   4201  CB  THR A 270      77.786 107.021 135.541  1.00  0.00           C
ATOM   4203  OG1 THR A 270      78.696 107.421 136.541  1.00  0.00           O
ATOM   4205  CG2 THR A 270      76.436 107.642 135.901  1.00  0.00           C
ATOM   4209  C   THR A 270      78.986 104.851 135.141  1.00  0.00           C
ATOM   4210  O   THR A 270      79.596 104.182 135.971  1.00  0.00           O
ATOM   4211  N   ALA A 271      79.486 105.033 133.911  1.00  0.00           N
ATOM   4213  CA  ALA A 271      80.826 104.651 133.571  1.00  0.00           C
ATOM   4215  CB  ALA A 271      80.816 103.321 132.791  1.00  0.00           C
ATOM   4219  C   ALA A 271      81.446 105.762 132.751  1.00  0.00           C
ATOM   4220  O   ALA A 271      80.766 106.611 132.191  1.00  0.00           O
ATOM   4221  N   LEU A 272      82.786 105.751 132.651  1.00  0.00           N
ATOM   4223  CA  LEU A 272      83.596 106.721 131.931  1.00  0.00           C
ATOM   4225  CB  LEU A 272      84.496 107.463 132.951  1.00  0.00           C
ATOM   4228  CG  LEU A 272      85.346 108.671 132.491  1.00  0.00           C
ATOM   4230  CD1 LEU A 272      84.616 109.592 131.511  1.00  0.00           C
ATOM   4234  CD2 LEU A 272      85.766 109.482 133.721  1.00  0.00           C
ATOM   4238  C   LEU A 272      84.366 105.982 130.841  1.00  0.00           C
ATOM   4239  O   LEU A 272      84.016 104.872 130.471  1.00  0.00           O
ATOM   4240  N   VAL A 273      85.406 106.562 130.231  1.00  0.00           N
ATOM   4242  CA  VAL A 273      86.046 105.961 129.081  1.00  0.00           C
ATOM   4244  CB  VAL A 273      85.536 106.553 127.761  1.00  0.00           C
ATOM   4246  CG1 VAL A 273      85.997 108.001 127.561  1.00  0.00           C
ATOM   4250  CG2 VAL A 273      85.956 105.662 126.581  1.00  0.00           C
ATOM   4254  C   VAL A 273      87.526 106.152 129.291  1.00  0.00           C
ATOM   4255  O   VAL A 273      87.946 107.041 130.041  1.00  0.00           O
ATOM   4256  N   ASP A 274      88.346 105.282 128.681  1.00  0.00           N
ATOM   4258  CA  ASP A 274      89.776 105.292 128.831  1.00  0.00           C
ATOM   4260  CB  ASP A 274      90.357 103.892 128.541  1.00  0.00           C
ATOM   4263  CG  ASP A 274      90.036 103.321 127.171  1.00  0.00           C
ATOM   4264  OD1 ASP A 274      89.107 103.832 126.501  1.00  0.00           O
ATOM   4265  OD2 ASP A 274      90.676 102.301 126.811  1.00  0.00           O
ATOM   4266  C   ASP A 274      90.466 106.341 127.981  1.00  0.00           C
ATOM   4267  O   ASP A 274      89.886 107.001 127.111  1.00  0.00           O
ATOM   4268  N   GLU A 275      91.766 106.553 128.261  1.00  0.00           N
ATOM   4270  CA  GLU A 275      92.556 107.512 127.541  1.00  0.00           C
ATOM   4272  CB  GLU A 275      93.206 108.573 128.481  1.00  0.00           C
ATOM   4275  CG  GLU A 275      94.566 108.242 129.151  1.00  0.00           C
ATOM   4278  CD  GLU A 275      94.516 107.181 130.231  1.00  0.00           C
ATOM   4279  OE1 GLU A 275      93.686 107.311 131.161  1.00  0.00           O
ATOM   4280  OE2 GLU A 275      95.396 106.292 130.221  1.00  0.00           O
ATOM   4281  C   GLU A 275      93.536 106.872 126.581  1.00  0.00           C
ATOM   4282  O   GLU A 275      94.486 106.171 126.921  1.00  0.00           O
ATOM   4283  N   GLY A 276      93.316 107.171 125.291  1.00  0.00           N
ATOM   4285  CA  GLY A 276      94.257 106.931 124.221  1.00  0.00           C
ATOM   4288  C   GLY A 276      94.096 108.032 123.231  1.00  0.00           C
ATOM   4289  O   GLY A 276      94.486 107.901 122.071  1.00  0.00           O
ATOM   4290  N   SER A 277      93.486 109.151 123.661  1.00  0.00           N
ATOM   4292  CA  SER A 277      93.176 110.262 122.791  1.00  0.00           C
ATOM   4294  CB  SER A 277      91.786 110.852 123.051  1.00  0.00           C
ATOM   4297  OG  SER A 277      90.836 109.823 122.811  1.00  0.00           O
ATOM   4299  C   SER A 277      94.226 111.322 122.881  1.00  0.00           C
ATOM   4300  O   SER A 277      94.456 111.971 123.901  1.00  0.00           O
ATOM   4301  N   ARG A 278      94.946 111.471 121.751  1.00  0.00           N
ATOM   4303  CA  ARG A 278      96.296 111.962 121.711  1.00  0.00           C
ATOM   4305  CB  ARG A 278      96.976 111.182 120.551  1.00  0.00           C
ATOM   4308  CG  ARG A 278      98.346 111.672 120.031  1.00  0.00           C
ATOM   4311  CD  ARG A 278      99.446 111.682 121.101  1.00  0.00           C
ATOM   4314  NE  ARG A 278     100.526 112.622 120.651  1.00  0.00           N
ATOM   4316  CZ  ARG A 278     101.416 112.402 119.701  1.00  0.00           C
ATOM   4317  NH1 ARG A 278     101.376 111.302 118.991  1.00  0.00           N
ATOM   4320  NH2 ARG A 278     102.336 113.302 119.441  1.00  0.00           N
ATOM   4323  C   ARG A 278      96.426 113.442 121.441  1.00  0.00           C
ATOM   4324  O   ARG A 278      97.506 114.012 121.531  1.00  0.00           O
ATOM   4325  N   GLN A 279      95.306 114.102 121.091  1.00  0.00           N
ATOM   4327  CA  GLN A 279      95.286 115.511 120.721  1.00  0.00           C
ATOM   4329  CB  GLN A 279      93.866 115.992 120.321  1.00  0.00           C
ATOM   4332  CG  GLN A 279      93.376 115.422 118.971  1.00  0.00           C
ATOM   4335  CD  GLN A 279      94.247 115.952 117.851  1.00  0.00           C
ATOM   4336  OE1 GLN A 279      94.186 117.132 117.521  1.00  0.00           O
ATOM   4337  NE2 GLN A 279      95.106 115.103 117.251  1.00  0.00           N
ATOM   4340  C   GLN A 279      95.916 116.432 121.751  1.00  0.00           C
ATOM   4341  O   GLN A 279      96.036 116.092 122.921  1.00  0.00           O
ATOM   4342  N   ASN A 280      96.327 117.642 121.341  1.00  0.00           N
ATOM   4344  CA  ASN A 280      96.726 118.652 122.291  1.00  0.00           C
ATOM   4346  CB  ASN A 280      98.246 118.792 122.491  1.00  0.00           C
ATOM   4349  CG  ASN A 280      99.026 118.741 121.191  1.00  0.00           C
ATOM   4350  OD1 ASN A 280      98.606 119.053 120.081  1.00  0.00           O
ATOM   4351  ND2 ASN A 280     100.286 118.251 121.311  1.00  0.00           N
ATOM   4354  C   ASN A 280      96.016 119.941 121.991  1.00  0.00           C
ATOM   4355  O   ASN A 280      96.096 120.541 120.931  1.00  0.00           O
ATOM   4356  N   VAL A 281      95.236 120.371 122.981  1.00  0.00           N
ATOM   4358  CA  VAL A 281      94.546 121.632 122.991  1.00  0.00           C
ATOM   4360  CB  VAL A 281      93.046 121.542 122.711  1.00  0.00           C
ATOM   4362  CG1 VAL A 281      92.826 121.191 121.231  1.00  0.00           C
ATOM   4366  CG2 VAL A 281      92.356 120.492 123.581  1.00  0.00           C
ATOM   4370  C   VAL A 281      94.876 122.111 124.371  1.00  0.00           C
ATOM   4371  O   VAL A 281      95.026 121.311 125.281  1.00  0.00           O
ATOM   4372  N   LEU A 282      95.096 123.421 124.551  1.00  0.00           N
ATOM   4374  CA  LEU A 282      95.556 123.942 125.821  1.00  0.00           C
ATOM   4376  CB  LEU A 282      95.946 125.443 125.721  1.00  0.00           C
ATOM   4379  CG  LEU A 282      96.566 126.041 127.001  1.00  0.00           C
ATOM   4381  CD1 LEU A 282      97.806 125.292 127.501  1.00  0.00           C
ATOM   4385  CD2 LEU A 282      96.936 127.512 126.821  1.00  0.00           C
ATOM   4389  C   LEU A 282      94.526 123.762 126.931  1.00  0.00           C
ATOM   4390  O   LEU A 282      93.356 124.082 126.751  1.00  0.00           O
ATOM   4391  N   LEU A 283      94.946 123.291 128.111  1.00  0.00           N
ATOM   4393  CA  LEU A 283      94.236 123.492 129.341  1.00  0.00           C
ATOM   4395  CB  LEU A 283      94.356 122.232 130.221  1.00  0.00           C
ATOM   4398  CG  LEU A 283      93.546 121.031 129.691  1.00  0.00           C
ATOM   4400  CD1 LEU A 283      94.026 119.732 130.361  1.00  0.00           C
ATOM   4404  CD2 LEU A 283      92.046 121.262 129.921  1.00  0.00           C
ATOM   4408  C   LEU A 283      94.766 124.732 130.061  1.00  0.00           C
ATOM   4409  O   LEU A 283      95.846 124.711 130.661  1.00  0.00           O
ATOM   4410  N   VAL A 284      94.036 125.852 130.001  1.00  0.00           N
ATOM   4412  CA  VAL A 284      94.446 127.122 130.591  1.00  0.00           C
ATOM   4414  CB  VAL A 284      94.306 128.322 129.651  1.00  0.00           C
ATOM   4416  CG1 VAL A 284      92.846 128.531 129.201  1.00  0.00           C
ATOM   4420  CG2 VAL A 284      94.866 129.611 130.301  1.00  0.00           C
ATOM   4424  C   VAL A 284      93.646 127.301 131.881  1.00  0.00           C
ATOM   4425  O   VAL A 284      92.436 127.071 131.871  1.00  0.00           O
ATOM   4426  N   PRO A 285      94.226 127.622 133.031  1.00  0.00           N
ATOM   4427  CD  PRO A 285      95.666 127.642 133.241  1.00  0.00           C
ATOM   4430  CA  PRO A 285      93.486 127.913 134.251  1.00  0.00           C
ATOM   4432  CB  PRO A 285      94.536 128.461 135.211  1.00  0.00           C
ATOM   4435  CG  PRO A 285      95.806 127.752 134.751  1.00  0.00           C
ATOM   4438  C   PRO A 285      92.286 128.841 134.161  1.00  0.00           C
ATOM   4439  O   PRO A 285      92.336 129.823 133.421  1.00  0.00           O
ATOM   4440  N   GLN A 286      91.226 128.561 134.941  1.00  0.00           N
ATOM   4442  CA  GLN A 286      90.016 129.382 134.991  1.00  0.00           C
ATOM   4444  CB  GLN A 286      88.956 128.773 135.931  1.00  0.00           C
ATOM   4447  CG  GLN A 286      88.416 127.421 135.441  1.00  0.00           C
ATOM   4450  CD  GLN A 286      87.216 126.943 136.261  1.00  0.00           C
ATOM   4451  OE1 GLN A 286      86.516 127.701 136.931  1.00  0.00           O
ATOM   4452  NE2 GLN A 286      86.916 125.632 136.171  1.00  0.00           N
ATOM   4455  C   GLN A 286      90.256 130.833 135.341  1.00  0.00           C
ATOM   4456  O   GLN A 286      89.636 131.732 134.781  1.00  0.00           O
ATOM   4457  N   GLU A 287      91.206 131.102 136.241  1.00  0.00           N
ATOM   4459  CA  GLU A 287      91.607 132.432 136.651  1.00  0.00           C
ATOM   4461  CB  GLU A 287      92.816 132.262 137.591  1.00  0.00           C
ATOM   4464  CG  GLU A 287      92.486 131.311 138.761  1.00  0.00           C
ATOM   4467  CD  GLU A 287      92.857 129.852 138.501  1.00  0.00           C
ATOM   4468  OE1 GLU A 287      94.066 129.521 138.531  1.00  0.00           O
ATOM   4469  OE2 GLU A 287      91.926 129.032 138.271  1.00  0.00           O
ATOM   4470  C   GLU A 287      92.056 133.361 135.541  1.00  0.00           C
ATOM   4471  O   GLU A 287      91.766 134.552 135.511  1.00  0.00           O
ATOM   4472  N   GLY A 288      92.826 132.822 134.571  1.00  0.00           N
ATOM   4474  CA  GLY A 288      93.427 133.632 133.521  1.00  0.00           C
ATOM   4477  C   GLY A 288      92.456 133.981 132.441  1.00  0.00           C
ATOM   4478  O   GLY A 288      92.656 134.962 131.721  1.00  0.00           O
ATOM   4479  N   VAL A 289      91.396 133.183 132.261  1.00  0.00           N
ATOM   4481  CA  VAL A 289      90.316 133.471 131.331  1.00  0.00           C
ATOM   4483  CB  VAL A 289      89.466 132.232 131.081  1.00  0.00           C
ATOM   4485  CG1 VAL A 289      88.316 132.523 130.101  1.00  0.00           C
ATOM   4489  CG2 VAL A 289      90.366 131.122 130.491  1.00  0.00           C
ATOM   4493  C   VAL A 289      89.486 134.671 131.801  1.00  0.00           C
ATOM   4494  O   VAL A 289      89.336 134.932 132.991  1.00  0.00           O
ATOM   4495  N   THR A 290      88.906 135.451 130.871  1.00  0.00           N
ATOM   4497  CA  THR A 290      87.906 136.442 131.221  1.00  0.00           C
ATOM   4499  CB  THR A 290      88.476 137.861 131.161  1.00  0.00           C
ATOM   4501  OG1 THR A 290      87.546 138.862 131.541  1.00  0.00           O
ATOM   4503  CG2 THR A 290      89.006 138.151 129.761  1.00  0.00           C
ATOM   4507  C   THR A 290      86.636 136.221 130.401  1.00  0.00           C
ATOM   4508  O   THR A 290      86.676 136.031 129.181  1.00  0.00           O
ATOM   4509  N   HIS A 291      85.476 136.111 131.081  1.00  0.00           N
ATOM   4511  CA  HIS A 291      84.216 135.583 130.571  1.00  0.00           C
ATOM   4513  CB  HIS A 291      83.827 134.333 131.401  1.00  0.00           C
ATOM   4516  ND1 HIS A 291      84.766 134.602 133.691  1.00  0.00           N
ATOM   4517  CG  HIS A 291      83.666 134.671 132.861  1.00  0.00           C
ATOM   4518  CE1 HIS A 291      84.336 135.031 134.861  1.00  0.00           C
ATOM   4520  NE2 HIS A 291      83.026 135.371 134.831  1.00  0.00           N
ATOM   4522  CD2 HIS A 291      82.586 135.122 133.551  1.00  0.00           C
ATOM   4524  C   HIS A 291      83.066 136.572 130.711  1.00  0.00           C
ATOM   4525  O   HIS A 291      81.906 136.221 130.871  1.00  0.00           O
ATOM   4526  N   ASN A 292      83.346 137.883 130.771  1.00  0.00           N
ATOM   4528  CA  ASN A 292      82.496 138.822 131.481  1.00  0.00           C
ATOM   4530  CB  ASN A 292      83.326 139.982 132.111  1.00  0.00           C
ATOM   4533  CG  ASN A 292      84.516 140.451 131.281  1.00  0.00           C
ATOM   4534  OD1 ASN A 292      85.026 139.832 130.341  1.00  0.00           O
ATOM   4535  ND2 ASN A 292      85.056 141.621 131.661  1.00  0.00           N
ATOM   4538  C   ASN A 292      81.316 139.361 130.681  1.00  0.00           C
ATOM   4539  O   ASN A 292      80.466 140.031 131.241  1.00  0.00           O
ATOM   4540  N   ALA A 293      81.166 139.001 129.401  1.00  0.00           N
ATOM   4542  CA  ALA A 293      79.956 139.221 128.641  1.00  0.00           C
ATOM   4544  CB  ALA A 293      80.136 140.341 127.591  1.00  0.00           C
ATOM   4548  C   ALA A 293      79.646 137.913 127.971  1.00  0.00           C
ATOM   4549  O   ALA A 293      80.516 137.092 127.721  1.00  0.00           O
ATOM   4550  N   GLN A 294      78.356 137.622 127.711  1.00  0.00           N
ATOM   4552  CA  GLN A 294      77.916 136.243 127.671  1.00  0.00           C
ATOM   4554  CB  GLN A 294      76.436 136.232 128.071  1.00  0.00           C
ATOM   4557  CG  GLN A 294      76.186 136.663 129.531  1.00  0.00           C
ATOM   4560  CD  GLN A 294      74.686 136.682 129.811  1.00  0.00           C
ATOM   4561  OE1 GLN A 294      74.126 137.671 130.291  1.00  0.00           O
ATOM   4562  NE2 GLN A 294      73.996 135.572 129.461  1.00  0.00           N
ATOM   4565  C   GLN A 294      78.016 135.511 126.331  1.00  0.00           C
ATOM   4566  O   GLN A 294      77.686 134.333 126.251  1.00  0.00           O
ATOM   4567  N   GLY A 295      78.466 136.162 125.251  1.00  0.00           N
ATOM   4569  CA  GLY A 295      78.656 135.501 123.951  1.00  0.00           C
ATOM   4572  C   GLY A 295      80.077 135.663 123.561  1.00  0.00           C
ATOM   4573  O   GLY A 295      80.386 135.921 122.401  1.00  0.00           O
ATOM   4574  N   LYS A 296      80.927 135.622 124.601  1.00  0.00           N
ATOM   4576  CA  LYS A 296      82.177 136.332 124.651  1.00  0.00           C
ATOM   4578  CB  LYS A 296      81.776 137.803 124.961  1.00  0.00           C
ATOM   4581  CG  LYS A 296      81.766 138.701 123.721  1.00  0.00           C
ATOM   4584  CD  LYS A 296      80.676 139.772 123.741  1.00  0.00           C
ATOM   4587  CE  LYS A 296      80.396 140.361 122.361  1.00  0.00           C
ATOM   4590  NZ  LYS A 296      81.546 141.132 121.881  1.00  0.00           N
ATOM   4594  C   LYS A 296      83.116 135.712 125.691  1.00  0.00           C
ATOM   4595  O   LYS A 296      82.676 135.273 126.751  1.00  0.00           O
ATOM   4596  N   ALA A 297      84.446 135.721 125.431  1.00  0.00           N
ATOM   4598  CA  ALA A 297      85.476 135.262 126.351  1.00  0.00           C
ATOM   4600  CB  ALA A 297      85.296 133.802 126.821  1.00  0.00           C
ATOM   4604  C   ALA A 297      86.876 135.383 125.711  1.00  0.00           C
ATOM   4605  O   ALA A 297      87.126 134.861 124.631  1.00  0.00           O
ATOM   4606  N   THR A 298      87.816 136.122 126.361  1.00  0.00           N
ATOM   4608  CA  THR A 298      89.186 136.332 125.881  1.00  0.00           C
ATOM   4610  CB  THR A 298      89.536 137.742 125.381  1.00  0.00           C
ATOM   4612  OG1 THR A 298      89.016 138.792 126.191  1.00  0.00           O
ATOM   4614  CG2 THR A 298      88.896 137.892 124.001  1.00  0.00           C
ATOM   4618  C   THR A 298      90.256 135.902 126.871  1.00  0.00           C
ATOM   4619  O   THR A 298      89.986 135.462 128.001  1.00  0.00           O
ATOM   4620  N   ALA A 299      91.526 136.001 126.431  1.00  0.00           N
ATOM   4622  CA  ALA A 299      92.696 135.861 127.261  1.00  0.00           C
ATOM   4624  CB  ALA A 299      93.276 134.443 127.151  1.00  0.00           C
ATOM   4628  C   ALA A 299      93.746 136.922 126.901  1.00  0.00           C
ATOM   4629  O   ALA A 299      94.006 137.232 125.741  1.00  0.00           O
ATOM   4630  N   LEU A 300      94.336 137.552 127.931  1.00  0.00           N
ATOM   4632  CA  LEU A 300      95.246 138.671 127.921  1.00  0.00           C
ATOM   4634  CB  LEU A 300      94.856 139.583 129.131  1.00  0.00           C
ATOM   4637  CG  LEU A 300      95.476 140.992 129.351  1.00  0.00           C
ATOM   4639  CD1 LEU A 300      96.986 140.971 129.481  1.00  0.00           C
ATOM   4643  CD2 LEU A 300      95.036 142.041 128.331  1.00  0.00           C
ATOM   4647  C   LEU A 300      96.646 138.092 128.031  1.00  0.00           C
ATOM   4648  O   LEU A 300      97.036 137.482 129.031  1.00  0.00           O
ATOM   4649  N   ILE A 301      97.436 138.202 126.951  1.00  0.00           N
ATOM   4651  CA  ILE A 301      98.636 137.421 126.741  1.00  0.00           C
ATOM   4653  CB  ILE A 301      98.656 136.792 125.341  1.00  0.00           C
ATOM   4655  CG2 ILE A 301      99.836 135.802 125.211  1.00  0.00           C
ATOM   4659  CG1 ILE A 301      97.326 136.102 124.961  1.00  0.00           C
ATOM   4662  CD  ILE A 301      96.956 134.861 125.791  1.00  0.00           C
ATOM   4666  C   ILE A 301      99.806 138.361 126.911  1.00  0.00           C
ATOM   4667  O   ILE A 301      99.706 139.562 126.651  1.00  0.00           O
ATOM   4668  N   LEU A 302     100.976 137.871 127.361  1.00  0.00           N
ATOM   4670  CA  LEU A 302     102.216 138.641 127.361  1.00  0.00           C
ATOM   4672  CB  LEU A 302     103.276 137.782 128.071  1.00  0.00           C
ATOM   4675  CG  LEU A 302     104.636 138.452 128.341  1.00  0.00           C
ATOM   4677  CD1 LEU A 302     104.576 139.361 129.571  1.00  0.00           C
ATOM   4681  CD2 LEU A 302     105.726 137.391 128.551  1.00  0.00           C
ATOM   4685  C   LEU A 302     102.706 139.032 125.961  1.00  0.00           C
ATOM   4686  O   LEU A 302     102.796 138.172 125.081  1.00  0.00           O
ATOM   4687  N   ASP A 303     103.036 140.311 125.691  1.00  0.00           N
ATOM   4689  CA  ASP A 303     103.656 140.762 124.441  1.00  0.00           C
ATOM   4691  CB  ASP A 303     103.096 142.111 123.861  1.00  0.00           C
ATOM   4694  CG  ASP A 303     103.616 142.482 122.471  1.00  0.00           C
ATOM   4695  OD1 ASP A 303     103.916 141.532 121.701  1.00  0.00           O
ATOM   4696  OD2 ASP A 303     103.766 143.701 122.191  1.00  0.00           O
ATOM   4697  C   ASP A 303     105.166 140.842 124.601  1.00  0.00           C
ATOM   4698  O   ASP A 303     105.736 140.791 125.691  1.00  0.00           O
ATOM   4699  N   LYS A 304     105.866 141.022 123.471  1.00  0.00           N
ATOM   4701  CA  LYS A 304     107.266 141.292 123.341  1.00  0.00           C
ATOM   4703  CB  LYS A 304     107.566 141.471 121.841  1.00  0.00           C
ATOM   4706  CG  LYS A 304     109.036 141.311 121.431  1.00  0.00           C
ATOM   4709  CD  LYS A 304     109.486 139.852 121.201  1.00  0.00           C
ATOM   4712  CE  LYS A 304     109.376 138.872 122.371  1.00  0.00           C
ATOM   4715  NZ  LYS A 304     110.316 139.221 123.441  1.00  0.00           N
ATOM   4719  C   LYS A 304     107.717 142.542 124.081  1.00  0.00           C
ATOM   4720  O   LYS A 304     108.726 142.512 124.771  1.00  0.00           O
ATOM   4721  N   ASP A 305     106.986 143.662 124.011  1.00  0.00           N
ATOM   4723  CA  ASP A 305     107.496 144.891 124.601  1.00  0.00           C
ATOM   4725  CB  ASP A 305     107.096 146.102 123.721  1.00  0.00           C
ATOM   4728  CG  ASP A 305     107.906 146.152 122.441  1.00  0.00           C
ATOM   4729  OD1 ASP A 305     108.806 145.303 122.191  1.00  0.00           O
ATOM   4730  OD2 ASP A 305     107.646 147.111 121.661  1.00  0.00           O
ATOM   4731  C   ASP A 305     107.006 145.091 126.021  1.00  0.00           C
ATOM   4732  O   ASP A 305     107.336 146.082 126.681  1.00  0.00           O
ATOM   4733  N   ASP A 306     106.186 144.152 126.531  1.00  0.00           N
ATOM   4735  CA  ASP A 306     105.536 144.201 127.831  1.00  0.00           C
ATOM   4737  CB  ASP A 306     106.496 144.251 129.031  1.00  0.00           C
ATOM   4740  CG  ASP A 306     107.386 143.031 129.041  1.00  0.00           C
ATOM   4741  OD1 ASP A 306     106.906 141.922 128.721  1.00  0.00           O
ATOM   4742  OD2 ASP A 306     108.536 143.193 129.521  1.00  0.00           O
ATOM   4743  C   ASP A 306     104.466 145.273 127.921  1.00  0.00           C
ATOM   4744  O   ASP A 306     103.806 145.471 128.941  1.00  0.00           O
ATOM   4745  N   VAL A 307     104.156 145.882 126.781  1.00  0.00           N
ATOM   4747  CA  VAL A 307     102.956 146.621 126.521  1.00  0.00           C
ATOM   4749  CB  VAL A 307     103.246 147.773 125.551  1.00  0.00           C
ATOM   4751  CG1 VAL A 307     102.026 148.692 125.401  1.00  0.00           C
ATOM   4755  CG2 VAL A 307     104.456 148.582 126.091  1.00  0.00           C
ATOM   4759  C   VAL A 307     101.986 145.572 125.981  1.00  0.00           C
ATOM   4760  O   VAL A 307     101.616 145.572 124.821  1.00  0.00           O
ATOM   4761  N   VAL A 308     101.676 144.583 126.851  1.00  0.00           N
ATOM   4763  CA  VAL A 308     101.176 143.251 126.531  1.00  0.00           C
ATOM   4765  CB  VAL A 308     101.226 142.262 127.701  1.00  0.00           C
ATOM   4767  CG1 VAL A 308     102.566 142.292 128.431  1.00  0.00           C
ATOM   4771  CG2 VAL A 308     100.106 142.493 128.701  1.00  0.00           C
ATOM   4775  C   VAL A 308      99.876 143.232 125.731  1.00  0.00           C
ATOM   4776  O   VAL A 308      99.236 144.261 125.541  1.00  0.00           O
ATOM   4777  N   GLN A 309      99.436 142.072 125.191  1.00  0.00           N
ATOM   4779  CA  GLN A 309      98.427 142.102 124.151  1.00  0.00           C
ATOM   4781  CB  GLN A 309      99.056 142.132 122.731  1.00  0.00           C
ATOM   4784  CG  GLN A 309      98.016 142.152 121.581  1.00  0.00           C
ATOM   4787  CD  GLN A 309      98.626 142.352 120.191  1.00  0.00           C
ATOM   4788  OE1 GLN A 309      99.826 142.552 120.001  1.00  0.00           O
ATOM   4789  NE2 GLN A 309      97.766 142.281 119.141  1.00  0.00           N
ATOM   4792  C   GLN A 309      97.376 141.012 124.301  1.00  0.00           C
ATOM   4793  O   GLN A 309      97.646 139.852 124.581  1.00  0.00           O
ATOM   4794  N   LEU A 310      96.086 141.372 124.161  1.00  0.00           N
ATOM   4796  CA  LEU A 310      94.996 140.443 124.241  1.00  0.00           C
ATOM   4798  CB  LEU A 310      93.786 141.192 124.861  1.00  0.00           C
ATOM   4801  CG  LEU A 310      92.476 140.432 125.171  1.00  0.00           C
ATOM   4803  CD1 LEU A 310      91.757 141.132 126.331  1.00  0.00           C
ATOM   4807  CD2 LEU A 310      91.526 140.383 123.971  1.00  0.00           C
ATOM   4811  C   LEU A 310      94.747 139.802 122.881  1.00  0.00           C
ATOM   4812  O   LEU A 310      94.986 140.383 121.821  1.00  0.00           O
ATOM   4813  N   ARG A 311      94.276 138.552 122.881  1.00  0.00           N
ATOM   4815  CA  ARG A 311      93.996 137.822 121.661  1.00  0.00           C
ATOM   4817  CB  ARG A 311      95.077 136.761 121.301  1.00  0.00           C
ATOM   4820  CG  ARG A 311      95.046 135.471 122.141  1.00  0.00           C
ATOM   4823  CD  ARG A 311      95.836 134.312 121.511  1.00  0.00           C
ATOM   4826  NE  ARG A 311      97.286 134.671 121.551  1.00  0.00           N
ATOM   4828  CZ  ARG A 311      98.256 133.872 121.961  1.00  0.00           C
ATOM   4829  NH1 ARG A 311      98.036 132.803 122.681  1.00  0.00           N
ATOM   4832  NH2 ARG A 311      99.466 134.201 121.601  1.00  0.00           N
ATOM   4835  C   ARG A 311      92.646 137.162 121.861  1.00  0.00           C
ATOM   4836  O   ARG A 311      92.106 137.162 122.961  1.00  0.00           O
ATOM   4837  N   GLU A 312      92.056 136.591 120.791  1.00  0.00           N
ATOM   4839  CA  GLU A 312      90.706 136.073 120.841  1.00  0.00           C
ATOM   4841  CB  GLU A 312      89.826 136.822 119.831  1.00  0.00           C
ATOM   4844  CG  GLU A 312      89.956 138.352 120.091  1.00  0.00           C
ATOM   4847  CD  GLU A 312      88.906 139.251 119.471  1.00  0.00           C
ATOM   4848  OE1 GLU A 312      88.106 138.773 118.631  1.00  0.00           O
ATOM   4849  OE2 GLU A 312      88.967 140.482 119.721  1.00  0.00           O
ATOM   4850  C   GLU A 312      90.816 134.592 120.581  1.00  0.00           C
ATOM   4851  O   GLU A 312      91.686 134.163 119.831  1.00  0.00           O
ATOM   4852  N   ILE A 313      90.046 133.773 121.331  1.00  0.00           N
ATOM   4854  CA  ILE A 313      90.316 132.352 121.521  1.00  0.00           C
ATOM   4856  CB  ILE A 313      91.226 132.072 122.761  1.00  0.00           C
ATOM   4858  CG2 ILE A 313      92.216 133.242 122.991  1.00  0.00           C
ATOM   4862  CG1 ILE A 313      90.566 131.682 124.111  1.00  0.00           C
ATOM   4865  CD  ILE A 313      89.916 132.832 124.881  1.00  0.00           C
ATOM   4869  C   ILE A 313      88.976 131.621 121.601  1.00  0.00           C
ATOM   4870  O   ILE A 313      88.096 132.041 122.341  1.00  0.00           O
ATOM   4871  N   GLU A 314      88.776 130.471 120.911  1.00  0.00           N
ATOM   4873  CA  GLU A 314      87.696 129.562 121.271  1.00  0.00           C
ATOM   4875  CB  GLU A 314      87.356 128.482 120.211  1.00  0.00           C
ATOM   4878  CG  GLU A 314      86.806 129.021 118.871  1.00  0.00           C
ATOM   4881  CD  GLU A 314      86.396 127.932 117.891  1.00  0.00           C
ATOM   4882  OE1 GLU A 314      87.016 126.833 117.851  1.00  0.00           O
ATOM   4883  OE2 GLU A 314      85.386 128.151 117.161  1.00  0.00           O
ATOM   4884  C   GLU A 314      88.066 128.811 122.531  1.00  0.00           C
ATOM   4885  O   GLU A 314      88.866 127.871 122.491  1.00  0.00           O
ATOM   4886  N   ALA A 315      87.486 129.182 123.681  1.00  0.00           N
ATOM   4888  CA  ALA A 315      87.636 128.391 124.881  1.00  0.00           C
ATOM   4890  CB  ALA A 315      87.916 129.303 126.071  1.00  0.00           C
ATOM   4894  C   ALA A 315      86.376 127.572 125.071  1.00  0.00           C
ATOM   4895  O   ALA A 315      85.256 128.083 125.101  1.00  0.00           O
ATOM   4896  N   SER A 316      86.536 126.222 125.121  1.00  0.00           N
ATOM   4898  CA  SER A 316      85.446 125.282 125.061  1.00  0.00           C
ATOM   4900  CB  SER A 316      85.686 124.111 124.061  1.00  0.00           C
ATOM   4903  OG  SER A 316      86.886 123.372 124.311  1.00  0.00           O
ATOM   4905  C   SER A 316      85.006 124.823 126.451  1.00  0.00           C
ATOM   4906  O   SER A 316      84.396 125.583 127.201  1.00  0.00           O
ATOM   4907  N   LYS A 317      85.256 123.561 126.851  1.00  0.00           N
ATOM   4909  CA  LYS A 317      84.726 123.011 128.101  1.00  0.00           C
ATOM   4911  CB  LYS A 317      83.866 121.732 127.881  1.00  0.00           C
ATOM   4914  CG  LYS A 317      83.456 120.942 129.151  1.00  0.00           C
ATOM   4917  CD  LYS A 317      82.446 119.801 128.891  1.00  0.00           C
ATOM   4920  CE  LYS A 317      81.996 119.102 130.181  1.00  0.00           C
ATOM   4923  NZ  LYS A 317      81.116 117.943 129.881  1.00  0.00           N
ATOM   4927  C   LYS A 317      85.806 122.792 129.141  1.00  0.00           C
ATOM   4928  O   LYS A 317      86.906 122.351 128.851  1.00  0.00           O
ATOM   4929  N   ALA A 318      85.526 123.132 130.411  1.00  0.00           N
ATOM   4931  CA  ALA A 318      86.496 122.932 131.471  1.00  0.00           C
ATOM   4933  CB  ALA A 318      86.196 123.802 132.701  1.00  0.00           C
ATOM   4937  C   ALA A 318      86.656 121.502 131.951  1.00  0.00           C
ATOM   4938  O   ALA A 318      85.676 120.762 132.131  1.00  0.00           O
ATOM   4939  N   ILE A 319      87.906 121.122 132.261  1.00  0.00           N
ATOM   4941  CA  ILE A 319      88.256 119.912 132.971  1.00  0.00           C
ATOM   4943  CB  ILE A 319      89.146 119.002 132.131  1.00  0.00           C
ATOM   4945  CG2 ILE A 319      89.786 117.871 132.971  1.00  0.00           C
ATOM   4949  CG1 ILE A 319      88.256 118.361 131.051  1.00  0.00           C
ATOM   4952  CD  ILE A 319      88.266 119.072 129.691  1.00  0.00           C
ATOM   4956  C   ILE A 319      88.967 120.303 134.231  1.00  0.00           C
ATOM   4957  O   ILE A 319      90.136 120.693 134.211  1.00  0.00           O
ATOM   4958  N   GLY A 320      88.286 120.182 135.391  1.00  0.00           N
ATOM   4960  CA  GLY A 320      88.836 120.611 136.661  1.00  0.00           C
ATOM   4963  C   GLY A 320      88.967 122.111 136.731  1.00  0.00           C
ATOM   4964  O   GLY A 320      88.007 122.841 136.481  1.00  0.00           O
ATOM   4965  N   ASP A 321      90.166 122.603 137.041  1.00  0.00           N
ATOM   4967  CA  ASP A 321      90.396 124.021 137.251  1.00  0.00           C
ATOM   4969  CB  ASP A 321      91.396 124.261 138.411  1.00  0.00           C
ATOM   4972  CG  ASP A 321      91.036 123.601 139.741  1.00  0.00           C
ATOM   4973  OD1 ASP A 321      90.176 122.692 139.781  1.00  0.00           O
ATOM   4974  OD2 ASP A 321      91.786 123.913 140.711  1.00  0.00           O
ATOM   4975  C   ASP A 321      90.956 124.651 135.971  1.00  0.00           C
ATOM   4976  O   ASP A 321      91.607 125.702 135.991  1.00  0.00           O
ATOM   4977  N   GLN A 322      90.756 124.021 134.801  1.00  0.00           N
ATOM   4979  CA  GLN A 322      91.276 124.521 133.541  1.00  0.00           C
ATOM   4981  CB  GLN A 322      92.566 123.762 133.131  1.00  0.00           C
ATOM   4984  CG  GLN A 322      93.656 123.832 134.211  1.00  0.00           C
ATOM   4987  CD  GLN A 322      94.946 123.111 133.821  1.00  0.00           C
ATOM   4988  OE1 GLN A 322      94.976 121.891 133.641  1.00  0.00           O
ATOM   4989  NE2 GLN A 322      96.066 123.853 133.761  1.00  0.00           N
ATOM   4992  C   GLN A 322      90.236 124.401 132.451  1.00  0.00           C
ATOM   4993  O   GLN A 322      89.656 123.342 132.231  1.00  0.00           O
ATOM   4994  N   TRP A 323      89.986 125.511 131.721  1.00  0.00           N
ATOM   4996  CA  TRP A 323      89.296 125.492 130.451  1.00  0.00           C
ATOM   4998  CB  TRP A 323      88.906 126.912 130.021  1.00  0.00           C
ATOM   5001  CG  TRP A 323      87.916 127.523 130.961  1.00  0.00           C
ATOM   5002  CD1 TRP A 323      88.126 128.522 131.871  1.00  0.00           C
ATOM   5004  NE1 TRP A 323      86.936 128.822 132.481  1.00  0.00           N
ATOM   5006  CE2 TRP A 323      85.946 128.031 131.981  1.00  0.00           C
ATOM   5007  CD2 TRP A 323      86.526 127.192 131.001  1.00  0.00           C
ATOM   5008  CE3 TRP A 323      85.706 126.332 130.251  1.00  0.00           C
ATOM   5010  CZ3 TRP A 323      84.336 126.332 130.501  1.00  0.00           C
ATOM   5012  CZ2 TRP A 323      84.586 128.011 132.241  1.00  0.00           C
ATOM   5014  CH2 TRP A 323      83.796 127.161 131.471  1.00  0.00           C
ATOM   5016  C   TRP A 323      90.136 124.872 129.361  1.00  0.00           C
ATOM   5017  O   TRP A 323      91.306 125.221 129.191  1.00  0.00           O
ATOM   5018  N   VAL A 324      89.556 123.951 128.571  1.00  0.00           N
ATOM   5020  CA  VAL A 324      90.077 123.671 127.241  1.00  0.00           C
ATOM   5022  CB  VAL A 324      89.356 122.512 126.581  1.00  0.00           C
ATOM   5024  CG1 VAL A 324      89.906 122.242 125.171  1.00  0.00           C
ATOM   5028  CG2 VAL A 324      89.566 121.262 127.451  1.00  0.00           C
ATOM   5032  C   VAL A 324      90.006 124.893 126.341  1.00  0.00           C
ATOM   5033  O   VAL A 324      88.976 125.553 126.261  1.00  0.00           O
ATOM   5034  N   VAL A 325      91.086 125.192 125.611  1.00  0.00           N
ATOM   5036  CA  VAL A 325      91.106 126.152 124.521  1.00  0.00           C
ATOM   5038  CB  VAL A 325      92.036 127.323 124.821  1.00  0.00           C
ATOM   5040  CG1 VAL A 325      92.126 128.262 123.601  1.00  0.00           C
ATOM   5044  CG2 VAL A 325      91.496 128.092 126.031  1.00  0.00           C
ATOM   5048  C   VAL A 325      91.566 125.443 123.271  1.00  0.00           C
ATOM   5049  O   VAL A 325      92.686 124.932 123.191  1.00  0.00           O
ATOM   5050  N   THR A 326      90.706 125.371 122.241  1.00  0.00           N
ATOM   5052  CA  THR A 326      90.997 124.641 121.011  1.00  0.00           C
ATOM   5054  CB  THR A 326      89.716 124.102 120.371  1.00  0.00           C
ATOM   5056  OG1 THR A 326      88.706 125.103 120.371  1.00  0.00           O
ATOM   5058  CG2 THR A 326      89.166 122.971 121.241  1.00  0.00           C
ATOM   5062  C   THR A 326      91.706 125.511 120.001  1.00  0.00           C
ATOM   5063  O   THR A 326      92.356 125.033 119.071  1.00  0.00           O
ATOM   5064  N   SER A 327      91.626 126.852 120.151  1.00  0.00           N
ATOM   5066  CA  SER A 327      92.126 127.752 119.131  1.00  0.00           C
ATOM   5068  CB  SER A 327      91.116 127.971 117.971  1.00  0.00           C
ATOM   5071  OG  SER A 327      89.996 128.783 118.321  1.00  0.00           O
ATOM   5073  C   SER A 327      92.476 129.082 119.741  1.00  0.00           C
ATOM   5074  O   SER A 327      92.026 129.413 120.821  1.00  0.00           O
ATOM   5075  N   GLY A 328      93.336 129.882 119.071  1.00  0.00           N
ATOM   5077  CA  GLY A 328      93.806 131.152 119.631  1.00  0.00           C
ATOM   5080  C   GLY A 328      95.056 130.963 120.451  1.00  0.00           C
ATOM   5081  O   GLY A 328      96.126 131.432 120.071  1.00  0.00           O
ATOM   5082  N   LEU A 329      94.956 130.273 121.601  1.00  0.00           N
ATOM   5084  CA  LEU A 329      96.116 129.811 122.371  1.00  0.00           C
ATOM   5086  CB  LEU A 329      95.766 129.202 123.761  1.00  0.00           C
ATOM   5089  CG  LEU A 329      95.416 130.192 124.901  1.00  0.00           C
ATOM   5091  CD1 LEU A 329      96.646 130.791 125.581  1.00  0.00           C
ATOM   5095  CD2 LEU A 329      94.506 131.341 124.491  1.00  0.00           C
ATOM   5099  C   LEU A 329      96.966 128.811 121.601  1.00  0.00           C
ATOM   5100  O   LEU A 329      96.436 127.982 120.861  1.00  0.00           O
ATOM   5101  N   GLN A 330      98.296 128.862 121.751  1.00  0.00           N
ATOM   5103  CA  GLN A 330      99.196 128.102 120.921  1.00  0.00           C
ATOM   5105  CB  GLN A 330      99.956 128.981 119.891  1.00  0.00           C
ATOM   5108  CG  GLN A 330      99.056 129.842 118.971  1.00  0.00           C
ATOM   5111  CD  GLN A 330      98.086 128.971 118.161  1.00  0.00           C
ATOM   5112  OE1 GLN A 330      98.466 127.871 117.751  1.00  0.00           O
ATOM   5113  NE2 GLN A 330      96.856 129.452 117.891  1.00  0.00           N
ATOM   5116  C   GLN A 330     100.166 127.402 121.841  1.00  0.00           C
ATOM   5117  O   GLN A 330     100.166 127.561 123.051  1.00  0.00           O
ATOM   5118  N   ALA A 331     100.997 126.521 121.291  1.00  0.00           N
ATOM   5120  CA  ALA A 331     101.976 125.833 122.091  1.00  0.00           C
ATOM   5122  CB  ALA A 331     102.546 124.671 121.291  1.00  0.00           C
ATOM   5126  C   ALA A 331     103.106 126.712 122.611  1.00  0.00           C
ATOM   5127  O   ALA A 331     103.806 127.421 121.871  1.00  0.00           O
ATOM   5128  N   GLY A 332     103.336 126.642 123.941  1.00  0.00           N
ATOM   5130  CA  GLY A 332     104.466 127.262 124.611  1.00  0.00           C
ATOM   5133  C   GLY A 332     104.356 128.732 124.841  1.00  0.00           C
ATOM   5134  O   GLY A 332     105.396 129.382 125.001  1.00  0.00           O
ATOM   5135  N   ASP A 333     103.126 129.281 124.841  1.00  0.00           N
ATOM   5137  CA  ASP A 333     102.876 130.683 125.081  1.00  0.00           C
ATOM   5139  CB  ASP A 333     101.676 131.182 124.221  1.00  0.00           C
ATOM   5142  CG  ASP A 333     100.346 130.451 124.361  1.00  0.00           C
ATOM   5143  OD1 ASP A 333     100.066 129.791 125.381  1.00  0.00           O
ATOM   5144  OD2 ASP A 333      99.536 130.693 123.421  1.00  0.00           O
ATOM   5145  C   ASP A 333     102.826 131.012 126.571  1.00  0.00           C
ATOM   5146  O   ASP A 333     102.916 130.142 127.431  1.00  0.00           O
ATOM   5147  N   ARG A 334     102.776 132.311 126.921  1.00  0.00           N
ATOM   5149  CA  ARG A 334     102.836 132.731 128.301  1.00  0.00           C
ATOM   5151  CB  ARG A 334     104.146 133.471 128.681  1.00  0.00           C
ATOM   5154  CG  ARG A 334     105.426 132.671 128.401  1.00  0.00           C
ATOM   5157  CD  ARG A 334     106.706 133.463 128.741  1.00  0.00           C
ATOM   5160  NE  ARG A 334     107.086 133.322 130.181  1.00  0.00           N
ATOM   5162  CZ  ARG A 334     108.326 133.482 130.621  1.00  0.00           C
ATOM   5163  NH1 ARG A 334     109.356 133.752 129.841  1.00  0.00           N
ATOM   5166  NH2 ARG A 334     108.626 133.333 131.891  1.00  0.00           N
ATOM   5169  C   ARG A 334     101.626 133.602 128.561  1.00  0.00           C
ATOM   5170  O   ARG A 334     101.446 134.662 127.971  1.00  0.00           O
ATOM   5171  N   VAL A 335     100.766 133.141 129.481  1.00  0.00           N
ATOM   5173  CA  VAL A 335      99.506 133.781 129.821  1.00  0.00           C
ATOM   5175  CB  VAL A 335      98.336 132.792 129.881  1.00  0.00           C
ATOM   5177  CG1 VAL A 335      97.016 133.463 130.331  1.00  0.00           C
ATOM   5181  CG2 VAL A 335      98.146 132.181 128.471  1.00  0.00           C
ATOM   5185  C   VAL A 335      99.666 134.452 131.171  1.00  0.00           C
ATOM   5186  O   VAL A 335     100.326 133.921 132.061  1.00  0.00           O
ATOM   5187  N   ILE A 336      99.086 135.651 131.341  1.00  0.00           N
ATOM   5189  CA  ILE A 336      99.186 136.462 132.541  1.00  0.00           C
ATOM   5191  CB  ILE A 336      98.976 137.913 132.101  1.00  0.00           C
ATOM   5193  CG2 ILE A 336      98.766 138.902 133.271  1.00  0.00           C
ATOM   5197  CG1 ILE A 336     100.186 138.342 131.231  1.00  0.00           C
ATOM   5200  CD  ILE A 336      99.936 139.611 130.421  1.00  0.00           C
ATOM   5204  C   ILE A 336      98.146 135.943 133.531  1.00  0.00           C
ATOM   5205  O   ILE A 336      96.956 135.971 133.241  1.00  0.00           O
ATOM   5206  N   VAL A 337      98.576 135.352 134.671  1.00  0.00           N
ATOM   5208  CA  VAL A 337      97.686 134.512 135.471  1.00  0.00           C
ATOM   5210  CB  VAL A 337      98.216 133.072 135.581  1.00  0.00           C
ATOM   5212  CG1 VAL A 337      97.486 132.262 136.691  1.00  0.00           C
ATOM   5216  CG2 VAL A 337      98.046 132.382 134.211  1.00  0.00           C
ATOM   5220  C   VAL A 337      97.466 135.072 136.861  1.00  0.00           C
ATOM   5221  O   VAL A 337      96.336 135.212 137.341  1.00  0.00           O
ATOM   5222  N   SER A 338      98.556 135.392 137.591  1.00  0.00           N
ATOM   5224  CA  SER A 338      98.427 135.902 138.941  1.00  0.00           C
ATOM   5226  CB  SER A 338      99.666 135.592 139.831  1.00  0.00           C
ATOM   5229  OG  SER A 338     100.906 136.141 139.361  1.00  0.00           O
ATOM   5231  C   SER A 338      98.026 137.372 138.941  1.00  0.00           C
ATOM   5232  O   SER A 338      97.906 137.982 137.891  1.00  0.00           O
ATOM   5233  N   GLY A 339      97.726 137.971 140.111  1.00  0.00           N
ATOM   5235  CA  GLY A 339      97.676 139.422 140.341  1.00  0.00           C
ATOM   5238  C   GLY A 339      96.966 140.341 139.361  1.00  0.00           C
ATOM   5239  O   GLY A 339      97.396 141.481 139.171  1.00  0.00           O
ATOM   5240  N   LEU A 340      95.856 139.872 138.751  1.00  0.00           N
ATOM   5242  CA  LEU A 340      95.166 140.531 137.671  1.00  0.00           C
ATOM   5244  CB  LEU A 340      94.176 139.562 136.991  1.00  0.00           C
ATOM   5247  CG  LEU A 340      94.836 138.463 136.121  1.00  0.00           C
ATOM   5249  CD1 LEU A 340      93.936 137.232 135.961  1.00  0.00           C
ATOM   5253  CD2 LEU A 340      95.226 138.971 134.731  1.00  0.00           C
ATOM   5257  C   LEU A 340      94.486 141.852 138.061  1.00  0.00           C
ATOM   5258  O   LEU A 340      93.896 142.542 137.241  1.00  0.00           O
ATOM   5259  N   GLN A 341      94.606 142.262 139.331  1.00  0.00           N
ATOM   5261  CA  GLN A 341      94.286 143.561 139.861  1.00  0.00           C
ATOM   5263  CB  GLN A 341      94.366 143.512 141.411  1.00  0.00           C
ATOM   5266  CG  GLN A 341      93.456 142.421 142.061  1.00  0.00           C
ATOM   5269  CD  GLN A 341      94.056 141.001 142.041  1.00  0.00           C
ATOM   5270  OE1 GLN A 341      95.246 140.812 141.801  1.00  0.00           O
ATOM   5271  NE2 GLN A 341      93.196 139.982 142.281  1.00  0.00           N
ATOM   5274  C   GLN A 341      95.086 144.742 139.311  1.00  0.00           C
ATOM   5275  O   GLN A 341      94.516 145.791 138.981  1.00  0.00           O
ATOM   5276  N   ARG A 342      96.436 144.652 139.181  1.00  0.00           N
ATOM   5278  CA  ARG A 342      97.256 145.822 138.861  1.00  0.00           C
ATOM   5280  CB  ARG A 342      98.726 145.693 139.371  1.00  0.00           C
ATOM   5283  CG  ARG A 342      99.636 146.901 139.031  1.00  0.00           C
ATOM   5286  CD  ARG A 342     101.046 146.891 139.631  1.00  0.00           C
ATOM   5289  NE  ARG A 342     101.706 148.183 139.201  1.00  0.00           N
ATOM   5291  CZ  ARG A 342     102.926 148.542 139.561  1.00  0.00           C
ATOM   5292  NH1 ARG A 342     103.686 147.852 140.371  1.00  0.00           N
ATOM   5295  NH2 ARG A 342     103.466 149.641 139.091  1.00  0.00           N
ATOM   5298  C   ARG A 342      97.226 146.162 137.381  1.00  0.00           C
ATOM   5299  O   ARG A 342      97.577 147.262 136.961  1.00  0.00           O
ATOM   5300  N   ILE A 343      96.806 145.171 136.591  1.00  0.00           N
ATOM   5302  CA  ILE A 343      96.916 145.082 135.151  1.00  0.00           C
ATOM   5304  CB  ILE A 343      96.446 143.671 134.781  1.00  0.00           C
ATOM   5306  CG2 ILE A 343      96.556 143.333 133.281  1.00  0.00           C
ATOM   5310  CG1 ILE A 343      97.196 142.603 135.631  1.00  0.00           C
ATOM   5313  CD  ILE A 343      98.726 142.652 135.611  1.00  0.00           C
ATOM   5317  C   ILE A 343      96.236 146.281 134.471  1.00  0.00           C
ATOM   5318  O   ILE A 343      95.026 146.421 134.361  1.00  0.00           O
ATOM   5319  N   ARG A 344      97.086 147.251 134.061  1.00  0.00           N
ATOM   5321  CA  ARG A 344      96.747 148.501 133.441  1.00  0.00           C
ATOM   5323  CB  ARG A 344      96.576 149.641 134.461  1.00  0.00           C
ATOM   5326  CG  ARG A 344      95.316 149.562 135.341  1.00  0.00           C
ATOM   5329  CD  ARG A 344      93.986 149.562 134.561  1.00  0.00           C
ATOM   5332  NE  ARG A 344      92.956 149.852 135.601  1.00  0.00           N
ATOM   5334  CZ  ARG A 344      91.686 150.182 135.451  1.00  0.00           C
ATOM   5335  NH1 ARG A 344      91.036 150.122 134.311  1.00  0.00           N
ATOM   5338  NH2 ARG A 344      91.026 150.471 136.551  1.00  0.00           N
ATOM   5341  C   ARG A 344      97.857 148.872 132.461  1.00  0.00           C
ATOM   5342  O   ARG A 344      99.006 148.522 132.701  1.00  0.00           O
ATOM   5343  N   PRO A 345      97.596 149.522 131.361  1.00  0.00           N
ATOM   5344  CD  PRO A 345      96.436 150.402 131.231  1.00  0.00           C
ATOM   5347  CA  PRO A 345      98.486 149.592 130.191  1.00  0.00           C
ATOM   5349  CB  PRO A 345      97.696 150.443 129.181  1.00  0.00           C
ATOM   5352  CG  PRO A 345      96.286 150.501 129.741  1.00  0.00           C
ATOM   5355  C   PRO A 345      99.886 150.182 130.351  1.00  0.00           C
ATOM   5356  O   PRO A 345     100.056 151.141 131.101  1.00  0.00           O
ATOM   5357  N   GLY A 346     100.876 149.662 129.581  1.00  0.00           N
ATOM   5359  CA  GLY A 346     102.106 150.392 129.271  1.00  0.00           C
ATOM   5362  C   GLY A 346     103.076 150.511 130.411  1.00  0.00           C
ATOM   5363  O   GLY A 346     103.956 151.372 130.441  1.00  0.00           O
ATOM   5364  N   ILE A 347     102.936 149.592 131.351  1.00  0.00           N
ATOM   5366  CA  ILE A 347     103.866 149.322 132.421  1.00  0.00           C
ATOM   5368  CB  ILE A 347     103.126 149.032 133.731  1.00  0.00           C
ATOM   5370  CG2 ILE A 347     104.107 149.172 134.921  1.00  0.00           C
ATOM   5374  CG1 ILE A 347     101.916 150.002 133.911  1.00  0.00           C
ATOM   5377  CD  ILE A 347     101.006 149.671 135.091  1.00  0.00           C
ATOM   5381  C   ILE A 347     104.726 148.193 131.851  1.00  0.00           C
ATOM   5382  O   ILE A 347     104.656 147.932 130.651  1.00  0.00           O
ATOM   5383  N   LYS A 348     105.576 147.512 132.621  1.00  0.00           N
ATOM   5385  CA  LYS A 348     106.467 146.512 132.061  1.00  0.00           C
ATOM   5387  CB  LYS A 348     107.926 146.992 131.881  1.00  0.00           C
ATOM   5390  CG  LYS A 348     108.646 147.572 133.111  1.00  0.00           C
ATOM   5393  CD  LYS A 348     108.216 148.981 133.551  1.00  0.00           C
ATOM   5396  CE  LYS A 348     108.156 149.951 132.381  1.00  0.00           C
ATOM   5399  NZ  LYS A 348     108.106 151.322 132.881  1.00  0.00           N
ATOM   5403  C   LYS A 348     106.467 145.341 132.991  1.00  0.00           C
ATOM   5404  O   LYS A 348     106.346 145.522 134.201  1.00  0.00           O
ATOM   5405  N   ALA A 349     106.616 144.133 132.441  1.00  0.00           N
ATOM   5407  CA  ALA A 349     106.226 142.902 133.081  1.00  0.00           C
ATOM   5409  CB  ALA A 349     105.226 142.162 132.161  1.00  0.00           C
ATOM   5413  C   ALA A 349     107.436 142.022 133.351  1.00  0.00           C
ATOM   5414  O   ALA A 349     108.406 142.022 132.591  1.00  0.00           O
ATOM   5415  N   ARG A 350     107.446 141.262 134.461  1.00  0.00           N
ATOM   5417  CA  ARG A 350     108.356 140.152 134.621  1.00  0.00           C
ATOM   5419  CB  ARG A 350     109.556 140.501 135.541  1.00  0.00           C
ATOM   5422  CG  ARG A 350     110.616 141.372 134.861  1.00  0.00           C
ATOM   5425  CD  ARG A 350     111.306 142.292 135.841  1.00  0.00           C
ATOM   5428  NE  ARG A 350     112.306 143.011 135.011  1.00  0.00           N
ATOM   5430  CZ  ARG A 350     112.796 144.212 135.271  1.00  0.00           C
ATOM   5431  NH1 ARG A 350     112.336 145.002 136.221  1.00  0.00           N
ATOM   5434  NH2 ARG A 350     113.876 144.552 134.591  1.00  0.00           N
ATOM   5437  C   ARG A 350     107.656 138.971 135.221  1.00  0.00           C
ATOM   5438  O   ARG A 350     107.116 139.042 136.321  1.00  0.00           O
ATOM   5439  N   ALA A 351     107.676 137.822 134.531  1.00  0.00           N
ATOM   5441  CA  ALA A 351     107.206 136.582 135.091  1.00  0.00           C
ATOM   5443  CB  ALA A 351     107.256 135.451 134.061  1.00  0.00           C
ATOM   5447  C   ALA A 351     107.966 136.111 136.321  1.00  0.00           C
ATOM   5448  O   ALA A 351     109.166 135.833 136.291  1.00  0.00           O
ATOM   5449  N   ILE A 352     107.256 135.952 137.431  1.00  0.00           N
ATOM   5451  CA  ILE A 352     107.717 135.182 138.561  1.00  0.00           C
ATOM   5453  CB  ILE A 352     108.166 136.122 139.681  1.00  0.00           C
ATOM   5455  CG2 ILE A 352     107.016 136.621 140.571  1.00  0.00           C
ATOM   5459  CG1 ILE A 352     109.356 135.562 140.491  1.00  0.00           C
ATOM   5462  CD  ILE A 352     109.096 134.292 141.301  1.00  0.00           C
ATOM   5466  C   ILE A 352     106.556 134.281 138.931  1.00  0.00           C
ATOM   5467  O   ILE A 352     105.396 134.693 138.961  1.00  0.00           O
ATOM   5468  N   SER A 353     106.816 132.992 139.141  1.00  0.00           N
ATOM   5470  CA  SER A 353     105.796 132.001 139.351  1.00  0.00           C
ATOM   5472  CB  SER A 353     104.986 131.701 138.061  1.00  0.00           C
ATOM   5475  OG  SER A 353     105.796 131.341 136.931  1.00  0.00           O
ATOM   5477  C   SER A 353     106.486 130.732 139.901  1.00  0.00           C
ATOM   5478  OT1 SER A 353     107.736 130.632 139.811  1.00  0.00           O
ATOM   5479  OT2 SER A 353     105.756 129.852 140.421  1.00  0.00           O
ATOM   5480  NH3 POPEB 354     153.916  15.521 103.631  1.00  0.00           N
ATOM   5484  C12 POPEB 354     154.976  16.541 103.271  1.00  0.00           C
ATOM   5487  C11 POPEB 354     154.366  17.921 102.901  1.00  0.00           C
ATOM   5490  P   POPEB 354     155.176  20.361 102.351  1.00  0.00           P
ATOM   5491  O13 POPEB 354     153.806  20.672 102.821  1.00  0.00           O
ATOM   5492  O14 POPEB 354     156.276  21.192 102.901  1.00  0.00           O
ATOM   5493  O11 POPEB 354     155.166  20.532 100.781  1.00  0.00           O
ATOM   5494  O12 POPEB 354     155.436  18.811 102.601  1.00  0.00           O
ATOM   5495  C1  POPEB 354     154.976  19.492  99.821  1.00  0.00           C
ATOM   5498  C2  POPEB 354     153.516  19.441  99.271  1.00  0.00           C
ATOM   5500  O21 POPEB 354     153.576  19.121  97.871  1.00  0.00           O
ATOM   5501  C21 POPEB 354     152.436  18.681  97.351  1.00  0.00           C
ATOM   5502  O22 POPEB 354     151.576  18.072  97.971  1.00  0.00           O
ATOM   5503  C22 POPEB 354     152.306  19.252  95.931  1.00  0.00           C
ATOM   5506  C3  POPEB 354     152.786  20.811  99.471  1.00  0.00           C
ATOM   5509  O31 POPEB 354     151.596  20.921  98.661  1.00  0.00           O
ATOM   5510  C31 POPEB 354     150.436  20.701  99.281  1.00  0.00           C
ATOM   5511  O32 POPEB 354     150.286  20.561 100.481  1.00  0.00           O
ATOM   5512  C32 POPEB 354     149.326  20.651  98.231  1.00  0.00           C
ATOM   5515  C23 POPEB 354     151.366  18.461  94.991  1.00  0.00           C
ATOM   5518  C24 POPEB 354     150.886  19.301  93.791  1.00  0.00           C
ATOM   5521  C25 POPEB 354     149.546  20.022  94.031  1.00  0.00           C
ATOM   5524  C26 POPEB 354     148.327  19.091  93.921  1.00  0.00           C
ATOM   5527  C27 POPEB 354     147.007  19.861  94.051  1.00  0.00           C
ATOM   5530  C28 POPEB 354     145.716  19.011  93.951  1.00  0.00           C
ATOM   5533  C29 POPEB 354     145.548  18.361  92.611  1.00  0.00           C
ATOM   5535 0C21 POPEB 354     144.466  18.412  91.811  1.00  0.00           C
ATOM   5537 1C21 POPEB 354     143.176  19.141  92.041  1.00  0.00           C
ATOM   5540 2C21 POPEB 354     142.796  19.961  90.801  1.00  0.00           C
ATOM   5543 3C21 POPEB 354     141.327  20.391  90.791  1.00  0.00           C
ATOM   5546 4C21 POPEB 354     140.936  21.071  89.461  1.00  0.00           C
ATOM   5549 5C21 POPEB 354     141.046  22.602  89.521  1.00  0.00           C
ATOM   5552 6C21 POPEB 354     139.736  23.251  89.991  1.00  0.00           C
ATOM   5555 7C21 POPEB 354     139.717  24.781  89.841  1.00  0.00           C
ATOM   5558 8C21 POPEB 354     138.366  25.392  90.221  1.00  0.00           C
ATOM   5562  C33 POPEB 354     148.386  21.871  98.281  1.00  0.00           C
ATOM   5565  C34 POPEB 354     147.426  21.822  97.081  1.00  0.00           C
ATOM   5568  C35 POPEB 354     146.276  22.811  97.151  1.00  0.00           C
ATOM   5571  C36 POPEB 354     146.566  24.212  96.571  1.00  0.00           C
ATOM   5574  C37 POPEB 354     145.396  25.151  96.881  1.00  0.00           C
ATOM   5577  C38 POPEB 354     145.426  26.561  96.251  1.00  0.00           C
ATOM   5580  C39 POPEB 354     146.658  27.391  96.601  1.00  0.00           C
ATOM   5583 0C31 POPEB 354     147.766  27.242  95.551  1.00  0.00           C
ATOM   5586 1C31 POPEB 354     148.976  28.151  95.791  1.00  0.00           C
ATOM   5589 2C31 POPEB 354     150.116  27.921  94.791  1.00  0.00           C
ATOM   5592 3C31 POPEB 354     150.036  28.721  93.481  1.00  0.00           C
ATOM   5595 4C31 POPEB 354     148.996  28.231  92.461  1.00  0.00           C
ATOM   5598 5C31 POPEB 354     149.158  28.901  91.091  1.00  0.00           C
ATOM   5601 6C31 POPEB 354     148.066  28.492  90.091  1.00  0.00           C
ATOM   5605  NH3 POPEC 355      22.386 138.762 102.321  1.00  0.00           N
ATOM   5609  C12 POPEC 355      23.506 138.202 101.481  1.00  0.00           C
ATOM   5612  C11 POPEC 355      23.976 136.812 101.921  1.00  0.00           C
ATOM   5615  P   POPEC 355      26.546 136.192 101.871  1.00  0.00           P
ATOM   5616  O13 POPEC 355      26.526 136.781 103.231  1.00  0.00           O
ATOM   5617  O14 POPEC 355      26.866 134.751 101.741  1.00  0.00           O
ATOM   5618  O11 POPEC 355      27.566 137.012 100.971  1.00  0.00           O
ATOM   5619  O12 POPEC 355      25.156 136.501 101.191  1.00  0.00           O
ATOM   5620  C1  POPEC 355      27.656 138.431 100.981  1.00  0.00           C
ATOM   5623  C2  POPEC 355      28.866 138.992 100.141  1.00  0.00           C
ATOM   5625  O21 POPEC 355      28.436 139.193  98.771  1.00  0.00           O
ATOM   5626  C21 POPEC 355      29.246 139.882  97.961  1.00  0.00           C
ATOM   5627  O22 POPEC 355      30.286 140.402  98.281  1.00  0.00           O
ATOM   5628  C22 POPEC 355      28.546 140.042  96.601  1.00  0.00           C
ATOM   5631  C3  POPEC 355      30.206 138.172 100.311  1.00  0.00           C
ATOM   5634  O31 POPEC 355      30.696 137.591  99.091  1.00  0.00           O
ATOM   5635  C31 POPEC 355      31.446 136.501  99.171  1.00  0.00           C
ATOM   5636  O32 POPEC 355      31.786 135.943 100.211  1.00  0.00           O
ATOM   5637  C32 POPEC 355      31.776 136.042  97.751  1.00  0.00           C
ATOM   5640  C23 POPEC 355      29.436 140.413  95.371  1.00  0.00           C
ATOM   5643  C24 POPEC 355      29.926 139.201  94.561  1.00  0.00           C
ATOM   5646  C25 POPEC 355      30.256 139.531  93.091  1.00  0.00           C
ATOM   5649  C26 POPEC 355      30.736 138.302  92.291  1.00  0.00           C
ATOM   5652  C27 POPEC 355      31.106 138.632  90.831  1.00  0.00           C
ATOM   5655  C28 POPEC 355      31.896 137.512  90.111  1.00  0.00           C
ATOM   5658  C29 POPEC 355      31.086 136.302  89.731  1.00  0.00           C
ATOM   5660 0C21 POPEC 355      31.256 135.542  88.631  1.00  0.00           C
ATOM   5662 1C21 POPEC 355      32.326 135.712  87.571  1.00  0.00           C
ATOM   5665 2C21 POPEC 355      32.586 134.422  86.771  1.00  0.00           C
ATOM   5668 3C21 POPEC 355      33.496 134.652  85.551  1.00  0.00           C
ATOM   5671 4C21 POPEC 355      33.566 133.431  84.621  1.00  0.00           C
ATOM   5674 5C21 POPEC 355      34.456 133.652  83.381  1.00  0.00           C
ATOM   5677 6C21 POPEC 355      34.196 132.591  82.291  1.00  0.00           C
ATOM   5680 7C21 POPEC 355      35.066 132.782  81.041  1.00  0.00           C
ATOM   5683 8C21 POPEC 355      34.706 131.803  79.911  1.00  0.00           C
ATOM   5687  C33 POPEC 355      32.866 134.951  97.621  1.00  0.00           C
ATOM   5690  C34 POPEC 355      33.356 134.823  96.171  1.00  0.00           C
ATOM   5693  C35 POPEC 355      34.406 135.891  95.821  1.00  0.00           C
ATOM   5696  C36 POPEC 355      34.246 136.442  94.411  1.00  0.00           C
ATOM   5699  C37 POPEC 355      35.186 137.622  94.141  1.00  0.00           C
ATOM   5702  C38 POPEC 355      34.836 138.372  92.851  1.00  0.00           C
ATOM   5705  C39 POPEC 355      35.976 138.431  91.821  1.00  0.00           C
ATOM   5708 0C31 POPEC 355      36.436 137.072  91.281  1.00  0.00           C
ATOM   5711 1C31 POPEC 355      35.396 136.353  90.421  1.00  0.00           C
ATOM   5714 2C31 POPEC 355      35.956 135.182  89.581  1.00  0.00           C
ATOM   5717 3C31 POPEC 355      37.006 135.632  88.561  1.00  0.00           C
ATOM   5720 4C31 POPEC 355      37.346 134.552  87.531  1.00  0.00           C
ATOM   5723 5C31 POPEC 355      38.376 135.031  86.491  1.00  0.00           C
ATOM   5726 6C31 POPEC 355      38.666 133.971  85.431  1.00  0.00           C
ATOM   5730  NH3 POPED 356     124.356  99.963  57.901  1.00  0.00           N
ATOM   5734  C12 POPED 356     122.946 100.152  58.361  1.00  0.00           C
ATOM   5737  C11 POPED 356     122.106  98.923  57.981  1.00  0.00           C
ATOM   5740  P   POPED 356     123.306  96.602  57.491  1.00  0.00           P
ATOM   5741  O13 POPED 356     122.276  95.602  57.131  1.00  0.00           O
ATOM   5742  O14 POPED 356     124.016  97.332  56.411  1.00  0.00           O
ATOM   5743  O11 POPED 356     124.356  95.901  58.441  1.00  0.00           O
ATOM   5744  O12 POPED 356     122.706  97.712  58.441  1.00  0.00           O
ATOM   5745  C1  POPED 356     124.107  95.771  59.851  1.00  0.00           C
ATOM   5748  C2  POPED 356     125.346  95.122  60.511  1.00  0.00           C
ATOM   5750  O21 POPED 356     125.116  94.583  61.841  1.00  0.00           O
ATOM   5751  C21 POPED 356     124.996  95.462  62.841  1.00  0.00           C
ATOM   5752  O22 POPED 356     124.896  96.672  62.681  1.00  0.00           O
ATOM   5753  C22 POPED 356     125.056  94.781  64.221  1.00  0.00           C
ATOM   5756  C3  POPED 356     126.616  96.003  60.371  1.00  0.00           C
ATOM   5759  O31 POPED 356     127.636  95.392  61.161  1.00  0.00           O
ATOM   5760  C31 POPED 356     128.726  96.111  61.261  1.00  0.00           C
ATOM   5761  O32 POPED 356     129.076  97.001  60.491  1.00  0.00           O
ATOM   5762  C32 POPED 356     129.326  95.812  62.611  1.00  0.00           C
ATOM   5765  C23 POPED 356     124.526  95.721  65.341  1.00  0.00           C
ATOM   5768  C24 POPED 356     124.766  95.271  66.801  1.00  0.00           C
ATOM   5771  C25 POPED 356     123.996  96.162  67.811  1.00  0.00           C
ATOM   5774  C26 POPED 356     124.576  96.191  69.241  1.00  0.00           C
ATOM   5777  C27 POPED 356     123.736  97.111  70.161  1.00  0.00           C
ATOM   5780  C28 POPED 356     124.346  97.361  71.561  1.00  0.00           C
ATOM   5783  C29 POPED 356     123.476  98.302  72.361  1.00  0.00           C
ATOM   5785 0C21 POPED 356     123.656  99.632  72.441  1.00  0.00           C
ATOM   5787 1C21 POPED 356     122.756 100.622  73.151  1.00  0.00           C
ATOM   5790 2C21 POPED 356     121.506 100.052  73.861  1.00  0.00           C
ATOM   5793 3C21 POPED 356     120.596 101.162  74.411  1.00  0.00           C
ATOM   5796 4C21 POPED 356     119.266 101.302  73.641  1.00  0.00           C
ATOM   5799 5C21 POPED 356     118.586 102.673  73.841  1.00  0.00           C
ATOM   5802 6C21 POPED 356     119.216 103.783  73.001  1.00  0.00           C
ATOM   5805 7C21 POPED 356     118.476 105.122  73.111  1.00  0.00           C
ATOM   5808 8C21 POPED 356     118.976 106.162  72.111  1.00  0.00           C
ATOM   5812  C33 POPED 356     128.816  96.882  63.601  1.00  0.00           C
ATOM   5815  C34 POPED 356     128.876  96.432  65.061  1.00  0.00           C
ATOM   5818  C35 POPED 356     130.217  95.791  65.421  1.00  0.00           C
ATOM   5821  C36 POPED 356     130.357  95.611  66.931  1.00  0.00           C
ATOM   5824  C37 POPED 356     131.426  94.583  67.281  1.00  0.00           C
ATOM   5827  C38 POPED 356     131.686  94.482  68.781  1.00  0.00           C
ATOM   5830  C39 POPED 356     132.566  93.291  69.141  1.00  0.00           C
ATOM   5833 0C31 POPED 356     132.956  93.242  70.621  1.00  0.00           C
ATOM   5836 1C31 POPED 356     133.617  91.912  70.971  1.00  0.00           C
ATOM   5839 2C31 POPED 356     134.016  91.782  72.441  1.00  0.00           C
ATOM   5842 3C31 POPED 356     135.376  92.432  72.741  1.00  0.00           C
ATOM   5845 4C31 POPED 356     135.878  92.102  74.151  1.00  0.00           C
ATOM   5848 5C31 POPED 356     137.256  92.682  74.421  1.00  0.00           C
ATOM   5851 6C31 POPED 356     137.796  92.332  75.811  1.00  0.00           C
ATOM   5855  NH3 POPEE 357     138.316  84.251  61.361  1.00  0.00           N
ATOM   5859  C12 POPEE 357     139.306  84.702  60.321  1.00  0.00           C
ATOM   5862  C11 POPEE 357     140.676  85.033  60.901  1.00  0.00           C
ATOM   5865  P   POPEE 357     141.757  86.462  58.931  1.00  0.00           P
ATOM   5866  O13 POPEE 357     143.106  87.062  59.061  1.00  0.00           O
ATOM   5867  O14 POPEE 357     141.327  86.182  57.551  1.00  0.00           O
ATOM   5868  O11 POPEE 357     140.676  87.441  59.551  1.00  0.00           O
ATOM   5869  O12 POPEE 357     141.626  85.182  59.851  1.00  0.00           O
ATOM   5870  C1  POPEE 357     140.916  88.841  59.671  1.00  0.00           C
ATOM   5873  C2  POPEE 357     141.046  89.282  61.151  1.00  0.00           C
ATOM   5875  O21 POPEE 357     141.757  88.302  61.941  1.00  0.00           O
ATOM   5876  C21 POPEE 357     143.056  88.541  62.011  1.00  0.00           C
ATOM   5877  O22 POPEE 357     143.646  89.412  61.411  1.00  0.00           O
ATOM   5878  C22 POPEE 357     143.716  87.622  63.051  1.00  0.00           C
ATOM   5881  C3  POPEE 357     139.656  89.521  61.811  1.00  0.00           C
ATOM   5884  O31 POPEE 357     139.816  89.512  63.241  1.00  0.00           O
ATOM   5885  C31 POPEE 357     138.896  88.872  63.901  1.00  0.00           C
ATOM   5886  O32 POPEE 357     137.736  88.741  63.561  1.00  0.00           O
ATOM   5887  C32 POPEE 357     139.556  88.151  65.071  1.00  0.00           C
ATOM   5890  C23 POPEE 357     143.156  86.182  63.061  1.00  0.00           C
ATOM   5893  C24 POPEE 357     144.036  85.262  63.911  1.00  0.00           C
ATOM   5896  C25 POPEE 357     143.506  83.832  63.921  1.00  0.00           C
ATOM   5899  C26 POPEE 357     144.556  82.822  64.391  1.00  0.00           C
ATOM   5902  C27 POPEE 357     144.016  81.391  64.291  1.00  0.00           C
ATOM   5905  C28 POPEE 357     144.247  80.553  65.551  1.00  0.00           C
ATOM   5908  C29 POPEE 357     143.586  81.181  66.751  1.00  0.00           C
ATOM   5910 0C21 POPEE 357     143.816  80.812  68.021  1.00  0.00           C
ATOM   5912 1C21 POPEE 357     144.706  79.671  68.411  1.00  0.00           C
ATOM   5915 2C21 POPEE 357     146.176  80.071  68.591  1.00  0.00           C
ATOM   5918 3C21 POPEE 357     146.416  80.971  69.811  1.00  0.00           C
ATOM   5921 4C21 POPEE 357     147.886  81.402  69.951  1.00  0.00           C
ATOM   5924 5C21 POPEE 357     148.896  80.242  69.921  1.00  0.00           C
ATOM   5927 6C21 POPEE 357     148.776  79.272  71.111  1.00  0.00           C
ATOM   5930 7C21 POPEE 357     148.947  77.802  70.711  1.00  0.00           C
ATOM   5933 8C21 POPEE 357     148.896  76.851  71.911  1.00  0.00           C
ATOM   5937  C33 POPEE 357     138.757  86.912  65.511  1.00  0.00           C
ATOM   5940  C34 POPEE 357     139.656  85.812  66.071  1.00  0.00           C
ATOM   5943  C35 POPEE 357     140.436  86.232  67.311  1.00  0.00           C
ATOM   5946  C36 POPEE 357     141.416  85.131  67.741  1.00  0.00           C
ATOM   5949  C37 POPEE 357     142.056  85.443  69.091  1.00  0.00           C
ATOM   5952  C38 POPEE 357     143.126  84.412  69.461  1.00  0.00           C
ATOM   5955  C39 POPEE 357     143.546  84.482  70.941  1.00  0.00           C
ATOM   5958 0C31 POPEE 357     142.577  83.741  71.851  1.00  0.00           C
ATOM   5961 1C31 POPEE 357     142.876  83.822  73.361  1.00  0.00           C
ATOM   5964 2C31 POPEE 357     144.316  83.442  73.751  1.00  0.00           C
ATOM   5967 3C31 POPEE 357     145.236  84.661  73.921  1.00  0.00           C
ATOM   5970 4C31 POPEE 357     146.586  84.333  74.571  1.00  0.00           C
ATOM   5973 5C31 POPEE 357     147.326  85.592  75.021  1.00  0.00           C
ATOM   5976 6C31 POPEE 357     148.646  85.303  75.741  1.00  0.00           C
ATOM   5980  NH3 POPEF 358      71.486  48.521  67.461  1.00  0.00           N
ATOM   5984  C12 POPEF 358      70.016  48.782  67.281  1.00  0.00           C
ATOM   5987  C11 POPEF 358      69.466  49.641  68.431  1.00  0.00           C
ATOM   5990  P   POPEF 358      69.596  52.262  68.221  1.00  0.00           P
ATOM   5991  O13 POPEF 358      70.726  53.191  67.951  1.00  0.00           O
ATOM   5992  O14 POPEF 358      68.666  52.103  67.091  1.00  0.00           O
ATOM   5993  O11 POPEF 358      68.836  52.692  69.561  1.00  0.00           O
ATOM   5994  O12 POPEF 358      70.226  50.853  68.561  1.00  0.00           O
ATOM   5995  C1  POPEF 358      69.566  53.552  70.471  1.00  0.00           C
ATOM   5998  C2  POPEF 358      68.896  53.792  71.851  1.00  0.00           C
ATOM   6000  O21 POPEF 358      69.946  54.342  72.681  1.00  0.00           O
ATOM   6001  C21 POPEF 358      69.586  55.192  73.621  1.00  0.00           C
ATOM   6002  O22 POPEF 358      68.446  55.532  73.901  1.00  0.00           O
ATOM   6003  C22 POPEF 358      70.846  55.643  74.391  1.00  0.00           C
ATOM   6006  C3  POPEF 358      68.326  52.472  72.471  1.00  0.00           C
ATOM   6009  O31 POPEF 358      67.726  52.701  73.771  1.00  0.00           O
ATOM   6010  C31 POPEF 358      67.136  51.611  74.291  1.00  0.00           C
ATOM   6011  O32 POPEF 358      67.016  50.551  73.701  1.00  0.00           O
ATOM   6012  C32 POPEF 358      66.746  51.861  75.751  1.00  0.00           C
ATOM   6015  C23 POPEF 358      70.546  56.621  75.561  1.00  0.00           C
ATOM   6018  C24 POPEF 358      71.756  57.001  76.431  1.00  0.00           C
ATOM   6021  C25 POPEF 358      72.426  55.872  77.231  1.00  0.00           C
ATOM   6024  C26 POPEF 358      71.536  55.291  78.341  1.00  0.00           C
ATOM   6027  C27 POPEF 358      72.286  54.301  79.241  1.00  0.00           C
ATOM   6030  C28 POPEF 358      71.466  53.792  80.451  1.00  0.00           C
ATOM   6033  C29 POPEF 358      71.226  54.861  81.491  1.00  0.00           C
ATOM   6035 0C21 POPEF 358      71.296  54.692  82.821  1.00  0.00           C
ATOM   6037 1C21 POPEF 358      71.546  53.391  83.531  1.00  0.00           C
ATOM   6040 2C21 POPEF 358      70.976  53.401  84.961  1.00  0.00           C
ATOM   6043 3C21 POPEF 358      71.846  54.161  85.971  1.00  0.00           C
ATOM   6046 4C21 POPEF 358      71.206  54.291  87.361  1.00  0.00           C
ATOM   6049 5C21 POPEF 358      71.026  52.942  88.081  1.00  0.00           C
ATOM   6052 6C21 POPEF 358      70.206  53.032  89.371  1.00  0.00           C
ATOM   6055 7C21 POPEF 358      69.746  51.651  89.861  1.00  0.00           C
ATOM   6058 8C21 POPEF 358      68.776  51.731  91.041  1.00  0.00           C
ATOM   6062  C33 POPEF 358      65.836  53.083  76.021  1.00  0.00           C
ATOM   6065  C34 POPEF 358      65.486  53.283  77.511  1.00  0.00           C
ATOM   6068  C35 POPEF 358      66.666  53.622  78.441  1.00  0.00           C
ATOM   6071  C36 POPEF 358      66.346  53.471  79.931  1.00  0.00           C
ATOM   6074  C37 POPEF 358      67.636  53.431  80.781  1.00  0.00           C
ATOM   6077  C38 POPEF 358      67.386  53.181  82.271  1.00  0.00           C
ATOM   6080  C39 POPEF 358      66.926  54.431  83.031  1.00  0.00           C
ATOM   6083 0C31 POPEF 358      66.766  54.142  84.521  1.00  0.00           C
ATOM   6086 1C31 POPEF 358      66.646  55.421  85.351  1.00  0.00           C
ATOM   6089 2C31 POPEF 358      66.486  55.111  86.851  1.00  0.00           C
ATOM   6092 3C31 POPEF 358      66.526  56.372  87.721  1.00  0.00           C
ATOM   6095 4C31 POPEF 358      67.946  56.941  87.901  1.00  0.00           C
ATOM   6098 5C31 POPEF 358      67.906  58.242  88.701  1.00  0.00           C
ATOM   6101 6C31 POPEF 358      69.246  58.961  88.881  1.00  0.00           C
ATOM   6105  NH3 POPEG 359      75.246 108.732  58.461  1.00  0.00           N
ATOM   6109  C12 POPEG 359      75.316 110.023  57.691  1.00  0.00           C
ATOM   6112  C11 POPEG 359      74.166 110.152  56.691  1.00  0.00           C
ATOM   6115  P   POPEG 359      72.876 112.211  55.711  1.00  0.00           P
ATOM   6116  O13 POPEG 359      73.296 113.312  54.811  1.00  0.00           O
ATOM   6117  O14 POPEG 359      71.906 111.222  55.191  1.00  0.00           O
ATOM   6118  O11 POPEG 359      72.286 112.803  57.051  1.00  0.00           O
ATOM   6119  O12 POPEG 359      74.196 111.462  56.141  1.00  0.00           O
ATOM   6120  C1  POPEG 359      72.936 113.811  57.811  1.00  0.00           C
ATOM   6123  C2  POPEG 359      72.676 113.632  59.331  1.00  0.00           C
ATOM   6125  O21 POPEG 359      72.866 114.893  60.011  1.00  0.00           O
ATOM   6126  C21 POPEG 359      72.056 115.012  61.061  1.00  0.00           C
ATOM   6127  O22 POPEG 359      71.086 114.312  61.291  1.00  0.00           O
ATOM   6128  C22 POPEG 359      72.516 116.122  61.991  1.00  0.00           C
ATOM   6131  C3  POPEG 359      73.666 112.603  59.931  1.00  0.00           C
ATOM   6134  O31 POPEG 359      73.546 112.491  61.371  1.00  0.00           O
ATOM   6135  C31 POPEG 359      73.316 111.283  61.861  1.00  0.00           C
ATOM   6136  O32 POPEG 359      73.236 110.262  61.191  1.00  0.00           O
ATOM   6137  C32 POPEG 359      73.276 111.311  63.391  1.00  0.00           C
ATOM   6140  C23 POPEG 359      71.286 116.791  62.651  1.00  0.00           C
ATOM   6143  C24 POPEG 359      71.666 117.792  63.761  1.00  0.00           C
ATOM   6146  C25 POPEG 359      72.646 118.892  63.341  1.00  0.00           C
ATOM   6149  C26 POPEG 359      73.056 119.671  64.591  1.00  0.00           C
ATOM   6152  C27 POPEG 359      74.326 120.492  64.381  1.00  0.00           C
ATOM   6155  C28 POPEG 359      74.966 120.812  65.731  1.00  0.00           C
ATOM   6158  C29 POPEG 359      76.226 121.562  65.491  1.00  0.00           C
ATOM   6160 0C21 POPEG 359      77.276 121.621  66.311  1.00  0.00           C
ATOM   6162 1C21 POPEG 359      77.396 121.051  67.691  1.00  0.00           C
ATOM   6165 2C21 POPEG 359      77.756 122.202  68.631  1.00  0.00           C
ATOM   6168 3C21 POPEG 359      77.826 121.751  70.081  1.00  0.00           C
ATOM   6171 4C21 POPEG 359      78.306 122.913  70.961  1.00  0.00           C
ATOM   6174 5C21 POPEG 359      77.916 122.721  72.421  1.00  0.00           C
ATOM   6177 6C21 POPEG 359      78.136 124.002  73.221  1.00  0.00           C
ATOM   6180 7C21 POPEG 359      77.396 123.981  74.561  1.00  0.00           C
ATOM   6183 8C21 POPEG 359      77.646 125.243  75.381  1.00  0.00           C
ATOM   6187  C33 POPEG 359      74.576 111.812  64.071  1.00  0.00           C
ATOM   6190  C34 POPEG 359      74.566 111.621  65.591  1.00  0.00           C
ATOM   6193  C35 POPEG 359      75.126 110.262  66.041  1.00  0.00           C
ATOM   6196  C36 POPEG 359      75.046 110.023  67.561  1.00  0.00           C
ATOM   6199  C37 POPEG 359      75.886 108.822  68.011  1.00  0.00           C
ATOM   6202  C38 POPEG 359      75.146 107.771  68.871  1.00  0.00           C
ATOM   6205  C39 POPEG 359      75.136 108.032  70.381  1.00  0.00           C
ATOM   6208 0C31 POPEG 359      74.316 106.952  71.111  1.00  0.00           C
ATOM   6211 1C31 POPEG 359      74.676 106.772  72.601  1.00  0.00           C
ATOM   6214 2C31 POPEG 359      73.896 105.592  73.231  1.00  0.00           C
ATOM   6217 3C31 POPEG 359      74.266 105.271  74.691  1.00  0.00           C
ATOM   6220 4C31 POPEG 359      75.766 105.012  74.921  1.00  0.00           C
ATOM   6223 5C31 POPEG 359      76.076 104.251  76.221  1.00  0.00           C
ATOM   6226 6C31 POPEG 359      76.066 102.731  76.061  1.00  0.00           C
ATOM   6230  NH3 POPEH 360      22.606 100.292  60.381  1.00  0.00           N
ATOM   6234  C12 POPEH 360      22.206  99.121  59.521  1.00  0.00           C
ATOM   6237  C11 POPEH 360      21.766  99.592  58.131  1.00  0.00           C
ATOM   6240  P   POPEH 360      22.196  98.062  56.021  1.00  0.00           P
ATOM   6241  O13 POPEH 360      23.566  98.632  56.031  1.00  0.00           O
ATOM   6242  O14 POPEH 360      21.376  98.431  54.861  1.00  0.00           O
ATOM   6243  O11 POPEH 360      22.336  96.502  56.121  1.00  0.00           O
ATOM   6244  O12 POPEH 360      21.436  98.452  57.351  1.00  0.00           O
ATOM   6245  C1  POPEH 360      23.076  95.833  57.151  1.00  0.00           C
ATOM   6248  C2  POPEH 360      22.166  95.432  58.341  1.00  0.00           C
ATOM   6250  O21 POPEH 360      23.006  94.872  59.381  1.00  0.00           O
ATOM   6251  C21 POPEH 360      22.496  94.991  60.601  1.00  0.00           C
ATOM   6252  O22 POPEH 360      21.526  95.662  60.891  1.00  0.00           O
ATOM   6253  C22 POPEH 360      23.266  94.111  61.601  1.00  0.00           C
ATOM   6256  C3  POPEH 360      21.076  94.422  57.871  1.00  0.00           C
ATOM   6259  O31 POPEH 360      20.076  94.242  58.891  1.00  0.00           O
ATOM   6260  C31 POPEH 360      19.486  93.062  59.001  1.00  0.00           C
ATOM   6261  O32 POPEH 360      19.666  92.092  58.281  1.00  0.00           O
ATOM   6262  C32 POPEH 360      18.346  93.202  60.001  1.00  0.00           C
ATOM   6265  C23 POPEH 360      24.386  94.861  62.361  1.00  0.00           C
ATOM   6268  C24 POPEH 360      24.756  94.221  63.711  1.00  0.00           C
ATOM   6271  C25 POPEH 360      23.766  94.562  64.841  1.00  0.00           C
ATOM   6274  C26 POPEH 360      24.346  94.272  66.231  1.00  0.00           C
ATOM   6277  C27 POPEH 360      23.366  94.562  67.381  1.00  0.00           C
ATOM   6280  C28 POPEH 360      24.026  94.452  68.781  1.00  0.00           C
ATOM   6283  C29 POPEH 360      23.006  94.291  69.881  1.00  0.00           C
ATOM   6285 0C21 POPEH 360      22.746  95.122  70.911  1.00  0.00           C
ATOM   6287 1C21 POPEH 360      23.436  96.413  71.261  1.00  0.00           C
ATOM   6290 2C21 POPEH 360      23.596  96.562  72.791  1.00  0.00           C
ATOM   6293 3C21 POPEH 360      24.146  97.932  73.201  1.00  0.00           C
ATOM   6296 4C21 POPEH 360      24.336  98.102  74.721  1.00  0.00           C
ATOM   6299 5C21 POPEH 360      25.206  99.322  75.071  1.00  0.00           C
ATOM   6302 6C21 POPEH 360      25.516  99.462  76.571  1.00  0.00           C
ATOM   6305 7C21 POPEH 360      26.446 100.641  76.891  1.00  0.00           C
ATOM   6308 8C21 POPEH 360      26.896 100.662  78.351  1.00  0.00           C
ATOM   6312  C33 POPEH 360      18.586  92.542  61.371  1.00  0.00           C
ATOM   6315  C34 POPEH 360      19.496  93.401  62.261  1.00  0.00           C
ATOM   6318  C35 POPEH 360      19.656  92.871  63.681  1.00  0.00           C
ATOM   6321  C36 POPEH 360      18.416  93.102  64.561  1.00  0.00           C
ATOM   6324  C37 POPEH 360      18.586  92.441  65.941  1.00  0.00           C
ATOM   6327  C38 POPEH 360      17.316  92.512  66.801  1.00  0.00           C
ATOM   6330  C39 POPEH 360      17.606  92.041  68.231  1.00  0.00           C
ATOM   6333 0C31 POPEH 360      16.386  92.171  69.141  1.00  0.00           C
ATOM   6336 1C31 POPEH 360      16.666  91.751  70.591  1.00  0.00           C
ATOM   6339 2C31 POPEH 360      15.846  92.582  71.581  1.00  0.00           C
ATOM   6342 3C31 POPEH 360      15.986  92.122  73.041  1.00  0.00           C
ATOM   6345 4C31 POPEH 360      15.186  90.852  73.351  1.00  0.00           C
ATOM   6348 5C31 POPEH 360      15.276  90.432  74.821  1.00  0.00           C
ATOM   6351 6C31 POPEH 360      14.506  89.151  75.131  1.00  0.00           C
ATOM   6355  NH3 POPEI 361      67.816 154.091 105.101  1.00  0.00           N
ATOM   6359  C12 POPEI 361      68.286 152.663 105.111  1.00  0.00           C
ATOM   6362  C11 POPEI 361      67.116 151.663 105.141  1.00  0.00           C
ATOM   6365  P   POPEI 361      64.896 151.111 103.901  1.00  0.00           P
ATOM   6366  O13 POPEI 361      65.006 149.632 103.971  1.00  0.00           O
ATOM   6367  O14 POPEI 361      64.066 151.751 104.941  1.00  0.00           O
ATOM   6368  O11 POPEI 361      64.366 151.432 102.461  1.00  0.00           O
ATOM   6369  O12 POPEI 361      66.356 151.732 103.931  1.00  0.00           O
ATOM   6370  C1  POPEI 361      65.156 151.141 101.291  1.00  0.00           C
ATOM   6373  C2  POPEI 361      65.556 152.462 100.561  1.00  0.00           C
ATOM   6375  O21 POPEI 361      65.946 152.281  99.191  1.00  0.00           O
ATOM   6376  C21 POPEI 361      66.866 151.392  98.871  1.00  0.00           C
ATOM   6377  O22 POPEI 361      67.296 150.501  99.581  1.00  0.00           O
ATOM   6378  C22 POPEI 361      67.366 151.732  97.451  1.00  0.00           C
ATOM   6381  C3  POPEI 361      66.616 153.291 101.341  1.00  0.00           C
ATOM   6384  O31 POPEI 361      66.896 154.541 100.671  1.00  0.00           O
ATOM   6385  C31 POPEI 361      67.946 154.552  99.891  1.00  0.00           C
ATOM   6386  O32 POPEI 361      68.766 153.652  99.781  1.00  0.00           O
ATOM   6387  C32 POPEI 361      67.956 155.833  99.081  1.00  0.00           C
ATOM   6390  C23 POPEI 361      68.476 150.781  96.941  1.00  0.00           C
ATOM   6393  C24 POPEI 361      69.326 151.341  95.801  1.00  0.00           C
ATOM   6396  C25 POPEI 361      70.616 150.522  95.591  1.00  0.00           C
ATOM   6399  C26 POPEI 361      71.606 151.182  94.631  1.00  0.00           C
ATOM   6402  C27 POPEI 361      71.086 151.281  93.191  1.00  0.00           C
ATOM   6405  C28 POPEI 361      72.006 152.122  92.301  1.00  0.00           C
ATOM   6408  C29 POPEI 361      71.606 152.062  90.851  1.00  0.00           C
ATOM   6410 0C21 POPEI 361      72.416 151.872  89.801  1.00  0.00           C
ATOM   6412 1C21 POPEI 361      73.916 151.693  89.851  1.00  0.00           C
ATOM   6415 2C21 POPEI 361      74.416 150.451  89.091  1.00  0.00           C
ATOM   6418 3C21 POPEI 361      74.346 150.611  87.571  1.00  0.00           C
ATOM   6421 4C21 POPEI 361      75.046 149.471  86.821  1.00  0.00           C
ATOM   6424 5C21 POPEI 361      74.946 149.641  85.301  1.00  0.00           C
ATOM   6427 6C21 POPEI 361      75.936 150.683  84.741  1.00  0.00           C
ATOM   6430 7C21 POPEI 361      75.666 151.042  83.271  1.00  0.00           C
ATOM   6433 8C21 POPEI 361      75.146 152.462  83.061  1.00  0.00           C
ATOM   6437  C33 POPEI 361      69.356 156.111  98.511  1.00  0.00           C
ATOM   6440  C34 POPEI 361      69.376 157.272  97.511  1.00  0.00           C
ATOM   6443  C35 POPEI 361      68.796 156.891  96.141  1.00  0.00           C
ATOM   6446  C36 POPEI 361      69.846 156.292  95.201  1.00  0.00           C
ATOM   6449  C37 POPEI 361      69.256 155.931  93.831  1.00  0.00           C
ATOM   6452  C38 POPEI 361      70.316 155.812  92.721  1.00  0.00           C
ATOM   6455  C39 POPEI 361      70.796 157.162  92.161  1.00  0.00           C
ATOM   6458 0C31 POPEI 361      69.696 157.951  91.431  1.00  0.00           C
ATOM   6461 1C31 POPEI 361      70.236 159.061  90.521  1.00  0.00           C
ATOM   6464 2C31 POPEI 361      70.876 158.512  89.231  1.00  0.00           C
ATOM   6467 3C31 POPEI 361      71.446 159.583  88.301  1.00  0.00           C
ATOM   6470 4C31 POPEI 361      70.396 160.583  87.801  1.00  0.00           C
ATOM   6473 5C31 POPEI 361      70.916 161.432  86.641  1.00  0.00           C
ATOM   6476 6C31 POPEI 361      69.886 162.442  86.131  1.00  0.00           C
ATOM   6480  NH3 POPEJ 362     134.926  42.971  63.441  1.00  0.00           N
ATOM   6484  C12 POPEJ 362     134.376  41.681  62.911  1.00  0.00           C
ATOM   6487  C11 POPEJ 362     132.886  41.512  63.241  1.00  0.00           C
ATOM   6490  P   POPEJ 362     132.646  39.052  64.181  1.00  0.00           P
ATOM   6491  O13 POPEJ 362     131.316  38.611  64.671  1.00  0.00           O
ATOM   6492  O14 POPEJ 362     133.566  38.042  63.611  1.00  0.00           O
ATOM   6493  O11 POPEJ 362     133.378  39.861  65.321  1.00  0.00           O
ATOM   6494  O12 POPEJ 362     132.486  40.152  63.071  1.00  0.00           O
ATOM   6495  C1  POPEJ 362     134.346  39.282  66.191  1.00  0.00           C
ATOM   6498  C2  POPEJ 362     134.366  40.001  67.571  1.00  0.00           C
ATOM   6500  O21 POPEJ 362     135.256  39.262  68.421  1.00  0.00           O
ATOM   6501  C21 POPEJ 362     135.747  39.861  69.481  1.00  0.00           C
ATOM   6502  O22 POPEJ 362     135.556  41.021  69.831  1.00  0.00           O
ATOM   6503  C22 POPEJ 362     136.686  38.881  70.191  1.00  0.00           C
ATOM   6506  C3  POPEJ 362     132.946  40.071  68.181  1.00  0.00           C
ATOM   6509  O31 POPEJ 362     132.766  41.242  69.001  1.00  0.00           O
ATOM   6510  C31 POPEJ 362     132.336  41.072  70.241  1.00  0.00           C
ATOM   6511  O32 POPEJ 362     132.116  40.001  70.771  1.00  0.00           O
ATOM   6512  C32 POPEJ 362     132.026  42.461  70.801  1.00  0.00           C
ATOM   6515  C23 POPEJ 362     137.026  39.271  71.641  1.00  0.00           C
ATOM   6518  C24 POPEJ 362     138.116  38.351  72.231  1.00  0.00           C
ATOM   6521  C25 POPEJ 362     138.506  38.641  73.691  1.00  0.00           C
ATOM   6524  C26 POPEJ 362     138.846  40.121  73.971  1.00  0.00           C
ATOM   6527  C27 POPEJ 362     139.686  40.382  75.241  1.00  0.00           C
ATOM   6530  C28 POPEJ 362     139.107  39.791  76.551  1.00  0.00           C
ATOM   6533  C29 POPEJ 362     139.727  38.462  76.911  1.00  0.00           C
ATOM   6535 0C21 POPEJ 362     140.477  38.151  77.991  1.00  0.00           C
ATOM   6537 1C21 POPEJ 362     140.856  39.062  79.141  1.00  0.00           C
ATOM   6540 2C21 POPEJ 362     140.316  38.591  80.511  1.00  0.00           C
ATOM   6543 3C21 POPEJ 362     138.796  38.742  80.701  1.00  0.00           C
ATOM   6546 4C21 POPEJ 362     137.956  37.521  80.271  1.00  0.00           C
ATOM   6549 5C21 POPEJ 362     137.908  36.361  81.271  1.00  0.00           C
ATOM   6552 6C21 POPEJ 362     136.896  36.582  82.411  1.00  0.00           C
ATOM   6555 7C21 POPEJ 362     136.717  35.351  83.301  1.00  0.00           C
ATOM   6558 8C21 POPEJ 362     135.706  35.542  84.431  1.00  0.00           C
ATOM   6562  C33 POPEJ 362     131.406  42.431  72.211  1.00  0.00           C
ATOM   6565  C34 POPEJ 362     132.417  42.162  73.341  1.00  0.00           C
ATOM   6568  C35 POPEJ 362     131.747  42.033  74.721  1.00  0.00           C
ATOM   6571  C36 POPEJ 362     131.006  43.283  75.191  1.00  0.00           C
ATOM   6574  C37 POPEJ 362     130.467  43.162  76.631  1.00  0.00           C
ATOM   6577  C38 POPEJ 362     129.766  44.431  77.141  1.00  0.00           C
ATOM   6580  C39 POPEJ 362     130.656  45.382  77.961  1.00  0.00           C
ATOM   6583 0C31 POPEJ 362     131.896  45.912  77.211  1.00  0.00           C
ATOM   6586 1C31 POPEJ 362     132.736  46.893  78.041  1.00  0.00           C
ATOM   6589 2C31 POPEJ 362     134.046  47.262  77.351  1.00  0.00           C
ATOM   6592 3C31 POPEJ 362     134.946  48.221  78.141  1.00  0.00           C
ATOM   6595 4C31 POPEJ 362     135.676  47.582  79.331  1.00  0.00           C
ATOM   6598 5C31 POPEJ 362     135.026  47.851  80.691  1.00  0.00           C
ATOM   6601 6C31 POPEJ 362     135.757  47.192  81.861  1.00  0.00           C
ATOM   6605  NH3 POPEK 363     157.026  51.591  58.461  1.00  0.00           N
ATOM   6609  C12 POPEK 363     156.196  52.672  57.791  1.00  0.00           C
ATOM   6612  C11 POPEK 363     156.896  53.201  56.521  1.00  0.00           C
ATOM   6615  P   POPEK 363     155.997  55.583  55.751  1.00  0.00           P
ATOM   6616  O13 POPEK 363     156.747  56.192  54.631  1.00  0.00           O
ATOM   6617  O14 POPEK 363     154.596  56.021  55.931  1.00  0.00           O
ATOM   6618  O11 POPEK 363     156.766  55.912  57.081  1.00  0.00           O
ATOM   6619  O12 POPEK 363     156.016  54.002  55.721  1.00  0.00           O
ATOM   6620  C1  POPEK 363     157.066  57.271  57.401  1.00  0.00           C
ATOM   6623  C2  POPEK 363     156.167  57.801  58.561  1.00  0.00           C
ATOM   6625  O21 POPEK 363     156.938  58.493  59.541  1.00  0.00           O
ATOM   6626  C21 POPEK 363     157.768  57.781  60.291  1.00  0.00           C
ATOM   6627  O22 POPEK 363     157.946  56.582  60.271  1.00  0.00           O
ATOM   6628  C22 POPEK 363     158.467  58.751  61.251  1.00  0.00           C
ATOM   6631  C3  POPEK 363     155.226  56.721  59.181  1.00  0.00           C
ATOM   6634  O31 POPEK 363     154.676  57.131  60.451  1.00  0.00           O
ATOM   6635  C31 POPEK 363     153.506  57.762  60.421  1.00  0.00           C
ATOM   6636  O32 POPEK 363     152.866  58.041  59.431  1.00  0.00           O
ATOM   6637  C32 POPEK 363     153.036  58.013  61.861  1.00  0.00           C
ATOM   6640  C23 POPEK 363     159.209  58.022  62.381  1.00  0.00           C
ATOM   6643  C24 POPEK 363     160.179  58.922  63.151  1.00  0.00           C
ATOM   6646  C25 POPEK 363     160.929  58.213  64.291  1.00  0.00           C
ATOM   6649  C26 POPEK 363     160.210  58.291  65.651  1.00  0.00           C
ATOM   6652  C27 POPEK 363     160.779  59.382  66.561  1.00  0.00           C
ATOM   6655  C28 POPEK 363     159.980  59.651  67.851  1.00  0.00           C
ATOM   6658  C29 POPEK 363     159.630  58.431  68.661  1.00  0.00           C
ATOM   6660 0C21 POPEK 363     160.439  57.791  69.531  1.00  0.00           C
ATOM   6662 1C21 POPEK 363     161.880  58.132  69.831  1.00  0.00           C
ATOM   6665 2C21 POPEK 363     162.099  58.811  71.191  1.00  0.00           C
ATOM   6668 3C21 POPEK 363     161.861  57.882  72.391  1.00  0.00           C
ATOM   6671 4C21 POPEK 363     162.271  58.512  73.731  1.00  0.00           C
ATOM   6674 5C21 POPEK 363     162.109  57.532  74.911  1.00  0.00           C
ATOM   6677 6C21 POPEK 363     162.271  58.191  76.281  1.00  0.00           C
ATOM   6680 7C21 POPEK 363     161.839  57.271  77.431  1.00  0.00           C
ATOM   6683 8C21 POPEK 363     161.730  57.992  78.781  1.00  0.00           C
ATOM   6687  C33 POPEK 363     153.866  59.082  62.611  1.00  0.00           C
ATOM   6690  C34 POPEK 363     154.706  58.531  63.771  1.00  0.00           C
ATOM   6693  C35 POPEK 363     153.856  57.921  64.891  1.00  0.00           C
ATOM   6696  C36 POPEK 363     154.656  57.561  66.151  1.00  0.00           C
ATOM   6699  C37 POPEK 363     153.896  56.502  66.971  1.00  0.00           C
ATOM   6702  C38 POPEK 363     154.616  55.951  68.201  1.00  0.00           C
ATOM   6705  C39 POPEK 363     154.556  56.861  69.431  1.00  0.00           C
ATOM   6708 0C31 POPEK 363     155.856  57.631  69.681  1.00  0.00           C
ATOM   6711 1C31 POPEK 363     155.786  58.451  70.971  1.00  0.00           C
ATOM   6714 2C31 POPEK 363     157.077  59.192  71.321  1.00  0.00           C
ATOM   6717 3C31 POPEK 363     156.938  59.911  72.661  1.00  0.00           C
ATOM   6720 4C31 POPEK 363     158.116  60.842  72.981  1.00  0.00           C
ATOM   6723 5C31 POPEK 363     157.876  61.621  74.281  1.00  0.00           C
ATOM   6726 6C31 POPEK 363     158.916  62.711  74.541  1.00  0.00           C
ATOM   6730  NH3 POPEL 364     118.176  60.691  65.511  1.00  0.00           N
ATOM   6734  C12 POPEL 364     118.176  59.192  65.691  1.00  0.00           C
ATOM   6737  C11 POPEL 364     119.456  58.582  65.081  1.00  0.00           C
ATOM   6740  P   POPEL 364     120.886  56.372  65.141  1.00  0.00           P
ATOM   6741  O13 POPEL 364     120.927  55.131  65.971  1.00  0.00           O
ATOM   6742  O14 POPEL 364     120.896  56.222  63.661  1.00  0.00           O
ATOM   6743  O11 POPEL 364     122.156  57.262  65.461  1.00  0.00           O
ATOM   6744  O12 POPEL 364     119.666  57.262  65.581  1.00  0.00           O
ATOM   6745  C1  POPEL 364     122.276  58.121  66.601  1.00  0.00           C
ATOM   6748  C2  POPEL 364     123.706  58.071  67.181  1.00  0.00           C
ATOM   6750  O21 POPEL 364     123.806  59.072  68.211  1.00  0.00           O
ATOM   6751  C21 POPEL 364     124.606  58.751  69.231  1.00  0.00           C
ATOM   6752  O22 POPEL 364     125.026  57.631  69.471  1.00  0.00           O
ATOM   6753  C22 POPEL 364     124.906  60.012  70.061  1.00  0.00           C
ATOM   6756  C3  POPEL 364     124.747  58.423  66.071  1.00  0.00           C
ATOM   6759  O31 POPEL 364     126.116  58.283  66.501  1.00  0.00           O
ATOM   6760  C31 POPEL 364     126.726  57.162  66.081  1.00  0.00           C
ATOM   6761  O32 POPEL 364     126.186  56.271  65.441  1.00  0.00           O
ATOM   6762  C32 POPEL 364     128.188  57.131  66.491  1.00  0.00           C
ATOM   6765  C23 POPEL 364     126.006  59.751  71.121  1.00  0.00           C
ATOM   6768  C24 POPEL 364     126.226  60.881  72.151  1.00  0.00           C
ATOM   6771  C25 POPEL 364     124.996  61.262  73.001  1.00  0.00           C
ATOM   6774  C26 POPEL 364     125.406  61.692  74.431  1.00  0.00           C
ATOM   6777  C27 POPEL 364     124.236  62.103  75.331  1.00  0.00           C
ATOM   6780  C28 POPEL 364     124.626  62.321  76.811  1.00  0.00           C
ATOM   6783  C29 POPEL 364     125.436  61.211  77.441  1.00  0.00           C
ATOM   6785 0C21 POPEL 364     124.956  60.122  78.071  1.00  0.00           C
ATOM   6787 1C21 POPEL 364     123.497  59.781  78.241  1.00  0.00           C
ATOM   6790 2C21 POPEL 364     123.256  58.331  78.681  1.00  0.00           C
ATOM   6793 3C21 POPEL 364     123.686  58.083  80.141  1.00  0.00           C
ATOM   6796 4C21 POPEL 364     123.186  56.751  80.711  1.00  0.00           C
ATOM   6799 5C21 POPEL 364     121.726  56.801  81.201  1.00  0.00           C
ATOM   6802 6C21 POPEL 364     121.607  57.423  82.601  1.00  0.00           C
ATOM   6805 7C21 POPEL 364     120.156  57.611  83.041  1.00  0.00           C
ATOM   6808 8C21 POPEL 364     120.006  58.162  84.461  1.00  0.00           C
ATOM   6812  C33 POPEL 364     128.327  57.052  68.021  1.00  0.00           C
ATOM   6815  C34 POPEL 364     127.596  55.842  68.621  1.00  0.00           C
ATOM   6818  C35 POPEL 364     127.646  55.831  70.141  1.00  0.00           C
ATOM   6821  C36 POPEL 364     128.986  55.301  70.661  1.00  0.00           C
ATOM   6824  C37 POPEL 364     129.046  55.341  72.181  1.00  0.00           C
ATOM   6827  C38 POPEL 364     130.176  54.482  72.741  1.00  0.00           C
ATOM   6830  C39 POPEL 364     130.146  54.441  74.271  1.00  0.00           C
ATOM   6833 0C31 POPEL 364     131.158  53.442  74.851  1.00  0.00           C
ATOM   6836 1C31 POPEL 364     131.036  53.342  76.361  1.00  0.00           C
ATOM   6839 2C31 POPEL 364     131.866  52.243  77.031  1.00  0.00           C
ATOM   6842 3C31 POPEL 364     131.496  52.192  78.511  1.00  0.00           C
ATOM   6845 4C31 POPEL 364     132.296  51.181  79.341  1.00  0.00           C
ATOM   6848 5C31 POPEL 364     131.776  51.152  80.791  1.00  0.00           C
ATOM   6851 6C31 POPEL 364     132.596  50.291  81.741  1.00  0.00           C
ATOM   6855  NH3 POPEM 365     135.316 122.323 100.251  1.00  0.00           N
ATOM   6859  C12 POPEM 365     136.146 121.061 100.371  1.00  0.00           C
ATOM   6862  C11 POPEM 365     136.576 120.511  98.991  1.00  0.00           C
ATOM   6865  P   POPEM 365     139.158 120.833  98.881  1.00  0.00           P
ATOM   6866  O13 POPEM 365     140.357 119.972  98.991  1.00  0.00           O
ATOM   6867  O14 POPEM 365     139.046 121.971  99.831  1.00  0.00           O
ATOM   6868  O11 POPEM 365     139.066 121.413  97.401  1.00  0.00           O
ATOM   6869  O12 POPEM 365     137.876 119.932  99.051  1.00  0.00           O
ATOM   6870  C1  POPEM 365     140.256 121.761  96.701  1.00  0.00           C
ATOM   6873  C2  POPEM 365     140.386 121.012  95.351  1.00  0.00           C
ATOM   6875  O21 POPEM 365     139.416 121.493  94.411  1.00  0.00           O
ATOM   6876  C21 POPEM 365     139.786 122.561  93.741  1.00  0.00           C
ATOM   6877  O22 POPEM 365     140.766 123.251  93.971  1.00  0.00           O
ATOM   6878  C22 POPEM 365     138.816 122.752  92.571  1.00  0.00           C
ATOM   6881  C3  POPEM 365     140.188 119.492  95.521  1.00  0.00           C
ATOM   6884  O31 POPEM 365     140.077 118.773  94.281  1.00  0.00           O
ATOM   6885  C31 POPEM 365     141.206 118.352  93.761  1.00  0.00           C
ATOM   6886  O32 POPEM 365     142.336 118.652  94.131  1.00  0.00           O
ATOM   6887  C32 POPEM 365     140.896 117.412  92.601  1.00  0.00           C
ATOM   6890  C23 POPEM 365     139.526 123.062  91.231  1.00  0.00           C
ATOM   6893  C24 POPEM 365     138.486 123.172  90.101  1.00  0.00           C
ATOM   6896  C25 POPEM 365     139.046 123.722  88.771  1.00  0.00           C
ATOM   6899  C26 POPEM 365     137.926 123.951  87.751  1.00  0.00           C
ATOM   6902  C27 POPEM 365     138.356 124.772  86.521  1.00  0.00           C
ATOM   6905  C28 POPEM 365     137.247 124.912  85.451  1.00  0.00           C
ATOM   6908  C29 POPEM 365     136.056 125.672  85.981  1.00  0.00           C
ATOM   6910 0C21 POPEM 365     135.366 126.642  85.351  1.00  0.00           C
ATOM   6912 1C21 POPEM 365     135.556 127.122  83.941  1.00  0.00           C
ATOM   6915 2C21 POPEM 365     134.186 127.301  83.271  1.00  0.00           C
ATOM   6918 3C21 POPEM 365     134.326 127.682  81.791  1.00  0.00           C
ATOM   6921 4C21 POPEM 365     132.986 127.762  81.051  1.00  0.00           C
ATOM   6924 5C21 POPEM 365     132.186 128.992  81.481  1.00  0.00           C
ATOM   6927 6C21 POPEM 365     130.878 129.212  80.731  1.00  0.00           C
ATOM   6930 7C21 POPEM 365     130.176 130.501  81.191  1.00  0.00           C
ATOM   6933 8C21 POPEM 365     128.757 130.622  80.661  1.00  0.00           C
ATOM   6937  C33 POPEM 365     140.226 118.141  91.421  1.00  0.00           C
ATOM   6940  C34 POPEM 365     139.946 117.192  90.241  1.00  0.00           C
ATOM   6943  C35 POPEM 365     141.206 116.462  89.771  1.00  0.00           C
ATOM   6946  C36 POPEM 365     141.076 115.852  88.371  1.00  0.00           C
ATOM   6949  C37 POPEM 365     142.247 114.921  88.041  1.00  0.00           C
ATOM   6952  C38 POPEM 365     142.436 114.692  86.541  1.00  0.00           C
ATOM   6955  C39 POPEM 365     143.136 115.872  85.851  1.00  0.00           C
ATOM   6958 0C31 POPEM 365     143.196 115.721  84.331  1.00  0.00           C
ATOM   6961 1C31 POPEM 365     141.866 116.073  83.631  1.00  0.00           C
ATOM   6964 2C31 POPEM 365     141.776 115.471  82.231  1.00  0.00           C
ATOM   6967 3C31 POPEM 365     140.977 116.332  81.241  1.00  0.00           C
ATOM   6970 4C31 POPEM 365     141.696 117.591  80.741  1.00  0.00           C
ATOM   6973 5C31 POPEM 365     143.016 117.301  80.011  1.00  0.00           C
ATOM   6976 6C31 POPEM 365     143.686 118.531  79.401  1.00  0.00           C
ATOM   6980  NH3 POPEN 366      39.506  41.102  64.561  1.00  0.00           N
ATOM   6984  C12 POPEN 366      40.636  40.931  65.541  1.00  0.00           C
ATOM   6987  C11 POPEN 366      41.226  39.512  65.611  1.00  0.00           C
ATOM   6990  P   POPEN 366      42.366  39.931  67.951  1.00  0.00           P
ATOM   6991  O13 POPEN 366      43.266  39.021  68.701  1.00  0.00           O
ATOM   6992  O14 POPEN 366      42.636  41.381  67.971  1.00  0.00           O
ATOM   6993  O11 POPEN 366      40.866  39.642  68.421  1.00  0.00           O
ATOM   6994  O12 POPEN 366      42.386  39.461  66.441  1.00  0.00           O
ATOM   6995  C1  POPEN 366      40.406  40.152  69.681  1.00  0.00           C
ATOM   6998  C2  POPEN 366      38.956  39.701  70.011  1.00  0.00           C
ATOM   7000  O21 POPEN 366      38.586  40.243  71.301  1.00  0.00           O
ATOM   7001  C21 POPEN 366      37.736  41.271  71.271  1.00  0.00           C
ATOM   7002  O22 POPEN 366      37.236  41.762  70.271  1.00  0.00           O
ATOM   7003  C22 POPEN 366      37.476  41.751  72.711  1.00  0.00           C
ATOM   7006  C3  POPEN 366      38.796  38.151  70.091  1.00  0.00           C
ATOM   7009  O31 POPEN 366      37.436  37.771  69.801  1.00  0.00           O
ATOM   7010  C31 POPEN 366      36.506  37.372  70.671  1.00  0.00           C
ATOM   7011  O32 POPEN 366      35.366  37.072  70.321  1.00  0.00           O
ATOM   7012  C32 POPEN 366      36.936  37.401  72.141  1.00  0.00           C
ATOM   7015  C23 POPEN 366      35.986  41.621  73.121  1.00  0.00           C
ATOM   7018  C24 POPEN 366      35.706  42.071  74.571  1.00  0.00           C
ATOM   7021  C25 POPEN 366      34.376  41.512  75.101  1.00  0.00           C
ATOM   7024  C26 POPEN 366      33.936  42.151  76.431  1.00  0.00           C
ATOM   7027  C27 POPEN 366      32.706  41.451  77.021  1.00  0.00           C
ATOM   7030  C28 POPEN 366      32.026  42.232  78.161  1.00  0.00           C
ATOM   7033  C29 POPEN 366      30.726  41.582  78.571  1.00  0.00           C
ATOM   7035 0C21 POPEN 366      30.216  41.521  79.821  1.00  0.00           C
ATOM   7037 1C21 POPEN 366      30.856  42.092  81.061  1.00  0.00           C
ATOM   7040 2C21 POPEN 366      30.566  43.591  81.261  1.00  0.00           C
ATOM   7043 3C21 POPEN 366      29.086  43.922  81.541  1.00  0.00           C
ATOM   7046 4C21 POPEN 366      28.866  45.411  81.831  1.00  0.00           C
ATOM   7049 5C21 POPEN 366      27.386  45.791  81.901  1.00  0.00           C
ATOM   7052 6C21 POPEN 366      26.616  45.111  83.041  1.00  0.00           C
ATOM   7055 7C21 POPEN 366      25.136  45.522  83.061  1.00  0.00           C
ATOM   7058 8C21 POPEN 366      24.336  45.001  84.261  1.00  0.00           C
ATOM   7062  C33 POPEN 366      35.736  37.101  73.081  1.00  0.00           C
ATOM   7065  C34 POPEN 366      35.746  37.821  74.431  1.00  0.00           C
ATOM   7068  C35 POPEN 366      36.666  37.251  75.511  1.00  0.00           C
ATOM   7071  C36 POPEN 366      36.556  38.162  76.741  1.00  0.00           C
ATOM   7074  C37 POPEN 366      37.276  37.651  77.991  1.00  0.00           C
ATOM   7077  C38 POPEN 366      37.256  38.731  79.071  1.00  0.00           C
ATOM   7080  C39 POPEN 366      37.976  38.341  80.371  1.00  0.00           C
ATOM   7083 0C31 POPEN 366      37.226  37.282  81.171  1.00  0.00           C
ATOM   7086 1C31 POPEN 366      37.706  37.231  82.631  1.00  0.00           C
ATOM   7089 2C31 POPEN 366      36.926  36.221  83.481  1.00  0.00           C
ATOM   7092 3C31 POPEN 366      37.346  34.771  83.221  1.00  0.00           C
ATOM   7095 4C31 POPEN 366      36.806  33.801  84.281  1.00  0.00           C
ATOM   7098 5C31 POPEN 366      37.406  32.391  84.151  1.00  0.00           C
ATOM   7101 6C31 POPEN 366      36.906  31.431  85.221  1.00  0.00           C
ATOM   7105  NH3 POPEO 367      66.016  65.062 106.581  1.00  0.00           N
ATOM   7109  C12 POPEO 367      65.406  66.321 106.021  1.00  0.00           C
ATOM   7112  C11 POPEO 367      66.426  67.251 105.341  1.00  0.00           C
ATOM   7115  P   POPEO 367      66.236  69.841 105.001  1.00  0.00           P
ATOM   7116  O13 POPEO 367      66.176  70.122 106.451  1.00  0.00           O
ATOM   7117  O14 POPEO 367      67.536  69.993 104.311  1.00  0.00           O
ATOM   7118  O11 POPEO 367      65.106  70.681 104.251  1.00  0.00           O
ATOM   7119  O12 POPEO 367      65.736  68.353 104.761  1.00  0.00           O
ATOM   7120  C1  POPEO 367      65.096  70.622 102.821  1.00  0.00           C
ATOM   7123  C2  POPEO 367      63.816  71.312 102.241  1.00  0.00           C
ATOM   7125  O21 POPEO 367      63.426  70.811 100.951  1.00  0.00           O
ATOM   7126  C21 POPEO 367      64.276  70.692  99.971  1.00  0.00           C
ATOM   7127  O22 POPEO 367      65.456  71.012  99.971  1.00  0.00           O
ATOM   7128  C22 POPEO 367      63.486  70.141  98.771  1.00  0.00           C
ATOM   7131  C3  POPEO 367      63.926  72.861 102.251  1.00  0.00           C
ATOM   7134  O31 POPEO 367      62.826  73.501 101.561  1.00  0.00           O
ATOM   7135  C31 POPEO 367      62.916  74.111 100.371  1.00  0.00           C
ATOM   7136  O32 POPEO 367      61.956  74.541  99.751  1.00  0.00           O
ATOM   7137  C32 POPEO 367      64.346  74.361  99.921  1.00  0.00           C
ATOM   7140  C23 POPEO 367      64.326  69.901  97.491  1.00  0.00           C
ATOM   7143  C24 POPEO 367      63.476  69.342  96.331  1.00  0.00           C
ATOM   7146  C25 POPEO 367      63.286  70.382  95.221  1.00  0.00           C
ATOM   7149  C26 POPEO 367      62.506  69.961  93.971  1.00  0.00           C
ATOM   7152  C27 POPEO 367      62.616  71.061  92.881  1.00  0.00           C
ATOM   7155  C28 POPEO 367      61.966  70.701  91.541  1.00  0.00           C
ATOM   7158  C29 POPEO 367      60.466  70.822  91.571  1.00  0.00           C
ATOM   7160 0C21 POPEO 367      59.656  70.772  90.491  1.00  0.00           C
ATOM   7162 1C21 POPEO 367      60.046  70.572  89.051  1.00  0.00           C
ATOM   7165 2C21 POPEO 367      59.516  71.721  88.171  1.00  0.00           C
ATOM   7168 3C21 POPEO 367      59.466  71.361  86.681  1.00  0.00           C
ATOM   7171 4C21 POPEO 367      59.036  72.552  85.811  1.00  0.00           C
ATOM   7174 5C21 POPEO 367      58.676  72.151  84.381  1.00  0.00           C
ATOM   7177 6C21 POPEO 367      57.266  71.552  84.211  1.00  0.00           C
ATOM   7180 7C21 POPEO 367      56.126  72.552  84.471  1.00  0.00           C
ATOM   7183 8C21 POPEO 367      54.736  72.031  84.091  1.00  0.00           C
ATOM   7187  C33 POPEO 367      64.446  75.181  98.621  1.00  0.00           C
ATOM   7190  C34 POPEO 367      65.896  75.572  98.331  1.00  0.00           C
ATOM   7193  C35 POPEO 367      66.066  76.471  97.101  1.00  0.00           C
ATOM   7196  C36 POPEO 367      65.716  75.713  95.811  1.00  0.00           C
ATOM   7199  C37 POPEO 367      65.976  76.481  94.521  1.00  0.00           C
ATOM   7202  C38 POPEO 367      65.676  75.651  93.251  1.00  0.00           C
ATOM   7205  C39 POPEO 367      64.176  75.432  92.991  1.00  0.00           C
ATOM   7208 0C31 POPEO 367      63.856  74.712  91.671  1.00  0.00           C
ATOM   7211 1C31 POPEO 367      64.486  75.391  90.441  1.00  0.00           C
ATOM   7214 2C31 POPEO 367      63.866  74.993  89.091  1.00  0.00           C
ATOM   7217 3C31 POPEO 367      62.416  75.482  88.911  1.00  0.00           C
ATOM   7220 4C31 POPEO 367      62.026  75.552  87.431  1.00  0.00           C
ATOM   7223 5C31 POPEO 367      60.596  76.061  87.201  1.00  0.00           C
ATOM   7226 6C31 POPEO 367      60.366  76.512  85.761  1.00  0.00           C
ATOM   7230  NH3 POPEP 368     123.046  33.441  64.961  1.00  0.00           N
ATOM   7234  C12 POPEP 368     123.596  32.551  66.041  1.00  0.00           C
ATOM   7237  C11 POPEP 368     122.476  31.731  66.681  1.00  0.00           C
ATOM   7240  P   POPEP 368     120.006  32.561  66.801  1.00  0.00           P
ATOM   7241  O13 POPEP 368     119.916  33.371  65.561  1.00  0.00           O
ATOM   7242  O14 POPEP 368     119.606  31.122  66.701  1.00  0.00           O
ATOM   7243  O11 POPEP 368     119.166  33.251  67.931  1.00  0.00           O
ATOM   7244  O12 POPEP 368     121.506  32.602  67.291  1.00  0.00           O
ATOM   7245  C1  POPEP 368     119.566  33.271  69.301  1.00  0.00           C
ATOM   7248  C2  POPEP 368     118.976  32.041  70.051  1.00  0.00           C
ATOM   7250  O21 POPEP 368     117.717  32.342  70.681  1.00  0.00           O
ATOM   7251  C21 POPEP 368     117.717  33.102  71.761  1.00  0.00           C
ATOM   7252  O22 POPEP 368     118.686  33.682  72.231  1.00  0.00           O
ATOM   7253  C22 POPEP 368     116.306  33.121  72.351  1.00  0.00           C
ATOM   7256  C3  POPEP 368     119.996  31.371  71.021  1.00  0.00           C
ATOM   7259  O31 POPEP 368     119.386  30.371  71.851  1.00  0.00           O
ATOM   7260  C31 POPEP 368     118.996  29.271  71.211  1.00  0.00           C
ATOM   7261  O32 POPEP 368     119.257  29.001  70.041  1.00  0.00           O
ATOM   7262  C32 POPEP 368     118.146  28.441  72.181  1.00  0.00           C
ATOM   7265  C23 POPEP 368     116.126  33.971  73.631  1.00  0.00           C
ATOM   7268  C24 POPEP 368     116.246  33.151  74.931  1.00  0.00           C
ATOM   7271  C25 POPEP 368     117.686  32.721  75.251  1.00  0.00           C
ATOM   7274  C26 POPEP 368     117.916  32.351  76.721  1.00  0.00           C
ATOM   7277  C27 POPEP 368     117.226  31.052  77.141  1.00  0.00           C
ATOM   7280  C28 POPEP 368     117.626  30.681  78.581  1.00  0.00           C
ATOM   7283  C29 POPEP 368     117.276  29.261  78.951  1.00  0.00           C
ATOM   7285 0C21 POPEP 368     117.466  28.721  80.171  1.00  0.00           C
ATOM   7287 1C21 POPEP 368     118.036  29.442  81.371  1.00  0.00           C
ATOM   7290 2C21 POPEP 368     119.476  28.992  81.721  1.00  0.00           C
ATOM   7293 3C21 POPEP 368     119.556  27.662  82.491  1.00  0.00           C
ATOM   7296 4C21 POPEP 368     121.016  27.302  82.791  1.00  0.00           C
ATOM   7299 5C21 POPEP 368     121.206  26.041  83.641  1.00  0.00           C
ATOM   7302 6C21 POPEP 368     122.686  25.742  83.921  1.00  0.00           C
ATOM   7305 7C21 POPEP 368     122.936  24.371  84.561  1.00  0.00           C
ATOM   7308 8C21 POPEP 368     124.426  23.992  84.581  1.00  0.00           C
ATOM   7312  C33 POPEP 368     118.827  28.172  73.551  1.00  0.00           C
ATOM   7315  C34 POPEP 368     118.236  26.961  74.301  1.00  0.00           C
ATOM   7318  C35 POPEP 368     116.986  27.342  75.111  1.00  0.00           C
ATOM   7321  C36 POPEP 368     116.256  26.131  75.741  1.00  0.00           C
ATOM   7324  C37 POPEP 368     115.036  26.571  76.561  1.00  0.00           C
ATOM   7327  C38 POPEP 368     115.086  26.201  78.051  1.00  0.00           C
ATOM   7330  C39 POPEP 368     113.967  26.901  78.831  1.00  0.00           C
ATOM   7333 0C31 POPEP 368     114.076  26.701  80.351  1.00  0.00           C
ATOM   7336 1C31 POPEP 368     112.956  27.421  81.111  1.00  0.00           C
ATOM   7339 2C31 POPEP 368     113.236  27.481  82.621  1.00  0.00           C
ATOM   7342 3C31 POPEP 368     112.096  28.131  83.421  1.00  0.00           C
ATOM   7345 4C31 POPEP 368     112.466  28.281  84.901  1.00  0.00           C
ATOM   7348 5C31 POPEP 368     111.336  28.881  85.741  1.00  0.00           C
ATOM   7351 6C31 POPEP 368     111.676  29.001  87.231  1.00  0.00           C
ATOM   7355  NH3 POPEQ 369     160.699 157.432 101.191  1.00  0.00           N
ATOM   7359  C12 POPEQ 369     160.929 157.992 102.561  1.00  0.00           C
ATOM   7362  C11 POPEQ 369     159.899 159.082 102.971  1.00  0.00           C
ATOM   7365  P   POPEQ 369     160.219 161.661 102.621  1.00  0.00           P
ATOM   7366  O13 POPEQ 369     161.299 161.652 103.621  1.00  0.00           O
ATOM   7367  O14 POPEQ 369     158.916 162.262 102.981  1.00  0.00           O
ATOM   7368  O11 POPEQ 369     160.789 162.352 101.331  1.00  0.00           O
ATOM   7369  O12 POPEQ 369     159.919 160.201 102.081  1.00  0.00           O
ATOM   7370  C1  POPEQ 369     161.429 161.591 100.301  1.00  0.00           C
ATOM   7373  C2  POPEQ 369     160.429 161.292  99.161  1.00  0.00           C
ATOM   7375  O21 POPEQ 369     160.949 160.311  98.241  1.00  0.00           O
ATOM   7376  C21 POPEQ 369     162.029 160.622  97.541  1.00  0.00           C
ATOM   7377  O22 POPEQ 369     162.799 161.533  97.781  1.00  0.00           O
ATOM   7378  C22 POPEQ 369     162.240 159.562  96.451  1.00  0.00           C
ATOM   7381  C3  POPEQ 369     159.929 162.591  98.471  1.00  0.00           C
ATOM   7384  O31 POPEQ 369     158.626 162.421  97.871  1.00  0.00           O
ATOM   7385  C31 POPEQ 369     158.636 162.041  96.601  1.00  0.00           C
ATOM   7386  O32 POPEQ 369     159.619 161.721  95.951  1.00  0.00           O
ATOM   7387  C32 POPEQ 369     157.206 162.011  96.061  1.00  0.00           C
ATOM   7390  C23 POPEQ 369     162.779 160.142  95.121  1.00  0.00           C
ATOM   7393  C24 POPEQ 369     164.319 160.282  95.071  1.00  0.00           C
ATOM   7396  C25 POPEQ 369     165.049 159.182  94.281  1.00  0.00           C
ATOM   7399  C26 POPEQ 369     164.729 159.193  92.781  1.00  0.00           C
ATOM   7402  C27 POPEQ 369     165.509 158.172  91.941  1.00  0.00           C
ATOM   7405  C28 POPEQ 369     164.959 158.102  90.501  1.00  0.00           C
ATOM   7408  C29 POPEQ 369     165.679 157.092  89.631  1.00  0.00           C
ATOM   7410 0C21 POPEQ 369     166.229 157.311  88.421  1.00  0.00           C
ATOM   7412 1C21 POPEQ 369     166.239 158.622  87.661  1.00  0.00           C
ATOM   7415 2C21 POPEQ 369     165.819 158.512  86.181  1.00  0.00           C
ATOM   7418 3C21 POPEQ 369     166.929 158.942  85.221  1.00  0.00           C
ATOM   7421 4C21 POPEQ 369     166.419 159.193  83.801  1.00  0.00           C
ATOM   7424 5C21 POPEQ 369     167.479 159.832  82.911  1.00  0.00           C
ATOM   7427 6C21 POPEQ 369     166.899 160.383  81.601  1.00  0.00           C
ATOM   7430 7C21 POPEQ 369     167.949 161.132  80.781  1.00  0.00           C
ATOM   7433 8C21 POPEQ 369     168.859 160.212  79.971  1.00  0.00           C
ATOM   7437  C33 POPEQ 369     157.116 161.751  94.541  1.00  0.00           C
ATOM   7440  C34 POPEQ 369     155.666 161.572  94.081  1.00  0.00           C
ATOM   7443  C35 POPEQ 369     155.506 161.122  92.621  1.00  0.00           C
ATOM   7446  C36 POPEQ 369     155.966 162.193  91.621  1.00  0.00           C
ATOM   7449  C37 POPEQ 369     155.576 161.861  90.171  1.00  0.00           C
ATOM   7452  C38 POPEQ 369     155.696 163.095  89.271  1.00  0.00           C
ATOM   7455  C39 POPEQ 369     157.126 163.604  89.071  1.00  0.00           C
ATOM   7458 0C31 POPEQ 369     157.966 162.734  88.121  1.00  0.00           C
ATOM   7461 1C31 POPEQ 369     159.076 163.576  87.461  1.00  0.00           C
ATOM   7464 2C31 POPEQ 369     159.809 162.865  86.321  1.00  0.00           C
ATOM   7467 3C31 POPEQ 369     158.906 162.321  85.201  1.00  0.00           C
ATOM   7470 4C31 POPEQ 369     157.906 163.345  84.641  1.00  0.00           C
ATOM   7473 5C31 POPEQ 369     157.086 162.794  83.471  1.00  0.00           C
ATOM   7476 6C31 POPEQ 369     155.936 163.725  83.061  1.00  0.00           C
ATOM   7480  NH3 POPER 370     146.476   8.651  61.961  1.00  0.00           N
ATOM   7484  C12 POPER 370     146.856   7.941  60.691  1.00  0.00           C
ATOM   7487  C11 POPER 370     148.266   8.381  60.241  1.00  0.00           C
ATOM   7490  P   POPER 370     149.606   7.421  62.261  1.00  0.00           P
ATOM   7491  O13 POPER 370     148.446   7.261  63.171  1.00  0.00           O
ATOM   7492  O14 POPER 370     150.086   6.291  61.431  1.00  0.00           O
ATOM   7493  O11 POPER 370     150.766   8.141  63.061  1.00  0.00           O
ATOM   7494  O12 POPER 370     149.186   8.601  61.311  1.00  0.00           O
ATOM   7495  C1  POPER 370     151.096   7.691  64.391  1.00  0.00           C
ATOM   7498  C2  POPER 370     150.626   8.701  65.471  1.00  0.00           C
ATOM   7500  O21 POPER 370     151.206   8.371  66.741  1.00  0.00           O
ATOM   7501  C21 POPER 370     150.706   7.381  67.451  1.00  0.00           C
ATOM   7502  O22 POPER 370     149.736   6.691  67.211  1.00  0.00           O
ATOM   7503  C22 POPER 370     151.536   7.261  68.731  1.00  0.00           C
ATOM   7506  C3  POPER 370     149.086   8.941  65.521  1.00  0.00           C
ATOM   7509  O31 POPER 370     148.636   9.621  66.711  1.00  0.00           O
ATOM   7510  C31 POPER 370     149.056  10.871  66.871  1.00  0.00           C
ATOM   7511  O32 POPER 370     149.747  11.492  66.081  1.00  0.00           O
ATOM   7512  C32 POPER 370     148.477  11.441  68.161  1.00  0.00           C
ATOM   7515  C23 POPER 370     151.257   8.401  69.731  1.00  0.00           C
ATOM   7518  C24 POPER 370     152.296   8.481  70.851  1.00  0.00           C
ATOM   7521  C25 POPER 370     152.116   9.741  71.711  1.00  0.00           C
ATOM   7524  C26 POPER 370     150.997   9.621  72.761  1.00  0.00           C
ATOM   7527  C27 POPER 370     150.536  11.001  73.261  1.00  0.00           C
ATOM   7530  C28 POPER 370     149.656  10.951  74.521  1.00  0.00           C
ATOM   7533  C29 POPER 370     150.446  10.721  75.781  1.00  0.00           C
ATOM   7535 0C21 POPER 370     150.666  11.621  76.761  1.00  0.00           C
ATOM   7537 1C21 POPER 370     150.146  13.041  76.811  1.00  0.00           C
ATOM   7540 2C21 POPER 370     150.276  13.701  78.201  1.00  0.00           C
ATOM   7543 3C21 POPER 370     151.736  13.961  78.631  1.00  0.00           C
ATOM   7546 4C21 POPER 370     152.046  13.561  80.081  1.00  0.00           C
ATOM   7549 5C21 POPER 370     151.636  14.621  81.121  1.00  0.00           C
ATOM   7552 6C21 POPER 370     152.616  15.791  81.251  1.00  0.00           C
ATOM   7555 7C21 POPER 370     152.367  16.591  82.541  1.00  0.00           C
ATOM   7558 8C21 POPER 370     153.576  17.401  83.021  1.00  0.00           C
ATOM   7562  C33 POPER 370     148.327  10.391  69.291  1.00  0.00           C
ATOM   7565  C34 POPER 370     146.866   9.971  69.531  1.00  0.00           C
ATOM   7568  C35 POPER 370     146.176  10.931  70.511  1.00  0.00           C
ATOM   7571  C36 POPER 370     146.296  10.481  71.971  1.00  0.00           C
ATOM   7574  C37 POPER 370     146.056  11.601  72.991  1.00  0.00           C
ATOM   7577  C38 POPER 370     145.916  11.011  74.401  1.00  0.00           C
ATOM   7580  C39 POPER 370     145.986  12.021  75.561  1.00  0.00           C
ATOM   7583 0C31 POPER 370     146.066  11.242  76.871  1.00  0.00           C
ATOM   7586 1C31 POPER 370     146.107  12.091  78.141  1.00  0.00           C
ATOM   7589 2C31 POPER 370     146.366  11.221  79.381  1.00  0.00           C
ATOM   7592 3C31 POPER 370     147.857  10.911  79.601  1.00  0.00           C
ATOM   7595 4C31 POPER 370     148.106   9.711  80.531  1.00  0.00           C
ATOM   7598 5C31 POPER 370     149.556   9.611  81.011  1.00  0.00           C
ATOM   7601 6C31 POPER 370     149.806   8.431  81.941  1.00  0.00           C
ATOM   7605  NH3 POPES 371      15.156  82.382  58.191  1.00  0.00           N
ATOM   7609  C12 POPES 371      16.116  83.151  57.321  1.00  0.00           C
ATOM   7612  C11 POPES 371      15.836  84.661  57.401  1.00  0.00           C
ATOM   7615  P   POPES 371      17.296  86.812  57.241  1.00  0.00           P
ATOM   7616  O13 POPES 371      18.336  87.342  56.351  1.00  0.00           O
ATOM   7617  O14 POPES 371      16.066  87.622  57.401  1.00  0.00           O
ATOM   7618  O11 POPES 371      17.926  86.591  58.671  1.00  0.00           O
ATOM   7619  O12 POPES 371      16.886  85.371  56.761  1.00  0.00           O
ATOM   7620  C1  POPES 371      18.676  87.652  59.291  1.00  0.00           C
ATOM   7623  C2  POPES 371      17.936  88.221  60.541  1.00  0.00           C
ATOM   7625  O21 POPES 371      18.346  87.552  61.751  1.00  0.00           O
ATOM   7626  C21 POPES 371      19.526  87.943  62.221  1.00  0.00           C
ATOM   7627  O22 POPES 371      20.296  88.691  61.631  1.00  0.00           O
ATOM   7628  C22 POPES 371      19.816  87.291  63.571  1.00  0.00           C
ATOM   7631  C3  POPES 371      16.396  88.151  60.421  1.00  0.00           C
ATOM   7634  O31 POPES 371      15.786  88.701  61.601  1.00  0.00           O
ATOM   7635  C31 POPES 371      15.096  87.882  62.371  1.00  0.00           C
ATOM   7636  O32 POPES 371      14.686  86.772  62.071  1.00  0.00           O
ATOM   7637  C32 POPES 371      14.896  88.561  63.721  1.00  0.00           C
ATOM   7640  C23 POPES 371      20.216  88.291  64.691  1.00  0.00           C
ATOM   7643  C24 POPES 371      20.286  87.561  66.051  1.00  0.00           C
ATOM   7646  C25 POPES 371      19.966  88.461  67.251  1.00  0.00           C
ATOM   7649  C26 POPES 371      19.496  87.652  68.471  1.00  0.00           C
ATOM   7652  C27 POPES 371      18.576  88.482  69.391  1.00  0.00           C
ATOM   7655  C28 POPES 371      17.866  87.642  70.481  1.00  0.00           C
ATOM   7658  C29 POPES 371      18.836  87.092  71.491  1.00  0.00           C
ATOM   7660 0C21 POPES 371      18.966  87.512  72.771  1.00  0.00           C
ATOM   7662 1C21 POPES 371      18.226  88.652  73.411  1.00  0.00           C
ATOM   7665 2C21 POPES 371      19.106  89.352  74.471  1.00  0.00           C
ATOM   7668 3C21 POPES 371      19.256  88.551  75.771  1.00  0.00           C
ATOM   7671 4C21 POPES 371      20.516  88.923  76.581  1.00  0.00           C
ATOM   7674 5C21 POPES 371      20.446  90.303  77.231  1.00  0.00           C
ATOM   7677 6C21 POPES 371      21.576  90.532  78.241  1.00  0.00           C
ATOM   7680 7C21 POPES 371      21.326  91.721  79.171  1.00  0.00           C
ATOM   7683 8C21 POPES 371      22.416  91.912  80.231  1.00  0.00           C
ATOM   7687  C33 POPES 371      14.526  87.552  64.811  1.00  0.00           C
ATOM   7690  C34 POPES 371      14.336  88.181  66.191  1.00  0.00           C
ATOM   7693  C35 POPES 371      13.926  87.092  67.181  1.00  0.00           C
ATOM   7696  C36 POPES 371      13.646  87.572  68.611  1.00  0.00           C
ATOM   7699  C37 POPES 371      13.006  86.432  69.411  1.00  0.00           C
ATOM   7702  C38 POPES 371      13.056  86.591  70.931  1.00  0.00           C
ATOM   7705  C39 POPES 371      14.076  85.641  71.571  1.00  0.00           C
ATOM   7708 0C31 POPES 371      13.756  85.292  73.031  1.00  0.00           C
ATOM   7711 1C31 POPES 371      14.586  84.102  73.521  1.00  0.00           C
ATOM   7714 2C31 POPES 371      14.206  83.573  74.921  1.00  0.00           C
ATOM   7717 3C31 POPES 371      14.476  84.571  76.051  1.00  0.00           C
ATOM   7720 4C31 POPES 371      14.486  83.892  77.431  1.00  0.00           C
ATOM   7723 5C31 POPES 371      14.916  84.851  78.561  1.00  0.00           C
ATOM   7726 6C31 POPES 371      15.176  84.132  79.891  1.00  0.00           C
ATOM   7730  NH3 POPET 372      97.816 151.232  64.141  1.00  0.00           N
ATOM   7734  C12 POPET 372      98.316 150.031  63.381  1.00  0.00           C
ATOM   7737  C11 POPET 372      97.486 148.792  63.751  1.00  0.00           C
ATOM   7740  P   POPET 372      98.416 147.682  65.971  1.00  0.00           P
ATOM   7741  O13 POPET 372      97.696 147.072  67.091  1.00  0.00           O
ATOM   7742  O14 POPET 372      99.176 146.803  65.041  1.00  0.00           O
ATOM   7743  O11 POPET 372      99.426 148.752  66.561  1.00  0.00           O
ATOM   7744  O12 POPET 372      97.436 148.622  65.161  1.00  0.00           O
ATOM   7745  C1  POPET 372     100.736 148.312  66.921  1.00  0.00           C
ATOM   7748  C2  POPET 372     100.776 147.232  68.041  1.00  0.00           C
ATOM   7750  O21 POPET 372      99.876 147.523  69.111  1.00  0.00           O
ATOM   7751  C21 POPET 372     100.046 148.573  69.861  1.00  0.00           C
ATOM   7752  O22 POPET 372     100.916 149.433  69.771  1.00  0.00           O
ATOM   7753  C22 POPET 372      98.956 148.582  70.911  1.00  0.00           C
ATOM   7756  C3  POPET 372     102.206 146.962  68.571  1.00  0.00           C
ATOM   7759  O31 POPET 372     102.146 146.152  69.761  1.00  0.00           O
ATOM   7760  C31 POPET 372     103.256 145.492  70.051  1.00  0.00           C
ATOM   7761  O32 POPET 372     104.306 145.572  69.431  1.00  0.00           O
ATOM   7762  C32 POPET 372     103.007 144.583  71.231  1.00  0.00           C
ATOM   7765  C23 POPET 372      99.516 148.372  72.331  1.00  0.00           C
ATOM   7768  C24 POPET 372      98.376 148.102  73.321  1.00  0.00           C
ATOM   7771  C25 POPET 372      98.827 148.151  74.791  1.00  0.00           C
ATOM   7774  C26 POPET 372      98.836 149.572  75.351  1.00  0.00           C
ATOM   7777  C27 POPET 372      99.426 149.611  76.761  1.00  0.00           C
ATOM   7780  C28 POPET 372      99.316 151.012  77.381  1.00  0.00           C
ATOM   7783  C29 POPET 372     100.266 151.182  78.541  1.00  0.00           C
ATOM   7785 0C21 POPET 372      99.946 151.621  79.771  1.00  0.00           C
ATOM   7787 1C21 POPET 372      98.566 152.041  80.211  1.00  0.00           C
ATOM   7790 2C21 POPET 372      98.616 152.701  81.601  1.00  0.00           C
ATOM   7793 3C21 POPET 372      97.247 153.132  82.141  1.00  0.00           C
ATOM   7796 4C21 POPET 372      97.396 153.862  83.481  1.00  0.00           C
ATOM   7799 5C21 POPET 372      96.076 154.342  84.111  1.00  0.00           C
ATOM   7802 6C21 POPET 372      95.286 153.221  84.801  1.00  0.00           C
ATOM   7805 7C21 POPET 372      94.226 153.773  85.761  1.00  0.00           C
ATOM   7808 8C21 POPET 372      93.497 152.682  86.551  1.00  0.00           C
ATOM   7812  C33 POPET 372     103.827 145.002  72.461  1.00  0.00           C
ATOM   7815  C34 POPET 372     103.686 143.913  73.521  1.00  0.00           C
ATOM   7818  C35 POPET 372     104.216 144.312  74.891  1.00  0.00           C
ATOM   7821  C36 POPET 372     104.616 143.083  75.711  1.00  0.00           C
ATOM   7824  C37 POPET 372     104.806 143.421  77.191  1.00  0.00           C
ATOM   7827  C38 POPET 372     105.456 142.272  77.961  1.00  0.00           C
ATOM   7830  C39 POPET 372     105.556 142.561  79.461  1.00  0.00           C
ATOM   7833 0C31 POPET 372     106.086 141.353  80.221  1.00  0.00           C
ATOM   7836 1C31 POPET 372     105.976 141.471  81.741  1.00  0.00           C
ATOM   7839 2C31 POPET 372     105.246 140.282  82.371  1.00  0.00           C
ATOM   7842 3C31 POPET 372     105.316 140.292  83.901  1.00  0.00           C
ATOM   7845 4C31 POPET 372     104.476 139.172  84.531  1.00  0.00           C
ATOM   7848 5C31 POPET 372     104.836 138.932  86.001  1.00  0.00           C
ATOM   7851 6C31 POPET 372     104.076 137.773  86.651  1.00  0.00           C
ATOM   7855  NH3 POPEU 373     162.309  84.991  99.571  1.00  0.00           N
ATOM   7859  C12 POPEU 373     162.549  83.503  99.581  1.00  0.00           C
ATOM   7862  C11 POPEU 373     161.270  82.692  99.271  1.00  0.00           C
ATOM   7865  P   POPEU 373     160.519  80.462  98.181  1.00  0.00           P
ATOM   7866  O13 POPEU 373     161.030  79.111  97.861  1.00  0.00           O
ATOM   7867  O14 POPEU 373     159.239  80.471  98.901  1.00  0.00           O
ATOM   7868  O11 POPEU 373     160.270  81.283  96.861  1.00  0.00           O
ATOM   7869  O12 POPEU 373     161.600  81.332  98.961  1.00  0.00           O
ATOM   7870  C1  POPEU 373     161.270  81.922  96.061  1.00  0.00           C
ATOM   7873  C2  POPEU 373     161.189  81.372  94.611  1.00  0.00           C
ATOM   7875  O21 POPEU 373     161.489  82.372  93.631  1.00  0.00           O
ATOM   7876  C21 POPEU 373     162.739  82.642  93.371  1.00  0.00           C
ATOM   7877  O22 POPEU 373     163.699  82.472  94.111  1.00  0.00           O
ATOM   7878  C22 POPEU 373     162.799  83.011  91.871  1.00  0.00           C
ATOM   7881  C3  POPEU 373     159.759  80.891  94.281  1.00  0.00           C
ATOM   7884  O31 POPEU 373     159.659  80.462  92.911  1.00  0.00           O
ATOM   7885  C31 POPEU 373     158.796  81.103  92.131  1.00  0.00           C
ATOM   7886  O32 POPEU 373     158.016  81.982  92.451  1.00  0.00           O
ATOM   7887  C32 POPEU 373     158.956  80.553  90.711  1.00  0.00           C
ATOM   7890  C23 POPEU 373     164.160  83.551  91.381  1.00  0.00           C
ATOM   7893  C24 POPEU 373     164.049  84.482  90.151  1.00  0.00           C
ATOM   7896  C25 POPEU 373     163.789  83.752  88.821  1.00  0.00           C
ATOM   7899  C26 POPEU 373     163.609  84.753  87.661  1.00  0.00           C
ATOM   7902  C27 POPEU 373     163.549  84.091  86.281  1.00  0.00           C
ATOM   7905  C28 POPEU 373     163.299  85.112  85.151  1.00  0.00           C
ATOM   7908  C29 POPEU 373     163.760  84.602  83.811  1.00  0.00           C
ATOM   7910 0C21 POPEU 373     163.009  84.342  82.721  1.00  0.00           C
ATOM   7912 1C21 POPEU 373     161.520  84.512  82.591  1.00  0.00           C
ATOM   7915 2C21 POPEU 373     161.040  84.372  81.131  1.00  0.00           C
ATOM   7918 3C21 POPEU 373     161.240  82.952  80.561  1.00  0.00           C
ATOM   7921 4C21 POPEU 373     160.630  82.771  79.161  1.00  0.00           C
ATOM   7924 5C21 POPEU 373     160.900  81.381  78.561  1.00  0.00           C
ATOM   7927 6C21 POPEU 373     160.239  80.231  79.331  1.00  0.00           C
ATOM   7930 7C21 POPEU 373     160.609  78.832  78.801  1.00  0.00           C
ATOM   7933 8C21 POPEU 373     159.960  77.702  79.581  1.00  0.00           C
ATOM   7937  C33 POPEU 373     157.626  80.452  89.941  1.00  0.00           C
ATOM   7940  C34 POPEU 373     157.786  79.841  88.551  1.00  0.00           C
ATOM   7943  C35 POPEU 373     158.676  80.681  87.621  1.00  0.00           C
ATOM   7946  C36 POPEU 373     158.716  80.112  86.201  1.00  0.00           C
ATOM   7949  C37 POPEU 373     159.156  81.143  85.151  1.00  0.00           C
ATOM   7952  C38 POPEU 373     159.076  80.622  83.711  1.00  0.00           C
ATOM   7955  C39 POPEU 373     157.656  80.182  83.311  1.00  0.00           C
ATOM   7958 0C31 POPEU 373     157.546  79.821  81.821  1.00  0.00           C
ATOM   7961 1C31 POPEU 373     156.106  79.442  81.431  1.00  0.00           C
ATOM   7964 2C31 POPEU 373     155.966  79.082  79.951  1.00  0.00           C
ATOM   7967 3C31 POPEU 373     154.546  78.661  79.571  1.00  0.00           C
ATOM   7970 4C31 POPEU 373     154.436  78.232  78.101  1.00  0.00           C
ATOM   7973 5C31 POPEU 373     153.016  77.812  77.721  1.00  0.00           C
ATOM   7976 6C31 POPEU 373     152.876  77.382  76.251  1.00  0.00           C
ATOM   7980  NH3 POPEV 374      48.726  75.741  60.911  1.00  0.00           N
ATOM   7984  C12 POPEV 374      48.846  74.251  60.781  1.00  0.00           C
ATOM   7987  C11 POPEV 374      48.036  73.512  61.861  1.00  0.00           C
ATOM   7990  P   POPEV 374      45.586  74.622  61.971  1.00  0.00           P
ATOM   7991  O13 POPEV 374      45.596  75.681  60.931  1.00  0.00           O
ATOM   7992  O14 POPEV 374      44.316  73.952  62.291  1.00  0.00           O
ATOM   7993  O11 POPEV 374      46.256  75.262  63.251  1.00  0.00           O
ATOM   7994  O12 POPEV 374      46.646  73.532  61.571  1.00  0.00           O
ATOM   7995  C1  POPEV 374      46.356  74.603  64.511  1.00  0.00           C
ATOM   7998  C2  POPEV 374      45.576  75.371  65.601  1.00  0.00           C
ATOM   8000  O21 POPEV 374      46.156  75.022  66.871  1.00  0.00           O
ATOM   8001  C21 POPEV 374      46.366  75.993  67.741  1.00  0.00           C
ATOM   8002  O22 POPEV 374      46.096  77.162  67.571  1.00  0.00           O
ATOM   8003  C22 POPEV 374      47.186  75.442  68.911  1.00  0.00           C
ATOM   8006  C3  POPEV 374      44.086  74.961  65.521  1.00  0.00           C
ATOM   8009  O31 POPEV 374      43.256  75.601  66.531  1.00  0.00           O
ATOM   8010  C31 POPEV 374      42.076  76.041  66.081  1.00  0.00           C
ATOM   8011  O32 POPEV 374      41.776  76.141  64.901  1.00  0.00           O
ATOM   8012  C32 POPEV 374      41.176  76.382  67.261  1.00  0.00           C
ATOM   8015  C23 POPEV 374      47.026  76.282  70.201  1.00  0.00           C
ATOM   8018  C24 POPEV 374      45.716  75.951  70.931  1.00  0.00           C
ATOM   8021  C25 POPEV 374      45.516  76.772  72.211  1.00  0.00           C
ATOM   8024  C26 POPEV 374      45.156  75.901  73.431  1.00  0.00           C
ATOM   8027  C27 POPEV 374      46.396  75.482  74.231  1.00  0.00           C
ATOM   8030  C28 POPEV 374      46.136  74.322  75.221  1.00  0.00           C
ATOM   8033  C29 POPEV 374      45.096  74.622  76.261  1.00  0.00           C
ATOM   8035 0C21 POPEV 374      45.306  74.762  77.591  1.00  0.00           C
ATOM   8037 1C21 POPEV 374      46.626  74.712  78.311  1.00  0.00           C
ATOM   8040 2C21 POPEV 374      46.716  75.692  79.501  1.00  0.00           C
ATOM   8043 3C21 POPEV 374      45.736  75.342  80.641  1.00  0.00           C
ATOM   8046 4C21 POPEV 374      45.756  76.321  81.821  1.00  0.00           C
ATOM   8049 5C21 POPEV 374      44.456  76.211  82.621  1.00  0.00           C
ATOM   8052 6C21 POPEV 374      44.426  77.061  83.901  1.00  0.00           C
ATOM   8055 7C21 POPEV 374      45.216  76.431  85.051  1.00  0.00           C
ATOM   8058 8C21 POPEV 374      45.056  77.181  86.371  1.00  0.00           C
ATOM   8062  C33 POPEV 374      39.796  76.963  66.871  1.00  0.00           C
ATOM   8065  C34 POPEV 374      38.716  76.592  67.891  1.00  0.00           C
ATOM   8068  C35 POPEV 374      39.026  77.092  69.301  1.00  0.00           C
ATOM   8071  C36 POPEV 374      38.066  76.562  70.371  1.00  0.00           C
ATOM   8074  C37 POPEV 374      38.576  76.982  71.751  1.00  0.00           C
ATOM   8077  C38 POPEV 374      37.736  76.531  72.941  1.00  0.00           C
ATOM   8080  C39 POPEV 374      38.366  77.052  74.241  1.00  0.00           C
ATOM   8083 0C31 POPEV 374      37.486  76.812  75.471  1.00  0.00           C
ATOM   8086 1C31 POPEV 374      38.126  77.361  76.751  1.00  0.00           C
ATOM   8089 2C31 POPEV 374      37.306  77.041  78.011  1.00  0.00           C
ATOM   8092 3C31 POPEV 374      35.906  77.662  78.011  1.00  0.00           C
ATOM   8095 4C31 POPEV 374      35.926  79.192  78.031  1.00  0.00           C
ATOM   8098 5C31 POPEV 374      34.516  79.791  78.021  1.00  0.00           C
ATOM   8101 6C31 POPEV 374      34.556  81.292  78.241  1.00  0.00           C
ATOM   8105  NH3 POPEW 375     144.696  15.631  62.311  1.00  0.00           N
ATOM   8109  C12 POPEW 375     145.126  16.951  62.891  1.00  0.00           C
ATOM   8112  C11 POPEW 375     144.176  18.091  62.431  1.00  0.00           C
ATOM   8115  P   POPEW 375     141.798  17.551  61.461  1.00  0.00           P
ATOM   8116  O13 POPEW 375     141.946  16.131  61.051  1.00  0.00           O
ATOM   8117  O14 POPEW 375     141.986  18.641  60.481  1.00  0.00           O
ATOM   8118  O11 POPEW 375     140.456  17.761  62.261  1.00  0.00           O
ATOM   8119  O12 POPEW 375     142.796  17.791  62.671  1.00  0.00           O
ATOM   8120  C1  POPEW 375     139.896  16.771  63.131  1.00  0.00           C
ATOM   8123  C2  POPEW 375     139.456  17.461  64.451  1.00  0.00           C
ATOM   8125  O21 POPEW 375     139.336  16.521  65.531  1.00  0.00           O
ATOM   8126  C21 POPEW 375     138.327  15.671  65.491  1.00  0.00           C
ATOM   8127  O22 POPEW 375     137.497  15.582  64.611  1.00  0.00           O
ATOM   8128  C22 POPEW 375     138.406  14.731  66.701  1.00  0.00           C
ATOM   8131  C3  POPEW 375     138.226  18.412  64.191  1.00  0.00           C
ATOM   8134  O31 POPEW 375     138.236  19.582  65.031  1.00  0.00           O
ATOM   8135  C31 POPEW 375     137.357  19.541  66.041  1.00  0.00           C
ATOM   8136  O32 POPEW 375     136.696  18.561  66.351  1.00  0.00           O
ATOM   8137  C32 POPEW 375     137.256  20.931  66.651  1.00  0.00           C
ATOM   8140  C23 POPEW 375     138.106  15.361  68.091  1.00  0.00           C
ATOM   8143  C24 POPEW 375     138.266  14.301  69.201  1.00  0.00           C
ATOM   8146  C25 POPEW 375     137.596  14.631  70.551  1.00  0.00           C
ATOM   8149  C26 POPEW 375     138.436  15.481  71.521  1.00  0.00           C
ATOM   8152  C27 POPEW 375     138.247  15.011  72.971  1.00  0.00           C
ATOM   8155  C28 POPEW 375     138.806  15.971  74.041  1.00  0.00           C
ATOM   8158  C29 POPEW 375     139.217  15.341  75.361  1.00  0.00           C
ATOM   8160 0C21 POPEW 375     138.497  14.521  76.151  1.00  0.00           C
ATOM   8162 1C21 POPEW 375     137.087  14.051  75.901  1.00  0.00           C
ATOM   8165 2C21 POPEW 375     136.546  13.051  76.951  1.00  0.00           C
ATOM   8168 3C21 POPEW 375     135.077  12.691  76.671  1.00  0.00           C
ATOM   8171 4C21 POPEW 375     134.456  11.782  77.741  1.00  0.00           C
ATOM   8174 5C21 POPEW 375     132.967  11.511  77.501  1.00  0.00           C
ATOM   8177 6C21 POPEW 375     132.276  10.791  78.661  1.00  0.00           C
ATOM   8180 7C21 POPEW 375     130.766  10.631  78.421  1.00  0.00           C
ATOM   8183 8C21 POPEW 375     130.016   9.991  79.581  1.00  0.00           C
ATOM   8187  C33 POPEW 375     136.167  21.092  67.731  1.00  0.00           C
ATOM   8190  C34 POPEW 375     136.636  20.801  69.161  1.00  0.00           C
ATOM   8193  C35 POPEW 375     136.366  19.371  69.641  1.00  0.00           C
ATOM   8196  C36 POPEW 375     136.896  19.102  71.061  1.00  0.00           C
ATOM   8199  C37 POPEW 375     136.356  20.061  72.131  1.00  0.00           C
ATOM   8202  C38 POPEW 375     136.916  19.781  73.531  1.00  0.00           C
ATOM   8205  C39 POPEW 375     135.856  20.022  74.621  1.00  0.00           C
ATOM   8208 0C31 POPEW 375     136.438  19.981  76.051  1.00  0.00           C
ATOM   8211 1C31 POPEW 375     135.346  20.172  77.121  1.00  0.00           C
ATOM   8214 2C31 POPEW 375     135.386  21.531  77.861  1.00  0.00           C
ATOM   8217 3C31 POPEW 375     135.206  22.751  76.941  1.00  0.00           C
ATOM   8220 4C31 POPEW 375     134.676  23.971  77.711  1.00  0.00           C
ATOM   8223 5C31 POPEW 375     134.396  25.181  76.801  1.00  0.00           C
ATOM   8226 6C31 POPEW 375     133.667  26.311  77.521  1.00  0.00           C
ATOM   8230  NH3 POPEX 376      30.906  89.291 104.021  1.00  0.00           N
ATOM   8234  C12 POPEX 376      30.556  88.053 104.791  1.00  0.00           C
ATOM   8237  C11 POPEX 376      29.146  87.572 104.451  1.00  0.00           C
ATOM   8240  P   POPEX 376      28.226  85.693 106.071  1.00  0.00           P
ATOM   8241  O13 POPEX 376      29.166  85.252 107.131  1.00  0.00           O
ATOM   8242  O14 POPEX 376      27.146  86.621 106.451  1.00  0.00           O
ATOM   8243  O11 POPEX 376      27.616  84.401 105.391  1.00  0.00           O
ATOM   8244  O12 POPEX 376      29.046  86.222 104.841  1.00  0.00           O
ATOM   8245  C1  POPEX 376      26.486  84.452 104.501  1.00  0.00           C
ATOM   8248  C2  POPEX 376      26.846  84.583 102.991  1.00  0.00           C
ATOM   8250  O21 POPEX 376      25.596  84.721 102.291  1.00  0.00           O
ATOM   8251  C21 POPEX 376      25.606  85.532 101.251  1.00  0.00           C
ATOM   8252  O22 POPEX 376      26.516  86.302 100.961  1.00  0.00           O
ATOM   8253  C22 POPEX 376      24.266  85.492 100.501  1.00  0.00           C
ATOM   8256  C3  POPEX 376      27.616  83.321 102.481  1.00  0.00           C
ATOM   8259  O31 POPEX 376      28.556  83.601 101.411  1.00  0.00           O
ATOM   8260  C31 POPEX 376      28.046  83.482 100.181  1.00  0.00           C
ATOM   8261  O32 POPEX 376      26.876  83.262  99.931  1.00  0.00           O
ATOM   8262  C32 POPEX 376      29.146  83.671  99.131  1.00  0.00           C
ATOM   8265  C23 POPEX 376      24.446  85.641  98.961  1.00  0.00           C
ATOM   8268  C24 POPEX 376      23.096  85.742  98.221  1.00  0.00           C
ATOM   8271  C25 POPEX 376      23.226  85.622  96.691  1.00  0.00           C
ATOM   8274  C26 POPEX 376      23.806  86.872  96.011  1.00  0.00           C
ATOM   8277  C27 POPEX 376      23.946  86.702  94.491  1.00  0.00           C
ATOM   8280  C28 POPEX 376      24.056  88.041  93.741  1.00  0.00           C
ATOM   8283  C29 POPEX 376      25.366  88.773  93.921  1.00  0.00           C
ATOM   8285 0C21 POPEX 376      26.236  89.151  92.951  1.00  0.00           C
ATOM   8287 1C21 POPEX 376      26.136  88.913  91.461  1.00  0.00           C
ATOM   8290 2C21 POPEX 376      25.956  90.221  90.681  1.00  0.00           C
ATOM   8293 3C21 POPEX 376      25.846  90.002  89.161  1.00  0.00           C
ATOM   8296 4C21 POPEX 376      25.596  91.322  88.411  1.00  0.00           C
ATOM   8299 5C21 POPEX 376      25.236  91.132  86.931  1.00  0.00           C
ATOM   8302 6C21 POPEX 376      25.036  92.482  86.221  1.00  0.00           C
ATOM   8305 7C21 POPEX 376      24.516  92.351  84.781  1.00  0.00           C
ATOM   8308 8C21 POPEX 376      24.546  93.671  84.011  1.00  0.00           C
ATOM   8312  C33 POPEX 376      28.676  83.421  97.671  1.00  0.00           C
ATOM   8315  C34 POPEX 376      29.676  84.002  96.661  1.00  0.00           C
ATOM   8318  C35 POPEX 376      29.536  83.482  95.221  1.00  0.00           C
ATOM   8321  C36 POPEX 376      28.236  83.892  94.501  1.00  0.00           C
ATOM   8324  C37 POPEX 376      28.116  83.281  93.081  1.00  0.00           C
ATOM   8327  C38 POPEX 376      26.906  83.792  92.281  1.00  0.00           C
ATOM   8330  C39 POPEX 376      27.016  85.262  91.831  1.00  0.00           C
ATOM   8333 0C31 POPEX 376      27.836  85.452  90.551  1.00  0.00           C
ATOM   8336 1C31 POPEX 376      26.946  85.602  89.311  1.00  0.00           C
ATOM   8339 2C31 POPEX 376      27.676  85.921  88.001  1.00  0.00           C
ATOM   8342 3C31 POPEX 376      26.746  86.451  86.911  1.00  0.00           C
ATOM   8345 4C31 POPEX 376      27.506  87.221  85.821  1.00  0.00           C
ATOM   8348 5C31 POPEX 376      26.586  87.852  84.771  1.00  0.00           C
ATOM   8351 6C31 POPEX 376      27.356  88.732  83.771  1.00  0.00           C
ATOM   8355  NH3 POPEY 377      75.756 128.202  61.701  1.00  0.00           N
ATOM   8359  C12 POPEY 377      74.316 127.762  61.531  1.00  0.00           C
ATOM   8362  C11 POPEY 377      73.736 128.181  60.161  1.00  0.00           C
ATOM   8365  P   POPEY 377      71.166 127.612  59.841  1.00  0.00           P
ATOM   8366  O13 POPEY 377      70.886 128.452  58.651  1.00  0.00           O
ATOM   8367  O14 POPEY 377      70.356 126.381  59.961  1.00  0.00           O
ATOM   8368  O11 POPEY 377      71.006 128.512  61.151  1.00  0.00           O
ATOM   8369  O12 POPEY 377      72.716 127.262  59.781  1.00  0.00           O
ATOM   8370  C1  POPEY 377      69.876 129.401  61.221  1.00  0.00           C
ATOM   8373  C2  POPEY 377      69.966 130.341  62.461  1.00  0.00           C
ATOM   8375  O21 POPEY 377      69.236 129.753  63.561  1.00  0.00           O
ATOM   8376  C21 POPEY 377      69.656 130.132  64.751  1.00  0.00           C
ATOM   8377  O22 POPEY 377      70.726 130.641  65.011  1.00  0.00           O
ATOM   8378  C22 POPEY 377      68.586 129.882  65.811  1.00  0.00           C
ATOM   8381  C3  POPEY 377      69.396 131.772  62.141  1.00  0.00           C
ATOM   8384  O31 POPEY 377      69.486 132.663  63.291  1.00  0.00           O
ATOM   8385  C31 POPEY 377      70.476 133.561  63.271  1.00  0.00           C
ATOM   8386  O32 POPEY 377      71.066 133.951  62.291  1.00  0.00           O
ATOM   8387  C32 POPEY 377      70.776 134.001  64.711  1.00  0.00           C
ATOM   8390  C23 POPEY 377      68.166 131.201  66.491  1.00  0.00           C
ATOM   8393  C24 POPEY 377      67.716 131.012  67.941  1.00  0.00           C
ATOM   8396  C25 POPEY 377      68.866 130.683  68.901  1.00  0.00           C
ATOM   8399  C26 POPEY 377      68.446 130.872  70.361  1.00  0.00           C
ATOM   8402  C27 POPEY 377      69.366 130.152  71.371  1.00  0.00           C
ATOM   8405  C28 POPEY 377      68.986 130.432  72.841  1.00  0.00           C
ATOM   8408  C29 POPEY 377      67.536 130.072  73.091  1.00  0.00           C
ATOM   8410 0C21 POPEY 377      66.546 130.891  73.491  1.00  0.00           C
ATOM   8412 1C21 POPEY 377      66.666 132.352  73.871  1.00  0.00           C
ATOM   8415 2C21 POPEY 377      66.246 132.582  75.331  1.00  0.00           C
ATOM   8418 3C21 POPEY 377      67.176 131.891  76.351  1.00  0.00           C
ATOM   8421 4C21 POPEY 377      66.616 131.882  77.781  1.00  0.00           C
ATOM   8424 5C21 POPEY 377      66.686 133.242  78.481  1.00  0.00           C
ATOM   8427 6C21 POPEY 377      66.196 133.172  79.941  1.00  0.00           C
ATOM   8430 7C21 POPEY 377      66.516 134.443  80.741  1.00  0.00           C
ATOM   8433 8C21 POPEY 377      66.046 134.352  82.191  1.00  0.00           C
ATOM   8437  C33 POPEY 377      72.086 134.823  64.791  1.00  0.00           C
ATOM   8440  C34 POPEY 377      72.516 135.103  66.231  1.00  0.00           C
ATOM   8443  C35 POPEY 377      73.226 133.942  66.941  1.00  0.00           C
ATOM   8446  C36 POPEY 377      73.516 134.272  68.411  1.00  0.00           C
ATOM   8449  C37 POPEY 377      74.406 133.242  69.121  1.00  0.00           C
ATOM   8452  C38 POPEY 377      75.036 133.781  70.421  1.00  0.00           C
ATOM   8455  C39 POPEY 377      74.046 134.023  71.581  1.00  0.00           C
ATOM   8458 0C31 POPEY 377      73.666 132.731  72.331  1.00  0.00           C
ATOM   8461 1C31 POPEY 377      74.776 132.242  73.271  1.00  0.00           C
ATOM   8464 2C31 POPEY 377      74.536 130.833  73.851  1.00  0.00           C
ATOM   8467 3C31 POPEY 377      73.196 130.641  74.581  1.00  0.00           C
ATOM   8470 4C31 POPEY 377      73.026 131.542  75.811  1.00  0.00           C
ATOM   8473 5C31 POPEY 377      71.676 131.332  76.491  1.00  0.00           C
ATOM   8476 6C31 POPEY 377      71.486 132.213  77.731  1.00  0.00           C
ATOM   8480  NH3 POPEZ 378     101.306  36.192  63.021  1.00  0.00           N
ATOM   8484  C12 POPEZ 378     100.556  36.541  61.751  1.00  0.00           C
ATOM   8487  C11 POPEZ 378     101.096  37.812  61.021  1.00  0.00           C
ATOM   8490  P   POPEZ 378     100.206  39.771  62.641  1.00  0.00           P
ATOM   8491  O13 POPEZ 378      99.686  40.822  61.741  1.00  0.00           O
ATOM   8492  O14 POPEZ 378      99.257  38.811  63.231  1.00  0.00           O
ATOM   8493  O11 POPEZ 378     101.076  40.411  63.811  1.00  0.00           O
ATOM   8494  O12 POPEZ 378     101.296  38.961  61.831  1.00  0.00           O
ATOM   8495  C1  POPEZ 378     101.096  39.852  65.141  1.00  0.00           C
ATOM   8498  C2  POPEZ 378     101.757  40.802  66.191  1.00  0.00           C
ATOM   8500  O21 POPEZ 378     101.776  40.131  67.471  1.00  0.00           O
ATOM   8501  C21 POPEZ 378     102.966  39.872  68.001  1.00  0.00           C
ATOM   8502  O22 POPEZ 378     104.046  39.961  67.441  1.00  0.00           O
ATOM   8503  C22 POPEZ 378     102.786  39.482  69.471  1.00  0.00           C
ATOM   8506  C3  POPEZ 378     100.956  42.141  66.321  1.00  0.00           C
ATOM   8509  O31 POPEZ 378     101.066  42.752  67.631  1.00  0.00           O
ATOM   8510  C31 POPEZ 378     101.467  44.021  67.701  1.00  0.00           C
ATOM   8511  O32 POPEZ 378     101.896  44.692  66.781  1.00  0.00           O
ATOM   8512  C32 POPEZ 378     101.286  44.571  69.121  1.00  0.00           C
ATOM   8515  C23 POPEZ 378     104.086  39.151  70.251  1.00  0.00           C
ATOM   8518  C24 POPEZ 378     103.786  38.951  71.751  1.00  0.00           C
ATOM   8521  C25 POPEZ 378     104.926  39.271  72.721  1.00  0.00           C
ATOM   8524  C26 POPEZ 378     105.916  38.131  72.951  1.00  0.00           C
ATOM   8527  C27 POPEZ 378     106.866  38.451  74.121  1.00  0.00           C
ATOM   8530  C28 POPEZ 378     107.886  37.332  74.381  1.00  0.00           C
ATOM   8533  C29 POPEZ 378     107.276  36.102  75.011  1.00  0.00           C
ATOM   8535 0C21 POPEZ 378     107.886  35.271  75.881  1.00  0.00           C
ATOM   8537 1C21 POPEZ 378     109.296  35.392  76.391  1.00  0.00           C
ATOM   8540 2C21 POPEZ 378     109.496  34.611  77.701  1.00  0.00           C
ATOM   8543 3C21 POPEZ 378     108.816  35.281  78.901  1.00  0.00           C
ATOM   8546 4C21 POPEZ 378     109.816  35.942  79.851  1.00  0.00           C
ATOM   8549 5C21 POPEZ 378     109.156  36.601  81.061  1.00  0.00           C
ATOM   8552 6C21 POPEZ 378     108.427  35.602  81.961  1.00  0.00           C
ATOM   8555 7C21 POPEZ 378     107.826  36.262  83.211  1.00  0.00           C
ATOM   8558 8C21 POPEZ 378     107.296  35.232  84.211  1.00  0.00           C
ATOM   8562  C33 POPEZ 378      99.956  44.111  69.751  1.00  0.00           C
ATOM   8565  C34 POPEZ 378      99.836  44.431  71.251  1.00  0.00           C
ATOM   8568  C35 POPEZ 378      99.886  45.923  71.571  1.00  0.00           C
ATOM   8571  C36 POPEZ 378      99.576  46.211  73.051  1.00  0.00           C
ATOM   8574  C37 POPEZ 378      99.926  47.651  73.411  1.00  0.00           C
ATOM   8577  C38 POPEZ 378      99.366  48.111  74.761  1.00  0.00           C
ATOM   8580  C39 POPEZ 378      99.826  49.541  75.071  1.00  0.00           C
ATOM   8583 0C31 POPEZ 378      98.926  50.301  76.051  1.00  0.00           C
ATOM   8586 1C31 POPEZ 378      99.416  51.731  76.281  1.00  0.00           C
ATOM   8589 2C31 POPEZ 378      98.326  52.731  76.701  1.00  0.00           C
ATOM   8592 3C31 POPEZ 378      97.526  52.372  77.951  1.00  0.00           C
ATOM   8595 4C31 POPEZ 378      96.476  53.442  78.261  1.00  0.00           C
ATOM   8598 5C31 POPEZ 378      95.646  53.151  79.511  1.00  0.00           C
ATOM   8601 6C31 POPEZ 378      94.706  54.312  79.891  1.00  0.00           C
ATOM   8605  NH3 POPEa 379     101.496  87.102  59.481  1.00  0.00           N
ATOM   8609  C12 POPEa 379     102.496  88.072  58.931  1.00  0.00           C
ATOM   8612  C11 POPEa 379     102.806  87.743  57.461  1.00  0.00           C
ATOM   8615  P   POPEa 379     104.756  89.202  56.511  1.00  0.00           P
ATOM   8616  O13 POPEa 379     105.336  88.092  55.721  1.00  0.00           O
ATOM   8617  O14 POPEa 379     104.826  90.572  55.991  1.00  0.00           O
ATOM   8618  O11 POPEa 379     105.246  89.172  58.001  1.00  0.00           O
ATOM   8619  O12 POPEa 379     103.246  88.902  56.771  1.00  0.00           O
ATOM   8620  C1  POPEa 379     106.476  88.643  58.451  1.00  0.00           C
ATOM   8623  C2  POPEa 379     107.136  89.622  59.461  1.00  0.00           C
ATOM   8625  O21 POPEa 379     107.796  88.832  60.461  1.00  0.00           O
ATOM   8626  C21 POPEa 379     108.856  89.382  61.021  1.00  0.00           C
ATOM   8627  O22 POPEa 379     109.546  90.262  60.531  1.00  0.00           O
ATOM   8628  C22 POPEa 379     109.026  88.802  62.431  1.00  0.00           C
ATOM   8631  C3  POPEa 379     106.136  90.592  60.181  1.00  0.00           C
ATOM   8634  O31 POPEa 379     105.456  89.951  61.301  1.00  0.00           O
ATOM   8635  C31 POPEa 379     105.206  90.751  62.331  1.00  0.00           C
ATOM   8636  O32 POPEa 379     105.386  91.952  62.371  1.00  0.00           O
ATOM   8637  C32 POPEa 379     104.786  89.902  63.521  1.00  0.00           C
ATOM   8640  C23 POPEa 379     110.236  89.352  63.221  1.00  0.00           C
ATOM   8643  C24 POPEa 379     110.256  88.862  64.681  1.00  0.00           C
ATOM   8646  C25 POPEa 379     109.257  89.602  65.591  1.00  0.00           C
ATOM   8649  C26 POPEa 379     109.376  89.212  67.071  1.00  0.00           C
ATOM   8652  C27 POPEa 379     108.296  89.902  67.921  1.00  0.00           C
ATOM   8655  C28 POPEa 379     108.036  89.261  69.301  1.00  0.00           C
ATOM   8658  C29 POPEa 379     107.486  87.861  69.201  1.00  0.00           C
ATOM   8660 0C21 POPEa 379     107.886  86.791  69.921  1.00  0.00           C
ATOM   8662 1C21 POPEa 379     108.936  86.761  71.001  1.00  0.00           C
ATOM   8665 2C21 POPEa 379     108.376  86.353  72.381  1.00  0.00           C
ATOM   8668 3C21 POPEa 379     108.216  84.832  72.531  1.00  0.00           C
ATOM   8671 4C21 POPEa 379     107.476  84.431  73.811  1.00  0.00           C
ATOM   8674 5C21 POPEa 379     107.156  82.932  73.821  1.00  0.00           C
ATOM   8677 6C21 POPEa 379     106.386  82.451  75.051  1.00  0.00           C
ATOM   8680 7C21 POPEa 379     105.736  81.082  74.831  1.00  0.00           C
ATOM   8683 8C21 POPEa 379     106.626  80.022  74.191  1.00  0.00           C
ATOM   8687  C33 POPEa 379     104.626  90.712  64.831  1.00  0.00           C
ATOM   8690  C34 POPEa 379     104.756  89.823  66.071  1.00  0.00           C
ATOM   8693  C35 POPEa 379     104.626  90.553  67.401  1.00  0.00           C
ATOM   8696  C36 POPEa 379     103.236  91.132  67.651  1.00  0.00           C
ATOM   8699  C37 POPEa 379     103.156  91.861  69.001  1.00  0.00           C
ATOM   8702  C38 POPEa 379     101.757  92.421  69.281  1.00  0.00           C
ATOM   8705  C39 POPEa 379     101.636  93.083  70.661  1.00  0.00           C
ATOM   8708 0C31 POPEa 379     100.226  93.652  70.841  1.00  0.00           C
ATOM   8711 1C31 POPEa 379      99.936  94.282  72.211  1.00  0.00           C
ATOM   8714 2C31 POPEa 379      98.486  94.772  72.251  1.00  0.00           C
ATOM   8717 3C31 POPEa 379      98.046  95.401  73.571  1.00  0.00           C
ATOM   8720 4C31 POPEa 379      96.556  95.781  73.521  1.00  0.00           C
ATOM   8723 5C31 POPEa 379      95.966  96.191  74.881  1.00  0.00           C
ATOM   8726 6C31 POPEa 379      94.496  96.591  74.771  1.00  0.00           C
ATOM   8730  NH3 POPEb 380      88.676  90.341  60.231  1.00  0.00           N
ATOM   8734  C12 POPEb 380      89.336  89.531  59.141  1.00  0.00           C
ATOM   8737  C11 POPEb 380      90.856  89.753  59.101  1.00  0.00           C
ATOM   8740  P   POPEb 380      91.986  87.432  58.641  1.00  0.00           P
ATOM   8741  O13 POPEb 380      90.886  86.721  59.351  1.00  0.00           O
ATOM   8742  O14 POPEb 380      92.626  86.782  57.471  1.00  0.00           O
ATOM   8743  O11 POPEb 380      93.096  87.792  59.691  1.00  0.00           O
ATOM   8744  O12 POPEb 380      91.456  88.853  58.171  1.00  0.00           O
ATOM   8745  C1  POPEb 380      93.427  86.982  60.821  1.00  0.00           C
ATOM   8748  C2  POPEb 380      93.106  87.692  62.161  1.00  0.00           C
ATOM   8750  O21 POPEb 380      94.076  87.372  63.191  1.00  0.00           O
ATOM   8751  C21 POPEb 380      94.126  86.132  63.641  1.00  0.00           C
ATOM   8752  O22 POPEb 380      93.466  85.192  63.241  1.00  0.00           O
ATOM   8753  C22 POPEb 380      95.116  86.041  64.801  1.00  0.00           C
ATOM   8756  C3  POPEb 380      91.626  87.421  62.581  1.00  0.00           C
ATOM   8759  O31 POPEb 380      91.296  88.111  63.801  1.00  0.00           O
ATOM   8760  C31 POPEb 380      90.676  89.272  63.671  1.00  0.00           C
ATOM   8761  O32 POPEb 380      90.206  89.742  62.641  1.00  0.00           O
ATOM   8762  C32 POPEb 380      90.586  89.932  65.041  1.00  0.00           C
ATOM   8765  C23 POPEb 380      94.526  85.212  65.961  1.00  0.00           C
ATOM   8768  C24 POPEb 380      95.186  85.511  67.311  1.00  0.00           C
ATOM   8771  C25 POPEb 380      94.436  84.851  68.481  1.00  0.00           C
ATOM   8774  C26 POPEb 380      94.466  85.712  69.761  1.00  0.00           C
ATOM   8777  C27 POPEb 380      93.616  85.152  70.901  1.00  0.00           C
ATOM   8780  C28 POPEb 380      93.266  86.213  71.961  1.00  0.00           C
ATOM   8783  C29 POPEb 380      94.386  86.553  72.911  1.00  0.00           C
ATOM   8785 0C21 POPEb 380      94.216  87.132  74.111  1.00  0.00           C
ATOM   8787 1C21 POPEb 380      92.876  87.561  74.681  1.00  0.00           C
ATOM   8790 2C21 POPEb 380      92.256  86.542  75.651  1.00  0.00           C
ATOM   8793 3C21 POPEb 380      92.986  86.423  76.991  1.00  0.00           C
ATOM   8796 4C21 POPEb 380      92.416  85.303  77.871  1.00  0.00           C
ATOM   8799 5C21 POPEb 380      93.056  85.173  79.261  1.00  0.00           C
ATOM   8802 6C21 POPEb 380      94.586  85.221  79.231  1.00  0.00           C
ATOM   8805 7C21 POPEb 380      95.236  84.742  80.531  1.00  0.00           C
ATOM   8808 8C21 POPEb 380      96.766  84.851  80.521  1.00  0.00           C
ATOM   8812  C33 POPEb 380      90.526  91.471  64.981  1.00  0.00           C
ATOM   8815  C34 POPEb 380      90.296  92.041  66.391  1.00  0.00           C
ATOM   8818  C35 POPEb 380      90.586  93.531  66.571  1.00  0.00           C
ATOM   8821  C36 POPEb 380      90.936  93.862  68.031  1.00  0.00           C
ATOM   8824  C37 POPEb 380      91.516  95.271  68.211  1.00  0.00           C
ATOM   8827  C38 POPEb 380      92.426  95.392  69.441  1.00  0.00           C
ATOM   8830  C39 POPEb 380      91.706  95.312  70.791  1.00  0.00           C
ATOM   8833 0C31 POPEb 380      90.796  96.521  71.081  1.00  0.00           C
ATOM   8836 1C31 POPEb 380      90.516  96.663  72.581  1.00  0.00           C
ATOM   8839 2C31 POPEb 380      89.416  97.682  72.941  1.00  0.00           C
ATOM   8842 3C31 POPEb 380      89.656  99.111  72.421  1.00  0.00           C
ATOM   8845 4C31 POPEb 380      88.906  99.401  71.111  1.00  0.00           C
ATOM   8848 5C31 POPEb 380      89.206 100.802  70.561  1.00  0.00           C
ATOM   8851 6C31 POPEb 380      88.446 101.092  69.281  1.00  0.00           C
ATOM   8855  NH3 POPEc 381       8.266  35.711  58.941  1.00  0.00           N
ATOM   8859  C12 POPEc 381       7.716  37.101  58.901  1.00  0.00           C
ATOM   8862  C11 POPEc 381       7.266  37.411  57.481  1.00  0.00           C
ATOM   8865  P   POPEc 381       6.946  39.731  56.281  1.00  0.00           P
ATOM   8866  O13 POPEc 381       8.076  39.282  55.451  1.00  0.00           O
ATOM   8867  O14 POPEc 381       5.706  40.082  55.561  1.00  0.00           O
ATOM   8868  O11 POPEc 381       7.436  41.012  57.091  1.00  0.00           O
ATOM   8869  O12 POPEc 381       6.676  38.701  57.431  1.00  0.00           O
ATOM   8870  C1  POPEc 381       8.096  40.872  58.361  1.00  0.00           C
ATOM   8873  C2  POPEc 381       7.136  40.981  59.591  1.00  0.00           C
ATOM   8875  O21 POPEc 381       7.476  39.901  60.491  1.00  0.00           O
ATOM   8876  C21 POPEc 381       7.136  40.051  61.751  1.00  0.00           C
ATOM   8877  O22 POPEc 381       6.596  41.032  62.241  1.00  0.00           O
ATOM   8878  C22 POPEc 381       7.566  38.821  62.551  1.00  0.00           C
ATOM   8881  C3  POPEc 381       5.626  40.971  59.221  1.00  0.00           C
ATOM   8884  O31 POPEc 381       4.826  41.582  60.251  1.00  0.00           O
ATOM   8885  C31 POPEc 381       3.976  40.771  60.851  1.00  0.00           C
ATOM   8886  O32 POPEc 381       3.836  39.582  60.581  1.00  0.00           O
ATOM   8887  C32 POPEc 381       3.186  41.481  61.941  1.00  0.00           C
ATOM   8890  C23 POPEc 381       8.116  39.171  63.961  1.00  0.00           C
ATOM   8893  C24 POPEc 381       7.276  38.582  65.101  1.00  0.00           C
ATOM   8896  C25 POPEc 381       8.006  38.611  66.461  1.00  0.00           C
ATOM   8899  C26 POPEc 381       8.106  39.992  67.111  1.00  0.00           C
ATOM   8902  C27 POPEc 381       6.796  40.431  67.791  1.00  0.00           C
ATOM   8905  C28 POPEc 381       6.986  41.651  68.711  1.00  0.00           C
ATOM   8908  C29 POPEc 381       5.766  41.852  69.581  1.00  0.00           C
ATOM   8910 0C21 POPEc 381       5.616  41.442  70.851  1.00  0.00           C
ATOM   8912 1C21 POPEc 381       6.626  40.701  71.691  1.00  0.00           C
ATOM   8915 2C21 POPEc 381       7.056  41.512  72.931  1.00  0.00           C
ATOM   8918 3C21 POPEc 381       5.946  41.642  73.991  1.00  0.00           C
ATOM   8921 4C21 POPEc 381       6.426  42.411  75.231  1.00  0.00           C
ATOM   8924 5C21 POPEc 381       5.336  42.622  76.291  1.00  0.00           C
ATOM   8927 6C21 POPEc 381       5.026  41.391  77.151  1.00  0.00           C
ATOM   8930 7C21 POPEc 381       4.236  41.741  78.411  1.00  0.00           C
ATOM   8933 8C21 POPEc 381       3.996  40.561  79.351  1.00  0.00           C
ATOM   8937  C33 POPEc 381       2.616  40.492  62.981  1.00  0.00           C
ATOM   8940  C34 POPEc 381       2.186  41.192  64.281  1.00  0.00           C
ATOM   8943  C35 POPEc 381       2.096  40.211  65.461  1.00  0.00           C
ATOM   8946  C36 POPEc 381       1.986  40.911  66.821  1.00  0.00           C
ATOM   8949  C37 POPEc 381       2.356  39.992  67.991  1.00  0.00           C
ATOM   8952  C38 POPEc 381       1.926  40.501  69.361  1.00  0.00           C
ATOM   8955  C39 POPEc 381       2.306  39.501  70.461  1.00  0.00           C
ATOM   8958 0C31 POPEc 381       1.946  39.992  71.871  1.00  0.00           C
ATOM   8961 1C31 POPEc 381       2.366  38.971  72.931  1.00  0.00           C
ATOM   8964 2C31 POPEc 381       2.236  39.501  74.361  1.00  0.00           C
ATOM   8967 3C31 POPEc 381       2.696  38.501  75.431  1.00  0.00           C
ATOM   8970 4C31 POPEc 381       4.166  38.061  75.291  1.00  0.00           C
ATOM   8973 5C31 POPEc 381       4.656  37.332  76.541  1.00  0.00           C
ATOM   8976 6C31 POPEc 381       6.136  36.971  76.461  1.00  0.00           C
ATOM   8980  NH3 POPEd 382     104.756  56.971  65.021  1.00  0.00           N
ATOM   8984  C12 POPEd 382     103.346  57.501  64.981  1.00  0.00           C
ATOM   8987  C11 POPEd 382     102.936  58.001  63.581  1.00  0.00           C
ATOM   8990  P   POPEd 382     104.446  59.961  62.681  1.00  0.00           P
ATOM   8991  O13 POPEd 382     104.596  59.361  61.351  1.00  0.00           O
ATOM   8992  O14 POPEd 382     104.476  61.442  62.731  1.00  0.00           O
ATOM   8993  O11 POPEd 382     105.596  59.451  63.641  1.00  0.00           O
ATOM   8994  O12 POPEd 382     103.186  59.401  63.411  1.00  0.00           O
ATOM   8995  C1  POPEd 382     106.136  60.431  64.531  1.00  0.00           C
ATOM   8998  C2  POPEd 382     107.236  59.841  65.431  1.00  0.00           C
ATOM   9000  O21 POPEd 382     107.676  60.923  66.271  1.00  0.00           O
ATOM   9001  C21 POPEd 382     107.106  61.012  67.461  1.00  0.00           C
ATOM   9002  O22 POPEd 382     106.256  60.252  67.891  1.00  0.00           O
ATOM   9003  C22 POPEd 382     107.546  62.291  68.161  1.00  0.00           C
ATOM   9006  C3  POPEd 382     108.427  59.263  64.591  1.00  0.00           C
ATOM   9009  O31 POPEd 382     109.556  58.932  65.411  1.00  0.00           O
ATOM   9010  C31 POPEd 382     109.366  57.952  66.271  1.00  0.00           C
ATOM   9011  O32 POPEd 382     108.427  57.162  66.251  1.00  0.00           O
ATOM   9012  C32 POPEd 382     110.306  58.201  67.441  1.00  0.00           C
ATOM   9015  C23 POPEd 382     108.036  61.982  69.591  1.00  0.00           C
ATOM   9018  C24 POPEd 382     108.106  63.242  70.461  1.00  0.00           C
ATOM   9021  C25 POPEd 382     108.816  63.022  71.811  1.00  0.00           C
ATOM   9024  C26 POPEd 382     110.316  62.752  71.661  1.00  0.00           C
ATOM   9027  C27 POPEd 382     111.126  63.102  72.921  1.00  0.00           C
ATOM   9030  C28 POPEd 382     110.746  62.302  74.181  1.00  0.00           C
ATOM   9033  C29 POPEd 382     111.186  60.861  74.071  1.00  0.00           C
ATOM   9035 0C21 POPEd 382     112.116  60.231  74.821  1.00  0.00           C
ATOM   9037 1C21 POPEd 382     112.916  60.791  75.971  1.00  0.00           C
ATOM   9040 2C21 POPEd 382     112.586  60.021  77.261  1.00  0.00           C
ATOM   9043 3C21 POPEd 382     113.276  60.583  78.511  1.00  0.00           C
ATOM   9046 4C21 POPEd 382     113.116  59.631  79.701  1.00  0.00           C
ATOM   9049 5C21 POPEd 382     113.616  60.192  81.031  1.00  0.00           C
ATOM   9052 6C21 POPEd 382     112.706  61.282  81.621  1.00  0.00           C
ATOM   9055 7C21 POPEd 382     113.046  61.582  83.091  1.00  0.00           C
ATOM   9058 8C21 POPEd 382     112.177  62.672  83.721  1.00  0.00           C
ATOM   9062  C33 POPEd 382     110.196  57.173  68.581  1.00  0.00           C
ATOM   9065  C34 POPEd 382     110.776  57.731  69.891  1.00  0.00           C
ATOM   9068  C35 POPEd 382     110.836  56.671  70.981  1.00  0.00           C
ATOM   9071  C36 POPEd 382     111.206  57.211  72.371  1.00  0.00           C
ATOM   9074  C37 POPEd 382     111.216  56.061  73.391  1.00  0.00           C
ATOM   9077  C38 POPEd 382     111.316  56.461  74.871  1.00  0.00           C
ATOM   9080  C39 POPEd 382     110.066  57.162  75.411  1.00  0.00           C
ATOM   9083 0C31 POPEd 382     110.077  57.262  76.941  1.00  0.00           C
ATOM   9086 1C31 POPEd 382     108.896  58.032  77.541  1.00  0.00           C
ATOM   9089 2C31 POPEd 382     108.967  58.071  79.081  1.00  0.00           C
ATOM   9092 3C31 POPEd 382     109.146  59.482  79.671  1.00  0.00           C
ATOM   9095 4C31 POPEd 382     107.816  60.122  80.101  1.00  0.00           C
ATOM   9098 5C31 POPEd 382     107.936  61.601  80.461  1.00  0.00           C
ATOM   9101 6C31 POPEd 382     106.576  62.291  80.631  1.00  0.00           C
ATOM   9105  NH3 POPEe 383       1.076 117.211  98.721  1.00  0.00           N
ATOM   9109  C12 POPEe 383       0.496 117.393 100.091  1.00  0.00           C
ATOM   9112  C11 POPEe 383       0.026 118.853 100.241  1.00  0.00           C
ATOM   9115  P   POPEe 383       1.966 120.303 101.201  1.00  0.00           P
ATOM   9116  O13 POPEe 383       1.126 121.232 101.981  1.00  0.00           O
ATOM   9117  O14 POPEe 383       2.496 119.142 101.951  1.00  0.00           O
ATOM   9118  O11 POPEe 383       3.106 121.162 100.501  1.00  0.00           O
ATOM   9119  O12 POPEe 383       1.116 119.753  99.991  1.00  0.00           O
ATOM   9120  C1  POPEe 383       3.436 121.022  99.121  1.00  0.00           C
ATOM   9123  C2  POPEe 383       2.806 122.102  98.171  1.00  0.00           C
ATOM   9125  O21 POPEe 383       3.296 123.401  98.481  1.00  0.00           O
ATOM   9126  C21 POPEe 383       4.296 124.012  97.831  1.00  0.00           C
ATOM   9127  O22 POPEe 383       4.606 125.173  98.071  1.00  0.00           O
ATOM   9128  C22 POPEe 383       5.046 123.181  96.781  1.00  0.00           C
ATOM   9131  C3  POPEe 383       1.266 122.161  98.161  1.00  0.00           C
ATOM   9134  O31 POPEe 383       0.816 122.822  96.961  1.00  0.00           O
ATOM   9135  C31 POPEe 383       0.206 123.993  97.081  1.00  0.00           C
ATOM   9136  O32 POPEe 383       0.106 124.641  98.111  1.00  0.00           O
ATOM   9137  C32 POPEe 383      -0.304 124.452  95.711  1.00  0.00           C
ATOM   9140  C23 POPEe 383       6.206 123.981  96.121  1.00  0.00           C
ATOM   9143  C24 POPEe 383       7.106 123.092  95.261  1.00  0.00           C
ATOM   9146  C25 POPEe 383       8.356 123.783  94.681  1.00  0.00           C
ATOM   9149  C26 POPEe 383       8.076 124.702  93.481  1.00  0.00           C
ATOM   9152  C27 POPEe 383       9.386 125.212  92.851  1.00  0.00           C
ATOM   9155  C28 POPEe 383       9.216 125.942  91.501  1.00  0.00           C
ATOM   9158  C29 POPEe 383       8.686 125.061  90.401  1.00  0.00           C
ATOM   9160 0C21 POPEe 383       9.346 124.611  89.311  1.00  0.00           C
ATOM   9162 1C21 POPEe 383      10.786 124.851  88.931  1.00  0.00           C
ATOM   9165 2C21 POPEe 383      10.946 125.712  87.651  1.00  0.00           C
ATOM   9168 3C21 POPEe 383      10.416 125.033  86.381  1.00  0.00           C
ATOM   9171 4C21 POPEe 383      10.596 125.891  85.121  1.00  0.00           C
ATOM   9174 5C21 POPEe 383      12.026 125.891  84.571  1.00  0.00           C
ATOM   9177 6C21 POPEe 383      12.186 126.852  83.381  1.00  0.00           C
ATOM   9180 7C21 POPEe 383      13.526 126.742  82.651  1.00  0.00           C
ATOM   9183 8C21 POPEe 383      13.706 125.432  81.871  1.00  0.00           C
ATOM   9187  C33 POPEe 383       0.716 125.243  94.851  1.00  0.00           C
ATOM   9190  C34 POPEe 383       0.136 125.553  93.461  1.00  0.00           C
ATOM   9193  C35 POPEe 383       0.996 126.451  92.551  1.00  0.00           C
ATOM   9196  C36 POPEe 383       0.376 126.553  91.141  1.00  0.00           C
ATOM   9199  C37 POPEe 383       1.206 127.342  90.111  1.00  0.00           C
ATOM   9202  C38 POPEe 383       0.566 127.342  88.711  1.00  0.00           C
ATOM   9205  C39 POPEe 383       0.706 126.012  87.951  1.00  0.00           C
ATOM   9208 0C31 POPEe 383       0.246 126.111  86.481  1.00  0.00           C
ATOM   9211 1C31 POPEe 383       0.696 124.921  85.611  1.00  0.00           C
ATOM   9214 2C31 POPEe 383      -0.374 123.841  85.361  1.00  0.00           C
ATOM   9217 3C31 POPEe 383      -1.554 124.282  84.461  1.00  0.00           C
ATOM   9220 4C31 POPEe 383      -1.144 125.002  83.171  1.00  0.00           C
ATOM   9223 5C31 POPEe 383      -2.304 125.192  82.191  1.00  0.00           C
ATOM   9226 6C31 POPEe 383      -1.984 126.152  81.041  1.00  0.00           C
ATOM   9230  NH3 POPEf 384      43.706  91.962  62.221  1.00  0.00           N
ATOM   9234  C12 POPEf 384      42.926  92.901  61.341  1.00  0.00           C
ATOM   9237  C11 POPEf 384      42.486  94.182  62.061  1.00  0.00           C
ATOM   9240  P   POPEf 384      41.056  96.302  61.491  1.00  0.00           P
ATOM   9241  O13 POPEf 384      41.386  97.441  60.601  1.00  0.00           O
ATOM   9242  O14 POPEf 384      39.666  95.812  61.511  1.00  0.00           O
ATOM   9243  O11 POPEf 384      41.466  96.651  62.981  1.00  0.00           O
ATOM   9244  O12 POPEf 384      41.936  95.052  61.071  1.00  0.00           O
ATOM   9245  C1  POPEf 384      40.616  97.582  63.691  1.00  0.00           C
ATOM   9248  C2  POPEf 384      41.136  97.861  65.131  1.00  0.00           C
ATOM   9250  O21 POPEf 384      40.076  97.852  66.111  1.00  0.00           O
ATOM   9251  C21 POPEf 384      39.556  96.663  66.361  1.00  0.00           C
ATOM   9252  O22 POPEf 384      39.846  95.622  65.791  1.00  0.00           O
ATOM   9253  C22 POPEf 384      38.546  96.751  67.501  1.00  0.00           C
ATOM   9256  C3  POPEf 384      41.876  99.232  65.231  1.00  0.00           C
ATOM   9259  O31 POPEf 384      41.916  99.702  66.601  1.00  0.00           O
ATOM   9260  C31 POPEf 384      43.086  99.753  67.211  1.00  0.00           C
ATOM   9261  O32 POPEf 384      44.176  99.492  66.721  1.00  0.00           O
ATOM   9262  C32 POPEf 384      42.876 100.221  68.641  1.00  0.00           C
ATOM   9265  C23 POPEf 384      38.126  95.352  68.001  1.00  0.00           C
ATOM   9268  C24 POPEf 384      37.176  95.462  69.191  1.00  0.00           C
ATOM   9271  C25 POPEf 384      36.586  94.102  69.571  1.00  0.00           C
ATOM   9274  C26 POPEf 384      35.766  94.163  70.851  1.00  0.00           C
ATOM   9277  C27 POPEf 384      34.826  92.962  70.991  1.00  0.00           C
ATOM   9280  C28 POPEf 384      33.936  93.041  72.241  1.00  0.00           C
ATOM   9283  C29 POPEf 384      34.676  92.743  73.521  1.00  0.00           C
ATOM   9285 0C21 POPEf 384      34.256  91.891  74.471  1.00  0.00           C
ATOM   9287 1C21 POPEf 384      32.976  91.111  74.411  1.00  0.00           C
ATOM   9290 2C21 POPEf 384      31.746  91.992  74.711  1.00  0.00           C
ATOM   9293 3C21 POPEf 384      30.446  91.332  74.241  1.00  0.00           C
ATOM   9296 4C21 POPEf 384      29.176  92.021  74.761  1.00  0.00           C
ATOM   9299 5C21 POPEf 384      29.096  92.141  76.291  1.00  0.00           C
ATOM   9302 6C21 POPEf 384      29.386  90.821  77.031  1.00  0.00           C
ATOM   9305 7C21 POPEf 384      29.326  90.971  78.551  1.00  0.00           C
ATOM   9308 8C21 POPEf 384      29.666  89.681  79.291  1.00  0.00           C
ATOM   9312  C33 POPEf 384      44.216 100.413  69.381  1.00  0.00           C
ATOM   9315  C34 POPEf 384      44.036 100.861  70.841  1.00  0.00           C
ATOM   9318  C35 POPEf 384      43.496  99.742  71.731  1.00  0.00           C
ATOM   9321  C36 POPEf 384      42.996 100.243  73.091  1.00  0.00           C
ATOM   9324  C37 POPEf 384      42.096  99.202  73.771  1.00  0.00           C
ATOM   9327  C38 POPEf 384      41.576  99.651  75.151  1.00  0.00           C
ATOM   9330  C39 POPEf 384      42.496  99.221  76.301  1.00  0.00           C
ATOM   9333 0C31 POPEf 384      42.126  99.902  77.631  1.00  0.00           C
ATOM   9336 1C31 POPEf 384      42.856 101.241  77.801  1.00  0.00           C
ATOM   9339 2C31 POPEf 384      42.266 102.151  78.891  1.00  0.00           C
ATOM   9342 3C31 POPEf 384      42.256 101.532  80.301  1.00  0.00           C
ATOM   9345 4C31 POPEf 384      41.956 102.591  81.361  1.00  0.00           C
ATOM   9348 5C31 POPEf 384      41.836 102.052  82.781  1.00  0.00           C
ATOM   9351 6C31 POPEf 384      41.616 103.172  83.791  1.00  0.00           C
ATOM   9355  NH3 POPEg 385      38.086  27.172  60.051  1.00  0.00           N
ATOM   9359  C12 POPEg 385      37.566  28.192  61.011  1.00  0.00           C
ATOM   9362  C11 POPEg 385      36.896  29.371  60.311  1.00  0.00           C
ATOM   9365  P   POPEg 385      38.326  31.481  60.841  1.00  0.00           P
ATOM   9366  O13 POPEg 385      39.326  30.832  59.981  1.00  0.00           O
ATOM   9367  O14 POPEg 385      37.736  32.742  60.341  1.00  0.00           O
ATOM   9368  O11 POPEg 385      39.006  31.691  62.271  1.00  0.00           O
ATOM   9369  O12 POPEg 385      37.086  30.541  61.111  1.00  0.00           O
ATOM   9370  C1  POPEg 385      38.376  31.391  63.511  1.00  0.00           C
ATOM   9373  C2  POPEg 385      38.266  32.672  64.381  1.00  0.00           C
ATOM   9375  O21 POPEg 385      38.026  32.331  65.751  1.00  0.00           O
ATOM   9376  C21 POPEg 385      39.076  31.971  66.461  1.00  0.00           C
ATOM   9377  O22 POPEg 385      40.206  31.822  66.041  1.00  0.00           O
ATOM   9378  C22 POPEg 385      38.626  31.831  67.921  1.00  0.00           C
ATOM   9381  C3  POPEg 385      37.126  33.601  63.911  1.00  0.00           C
ATOM   9384  O31 POPEg 385      36.756  34.531  64.951  1.00  0.00           O
ATOM   9385  C31 POPEg 385      35.676  34.242  65.671  1.00  0.00           C
ATOM   9386  O32 POPEg 385      34.996  33.231  65.541  1.00  0.00           O
ATOM   9387  C32 POPEg 385      35.386  35.392  66.621  1.00  0.00           C
ATOM   9390  C23 POPEg 385      38.696  30.381  68.431  1.00  0.00           C
ATOM   9393  C24 POPEg 385      37.826  30.111  69.671  1.00  0.00           C
ATOM   9396  C25 POPEg 385      38.076  31.122  70.791  1.00  0.00           C
ATOM   9399  C26 POPEg 385      37.446  30.711  72.121  1.00  0.00           C
ATOM   9402  C27 POPEg 385      37.726  31.761  73.201  1.00  0.00           C
ATOM   9405  C28 POPEg 385      37.236  31.322  74.591  1.00  0.00           C
ATOM   9408  C29 POPEg 385      37.576  32.382  75.611  1.00  0.00           C
ATOM   9410 0C21 POPEg 385      36.726  33.311  76.081  1.00  0.00           C
ATOM   9412 1C21 POPEg 385      35.266  33.452  75.711  1.00  0.00           C
ATOM   9415 2C21 POPEg 385      34.436  34.031  76.871  1.00  0.00           C
ATOM   9418 3C21 POPEg 385      34.366  33.131  78.121  1.00  0.00           C
ATOM   9421 4C21 POPEg 385      33.056  32.342  78.251  1.00  0.00           C
ATOM   9424 5C21 POPEg 385      31.836  33.251  78.451  1.00  0.00           C
ATOM   9427 6C21 POPEg 385      30.606  32.512  78.981  1.00  0.00           C
ATOM   9430 7C21 POPEg 385      29.396  33.452  79.121  1.00  0.00           C
ATOM   9433 8C21 POPEg 385      28.176  32.771  79.751  1.00  0.00           C
ATOM   9437  C33 POPEg 385      34.206  35.111  67.571  1.00  0.00           C
ATOM   9440  C34 POPEg 385      34.476  34.082  68.681  1.00  0.00           C
ATOM   9443  C35 POPEg 385      33.306  34.062  69.671  1.00  0.00           C
ATOM   9446  C36 POPEg 385      33.466  33.151  70.891  1.00  0.00           C
ATOM   9449  C37 POPEg 385      32.286  33.301  71.871  1.00  0.00           C
ATOM   9452  C38 POPEg 385      32.436  32.532  73.191  1.00  0.00           C
ATOM   9455  C39 POPEg 385      31.396  31.422  73.351  1.00  0.00           C
ATOM   9458 0C31 POPEg 385      30.076  31.852  74.021  1.00  0.00           C
ATOM   9461 1C31 POPEg 385      28.996  30.781  73.801  1.00  0.00           C
ATOM   9464 2C31 POPEg 385      27.696  30.981  74.591  1.00  0.00           C
ATOM   9467 3C31 POPEg 385      27.756  30.351  75.991  1.00  0.00           C
ATOM   9470 4C31 POPEg 385      26.376  30.231  76.651  1.00  0.00           C
ATOM   9473 5C31 POPEg 385      26.416  29.431  77.961  1.00  0.00           C
ATOM   9476 6C31 POPEg 385      25.056  29.261  78.641  1.00  0.00           C
ATOM   9480  NH3 POPEh 386     136.727 145.242  59.941  1.00  0.00           N
ATOM   9484  C12 POPEh 386     136.926 146.042  58.681  1.00  0.00           C
ATOM   9487  C11 POPEh 386     138.306 145.812  58.041  1.00  0.00           C
ATOM   9490  P   POPEh 386     138.856 148.251  57.171  1.00  0.00           P
ATOM   9491  O13 POPEh 386     139.116 148.913  55.881  1.00  0.00           O
ATOM   9492  O14 POPEh 386     137.826 148.872  58.031  1.00  0.00           O
ATOM   9493  O11 POPEh 386     140.188 148.111  58.021  1.00  0.00           O
ATOM   9494  O12 POPEh 386     138.506 146.712  56.941  1.00  0.00           O
ATOM   9495  C1  POPEh 386     140.396 148.872  59.221  1.00  0.00           C
ATOM   9498  C2  POPEh 386     140.106 148.001  60.481  1.00  0.00           C
ATOM   9500  O21 POPEh 386     139.946 148.811  61.651  1.00  0.00           O
ATOM   9501  C21 POPEh 386     140.986 149.443  62.161  1.00  0.00           C
ATOM   9502  O22 POPEh 386     142.106 149.522  61.681  1.00  0.00           O
ATOM   9503  C22 POPEh 386     140.536 150.002  63.531  1.00  0.00           C
ATOM   9506  C3  POPEh 386     141.136 146.842  60.681  1.00  0.00           C
ATOM   9509  O31 POPEh 386     141.056 146.252  62.001  1.00  0.00           O
ATOM   9510  C31 POPEh 386     140.146 145.282  62.171  1.00  0.00           C
ATOM   9511  O32 POPEh 386     139.386 144.861  61.311  1.00  0.00           O
ATOM   9512  C32 POPEh 386     140.246 144.772  63.621  1.00  0.00           C
ATOM   9515  C23 POPEh 386     141.706 150.332  64.481  1.00  0.00           C
ATOM   9518  C24 POPEh 386     141.266 150.471  65.951  1.00  0.00           C
ATOM   9521  C25 POPEh 386     142.436 150.311  66.931  1.00  0.00           C
ATOM   9524  C26 POPEh 386     142.626 151.553  67.821  1.00  0.00           C
ATOM   9527  C27 POPEh 386     143.996 151.591  68.511  1.00  0.00           C
ATOM   9530  C28 POPEh 386     144.066 152.731  69.541  1.00  0.00           C
ATOM   9533  C29 POPEh 386     145.467 153.111  69.931  1.00  0.00           C
ATOM   9535 0C21 POPEh 386     146.196 152.542  70.911  1.00  0.00           C
ATOM   9537 1C21 POPEh 386     145.776 151.362  71.751  1.00  0.00           C
ATOM   9540 2C21 POPEh 386     146.956 150.501  72.241  1.00  0.00           C
ATOM   9543 3C21 POPEh 386     147.756 151.162  73.371  1.00  0.00           C
ATOM   9546 4C21 POPEh 386     148.876 150.262  73.911  1.00  0.00           C
ATOM   9549 5C21 POPEh 386     149.596 150.872  75.121  1.00  0.00           C
ATOM   9552 6C21 POPEh 386     148.696 150.982  76.351  1.00  0.00           C
ATOM   9555 7C21 POPEh 386     149.456 151.481  77.591  1.00  0.00           C
ATOM   9558 8C21 POPEh 386     148.596 151.451  78.851  1.00  0.00           C
ATOM   9562  C33 POPEh 386     138.976 144.091  64.211  1.00  0.00           C
ATOM   9565  C34 POPEh 386     138.497 144.681  65.551  1.00  0.00           C
ATOM   9568  C35 POPEh 386     137.656 145.963  65.401  1.00  0.00           C
ATOM   9571  C36 POPEh 386     137.247 146.682  66.701  1.00  0.00           C
ATOM   9574  C37 POPEh 386     136.546 148.022  66.391  1.00  0.00           C
ATOM   9577  C38 POPEh 386     136.167 148.902  67.601  1.00  0.00           C
ATOM   9580  C39 POPEh 386     134.796 148.573  68.211  1.00  0.00           C
ATOM   9583 0C31 POPEh 386     133.617 149.121  67.391  1.00  0.00           C
ATOM   9586 1C31 POPEh 386     132.256 148.971  68.081  1.00  0.00           C
ATOM   9589 2C31 POPEh 386     131.136 149.632  67.271  1.00  0.00           C
ATOM   9592 3C31 POPEh 386     129.756 149.622  67.941  1.00  0.00           C
ATOM   9595 4C31 POPEh 386     129.116 148.242  68.041  1.00  0.00           C
ATOM   9598 5C31 POPEh 386     127.636 148.322  68.431  1.00  0.00           C
ATOM   9601 6C31 POPEh 386     127.016 146.971  68.731  1.00  0.00           C
ATOM   9605  NH3 POPEi 387     136.776  29.101  66.941  1.00  0.00           N
ATOM   9609  C12 POPEi 387     135.606  29.851  67.541  1.00  0.00           C
ATOM   9612  C11 POPEi 387     136.096  30.922  68.521  1.00  0.00           C
ATOM   9615  P   POPEi 387     134.046  32.541  68.991  1.00  0.00           P
ATOM   9616  O13 POPEi 387     133.556  32.331  67.601  1.00  0.00           O
ATOM   9617  O14 POPEi 387     133.086  32.621  70.101  1.00  0.00           O
ATOM   9618  O11 POPEi 387     134.886  33.881  68.941  1.00  0.00           O
ATOM   9619  O12 POPEi 387     135.066  31.401  69.351  1.00  0.00           O
ATOM   9620  C1  POPEi 387     135.516  34.422  70.091  1.00  0.00           C
ATOM   9623  C2  POPEi 387     137.016  34.071  70.091  1.00  0.00           C
ATOM   9625  O21 POPEi 387     137.396  33.832  71.451  1.00  0.00           O
ATOM   9626  C21 POPEi 387     138.188  32.791  71.651  1.00  0.00           C
ATOM   9627  O22 POPEi 387     138.486  31.942  70.831  1.00  0.00           O
ATOM   9628  C22 POPEi 387     138.757  32.932  73.041  1.00  0.00           C
ATOM   9631  C3  POPEi 387     137.876  35.191  69.461  1.00  0.00           C
ATOM   9634  O31 POPEi 387     139.236  34.771  69.151  1.00  0.00           O
ATOM   9635  C31 POPEi 387     140.116  34.951  70.131  1.00  0.00           C
ATOM   9636  O32 POPEi 387     139.876  35.481  71.201  1.00  0.00           O
ATOM   9637  C32 POPEi 387     141.476  34.352  69.771  1.00  0.00           C
ATOM   9640  C23 POPEi 387     140.056  32.141  73.191  1.00  0.00           C
ATOM   9643  C24 POPEi 387     140.956  32.801  74.221  1.00  0.00           C
ATOM   9646  C25 POPEi 387     142.266  32.051  74.421  1.00  0.00           C
ATOM   9649  C26 POPEi 387     142.146  30.891  75.421  1.00  0.00           C
ATOM   9652  C27 POPEi 387     143.506  30.311  75.801  1.00  0.00           C
ATOM   9655  C28 POPEi 387     143.516  29.651  77.201  1.00  0.00           C
ATOM   9658  C29 POPEi 387     142.706  28.381  77.241  1.00  0.00           C
ATOM   9660 0C21 POPEi 387     142.997  27.281  77.951  1.00  0.00           C
ATOM   9662 1C21 POPEi 387     144.146  27.101  78.911  1.00  0.00           C
ATOM   9665 2C21 POPEi 387     143.706  26.521  80.271  1.00  0.00           C
ATOM   9668 3C21 POPEi 387     143.116  25.111  80.181  1.00  0.00           C
ATOM   9671 4C21 POPEi 387     142.676  24.541  81.541  1.00  0.00           C
ATOM   9674 5C21 POPEi 387     141.976  23.172  81.401  1.00  0.00           C
ATOM   9677 6C21 POPEi 387     142.926  21.992  81.161  1.00  0.00           C
ATOM   9680 7C21 POPEi 387     143.586  21.492  82.451  1.00  0.00           C
ATOM   9683 8C21 POPEi 387     144.486  20.271  82.261  1.00  0.00           C
ATOM   9687  C33 POPEi 387     142.507  35.431  69.371  1.00  0.00           C
ATOM   9690  C34 POPEi 387     142.786  36.521  70.431  1.00  0.00           C
ATOM   9693  C35 POPEi 387     143.436  36.012  71.721  1.00  0.00           C
ATOM   9696  C36 POPEi 387     143.467  37.111  72.801  1.00  0.00           C
ATOM   9699  C37 POPEi 387     144.136  36.632  74.101  1.00  0.00           C
ATOM   9702  C38 POPEi 387     144.036  37.621  75.261  1.00  0.00           C
ATOM   9705  C39 POPEi 387     144.566  39.021  74.931  1.00  0.00           C
ATOM   9708 0C31 POPEi 387     144.656  39.931  76.161  1.00  0.00           C
ATOM   9711 1C31 POPEi 387     145.236  41.311  75.831  1.00  0.00           C
ATOM   9714 2C31 POPEi 387     145.477  42.192  77.061  1.00  0.00           C
ATOM   9717 3C31 POPEi 387     146.607  41.681  77.961  1.00  0.00           C
ATOM   9720 4C31 POPEi 387     146.876  42.602  79.161  1.00  0.00           C
ATOM   9723 5C31 POPEi 387     148.048  42.122  80.041  1.00  0.00           C
ATOM   9726 6C31 POPEi 387     148.337  43.051  81.221  1.00  0.00           C
ATOM   9730  NH3 POPEj 388      59.486  85.443  62.091  1.00  0.00           N
ATOM   9734  C12 POPEj 388      58.196  85.482  61.311  1.00  0.00           C
ATOM   9737  C11 POPEj 388      57.806  84.042  60.971  1.00  0.00           C
ATOM   9740  P   POPEj 388      57.916  81.772  62.281  1.00  0.00           P
ATOM   9741  O13 POPEj 388      56.696  81.143  61.751  1.00  0.00           O
ATOM   9742  O14 POPEj 388      59.196  81.362  61.651  1.00  0.00           O
ATOM   9743  O11 POPEj 388      57.956  81.651  63.871  1.00  0.00           O
ATOM   9744  O12 POPEj 388      57.786  83.321  62.201  1.00  0.00           O
ATOM   9745  C1  POPEj 388      56.806  82.102  64.621  1.00  0.00           C
ATOM   9748  C2  POPEj 388      57.036  83.482  65.301  1.00  0.00           C
ATOM   9750  O21 POPEj 388      56.706  83.361  66.701  1.00  0.00           O
ATOM   9751  C21 POPEj 388      57.566  83.923  67.541  1.00  0.00           C
ATOM   9752  O22 POPEj 388      58.696  84.303  67.251  1.00  0.00           O
ATOM   9753  C22 POPEj 388      56.956  84.032  68.941  1.00  0.00           C
ATOM   9756  C3  POPEj 388      56.236  84.661  64.671  1.00  0.00           C
ATOM   9759  O31 POPEj 388      56.936  85.921  64.851  1.00  0.00           O
ATOM   9760  C31 POPEj 388      56.586  86.693  65.871  1.00  0.00           C
ATOM   9761  O32 POPEj 388      55.676  86.451  66.651  1.00  0.00           O
ATOM   9762  C32 POPEj 388      57.506  87.901  65.991  1.00  0.00           C
ATOM   9765  C23 POPEj 388      57.386  85.332  69.671  1.00  0.00           C
ATOM   9768  C24 POPEj 388      56.556  85.641  70.931  1.00  0.00           C
ATOM   9771  C25 POPEj 388      56.576  84.521  71.991  1.00  0.00           C
ATOM   9774  C26 POPEj 388      55.856  84.872  73.311  1.00  0.00           C
ATOM   9777  C27 POPEj 388      56.716  85.651  74.321  1.00  0.00           C
ATOM   9780  C28 POPEj 388      56.026  85.852  75.681  1.00  0.00           C
ATOM   9783  C29 POPEj 388      56.976  86.481  76.661  1.00  0.00           C
ATOM   9785 0C21 POPEj 388      57.146  86.152  77.951  1.00  0.00           C
ATOM   9787 1C21 POPEj 388      56.376  85.122  78.741  1.00  0.00           C
ATOM   9790 2C21 POPEj 388      57.196  83.853  79.031  1.00  0.00           C
ATOM   9793 3C21 POPEj 388      56.506  82.943  80.051  1.00  0.00           C
ATOM   9796 4C21 POPEj 388      57.226  81.601  80.291  1.00  0.00           C
ATOM   9799 5C21 POPEj 388      56.746  80.861  81.551  1.00  0.00           C
ATOM   9802 6C21 POPEj 388      55.216  80.821  81.691  1.00  0.00           C
ATOM   9805 7C21 POPEj 388      54.736  80.202  83.011  1.00  0.00           C
ATOM   9808 8C21 POPEj 388      53.226  80.361  83.201  1.00  0.00           C
ATOM   9812  C33 POPEj 388      56.776  89.151  66.541  1.00  0.00           C
ATOM   9815  C34 POPEj 388      57.736  90.163  67.181  1.00  0.00           C
ATOM   9818  C35 POPEj 388      58.176  89.762  68.601  1.00  0.00           C
ATOM   9821  C36 POPEj 388      59.436  90.492  69.061  1.00  0.00           C
ATOM   9824  C37 POPEj 388      59.736  90.252  70.541  1.00  0.00           C
ATOM   9827  C38 POPEj 388      61.006  90.952  71.021  1.00  0.00           C
ATOM   9830  C39 POPEj 388      61.336  90.693  72.501  1.00  0.00           C
ATOM   9833 0C31 POPEj 388      60.276  91.241  73.461  1.00  0.00           C
ATOM   9836 1C31 POPEj 388      60.796  91.381  74.901  1.00  0.00           C
ATOM   9839 2C31 POPEj 388      59.786  92.012  75.871  1.00  0.00           C
ATOM   9842 3C31 POPEj 388      59.216  93.361  75.411  1.00  0.00           C
ATOM   9845 4C31 POPEj 388      58.296  94.012  76.451  1.00  0.00           C
ATOM   9848 5C31 POPEj 388      57.656  95.322  75.951  1.00  0.00           C
ATOM   9851 6C31 POPEj 388      56.506  95.791  76.831  1.00  0.00           C
ATOM   9855  NH3 POPEk 389      95.536 108.291 101.261  1.00  0.00           N
ATOM   9859  C12 POPEk 389      95.386 106.803 101.081  1.00  0.00           C
ATOM   9862  C11 POPEk 389      95.196 106.061 102.431  1.00  0.00           C
ATOM   9865  P   POPEk 389      92.646 105.352 102.291  1.00  0.00           P
ATOM   9866  O13 POPEk 389      91.886 104.801 103.441  1.00  0.00           O
ATOM   9867  O14 POPEk 389      92.426 106.782 101.981  1.00  0.00           O
ATOM   9868  O11 POPEk 389      92.226 104.541 101.021  1.00  0.00           O
ATOM   9869  O12 POPEk 389      94.206 105.033 102.371  1.00  0.00           O
ATOM   9870  C1  POPEk 389      93.096 104.091  99.971  1.00  0.00           C
ATOM   9873  C2  POPEk 389      92.406 104.322  98.591  1.00  0.00           C
ATOM   9875  O21 POPEk 389      93.236 104.021  97.441  1.00  0.00           O
ATOM   9876  C21 POPEk 389      94.136 104.941  97.071  1.00  0.00           C
ATOM   9877  O22 POPEk 389      94.646 105.751  97.821  1.00  0.00           O
ATOM   9878  C22 POPEk 389      94.396 104.851  95.551  1.00  0.00           C
ATOM   9881  C3  POPEk 389      91.726 105.721  98.521  1.00  0.00           C
ATOM   9884  O31 POPEk 389      90.726 105.721  97.501  1.00  0.00           O
ATOM   9885  C31 POPEk 389      89.526 105.341  97.931  1.00  0.00           C
ATOM   9886  O32 POPEk 389      89.236 105.012  99.071  1.00  0.00           O
ATOM   9887  C32 POPEk 389      88.516 105.382  96.781  1.00  0.00           C
ATOM   9890  C23 POPEk 389      93.196 105.303  94.691  1.00  0.00           C
ATOM   9893  C24 POPEk 389      93.456 105.271  93.171  1.00  0.00           C
ATOM   9896  C25 POPEk 389      94.247 106.471  92.631  1.00  0.00           C
ATOM   9899  C26 POPEk 389      94.376 106.462  91.101  1.00  0.00           C
ATOM   9902  C27 POPEk 389      95.116 107.692  90.541  1.00  0.00           C
ATOM   9905  C28 POPEk 389      95.206 107.673  89.001  1.00  0.00           C
ATOM   9908  C29 POPEk 389      96.006 108.853  88.491  1.00  0.00           C
ATOM   9910 0C21 POPEk 389      96.876 108.853  87.471  1.00  0.00           C
ATOM   9912 1C21 POPEk 389      97.206 107.692  86.551  1.00  0.00           C
ATOM   9915 2C21 POPEk 389      97.436 108.172  85.101  1.00  0.00           C
ATOM   9918 3C21 POPEk 389      98.746 108.962  84.921  1.00  0.00           C
ATOM   9921 4C21 POPEk 389      98.776 109.753  83.591  1.00  0.00           C
ATOM   9924 5C21 POPEk 389      99.677 110.992  83.641  1.00  0.00           C
ATOM   9927 6C21 POPEk 389      99.186 112.041  84.661  1.00  0.00           C
ATOM   9930 7C21 POPEk 389      99.766 113.442  84.411  1.00  0.00           C
ATOM   9933 8C21 POPEk 389      99.466 114.431  85.541  1.00  0.00           C
ATOM   9937  C33 POPEk 389      89.096 105.341  95.341  1.00  0.00           C
ATOM   9940  C34 POPEk 389      89.406 103.942  94.771  1.00  0.00           C
ATOM   9943  C35 POPEk 389      89.516 104.032  93.241  1.00  0.00           C
ATOM   9946  C36 POPEk 389      89.796 102.712  92.501  1.00  0.00           C
ATOM   9949  C37 POPEk 389      89.616 102.892  90.991  1.00  0.00           C
ATOM   9952  C38 POPEk 389      90.077 101.712  90.121  1.00  0.00           C
ATOM   9955  C39 POPEk 389      89.166 100.471  90.191  1.00  0.00           C
ATOM   9958 0C31 POPEk 389      89.366  99.501  89.011  1.00  0.00           C
ATOM   9961 1C31 POPEk 389      90.806  98.993  88.861  1.00  0.00           C
ATOM   9964 2C31 POPEk 389      90.997  98.041  87.671  1.00  0.00           C
ATOM   9967 3C31 POPEk 389      92.406  97.441  87.581  1.00  0.00           C
ATOM   9970 4C31 POPEk 389      93.526  98.471  87.381  1.00  0.00           C
ATOM   9973 5C31 POPEk 389      94.906  97.822  87.231  1.00  0.00           C
ATOM   9976 6C31 POPEk 389      96.046  98.853  87.221  1.00  0.00           C
ATOM   9980  NH3 POPEl 390     151.386  83.971  54.821  1.00  0.00           N
ATOM   9984  C12 POPEl 390     152.456  84.872  54.251  1.00  0.00           C
ATOM   9987  C11 POPEl 390     152.016  85.501  52.901  1.00  0.00           C
ATOM   9990  P   POPEl 390     149.836  86.761  53.651  1.00  0.00           P
ATOM   9991  O13 POPEl 390     148.986  87.743  52.951  1.00  0.00           O
ATOM   9992  O14 POPEl 390     149.356  85.371  53.701  1.00  0.00           O
ATOM   9993  O11 POPEl 390     150.146  87.242  55.131  1.00  0.00           O
ATOM   9994  O12 POPEl 390     151.286  86.712  53.051  1.00  0.00           O
ATOM   9995  C1  POPEl 390     149.376  86.721  56.211  1.00  0.00           C
ATOM   9998  C2  POPEl 390     149.956  87.202  57.561  1.00  0.00           C
ATOM  10000  O21 POPEl 390     149.786  86.162  58.551  1.00  0.00           O
ATOM  10001  C21 POPEl 390     148.607  86.073  59.141  1.00  0.00           C
ATOM  10002  O22 POPEl 390     147.586  86.632  58.791  1.00  0.00           O
ATOM  10003  C22 POPEl 390     148.706  85.192  60.371  1.00  0.00           C
ATOM  10006  C3  POPEl 390     149.438  88.622  57.971  1.00  0.00           C
ATOM  10009  O31 POPEl 390     149.497  88.841  59.401  1.00  0.00           O
ATOM  10010  C31 POPEl 390     148.926  89.991  59.771  1.00  0.00           C
ATOM  10011  O32 POPEl 390     148.596  90.872  59.001  1.00  0.00           O
ATOM  10012  C32 POPEl 390     148.816  90.033  61.291  1.00  0.00           C
ATOM  10015  C23 POPEl 390     148.206  85.911  61.641  1.00  0.00           C
ATOM  10018  C24 POPEl 390     148.576  85.112  62.881  1.00  0.00           C
ATOM  10021  C25 POPEl 390     148.216  85.771  64.211  1.00  0.00           C
ATOM  10024  C26 POPEl 390     148.836  84.982  65.371  1.00  0.00           C
ATOM  10027  C27 POPEl 390     148.497  85.553  66.751  1.00  0.00           C
ATOM  10030  C28 POPEl 390     149.186  84.762  67.881  1.00  0.00           C
ATOM  10033  C29 POPEl 390     150.666  85.061  68.001  1.00  0.00           C
ATOM  10035 0C21 POPEl 390     151.486  84.452  68.871  1.00  0.00           C
ATOM  10037 1C21 POPEl 390     151.036  83.421  69.881  1.00  0.00           C
ATOM  10040 2C21 POPEl 390     151.496  83.741  71.311  1.00  0.00           C
ATOM  10043 3C21 POPEl 390     150.706  82.932  72.351  1.00  0.00           C
ATOM  10046 4C21 POPEl 390     151.376  82.913  73.731  1.00  0.00           C
ATOM  10049 5C21 POPEl 390     150.586  82.171  74.821  1.00  0.00           C
ATOM  10052 6C21 POPEl 390     150.046  80.802  74.401  1.00  0.00           C
ATOM  10055 7C21 POPEl 390     149.276  80.091  75.521  1.00  0.00           C
ATOM  10058 8C21 POPEl 390     148.566  78.812  75.061  1.00  0.00           C
ATOM  10062  C33 POPEl 390     147.386  89.742  61.811  1.00  0.00           C
ATOM  10065  C34 POPEl 390     147.306  89.632  63.341  1.00  0.00           C
ATOM  10068  C35 POPEl 390     147.967  90.802  64.071  1.00  0.00           C
ATOM  10071  C36 POPEl 390     147.796  90.751  65.591  1.00  0.00           C
ATOM  10074  C37 POPEl 390     148.896  89.951  66.301  1.00  0.00           C
ATOM  10077  C38 POPEl 390     148.896  90.262  67.801  1.00  0.00           C
ATOM  10080  C39 POPEl 390     149.926  89.462  68.601  1.00  0.00           C
ATOM  10083 0C31 POPEl 390     151.386  89.772  68.261  1.00  0.00           C
ATOM  10086 1C31 POPEl 390     152.336  89.111  69.271  1.00  0.00           C
ATOM  10089 2C31 POPEl 390     153.766  89.671  69.201  1.00  0.00           C
ATOM  10092 3C31 POPEl 390     154.456  89.753  70.571  1.00  0.00           C
ATOM  10095 4C31 POPEl 390     153.876  90.852  71.481  1.00  0.00           C
ATOM  10098 5C31 POPEl 390     154.577  90.942  72.831  1.00  0.00           C
ATOM  10101 6C31 POPEl 390     153.967  92.021  73.731  1.00  0.00           C
ATOM  10105  NH3 POPEm 391     149.946  23.341  60.641  1.00  0.00           N
ATOM  10109  C12 POPEm 391     150.816  22.172  61.061  1.00  0.00           C
ATOM  10112  C11 POPEm 391     152.136  22.551  61.761  1.00  0.00           C
ATOM  10115  P   POPEm 391     153.506  20.301  61.511  1.00  0.00           P
ATOM  10116  O13 POPEm 391     152.497  19.582  60.691  1.00  0.00           O
ATOM  10117  O14 POPEm 391     154.616  20.931  60.761  1.00  0.00           O
ATOM  10118  O11 POPEm 391     154.136  19.311  62.561  1.00  0.00           O
ATOM  10119  O12 POPEm 391     152.776  21.422  62.361  1.00  0.00           O
ATOM  10120  C1  POPEm 391     154.546  19.741  63.851  1.00  0.00           C
ATOM  10123  C2  POPEm 391     156.056  19.492  64.091  1.00  0.00           C
ATOM  10125  O21 POPEm 391     156.296  19.842  65.461  1.00  0.00           O
ATOM  10126  C21 POPEm 391     156.686  18.851  66.241  1.00  0.00           C
ATOM  10127  O22 POPEm 391     156.926  17.711  65.901  1.00  0.00           O
ATOM  10128  C22 POPEm 391     156.836  19.391  67.661  1.00  0.00           C
ATOM  10131  C3  POPEm 391     156.938  20.352  63.131  1.00  0.00           C
ATOM  10134  O31 POPEm 391     158.266  20.611  63.641  1.00  0.00           O
ATOM  10135  C31 POPEm 391     159.106  19.591  63.531  1.00  0.00           C
ATOM  10136  O32 POPEm 391     158.866  18.512  63.041  1.00  0.00           O
ATOM  10137  C32 POPEm 391     160.410  19.961  64.231  1.00  0.00           C
ATOM  10140  C23 POPEm 391     156.486  18.361  68.761  1.00  0.00           C
ATOM  10143  C24 POPEm 391     157.616  17.381  69.111  1.00  0.00           C
ATOM  10146  C25 POPEm 391     157.516  16.791  70.541  1.00  0.00           C
ATOM  10149  C26 POPEm 391     157.507  17.871  71.631  1.00  0.00           C
ATOM  10152  C27 POPEm 391     157.826  17.371  73.051  1.00  0.00           C
ATOM  10155  C28 POPEm 391     157.776  18.481  74.121  1.00  0.00           C
ATOM  10158  C29 POPEm 391     158.767  19.591  73.871  1.00  0.00           C
ATOM  10160 0C21 POPEm 391     159.799  19.961  74.651  1.00  0.00           C
ATOM  10162 1C21 POPEm 391     160.219  19.381  75.981  1.00  0.00           C
ATOM  10165 2C21 POPEm 391     161.699  18.931  76.031  1.00  0.00           C
ATOM  10168 3C21 POPEm 391     162.691  20.072  75.771  1.00  0.00           C
ATOM  10171 4C21 POPEm 391     164.139  19.731  76.141  1.00  0.00           C
ATOM  10174 5C21 POPEm 391     165.070  20.941  75.971  1.00  0.00           C
ATOM  10177 6C21 POPEm 391     166.469  20.721  76.551  1.00  0.00           C
ATOM  10180 7C21 POPEm 391     167.350  21.971  76.401  1.00  0.00           C
ATOM  10183 8C21 POPEm 391     167.990  22.421  77.711  1.00  0.00           C
ATOM  10187  C33 POPEm 391     160.299  19.631  65.731  1.00  0.00           C
ATOM  10190  C34 POPEm 391     161.651  19.561  66.451  1.00  0.00           C
ATOM  10193  C35 POPEm 391     162.329  20.921  66.651  1.00  0.00           C
ATOM  10196  C36 POPEm 391     161.539  21.901  67.521  1.00  0.00           C
ATOM  10199  C37 POPEm 391     162.399  23.092  67.961  1.00  0.00           C
ATOM  10202  C38 POPEm 391     161.609  24.151  68.741  1.00  0.00           C
ATOM  10205  C39 POPEm 391     161.161  23.711  70.131  1.00  0.00           C
ATOM  10208 0C31 POPEm 391     162.319  23.631  71.131  1.00  0.00           C
ATOM  10211 1C31 POPEm 391     161.889  23.081  72.491  1.00  0.00           C
ATOM  10214 2C31 POPEm 391     162.990  23.162  73.551  1.00  0.00           C
ATOM  10217 3C31 POPEm 391     163.130  24.561  74.171  1.00  0.00           C
ATOM  10220 4C31 POPEm 391     164.021  24.551  75.431  1.00  0.00           C
ATOM  10223 5C31 POPEm 391     164.021  25.881  76.181  1.00  0.00           C
ATOM  10226 6C31 POPEm 391     164.911  25.851  77.431  1.00  0.00           C
ATOM  10230  NH3 POPEn 392     122.946 112.382  59.431  1.00  0.00           N
ATOM  10234  C12 POPEn 392     122.776 113.512  60.421  1.00  0.00           C
ATOM  10237  C11 POPEn 392     123.186 114.921  59.951  1.00  0.00           C
ATOM  10240  P   POPEn 392     123.066 117.393  60.931  1.00  0.00           P
ATOM  10241  O13 POPEn 392     123.026 117.832  59.521  1.00  0.00           O
ATOM  10242  O14 POPEn 392     122.126 118.032  61.891  1.00  0.00           O
ATOM  10243  O11 POPEn 392     124.546 117.432  61.521  1.00  0.00           O
ATOM  10244  O12 POPEn 392     122.736 115.852  60.941  1.00  0.00           O
ATOM  10245  C1  POPEn 392     125.616 118.072  60.821  1.00  0.00           C
ATOM  10248  C2  POPEn 392     126.956 117.393  61.201  1.00  0.00           C
ATOM  10250  O21 POPEn 392     128.086 118.041  60.621  1.00  0.00           O
ATOM  10251  C21 POPEn 392     128.436 119.202  61.121  1.00  0.00           C
ATOM  10252  O22 POPEn 392     127.826 120.252  61.041  1.00  0.00           O
ATOM  10253  C22 POPEn 392     129.766 119.021  61.841  1.00  0.00           C
ATOM  10256  C3  POPEn 392     126.976 115.891  60.751  1.00  0.00           C
ATOM  10259  O31 POPEn 392     128.257 115.252  60.911  1.00  0.00           O
ATOM  10260  C31 POPEn 392     128.636 114.531  61.971  1.00  0.00           C
ATOM  10261  O32 POPEn 392     129.646 113.853  61.981  1.00  0.00           O
ATOM  10262  C32 POPEn 392     127.756 114.772  63.211  1.00  0.00           C
ATOM  10265  C23 POPEn 392     129.696 119.622  63.251  1.00  0.00           C
ATOM  10268  C24 POPEn 392     130.946 119.291  64.081  1.00  0.00           C
ATOM  10271  C25 POPEn 392     130.837 119.811  65.521  1.00  0.00           C
ATOM  10274  C26 POPEn 392     132.096 119.501  66.331  1.00  0.00           C
ATOM  10277  C27 POPEn 392     132.206 120.352  67.611  1.00  0.00           C
ATOM  10280  C28 POPEn 392     133.646 120.471  68.121  1.00  0.00           C
ATOM  10283  C29 POPEn 392     134.196 119.172  68.661  1.00  0.00           C
ATOM  10285 0C21 POPEn 392     134.366 118.853  69.951  1.00  0.00           C
ATOM  10287 1C21 POPEn 392     134.016 119.721  71.141  1.00  0.00           C
ATOM  10290 2C21 POPEn 392     133.126 119.002  72.171  1.00  0.00           C
ATOM  10293 3C21 POPEn 392     132.796 119.893  73.371  1.00  0.00           C
ATOM  10296 4C21 POPEn 392     131.896 119.232  74.441  1.00  0.00           C
ATOM  10299 5C21 POPEn 392     132.466 117.922  74.991  1.00  0.00           C
ATOM  10302 6C21 POPEn 392     131.836 117.472  76.311  1.00  0.00           C
ATOM  10305 7C21 POPEn 392     132.516 116.232  76.911  1.00  0.00           C
ATOM  10308 8C21 POPEn 392     131.966 115.872  78.291  1.00  0.00           C
ATOM  10312  C33 POPEn 392     128.176 113.892  64.411  1.00  0.00           C
ATOM  10315  C34 POPEn 392     127.616 114.412  65.741  1.00  0.00           C
ATOM  10318  C35 POPEn 392     127.896 113.452  66.911  1.00  0.00           C
ATOM  10321  C36 POPEn 392     127.376 114.002  68.241  1.00  0.00           C
ATOM  10324  C37 POPEn 392     127.376 112.943  69.361  1.00  0.00           C
ATOM  10327  C38 POPEn 392     126.646 113.391  70.631  1.00  0.00           C
ATOM  10330  C39 POPEn 392     127.326 114.552  71.361  1.00  0.00           C
ATOM  10333 0C31 POPEn 392     126.607 114.951  72.641  1.00  0.00           C
ATOM  10336 1C31 POPEn 392     127.247 116.162  73.341  1.00  0.00           C
ATOM  10339 2C31 POPEn 392     126.526 116.521  74.651  1.00  0.00           C
ATOM  10342 3C31 POPEn 392     127.106 117.752  75.361  1.00  0.00           C
ATOM  10345 4C31 POPEn 392     126.886 119.062  74.591  1.00  0.00           C
ATOM  10348 5C31 POPEn 392     127.247 120.303  75.421  1.00  0.00           C
ATOM  10351 6C31 POPEn 392     127.016 121.632  74.701  1.00  0.00           C
ATOM  10355  NH3 POPEo 393      29.686  85.382  55.561  1.00  0.00           N
ATOM  10359  C12 POPEo 393      28.926  86.651  55.251  1.00  0.00           C
ATOM  10362  C11 POPEo 393      27.406  86.481  55.311  1.00  0.00           C
ATOM  10365  P   POPEo 393      26.806  88.962  55.911  1.00  0.00           P
ATOM  10366  O13 POPEo 393      28.136  89.583  55.771  1.00  0.00           O
ATOM  10367  O14 POPEo 393      25.646  89.823  55.601  1.00  0.00           O
ATOM  10368  O11 POPEo 393      26.656  88.321  57.361  1.00  0.00           O
ATOM  10369  O12 POPEo 393      26.756  87.701  54.951  1.00  0.00           O
ATOM  10370  C1  POPEo 393      25.496  88.522  58.171  1.00  0.00           C
ATOM  10373  C2  POPEo 393      25.866  88.601  59.701  1.00  0.00           C
ATOM  10375  O21 POPEo 393      26.026  87.301  60.341  1.00  0.00           O
ATOM  10376  C21 POPEo 393      24.906  86.621  60.531  1.00  0.00           C
ATOM  10377  O22 POPEo 393      23.826  86.882  60.031  1.00  0.00           O
ATOM  10378  C22 POPEo 393      25.126  85.432  61.461  1.00  0.00           C
ATOM  10381  C3  POPEo 393      24.936  89.562  60.521  1.00  0.00           C
ATOM  10384  O31 POPEo 393      25.376  89.711  61.891  1.00  0.00           O
ATOM  10385  C31 POPEo 393      24.606  89.151  62.821  1.00  0.00           C
ATOM  10386  O32 POPEo 393      23.626  88.452  62.621  1.00  0.00           O
ATOM  10387  C32 POPEo 393      25.066  89.562  64.221  1.00  0.00           C
ATOM  10390  C23 POPEo 393      23.816  85.103  62.221  1.00  0.00           C
ATOM  10393  C24 POPEo 393      23.866  83.822  63.071  1.00  0.00           C
ATOM  10396  C25 POPEo 393      24.486  84.032  64.461  1.00  0.00           C
ATOM  10399  C26 POPEo 393      23.936  83.032  65.481  1.00  0.00           C
ATOM  10402  C27 POPEo 393      24.406  83.291  66.911  1.00  0.00           C
ATOM  10405  C28 POPEo 393      23.686  82.402  67.931  1.00  0.00           C
ATOM  10408  C29 POPEo 393      24.086  82.712  69.351  1.00  0.00           C
ATOM  10410 0C21 POPEo 393      25.056  82.092  70.041  1.00  0.00           C
ATOM  10412 1C21 POPEo 393      25.946  81.001  69.511  1.00  0.00           C
ATOM  10415 2C21 POPEo 393      27.396  81.091  70.021  1.00  0.00           C
ATOM  10418 3C21 POPEo 393      27.566  80.602  71.471  1.00  0.00           C
ATOM  10421 4C21 POPEo 393      27.736  81.702  72.521  1.00  0.00           C
ATOM  10424 5C21 POPEo 393      28.136  81.111  73.881  1.00  0.00           C
ATOM  10427 6C21 POPEo 393      28.136  82.132  75.021  1.00  0.00           C
ATOM  10430 7C21 POPEo 393      28.636  81.521  76.331  1.00  0.00           C
ATOM  10433 8C21 POPEo 393      28.606  82.491  77.511  1.00  0.00           C
ATOM  10437  C33 POPEo 393      24.306  88.722  65.271  1.00  0.00           C
ATOM  10440  C34 POPEo 393      24.896  88.792  66.681  1.00  0.00           C
ATOM  10443  C35 POPEo 393      24.306  87.673  67.541  1.00  0.00           C
ATOM  10446  C36 POPEo 393      24.596  87.803  69.041  1.00  0.00           C
ATOM  10449  C37 POPEo 393      23.926  86.651  69.801  1.00  0.00           C
ATOM  10452  C38 POPEo 393      24.036  86.761  71.331  1.00  0.00           C
ATOM  10455  C39 POPEo 393      23.296  85.602  72.011  1.00  0.00           C
ATOM  10458 0C31 POPEo 393      23.446  85.632  73.531  1.00  0.00           C
ATOM  10461 1C31 POPEo 393      22.696  84.482  74.221  1.00  0.00           C
ATOM  10464 2C31 POPEo 393      23.086  84.291  75.691  1.00  0.00           C
ATOM  10467 3C31 POPEo 393      22.826  85.522  76.571  1.00  0.00           C
ATOM  10470 4C31 POPEo 393      23.366  85.341  78.001  1.00  0.00           C
ATOM  10473 5C31 POPEo 393      23.186  86.611  78.851  1.00  0.00           C
ATOM  10476 6C31 POPEo 393      23.786  86.481  80.251  1.00  0.00           C
ATOM  10480  NH3 POPEp 394     123.016   7.681 106.631  1.00  0.00           N
ATOM  10484  C12 POPEp 394     123.206   9.161 106.421  1.00  0.00           C
ATOM  10487  C11 POPEp 394     124.566   9.581 105.841  1.00  0.00           C
ATOM  10490  P   POPEp 394     124.796  12.131 106.421  1.00  0.00           P
ATOM  10491  O13 POPEp 394     124.426  11.731 107.801  1.00  0.00           O
ATOM  10492  O14 POPEp 394     126.186  12.551 106.181  1.00  0.00           O
ATOM  10493  O11 POPEp 394     123.827  13.282 105.931  1.00  0.00           O
ATOM  10494  O12 POPEp 394     124.496  10.941 105.421  1.00  0.00           O
ATOM  10495  C1  POPEp 394     123.086  13.262 104.711  1.00  0.00           C
ATOM  10498  C2  POPEp 394     123.866  13.931 103.541  1.00  0.00           C
ATOM  10500  O21 POPEp 394     122.956  14.471 102.561  1.00  0.00           O
ATOM  10501  C21 POPEp 394     122.666  15.741 102.791  1.00  0.00           C
ATOM  10502  O22 POPEp 394     122.946  16.361 103.791  1.00  0.00           O
ATOM  10503  C22 POPEp 394     122.016  16.351 101.541  1.00  0.00           C
ATOM  10506  C3  POPEp 394     124.836  12.931 102.851  1.00  0.00           C
ATOM  10509  O31 POPEp 394     125.516  13.501 101.711  1.00  0.00           O
ATOM  10510  C31 POPEp 394     126.506  14.341 101.971  1.00  0.00           C
ATOM  10511  O32 POPEp 394     126.926  14.651 103.071  1.00  0.00           O
ATOM  10512  C32 POPEp 394     127.046  14.871 100.641  1.00  0.00           C
ATOM  10515  C23 POPEp 394     121.826  17.891 101.601  1.00  0.00           C
ATOM  10518  C24 POPEp 394     121.996  18.521 100.211  1.00  0.00           C
ATOM  10521  C25 POPEp 394     121.306  19.881 100.081  1.00  0.00           C
ATOM  10524  C26 POPEp 394     121.556  20.532  98.701  1.00  0.00           C
ATOM  10527  C27 POPEp 394     120.507  21.582  98.341  1.00  0.00           C
ATOM  10530  C28 POPEp 394     121.006  22.582  97.271  1.00  0.00           C
ATOM  10533  C29 POPEp 394     121.086  22.031  95.861  1.00  0.00           C
ATOM  10535 0C21 POPEp 394     120.786  22.701  94.721  1.00  0.00           C
ATOM  10537 1C21 POPEp 394     120.306  24.131  94.591  1.00  0.00           C
ATOM  10540 2C21 POPEp 394     121.336  25.091  93.961  1.00  0.00           C
ATOM  10543 3C21 POPEp 394     121.586  24.842  92.461  1.00  0.00           C
ATOM  10546 4C21 POPEp 394     122.656  25.751  91.841  1.00  0.00           C
ATOM  10549 5C21 POPEp 394     122.686  25.651  90.311  1.00  0.00           C
ATOM  10552 6C21 POPEp 394     123.996  26.141  89.691  1.00  0.00           C
ATOM  10555 7C21 POPEp 394     123.926  26.231  88.161  1.00  0.00           C
ATOM  10558 8C21 POPEp 394     125.286  26.481  87.491  1.00  0.00           C
ATOM  10562  C33 POPEp 394     126.046  15.711  99.801  1.00  0.00           C
ATOM  10565  C34 POPEp 394     126.786  16.681  98.871  1.00  0.00           C
ATOM  10568  C35 POPEp 394     125.896  17.521  97.941  1.00  0.00           C
ATOM  10571  C36 POPEp 394     124.996  16.721  96.991  1.00  0.00           C
ATOM  10574  C37 POPEp 394     124.386  17.641  95.921  1.00  0.00           C
ATOM  10577  C38 POPEp 394     123.376  16.951  94.981  1.00  0.00           C
ATOM  10580  C39 POPEp 394     121.916  17.331  95.271  1.00  0.00           C
ATOM  10583 0C31 POPEp 394     121.336  16.631  96.501  1.00  0.00           C
ATOM  10586 1C31 POPEp 394     119.936  17.141  96.851  1.00  0.00           C
ATOM  10589 2C31 POPEp 394     119.146  16.211  97.781  1.00  0.00           C
ATOM  10592 3C31 POPEp 394     117.846  16.851  98.281  1.00  0.00           C
ATOM  10595 4C31 POPEp 394     116.926  17.391  97.171  1.00  0.00           C
ATOM  10598 5C31 POPEp 394     115.756  18.201  97.751  1.00  0.00           C
ATOM  10601 6C31 POPEp 394     114.876  18.871  96.691  1.00  0.00           C
ATOM  10605  NH3 POPEq 395      40.616   7.501 102.051  1.00  0.00           N
ATOM  10609  C12 POPEq 395      40.966   8.961 101.971  1.00  0.00           C
ATOM  10612  C11 POPEq 395      40.066   9.801 102.871  1.00  0.00           C
ATOM  10615  P   POPEq 395      39.446  12.321 102.881  1.00  0.00           P
ATOM  10616  O13 POPEq 395      38.136  11.752 103.261  1.00  0.00           O
ATOM  10617  O14 POPEq 395      39.936  13.481 103.651  1.00  0.00           O
ATOM  10618  O11 POPEq 395      39.396  12.771 101.361  1.00  0.00           O
ATOM  10619  O12 POPEq 395      40.526  11.171 102.861  1.00  0.00           O
ATOM  10620  C1  POPEq 395      38.176  13.351 100.861  1.00  0.00           C
ATOM  10623  C2  POPEq 395      38.246  13.662  99.331  1.00  0.00           C
ATOM  10625  O21 POPEq 395      38.716  12.492  98.631  1.00  0.00           O
ATOM  10626  C21 POPEq 395      37.836  11.881  97.881  1.00  0.00           C
ATOM  10627  O22 POPEq 395      36.656  12.191  97.731  1.00  0.00           O
ATOM  10628  C22 POPEq 395      38.496  10.671  97.231  1.00  0.00           C
ATOM  10631  C3  POPEq 395      39.206  14.842  99.011  1.00  0.00           C
ATOM  10634  O31 POPEq 395      39.296  15.041  97.581  1.00  0.00           O
ATOM  10635  C31 POPEq 395      40.016  16.101  97.231  1.00  0.00           C
ATOM  10636  O32 POPEq 395      40.596  16.851  98.001  1.00  0.00           O
ATOM  10637  C32 POPEq 395      40.006  16.242  95.701  1.00  0.00           C
ATOM  10640  C23 POPEq 395      39.096  10.971  95.821  1.00  0.00           C
ATOM  10643  C24 POPEq 395      39.346   9.661  95.051  1.00  0.00           C
ATOM  10646  C25 POPEq 395      40.116   9.791  93.731  1.00  0.00           C
ATOM  10649  C26 POPEq 395      39.226   9.952  92.491  1.00  0.00           C
ATOM  10652  C27 POPEq 395      39.976   9.561  91.211  1.00  0.00           C
ATOM  10655  C28 POPEq 395      39.196   9.771  89.891  1.00  0.00           C
ATOM  10658  C29 POPEq 395      40.126   9.511  88.731  1.00  0.00           C
ATOM  10660 0C21 POPEq 395      39.926   8.761  87.631  1.00  0.00           C
ATOM  10662 1C21 POPEq 395      38.676   8.041  87.191  1.00  0.00           C
ATOM  10665 2C21 POPEq 395      38.686   7.791  85.661  1.00  0.00           C
ATOM  10668 3C21 POPEq 395      39.746   6.761  85.221  1.00  0.00           C
ATOM  10671 4C21 POPEq 395      39.726   6.431  83.711  1.00  0.00           C
ATOM  10674 5C21 POPEq 395      40.376   7.501  82.821  1.00  0.00           C
ATOM  10677 6C21 POPEq 395      40.806   6.911  81.461  1.00  0.00           C
ATOM  10680 7C21 POPEq 395      41.526   7.891  80.531  1.00  0.00           C
ATOM  10683 8C21 POPEq 395      40.566   8.871  79.841  1.00  0.00           C
ATOM  10687  C33 POPEq 395      39.366  17.551  95.201  1.00  0.00           C
ATOM  10690  C34 POPEq 395      39.596  17.811  93.711  1.00  0.00           C
ATOM  10693  C35 POPEq 395      38.766  18.981  93.161  1.00  0.00           C
ATOM  10696  C36 POPEq 395      38.816  19.111  91.631  1.00  0.00           C
ATOM  10699  C37 POPEq 395      37.616  19.891  91.091  1.00  0.00           C
ATOM  10702  C38 POPEq 395      37.736  20.301  89.611  1.00  0.00           C
ATOM  10705  C39 POPEq 395      37.716  19.151  88.591  1.00  0.00           C
ATOM  10708 0C31 POPEq 395      37.656  19.691  87.151  1.00  0.00           C
ATOM  10711 1C31 POPEq 395      37.416  18.621  86.081  1.00  0.00           C
ATOM  10714 2C31 POPEq 395      37.136  19.242  84.701  1.00  0.00           C
ATOM  10717 3C31 POPEq 395      36.656  18.211  83.661  1.00  0.00           C
ATOM  10720 4C31 POPEq 395      36.276  18.851  82.321  1.00  0.00           C
ATOM  10723 5C31 POPEq 395      35.786  17.822  81.301  1.00  0.00           C
ATOM  10726 6C31 POPEq 395      35.376  18.421  79.951  1.00  0.00           C
ATOM  10730  NH3 POPEr 396      90.226  23.752  67.321  1.00  0.00           N
ATOM  10734  C12 POPEr 396      90.656  22.932  66.131  1.00  0.00           C
ATOM  10737  C11 POPEr 396      91.866  23.541  65.431  1.00  0.00           C
ATOM  10740  P   POPEr 396      93.896  22.031  66.071  1.00  0.00           P
ATOM  10741  O13 POPEr 396      93.406  21.282  64.891  1.00  0.00           O
ATOM  10742  O14 POPEr 396      95.316  22.401  66.141  1.00  0.00           O
ATOM  10743  O11 POPEr 396      93.456  21.162  67.331  1.00  0.00           O
ATOM  10744  O12 POPEr 396      93.036  23.351  66.231  1.00  0.00           O
ATOM  10745  C1  POPEr 396      93.566  21.661  68.661  1.00  0.00           C
ATOM  10748  C2  POPEr 396      93.836  20.502  69.651  1.00  0.00           C
ATOM  10750  O21 POPEr 396      93.836  21.041  70.981  1.00  0.00           O
ATOM  10751  C21 POPEr 396      93.326  20.261  71.921  1.00  0.00           C
ATOM  10752  O22 POPEr 396      92.826  19.161  71.761  1.00  0.00           O
ATOM  10753  C22 POPEr 396      93.436  20.981  73.261  1.00  0.00           C
ATOM  10756  C3  POPEr 396      95.226  19.901  69.321  1.00  0.00           C
ATOM  10759  O31 POPEr 396      95.796  19.081  70.371  1.00  0.00           O
ATOM  10760  C31 POPEr 396      95.436  17.811  70.321  1.00  0.00           C
ATOM  10761  O32 POPEr 396      94.686  17.311  69.501  1.00  0.00           O
ATOM  10762  C32 POPEr 396      96.126  17.021  71.441  1.00  0.00           C
ATOM  10765  C23 POPEr 396      92.226  20.731  74.181  1.00  0.00           C
ATOM  10768  C24 POPEr 396      92.416  19.521  75.111  1.00  0.00           C
ATOM  10771  C25 POPEr 396      93.446  19.791  76.221  1.00  0.00           C
ATOM  10774  C26 POPEr 396      93.536  18.641  77.241  1.00  0.00           C
ATOM  10777  C27 POPEr 396      94.656  18.871  78.271  1.00  0.00           C
ATOM  10780  C28 POPEr 396      94.816  17.721  79.281  1.00  0.00           C
ATOM  10783  C29 POPEr 396      93.696  17.661  80.291  1.00  0.00           C
ATOM  10785 0C21 POPEr 396      93.816  17.521  81.631  1.00  0.00           C
ATOM  10787 1C21 POPEr 396      95.077  17.371  82.441  1.00  0.00           C
ATOM  10790 2C21 POPEr 396      95.226  15.921  82.941  1.00  0.00           C
ATOM  10793 3C21 POPEr 396      96.346  15.721  83.971  1.00  0.00           C
ATOM  10796 4C21 POPEr 396      97.766  15.681  83.371  1.00  0.00           C
ATOM  10799 5C21 POPEr 396      98.806  15.331  84.441  1.00  0.00           C
ATOM  10802 6C21 POPEr 396     100.226  15.111  83.881  1.00  0.00           C
ATOM  10805 7C21 POPEr 396     101.216  14.691  84.971  1.00  0.00           C
ATOM  10808 8C21 POPEr 396     102.626  14.411  84.451  1.00  0.00           C
ATOM  10812  C33 POPEr 396      96.656  17.881  72.611  1.00  0.00           C
ATOM  10815  C34 POPEr 396      96.976  17.012  73.831  1.00  0.00           C
ATOM  10818  C35 POPEr 396      97.816  17.711  74.911  1.00  0.00           C
ATOM  10821  C36 POPEr 396      97.976  16.832  76.161  1.00  0.00           C
ATOM  10824  C37 POPEr 396      99.136  17.271  77.071  1.00  0.00           C
ATOM  10827  C38 POPEr 396      99.146  16.561  78.431  1.00  0.00           C
ATOM  10830  C39 POPEr 396     100.336  16.971  79.311  1.00  0.00           C
ATOM  10833 0C31 POPEr 396     101.676  16.322  78.911  1.00  0.00           C
ATOM  10836 1C31 POPEr 396     102.866  16.961  79.631  1.00  0.00           C
ATOM  10839 2C31 POPEr 396     104.226  16.311  79.331  1.00  0.00           C
ATOM  10842 3C31 POPEr 396     104.666  16.451  77.861  1.00  0.00           C
ATOM  10845 4C31 POPEr 396     106.126  16.031  77.661  1.00  0.00           C
ATOM  10848 5C31 POPEr 396     106.506  15.861  76.181  1.00  0.00           C
ATOM  10851 6C31 POPEr 396     107.926  15.331  76.011  1.00  0.00           C
ATOM  10855  NH3 POPEs 397     111.016  94.951  56.621  1.00  0.00           N
ATOM  10859  C12 POPEs 397     111.396  95.201  55.181  1.00  0.00           C
ATOM  10862  C11 POPEs 397     111.166  96.651  54.751  1.00  0.00           C
ATOM  10865  P   POPEs 397     109.236  98.361  54.291  1.00  0.00           P
ATOM  10866  O13 POPEs 397     110.206  99.242  53.611  1.00  0.00           O
ATOM  10867  O14 POPEs 397     107.886  98.232  53.721  1.00  0.00           O
ATOM  10868  O11 POPEs 397     109.176  98.862  55.801  1.00  0.00           O
ATOM  10869  O12 POPEs 397     109.786  96.891  54.531  1.00  0.00           O
ATOM  10870  C1  POPEs 397     108.196  98.181  56.601  1.00  0.00           C
ATOM  10873  C2  POPEs 397     108.406  98.482  58.101  1.00  0.00           C
ATOM  10875  O21 POPEs 397     107.636  97.561  58.901  1.00  0.00           O
ATOM  10876  C21 POPEs 397     108.086  96.311  58.891  1.00  0.00           C
ATOM  10877  O22 POPEs 397     109.076  95.911  58.311  1.00  0.00           O
ATOM  10878  C22 POPEs 397     107.116  95.422  59.671  1.00  0.00           C
ATOM  10881  C3  POPEs 397     108.016  99.951  58.411  1.00  0.00           C
ATOM  10884  O31 POPEs 397     107.857 100.163  59.831  1.00  0.00           O
ATOM  10885  C31 POPEs 397     106.976 101.092  60.171  1.00  0.00           C
ATOM  10886  O32 POPEs 397     106.467 101.901  59.411  1.00  0.00           O
ATOM  10887  C32 POPEs 397     106.626 100.921  61.641  1.00  0.00           C
ATOM  10890  C23 POPEs 397     107.516  95.163  61.141  1.00  0.00           C
ATOM  10893  C24 POPEs 397     107.276  96.372  62.051  1.00  0.00           C
ATOM  10896  C25 POPEs 397     107.706  96.111  63.501  1.00  0.00           C
ATOM  10899  C26 POPEs 397     106.686  95.361  64.361  1.00  0.00           C
ATOM  10902  C27 POPEs 397     107.316  94.882  65.681  1.00  0.00           C
ATOM  10905  C28 POPEs 397     106.316  94.232  66.661  1.00  0.00           C
ATOM  10908  C29 POPEs 397     107.066  93.461  67.711  1.00  0.00           C
ATOM  10910 0C21 POPEs 397     107.016  93.601  69.051  1.00  0.00           C
ATOM  10912 1C21 POPEs 397     106.156  94.552  69.861  1.00  0.00           C
ATOM  10915 2C21 POPEs 397     105.566  93.932  71.151  1.00  0.00           C
ATOM  10918 3C21 POPEs 397     106.616  93.492  72.181  1.00  0.00           C
ATOM  10921 4C21 POPEs 397     106.016  92.932  73.481  1.00  0.00           C
ATOM  10924 5C21 POPEs 397     105.346  93.971  74.401  1.00  0.00           C
ATOM  10927 6C21 POPEs 397     106.296  95.091  74.871  1.00  0.00           C
ATOM  10930 7C21 POPEs 397     105.696  95.921  76.021  1.00  0.00           C
ATOM  10933 8C21 POPEs 397     106.576  97.092  76.451  1.00  0.00           C
ATOM  10937  C33 POPEs 397     105.456 101.812  62.091  1.00  0.00           C
ATOM  10940  C34 POPEs 397     104.996 101.493  63.531  1.00  0.00           C
ATOM  10943  C35 POPEs 397     106.096 101.602  64.591  1.00  0.00           C
ATOM  10946  C36 POPEs 397     105.736 100.952  65.921  1.00  0.00           C
ATOM  10949  C37 POPEs 397     106.976 100.681  66.781  1.00  0.00           C
ATOM  10952  C38 POPEs 397     106.696  99.823  68.021  1.00  0.00           C
ATOM  10955  C39 POPEs 397     107.986  99.242  68.601  1.00  0.00           C
ATOM  10958 0C31 POPEs 397     107.786  98.421  69.881  1.00  0.00           C
ATOM  10961 1C31 POPEs 397     109.107  97.782  70.331  1.00  0.00           C
ATOM  10964 2C31 POPEs 397     109.046  97.111  71.711  1.00  0.00           C
ATOM  10967 3C31 POPEs 397     110.416  96.542  72.121  1.00  0.00           C
ATOM  10970 4C31 POPEs 397     110.497  96.152  73.601  1.00  0.00           C
ATOM  10973 5C31 POPEs 397     111.916  95.742  74.021  1.00  0.00           C
ATOM  10976 6C31 POPEs 397     112.076  95.553  75.531  1.00  0.00           C
ATOM  10980  NH3 POPEt 398     111.196  17.721 108.001  1.00  0.00           N
ATOM  10984  C12 POPEt 398     110.986  19.072 108.651  1.00  0.00           C
ATOM  10987  C11 POPEt 398     112.106  19.361 109.661  1.00  0.00           C
ATOM  10990  P   POPEt 398     114.107  20.721 108.631  1.00  0.00           P
ATOM  10991  O13 POPEt 398     113.566  21.322 107.391  1.00  0.00           O
ATOM  10992  O14 POPEt 398     114.176  21.521 109.861  1.00  0.00           O
ATOM  10993  O11 POPEt 398     115.536  20.151 108.361  1.00  0.00           O
ATOM  10994  O12 POPEt 398     113.336  19.371 108.951  1.00  0.00           O
ATOM  10995  C1  POPEt 398     116.266  20.471 107.181  1.00  0.00           C
ATOM  10998  C2  POPEt 398     116.166  19.361 106.091  1.00  0.00           C
ATOM  11000  O21 POPEt 398     116.136  19.961 104.771  1.00  0.00           O
ATOM  11001  C21 POPEt 398     117.336  20.352 104.391  1.00  0.00           C
ATOM  11002  O22 POPEt 398     118.316  20.361 105.101  1.00  0.00           O
ATOM  11003  C22 POPEt 398     117.306  20.781 102.931  1.00  0.00           C
ATOM  11006  C3  POPEt 398     114.916  18.451 106.211  1.00  0.00           C
ATOM  11009  O31 POPEt 398     114.926  17.421 105.221  1.00  0.00           O
ATOM  11010  C31 POPEt 398     114.486  17.742 104.021  1.00  0.00           C
ATOM  11011  O32 POPEt 398     113.986  18.801 103.691  1.00  0.00           O
ATOM  11012  C32 POPEt 398     114.776  16.601 103.071  1.00  0.00           C
ATOM  11015  C23 POPEt 398     117.177  22.311 102.701  1.00  0.00           C
ATOM  11018  C24 POPEt 398     117.656  22.731 101.291  1.00  0.00           C
ATOM  11021  C25 POPEt 398     117.656  24.242 101.041  1.00  0.00           C
ATOM  11024  C26 POPEt 398     118.206  24.611  99.661  1.00  0.00           C
ATOM  11027  C27 POPEt 398     118.236  26.122  99.421  1.00  0.00           C
ATOM  11030  C28 POPEt 398     118.806  26.512  98.041  1.00  0.00           C
ATOM  11033  C29 POPEt 398     117.806  26.282  96.931  1.00  0.00           C
ATOM  11035 0C21 POPEt 398     117.186  27.221  96.201  1.00  0.00           C
ATOM  11037 1C21 POPEt 398     117.356  28.721  96.281  1.00  0.00           C
ATOM  11040 2C21 POPEt 398     117.696  29.301  94.901  1.00  0.00           C
ATOM  11043 3C21 POPEt 398     119.046  28.832  94.331  1.00  0.00           C
ATOM  11046 4C21 POPEt 398     119.026  28.782  92.791  1.00  0.00           C
ATOM  11049 5C21 POPEt 398     118.786  30.151  92.151  1.00  0.00           C
ATOM  11052 6C21 POPEt 398     118.427  30.032  90.671  1.00  0.00           C
ATOM  11055 7C21 POPEt 398     118.176  31.401  90.041  1.00  0.00           C
ATOM  11058 8C21 POPEt 398     117.857  31.322  88.551  1.00  0.00           C
ATOM  11062  C33 POPEt 398     113.536  16.211 102.241  1.00  0.00           C
ATOM  11065  C34 POPEt 398     113.406  17.001 100.941  1.00  0.00           C
ATOM  11068  C35 POPEt 398     112.216  16.481 100.131  1.00  0.00           C
ATOM  11071  C36 POPEt 398     111.926  17.271  98.851  1.00  0.00           C
ATOM  11074  C37 POPEt 398     110.726  16.681  98.111  1.00  0.00           C
ATOM  11077  C38 POPEt 398     110.206  17.551  96.961  1.00  0.00           C
ATOM  11080  C39 POPEt 398     111.216  17.901  95.861  1.00  0.00           C
ATOM  11083 0C31 POPEt 398     111.936  16.702  95.221  1.00  0.00           C
ATOM  11086 1C31 POPEt 398     112.786  17.151  94.021  1.00  0.00           C
ATOM  11089 2C31 POPEt 398     113.816  16.111  93.561  1.00  0.00           C
ATOM  11092 3C31 POPEt 398     114.916  16.711  92.671  1.00  0.00           C
ATOM  11095 4C31 POPEt 398     116.116  17.241  93.461  1.00  0.00           C
ATOM  11098 5C31 POPEt 398     117.226  17.781  92.551  1.00  0.00           C
ATOM  11101 6C31 POPEt 398     118.486  18.191  93.311  1.00  0.00           C
ATOM  11105  NH3 POPEu 399      25.656  16.422  55.691  1.00  0.00           N
ATOM  11109  C12 POPEu 399      26.936  16.361  54.911  1.00  0.00           C
ATOM  11112  C11 POPEu 399      28.016  15.532  55.611  1.00  0.00           C
ATOM  11115  P   POPEu 399      30.376  14.521  55.301  1.00  0.00           P
ATOM  11116  O13 POPEu 399      30.006  13.101  55.401  1.00  0.00           O
ATOM  11117  O14 POPEu 399      31.516  14.842  54.431  1.00  0.00           O
ATOM  11118  O11 POPEu 399      30.546  15.191  56.721  1.00  0.00           O
ATOM  11119  O12 POPEu 399      29.106  15.311  54.731  1.00  0.00           O
ATOM  11120  C1  POPEu 399      30.566  14.521  57.981  1.00  0.00           C
ATOM  11123  C2  POPEu 399      29.766  15.322  59.071  1.00  0.00           C
ATOM  11125  O21 POPEu 399      30.356  15.361  60.381  1.00  0.00           O
ATOM  11126  C21 POPEu 399      30.746  14.231  60.931  1.00  0.00           C
ATOM  11127  O22 POPEu 399      30.946  13.171  60.361  1.00  0.00           O
ATOM  11128  C22 POPEu 399      30.836  14.451  62.431  1.00  0.00           C
ATOM  11131  C3  POPEu 399      28.276  14.901  59.201  1.00  0.00           C
ATOM  11134  O31 POPEu 399      27.556  15.861  60.011  1.00  0.00           O
ATOM  11135  C31 POPEu 399      26.976  16.871  59.381  1.00  0.00           C
ATOM  11136  O32 POPEu 399      26.916  17.012  58.171  1.00  0.00           O
ATOM  11137  C32 POPEu 399      26.416  17.881  60.391  1.00  0.00           C
ATOM  11140  C23 POPEu 399      31.276  13.161  63.171  1.00  0.00           C
ATOM  11143  C24 POPEu 399      31.056  13.311  64.671  1.00  0.00           C
ATOM  11146  C25 POPEu 399      31.236  12.032  65.501  1.00  0.00           C
ATOM  11149  C26 POPEu 399      32.626  11.871  66.121  1.00  0.00           C
ATOM  11152  C27 POPEu 399      33.726  11.551  65.101  1.00  0.00           C
ATOM  11155  C28 POPEu 399      35.056  11.151  65.771  1.00  0.00           C
ATOM  11158  C29 POPEu 399      35.626  12.301  66.561  1.00  0.00           C
ATOM  11160 0C21 POPEu 399      35.726  12.391  67.901  1.00  0.00           C
ATOM  11162 1C21 POPEu 399      35.316  11.341  68.901  1.00  0.00           C
ATOM  11165 2C21 POPEu 399      34.556  11.911  70.121  1.00  0.00           C
ATOM  11168 3C21 POPEu 399      33.116  12.391  69.861  1.00  0.00           C
ATOM  11171 4C21 POPEu 399      33.026  13.881  69.511  1.00  0.00           C
ATOM  11174 5C21 POPEu 399      31.796  14.582  70.131  1.00  0.00           C
ATOM  11177 6C21 POPEu 399      32.026  14.931  71.611  1.00  0.00           C
ATOM  11180 7C21 POPEu 399      30.846  15.691  72.231  1.00  0.00           C
ATOM  11183 8C21 POPEu 399      31.096  16.101  73.691  1.00  0.00           C
ATOM  11187  C33 POPEu 399      26.506  17.441  61.861  1.00  0.00           C
ATOM  11190  C34 POPEu 399      26.266  18.592  62.851  1.00  0.00           C
ATOM  11193  C35 POPEu 399      26.256  18.161  64.331  1.00  0.00           C
ATOM  11196  C36 POPEu 399      27.286  17.091  64.691  1.00  0.00           C
ATOM  11199  C37 POPEu 399      27.276  16.702  66.181  1.00  0.00           C
ATOM  11202  C38 POPEu 399      28.126  15.452  66.421  1.00  0.00           C
ATOM  11205  C39 POPEu 399      28.416  15.161  67.901  1.00  0.00           C
ATOM  11208 0C31 POPEu 399      27.176  14.801  68.731  1.00  0.00           C
ATOM  11211 1C31 POPEu 399      27.526  14.532  70.201  1.00  0.00           C
ATOM  11214 2C31 POPEu 399      26.316  14.231  71.081  1.00  0.00           C
ATOM  11217 3C31 POPEu 399      25.366  15.431  71.251  1.00  0.00           C
ATOM  11220 4C31 POPEu 399      24.176  15.141  72.161  1.00  0.00           C
ATOM  11223 5C31 POPEu 399      23.246  16.351  72.291  1.00  0.00           C
ATOM  11226 6C31 POPEu 399      22.136  16.141  73.331  1.00  0.00           C
ATOM  11230  NH3 POPEv 400      48.376   8.441 102.521  1.00  0.00           N
ATOM  11234  C12 POPEv 400      49.166   8.311 103.791  1.00  0.00           C
ATOM  11237  C11 POPEv 400      48.296   7.911 104.981  1.00  0.00           C
ATOM  11240  P   POPEv 400      46.066   9.271 105.431  1.00  0.00           P
ATOM  11241  O13 POPEv 400      45.366   8.081 105.951  1.00  0.00           O
ATOM  11242  O14 POPEv 400      45.746  10.591 106.001  1.00  0.00           O
ATOM  11243  O11 POPEv 400      45.836   9.341 103.841  1.00  0.00           O
ATOM  11244  O12 POPEv 400      47.626   9.061 105.501  1.00  0.00           O
ATOM  11245  C1  POPEv 400      44.466   9.441 103.401  1.00  0.00           C
ATOM  11248  C2  POPEv 400      44.186  10.551 102.321  1.00  0.00           C
ATOM  11250  O21 POPEv 400      44.036  10.011 100.991  1.00  0.00           O
ATOM  11251  C21 POPEv 400      45.116   9.531 100.411  1.00  0.00           C
ATOM  11252  O22 POPEv 400      46.166   9.241 100.961  1.00  0.00           O
ATOM  11253  C22 POPEv 400      44.876   9.301  98.921  1.00  0.00           C
ATOM  11256  C3  POPEv 400      45.086  11.811 102.381  1.00  0.00           C
ATOM  11259  O31 POPEv 400      44.456  12.891 101.651  1.00  0.00           O
ATOM  11260  C31 POPEv 400      44.876  13.111 100.411  1.00  0.00           C
ATOM  11261  O32 POPEv 400      45.746  12.492  99.841  1.00  0.00           O
ATOM  11262  C32 POPEv 400      44.106  14.271  99.791  1.00  0.00           C
ATOM  11265  C23 POPEv 400      45.916  10.041  98.041  1.00  0.00           C
ATOM  11268  C24 POPEv 400      46.366   9.221  96.821  1.00  0.00           C
ATOM  11271  C25 POPEv 400      45.406   9.251  95.621  1.00  0.00           C
ATOM  11274  C26 POPEv 400      45.446  10.581  94.861  1.00  0.00           C
ATOM  11277  C27 POPEv 400      44.576  10.621  93.601  1.00  0.00           C
ATOM  11280  C28 POPEv 400      45.286  10.181  92.301  1.00  0.00           C
ATOM  11283  C29 POPEv 400      45.196   8.701  92.011  1.00  0.00           C
ATOM  11285 0C21 POPEv 400      44.616   8.121  90.931  1.00  0.00           C
ATOM  11287 1C21 POPEv 400      43.956   8.811  89.761  1.00  0.00           C
ATOM  11290 2C21 POPEv 400      44.496   8.351  88.391  1.00  0.00           C
ATOM  11293 3C21 POPEv 400      43.966   9.221  87.241  1.00  0.00           C
ATOM  11296 4C21 POPEv 400      44.476   8.811  85.861  1.00  0.00           C
ATOM  11299 5C21 POPEv 400      43.996   9.761  84.751  1.00  0.00           C
ATOM  11302 6C21 POPEv 400      44.636   9.471  83.391  1.00  0.00           C
ATOM  11305 7C21 POPEv 400      44.276  10.511  82.321  1.00  0.00           C
ATOM  11308 8C21 POPEv 400      44.966  10.251  80.981  1.00  0.00           C
ATOM  11312  C33 POPEv 400      44.576  14.561  98.351  1.00  0.00           C
ATOM  11315  C34 POPEv 400      43.896  15.811  97.781  1.00  0.00           C
ATOM  11318  C35 POPEv 400      44.196  16.031  96.301  1.00  0.00           C
ATOM  11321  C36 POPEv 400      43.516  15.011  95.371  1.00  0.00           C
ATOM  11324  C37 POPEv 400      43.296  15.532  93.941  1.00  0.00           C
ATOM  11327  C38 POPEv 400      42.406  14.601  93.111  1.00  0.00           C
ATOM  11330  C39 POPEv 400      42.006  15.191  91.741  1.00  0.00           C
ATOM  11333 0C31 POPEv 400      41.226  14.221  90.841  1.00  0.00           C
ATOM  11336 1C31 POPEv 400      40.596  14.921  89.631  1.00  0.00           C
ATOM  11339 2C31 POPEv 400      39.786  13.992  88.711  1.00  0.00           C
ATOM  11342 3C31 POPEv 400      40.676  13.121  87.801  1.00  0.00           C
ATOM  11345 4C31 POPEv 400      39.936  12.622  86.551  1.00  0.00           C
ATOM  11348 5C31 POPEv 400      40.836  11.811  85.601  1.00  0.00           C
ATOM  11351 6C31 POPEv 400      40.196  11.521  84.241  1.00  0.00           C
ATOM  11355  NH3 POPEw 401     106.956 163.154 105.731  1.00  0.00           N
ATOM  11359  C12 POPEw 401     107.506 161.833 105.281  1.00  0.00           C
ATOM  11362  C11 POPEw 401     106.686 160.683 105.871  1.00  0.00           C
ATOM  11365  P   POPEw 401     106.576 158.092 106.011  1.00  0.00           P
ATOM  11366  O13 POPEw 401     105.106 158.232 106.201  1.00  0.00           O
ATOM  11367  O14 POPEw 401     107.376 157.731 107.201  1.00  0.00           O
ATOM  11368  O11 POPEw 401     106.836 157.012 104.891  1.00  0.00           O
ATOM  11369  O12 POPEw 401     107.196 159.433 105.431  1.00  0.00           O
ATOM  11370  C1  POPEw 401     106.296 157.193 103.561  1.00  0.00           C
ATOM  11373  C2  POPEw 401     107.196 158.111 102.681  1.00  0.00           C
ATOM  11375  O21 POPEw 401     106.536 158.352 101.421  1.00  0.00           O
ATOM  11376  C21 POPEw 401     106.956 159.471 100.841  1.00  0.00           C
ATOM  11377  O22 POPEw 401     107.706 160.292 101.351  1.00  0.00           O
ATOM  11378  C22 POPEw 401     106.276 159.702  99.481  1.00  0.00           C
ATOM  11381  C3  POPEw 401     108.636 157.561 102.461  1.00  0.00           C
ATOM  11384  O31 POPEw 401     108.716 156.663 101.341  1.00  0.00           O
ATOM  11385  C31 POPEw 401     108.596 155.371 101.581  1.00  0.00           C
ATOM  11386  O32 POPEw 401     108.456 154.872 102.691  1.00  0.00           O
ATOM  11387  C32 POPEw 401     108.796 154.602 100.261  1.00  0.00           C
ATOM  11390  C23 POPEw 401     105.266 158.611  99.051  1.00  0.00           C
ATOM  11393  C24 POPEw 401     104.626 158.942  97.691  1.00  0.00           C
ATOM  11396  C25 POPEw 401     103.666 157.841  97.201  1.00  0.00           C
ATOM  11399  C26 POPEw 401     103.086 158.163  95.811  1.00  0.00           C
ATOM  11402  C27 POPEw 401     101.996 157.171  95.361  1.00  0.00           C
ATOM  11405  C28 POPEw 401     101.496 157.482  93.941  1.00  0.00           C
ATOM  11408  C29 POPEw 401     100.286 156.682  93.561  1.00  0.00           C
ATOM  11410 0C21 POPEw 401      99.736 156.642  92.331  1.00  0.00           C
ATOM  11412 1C21 POPEw 401     100.226 157.382  91.111  1.00  0.00           C
ATOM  11415 2C21 POPEw 401     100.927 156.442  90.111  1.00  0.00           C
ATOM  11418 3C21 POPEw 401     101.366 157.152  88.821  1.00  0.00           C
ATOM  11421 4C21 POPEw 401     102.236 156.232  87.941  1.00  0.00           C
ATOM  11424 5C21 POPEw 401     102.566 156.833  86.561  1.00  0.00           C
ATOM  11427 6C21 POPEw 401     103.536 155.943  85.771  1.00  0.00           C
ATOM  11430 7C21 POPEw 401     103.686 156.322  84.291  1.00  0.00           C
ATOM  11433 8C21 POPEw 401     102.496 155.921  83.411  1.00  0.00           C
ATOM  11437  C33 POPEw 401     107.506 154.102  99.571  1.00  0.00           C
ATOM  11440  C34 POPEw 401     107.806 153.372  98.241  1.00  0.00           C
ATOM  11443  C35 POPEw 401     108.497 154.212  97.151  1.00  0.00           C
ATOM  11446  C36 POPEw 401     107.756 155.511  96.781  1.00  0.00           C
ATOM  11449  C37 POPEw 401     108.506 156.302  95.701  1.00  0.00           C
ATOM  11452  C38 POPEw 401     108.007 157.742  95.521  1.00  0.00           C
ATOM  11455  C39 POPEw 401     108.636 158.431  94.301  1.00  0.00           C
ATOM  11458 0C31 POPEw 401     108.336 159.932  94.231  1.00  0.00           C
ATOM  11461 1C31 POPEw 401     108.316 160.482  92.791  1.00  0.00           C
ATOM  11464 2C31 POPEw 401     109.616 160.273  92.011  1.00  0.00           C
ATOM  11467 3C31 POPEw 401     110.666 161.372  92.231  1.00  0.00           C
ATOM  11470 4C31 POPEw 401     111.946 161.141  91.411  1.00  0.00           C
ATOM  11473 5C31 POPEw 401     112.876 162.361  91.441  1.00  0.00           C
ATOM  11476 6C31 POPEw 401     114.107 162.242  90.541  1.00  0.00           C
ATOM  11480  NH3 POPEx 402      89.476  83.622  59.841  1.00  0.00           N
ATOM  11484  C12 POPEx 402      89.876  82.253  59.381  1.00  0.00           C
ATOM  11487  C11 POPEx 402      88.916  81.761  58.281  1.00  0.00           C
ATOM  11490  P   POPEx 402      86.366  82.491  58.541  1.00  0.00           P
ATOM  11491  O13 POPEx 402      86.506  83.151  57.231  1.00  0.00           O
ATOM  11492  O14 POPEx 402      85.086  81.791  58.791  1.00  0.00           O
ATOM  11493  O11 POPEx 402      86.636  83.541  59.721  1.00  0.00           O
[truncated: 3,030,610 more chars]
