# Supplementary material for: Characterizing Membrane Association and Periplasmic Transfer of Bacterial Lipoproteins through Molecular Dynamics Simulations
Source: Structure. 2020 Apr 7;28(4):475–487.e3. doi: 10.1016/j.str.2020.01.012 (PMC7139219; doi:10.1016/j.str.2020.01.012)
Supplement: Data S3. Final Coordinates from Simulations (M–X), Related to Figure 3 [file mmc5.zip › M-X/MDTE-4-atomistic.pdb]

TITLE     Protein
REMARK    THIS IS A SIMULATION BOX
CRYST1  161.577  161.577  203.266  90.00  90.00  90.00 P 1           1
MODEL        1
ATOM      1  N   CYSTA   1      88.063  17.834  94.778  1.00  0.00           N
ATOM      3  CA  CYSTA   1      88.964  18.563  95.698  1.00  0.00           C
ATOM      5  C   CYSTA   1      88.513  18.653  97.218  1.00  0.00           C
ATOM      6  O   CYSTA   1      87.553  19.373  97.518  1.00  0.00           O
ATOM      7  CB  CYSTA   1      89.473  19.893  94.978  1.00  0.00           C
ATOM     10  SG  CYSTA   1      90.343  19.683  93.308  1.00  0.00           S
ATOM     11  C1  CYSTA   1      89.723  20.633  91.788  1.00  0.00           C
ATOM     14  CA1 CYSTA   1      87.153  18.413  93.968  1.00  0.00           C
ATOM     15  OA1 CYSTA   1      86.543  19.413  94.348  1.00  0.00           O
ATOM     16  CA2 CYSTA   1      86.983  17.964  92.528  1.00  0.00           C
ATOM     19  C11 CYSTA   1      90.813  21.233  90.798  1.00  0.00           C
ATOM     21  O11 CYSTA   1      90.323  21.984  89.658  1.00  0.00           O
ATOM     22  CX1 CYSTA   1      90.183  21.483  88.418  1.00  0.00           C
ATOM     23  OX1 CYSTA   1      89.823  20.354  88.148  1.00  0.00           O
ATOM     24  CX2 CYSTA   1      90.573  22.543  87.328  1.00  0.00           C
ATOM     27  C12 CYSTA   1      92.034  20.293  90.458  1.00  0.00           C
ATOM     30  O12 CYSTA   1      91.743  19.223  89.538  1.00  0.00           O
ATOM     31  CD1 CYSTA   1      92.793  18.803  88.828  1.00  0.00           C
ATOM     32  OD1 CYSTA   1      93.933  19.223  88.938  1.00  0.00           O
ATOM     33  CD2 CYSTA   1      92.343  17.693  87.888  1.00  0.00           C
ATOM     36  CA3 CYSTA   1      85.553  18.063  91.908  1.00  0.00           C
ATOM     39  CA4 CYSTA   1      85.603  18.094  90.358  1.00  0.00           C
ATOM     42  CA5 CYSTA   1      84.283  17.823  89.608  1.00  0.00           C
ATOM     45  CA6 CYSTA   1      83.824  16.354  89.478  1.00  0.00           C
ATOM     48  CA7 CYSTA   1      84.613  15.483  88.468  1.00  0.00           C
ATOM     51  CA8 CYSTA   1      83.874  15.213  87.148  1.00  0.00           C
ATOM     54  CA9 CYSTA   1      84.693  14.473  86.078  1.00  0.00           C
ATOM     57 0CA1 CYSTA   1      85.124  13.023  86.408  1.00  0.00           C
ATOM     60 1CA1 CYSTA   1      84.003  11.973  86.268  1.00  0.00           C
ATOM     63 2CA1 CYSTA   1      84.553  10.533  86.238  1.00  0.00           C
ATOM     66 3CA1 CYSTA   1      83.473   9.483  85.918  1.00  0.00           C
ATOM     69 4CA1 CYSTA   1      84.003   8.033  85.798  1.00  0.00           C
ATOM     72 5CA1 CYSTA   1      84.963   7.813  84.618  1.00  0.00           C
ATOM     75 6CA1 CYSTA   1      85.383   6.353  84.438  1.00  0.00           C
ATOM     79  CD3 CYSTA   1      93.443  16.773  87.318  1.00  0.00           C
ATOM     82  CD4 CYSTA   1      94.043  17.233  85.978  1.00  0.00           C
ATOM     85  CD5 CYSTA   1      94.143  16.094  84.948  1.00  0.00           C
ATOM     88  CD6 CYSTA   1      92.793  15.723  84.328  1.00  0.00           C
ATOM     91  CD7 CYSTA   1      92.893  14.603  83.278  1.00  0.00           C
ATOM     94  CD8 CYSTA   1      91.563  14.383  82.548  1.00  0.00           C
ATOM     97  CD9 CYSTA   1      91.514  13.113  81.678  1.00  0.00           C
ATOM    100 0CD1 CYSTA   1      92.034  13.344  80.248  1.00  0.00           C
ATOM    103 1CD1 CYSTA   1      91.783  12.143  79.308  1.00  0.00           C
ATOM    106 2CD1 CYSTA   1      92.863  11.063  79.368  1.00  0.00           C
ATOM    109 3CD1 CYSTA   1      92.533   9.884  78.448  1.00  0.00           C
ATOM    112 4CD1 CYSTA   1      93.693   8.903  78.198  1.00  0.00           C
ATOM    115 5CD1 CYSTA   1      94.313   8.304  79.468  1.00  0.00           C
ATOM    118 6CD1 CYSTA   1      95.313   7.183  79.188  1.00  0.00           C
ATOM    122  CX3 CYSTA   1      90.493  22.163  85.798  1.00  0.00           C
ATOM    125  CX4 CYSTA   1      90.895  23.313  84.828  1.00  0.00           C
ATOM    128  CX5 CYSTA   1      90.723  23.104  83.288  1.00  0.00           C
ATOM    131  CX6 CYSTA   1      89.543  23.883  82.618  1.00  0.00           C
ATOM    134  CX7 CYSTA   1      89.563  23.895  81.058  1.00  0.00           C
ATOM    137  CX8 CYSTA   1      88.273  24.484  80.398  1.00  0.00           C
ATOM    140  CX9 CYSTA   1      88.413  24.785  78.908  1.00  0.00           C
ATOM    142 0CX1 CYSTA   1      87.504  24.653  77.908  1.00  0.00           C
ATOM    144 1CX1 CYSTA   1      86.083  24.125  77.938  1.00  0.00           C
ATOM    147 2CX1 CYSTA   1      85.583  23.493  76.598  1.00  0.00           C
ATOM    150 3CX1 CYSTA   1      85.223  24.503  75.488  1.00  0.00           C
ATOM    153 4CX1 CYSTA   1      84.464  23.895  74.278  1.00  0.00           C
ATOM    156 5CX1 CYSTA   1      85.293  22.943  73.398  1.00  0.00           C
ATOM    159 6CX1 CYSTA   1      84.543  22.504  72.118  1.00  0.00           C
ATOM    162 7CX1 CYSTA   1      85.383  21.553  71.238  1.00  0.00           C
ATOM    165 8CX1 CYSTA   1      84.674  21.104  69.958  1.00  0.00           C
ATOM    169  N   ASP A   2      89.154  17.943  98.238  1.00  0.00           N
ATOM    171  CA  ASP A   2      88.623  17.594  99.608  1.00  0.00           C
ATOM    173  CB  ASP A   2      87.883  16.153  99.458  1.00  0.00           C
ATOM    176  CG  ASP A   2      88.003  14.844 100.318  1.00  0.00           C
ATOM    177  OD1 ASP A   2      88.953  14.643 101.108  1.00  0.00           O
ATOM    178  OD2 ASP A   2      87.113  13.983 100.098  1.00  0.00           O
ATOM    179  C   ASP A   2      89.604  17.594 100.888  1.00  0.00           C
ATOM    180  O   ASP A   2      90.803  17.723 100.708  1.00  0.00           O
ATOM    181  N   ASP A   3      89.104  17.473 102.188  1.00  0.00           N
ATOM    183  CA  ASP A   3      89.873  17.113 103.438  1.00  0.00           C
ATOM    185  CB  ASP A   3      91.193  17.934 103.688  1.00  0.00           C
ATOM    188  CG  ASP A   3      92.493  17.133 103.828  1.00  0.00           C
ATOM    189  OD1 ASP A   3      93.535  17.823 103.988  1.00  0.00           O
ATOM    190  OD2 ASP A   3      92.543  15.883 103.848  1.00  0.00           O
ATOM    191  C   ASP A   3      88.983  16.993 104.748  1.00  0.00           C
ATOM    192  O   ASP A   3      87.993  16.264 104.748  1.00  0.00           O
ATOM    193  N   LYS A   4      89.343  17.604 105.928  1.00  0.00           N
ATOM    195  CA  LYS A   4      89.313  16.934 107.258  1.00  0.00           C
ATOM    197  CB  LYS A   4      90.733  16.983 107.898  1.00  0.00           C
ATOM    200  CG  LYS A   4      91.223  18.393 108.258  1.00  0.00           C
ATOM    203  CD  LYS A   4      92.193  18.493 109.468  1.00  0.00           C
ATOM    206  CE  LYS A   4      92.285  19.924 110.038  1.00  0.00           C
ATOM    209  NZ  LYS A   4      93.333  20.033 111.078  1.00  0.00           N
ATOM    213  C   LYS A   4      88.284  17.283 108.398  1.00  0.00           C
ATOM    214  O   LYS A   4      87.203  17.854 108.198  1.00  0.00           O
ATOM    215  N   SER A   5      88.593  16.883 109.678  1.00  0.00           N
ATOM    217  CA  SER A   5      87.913  17.264 110.938  1.00  0.00           C
ATOM    219  CB  SER A   5      86.683  16.354 111.268  1.00  0.00           C
ATOM    222  OG  SER A   5      86.035  16.653 112.498  1.00  0.00           O
ATOM    224  C   SER A   5      88.843  17.143 112.158  1.00  0.00           C
ATOM    225  O   SER A   5      89.663  16.233 112.188  1.00  0.00           O
ATOM    226  N   ALA A   6      88.693  18.023 113.188  1.00  0.00           N
ATOM    228  CA  ALA A   6      89.253  18.023 114.548  1.00  0.00           C
ATOM    230  CB  ALA A   6      88.123  17.883 115.588  1.00  0.00           C
ATOM    234  C   ALA A   6      90.483  17.174 114.908  1.00  0.00           C
ATOM    235  O   ALA A   6      91.604  17.533 114.588  1.00  0.00           O
ATOM    236  N   GLU A   7      90.333  16.053 115.618  1.00  0.00           N
ATOM    238  CA  GLU A   7      91.413  15.063 115.568  1.00  0.00           C
ATOM    240  CB  GLU A   7      92.473  15.254 116.698  1.00  0.00           C
ATOM    243  CG  GLU A   7      93.843  14.533 116.448  1.00  0.00           C
ATOM    246  CD  GLU A   7      94.785  15.254 115.458  1.00  0.00           C
ATOM    247  OE1 GLU A   7      95.813  14.653 115.058  1.00  0.00           O
ATOM    248  OE2 GLU A   7      94.443  16.393 115.058  1.00  0.00           O
ATOM    249  C   GLU A   7      90.793  13.703 115.678  1.00  0.00           C
ATOM    250  O   GLU A   7      91.483  12.693 115.778  1.00  0.00           O
ATOM    251  N   ASN A   8      89.464  13.594 115.628  1.00  0.00           N
ATOM    253  CA  ASN A   8      88.843  12.313 115.408  1.00  0.00           C
ATOM    255  CB  ASN A   8      88.913  11.283 116.568  1.00  0.00           C
ATOM    258  CG  ASN A   8      88.184  11.694 117.828  1.00  0.00           C
ATOM    259  OD1 ASN A   8      87.323  10.963 118.318  1.00  0.00           O
ATOM    260  ND2 ASN A   8      88.573  12.823 118.448  1.00  0.00           N
ATOM    263  C   ASN A   8      87.463  12.643 114.938  1.00  0.00           C
ATOM    264  O   ASN A   8      87.074  13.813 114.848  1.00  0.00           O
ATOM    265  N   ALA A   9      86.753  11.623 114.468  1.00  0.00           N
ATOM    267  CA  ALA A   9      86.583  11.573 113.048  1.00  0.00           C
ATOM    269  CB  ALA A   9      87.753  10.764 112.448  1.00  0.00           C
ATOM    273  C   ALA A   9      85.293  10.893 112.668  1.00  0.00           C
ATOM    274  O   ALA A   9      84.743  10.104 113.428  1.00  0.00           O
ATOM    275  N   ALA A  10      84.773  11.174 111.458  1.00  0.00           N
ATOM    277  CA  ALA A  10      85.303  12.143 110.518  1.00  0.00           C
ATOM    279  CB  ALA A  10      85.273  11.634 109.058  1.00  0.00           C
ATOM    283  C   ALA A  10      84.563  13.453 110.698  1.00  0.00           C
ATOM    284  O   ALA A  10      84.753  14.134 111.708  1.00  0.00           O
ATOM    285  N   ALA A  11      83.703  13.823 109.718  1.00  0.00           N
ATOM    287  CA  ALA A  11      82.784  14.943 109.738  1.00  0.00           C
ATOM    289  CB  ALA A  11      81.773  14.774 108.588  1.00  0.00           C
ATOM    293  C   ALA A  11      82.193  15.323 111.108  1.00  0.00           C
ATOM    294  O   ALA A  11      82.013  14.503 111.998  1.00  0.00           O
ATOM    295  N   MET A  12      82.023  16.633 111.348  1.00  0.00           N
ATOM    297  CA  MET A  12      82.644  17.363 112.438  1.00  0.00           C
ATOM    299  CB  MET A  12      83.503  18.524 111.778  1.00  0.00           C
ATOM    302  CG  MET A  12      83.673  18.524 110.218  1.00  0.00           C
ATOM    305  SD  MET A  12      82.153  18.863 109.248  1.00  0.00           S
ATOM    306  CE  MET A  12      82.743  19.233 107.568  1.00  0.00           C
ATOM    310  C   MET A  12      81.534  18.034 113.238  1.00  0.00           C
ATOM    311  O   MET A  12      80.883  18.873 112.638  1.00  0.00           O
ATOM    312  N   THR A  13      81.123  17.785 114.528  1.00  0.00           N
ATOM    314  CA  THR A  13      81.654  17.264 115.828  1.00  0.00           C
ATOM    316  CB  THR A  13      82.913  18.084 116.318  1.00  0.00           C
ATOM    318  OG1 THR A  13      83.913  17.834 115.338  1.00  0.00           O
ATOM    320  CG2 THR A  13      83.413  19.503 116.778  1.00  0.00           C
ATOM    324  C   THR A  13      80.693  16.413 116.818  1.00  0.00           C
ATOM    325  O   THR A  13      80.903  15.273 116.418  1.00  0.00           O
ATOM    326  N   PRO A  14      79.703  16.354 117.898  1.00  0.00           N
ATOM    327  CD  PRO A  14      79.123  14.993 118.068  1.00  0.00           C
ATOM    330  CA  PRO A  14      79.583  16.993 119.288  1.00  0.00           C
ATOM    332  CB  PRO A  14      80.124  15.823 120.078  1.00  0.00           C
ATOM    335  CG  PRO A  14      79.263  14.674 119.558  1.00  0.00           C
ATOM    338  C   PRO A  14      78.133  17.283 119.958  1.00  0.00           C
ATOM    339  O   PRO A  14      77.243  17.773 119.278  1.00  0.00           O
ATOM    340  N   GLU A  15      77.813  17.033 121.298  1.00  0.00           N
ATOM    342  CA  GLU A  15      76.453  17.153 121.958  1.00  0.00           C
ATOM    344  CB  GLU A  15      75.723  15.783 122.228  1.00  0.00           C
ATOM    347  CG  GLU A  15      74.434  15.833 123.158  1.00  0.00           C
ATOM    350  CD  GLU A  15      73.573  14.573 123.318  1.00  0.00           C
ATOM    351  OE1 GLU A  15      74.133  13.463 123.438  1.00  0.00           O
ATOM    352  OE2 GLU A  15      72.323  14.693 123.348  1.00  0.00           O
ATOM    353  C   GLU A  15      76.383  17.743 123.378  1.00  0.00           C
ATOM    354  O   GLU A  15      76.983  17.153 124.278  1.00  0.00           O
ATOM    355  N   VAL A  16      75.533  18.774 123.678  1.00  0.00           N
ATOM    357  CA  VAL A  16      75.133  19.013 125.078  1.00  0.00           C
ATOM    359  CB  VAL A  16      76.243  19.694 125.868  1.00  0.00           C
ATOM    361  CG1 VAL A  16      76.393  21.203 125.568  1.00  0.00           C
ATOM    365  CG2 VAL A  16      76.183  19.293 127.368  1.00  0.00           C
ATOM    369  C   VAL A  16      73.813  19.793 125.178  1.00  0.00           C
ATOM    370  O   VAL A  16      72.983  19.733 124.278  1.00  0.00           O
ATOM    371  N   GLY A  17      73.563  20.573 126.258  1.00  0.00           N
ATOM    373  CA  GLY A  17      72.593  21.653 126.288  1.00  0.00           C
ATOM    376  C   GLY A  17      72.993  22.794 125.378  1.00  0.00           C
ATOM    377  O   GLY A  17      74.023  23.454 125.568  1.00  0.00           O
ATOM    378  N   VAL A  18      72.173  23.024 124.338  1.00  0.00           N
ATOM    380  CA  VAL A  18      72.503  23.934 123.248  1.00  0.00           C
ATOM    382  CB  VAL A  18      72.643  23.243 121.898  1.00  0.00           C
ATOM    384  CG1 VAL A  18      73.553  24.133 121.038  1.00  0.00           C
ATOM    388  CG2 VAL A  18      73.243  21.854 122.048  1.00  0.00           C
ATOM    392  C   VAL A  18      71.413  24.964 123.098  1.00  0.00           C
ATOM    393  O   VAL A  18      70.293  24.653 122.688  1.00  0.00           O
ATOM    394  N   VAL A  19      71.723  26.233 123.418  1.00  0.00           N
ATOM    396  CA  VAL A  19      70.743  27.285 123.598  1.00  0.00           C
ATOM    398  CB  VAL A  19      71.093  28.143 124.808  1.00  0.00           C
ATOM    400  CG1 VAL A  19      70.063  29.274 125.018  1.00  0.00           C
ATOM    404  CG2 VAL A  19      71.133  27.214 126.038  1.00  0.00           C
ATOM    408  C   VAL A  19      70.663  28.124 122.358  1.00  0.00           C
ATOM    409  O   VAL A  19      71.683  28.473 121.778  1.00  0.00           O
ATOM    410  N   THR A  20      69.423  28.473 121.918  1.00  0.00           N
ATOM    412  CA  THR A  20      69.193  29.393 120.808  1.00  0.00           C
ATOM    414  CB  THR A  20      67.813  29.383 120.138  1.00  0.00           C
ATOM    416  OG1 THR A  20      67.473  28.094 119.638  1.00  0.00           O
ATOM    418  CG2 THR A  20      67.783  30.324 118.928  1.00  0.00           C
ATOM    422  C   THR A  20      69.353  30.784 121.338  1.00  0.00           C
ATOM    423  O   THR A  20      68.553  31.223 122.158  1.00  0.00           O
ATOM    424  N   LEU A  21      70.393  31.493 120.868  1.00  0.00           N
ATOM    426  CA  LEU A  21      70.593  32.875 121.198  1.00  0.00           C
ATOM    428  CB  LEU A  21      72.083  33.264 121.368  1.00  0.00           C
ATOM    431  CG  LEU A  21      72.883  32.343 122.308  1.00  0.00           C
ATOM    433  CD1 LEU A  21      73.583  31.214 121.548  1.00  0.00           C
ATOM    437  CD2 LEU A  21      73.953  33.125 123.098  1.00  0.00           C
ATOM    441  C   LEU A  21      69.883  33.764 120.198  1.00  0.00           C
ATOM    442  O   LEU A  21      69.483  33.343 119.108  1.00  0.00           O
ATOM    443  N   SER A  22      69.683  35.034 120.558  1.00  0.00           N
ATOM    445  CA  SER A  22      68.784  35.924 119.858  1.00  0.00           C
ATOM    447  CB  SER A  22      67.363  36.003 120.498  1.00  0.00           C
ATOM    450  OG  SER A  22      66.643  34.764 120.388  1.00  0.00           O
ATOM    452  C   SER A  22      69.363  37.323 119.918  1.00  0.00           C
ATOM    453  O   SER A  22      70.023  37.645 120.908  1.00  0.00           O
ATOM    454  N   PRO A  23      69.183  38.183 118.918  1.00  0.00           N
ATOM    455  CD  PRO A  23      68.483  37.894 117.668  1.00  0.00           C
ATOM    458  CA  PRO A  23      69.643  39.574 118.958  1.00  0.00           C
ATOM    460  CB  PRO A  23      69.104  40.215 117.668  1.00  0.00           C
ATOM    463  CG  PRO A  23      68.013  39.264 117.178  1.00  0.00           C
ATOM    466  C   PRO A  23      69.223  40.374 120.168  1.00  0.00           C
ATOM    467  O   PRO A  23      68.143  40.145 120.718  1.00  0.00           O
ATOM    468  N   GLY A  24      70.073  41.343 120.558  1.00  0.00           N
ATOM    470  CA  GLY A  24      69.763  42.285 121.608  1.00  0.00           C
ATOM    473  C   GLY A  24      70.443  43.584 121.308  1.00  0.00           C
ATOM    474  O   GLY A  24      71.243  43.713 120.388  1.00  0.00           O
ATOM    475  N   SER A  25      70.104  44.604 122.108  1.00  0.00           N
ATOM    477  CA  SER A  25      70.743  45.904 122.048  1.00  0.00           C
ATOM    479  CB  SER A  25      70.003  47.084 122.738  1.00  0.00           C
ATOM    482  OG  SER A  25      68.793  47.453 122.098  1.00  0.00           O
ATOM    484  C   SER A  25      72.053  45.863 122.778  1.00  0.00           C
ATOM    485  O   SER A  25      72.293  45.023 123.628  1.00  0.00           O
ATOM    486  N   VAL A  26      72.933  46.845 122.538  1.00  0.00           N
ATOM    488  CA  VAL A  26      73.883  47.243 123.558  1.00  0.00           C
ATOM    490  CB  VAL A  26      74.833  48.305 123.008  1.00  0.00           C
ATOM    492  CG1 VAL A  26      74.293  49.724 123.198  1.00  0.00           C
ATOM    496  CG2 VAL A  26      76.214  48.194 123.658  1.00  0.00           C
ATOM    500  C   VAL A  26      73.103  47.705 124.798  1.00  0.00           C
ATOM    501  O   VAL A  26      71.993  48.235 124.728  1.00  0.00           O
ATOM    502  N   ASN A  27      73.633  47.473 125.998  1.00  0.00           N
ATOM    504  CA  ASN A  27      72.983  47.915 127.208  1.00  0.00           C
ATOM    506  CB  ASN A  27      73.363  46.933 128.358  1.00  0.00           C
ATOM    509  CG  ASN A  27      72.394  46.985 129.528  1.00  0.00           C
ATOM    510  OD1 ASN A  27      71.563  47.883 129.668  1.00  0.00           O
ATOM    511  ND2 ASN A  27      72.423  45.924 130.378  1.00  0.00           N
ATOM    514  C   ASN A  27      73.423  49.363 127.398  1.00  0.00           C
ATOM    515  O   ASN A  27      72.623  50.293 127.328  1.00  0.00           O
ATOM    516  N   VAL A  28      74.743  49.584 127.528  1.00  0.00           N
ATOM    518  CA  VAL A  28      75.323  50.883 127.808  1.00  0.00           C
ATOM    520  CB  VAL A  28      75.313  51.334 129.288  1.00  0.00           C
ATOM    522  CG1 VAL A  28      73.913  51.813 129.708  1.00  0.00           C
ATOM    526  CG2 VAL A  28      75.793  50.205 130.208  1.00  0.00           C
ATOM    530  C   VAL A  28      76.743  50.844 127.288  1.00  0.00           C
ATOM    531  O   VAL A  28      77.283  49.784 126.958  1.00  0.00           O
ATOM    532  N   LEU A  29      77.383  52.024 127.128  1.00  0.00           N
ATOM    534  CA  LEU A  29      78.693  52.133 126.528  1.00  0.00           C
ATOM    536  CB  LEU A  29      78.723  53.153 125.358  1.00  0.00           C
ATOM    539  CG  LEU A  29      77.924  52.733 124.108  1.00  0.00           C
ATOM    541  CD1 LEU A  29      78.383  51.343 123.628  1.00  0.00           C
ATOM    545  CD2 LEU A  29      76.393  52.793 124.278  1.00  0.00           C
ATOM    549  C   LEU A  29      79.714  52.435 127.598  1.00  0.00           C
ATOM    550  O   LEU A  29      79.743  51.764 128.628  1.00  0.00           O
ATOM    551  N   SER A  30      80.603  53.393 127.378  1.00  0.00           N
ATOM    553  CA  SER A  30      81.713  53.653 128.268  1.00  0.00           C
ATOM    555  CB  SER A  30      83.033  53.993 127.518  1.00  0.00           C
ATOM    558  OG  SER A  30      82.784  54.764 126.338  1.00  0.00           O
ATOM    560  C   SER A  30      81.394  54.633 129.358  1.00  0.00           C
ATOM    561  O   SER A  30      80.643  55.583 129.188  1.00  0.00           O
ATOM    562  N   GLU A  31      81.943  54.363 130.558  1.00  0.00           N
ATOM    564  CA  GLU A  31      81.703  55.103 131.778  1.00  0.00           C
ATOM    566  CB  GLU A  31      81.394  54.133 132.948  1.00  0.00           C
ATOM    569  CG  GLU A  31      80.863  54.805 134.248  1.00  0.00           C
ATOM    572  CD  GLU A  31      80.673  53.815 135.398  1.00  0.00           C
ATOM    573  OE1 GLU A  31      80.183  52.684 135.148  1.00  0.00           O
ATOM    574  OE2 GLU A  31      81.073  54.165 136.538  1.00  0.00           O
ATOM    575  C   GLU A  31      82.973  55.893 132.038  1.00  0.00           C
ATOM    576  O   GLU A  31      84.093  55.424 131.808  1.00  0.00           O
ATOM    577  N   LEU A  32      82.823  57.164 132.428  1.00  0.00           N
ATOM    579  CA  LEU A  32      83.833  58.183 132.258  1.00  0.00           C
ATOM    581  CB  LEU A  32      83.614  58.983 130.938  1.00  0.00           C
ATOM    584  CG  LEU A  32      82.223  59.633 130.748  1.00  0.00           C
ATOM    586  CD1 LEU A  32      82.243  61.143 131.038  1.00  0.00           C
ATOM    590  CD2 LEU A  32      81.674  59.345 129.338  1.00  0.00           C
ATOM    594  C   LEU A  32      83.824  59.124 133.448  1.00  0.00           C
ATOM    595  O   LEU A  32      82.743  59.454 133.928  1.00  0.00           O
ATOM    596  N   PRO A  33      84.934  59.594 133.988  1.00  0.00           N
ATOM    597  CD  PRO A  33      86.243  58.983 133.828  1.00  0.00           C
ATOM    600  CA  PRO A  33      84.953  60.625 135.018  1.00  0.00           C
ATOM    602  CB  PRO A  33      86.363  60.543 135.638  1.00  0.00           C
ATOM    605  CG  PRO A  33      86.934  59.204 135.158  1.00  0.00           C
ATOM    608  C   PRO A  33      84.773  62.024 134.488  1.00  0.00           C
ATOM    609  O   PRO A  33      85.424  62.354 133.488  1.00  0.00           O
ATOM    610  N   GLY A  34      83.983  62.874 135.168  1.00  0.00           N
ATOM    612  CA  GLY A  34      84.003  64.304 134.958  1.00  0.00           C
ATOM    615  C   GLY A  34      84.803  65.024 136.028  1.00  0.00           C
ATOM    616  O   GLY A  34      85.483  64.424 136.858  1.00  0.00           O
ATOM    617  N   ARG A  35      84.763  66.364 136.008  1.00  0.00           N
ATOM    619  CA  ARG A  35      85.133  67.124 137.178  1.00  0.00           C
ATOM    621  CB  ARG A  35      86.483  67.883 137.028  1.00  0.00           C
ATOM    624  CG  ARG A  35      86.833  68.714 138.278  1.00  0.00           C
ATOM    627  CD  ARG A  35      87.174  67.835 139.478  1.00  0.00           C
ATOM    630  NE  ARG A  35      87.303  68.704 140.688  1.00  0.00           N
ATOM    632  CZ  ARG A  35      88.354  69.474 140.928  1.00  0.00           C
ATOM    633  NH1 ARG A  35      89.363  69.514 140.098  1.00  0.00           N
ATOM    636  NH2 ARG A  35      88.373  70.164 142.058  1.00  0.00           N
ATOM    639  C   ARG A  35      84.034  68.124 137.428  1.00  0.00           C
ATOM    640  O   ARG A  35      83.874  69.104 136.718  1.00  0.00           O
ATOM    641  N   THR A  36      83.214  67.895 138.448  1.00  0.00           N
ATOM    643  CA  THR A  36      81.883  68.474 138.408  1.00  0.00           C
ATOM    645  CB  THR A  36      80.854  67.424 138.798  1.00  0.00           C
ATOM    647  OG1 THR A  36      79.553  67.933 138.978  1.00  0.00           O
ATOM    649  CG2 THR A  36      81.243  66.743 140.088  1.00  0.00           C
ATOM    653  C   THR A  36      81.753  69.814 139.118  1.00  0.00           C
ATOM    654  O   THR A  36      82.533  70.184 140.008  1.00  0.00           O
ATOM    655  N   VAL A  37      80.703  70.574 138.728  1.00  0.00           N
ATOM    657  CA  VAL A  37      79.893  71.473 139.538  1.00  0.00           C
ATOM    659  CB  VAL A  37      79.193  70.864 140.778  1.00  0.00           C
ATOM    661  CG1 VAL A  37      80.083  70.015 141.688  1.00  0.00           C
ATOM    665  CG2 VAL A  37      78.383  71.824 141.648  1.00  0.00           C
ATOM    669  C   VAL A  37      80.303  72.944 139.388  1.00  0.00           C
ATOM    670  O   VAL A  37      80.933  73.294 138.398  1.00  0.00           O
ATOM    671  N   PRO A  38      80.033  73.864 140.278  1.00  0.00           N
ATOM    672  CD  PRO A  38      81.243  74.344 140.988  1.00  0.00           C
ATOM    675  CA  PRO A  38      79.104  74.984 140.068  1.00  0.00           C
ATOM    677  CB  PRO A  38      79.973  76.214 140.218  1.00  0.00           C
ATOM    680  CG  PRO A  38      81.035  75.834 141.238  1.00  0.00           C
ATOM    683  C   PRO A  38      78.184  75.204 138.838  1.00  0.00           C
ATOM    684  O   PRO A  38      78.653  75.504 137.738  1.00  0.00           O
ATOM    685  N   TYR A  39      76.843  75.204 139.048  1.00  0.00           N
ATOM    687  CA  TYR A  39      75.853  75.805 138.138  1.00  0.00           C
ATOM    689  CB  TYR A  39      74.383  75.563 138.628  1.00  0.00           C
ATOM    692  CG  TYR A  39      73.333  76.274 137.778  1.00  0.00           C
ATOM    693  CD1 TYR A  39      73.123  75.883 136.448  1.00  0.00           C
ATOM    695  CE1 TYR A  39      72.173  76.534 135.648  1.00  0.00           C
ATOM    697  CZ  TYR A  39      71.383  77.553 136.178  1.00  0.00           C
ATOM    698  OH  TYR A  39      70.383  78.174 135.398  1.00  0.00           O
ATOM    700  CD2 TYR A  39      72.553  77.324 138.298  1.00  0.00           C
ATOM    702  CE2 TYR A  39      71.583  77.954 137.508  1.00  0.00           C
ATOM    704  C   TYR A  39      76.053  77.294 137.898  1.00  0.00           C
ATOM    705  O   TYR A  39      75.843  77.844 136.818  1.00  0.00           O
ATOM    706  N   GLU A  40      76.443  78.004 138.968  1.00  0.00           N
ATOM    708  CA  GLU A  40      76.663  79.424 138.928  1.00  0.00           C
ATOM    710  CB  GLU A  40      75.354  80.173 139.308  1.00  0.00           C
ATOM    713  CG  GLU A  40      75.373  81.704 139.148  1.00  0.00           C
ATOM    716  CD  GLU A  40      73.983  82.313 139.308  1.00  0.00           C
ATOM    717  OE1 GLU A  40      73.063  81.684 139.898  1.00  0.00           O
ATOM    718  OE2 GLU A  40      73.773  83.424 138.748  1.00  0.00           O
ATOM    719  C   GLU A  40      77.753  79.684 139.928  1.00  0.00           C
ATOM    720  O   GLU A  40      77.854  78.984 140.938  1.00  0.00           O
ATOM    721  N   VAL A  41      78.604  80.684 139.648  1.00  0.00           N
ATOM    723  CA  VAL A  41      79.464  81.284 140.638  1.00  0.00           C
ATOM    725  CB  VAL A  41      80.924  80.824 140.658  1.00  0.00           C
ATOM    727  CG1 VAL A  41      81.023  79.334 140.958  1.00  0.00           C
ATOM    731  CG2 VAL A  41      81.693  81.133 139.348  1.00  0.00           C
ATOM    735  C   VAL A  41      79.423  82.774 140.378  1.00  0.00           C
ATOM    736  O   VAL A  41      79.174  83.234 139.268  1.00  0.00           O
ATOM    737  N   ALA A  42      79.753  83.545 141.428  1.00  0.00           N
ATOM    739  CA  ALA A  42      80.264  84.894 141.288  1.00  0.00           C
ATOM    741  CB  ALA A  42      79.143  85.924 141.458  1.00  0.00           C
ATOM    745  C   ALA A  42      81.303  85.093 142.378  1.00  0.00           C
ATOM    746  O   ALA A  42      81.143  84.604 143.498  1.00  0.00           O
ATOM    747  N   GLU A  43      82.423  85.753 142.058  1.00  0.00           N
ATOM    749  CA  GLU A  43      83.473  86.023 143.028  1.00  0.00           C
ATOM    751  CB  GLU A  43      84.893  86.133 142.398  1.00  0.00           C
ATOM    754  CG  GLU A  43      85.443  84.824 141.768  1.00  0.00           C
ATOM    757  CD  GLU A  43      86.913  84.883 141.408  1.00  0.00           C
ATOM    758  OE1 GLU A  43      87.574  85.924 141.658  1.00  0.00           O
ATOM    759  OE2 GLU A  43      87.403  83.904 140.778  1.00  0.00           O
ATOM    760  C   GLU A  43      83.193  87.345 143.708  1.00  0.00           C
ATOM    761  O   GLU A  43      83.255  88.405 143.088  1.00  0.00           O
ATOM    762  N   ILE A  44      82.863  87.283 145.018  1.00  0.00           N
ATOM    764  CA  ILE A  44      82.403  88.434 145.758  1.00  0.00           C
ATOM    766  CB  ILE A  44      81.514  88.083 146.948  1.00  0.00           C
ATOM    768  CG2 ILE A  44      80.993  89.384 147.598  1.00  0.00           C
ATOM    772  CG1 ILE A  44      80.343  87.174 146.488  1.00  0.00           C
ATOM    775  CD  ILE A  44      79.303  86.884 147.558  1.00  0.00           C
ATOM    779  C   ILE A  44      83.604  89.234 146.198  1.00  0.00           C
ATOM    780  O   ILE A  44      84.505  88.755 146.868  1.00  0.00           O
ATOM    781  N   ARG A  45      83.663  90.494 145.738  1.00  0.00           N
ATOM    783  CA  ARG A  45      84.854  91.303 145.838  1.00  0.00           C
ATOM    785  CB  ARG A  45      85.513  91.453 144.448  1.00  0.00           C
ATOM    788  CG  ARG A  45      86.133  90.105 144.068  1.00  0.00           C
ATOM    791  CD  ARG A  45      86.893  90.035 142.738  1.00  0.00           C
ATOM    794  NE  ARG A  45      85.953  89.725 141.608  1.00  0.00           N
ATOM    796  CZ  ARG A  45      86.413  89.114 140.518  1.00  0.00           C
ATOM    797  NH1 ARG A  45      87.714  89.005 140.328  1.00  0.00           N
ATOM    800  NH2 ARG A  45      85.633  88.545 139.628  1.00  0.00           N
ATOM    803  C   ARG A  45      84.563  92.633 146.518  1.00  0.00           C
ATOM    804  O   ARG A  45      83.563  93.265 146.158  1.00  0.00           O
ATOM    805  N   PRO A  46      85.333  93.094 147.518  1.00  0.00           N
ATOM    806  CD  PRO A  46      86.553  92.435 147.998  1.00  0.00           C
ATOM    809  CA  PRO A  46      85.233  94.434 148.088  1.00  0.00           C
ATOM    811  CB  PRO A  46      86.503  94.594 148.948  1.00  0.00           C
ATOM    814  CG  PRO A  46      86.883  93.153 149.298  1.00  0.00           C
ATOM    817  C   PRO A  46      85.133  95.564 147.088  1.00  0.00           C
ATOM    818  O   PRO A  46      85.924  95.604 146.138  1.00  0.00           O
ATOM    819  N   GLN A  47      84.193  96.505 147.288  1.00  0.00           N
ATOM    821  CA  GLN A  47      84.083  97.693 146.458  1.00  0.00           C
ATOM    823  CB  GLN A  47      82.593  97.864 146.048  1.00  0.00           C
ATOM    826  CG  GLN A  47      82.053  96.704 145.168  1.00  0.00           C
ATOM    829  CD  GLN A  47      82.893  96.424 143.918  1.00  0.00           C
ATOM    830  OE1 GLN A  47      83.033  97.264 143.018  1.00  0.00           O
ATOM    831  NE2 GLN A  47      83.473  95.203 143.818  1.00  0.00           N
ATOM    834  C   GLN A  47      84.613  98.933 147.168  1.00  0.00           C
ATOM    835  O   GLN A  47      84.823  99.985 146.558  1.00  0.00           O
ATOM    836  N   VAL A  48      84.893  98.825 148.488  1.00  0.00           N
ATOM    838  CA  VAL A  48      85.413  99.865 149.348  1.00  0.00           C
ATOM    840  CB  VAL A  48      84.443 100.224 150.488  1.00  0.00           C
ATOM    842  CG1 VAL A  48      85.043 101.285 151.428  1.00  0.00           C
ATOM    846  CG2 VAL A  48      83.143 100.765 149.888  1.00  0.00           C
ATOM    850  C   VAL A  48      86.713  99.403 149.988  1.00  0.00           C
ATOM    851  O   VAL A  48      86.773  98.383 150.678  1.00  0.00           O
ATOM    852  N   GLY A  49      87.793 100.203 149.828  1.00  0.00           N
ATOM    854  CA  GLY A  49      88.943 100.145 150.708  1.00  0.00           C
ATOM    857  C   GLY A  49      88.614 100.653 152.098  1.00  0.00           C
ATOM    858  O   GLY A  49      88.173 101.785 152.288  1.00  0.00           O
ATOM    859  N   GLY A  50      88.824  99.804 153.128  1.00  0.00           N
ATOM    861  CA  GLY A  50      88.493 100.145 154.498  1.00  0.00           C
ATOM    864  C   GLY A  50      88.583  98.913 155.358  1.00  0.00           C
ATOM    865  O   GLY A  50      88.933  97.844 154.858  1.00  0.00           O
ATOM    866  N   ILE A  51      88.303  99.015 156.668  1.00  0.00           N
ATOM    868  CA  ILE A  51      88.483  97.924 157.608  1.00  0.00           C
ATOM    870  CB  ILE A  51      89.034  98.455 158.928  1.00  0.00           C
ATOM    872  CG2 ILE A  51      89.104  97.335 159.998  1.00  0.00           C
ATOM    876  CG1 ILE A  51      90.424  99.104 158.698  1.00  0.00           C
ATOM    879  CD  ILE A  51      90.953  99.764 159.978  1.00  0.00           C
ATOM    883  C   ILE A  51      87.163  97.205 157.828  1.00  0.00           C
ATOM    884  O   ILE A  51      86.143  97.833 158.108  1.00  0.00           O
ATOM    885  N   ILE A  52      87.145  95.863 157.658  1.00  0.00           N
ATOM    887  CA  ILE A  52      85.953  95.043 157.838  1.00  0.00           C
ATOM    889  CB  ILE A  52      86.053  93.615 157.278  1.00  0.00           C
ATOM    891  CG2 ILE A  52      84.934  92.693 157.828  1.00  0.00           C
ATOM    895  CG1 ILE A  52      85.953  93.554 155.738  1.00  0.00           C
ATOM    898  CD  ILE A  52      87.063  94.275 154.988  1.00  0.00           C
ATOM    902  C   ILE A  52      85.513  94.965 159.278  1.00  0.00           C
ATOM    903  O   ILE A  52      86.283  94.624 160.178  1.00  0.00           O
ATOM    904  N   ILE A  53      84.233  95.274 159.498  1.00  0.00           N
ATOM    906  CA  ILE A  53      83.563  95.294 160.788  1.00  0.00           C
ATOM    908  CB  ILE A  53      82.714  96.553 160.908  1.00  0.00           C
ATOM    910  CG2 ILE A  53      82.273  96.794 162.358  1.00  0.00           C
ATOM    914  CG1 ILE A  53      83.523  97.774 160.418  1.00  0.00           C
ATOM    917  CD  ILE A  53      84.854  97.963 161.158  1.00  0.00           C
ATOM    921  C   ILE A  53      82.784  94.005 160.908  1.00  0.00           C
ATOM    922  O   ILE A  53      83.303  92.924 160.658  1.00  0.00           O
ATOM    923  N   LYS A  54      81.503  94.015 161.308  1.00  0.00           N
ATOM    925  CA  LYS A  54      80.824  92.794 161.698  1.00  0.00           C
ATOM    927  CB  LYS A  54      79.733  93.144 162.728  1.00  0.00           C
ATOM    930  CG  LYS A  54      78.894  91.964 163.278  1.00  0.00           C
ATOM    933  CD  LYS A  54      77.573  91.763 162.518  1.00  0.00           C
ATOM    936  CE  LYS A  54      76.763  90.554 163.018  1.00  0.00           C
ATOM    939  NZ  LYS A  54      75.503  90.473 162.248  1.00  0.00           N
ATOM    943  C   LYS A  54      80.313  92.015 160.498  1.00  0.00           C
ATOM    944  O   LYS A  54      79.864  92.593 159.508  1.00  0.00           O
ATOM    945  N   ARG A  55      80.393  90.674 160.558  1.00  0.00           N
ATOM    947  CA  ARG A  55      79.963  89.795 159.498  1.00  0.00           C
ATOM    949  CB  ARG A  55      80.895  88.563 159.378  1.00  0.00           C
ATOM    952  CG  ARG A  55      80.553  87.575 158.238  1.00  0.00           C
ATOM    955  CD  ARG A  55      81.523  86.404 158.028  1.00  0.00           C
ATOM    958  NE  ARG A  55      81.523  85.583 159.288  1.00  0.00           N
ATOM    960  CZ  ARG A  55      82.294  85.835 160.328  1.00  0.00           C
ATOM    961  NH1 ARG A  55      83.284  86.693 160.318  1.00  0.00           N
ATOM    964  NH2 ARG A  55      82.063  85.233 161.478  1.00  0.00           N
ATOM    967  C   ARG A  55      78.543  89.304 159.718  1.00  0.00           C
ATOM    968  O   ARG A  55      78.133  88.943 160.818  1.00  0.00           O
ATOM    969  N   ASN A  56      77.743  89.275 158.648  1.00  0.00           N
ATOM    971  CA  ASN A  56      76.303  89.135 158.698  1.00  0.00           C
ATOM    973  CB  ASN A  56      75.663  90.245 157.828  1.00  0.00           C
ATOM    976  CG  ASN A  56      76.003  91.594 158.448  1.00  0.00           C
ATOM    977  OD1 ASN A  56      76.043  91.713 159.688  1.00  0.00           O
ATOM    978  ND2 ASN A  56      76.293  92.625 157.618  1.00  0.00           N
ATOM    981  C   ASN A  56      75.843  87.785 158.188  1.00  0.00           C
ATOM    982  O   ASN A  56      74.683  87.615 157.828  1.00  0.00           O
ATOM    983  N   PHE A  57      76.743  86.794 158.128  1.00  0.00           N
ATOM    985  CA  PHE A  57      76.413  85.513 157.548  1.00  0.00           C
ATOM    987  CB  PHE A  57      76.433  85.554 155.988  1.00  0.00           C
ATOM    990  CG  PHE A  57      77.813  85.625 155.378  1.00  0.00           C
ATOM    991  CD1 PHE A  57      78.464  86.854 155.338  1.00  0.00           C
ATOM    993  CE1 PHE A  57      79.723  86.993 154.758  1.00  0.00           C
ATOM    995  CZ  PHE A  57      80.363  85.874 154.208  1.00  0.00           C
ATOM    997  CD2 PHE A  57      78.464  84.515 154.808  1.00  0.00           C
ATOM    999  CE2 PHE A  57      79.733  84.633 154.238  1.00  0.00           C
ATOM   1001  C   PHE A  57      77.394  84.473 158.078  1.00  0.00           C
ATOM   1002  O   PHE A  57      78.383  84.804 158.738  1.00  0.00           O
ATOM   1003  N   ILE A  58      77.113  83.195 157.788  1.00  0.00           N
ATOM   1005  CA  ILE A  58      77.963  82.094 158.198  1.00  0.00           C
ATOM   1007  CB  ILE A  58      77.253  81.133 159.138  1.00  0.00           C
ATOM   1009  CG2 ILE A  58      76.743  81.945 160.358  1.00  0.00           C
ATOM   1013  CG1 ILE A  58      76.123  80.335 158.448  1.00  0.00           C
ATOM   1016  CD  ILE A  58      75.383  79.374 159.388  1.00  0.00           C
ATOM   1020  C   ILE A  58      78.423  81.384 156.948  1.00  0.00           C
ATOM   1021  O   ILE A  58      77.743  81.365 155.918  1.00  0.00           O
ATOM   1022  N   GLU A  59      79.645  80.793 156.958  1.00  0.00           N
ATOM   1024  CA  GLU A  59      80.153  80.053 155.818  1.00  0.00           C
ATOM   1026  CB  GLU A  59      81.613  79.604 155.998  1.00  0.00           C
ATOM   1029  CG  GLU A  59      82.633  80.743 156.278  1.00  0.00           C
ATOM   1032  CD  GLU A  59      84.053  80.205 156.458  1.00  0.00           C
ATOM   1033  OE1 GLU A  59      84.193  78.973 156.658  1.00  0.00           O
ATOM   1034  OE2 GLU A  59      85.004  81.023 156.388  1.00  0.00           O
ATOM   1035  C   GLU A  59      79.323  78.814 155.488  1.00  0.00           C
ATOM   1036  O   GLU A  59      78.903  78.074 156.378  1.00  0.00           O
ATOM   1037  N   GLY A  60      79.083  78.555 154.198  1.00  0.00           N
ATOM   1039  CA  GLY A  60      78.343  77.364 153.778  1.00  0.00           C
ATOM   1042  C   GLY A  60      76.843  77.473 153.828  1.00  0.00           C
ATOM   1043  O   GLY A  60      76.163  76.484 153.608  1.00  0.00           O
ATOM   1044  N   ASP A  61      76.263  78.674 154.068  1.00  0.00           N
ATOM   1046  CA  ASP A  61      74.813  78.844 154.148  1.00  0.00           C
ATOM   1048  CB  ASP A  61      74.393  79.564 155.468  1.00  0.00           C
ATOM   1051  CG  ASP A  61      72.893  79.584 155.668  1.00  0.00           C
ATOM   1052  OD1 ASP A  61      72.193  78.674 155.128  1.00  0.00           O
ATOM   1053  OD2 ASP A  61      72.373  80.463 156.388  1.00  0.00           O
ATOM   1054  C   ASP A  61      74.273  79.535 152.898  1.00  0.00           C
ATOM   1055  O   ASP A  61      74.973  80.254 152.198  1.00  0.00           O
ATOM   1056  N   LYS A  62      72.973  79.313 152.608  1.00  0.00           N
ATOM   1058  CA  LYS A  62      72.203  79.973 151.578  1.00  0.00           C
ATOM   1060  CB  LYS A  62      70.813  79.324 151.398  1.00  0.00           C
ATOM   1063  CG  LYS A  62      70.793  77.904 150.818  1.00  0.00           C
ATOM   1066  CD  LYS A  62      71.083  77.813 149.298  1.00  0.00           C
ATOM   1069  CE  LYS A  62      70.824  76.384 148.798  1.00  0.00           C
ATOM   1072  NZ  LYS A  62      71.003  76.204 147.338  1.00  0.00           N
ATOM   1076  C   LYS A  62      72.033  81.474 151.818  1.00  0.00           C
ATOM   1077  O   LYS A  62      71.413  81.903 152.788  1.00  0.00           O
ATOM   1078  N   VAL A  63      72.583  82.264 150.878  1.00  0.00           N
ATOM   1080  CA  VAL A  63      72.433  83.703 150.828  1.00  0.00           C
ATOM   1082  CB  VAL A  63      73.743  84.464 150.938  1.00  0.00           C
ATOM   1084  CG1 VAL A  63      74.353  84.123 152.298  1.00  0.00           C
ATOM   1088  CG2 VAL A  63      74.723  84.114 149.798  1.00  0.00           C
ATOM   1092  C   VAL A  63      71.743  84.083 149.548  1.00  0.00           C
ATOM   1093  O   VAL A  63      71.733  83.354 148.548  1.00  0.00           O
ATOM   1094  N   ASN A  64      71.123  85.265 149.568  1.00  0.00           N
ATOM   1096  CA  ASN A  64      70.243  85.723 148.528  1.00  0.00           C
ATOM   1098  CB  ASN A  64      68.803  85.905 149.058  1.00  0.00           C
ATOM   1101  CG  ASN A  64      68.263  84.524 149.418  1.00  0.00           C
ATOM   1102  OD1 ASN A  64      68.453  83.563 148.668  1.00  0.00           O
ATOM   1103  ND2 ASN A  64      67.613  84.384 150.598  1.00  0.00           N
ATOM   1106  C   ASN A  64      70.783  87.015 147.938  1.00  0.00           C
ATOM   1107  O   ASN A  64      71.753  87.593 148.428  1.00  0.00           O
ATOM   1108  N   GLN A  65      70.143  87.505 146.858  1.00  0.00           N
ATOM   1110  CA  GLN A  65      70.313  88.865 146.408  1.00  0.00           C
ATOM   1112  CB  GLN A  65      69.533  89.135 145.098  1.00  0.00           C
ATOM   1115  CG  GLN A  65      70.223  88.445 143.908  1.00  0.00           C
ATOM   1118  CD  GLN A  65      69.483  88.554 142.578  1.00  0.00           C
ATOM   1119  OE1 GLN A  65      68.543  89.324 142.398  1.00  0.00           O
ATOM   1120  NE2 GLN A  65      69.933  87.765 141.578  1.00  0.00           N
ATOM   1123  C   GLN A  65      69.964  89.903 147.448  1.00  0.00           C
ATOM   1124  O   GLN A  65      68.953  89.813 148.158  1.00  0.00           O
ATOM   1125  N   GLY A  66      70.843  90.914 147.608  1.00  0.00           N
ATOM   1127  CA  GLY A  66      70.613  92.003 148.538  1.00  0.00           C
ATOM   1130  C   GLY A  66      70.913  91.664 149.968  1.00  0.00           C
ATOM   1131  O   GLY A  66      70.813  92.535 150.848  1.00  0.00           O
ATOM   1132  N   ASP A  67      71.333  90.414 150.248  1.00  0.00           N
ATOM   1134  CA  ASP A  67      71.713  90.005 151.578  1.00  0.00           C
ATOM   1136  CB  ASP A  67      71.593  88.464 151.728  1.00  0.00           C
ATOM   1139  CG  ASP A  67      71.613  88.054 153.178  1.00  0.00           C
ATOM   1140  OD1 ASP A  67      71.433  88.924 154.068  1.00  0.00           O
ATOM   1141  OD2 ASP A  67      71.713  86.824 153.448  1.00  0.00           O
ATOM   1142  C   ASP A  67      73.083  90.554 151.938  1.00  0.00           C
ATOM   1143  O   ASP A  67      74.063  90.414 151.208  1.00  0.00           O
ATOM   1144  N   SER A  68      73.143  91.273 153.068  1.00  0.00           N
ATOM   1146  CA  SER A  68      74.343  91.973 153.528  1.00  0.00           C
ATOM   1148  CB  SER A  68      73.973  93.035 154.588  1.00  0.00           C
ATOM   1151  OG  SER A  68      75.053  93.865 155.008  1.00  0.00           O
ATOM   1153  C   SER A  68      75.313  90.964 154.098  1.00  0.00           C
ATOM   1154  O   SER A  68      74.913  89.993 154.728  1.00  0.00           O
ATOM   1155  N   LEU A  69      76.613  91.144 153.858  1.00  0.00           N
ATOM   1157  CA  LEU A  69      77.613  90.133 154.138  1.00  0.00           C
ATOM   1159  CB  LEU A  69      78.403  89.813 152.848  1.00  0.00           C
ATOM   1162  CG  LEU A  69      77.534  89.135 151.758  1.00  0.00           C
ATOM   1164  CD1 LEU A  69      78.283  89.035 150.428  1.00  0.00           C
ATOM   1168  CD2 LEU A  69      77.083  87.733 152.178  1.00  0.00           C
ATOM   1172  C   LEU A  69      78.535  90.625 155.228  1.00  0.00           C
ATOM   1173  O   LEU A  69      78.863  89.903 156.178  1.00  0.00           O
ATOM   1174  N   TYR A  70      78.943  91.894 155.168  1.00  0.00           N
ATOM   1176  CA  TYR A  70      79.773  92.493 156.188  1.00  0.00           C
ATOM   1178  CB  TYR A  70      81.324  92.413 155.978  1.00  0.00           C
ATOM   1181  CG  TYR A  70      81.833  91.023 155.768  1.00  0.00           C
ATOM   1182  CD1 TYR A  70      82.513  90.333 156.788  1.00  0.00           C
ATOM   1184  CE1 TYR A  70      83.063  89.073 156.538  1.00  0.00           C
ATOM   1186  CZ  TYR A  70      82.933  88.484 155.278  1.00  0.00           C
ATOM   1187  OH  TYR A  70      83.483  87.225 154.998  1.00  0.00           O
ATOM   1189  CD2 TYR A  70      81.763  90.443 154.488  1.00  0.00           C
ATOM   1191  CE2 TYR A  70      82.313  89.184 154.238  1.00  0.00           C
ATOM   1193  C   TYR A  70      79.434  93.943 156.148  1.00  0.00           C
ATOM   1194  O   TYR A  70      78.824  94.445 155.198  1.00  0.00           O
ATOM   1195  N   GLN A  71      79.883  94.684 157.168  1.00  0.00           N
ATOM   1197  CA  GLN A  71      79.873  96.124 157.138  1.00  0.00           C
ATOM   1199  CB  GLN A  71      79.203  96.654 158.428  1.00  0.00           C
ATOM   1202  CG  GLN A  71      78.913  98.174 158.478  1.00  0.00           C
ATOM   1205  CD  GLN A  71      78.073  98.615 157.278  1.00  0.00           C
ATOM   1206  OE1 GLN A  71      76.963  98.125 157.058  1.00  0.00           O
ATOM   1207  NE2 GLN A  71      78.593  99.574 156.478  1.00  0.00           N
ATOM   1210  C   GLN A  71      81.324  96.573 157.058  1.00  0.00           C
ATOM   1211  O   GLN A  71      82.203  96.023 157.718  1.00  0.00           O
ATOM   1212  N   ILE A  72      81.623  97.593 156.248  1.00  0.00           N
ATOM   1214  CA  ILE A  72      82.863  98.344 156.358  1.00  0.00           C
ATOM   1216  CB  ILE A  72      83.593  98.653 155.048  1.00  0.00           C
ATOM   1218  CG2 ILE A  72      84.864  99.493 155.318  1.00  0.00           C
ATOM   1222  CG1 ILE A  72      84.063  97.365 154.328  1.00  0.00           C
ATOM   1225  CD  ILE A  72      82.933  96.594 153.638  1.00  0.00           C
ATOM   1229  C   ILE A  72      82.413  99.613 157.008  1.00  0.00           C
ATOM   1230  O   ILE A  72      81.403 100.203 156.598  1.00  0.00           O
ATOM   1231  N   ASP A  73      83.123 100.014 158.068  1.00  0.00           N
ATOM   1233  CA  ASP A  73      82.843 101.104 158.958  1.00  0.00           C
ATOM   1235  CB  ASP A  73      84.104 101.375 159.808  1.00  0.00           C
ATOM   1238  CG  ASP A  73      83.883 102.423 160.878  1.00  0.00           C
ATOM   1239  OD1 ASP A  73      82.733 102.904 161.028  1.00  0.00           O
ATOM   1240  OD2 ASP A  73      84.873 102.724 161.578  1.00  0.00           O
ATOM   1241  C   ASP A  73      82.343 102.365 158.238  1.00  0.00           C
ATOM   1242  O   ASP A  73      83.093 102.963 157.468  1.00  0.00           O
ATOM   1243  N   PRO A  74      81.104 102.794 158.388  1.00  0.00           N
ATOM   1244  CD  PRO A  74      80.043 102.174 159.168  1.00  0.00           C
ATOM   1247  CA  PRO A  74      80.663 103.953 157.658  1.00  0.00           C
ATOM   1249  CB  PRO A  74      79.154 103.764 157.618  1.00  0.00           C
ATOM   1252  CG  PRO A  74      78.824 103.054 158.928  1.00  0.00           C
ATOM   1255  C   PRO A  74      81.073 105.233 158.348  1.00  0.00           C
ATOM   1256  O   PRO A  74      80.793 106.264 157.758  1.00  0.00           O
ATOM   1257  N   ALA A  75      81.733 105.255 159.528  1.00  0.00           N
ATOM   1259  CA  ALA A  75      82.123 106.495 160.178  1.00  0.00           C
ATOM   1261  CB  ALA A  75      82.743 106.163 161.548  1.00  0.00           C
ATOM   1265  C   ALA A  75      83.044 107.423 159.358  1.00  0.00           C
ATOM   1266  O   ALA A  75      82.723 108.615 159.288  1.00  0.00           O
ATOM   1267  N   PRO A  76      84.104 107.043 158.648  1.00  0.00           N
ATOM   1268  CD  PRO A  76      84.883 105.824 158.908  1.00  0.00           C
ATOM   1271  CA  PRO A  76      84.854 107.994 157.828  1.00  0.00           C
ATOM   1273  CB  PRO A  76      86.133 107.225 157.398  1.00  0.00           C
ATOM   1276  CG  PRO A  76      85.843 105.753 157.728  1.00  0.00           C
ATOM   1279  C   PRO A  76      84.053 108.414 156.618  1.00  0.00           C
ATOM   1280  O   PRO A  76      84.093 109.585 156.218  1.00  0.00           O
ATOM   1281  N   LEU A  77      83.324 107.453 156.008  1.00  0.00           N
ATOM   1283  CA  LEU A  77      82.513 107.724 154.838  1.00  0.00           C
ATOM   1285  CB  LEU A  77      81.903 106.413 154.298  1.00  0.00           C
ATOM   1288  CG  LEU A  77      82.913 105.354 153.838  1.00  0.00           C
ATOM   1290  CD1 LEU A  77      82.083 104.204 153.258  1.00  0.00           C
ATOM   1294  CD2 LEU A  77      83.933 105.874 152.818  1.00  0.00           C
ATOM   1298  C   LEU A  77      81.383 108.694 155.098  1.00  0.00           C
ATOM   1299  O   LEU A  77      81.184 109.664 154.378  1.00  0.00           O
ATOM   1300  N   GLN A  78      80.673 108.475 156.208  1.00  0.00           N
ATOM   1302  CA  GLN A  78      79.593 109.304 156.658  1.00  0.00           C
ATOM   1304  CB  GLN A  78      78.983 108.725 157.958  1.00  0.00           C
ATOM   1307  CG  GLN A  78      77.674 109.415 158.378  1.00  0.00           C
ATOM   1310  CD  GLN A  78      76.643 109.394 157.248  1.00  0.00           C
ATOM   1311  OE1 GLN A  78      76.253 110.395 156.648  1.00  0.00           O
ATOM   1312  NE2 GLN A  78      76.153 108.174 156.938  1.00  0.00           N
ATOM   1315  C   GLN A  78      80.013 110.743 156.908  1.00  0.00           C
ATOM   1316  O   GLN A  78      79.283 111.674 156.588  1.00  0.00           O
ATOM   1317  N   ALA A  79      81.213 110.975 157.448  1.00  0.00           N
ATOM   1319  CA  ALA A  79      81.753 112.304 157.638  1.00  0.00           C
ATOM   1321  CB  ALA A  79      83.073 112.195 158.408  1.00  0.00           C
ATOM   1325  C   ALA A  79      81.934 113.074 156.328  1.00  0.00           C
ATOM   1326  O   ALA A  79      81.514 114.213 156.178  1.00  0.00           O
ATOM   1327  N   GLU A  80      82.504 112.413 155.288  1.00  0.00           N
ATOM   1329  CA  GLU A  80      82.483 112.924 153.928  1.00  0.00           C
ATOM   1331  CB  GLU A  80      83.243 111.984 152.978  1.00  0.00           C
ATOM   1334  CG  GLU A  80      84.763 111.884 153.268  1.00  0.00           C
ATOM   1337  CD  GLU A  80      85.523 111.085 152.208  1.00  0.00           C
ATOM   1338  OE1 GLU A  80      84.873 110.574 151.258  1.00  0.00           O
ATOM   1339  OE2 GLU A  80      86.773 111.014 152.328  1.00  0.00           O
ATOM   1340  C   GLU A  80      81.073 113.144 153.368  1.00  0.00           C
ATOM   1341  O   GLU A  80      80.763 114.174 152.788  1.00  0.00           O
ATOM   1342  N   LEU A  81      80.173 112.164 153.578  1.00  0.00           N
ATOM   1344  CA  LEU A  81      78.783 112.174 153.148  1.00  0.00           C
ATOM   1346  CB  LEU A  81      78.143 110.844 153.638  1.00  0.00           C
ATOM   1349  CG  LEU A  81      76.903 110.294 152.908  1.00  0.00           C
ATOM   1351  CD1 LEU A  81      75.633 111.124 153.098  1.00  0.00           C
ATOM   1355  CD2 LEU A  81      77.153 110.053 151.428  1.00  0.00           C
ATOM   1359  C   LEU A  81      78.003 113.363 153.708  1.00  0.00           C
ATOM   1360  O   LEU A  81      77.394 114.135 152.978  1.00  0.00           O
ATOM   1361  N   ASN A  82      78.053 113.585 155.038  1.00  0.00           N
ATOM   1363  CA  ASN A  82      77.323 114.664 155.658  1.00  0.00           C
ATOM   1365  CB  ASN A  82      76.923 114.314 157.138  1.00  0.00           C
ATOM   1368  CG  ASN A  82      77.963 114.574 158.228  1.00  0.00           C
ATOM   1369  OD1 ASN A  82      78.573 113.653 158.768  1.00  0.00           O
ATOM   1370  ND2 ASN A  82      78.123 115.854 158.628  1.00  0.00           N
ATOM   1373  C   ASN A  82      78.023 116.004 155.458  1.00  0.00           C
ATOM   1374  O   ASN A  82      77.383 117.043 155.488  1.00  0.00           O
ATOM   1375  N   SER A  83      79.343 116.023 155.178  1.00  0.00           N
ATOM   1377  CA  SER A  83      80.023 117.174 154.598  1.00  0.00           C
ATOM   1379  CB  SER A  83      81.563 117.024 154.608  1.00  0.00           C
ATOM   1382  OG  SER A  83      82.233 118.214 154.198  1.00  0.00           O
ATOM   1384  C   SER A  83      79.534 117.523 153.188  1.00  0.00           C
ATOM   1385  O   SER A  83      79.253 118.694 152.898  1.00  0.00           O
ATOM   1386  N   ALA A  84      79.343 116.524 152.298  1.00  0.00           N
ATOM   1388  CA  ALA A  84      78.733 116.645 150.988  1.00  0.00           C
ATOM   1390  CB  ALA A  84      78.824 115.314 150.208  1.00  0.00           C
ATOM   1394  C   ALA A  84      77.293 117.155 151.018  1.00  0.00           C
ATOM   1395  O   ALA A  84      76.903 118.025 150.238  1.00  0.00           O
ATOM   1396  N   LYS A  85      76.463 116.684 151.978  1.00  0.00           N
ATOM   1398  CA  LYS A  85      75.153 117.283 152.268  1.00  0.00           C
ATOM   1400  CB  LYS A  85      74.473 116.664 153.518  1.00  0.00           C
ATOM   1403  CG  LYS A  85      74.123 115.174 153.468  1.00  0.00           C
ATOM   1406  CD  LYS A  85      73.563 114.705 154.818  1.00  0.00           C
ATOM   1409  CE  LYS A  85      73.723 113.195 155.028  1.00  0.00           C
ATOM   1412  NZ  LYS A  85      73.133 112.785 156.308  1.00  0.00           N
ATOM   1416  C   LYS A  85      75.263 118.764 152.618  1.00  0.00           C
ATOM   1417  O   LYS A  85      74.493 119.604 152.148  1.00  0.00           O
ATOM   1418  N   GLY A  86      76.253 119.114 153.458  1.00  0.00           N
ATOM   1420  CA  GLY A  86      76.553 120.473 153.868  1.00  0.00           C
ATOM   1423  C   GLY A  86      77.053 121.383 152.768  1.00  0.00           C
ATOM   1424  O   GLY A  86      76.743 122.575 152.738  1.00  0.00           O
ATOM   1425  N   SER A  87      77.863 120.854 151.838  1.00  0.00           N
ATOM   1427  CA  SER A  87      78.353 121.614 150.698  1.00  0.00           C
ATOM   1429  CB  SER A  87      79.633 120.984 150.078  1.00  0.00           C
ATOM   1432  OG  SER A  87      79.403 119.674 149.538  1.00  0.00           O
ATOM   1434  C   SER A  87      77.303 121.775 149.618  1.00  0.00           C
ATOM   1435  O   SER A  87      77.214 122.823 148.978  1.00  0.00           O
ATOM   1436  N   LEU A  88      76.433 120.753 149.448  1.00  0.00           N
ATOM   1438  CA  LEU A  88      75.223 120.824 148.648  1.00  0.00           C
ATOM   1440  CB  LEU A  88      74.533 119.445 148.518  1.00  0.00           C
ATOM   1443  CG  LEU A  88      73.253 119.424 147.638  1.00  0.00           C
ATOM   1445  CD1 LEU A  88      73.553 119.783 146.178  1.00  0.00           C
ATOM   1449  CD2 LEU A  88      72.553 118.064 147.708  1.00  0.00           C
ATOM   1453  C   LEU A  88      74.273 121.875 149.168  1.00  0.00           C
ATOM   1454  O   LEU A  88      73.733 122.654 148.378  1.00  0.00           O
ATOM   1455  N   ALA A  89      74.113 121.973 150.498  1.00  0.00           N
ATOM   1457  CA  ALA A  89      73.413 123.074 151.138  1.00  0.00           C
ATOM   1459  CB  ALA A  89      73.413 122.814 152.658  1.00  0.00           C
ATOM   1463  C   ALA A  89      74.013 124.464 150.868  1.00  0.00           C
ATOM   1464  O   ALA A  89      73.303 125.404 150.528  1.00  0.00           O
ATOM   1465  N   LYS A  90      75.343 124.604 150.938  1.00  0.00           N
ATOM   1467  CA  LYS A  90      76.063 125.805 150.508  1.00  0.00           C
ATOM   1469  CB  LYS A  90      77.573 125.684 150.868  1.00  0.00           C
ATOM   1472  CG  LYS A  90      77.863 125.674 152.378  1.00  0.00           C
ATOM   1475  CD  LYS A  90      79.323 125.245 152.698  1.00  0.00           C
ATOM   1478  CE  LYS A  90      79.563 124.874 154.168  1.00  0.00           C
ATOM   1481  NZ  LYS A  90      80.973 124.454 154.398  1.00  0.00           N
ATOM   1485  C   LYS A  90      75.903 126.144 149.018  1.00  0.00           C
ATOM   1486  O   LYS A  90      75.753 127.304 148.618  1.00  0.00           O
ATOM   1487  N   ALA A  91      75.943 125.115 148.148  1.00  0.00           N
ATOM   1489  CA  ALA A  91      75.673 125.245 146.728  1.00  0.00           C
ATOM   1491  CB  ALA A  91      75.983 123.924 145.988  1.00  0.00           C
ATOM   1495  C   ALA A  91      74.253 125.674 146.458  1.00  0.00           C
ATOM   1496  O   ALA A  91      73.993 126.524 145.598  1.00  0.00           O
ATOM   1497  N   LEU A  92      73.283 125.093 147.198  1.00  0.00           N
ATOM   1499  CA  LEU A  92      71.883 125.463 147.238  1.00  0.00           C
ATOM   1501  CB  LEU A  92      71.083 124.464 148.118  1.00  0.00           C
ATOM   1504  CG  LEU A  92      69.543 124.424 147.918  1.00  0.00           C
ATOM   1506  CD1 LEU A  92      68.833 125.665 148.488  1.00  0.00           C
ATOM   1510  CD2 LEU A  92      69.193 124.154 146.448  1.00  0.00           C
ATOM   1514  C   LEU A  92      71.663 126.884 147.678  1.00  0.00           C
ATOM   1515  O   LEU A  92      71.013 127.654 146.968  1.00  0.00           O
ATOM   1516  N   SER A  93      72.223 127.324 148.808  1.00  0.00           N
ATOM   1518  CA  SER A  93      72.093 128.703 149.218  1.00  0.00           C
ATOM   1520  CB  SER A  93      72.543 128.983 150.678  1.00  0.00           C
ATOM   1523  OG  SER A  93      73.873 128.564 150.978  1.00  0.00           O
ATOM   1525  C   SER A  93      72.693 129.673 148.228  1.00  0.00           C
ATOM   1526  O   SER A  93      72.053 130.654 147.858  1.00  0.00           O
ATOM   1527  N   THR A  94      73.883 129.363 147.678  1.00  0.00           N
ATOM   1529  CA  THR A  94      74.453 130.124 146.568  1.00  0.00           C
ATOM   1531  CB  THR A  94      75.853 129.643 146.208  1.00  0.00           C
ATOM   1533  OG1 THR A  94      76.683 129.624 147.368  1.00  0.00           O
ATOM   1535  CG2 THR A  94      76.523 130.604 145.218  1.00  0.00           C
ATOM   1539  C   THR A  94      73.593 130.174 145.298  1.00  0.00           C
ATOM   1540  O   THR A  94      73.324 131.255 144.768  1.00  0.00           O
ATOM   1541  N   ALA A  95      73.053 129.044 144.778  1.00  0.00           N
ATOM   1543  CA  ALA A  95      72.263 129.104 143.558  1.00  0.00           C
ATOM   1545  CB  ALA A  95      72.103 127.745 142.858  1.00  0.00           C
ATOM   1549  C   ALA A  95      70.873 129.633 143.778  1.00  0.00           C
ATOM   1550  O   ALA A  95      70.263 130.224 142.878  1.00  0.00           O
ATOM   1551  N   SER A  96      70.354 129.493 145.008  1.00  0.00           N
ATOM   1553  CA  SER A  96      69.104 130.105 145.378  1.00  0.00           C
ATOM   1555  CB  SER A  96      68.644 129.704 146.808  1.00  0.00           C
ATOM   1558  OG  SER A  96      67.333 130.193 147.128  1.00  0.00           O
ATOM   1560  C   SER A  96      69.183 131.594 145.268  1.00  0.00           C
ATOM   1561  O   SER A  96      68.363 132.204 144.588  1.00  0.00           O
ATOM   1562  N   ASN A  97      70.253 132.204 145.828  1.00  0.00           N
ATOM   1564  CA  ASN A  97      70.563 133.615 145.688  1.00  0.00           C
ATOM   1566  CB  ASN A  97      71.823 133.995 146.518  1.00  0.00           C
ATOM   1569  CG  ASN A  97      71.713 133.594 147.988  1.00  0.00           C
ATOM   1570  OD1 ASN A  97      70.673 133.223 148.538  1.00  0.00           O
ATOM   1571  ND2 ASN A  97      72.863 133.663 148.698  1.00  0.00           N
ATOM   1574  C   ASN A  97      70.793 133.995 144.238  1.00  0.00           C
ATOM   1575  O   ASN A  97      70.223 134.953 143.728  1.00  0.00           O
ATOM   1576  N   ALA A  98      71.583 133.214 143.478  1.00  0.00           N
ATOM   1578  CA  ALA A  98      71.843 133.445 142.068  1.00  0.00           C
ATOM   1580  CB  ALA A  98      72.833 132.404 141.558  1.00  0.00           C
ATOM   1584  C   ALA A  98      70.603 133.445 141.168  1.00  0.00           C
ATOM   1585  O   ALA A  98      70.463 134.263 140.258  1.00  0.00           O
ATOM   1586  N   ARG A  99      69.643 132.544 141.428  1.00  0.00           N
ATOM   1588  CA  ARG A  99      68.324 132.594 140.848  1.00  0.00           C
ATOM   1590  CB  ARG A  99      67.483 131.344 141.258  1.00  0.00           C
ATOM   1593  CG  ARG A  99      66.214 131.203 140.388  1.00  0.00           C
ATOM   1596  CD  ARG A  99      65.313 130.005 140.718  1.00  0.00           C
ATOM   1599  NE  ARG A  99      64.183 129.965 139.738  1.00  0.00           N
ATOM   1601  CZ  ARG A  99      64.323 129.503 138.498  1.00  0.00           C
ATOM   1602  NH1 ARG A  99      65.424 128.895 138.148  1.00  0.00           N
ATOM   1605  NH2 ARG A  99      63.333 129.664 137.648  1.00  0.00           N
ATOM   1608  C   ARG A  99      67.534 133.855 141.208  1.00  0.00           C
ATOM   1609  O   ARG A  99      66.923 134.473 140.328  1.00  0.00           O
ATOM   1610  N   ILE A 100      67.534 134.294 142.498  1.00  0.00           N
ATOM   1612  CA  ILE A 100      66.823 135.484 142.958  1.00  0.00           C
ATOM   1614  CB  ILE A 100      66.893 135.714 144.488  1.00  0.00           C
ATOM   1616  CG2 ILE A 100      66.263 137.074 144.898  1.00  0.00           C
ATOM   1620  CG1 ILE A 100      66.263 134.594 145.348  1.00  0.00           C
ATOM   1623  CD  ILE A 100      64.823 134.263 145.018  1.00  0.00           C
ATOM   1627  C   ILE A 100      67.273 136.755 142.248  1.00  0.00           C
ATOM   1628  O   ILE A 100      66.443 137.475 141.698  1.00  0.00           O
ATOM   1629  N   THR A 101      68.593 137.014 142.158  1.00  0.00           N
ATOM   1631  CA  THR A 101      69.143 138.154 141.388  1.00  0.00           C
ATOM   1633  CB  THR A 101      70.653 138.445 141.588  1.00  0.00           C
ATOM   1635  OG1 THR A 101      71.173 139.473 140.738  1.00  0.00           O
ATOM   1637  CG2 THR A 101      71.503 137.204 141.288  1.00  0.00           C
ATOM   1641  C   THR A 101      68.743 138.054 139.938  1.00  0.00           C
ATOM   1642  O   THR A 101      68.233 139.023 139.368  1.00  0.00           O
ATOM   1643  N   PHE A 102      68.813 136.844 139.318  1.00  0.00           N
ATOM   1645  CA  PHE A 102      68.363 136.654 137.958  1.00  0.00           C
ATOM   1647  CB  PHE A 102      68.663 135.203 137.508  1.00  0.00           C
ATOM   1650  CG  PHE A 102      68.343 135.035 136.048  1.00  0.00           C
ATOM   1651  CD1 PHE A 102      69.343 135.294 135.098  1.00  0.00           C
ATOM   1653  CE1 PHE A 102      69.033 135.273 133.738  1.00  0.00           C
ATOM   1655  CZ  PHE A 102      67.733 134.975 133.308  1.00  0.00           C
ATOM   1657  CD2 PHE A 102      67.043 134.714 135.608  1.00  0.00           C
ATOM   1659  CE2 PHE A 102      66.743 134.684 134.248  1.00  0.00           C
ATOM   1661  C   PHE A 102      66.893 136.993 137.738  1.00  0.00           C
ATOM   1662  O   PHE A 102      66.573 137.764 136.838  1.00  0.00           O
ATOM   1663  N   ASN A 103      65.943 136.495 138.558  1.00  0.00           N
ATOM   1665  CA  ASN A 103      64.533 136.854 138.458  1.00  0.00           C
ATOM   1667  CB  ASN A 103      63.673 136.173 139.558  1.00  0.00           C
ATOM   1670  CG  ASN A 103      63.433 134.684 139.378  1.00  0.00           C
ATOM   1671  OD1 ASN A 103      63.263 133.995 140.388  1.00  0.00           O
ATOM   1672  ND2 ASN A 103      63.383 134.174 138.138  1.00  0.00           N
ATOM   1675  C   ASN A 103      64.273 138.335 138.618  1.00  0.00           C
ATOM   1676  O   ASN A 103      63.453 138.943 137.938  1.00  0.00           O
ATOM   1677  N   ARG A 104      64.953 138.953 139.598  1.00  0.00           N
ATOM   1679  CA  ARG A 104      64.703 140.324 139.958  1.00  0.00           C
ATOM   1681  CB  ARG A 104      65.073 140.613 141.428  1.00  0.00           C
ATOM   1684  CG  ARG A 104      63.973 140.184 142.428  1.00  0.00           C
ATOM   1687  CD  ARG A 104      63.523 138.725 142.388  1.00  0.00           C
ATOM   1690  NE  ARG A 104      62.533 138.484 143.488  1.00  0.00           N
ATOM   1692  CZ  ARG A 104      62.233 137.273 143.908  1.00  0.00           C
ATOM   1693  NH1 ARG A 104      62.703 136.184 143.338  1.00  0.00           N
ATOM   1696  NH2 ARG A 104      61.423 137.124 144.938  1.00  0.00           N
ATOM   1699  C   ARG A 104      65.293 141.344 139.028  1.00  0.00           C
ATOM   1700  O   ARG A 104      64.663 142.354 138.728  1.00  0.00           O
ATOM   1701  N   GLN A 105      66.483 141.064 138.458  1.00  0.00           N
ATOM   1703  CA  GLN A 105      66.983 141.743 137.278  1.00  0.00           C
ATOM   1705  CB  GLN A 105      68.464 141.344 137.018  1.00  0.00           C
ATOM   1708  CG  GLN A 105      69.443 141.763 138.148  1.00  0.00           C
ATOM   1711  CD  GLN A 105      69.233 143.223 138.528  1.00  0.00           C
ATOM   1712  OE1 GLN A 105      69.473 144.124 137.718  1.00  0.00           O
ATOM   1713  NE2 GLN A 105      68.723 143.504 139.748  1.00  0.00           N
ATOM   1716  C   GLN A 105      66.113 141.514 136.048  1.00  0.00           C
ATOM   1717  O   GLN A 105      65.743 142.465 135.358  1.00  0.00           O
ATOM   1718  N   ALA A 106      65.693 140.255 135.768  1.00  0.00           N
ATOM   1720  CA  ALA A 106      64.993 139.874 134.548  1.00  0.00           C
ATOM   1722  CB  ALA A 106      64.683 138.374 134.558  1.00  0.00           C
ATOM   1726  C   ALA A 106      63.703 140.643 134.328  1.00  0.00           C
ATOM   1727  O   ALA A 106      63.383 141.074 133.218  1.00  0.00           O
ATOM   1728  N   SER A 107      62.953 140.874 135.428  1.00  0.00           N
ATOM   1730  CA  SER A 107      61.613 141.443 135.398  1.00  0.00           C
ATOM   1732  CB  SER A 107      60.923 141.215 136.778  1.00  0.00           C
ATOM   1735  OG  SER A 107      59.493 141.215 136.708  1.00  0.00           O
ATOM   1737  C   SER A 107      61.623 142.913 135.008  1.00  0.00           C
ATOM   1738  O   SER A 107      60.573 143.484 134.728  1.00  0.00           O
ATOM   1739  N   LEU A 108      62.813 143.553 134.968  1.00  0.00           N
ATOM   1741  CA  LEU A 108      62.933 144.975 134.748  1.00  0.00           C
ATOM   1743  CB  LEU A 108      63.463 145.643 136.038  1.00  0.00           C
ATOM   1746  CG  LEU A 108      62.533 145.434 137.248  1.00  0.00           C
ATOM   1748  CD1 LEU A 108      63.223 145.923 138.528  1.00  0.00           C
ATOM   1752  CD2 LEU A 108      61.173 146.124 137.038  1.00  0.00           C
ATOM   1756  C   LEU A 108      63.803 145.395 133.568  1.00  0.00           C
ATOM   1757  O   LEU A 108      64.143 146.564 133.448  1.00  0.00           O
ATOM   1758  N   LEU A 109      64.183 144.493 132.638  1.00  0.00           N
ATOM   1760  CA  LEU A 109      64.983 144.874 131.468  1.00  0.00           C
ATOM   1762  CB  LEU A 109      65.383 143.703 130.528  1.00  0.00           C
ATOM   1765  CG  LEU A 109      66.653 142.934 130.948  1.00  0.00           C
ATOM   1767  CD1 LEU A 109      67.943 143.764 130.838  1.00  0.00           C
ATOM   1771  CD2 LEU A 109      66.533 142.344 132.338  1.00  0.00           C
ATOM   1775  C   LEU A 109      64.463 146.004 130.598  1.00  0.00           C
ATOM   1776  O   LEU A 109      63.263 146.285 130.508  1.00  0.00           O
ATOM   1777  N   LYS A 110      65.424 146.674 129.928  1.00  0.00           N
ATOM   1779  CA  LYS A 110      65.283 147.693 128.908  1.00  0.00           C
ATOM   1781  CB  LYS A 110      64.743 147.173 127.548  1.00  0.00           C
ATOM   1784  CG  LYS A 110      63.273 146.723 127.538  1.00  0.00           C
ATOM   1787  CD  LYS A 110      62.683 146.604 126.128  1.00  0.00           C
ATOM   1790  CE  LYS A 110      62.743 147.863 125.268  1.00  0.00           C
ATOM   1793  NZ  LYS A 110      62.163 149.014 126.008  1.00  0.00           N
ATOM   1797  C   LYS A 110      64.583 148.964 129.338  1.00  0.00           C
ATOM   1798  O   LYS A 110      63.973 149.664 128.528  1.00  0.00           O
ATOM   1799  N   THR A 111      64.663 149.263 130.648  1.00  0.00           N
ATOM   1801  CA  THR A 111      64.063 150.443 131.258  1.00  0.00           C
ATOM   1803  CB  THR A 111      62.913 150.124 132.238  1.00  0.00           C
ATOM   1805  OG1 THR A 111      63.323 149.464 133.428  1.00  0.00           O
ATOM   1807  CG2 THR A 111      61.873 149.234 131.568  1.00  0.00           C
ATOM   1811  C   THR A 111      65.133 151.255 131.978  1.00  0.00           C
ATOM   1812  O   THR A 111      66.333 151.004 131.888  1.00  0.00           O
ATOM   1813  N   ASN A 112      64.673 152.273 132.728  1.00  0.00           N
ATOM   1815  CA  ASN A 112      65.413 153.005 133.728  1.00  0.00           C
ATOM   1817  CB  ASN A 112      64.513 154.145 134.298  1.00  0.00           C
ATOM   1820  CG  ASN A 112      64.373 155.273 133.278  1.00  0.00           C
ATOM   1821  OD1 ASN A 112      65.253 155.525 132.458  1.00  0.00           O
ATOM   1822  ND2 ASN A 112      63.223 155.993 133.308  1.00  0.00           N
ATOM   1825  C   ASN A 112      65.893 152.133 134.888  1.00  0.00           C
ATOM   1826  O   ASN A 112      66.983 152.354 135.408  1.00  0.00           O
ATOM   1827  N   TYR A 113      65.053 151.184 135.348  1.00  0.00           N
ATOM   1829  CA  TYR A 113      65.213 150.443 136.598  1.00  0.00           C
ATOM   1831  CB  TYR A 113      64.003 149.523 136.838  1.00  0.00           C
ATOM   1834  CG  TYR A 113      62.793 150.314 137.228  1.00  0.00           C
ATOM   1835  CD1 TYR A 113      62.783 150.914 138.498  1.00  0.00           C
ATOM   1837  CE1 TYR A 113      61.643 151.574 138.948  1.00  0.00           C
ATOM   1839  CZ  TYR A 113      60.503 151.635 138.158  1.00  0.00           C
ATOM   1840  OH  TYR A 113      59.343 152.214 138.718  1.00  0.00           O
ATOM   1842  CD2 TYR A 113      61.653 150.395 136.408  1.00  0.00           C
ATOM   1844  CE2 TYR A 113      60.503 151.053 136.878  1.00  0.00           C
ATOM   1846  C   TYR A 113      66.463 149.594 136.728  1.00  0.00           C
ATOM   1847  O   TYR A 113      67.123 149.613 137.768  1.00  0.00           O
ATOM   1848  N   VAL A 114      66.813 148.844 135.668  1.00  0.00           N
ATOM   1850  CA  VAL A 114      68.023 148.054 135.618  1.00  0.00           C
ATOM   1852  CB  VAL A 114      67.883 146.583 136.058  1.00  0.00           C
ATOM   1854  CG1 VAL A 114      67.323 146.505 137.498  1.00  0.00           C
ATOM   1858  CG2 VAL A 114      67.003 145.764 135.098  1.00  0.00           C
ATOM   1862  C   VAL A 114      68.523 148.125 134.188  1.00  0.00           C
ATOM   1863  O   VAL A 114      67.793 148.493 133.268  1.00  0.00           O
ATOM   1864  N   SER A 115      69.803 147.764 133.968  1.00  0.00           N
ATOM   1866  CA  SER A 115      70.373 147.615 132.638  1.00  0.00           C
ATOM   1868  CB  SER A 115      71.543 148.594 132.298  1.00  0.00           C
ATOM   1871  OG  SER A 115      72.843 148.174 132.768  1.00  0.00           O
ATOM   1873  C   SER A 115      70.853 146.184 132.468  1.00  0.00           C
ATOM   1874  O   SER A 115      70.803 145.354 133.378  1.00  0.00           O
ATOM   1875  N   ARG A 116      71.354 145.863 131.268  1.00  0.00           N
ATOM   1877  CA  ARG A 116      71.843 144.555 130.928  1.00  0.00           C
ATOM   1879  CB  ARG A 116      71.953 144.404 129.398  1.00  0.00           C
ATOM   1882  CG  ARG A 116      72.394 143.013 128.878  1.00  0.00           C
ATOM   1885  CD  ARG A 116      72.403 142.854 127.348  1.00  0.00           C
ATOM   1888  NE  ARG A 116      71.013 143.113 126.818  1.00  0.00           N
ATOM   1890  CZ  ARG A 116      70.603 144.263 126.308  1.00  0.00           C
ATOM   1891  NH1 ARG A 116      71.363 145.333 126.338  1.00  0.00           N
ATOM   1894  NH2 ARG A 116      69.413 144.354 125.748  1.00  0.00           N
ATOM   1897  C   ARG A 116      73.153 144.234 131.608  1.00  0.00           C
ATOM   1898  O   ARG A 116      73.493 143.074 131.768  1.00  0.00           O
ATOM   1899  N   GLN A 117      73.893 145.233 132.108  1.00  0.00           N
ATOM   1901  CA  GLN A 117      75.143 145.035 132.808  1.00  0.00           C
ATOM   1903  CB  GLN A 117      75.743 146.413 133.178  1.00  0.00           C
ATOM   1906  CG  GLN A 117      76.043 147.294 131.938  1.00  0.00           C
ATOM   1909  CD  GLN A 117      76.533 148.703 132.298  1.00  0.00           C
ATOM   1910  OE1 GLN A 117      76.144 149.275 133.318  1.00  0.00           O
ATOM   1911  NE2 GLN A 117      77.413 149.263 131.438  1.00  0.00           N
ATOM   1914  C   GLN A 117      74.983 144.184 134.058  1.00  0.00           C
ATOM   1915  O   GLN A 117      75.733 143.223 134.288  1.00  0.00           O
ATOM   1916  N   ASP A 118      73.943 144.484 134.868  1.00  0.00           N
ATOM   1918  CA  ASP A 118      73.714 143.844 136.138  1.00  0.00           C
ATOM   1920  CB  ASP A 118      73.053 144.844 137.118  1.00  0.00           C
ATOM   1923  CG  ASP A 118      73.423 144.555 138.568  1.00  0.00           C
ATOM   1924  OD1 ASP A 118      74.313 143.703 138.798  1.00  0.00           O
ATOM   1925  OD2 ASP A 118      72.903 145.264 139.458  1.00  0.00           O
ATOM   1926  C   ASP A 118      72.863 142.605 135.938  1.00  0.00           C
ATOM   1927  O   ASP A 118      73.033 141.594 136.628  1.00  0.00           O
ATOM   1928  N   TYR A 119      72.003 142.574 134.908  1.00  0.00           N
ATOM   1930  CA  TYR A 119      71.424 141.324 134.448  1.00  0.00           C
ATOM   1932  CB  TYR A 119      70.443 141.613 133.288  1.00  0.00           C
ATOM   1935  CG  TYR A 119      69.813 140.363 132.718  1.00  0.00           C
ATOM   1936  CD1 TYR A 119      68.773 139.725 133.408  1.00  0.00           C
ATOM   1938  CE1 TYR A 119      68.083 138.663 132.818  1.00  0.00           C
ATOM   1940  CZ  TYR A 119      68.443 138.223 131.538  1.00  0.00           C
ATOM   1941  OH  TYR A 119      67.674 137.234 130.908  1.00  0.00           O
ATOM   1943  CD2 TYR A 119      70.233 139.854 131.478  1.00  0.00           C
ATOM   1945  CE2 TYR A 119      69.543 138.785 130.888  1.00  0.00           C
ATOM   1947  C   TYR A 119      72.473 140.294 134.028  1.00  0.00           C
ATOM   1948  O   TYR A 119      72.423 139.145 134.448  1.00  0.00           O
ATOM   1949  N   ASP A 120      73.483 140.704 133.248  1.00  0.00           N
ATOM   1951  CA  ASP A 120      74.623 139.883 132.918  1.00  0.00           C
ATOM   1953  CB  ASP A 120      75.473 140.525 131.788  1.00  0.00           C
ATOM   1956  CG  ASP A 120      74.763 140.554 130.428  1.00  0.00           C
ATOM   1957  OD1 ASP A 120      73.593 140.094 130.288  1.00  0.00           O
ATOM   1958  OD2 ASP A 120      75.403 141.033 129.458  1.00  0.00           O
ATOM   1959  C   ASP A 120      75.453 139.464 134.158  1.00  0.00           C
ATOM   1960  O   ASP A 120      75.843 138.314 134.258  1.00  0.00           O
ATOM   1961  N   THR A 121      75.663 140.344 135.168  1.00  0.00           N
ATOM   1963  CA  THR A 121      76.214 139.965 136.488  1.00  0.00           C
ATOM   1965  CB  THR A 121      76.354 141.154 137.438  1.00  0.00           C
ATOM   1967  OG1 THR A 121      77.103 142.184 136.798  1.00  0.00           O
ATOM   1969  CG2 THR A 121      77.123 140.793 138.718  1.00  0.00           C
ATOM   1973  C   THR A 121      75.383 138.913 137.208  1.00  0.00           C
ATOM   1974  O   THR A 121      75.903 137.904 137.688  1.00  0.00           O
ATOM   1975  N   ALA A 122      74.043 139.083 137.258  1.00  0.00           N
ATOM   1977  CA  ALA A 122      73.113 138.094 137.758  1.00  0.00           C
ATOM   1979  CB  ALA A 122      71.683 138.663 137.668  1.00  0.00           C
ATOM   1983  C   ALA A 122      73.143 136.755 137.028  1.00  0.00           C
ATOM   1984  O   ALA A 122      73.173 135.684 137.638  1.00  0.00           O
ATOM   1985  N   ARG A 123      73.153 136.775 135.688  1.00  0.00           N
ATOM   1987  CA  ARG A 123      73.324 135.594 134.878  1.00  0.00           C
ATOM   1989  CB  ARG A 123      73.133 135.863 133.368  1.00  0.00           C
ATOM   1992  CG  ARG A 123      73.033 134.543 132.578  1.00  0.00           C
ATOM   1995  CD  ARG A 123      72.983 134.673 131.068  1.00  0.00           C
ATOM   1998  NE  ARG A 123      74.333 135.053 130.558  1.00  0.00           N
ATOM   2000  CZ  ARG A 123      74.613 135.005 129.268  1.00  0.00           C
ATOM   2001  NH1 ARG A 123      73.753 134.493 128.408  1.00  0.00           N
ATOM   2004  NH2 ARG A 123      75.753 135.493 128.848  1.00  0.00           N
ATOM   2007  C   ARG A 123      74.673 134.934 135.068  1.00  0.00           C
ATOM   2008  O   ARG A 123      74.763 133.734 135.268  1.00  0.00           O
ATOM   2009  N   THR A 124      75.763 135.714 135.078  1.00  0.00           N
ATOM   2011  CA  THR A 124      77.093 135.214 135.358  1.00  0.00           C
ATOM   2013  CB  THR A 124      78.143 136.294 135.218  1.00  0.00           C
ATOM   2015  OG1 THR A 124      78.263 136.635 133.838  1.00  0.00           O
ATOM   2017  CG2 THR A 124      79.513 135.793 135.658  1.00  0.00           C
ATOM   2021  C   THR A 124      77.183 134.555 136.708  1.00  0.00           C
ATOM   2022  O   THR A 124      77.693 133.445 136.838  1.00  0.00           O
ATOM   2023  N   GLN A 125      76.563 135.184 137.738  1.00  0.00           N
ATOM   2025  CA  GLN A 125      76.453 134.594 139.048  1.00  0.00           C
ATOM   2027  CB  GLN A 125      75.773 135.625 139.998  1.00  0.00           C
ATOM   2030  CG  GLN A 125      75.623 135.145 141.458  1.00  0.00           C
ATOM   2033  CD  GLN A 125      75.373 136.273 142.458  1.00  0.00           C
ATOM   2034  OE1 GLN A 125      75.063 137.434 142.158  1.00  0.00           O
ATOM   2035  NE2 GLN A 125      75.503 135.923 143.768  1.00  0.00           N
ATOM   2038  C   GLN A 125      75.733 133.234 139.048  1.00  0.00           C
ATOM   2039  O   GLN A 125      76.183 132.264 139.648  1.00  0.00           O
ATOM   2040  N   LEU A 126      74.633 133.113 138.278  1.00  0.00           N
ATOM   2042  CA  LEU A 126      73.933 131.875 137.998  1.00  0.00           C
ATOM   2044  CB  LEU A 126      72.643 132.214 137.208  1.00  0.00           C
ATOM   2047  CG  LEU A 126      71.674 131.053 136.888  1.00  0.00           C
ATOM   2049  CD1 LEU A 126      71.033 130.454 138.148  1.00  0.00           C
ATOM   2053  CD2 LEU A 126      70.593 131.535 135.908  1.00  0.00           C
ATOM   2057  C   LEU A 126      74.783 130.793 137.308  1.00  0.00           C
ATOM   2058  O   LEU A 126      74.693 129.604 137.588  1.00  0.00           O
ATOM   2059  N   ASN A 127      75.643 131.203 136.358  1.00  0.00           N
ATOM   2061  CA  ASN A 127      76.604 130.374 135.628  1.00  0.00           C
ATOM   2063  CB  ASN A 127      77.203 131.133 134.408  1.00  0.00           C
ATOM   2066  CG  ASN A 127      76.073 131.645 133.518  1.00  0.00           C
ATOM   2067  OD1 ASN A 127      74.933 131.163 133.568  1.00  0.00           O
ATOM   2068  ND2 ASN A 127      76.354 132.684 132.688  1.00  0.00           N
ATOM   2071  C   ASN A 127      77.713 129.764 136.498  1.00  0.00           C
ATOM   2072  O   ASN A 127      78.003 128.574 136.428  1.00  0.00           O
ATOM   2073  N   GLU A 128      78.303 130.554 137.408  1.00  0.00           N
ATOM   2075  CA  GLU A 128      79.034 130.014 138.548  1.00  0.00           C
ATOM   2077  CB  GLU A 128      79.854 131.085 139.318  1.00  0.00           C
ATOM   2080  CG  GLU A 128      81.143 131.523 138.568  1.00  0.00           C
ATOM   2083  CD  GLU A 128      81.003 132.844 137.828  1.00  0.00           C
ATOM   2084  OE1 GLU A 128      80.533 133.824 138.468  1.00  0.00           O
ATOM   2085  OE2 GLU A 128      81.433 132.913 136.648  1.00  0.00           O
ATOM   2086  C   GLU A 128      78.213 129.184 139.538  1.00  0.00           C
ATOM   2087  O   GLU A 128      78.653 128.134 140.018  1.00  0.00           O
ATOM   2088  N   ALA A 129      76.973 129.594 139.868  1.00  0.00           N
ATOM   2090  CA  ALA A 129      76.083 128.874 140.768  1.00  0.00           C
ATOM   2092  CB  ALA A 129      74.773 129.654 140.938  1.00  0.00           C
ATOM   2096  C   ALA A 129      75.733 127.465 140.328  1.00  0.00           C
ATOM   2097  O   ALA A 129      75.803 126.505 141.108  1.00  0.00           O
ATOM   2098  N   GLU A 130      75.424 127.254 139.038  1.00  0.00           N
ATOM   2100  CA  GLU A 130      75.203 125.914 138.528  1.00  0.00           C
ATOM   2102  CB  GLU A 130      74.563 125.975 137.128  1.00  0.00           C
ATOM   2105  CG  GLU A 130      75.483 126.474 135.988  1.00  0.00           C
ATOM   2108  CD  GLU A 130      74.883 126.185 134.628  1.00  0.00           C
ATOM   2109  OE1 GLU A 130      73.653 125.955 134.538  1.00  0.00           O
ATOM   2110  OE2 GLU A 130      75.663 126.095 133.658  1.00  0.00           O
ATOM   2111  C   GLU A 130      76.493 125.115 138.428  1.00  0.00           C
ATOM   2112  O   GLU A 130      76.483 123.875 138.388  1.00  0.00           O
ATOM   2113  N   ALA A 131      77.653 125.784 138.398  1.00  0.00           N
ATOM   2115  CA  ALA A 131      78.933 125.154 138.408  1.00  0.00           C
ATOM   2117  CB  ALA A 131      79.934 126.133 137.778  1.00  0.00           C
ATOM   2121  C   ALA A 131      79.343 124.674 139.808  1.00  0.00           C
ATOM   2122  O   ALA A 131      79.973 123.633 139.948  1.00  0.00           O
ATOM   2123  N   ASN A 132      78.913 125.364 140.888  1.00  0.00           N
ATOM   2125  CA  ASN A 132      79.104 124.883 142.258  1.00  0.00           C
ATOM   2127  CB  ASN A 132      79.183 126.004 143.358  1.00  0.00           C
ATOM   2130  CG  ASN A 132      78.083 127.064 143.418  1.00  0.00           C
ATOM   2131  OD1 ASN A 132      78.343 128.243 143.168  1.00  0.00           O
ATOM   2132  ND2 ASN A 132      76.843 126.664 143.788  1.00  0.00           N
ATOM   2135  C   ASN A 132      78.143 123.743 142.618  1.00  0.00           C
ATOM   2136  O   ASN A 132      78.483 122.844 143.368  1.00  0.00           O
ATOM   2137  N   VAL A 133      76.943 123.715 141.998  1.00  0.00           N
ATOM   2139  CA  VAL A 133      76.063 122.553 141.958  1.00  0.00           C
ATOM   2141  CB  VAL A 133      74.753 122.885 141.298  1.00  0.00           C
ATOM   2143  CG1 VAL A 133      73.883 121.635 141.108  1.00  0.00           C
ATOM   2147  CG2 VAL A 133      74.033 123.855 142.228  1.00  0.00           C
ATOM   2151  C   VAL A 133      76.663 121.355 141.258  1.00  0.00           C
ATOM   2152  O   VAL A 133      76.553 120.215 141.718  1.00  0.00           O
ATOM   2153  N   THR A 134      77.343 121.594 140.128  1.00  0.00           N
ATOM   2155  CA  THR A 134      78.063 120.574 139.388  1.00  0.00           C
ATOM   2157  CB  THR A 134      78.604 121.095 138.058  1.00  0.00           C
ATOM   2159  OG1 THR A 134      77.563 121.115 137.098  1.00  0.00           O
ATOM   2161  CG2 THR A 134      79.714 120.233 137.458  1.00  0.00           C
ATOM   2165  C   THR A 134      79.104 119.865 140.228  1.00  0.00           C
ATOM   2166  O   THR A 134      79.213 118.644 140.228  1.00  0.00           O
ATOM   2167  N   VAL A 135      79.864 120.625 141.048  1.00  0.00           N
ATOM   2169  CA  VAL A 135      80.673 120.084 142.138  1.00  0.00           C
ATOM   2171  CB  VAL A 135      81.613 121.153 142.678  1.00  0.00           C
ATOM   2173  CG1 VAL A 135      82.553 120.594 143.768  1.00  0.00           C
ATOM   2177  CG2 VAL A 135      82.483 121.723 141.538  1.00  0.00           C
ATOM   2181  C   VAL A 135      79.873 119.445 143.278  1.00  0.00           C
ATOM   2182  O   VAL A 135      80.193 118.344 143.728  1.00  0.00           O
ATOM   2183  N   ALA A 136      78.813 120.084 143.788  1.00  0.00           N
ATOM   2185  CA  ALA A 136      78.033 119.555 144.888  1.00  0.00           C
ATOM   2187  CB  ALA A 136      76.943 120.564 145.258  1.00  0.00           C
ATOM   2191  C   ALA A 136      77.383 118.204 144.618  1.00  0.00           C
ATOM   2192  O   ALA A 136      77.453 117.283 145.428  1.00  0.00           O
ATOM   2193  N   LYS A 137      76.773 118.035 143.418  1.00  0.00           N
ATOM   2195  CA  LYS A 137      76.203 116.754 143.048  1.00  0.00           C
ATOM   2197  CB  LYS A 137      75.043 116.884 142.028  1.00  0.00           C
ATOM   2200  CG  LYS A 137      75.223 116.645 140.518  1.00  0.00           C
ATOM   2203  CD  LYS A 137      75.813 117.823 139.728  1.00  0.00           C
ATOM   2206  CE  LYS A 137      75.803 117.663 138.198  1.00  0.00           C
ATOM   2209  NZ  LYS A 137      74.434 117.693 137.638  1.00  0.00           N
ATOM   2213  C   LYS A 137      77.253 115.753 142.658  1.00  0.00           C
ATOM   2214  O   LYS A 137      77.063 114.574 142.928  1.00  0.00           O
ATOM   2215  N   ALA A 138      78.423 116.163 142.108  1.00  0.00           N
ATOM   2217  CA  ALA A 138      79.543 115.255 141.968  1.00  0.00           C
ATOM   2219  CB  ALA A 138      80.673 115.945 141.188  1.00  0.00           C
ATOM   2223  C   ALA A 138      80.083 114.705 143.288  1.00  0.00           C
ATOM   2224  O   ALA A 138      80.293 113.504 143.428  1.00  0.00           O
ATOM   2225  N   ALA A 139      80.253 115.564 144.308  1.00  0.00           N
ATOM   2227  CA  ALA A 139      80.573 115.193 145.668  1.00  0.00           C
ATOM   2229  CB  ALA A 139      80.755 116.483 146.488  1.00  0.00           C
ATOM   2233  C   ALA A 139      79.543 114.314 146.368  1.00  0.00           C
ATOM   2234  O   ALA A 139      79.864 113.324 147.018  1.00  0.00           O
ATOM   2235  N   VAL A 140      78.233 114.643 146.238  1.00  0.00           N
ATOM   2237  CA  VAL A 140      77.153 113.803 146.738  1.00  0.00           C
ATOM   2239  CB  VAL A 140      75.803 114.534 146.718  1.00  0.00           C
ATOM   2241  CG1 VAL A 140      74.623 113.585 147.038  1.00  0.00           C
ATOM   2245  CG2 VAL A 140      75.843 115.674 147.758  1.00  0.00           C
ATOM   2249  C   VAL A 140      77.074 112.444 146.068  1.00  0.00           C
ATOM   2250  O   VAL A 140      76.963 111.424 146.738  1.00  0.00           O
ATOM   2251  N   GLU A 141      77.193 112.383 144.718  1.00  0.00           N
ATOM   2253  CA  GLU A 141      77.283 111.163 143.938  1.00  0.00           C
ATOM   2255  CB  GLU A 141      77.263 111.474 142.418  1.00  0.00           C
ATOM   2258  CG  GLU A 141      75.873 111.945 141.918  1.00  0.00           C
ATOM   2261  CD  GLU A 141      74.973 110.844 141.348  1.00  0.00           C
ATOM   2262  OE1 GLU A 141      75.313 109.643 141.428  1.00  0.00           O
ATOM   2263  OE2 GLU A 141      73.953 111.255 140.728  1.00  0.00           O
ATOM   2264  C   GLU A 141      78.493 110.303 144.258  1.00  0.00           C
ATOM   2265  O   GLU A 141      78.423 109.083 144.408  1.00  0.00           O
ATOM   2266  N   GLN A 142      79.683 110.934 144.408  1.00  0.00           N
ATOM   2268  CA  GLN A 142      80.863 110.245 144.878  1.00  0.00           C
ATOM   2270  CB  GLN A 142      82.074 111.225 144.778  1.00  0.00           C
ATOM   2273  CG  GLN A 142      83.464 110.653 145.138  1.00  0.00           C
ATOM   2276  CD  GLN A 142      83.783 110.684 146.628  1.00  0.00           C
ATOM   2277  OE1 GLN A 142      83.033 111.163 147.478  1.00  0.00           O
ATOM   2278  NE2 GLN A 142      84.993 110.203 146.978  1.00  0.00           N
ATOM   2281  C   GLN A 142      80.693 109.664 146.278  1.00  0.00           C
ATOM   2282  O   GLN A 142      81.013 108.514 146.548  1.00  0.00           O
ATOM   2283  N   ALA A 143      80.103 110.434 147.208  1.00  0.00           N
ATOM   2285  CA  ALA A 143      79.923 109.965 148.558  1.00  0.00           C
ATOM   2287  CB  ALA A 143      79.785 111.194 149.488  1.00  0.00           C
ATOM   2291  C   ALA A 143      78.773 108.965 148.728  1.00  0.00           C
ATOM   2292  O   ALA A 143      78.863 108.025 149.508  1.00  0.00           O
ATOM   2293  N   THR A 144      77.653 109.123 147.988  1.00  0.00           N
ATOM   2295  CA  THR A 144      76.513 108.184 148.048  1.00  0.00           C
ATOM   2297  CB  THR A 144      75.233 108.663 147.338  1.00  0.00           C
ATOM   2299  OG1 THR A 144      74.083 107.924 147.758  1.00  0.00           O
ATOM   2301  CG2 THR A 144      75.273 108.554 145.808  1.00  0.00           C
ATOM   2305  C   THR A 144      76.913 106.794 147.588  1.00  0.00           C
ATOM   2306  O   THR A 144      76.653 105.814 148.278  1.00  0.00           O
ATOM   2307  N   ILE A 145      77.663 106.684 146.468  1.00  0.00           N
ATOM   2309  CA  ILE A 145      78.173 105.414 145.938  1.00  0.00           C
ATOM   2311  CB  ILE A 145      78.783 105.594 144.558  1.00  0.00           C
ATOM   2313  CG2 ILE A 145      79.443 104.285 144.068  1.00  0.00           C
ATOM   2317  CG1 ILE A 145      77.693 106.045 143.558  1.00  0.00           C
ATOM   2320  CD  ILE A 145      78.263 106.515 142.218  1.00  0.00           C
ATOM   2324  C   ILE A 145      79.104 104.734 146.938  1.00  0.00           C
ATOM   2325  O   ILE A 145      78.973 103.563 147.278  1.00  0.00           O
ATOM   2326  N   ASN A 146      80.013 105.525 147.538  1.00  0.00           N
ATOM   2328  CA  ASN A 146      80.873 105.063 148.618  1.00  0.00           C
ATOM   2330  CB  ASN A 146      81.763 106.243 149.068  1.00  0.00           C
ATOM   2333  CG  ASN A 146      82.854 106.505 148.038  1.00  0.00           C
ATOM   2334  OD1 ASN A 146      83.053 105.734 147.088  1.00  0.00           O
ATOM   2335  ND2 ASN A 146      83.593 107.605 148.258  1.00  0.00           N
ATOM   2338  C   ASN A 146      80.124 104.555 149.848  1.00  0.00           C
ATOM   2339  O   ASN A 146      80.463 103.504 150.418  1.00  0.00           O
ATOM   2340  N   LEU A 147      79.083 105.285 150.298  1.00  0.00           N
ATOM   2342  CA  LEU A 147      78.213 104.923 151.388  1.00  0.00           C
ATOM   2344  CB  LEU A 147      77.293 106.104 151.798  1.00  0.00           C
ATOM   2347  CG  LEU A 147      76.463 105.914 153.098  1.00  0.00           C
ATOM   2349  CD1 LEU A 147      77.313 106.225 154.338  1.00  0.00           C
ATOM   2353  CD2 LEU A 147      75.193 106.775 153.088  1.00  0.00           C
ATOM   2357  C   LEU A 147      77.383 103.673 151.118  1.00  0.00           C
ATOM   2358  O   LEU A 147      77.233 102.814 151.988  1.00  0.00           O
ATOM   2359  N   GLN A 148      76.843 103.493 149.898  1.00  0.00           N
ATOM   2361  CA  GLN A 148      76.033 102.335 149.578  1.00  0.00           C
ATOM   2363  CB  GLN A 148      75.003 102.633 148.458  1.00  0.00           C
ATOM   2366  CG  GLN A 148      75.573 103.035 147.078  1.00  0.00           C
ATOM   2369  CD  GLN A 148      76.093 101.924 146.168  1.00  0.00           C
ATOM   2370  OE1 GLN A 148      76.913 102.155 145.278  1.00  0.00           O
ATOM   2371  NE2 GLN A 148      75.583 100.684 146.328  1.00  0.00           N
ATOM   2374  C   GLN A 148      76.853 101.085 149.308  1.00  0.00           C
ATOM   2375  O   GLN A 148      76.363  99.975 149.488  1.00  0.00           O
ATOM   2376  N   TYR A 149      78.143 101.215 148.958  1.00  0.00           N
ATOM   2378  CA  TYR A 149      79.053 100.084 148.948  1.00  0.00           C
ATOM   2380  CB  TYR A 149      80.203 100.285 147.918  1.00  0.00           C
ATOM   2383  CG  TYR A 149      79.733 100.093 146.508  1.00  0.00           C
ATOM   2384  CD1 TYR A 149      79.063  98.913 146.128  1.00  0.00           C
ATOM   2386  CE1 TYR A 149      78.693  98.703 144.798  1.00  0.00           C
ATOM   2388  CZ  TYR A 149      79.014  99.655 143.828  1.00  0.00           C
ATOM   2389  OH  TYR A 149      78.604  99.473 142.498  1.00  0.00           O
ATOM   2391  CD2 TYR A 149      80.043 101.045 145.528  1.00  0.00           C
ATOM   2393  CE2 TYR A 149      79.683 100.824 144.188  1.00  0.00           C
ATOM   2395  C   TYR A 149      79.674  99.783 150.298  1.00  0.00           C
ATOM   2396  O   TYR A 149      80.333  98.764 150.468  1.00  0.00           O
ATOM   2397  N   ALA A 150      79.473 100.665 151.308  1.00  0.00           N
ATOM   2399  CA  ALA A 150      80.004 100.494 152.648  1.00  0.00           C
ATOM   2401  CB  ALA A 150      79.674 101.723 153.528  1.00  0.00           C
ATOM   2405  C   ALA A 150      79.483  99.244 153.328  1.00  0.00           C
ATOM   2406  O   ALA A 150      80.223  98.514 153.988  1.00  0.00           O
ATOM   2407  N   ASN A 151      78.184  98.943 153.138  1.00  0.00           N
ATOM   2409  CA  ASN A 151      77.663  97.615 153.398  1.00  0.00           C
ATOM   2411  CB  ASN A 151      76.183  97.625 153.888  1.00  0.00           C
ATOM   2414  CG  ASN A 151      75.043  97.505 152.868  1.00  0.00           C
ATOM   2415  OD1 ASN A 151      74.183  96.635 152.948  1.00  0.00           O
ATOM   2416  ND2 ASN A 151      74.983  98.455 151.908  1.00  0.00           N
ATOM   2419  C   ASN A 151      77.933  96.763 152.178  1.00  0.00           C
ATOM   2420  O   ASN A 151      77.553  97.113 151.058  1.00  0.00           O
ATOM   2421  N   VAL A 152      78.644  95.634 152.358  1.00  0.00           N
ATOM   2423  CA  VAL A 152      79.003  94.773 151.238  1.00  0.00           C
ATOM   2425  CB  VAL A 152      80.433  94.244 151.248  1.00  0.00           C
ATOM   2427  CG1 VAL A 152      81.374  95.364 150.848  1.00  0.00           C
ATOM   2431  CG2 VAL A 152      80.833  93.624 152.598  1.00  0.00           C
ATOM   2435  C   VAL A 152      78.043  93.624 151.128  1.00  0.00           C
ATOM   2436  O   VAL A 152      77.733  92.943 152.098  1.00  0.00           O
ATOM   2437  N   THR A 153      77.503  93.434 149.928  1.00  0.00           N
ATOM   2439  CA  THR A 153      76.193  92.823 149.758  1.00  0.00           C
ATOM   2441  CB  THR A 153      75.143  93.865 149.358  1.00  0.00           C
ATOM   2443  OG1 THR A 153      75.163  94.953 150.268  1.00  0.00           O
ATOM   2445  CG2 THR A 153      73.723  93.305 149.418  1.00  0.00           C
ATOM   2449  C   THR A 153      76.293  91.754 148.698  1.00  0.00           C
ATOM   2450  O   THR A 153      76.943  91.954 147.678  1.00  0.00           O
ATOM   2451  N   SER A 154      75.684  90.574 148.928  1.00  0.00           N
ATOM   2453  CA  SER A 154      75.743  89.434 148.008  1.00  0.00           C
ATOM   2455  CB  SER A 154      75.003  88.174 148.558  1.00  0.00           C
ATOM   2458  OG  SER A 154      75.213  87.015 147.738  1.00  0.00           O
ATOM   2460  C   SER A 154      75.174  89.734 146.618  1.00  0.00           C
ATOM   2461  O   SER A 154      74.053  90.255 146.528  1.00  0.00           O
ATOM   2462  N   PRO A 155      75.863  89.445 145.508  1.00  0.00           N
ATOM   2463  CD  PRO A 155      77.253  88.983 145.508  1.00  0.00           C
ATOM   2466  CA  PRO A 155      75.413  89.824 144.178  1.00  0.00           C
ATOM   2468  CB  PRO A 155      76.693  89.705 143.308  1.00  0.00           C
ATOM   2471  CG  PRO A 155      77.593  88.725 144.048  1.00  0.00           C
ATOM   2474  C   PRO A 155      74.263  88.995 143.648  1.00  0.00           C
ATOM   2475  O   PRO A 155      73.443  89.555 142.908  1.00  0.00           O
ATOM   2476  N   ILE A 156      74.213  87.674 143.928  1.00  0.00           N
ATOM   2478  CA  ILE A 156      73.223  86.723 143.398  1.00  0.00           C
ATOM   2480  CB  ILE A 156      73.523  86.074 142.038  1.00  0.00           C
ATOM   2482  CG2 ILE A 156      73.693  87.174 140.968  1.00  0.00           C
ATOM   2486  CG1 ILE A 156      74.663  85.035 142.018  1.00  0.00           C
ATOM   2489  CD  ILE A 156      75.993  85.494 142.598  1.00  0.00           C
ATOM   2493  C   ILE A 156      72.854  85.674 144.448  1.00  0.00           C
ATOM   2494  O   ILE A 156      73.483  85.574 145.508  1.00  0.00           O
ATOM   2495  N   THR A 157      71.783  84.874 144.228  1.00  0.00           N
ATOM   2497  CA  THR A 157      71.333  83.825 145.158  1.00  0.00           C
ATOM   2499  CB  THR A 157      69.854  83.405 145.068  1.00  0.00           C
ATOM   2501  OG1 THR A 157      69.473  82.743 143.868  1.00  0.00           O
ATOM   2503  CG2 THR A 157      68.963  84.643 145.158  1.00  0.00           C
ATOM   2507  C   THR A 157      72.183  82.564 145.068  1.00  0.00           C
ATOM   2508  O   THR A 157      72.833  82.304 144.068  1.00  0.00           O
ATOM   2509  N   GLY A 158      72.233  81.763 146.158  1.00  0.00           N
ATOM   2511  CA  GLY A 158      73.043  80.554 146.148  1.00  0.00           C
ATOM   2514  C   GLY A 158      73.593  80.234 147.498  1.00  0.00           C
ATOM   2515  O   GLY A 158      73.324  80.914 148.478  1.00  0.00           O
ATOM   2516  N   VAL A 159      74.383  79.164 147.608  1.00  0.00           N
ATOM   2518  CA  VAL A 159      75.034  78.794 148.848  1.00  0.00           C
ATOM   2520  CB  VAL A 159      75.073  77.294 149.078  1.00  0.00           C
ATOM   2522  CG1 VAL A 159      75.923  76.543 148.028  1.00  0.00           C
ATOM   2526  CG2 VAL A 159      75.553  76.984 150.498  1.00  0.00           C
ATOM   2530  C   VAL A 159      76.403  79.453 148.898  1.00  0.00           C
ATOM   2531  O   VAL A 159      77.143  79.503 147.908  1.00  0.00           O
ATOM   2532  N   SER A 160      76.753  80.044 150.058  1.00  0.00           N
ATOM   2534  CA  SER A 160      77.963  80.814 150.218  1.00  0.00           C
ATOM   2536  CB  SER A 160      77.793  81.924 151.298  1.00  0.00           C
ATOM   2539  OG  SER A 160      78.863  82.873 151.238  1.00  0.00           O
ATOM   2541  C   SER A 160      79.143  79.924 150.528  1.00  0.00           C
ATOM   2542  O   SER A 160      79.023  78.894 151.178  1.00  0.00           O
ATOM   2543  N   GLY A 161      80.333  80.304 150.018  1.00  0.00           N
ATOM   2545  CA  GLY A 161      81.593  79.614 150.278  1.00  0.00           C
ATOM   2548  C   GLY A 161      82.174  79.924 151.628  1.00  0.00           C
ATOM   2549  O   GLY A 161      81.503  79.854 152.658  1.00  0.00           O
ATOM   2550  N   LYS A 162      83.483  80.214 151.658  1.00  0.00           N
ATOM   2552  CA  LYS A 162      84.243  80.504 152.858  1.00  0.00           C
ATOM   2554  CB  LYS A 162      85.433  79.535 153.088  1.00  0.00           C
ATOM   2557  CG  LYS A 162      85.004  78.113 153.538  1.00  0.00           C
ATOM   2560  CD  LYS A 162      84.523  77.204 152.408  1.00  0.00           C
ATOM   2563  CE  LYS A 162      83.894  75.893 152.888  1.00  0.00           C
ATOM   2566  NZ  LYS A 162      82.663  76.144 153.658  1.00  0.00           N
ATOM   2570  C   LYS A 162      84.714  81.945 152.868  1.00  0.00           C
ATOM   2571  O   LYS A 162      85.004  82.514 151.808  1.00  0.00           O
ATOM   2572  N   SER A 163      84.773  82.553 154.068  1.00  0.00           N
ATOM   2574  CA  SER A 163      85.354  83.855 154.338  1.00  0.00           C
ATOM   2576  CB  SER A 163      84.993  84.314 155.788  1.00  0.00           C
ATOM   2579  OG  SER A 163      85.723  85.463 156.238  1.00  0.00           O
ATOM   2581  C   SER A 163      86.863  83.865 154.158  1.00  0.00           C
ATOM   2582  O   SER A 163      87.543  82.954 154.628  1.00  0.00           O
ATOM   2583  N   SER A 164      87.434  84.903 153.518  1.00  0.00           N
ATOM   2585  CA  SER A 164      88.883  84.953 153.298  1.00  0.00           C
ATOM   2587  CB  SER A 164      89.203  85.504 151.888  1.00  0.00           C
ATOM   2590  OG  SER A 164      88.623  84.664 150.888  1.00  0.00           O
ATOM   2592  C   SER A 164      89.604  85.814 154.318  1.00  0.00           C
ATOM   2593  O   SER A 164      90.793  85.644 154.598  1.00  0.00           O
ATOM   2594  N   VAL A 165      88.894  86.763 154.958  1.00  0.00           N
ATOM   2596  CA  VAL A 165      89.473  87.803 155.798  1.00  0.00           C
ATOM   2598  CB  VAL A 165      89.523  89.164 155.098  1.00  0.00           C
ATOM   2600  CG1 VAL A 165      90.163  90.233 155.998  1.00  0.00           C
ATOM   2604  CG2 VAL A 165      90.393  89.073 153.838  1.00  0.00           C
ATOM   2608  C   VAL A 165      88.604  87.924 157.028  1.00  0.00           C
ATOM   2609  O   VAL A 165      87.373  87.963 156.938  1.00  0.00           O
ATOM   2610  N   THR A 166      89.193  87.984 158.228  1.00  0.00           N
ATOM   2612  CA  THR A 166      88.453  88.125 159.478  1.00  0.00           C
ATOM   2614  CB  THR A 166      89.023  87.345 160.648  1.00  0.00           C
ATOM   2616  OG1 THR A 166      89.263  86.023 160.198  1.00  0.00           O
ATOM   2618  CG2 THR A 166      88.013  87.184 161.778  1.00  0.00           C
ATOM   2622  C   THR A 166      88.363  89.585 159.808  1.00  0.00           C
ATOM   2623  O   THR A 166      89.163  90.373 159.318  1.00  0.00           O
ATOM   2624  N   VAL A 167      87.343  89.985 160.588  1.00  0.00           N
ATOM   2626  CA  VAL A 167      87.104  91.355 161.008  1.00  0.00           C
ATOM   2628  CB  VAL A 167      85.903  91.413 161.948  1.00  0.00           C
ATOM   2630  CG1 VAL A 167      84.773  90.513 161.398  1.00  0.00           C
ATOM   2634  CG2 VAL A 167      86.273  90.955 163.358  1.00  0.00           C
ATOM   2638  C   VAL A 167      88.313  92.034 161.628  1.00  0.00           C
ATOM   2639  O   VAL A 167      89.193  91.395 162.228  1.00  0.00           O
ATOM   2640  N   GLY A 168      88.403  93.363 161.498  1.00  0.00           N
ATOM   2642  CA  GLY A 168      89.505  94.164 162.028  1.00  0.00           C
ATOM   2645  C   GLY A 168      90.684  94.213 161.108  1.00  0.00           C
ATOM   2646  O   GLY A 168      91.794  94.594 161.478  1.00  0.00           O
ATOM   2647  N   ALA A 169      90.463  93.855 159.838  1.00  0.00           N
ATOM   2649  CA  ALA A 169      91.483  93.855 158.828  1.00  0.00           C
ATOM   2651  CB  ALA A 169      91.583  92.453 158.208  1.00  0.00           C
ATOM   2655  C   ALA A 169      91.104  94.845 157.748  1.00  0.00           C
ATOM   2656  O   ALA A 169      89.963  94.883 157.288  1.00  0.00           O
ATOM   2657  N   LEU A 170      92.063  95.674 157.318  1.00  0.00           N
ATOM   2659  CA  LEU A 170      91.953  96.453 156.098  1.00  0.00           C
ATOM   2661  CB  LEU A 170      93.143  97.444 156.018  1.00  0.00           C
ATOM   2664  CG  LEU A 170      93.263  98.314 154.758  1.00  0.00           C
ATOM   2666  CD1 LEU A 170      92.113  99.333 154.668  1.00  0.00           C
ATOM   2670  CD2 LEU A 170      94.633  99.015 154.718  1.00  0.00           C
ATOM   2674  C   LEU A 170      91.893  95.574 154.848  1.00  0.00           C
ATOM   2675  O   LEU A 170      92.723  94.684 154.648  1.00  0.00           O
ATOM   2676  N   VAL A 171      90.953  95.863 153.928  1.00  0.00           N
ATOM   2678  CA  VAL A 171      91.023  95.395 152.558  1.00  0.00           C
ATOM   2680  CB  VAL A 171      89.823  94.564 152.108  1.00  0.00           C
ATOM   2682  CG1 VAL A 171      89.763  93.265 152.948  1.00  0.00           C
ATOM   2686  CG2 VAL A 171      88.523  95.395 152.178  1.00  0.00           C
ATOM   2690  C   VAL A 171      91.173  96.614 151.668  1.00  0.00           C
ATOM   2691  O   VAL A 171      91.184  97.755 152.128  1.00  0.00           O
ATOM   2692  N   THR A 172      91.303  96.413 150.358  1.00  0.00           N
ATOM   2694  CA  THR A 172      91.413  97.505 149.408  1.00  0.00           C
ATOM   2696  CB  THR A 172      92.714  97.485 148.578  1.00  0.00           C
ATOM   2698  OG1 THR A 172      93.824  97.225 149.438  1.00  0.00           O
ATOM   2700  CG2 THR A 172      92.983  98.834 147.888  1.00  0.00           C
ATOM   2704  C   THR A 172      90.193  97.304 148.548  1.00  0.00           C
ATOM   2705  O   THR A 172      89.633  96.215 148.508  1.00  0.00           O
ATOM   2706  N   ALA A 173      89.733  98.354 147.848  1.00  0.00           N
ATOM   2708  CA  ALA A 173      88.883  98.165 146.698  1.00  0.00           C
ATOM   2710  CB  ALA A 173      88.473  99.564 146.208  1.00  0.00           C
ATOM   2714  C   ALA A 173      89.623  97.374 145.598  1.00  0.00           C
ATOM   2715  O   ALA A 173      90.773  97.674 145.278  1.00  0.00           O
ATOM   2716  N   ASN A 174      88.993  96.325 145.028  1.00  0.00           N
ATOM   2718  CA  ASN A 174      89.373  95.674 143.768  1.00  0.00           C
ATOM   2720  CB  ASN A 174      89.243  96.564 142.478  1.00  0.00           C
ATOM   2723  CG  ASN A 174      90.153  97.794 142.368  1.00  0.00           C
ATOM   2724  OD1 ASN A 174      91.223  97.774 141.748  1.00  0.00           O
ATOM   2725  ND2 ASN A 174      89.663  98.953 142.868  1.00  0.00           N
ATOM   2728  C   ASN A 174      90.673  94.854 143.838  1.00  0.00           C
ATOM   2729  O   ASN A 174      91.193  94.403 142.808  1.00  0.00           O
ATOM   2730  N   GLN A 175      91.184  94.594 145.058  1.00  0.00           N
ATOM   2732  CA  GLN A 175      92.263  93.663 145.338  1.00  0.00           C
ATOM   2734  CB  GLN A 175      92.913  93.773 146.748  1.00  0.00           C
ATOM   2737  CG  GLN A 175      91.973  93.965 147.978  1.00  0.00           C
ATOM   2740  CD  GLN A 175      90.723  93.083 148.068  1.00  0.00           C
ATOM   2741  OE1 GLN A 175      89.773  93.324 147.318  1.00  0.00           O
ATOM   2742  NE2 GLN A 175      90.684  92.104 148.998  1.00  0.00           N
ATOM   2745  C   GLN A 175      92.013  92.205 144.968  1.00  0.00           C
ATOM   2746  O   GLN A 175      90.883  91.723 144.898  1.00  0.00           O
ATOM   2747  N   ALA A 176      93.103  91.483 144.658  1.00  0.00           N
ATOM   2749  CA  ALA A 176      93.073  90.145 144.118  1.00  0.00           C
ATOM   2751  CB  ALA A 176      94.505  89.783 143.688  1.00  0.00           C
ATOM   2755  C   ALA A 176      92.453  89.044 144.978  1.00  0.00           C
ATOM   2756  O   ALA A 176      91.843  88.113 144.468  1.00  0.00           O
ATOM   2757  N   ASP A 177      92.574  89.145 146.318  1.00  0.00           N
ATOM   2759  CA  ASP A 177      91.883  88.234 147.218  1.00  0.00           C
ATOM   2761  CB  ASP A 177      92.563  88.393 148.598  1.00  0.00           C
ATOM   2764  CG  ASP A 177      92.063  87.444 149.658  1.00  0.00           C
ATOM   2765  OD1 ASP A 177      91.863  86.243 149.358  1.00  0.00           O
ATOM   2766  OD2 ASP A 177      92.043  87.873 150.838  1.00  0.00           O
ATOM   2767  C   ASP A 177      90.363  88.464 147.278  1.00  0.00           C
ATOM   2768  O   ASP A 177      89.883  89.493 147.758  1.00  0.00           O
ATOM   2769  N   SER A 178      89.563  87.514 146.758  1.00  0.00           N
ATOM   2771  CA  SER A 178      88.113  87.535 146.878  1.00  0.00           C
ATOM   2773  CB  SER A 178      87.383  86.583 145.888  1.00  0.00           C
ATOM   2776  OG  SER A 178      87.443  87.143 144.578  1.00  0.00           O
ATOM   2778  C   SER A 178      87.624  87.283 148.278  1.00  0.00           C
ATOM   2779  O   SER A 178      88.073  86.383 148.978  1.00  0.00           O
ATOM   2780  N   LEU A 179      86.643  88.104 148.708  1.00  0.00           N
ATOM   2782  CA  LEU A 179      86.053  88.113 150.018  1.00  0.00           C
ATOM   2784  CB  LEU A 179      85.013  89.263 149.998  1.00  0.00           C
ATOM   2787  CG  LEU A 179      84.313  89.613 151.308  1.00  0.00           C
ATOM   2789  CD1 LEU A 179      85.284  90.265 152.298  1.00  0.00           C
ATOM   2793  CD2 LEU A 179      83.173  90.594 150.988  1.00  0.00           C
ATOM   2797  C   LEU A 179      85.354  86.824 150.388  1.00  0.00           C
ATOM   2798  O   LEU A 179      85.513  86.293 151.488  1.00  0.00           O
ATOM   2799  N   VAL A 180      84.563  86.293 149.428  1.00  0.00           N
ATOM   2801  CA  VAL A 180      83.923  84.993 149.478  1.00  0.00           C
ATOM   2803  CB  VAL A 180      82.823  84.903 150.558  1.00  0.00           C
ATOM   2805  CG1 VAL A 180      81.863  86.104 150.468  1.00  0.00           C
ATOM   2809  CG2 VAL A 180      82.053  83.574 150.538  1.00  0.00           C
ATOM   2813  C   VAL A 180      83.464  84.664 148.058  1.00  0.00           C
ATOM   2814  O   VAL A 180      83.343  85.525 147.198  1.00  0.00           O
ATOM   2815  N   THR A 181      83.233  83.363 147.748  1.00  0.00           N
ATOM   2817  CA  THR A 181      82.764  82.943 146.418  1.00  0.00           C
ATOM   2819  CB  THR A 181      83.733  82.043 145.658  1.00  0.00           C
ATOM   2821  OG1 THR A 181      85.013  82.663 145.538  1.00  0.00           O
ATOM   2823  CG2 THR A 181      83.203  81.804 144.238  1.00  0.00           C
ATOM   2827  C   THR A 181      81.473  82.174 146.588  1.00  0.00           C
ATOM   2828  O   THR A 181      81.464  81.054 147.118  1.00  0.00           O
ATOM   2829  N   VAL A 182      80.333  82.715 146.128  1.00  0.00           N
ATOM   2831  CA  VAL A 182      79.053  82.043 146.198  1.00  0.00           C
ATOM   2833  CB  VAL A 182      77.883  83.004 146.378  1.00  0.00           C
ATOM   2835  CG1 VAL A 182      77.943  83.694 147.758  1.00  0.00           C
ATOM   2839  CG2 VAL A 182      77.854  84.064 145.258  1.00  0.00           C
ATOM   2843  C   VAL A 182      78.793  81.163 144.978  1.00  0.00           C
ATOM   2844  O   VAL A 182      79.343  81.354 143.898  1.00  0.00           O
ATOM   2845  N   GLN A 183      77.903  80.164 145.158  1.00  0.00           N
ATOM   2847  CA  GLN A 183      77.473  79.243 144.128  1.00  0.00           C
ATOM   2849  CB  GLN A 183      78.273  77.933 144.308  1.00  0.00           C
ATOM   2852  CG  GLN A 183      77.753  76.654 143.608  1.00  0.00           C
ATOM   2855  CD  GLN A 183      78.394  75.404 144.208  1.00  0.00           C
ATOM   2856  OE1 GLN A 183      79.113  74.663 143.548  1.00  0.00           O
ATOM   2857  NE2 GLN A 183      78.184  75.164 145.518  1.00  0.00           N
ATOM   2860  C   GLN A 183      75.983  78.914 144.218  1.00  0.00           C
ATOM   2861  O   GLN A 183      75.503  78.424 145.238  1.00  0.00           O
ATOM   2862  N   ARG A 184      75.174  79.074 143.148  1.00  0.00           N
ATOM   2864  CA  ARG A 184      73.854  78.474 143.108  1.00  0.00           C
ATOM   2866  CB  ARG A 184      72.843  79.275 142.238  1.00  0.00           C
ATOM   2869  CG  ARG A 184      71.363  78.784 142.248  1.00  0.00           C
ATOM   2872  CD  ARG A 184      70.424  79.844 141.618  1.00  0.00           C
ATOM   2875  NE  ARG A 184      69.063  79.264 141.348  1.00  0.00           N
ATOM   2877  CZ  ARG A 184      68.063  79.183 142.228  1.00  0.00           C
ATOM   2878  NH1 ARG A 184      68.184  79.593 143.478  1.00  0.00           N
ATOM   2881  NH2 ARG A 184      66.893  78.663 141.868  1.00  0.00           N
ATOM   2884  C   ARG A 184      73.903  76.993 142.728  1.00  0.00           C
ATOM   2885  O   ARG A 184      74.723  76.554 141.918  1.00  0.00           O
ATOM   2886  N   LEU A 185      73.013  76.184 143.348  1.00  0.00           N
ATOM   2888  CA  LEU A 185      72.743  74.805 142.978  1.00  0.00           C
ATOM   2890  CB  LEU A 185      73.583  73.734 143.748  1.00  0.00           C
ATOM   2893  CG  LEU A 185      75.093  73.723 143.458  1.00  0.00           C
ATOM   2895  CD1 LEU A 185      75.843  72.695 144.318  1.00  0.00           C
ATOM   2899  CD2 LEU A 185      75.424  73.485 141.978  1.00  0.00           C
ATOM   2903  C   LEU A 185      71.273  74.544 143.268  1.00  0.00           C
ATOM   2904  O   LEU A 185      70.903  74.285 144.408  1.00  0.00           O
ATOM   2905  N   ASP A 186      70.443  74.584 142.218  1.00  0.00           N
ATOM   2907  CA  ASP A 186      69.123  73.973 142.118  1.00  0.00           C
ATOM   2909  CB  ASP A 186      68.033  75.104 142.208  1.00  0.00           C
ATOM   2912  CG  ASP A 186      66.604  74.773 141.778  1.00  0.00           C
ATOM   2913  OD1 ASP A 186      66.253  73.594 141.578  1.00  0.00           O
ATOM   2914  OD2 ASP A 186      65.833  75.773 141.688  1.00  0.00           O
ATOM   2915  C   ASP A 186      69.193  73.113 140.838  1.00  0.00           C
ATOM   2916  O   ASP A 186      68.653  72.014 140.768  1.00  0.00           O
ATOM   2917  N   PRO A 187      70.034  73.523 139.878  1.00  0.00           N
ATOM   2918  CD  PRO A 187      69.863  74.875 139.278  1.00  0.00           C
ATOM   2921  CA  PRO A 187      70.363  72.585 138.818  1.00  0.00           C
ATOM   2923  CB  PRO A 187      69.453  73.094 137.708  1.00  0.00           C
ATOM   2926  CG  PRO A 187      69.543  74.624 137.798  1.00  0.00           C
ATOM   2929  C   PRO A 187      71.853  72.653 138.488  1.00  0.00           C
ATOM   2930  O   PRO A 187      72.263  73.354 137.578  1.00  0.00           O
ATOM   2931  N   ILE A 188      72.683  71.915 139.228  1.00  0.00           N
ATOM   2933  CA  ILE A 188      74.093  71.624 139.008  1.00  0.00           C
ATOM   2935  CB  ILE A 188      74.403  70.395 139.848  1.00  0.00           C
ATOM   2937  CG2 ILE A 188      73.573  69.204 139.338  1.00  0.00           C
ATOM   2941  CG1 ILE A 188      75.893  70.044 139.958  1.00  0.00           C
ATOM   2944  CD  ILE A 188      76.354  68.914 139.038  1.00  0.00           C
ATOM   2948  C   ILE A 188      74.643  71.534 137.558  1.00  0.00           C
ATOM   2949  O   ILE A 188      74.043  70.913 136.688  1.00  0.00           O
ATOM   2950  N   TYR A 189      75.824  72.133 137.268  1.00  0.00           N
ATOM   2952  CA  TYR A 189      76.513  71.924 135.998  1.00  0.00           C
ATOM   2954  CB  TYR A 189      77.103  73.224 135.378  1.00  0.00           C
ATOM   2957  CG  TYR A 189      76.113  74.034 134.588  1.00  0.00           C
ATOM   2958  CD1 TYR A 189      75.283  73.464 133.608  1.00  0.00           C
ATOM   2960  CE1 TYR A 189      74.493  74.285 132.788  1.00  0.00           C
ATOM   2962  CZ  TYR A 189      74.463  75.654 132.988  1.00  0.00           C
ATOM   2963  OH  TYR A 189      73.644  76.464 132.178  1.00  0.00           O
ATOM   2965  CD2 TYR A 189      76.144  75.433 134.698  1.00  0.00           C
ATOM   2967  CE2 TYR A 189      75.303  76.244 133.928  1.00  0.00           C
ATOM   2969  C   TYR A 189      77.703  70.994 136.148  1.00  0.00           C
ATOM   2970  O   TYR A 189      78.693  71.364 136.768  1.00  0.00           O
ATOM   2971  N   VAL A 190      77.693  69.805 135.538  1.00  0.00           N
ATOM   2973  CA  VAL A 190      78.933  69.054 135.418  1.00  0.00           C
ATOM   2975  CB  VAL A 190      78.684  67.594 135.148  1.00  0.00           C
ATOM   2977  CG1 VAL A 190      80.033  66.854 135.098  1.00  0.00           C
ATOM   2981  CG2 VAL A 190      77.763  67.084 136.268  1.00  0.00           C
ATOM   2985  C   VAL A 190      79.794  69.604 134.308  1.00  0.00           C
ATOM   2986  O   VAL A 190      79.263  69.894 133.238  1.00  0.00           O
ATOM   2987  N   ASP A 191      81.114  69.754 134.518  1.00  0.00           N
ATOM   2989  CA  ASP A 191      82.063  69.934 133.448  1.00  0.00           C
ATOM   2991  CB  ASP A 191      83.184  70.904 133.918  1.00  0.00           C
ATOM   2994  CG  ASP A 191      82.703  72.204 134.578  1.00  0.00           C
ATOM   2995  OD1 ASP A 191      81.773  72.874 134.078  1.00  0.00           O
ATOM   2996  OD2 ASP A 191      83.443  72.644 135.508  1.00  0.00           O
ATOM   2997  C   ASP A 191      82.653  68.544 133.078  1.00  0.00           C
ATOM   2998  O   ASP A 191      83.535  68.014 133.758  1.00  0.00           O
ATOM   2999  N   LEU A 192      82.163  67.874 132.008  1.00  0.00           N
ATOM   3001  CA  LEU A 192      82.583  66.515 131.708  1.00  0.00           C
ATOM   3003  CB  LEU A 192      81.654  65.764 130.718  1.00  0.00           C
ATOM   3006  CG  LEU A 192      80.323  65.243 131.288  1.00  0.00           C
ATOM   3008  CD1 LEU A 192      79.313  66.335 131.638  1.00  0.00           C
ATOM   3012  CD2 LEU A 192      79.674  64.313 130.258  1.00  0.00           C
ATOM   3016  C   LEU A 192      83.983  66.445 131.138  1.00  0.00           C
ATOM   3017  O   LEU A 192      84.183  66.674 129.948  1.00  0.00           O
ATOM   3018  N   THR A 193      84.983  66.055 131.948  1.00  0.00           N
ATOM   3020  CA  THR A 193      86.343  65.785 131.508  1.00  0.00           C
ATOM   3022  CB  THR A 193      87.333  65.374 132.608  1.00  0.00           C
ATOM   3024  OG1 THR A 193      87.285  66.274 133.708  1.00  0.00           O
ATOM   3026  CG2 THR A 193      88.773  65.433 132.078  1.00  0.00           C
ATOM   3030  C   THR A 193      86.433  64.695 130.458  1.00  0.00           C
ATOM   3031  O   THR A 193      85.993  63.563 130.648  1.00  0.00           O
ATOM   3032  N   GLN A 194      87.063  65.015 129.318  1.00  0.00           N
ATOM   3034  CA  GLN A 194      87.233  64.035 128.278  1.00  0.00           C
ATOM   3036  CB  GLN A 194      86.003  63.955 127.308  1.00  0.00           C
ATOM   3039  CG  GLN A 194      84.973  62.854 127.658  1.00  0.00           C
ATOM   3042  CD  GLN A 194      85.623  61.473 127.748  1.00  0.00           C
ATOM   3043  OE1 GLN A 194      86.823  61.294 127.518  1.00  0.00           O
ATOM   3044  NE2 GLN A 194      84.833  60.454 128.118  1.00  0.00           N
ATOM   3047  C   GLN A 194      88.544  64.204 127.558  1.00  0.00           C
ATOM   3048  O   GLN A 194      89.193  65.254 127.608  1.00  0.00           O
ATOM   3049  N   SER A 195      89.034  63.113 126.958  1.00  0.00           N
ATOM   3051  CA  SER A 195      90.443  62.993 126.658  1.00  0.00           C
ATOM   3053  CB  SER A 195      91.083  61.624 127.028  1.00  0.00           C
ATOM   3056  OG  SER A 195      90.793  60.583 126.108  1.00  0.00           O
ATOM   3058  C   SER A 195      90.714  63.424 125.248  1.00  0.00           C
ATOM   3059  O   SER A 195      89.823  63.573 124.418  1.00  0.00           O
ATOM   3060  N   VAL A 196      91.983  63.713 124.938  1.00  0.00           N
ATOM   3062  CA  VAL A 196      92.393  64.035 123.588  1.00  0.00           C
ATOM   3064  CB  VAL A 196      93.773  64.654 123.648  1.00  0.00           C
ATOM   3066  CG1 VAL A 196      94.294  64.994 122.238  1.00  0.00           C
ATOM   3070  CG2 VAL A 196      93.633  65.934 124.488  1.00  0.00           C
ATOM   3074  C   VAL A 196      92.513  62.813 122.728  1.00  0.00           C
ATOM   3075  O   VAL A 196      92.203  62.775 121.528  1.00  0.00           O
ATOM   3076  N   GLN A 197      93.013  61.723 123.338  1.00  0.00           N
ATOM   3078  CA  GLN A 197      93.544  60.633 122.578  1.00  0.00           C
ATOM   3080  CB  GLN A 197      94.493  59.813 123.478  1.00  0.00           C
ATOM   3083  CG  GLN A 197      95.424  58.874 122.678  1.00  0.00           C
ATOM   3086  CD  GLN A 197      96.324  59.643 121.718  1.00  0.00           C
ATOM   3087  OE1 GLN A 197      96.553  60.844 121.848  1.00  0.00           O
ATOM   3088  NE2 GLN A 197      96.873  58.913 120.718  1.00  0.00           N
ATOM   3091  C   GLN A 197      92.413  59.764 122.088  1.00  0.00           C
ATOM   3092  O   GLN A 197      92.593  58.955 121.178  1.00  0.00           O
ATOM   3093  N   ASP A 198      91.213  59.953 122.658  1.00  0.00           N
ATOM   3095  CA  ASP A 198      90.043  59.285 122.178  1.00  0.00           C
ATOM   3097  CB  ASP A 198      89.183  58.713 123.338  1.00  0.00           C
ATOM   3100  CG  ASP A 198      88.684  59.633 124.418  1.00  0.00           C
ATOM   3101  OD1 ASP A 198      88.684  60.863 124.248  1.00  0.00           O
ATOM   3102  OD2 ASP A 198      88.363  59.063 125.498  1.00  0.00           O
ATOM   3103  C   ASP A 198      89.263  60.114 121.188  1.00  0.00           C
ATOM   3104  O   ASP A 198      88.184  59.714 120.808  1.00  0.00           O
ATOM   3105  N   PHE A 199      89.803  61.203 120.608  1.00  0.00           N
ATOM   3107  CA  PHE A 199      89.123  61.883 119.508  1.00  0.00           C
ATOM   3109  CB  PHE A 199      89.773  63.235 119.128  1.00  0.00           C
ATOM   3112  CG  PHE A 199      89.223  64.374 119.918  1.00  0.00           C
ATOM   3113  CD1 PHE A 199      89.083  64.294 121.308  1.00  0.00           C
ATOM   3115  CE1 PHE A 199      88.513  65.354 122.018  1.00  0.00           C
ATOM   3117  CZ  PHE A 199      88.103  66.504 121.348  1.00  0.00           C
ATOM   3119  CD2 PHE A 199      88.863  65.563 119.258  1.00  0.00           C
ATOM   3121  CE2 PHE A 199      88.313  66.624 119.978  1.00  0.00           C
ATOM   3123  C   PHE A 199      88.843  61.034 118.288  1.00  0.00           C
ATOM   3124  O   PHE A 199      87.773  61.115 117.698  1.00  0.00           O
ATOM   3125  N   LEU A 200      89.733  60.103 117.908  1.00  0.00           N
ATOM   3127  CA  LEU A 200      89.413  59.104 116.908  1.00  0.00           C
ATOM   3129  CB  LEU A 200      90.673  58.313 116.478  1.00  0.00           C
ATOM   3132  CG  LEU A 200      91.773  59.165 115.778  1.00  0.00           C
ATOM   3134  CD1 LEU A 200      91.203  60.173 114.768  1.00  0.00           C
ATOM   3138  CD2 LEU A 200      92.703  59.914 116.738  1.00  0.00           C
ATOM   3142  C   LEU A 200      88.243  58.174 117.278  1.00  0.00           C
ATOM   3143  O   LEU A 200      87.423  57.845 116.428  1.00  0.00           O
ATOM   3144  N   ARG A 201      88.123  57.775 118.568  1.00  0.00           N
ATOM   3146  CA  ARG A 201      87.043  56.964 119.108  1.00  0.00           C
ATOM   3148  CB  ARG A 201      87.473  56.334 120.458  1.00  0.00           C
ATOM   3151  CG  ARG A 201      88.773  55.504 120.378  1.00  0.00           C
ATOM   3154  CD  ARG A 201      89.113  54.805 121.708  1.00  0.00           C
ATOM   3157  NE  ARG A 201      89.813  55.774 122.638  1.00  0.00           N
ATOM   3159  CZ  ARG A 201      91.133  55.914 122.668  1.00  0.00           C
ATOM   3160  NH1 ARG A 201      91.873  55.473 121.678  1.00  0.00           N
ATOM   3163  NH2 ARG A 201      91.773  56.413 123.718  1.00  0.00           N
ATOM   3166  C   ARG A 201      85.763  57.743 119.418  1.00  0.00           C
ATOM   3167  O   ARG A 201      84.653  57.235 119.358  1.00  0.00           O
ATOM   3168  N   MET A 202      85.873  59.035 119.758  1.00  0.00           N
ATOM   3170  CA  MET A 202      84.785  59.834 120.258  1.00  0.00           C
ATOM   3172  CB  MET A 202      85.363  60.863 121.258  1.00  0.00           C
ATOM   3175  CG  MET A 202      84.323  61.793 121.908  1.00  0.00           C
ATOM   3178  SD  MET A 202      83.173  60.914 123.008  1.00  0.00           S
ATOM   3179  CE  MET A 202      84.373  60.774 124.358  1.00  0.00           C
ATOM   3183  C   MET A 202      84.133  60.574 119.108  1.00  0.00           C
ATOM   3184  O   MET A 202      82.913  60.694 119.038  1.00  0.00           O
ATOM   3185  N   LYS A 203      84.943  61.003 118.128  1.00  0.00           N
ATOM   3187  CA  LYS A 203      84.483  61.343 116.808  1.00  0.00           C
ATOM   3189  CB  LYS A 203      85.563  62.043 115.928  1.00  0.00           C
ATOM   3192  CG  LYS A 203      86.073  63.375 116.508  1.00  0.00           C
ATOM   3195  CD  LYS A 203      87.393  63.874 115.878  1.00  0.00           C
ATOM   3198  CE  LYS A 203      87.333  64.085 114.358  1.00  0.00           C
ATOM   3201  NZ  LYS A 203      88.643  64.503 113.828  1.00  0.00           N
ATOM   3205  C   LYS A 203      83.883  60.153 116.078  1.00  0.00           C
ATOM   3206  O   LYS A 203      82.933  60.313 115.338  1.00  0.00           O
ATOM   3207  N   GLU A 204      84.403  58.913 116.268  1.00  0.00           N
ATOM   3209  CA  GLU A 204      83.743  57.695 115.808  1.00  0.00           C
ATOM   3211  CB  GLU A 204      84.663  56.455 115.958  1.00  0.00           C
ATOM   3214  CG  GLU A 204      84.014  55.093 115.628  1.00  0.00           C
ATOM   3217  CD  GLU A 204      85.013  53.945 115.648  1.00  0.00           C
ATOM   3218  OE1 GLU A 204      86.243  54.223 115.698  1.00  0.00           O
ATOM   3219  OE2 GLU A 204      84.604  52.765 115.608  1.00  0.00           O
ATOM   3220  C   GLU A 204      82.373  57.424 116.418  1.00  0.00           C
ATOM   3221  O   GLU A 204      81.413  57.125 115.718  1.00  0.00           O
ATOM   3222  N   GLU A 205      82.203  57.614 117.748  1.00  0.00           N
ATOM   3224  CA  GLU A 205      80.895  57.584 118.398  1.00  0.00           C
ATOM   3226  CB  GLU A 205      81.073  57.723 119.928  1.00  0.00           C
ATOM   3229  CG  GLU A 205      81.723  56.504 120.618  1.00  0.00           C
ATOM   3232  CD  GLU A 205      80.743  55.383 120.898  1.00  0.00           C
ATOM   3233  OE1 GLU A 205      79.963  55.044 119.968  1.00  0.00           O
ATOM   3234  OE2 GLU A 205      80.763  54.823 122.018  1.00  0.00           O
ATOM   3235  C   GLU A 205      79.923  58.653 117.888  1.00  0.00           C
ATOM   3236  O   GLU A 205      78.743  58.433 117.598  1.00  0.00           O
ATOM   3237  N   VAL A 206      80.424  59.893 117.698  1.00  0.00           N
ATOM   3239  CA  VAL A 206      79.703  60.944 116.998  1.00  0.00           C
ATOM   3241  CB  VAL A 206      80.433  62.284 117.128  1.00  0.00           C
ATOM   3243  CG1 VAL A 206      79.763  63.404 116.308  1.00  0.00           C
ATOM   3247  CG2 VAL A 206      80.473  62.733 118.608  1.00  0.00           C
ATOM   3251  C   VAL A 206      79.363  60.613 115.538  1.00  0.00           C
ATOM   3252  O   VAL A 206      78.243  60.834 115.078  1.00  0.00           O
ATOM   3253  N   ALA A 207      80.303  60.023 114.768  1.00  0.00           N
ATOM   3255  CA  ALA A 207      80.093  59.584 113.398  1.00  0.00           C
ATOM   3257  CB  ALA A 207      81.443  59.324 112.718  1.00  0.00           C
ATOM   3261  C   ALA A 207      79.193  58.354 113.268  1.00  0.00           C
ATOM   3262  O   ALA A 207      78.433  58.235 112.308  1.00  0.00           O
ATOM   3263  N   SER A 208      79.193  57.453 114.278  1.00  0.00           N
ATOM   3265  CA  SER A 208      78.163  56.445 114.498  1.00  0.00           C
ATOM   3267  CB  SER A 208      78.363  55.563 115.768  1.00  0.00           C
ATOM   3270  OG  SER A 208      79.543  54.794 115.728  1.00  0.00           O
ATOM   3272  C   SER A 208      76.803  57.055 114.718  1.00  0.00           C
ATOM   3273  O   SER A 208      75.783  56.504 114.328  1.00  0.00           O
ATOM   3274  N   GLY A 209      76.763  58.204 115.428  1.00  0.00           N
ATOM   3276  CA  GLY A 209      75.553  58.983 115.668  1.00  0.00           C
ATOM   3279  C   GLY A 209      74.583  58.293 116.588  1.00  0.00           C
ATOM   3280  O   GLY A 209      73.413  58.653 116.678  1.00  0.00           O
ATOM   3281  N   GLN A 210      75.083  57.294 117.308  1.00  0.00           N
ATOM   3283  CA  GLN A 210      74.333  56.473 118.228  1.00  0.00           C
ATOM   3285  CB  GLN A 210      75.023  55.093 118.378  1.00  0.00           C
ATOM   3288  CG  GLN A 210      74.943  54.215 117.108  1.00  0.00           C
ATOM   3291  CD  GLN A 210      75.723  52.915 117.318  1.00  0.00           C
ATOM   3292  OE1 GLN A 210      76.163  52.635 118.428  1.00  0.00           O
ATOM   3293  NE2 GLN A 210      75.883  52.063 116.288  1.00  0.00           N
ATOM   3296  C   GLN A 210      74.213  57.113 119.588  1.00  0.00           C
ATOM   3297  O   GLN A 210      73.303  56.805 120.348  1.00  0.00           O
ATOM   3298  N   ILE A 211      75.153  58.043 119.888  1.00  0.00           N
ATOM   3300  CA  ILE A 211      75.193  58.773 121.138  1.00  0.00           C
ATOM   3302  CB  ILE A 211      76.583  59.375 121.358  1.00  0.00           C
ATOM   3304  CG2 ILE A 211      76.633  60.223 122.648  1.00  0.00           C
ATOM   3308  CG1 ILE A 211      77.674  58.274 121.398  1.00  0.00           C
ATOM   3311  CD  ILE A 211      77.443  57.164 122.428  1.00  0.00           C
ATOM   3315  C   ILE A 211      74.133  59.834 121.208  1.00  0.00           C
ATOM   3316  O   ILE A 211      73.513  60.033 122.238  1.00  0.00           O
ATOM   3317  N   LYS A 212      73.873  60.563 120.098  1.00  0.00           N
ATOM   3319  CA  LYS A 212      73.163  61.833 120.178  1.00  0.00           C
ATOM   3321  CB  LYS A 212      73.723  62.803 119.108  1.00  0.00           C
ATOM   3324  CG  LYS A 212      73.093  64.204 118.968  1.00  0.00           C
ATOM   3327  CD  LYS A 212      71.823  64.344 118.098  1.00  0.00           C
ATOM   3330  CE  LYS A 212      71.533  65.824 117.838  1.00  0.00           C
ATOM   3333  NZ  LYS A 212      70.273  66.094 117.118  1.00  0.00           N
ATOM   3337  C   LYS A 212      71.663  61.715 120.068  1.00  0.00           C
ATOM   3338  O   LYS A 212      70.923  62.424 120.758  1.00  0.00           O
ATOM   3339  N   GLN A 213      71.183  60.823 119.178  1.00  0.00           N
ATOM   3341  CA  GLN A 213      69.773  60.574 118.938  1.00  0.00           C
ATOM   3343  CB  GLN A 213      69.113  59.584 119.958  1.00  0.00           C
ATOM   3346  CG  GLN A 213      69.993  58.393 120.448  1.00  0.00           C
ATOM   3349  CD  GLN A 213      70.563  58.653 121.858  1.00  0.00           C
ATOM   3350  OE1 GLN A 213      70.343  59.703 122.448  1.00  0.00           O
ATOM   3351  NE2 GLN A 213      71.284  57.645 122.408  1.00  0.00           N
ATOM   3354  C   GLN A 213      68.963  61.854 118.758  1.00  0.00           C
ATOM   3355  O   GLN A 213      69.033  62.544 117.748  1.00  0.00           O
ATOM   3356  N   VAL A 214      68.113  62.174 119.748  1.00  0.00           N
ATOM   3358  CA  VAL A 214      67.103  63.204 119.718  1.00  0.00           C
ATOM   3360  CB  VAL A 214      66.163  62.933 120.898  1.00  0.00           C
ATOM   3362  CG1 VAL A 214      66.893  63.014 122.258  1.00  0.00           C
ATOM   3366  CG2 VAL A 214      64.903  63.804 120.868  1.00  0.00           C
ATOM   3370  C   VAL A 214      67.593  64.643 119.588  1.00  0.00           C
ATOM   3371  O   VAL A 214      67.163  65.374 118.688  1.00  0.00           O
ATOM   3372  N   GLN A 215      68.543  65.104 120.408  1.00  0.00           N
ATOM   3374  CA  GLN A 215      68.933  66.484 120.548  1.00  0.00           C
ATOM   3376  CB  GLN A 215      67.953  67.364 121.398  1.00  0.00           C
ATOM   3379  CG  GLN A 215      66.613  67.674 120.698  1.00  0.00           C
ATOM   3382  CD  GLN A 215      65.713  68.663 121.438  1.00  0.00           C
ATOM   3383  OE1 GLN A 215      66.043  69.204 122.498  1.00  0.00           O
ATOM   3384  NE2 GLN A 215      64.533  68.945 120.848  1.00  0.00           N
ATOM   3387  C   GLN A 215      70.293  66.445 121.198  1.00  0.00           C
ATOM   3388  O   GLN A 215      70.743  65.363 121.578  1.00  0.00           O
ATOM   3389  N   GLY A 216      70.983  67.585 121.368  1.00  0.00           N
ATOM   3391  CA  GLY A 216      72.143  67.624 122.248  1.00  0.00           C
ATOM   3394  C   GLY A 216      71.823  67.244 123.668  1.00  0.00           C
ATOM   3395  O   GLY A 216      72.604  66.554 124.298  1.00  0.00           O
ATOM   3396  N   SER A 217      70.684  67.695 124.218  1.00  0.00           N
ATOM   3398  CA  SER A 217      70.313  67.473 125.608  1.00  0.00           C
ATOM   3400  CB  SER A 217      69.533  68.684 126.168  1.00  0.00           C
ATOM   3403  OG  SER A 217      70.413  69.824 126.138  1.00  0.00           O
ATOM   3405  C   SER A 217      69.613  66.144 125.898  1.00  0.00           C
ATOM   3406  O   SER A 217      68.393  66.094 126.028  1.00  0.00           O
ATOM   3407  N   THR A 218      70.373  65.024 126.038  1.00  0.00           N
ATOM   3409  CA  THR A 218      69.833  63.713 126.418  1.00  0.00           C
ATOM   3411  CB  THR A 218      70.243  62.523 125.528  1.00  0.00           C
ATOM   3413  OG1 THR A 218      71.483  61.944 125.878  1.00  0.00           O
ATOM   3415  CG2 THR A 218      70.283  62.985 124.058  1.00  0.00           C
ATOM   3419  C   THR A 218      70.133  63.383 127.898  1.00  0.00           C
ATOM   3420  O   THR A 218      71.013  63.993 128.498  1.00  0.00           O
ATOM   3421  N   PRO A 219      69.383  62.514 128.568  1.00  0.00           N
ATOM   3422  CD  PRO A 219      68.113  61.985 128.078  1.00  0.00           C
ATOM   3425  CA  PRO A 219      69.723  61.973 129.878  1.00  0.00           C
ATOM   3427  CB  PRO A 219      68.493  61.115 130.218  1.00  0.00           C
ATOM   3430  CG  PRO A 219      67.363  61.694 129.358  1.00  0.00           C
ATOM   3433  C   PRO A 219      71.033  61.164 129.998  1.00  0.00           C
ATOM   3434  O   PRO A 219      71.293  60.335 129.138  1.00  0.00           O
ATOM   3435  N   VAL A 220      71.833  61.315 131.078  1.00  0.00           N
ATOM   3437  CA  VAL A 220      72.963  60.424 131.338  1.00  0.00           C
ATOM   3439  CB  VAL A 220      74.323  61.034 130.988  1.00  0.00           C
ATOM   3441  CG1 VAL A 220      74.443  61.133 129.458  1.00  0.00           C
ATOM   3445  CG2 VAL A 220      74.553  62.375 131.698  1.00  0.00           C
ATOM   3449  C   VAL A 220      72.983  59.875 132.758  1.00  0.00           C
ATOM   3450  O   VAL A 220      72.753  60.574 133.748  1.00  0.00           O
ATOM   3451  N   GLN A 221      73.193  58.555 132.928  1.00  0.00           N
ATOM   3453  CA  GLN A 221      73.373  57.924 134.238  1.00  0.00           C
ATOM   3455  CB  GLN A 221      73.363  56.385 134.118  1.00  0.00           C
ATOM   3458  CG  GLN A 221      73.303  55.633 135.468  1.00  0.00           C
ATOM   3461  CD  GLN A 221      73.083  54.124 135.288  1.00  0.00           C
ATOM   3462  OE1 GLN A 221      72.394  53.703 134.348  1.00  0.00           O
ATOM   3463  NE2 GLN A 221      73.613  53.284 136.198  1.00  0.00           N
ATOM   3466  C   GLN A 221      74.633  58.375 134.968  1.00  0.00           C
ATOM   3467  O   GLN A 221      75.663  58.593 134.358  1.00  0.00           O
ATOM   3468  N   LEU A 222      74.574  58.514 136.308  1.00  0.00           N
ATOM   3470  CA  LEU A 222      75.633  59.085 137.108  1.00  0.00           C
ATOM   3472  CB  LEU A 222      75.143  60.313 137.918  1.00  0.00           C
ATOM   3475  CG  LEU A 222      74.413  61.395 137.098  1.00  0.00           C
ATOM   3477  CD1 LEU A 222      74.063  62.603 137.988  1.00  0.00           C
ATOM   3481  CD2 LEU A 222      75.253  61.833 135.908  1.00  0.00           C
ATOM   3485  C   LEU A 222      76.104  58.063 138.128  1.00  0.00           C
ATOM   3486  O   LEU A 222      75.303  57.273 138.618  1.00  0.00           O
ATOM   3487  N   ASN A 223      77.403  58.055 138.478  1.00  0.00           N
ATOM   3489  CA  ASN A 223      77.903  57.194 139.528  1.00  0.00           C
ATOM   3491  CB  ASN A 223      78.523  55.953 138.838  1.00  0.00           C
ATOM   3494  CG  ASN A 223      79.174  54.935 139.768  1.00  0.00           C
ATOM   3495  OD1 ASN A 223      79.943  55.254 140.668  1.00  0.00           O
ATOM   3496  ND2 ASN A 223      78.813  53.643 139.578  1.00  0.00           N
ATOM   3499  C   ASN A 223      78.833  58.004 140.458  1.00  0.00           C
ATOM   3500  O   ASN A 223      79.854  58.534 140.038  1.00  0.00           O
ATOM   3501  N   LEU A 224      78.483  58.153 141.748  1.00  0.00           N
ATOM   3503  CA  LEU A 224      79.283  58.874 142.728  1.00  0.00           C
ATOM   3505  CB  LEU A 224      78.394  59.633 143.748  1.00  0.00           C
ATOM   3508  CG  LEU A 224      77.413  60.653 143.128  1.00  0.00           C
ATOM   3510  CD1 LEU A 224      76.533  61.315 144.198  1.00  0.00           C
ATOM   3514  CD2 LEU A 224      78.123  61.754 142.328  1.00  0.00           C
ATOM   3518  C   LEU A 224      80.253  57.954 143.468  1.00  0.00           C
ATOM   3519  O   LEU A 224      80.163  56.743 143.338  1.00  0.00           O
ATOM   3520  N   GLU A 225      81.173  58.485 144.288  1.00  0.00           N
ATOM   3522  CA  GLU A 225      82.183  57.793 145.118  1.00  0.00           C
ATOM   3524  CB  GLU A 225      82.423  58.633 146.398  1.00  0.00           C
ATOM   3527  CG  GLU A 225      83.073  59.994 146.148  1.00  0.00           C
ATOM   3530  CD  GLU A 225      83.433  60.644 147.478  1.00  0.00           C
ATOM   3531  OE1 GLU A 225      82.523  61.213 148.138  1.00  0.00           O
ATOM   3532  OE2 GLU A 225      84.645  60.604 147.818  1.00  0.00           O
ATOM   3533  C   GLU A 225      81.893  56.395 145.628  1.00  0.00           C
ATOM   3534  O   GLU A 225      82.703  55.473 145.528  1.00  0.00           O
ATOM   3535  N   ASN A 226      80.714  56.223 146.238  1.00  0.00           N
ATOM   3537  CA  ASN A 226      80.273  55.014 146.878  1.00  0.00           C
ATOM   3539  CB  ASN A 226      79.154  55.454 147.858  1.00  0.00           C
ATOM   3542  CG  ASN A 226      78.913  54.394 148.918  1.00  0.00           C
ATOM   3543  OD1 ASN A 226      79.753  53.534 149.188  1.00  0.00           O
ATOM   3544  ND2 ASN A 226      77.703  54.415 149.528  1.00  0.00           N
ATOM   3547  C   ASN A 226      79.723  54.004 145.868  1.00  0.00           C
ATOM   3548  O   ASN A 226      79.333  52.895 146.198  1.00  0.00           O
ATOM   3549  N   GLY A 227      79.633  54.403 144.588  1.00  0.00           N
ATOM   3551  CA  GLY A 227      79.203  53.563 143.478  1.00  0.00           C
ATOM   3554  C   GLY A 227      77.703  53.534 143.288  1.00  0.00           C
ATOM   3555  O   GLY A 227      77.183  52.803 142.438  1.00  0.00           O
ATOM   3556  N   LYS A 228      76.973  54.345 144.068  1.00  0.00           N
ATOM   3558  CA  LYS A 228      75.563  54.555 143.868  1.00  0.00           C
ATOM   3560  CB  LYS A 228      74.763  54.703 145.188  1.00  0.00           C
ATOM   3563  CG  LYS A 228      75.174  55.823 146.158  1.00  0.00           C
ATOM   3566  CD  LYS A 228      74.574  57.203 145.868  1.00  0.00           C
ATOM   3569  CE  LYS A 228      74.873  58.204 146.988  1.00  0.00           C
ATOM   3572  NZ  LYS A 228      74.373  59.543 146.668  1.00  0.00           N
ATOM   3576  C   LYS A 228      75.313  55.714 142.928  1.00  0.00           C
ATOM   3577  O   LYS A 228      76.073  56.694 142.878  1.00  0.00           O
ATOM   3578  N   ARG A 229      74.233  55.613 142.168  1.00  0.00           N
ATOM   3580  CA  ARG A 229      73.703  56.595 141.268  1.00  0.00           C
ATOM   3582  CB  ARG A 229      72.763  55.854 140.288  1.00  0.00           C
ATOM   3585  CG  ARG A 229      72.173  56.595 139.068  1.00  0.00           C
ATOM   3588  CD  ARG A 229      70.964  55.813 138.548  1.00  0.00           C
ATOM   3591  NE  ARG A 229      70.323  56.585 137.438  1.00  0.00           N
ATOM   3593  CZ  ARG A 229      69.153  56.203 136.948  1.00  0.00           C
ATOM   3594  NH1 ARG A 229      68.604  55.065 137.278  1.00  0.00           N
ATOM   3597  NH2 ARG A 229      68.493  56.944 136.088  1.00  0.00           N
ATOM   3600  C   ARG A 229      72.943  57.663 142.048  1.00  0.00           C
ATOM   3601  O   ARG A 229      72.473  57.484 143.168  1.00  0.00           O
ATOM   3602  N   TYR A 230      72.773  58.853 141.438  1.00  0.00           N
ATOM   3604  CA  TYR A 230      71.733  59.773 141.838  1.00  0.00           C
ATOM   3606  CB  TYR A 230      71.943  61.143 141.138  1.00  0.00           C
ATOM   3609  CG  TYR A 230      71.123  62.224 141.788  1.00  0.00           C
ATOM   3610  CD1 TYR A 230      71.433  62.653 143.078  1.00  0.00           C
ATOM   3612  CE1 TYR A 230      70.653  63.625 143.718  1.00  0.00           C
ATOM   3614  CZ  TYR A 230      69.523  64.145 143.078  1.00  0.00           C
ATOM   3615  OH  TYR A 230      68.693  65.024 143.778  1.00  0.00           O
ATOM   3617  CD2 TYR A 230      70.034  62.803 141.118  1.00  0.00           C
ATOM   3619  CE2 TYR A 230      69.223  63.755 141.758  1.00  0.00           C
ATOM   3621  C   TYR A 230      70.323  59.194 141.618  1.00  0.00           C
ATOM   3622  O   TYR A 230      70.104  58.264 140.838  1.00  0.00           O
ATOM   3623  N   SER A 231      69.313  59.714 142.338  1.00  0.00           N
ATOM   3625  CA  SER A 231      67.903  59.345 142.268  1.00  0.00           C
ATOM   3627  CB  SER A 231      67.063  60.223 143.218  1.00  0.00           C
ATOM   3630  OG  SER A 231      67.523  61.574 143.218  1.00  0.00           O
ATOM   3632  C   SER A 231      67.283  59.375 140.888  1.00  0.00           C
ATOM   3633  O   SER A 231      66.373  58.625 140.558  1.00  0.00           O
ATOM   3634  N   GLN A 232      67.793  60.243 140.018  1.00  0.00           N
ATOM   3636  CA  GLN A 232      67.493  60.254 138.618  1.00  0.00           C
ATOM   3638  CB  GLN A 232      66.553  61.434 138.268  1.00  0.00           C
ATOM   3641  CG  GLN A 232      67.163  62.813 138.588  1.00  0.00           C
ATOM   3644  CD  GLN A 232      66.104  63.773 139.108  1.00  0.00           C
ATOM   3645  OE1 GLN A 232      65.623  63.615 140.228  1.00  0.00           O
ATOM   3646  NE2 GLN A 232      65.743  64.773 138.278  1.00  0.00           N
ATOM   3649  C   GLN A 232      68.753  60.403 137.798  1.00  0.00           C
ATOM   3650  O   GLN A 232      69.843  60.694 138.288  1.00  0.00           O
ATOM   3651  N   THR A 233      68.593  60.163 136.498  1.00  0.00           N
ATOM   3653  CA  THR A 233      69.453  60.644 135.428  1.00  0.00           C
ATOM   3655  CB  THR A 233      69.073  59.935 134.138  1.00  0.00           C
ATOM   3657  OG1 THR A 233      69.843  60.345 133.038  1.00  0.00           O
ATOM   3659  CG2 THR A 233      67.593  60.145 133.788  1.00  0.00           C
ATOM   3663  C   THR A 233      69.403  62.164 135.268  1.00  0.00           C
ATOM   3664  O   THR A 233      68.363  62.785 135.508  1.00  0.00           O
ATOM   3665  N   GLY A 234      70.513  62.813 134.868  1.00  0.00           N
ATOM   3667  CA  GLY A 234      70.543  64.243 134.608  1.00  0.00           C
ATOM   3670  C   GLY A 234      70.723  64.484 133.148  1.00  0.00           C
ATOM   3671  O   GLY A 234      71.183  63.604 132.438  1.00  0.00           O
ATOM   3672  N   THR A 235      70.393  65.684 132.638  1.00  0.00           N
ATOM   3674  CA  THR A 235      70.473  65.974 131.208  1.00  0.00           C
ATOM   3676  CB  THR A 235      69.323  66.854 130.748  1.00  0.00           C
ATOM   3678  OG1 THR A 235      69.104  67.914 131.658  1.00  0.00           O
ATOM   3680  CG2 THR A 235      68.033  66.014 130.788  1.00  0.00           C
ATOM   3684  C   THR A 235      71.813  66.574 130.778  1.00  0.00           C
ATOM   3685  O   THR A 235      72.263  67.644 131.198  1.00  0.00           O
ATOM   3686  N   LEU A 236      72.513  65.874 129.868  1.00  0.00           N
ATOM   3688  CA  LEU A 236      73.793  66.254 129.298  1.00  0.00           C
ATOM   3690  CB  LEU A 236      74.653  64.984 129.158  1.00  0.00           C
ATOM   3693  CG  LEU A 236      75.913  65.074 128.268  1.00  0.00           C
ATOM   3695  CD1 LEU A 236      76.903  66.114 128.778  1.00  0.00           C
ATOM   3699  CD2 LEU A 236      76.633  63.713 128.258  1.00  0.00           C
ATOM   3703  C   LEU A 236      73.593  66.883 127.948  1.00  0.00           C
ATOM   3704  O   LEU A 236      72.873  66.344 127.118  1.00  0.00           O
ATOM   3705  N   LYS A 237      74.203  68.054 127.658  1.00  0.00           N
ATOM   3707  CA  LYS A 237      74.263  68.574 126.308  1.00  0.00           C
ATOM   3709  CB  LYS A 237      74.063  70.114 126.198  1.00  0.00           C
ATOM   3712  CG  LYS A 237      74.854  71.004 127.178  1.00  0.00           C
ATOM   3715  CD  LYS A 237      74.643  72.515 126.908  1.00  0.00           C
ATOM   3718  CE  LYS A 237      75.333  73.445 127.918  1.00  0.00           C
ATOM   3721  NZ  LYS A 237      75.093  74.875 127.618  1.00  0.00           N
ATOM   3725  C   LYS A 237      75.493  68.113 125.508  1.00  0.00           C
ATOM   3726  O   LYS A 237      76.623  68.523 125.768  1.00  0.00           O
ATOM   3727  N   PHE A 238      75.283  67.294 124.448  1.00  0.00           N
ATOM   3729  CA  PHE A 238      76.343  66.863 123.548  1.00  0.00           C
ATOM   3731  CB  PHE A 238      75.923  65.633 122.688  1.00  0.00           C
ATOM   3734  CG  PHE A 238      75.453  64.464 123.488  1.00  0.00           C
ATOM   3735  CD1 PHE A 238      76.284  63.864 124.458  1.00  0.00           C
ATOM   3737  CE1 PHE A 238      75.883  62.695 125.108  1.00  0.00           C
ATOM   3739  CZ  PHE A 238      74.643  62.125 124.818  1.00  0.00           C
ATOM   3741  CD2 PHE A 238      74.223  63.864 123.188  1.00  0.00           C
ATOM   3743  CE2 PHE A 238      73.823  62.695 123.848  1.00  0.00           C
ATOM   3745  C   PHE A 238      76.783  67.914 122.538  1.00  0.00           C
ATOM   3746  O   PHE A 238      77.763  67.734 121.818  1.00  0.00           O
ATOM   3747  N   SER A 239      76.023  69.024 122.388  1.00  0.00           N
ATOM   3749  CA  SER A 239      76.083  69.854 121.188  1.00  0.00           C
ATOM   3751  CB  SER A 239      74.663  70.354 120.788  1.00  0.00           C
ATOM   3754  OG  SER A 239      73.983  71.004 121.858  1.00  0.00           O
ATOM   3756  C   SER A 239      77.043  71.023 121.268  1.00  0.00           C
ATOM   3757  O   SER A 239      77.183  71.794 120.328  1.00  0.00           O
ATOM   3758  N   ASP A 240      77.803  71.134 122.368  1.00  0.00           N
ATOM   3760  CA  ASP A 240      78.894  72.064 122.558  1.00  0.00           C
ATOM   3762  CB  ASP A 240      78.403  73.184 123.538  1.00  0.00           C
ATOM   3765  CG  ASP A 240      79.373  74.285 123.928  1.00  0.00           C
ATOM   3766  OD1 ASP A 240      80.473  74.434 123.338  1.00  0.00           O
ATOM   3767  OD2 ASP A 240      78.973  75.064 124.848  1.00  0.00           O
ATOM   3768  C   ASP A 240      80.074  71.274 123.108  1.00  0.00           C
ATOM   3769  O   ASP A 240      80.463  71.473 124.258  1.00  0.00           O
ATOM   3770  N   PRO A 241      80.693  70.304 122.408  1.00  0.00           N
ATOM   3771  CD  PRO A 241      80.373  69.864 121.048  1.00  0.00           C
ATOM   3774  CA  PRO A 241      82.013  69.844 122.798  1.00  0.00           C
ATOM   3776  CB  PRO A 241      82.303  68.674 121.848  1.00  0.00           C
ATOM   3779  CG  PRO A 241      81.604  69.094 120.548  1.00  0.00           C
ATOM   3782  C   PRO A 241      83.023  70.954 122.688  1.00  0.00           C
ATOM   3783  O   PRO A 241      83.184  71.554 121.618  1.00  0.00           O
ATOM   3784  N   THR A 242      83.743  71.274 123.768  1.00  0.00           N
ATOM   3786  CA  THR A 242      84.833  72.224 123.668  1.00  0.00           C
ATOM   3788  CB  THR A 242      85.253  72.835 124.978  1.00  0.00           C
ATOM   3790  OG1 THR A 242      85.703  71.844 125.888  1.00  0.00           O
ATOM   3792  CG2 THR A 242      84.003  73.504 125.558  1.00  0.00           C
ATOM   3796  C   THR A 242      86.023  71.654 122.938  1.00  0.00           C
ATOM   3797  O   THR A 242      86.273  70.454 122.898  1.00  0.00           O
ATOM   3798  N   VAL A 243      86.783  72.553 122.298  1.00  0.00           N
ATOM   3800  CA  VAL A 243      88.123  72.254 121.878  1.00  0.00           C
ATOM   3802  CB  VAL A 243      88.293  72.384 120.368  1.00  0.00           C
ATOM   3804  CG1 VAL A 243      87.453  71.284 119.688  1.00  0.00           C
ATOM   3808  CG2 VAL A 243      87.883  73.784 119.858  1.00  0.00           C
ATOM   3812  C   VAL A 243      89.014  73.174 122.698  1.00  0.00           C
ATOM   3813  O   VAL A 243      88.783  74.374 122.808  1.00  0.00           O
ATOM   3814  N   ASP A 244      90.033  72.594 123.358  1.00  0.00           N
ATOM   3816  CA  ASP A 244      91.153  73.314 123.918  1.00  0.00           C
ATOM   3818  CB  ASP A 244      91.643  72.594 125.218  1.00  0.00           C
ATOM   3821  CG  ASP A 244      92.873  73.174 125.918  1.00  0.00           C
ATOM   3822  OD1 ASP A 244      93.453  74.174 125.438  1.00  0.00           O
ATOM   3823  OD2 ASP A 244      93.263  72.604 126.978  1.00  0.00           O
ATOM   3824  C   ASP A 244      92.203  73.445 122.818  1.00  0.00           C
ATOM   3825  O   ASP A 244      92.434  72.534 122.028  1.00  0.00           O
ATOM   3826  N   GLU A 245      92.863  74.604 122.718  1.00  0.00           N
ATOM   3828  CA  GLU A 245      93.863  74.875 121.698  1.00  0.00           C
ATOM   3830  CB  GLU A 245      94.373  76.314 121.778  1.00  0.00           C
ATOM   3833  CG  GLU A 245      93.303  77.384 121.478  1.00  0.00           C
ATOM   3836  CD  GLU A 245      93.933  78.765 121.408  1.00  0.00           C
ATOM   3837  OE1 GLU A 245      95.163  78.894 121.668  1.00  0.00           O
ATOM   3838  OE2 GLU A 245      93.193  79.735 121.108  1.00  0.00           O
ATOM   3839  C   GLU A 245      95.053  73.934 121.728  1.00  0.00           C
ATOM   3840  O   GLU A 245      95.503  73.494 120.678  1.00  0.00           O
ATOM   3841  N   THR A 246      95.573  73.574 122.928  1.00  0.00           N
ATOM   3843  CA  THR A 246      96.863  72.883 123.028  1.00  0.00           C
ATOM   3845  CB  THR A 246      97.743  73.523 124.098  1.00  0.00           C
ATOM   3847  OG1 THR A 246      99.003  72.874 124.238  1.00  0.00           O
ATOM   3849  CG2 THR A 246      97.043  73.504 125.468  1.00  0.00           C
ATOM   3853  C   THR A 246      96.733  71.374 123.238  1.00  0.00           C
ATOM   3854  O   THR A 246      97.653  70.594 122.998  1.00  0.00           O
ATOM   3855  N   THR A 247      95.544  70.934 123.668  1.00  0.00           N
ATOM   3857  CA  THR A 247      95.264  69.523 123.928  1.00  0.00           C
ATOM   3859  CB  THR A 247      94.823  69.254 125.368  1.00  0.00           C
ATOM   3861  OG1 THR A 247      93.743  70.094 125.728  1.00  0.00           O
ATOM   3863  CG2 THR A 247      95.983  69.514 126.348  1.00  0.00           C
ATOM   3867  C   THR A 247      94.163  69.043 123.008  1.00  0.00           C
ATOM   3868  O   THR A 247      94.273  67.993 122.398  1.00  0.00           O
ATOM   3869  N   GLY A 248      93.053  69.794 122.888  1.00  0.00           N
ATOM   3871  CA  GLY A 248      91.843  69.324 122.208  1.00  0.00           C
ATOM   3874  C   GLY A 248      91.023  68.393 123.058  1.00  0.00           C
ATOM   3875  O   GLY A 248      90.503  67.413 122.568  1.00  0.00           O
ATOM   3876  N   SER A 249      90.924  68.663 124.368  1.00  0.00           N
ATOM   3878  CA  SER A 249      90.074  67.954 125.308  1.00  0.00           C
ATOM   3880  CB  SER A 249      90.653  67.944 126.758  1.00  0.00           C
ATOM   3883  OG  SER A 249      91.453  69.094 127.038  1.00  0.00           O
ATOM   3885  C   SER A 249      88.653  68.485 125.318  1.00  0.00           C
ATOM   3886  O   SER A 249      88.424  69.674 125.508  1.00  0.00           O
ATOM   3887  N   VAL A 250      87.644  67.585 125.128  1.00  0.00           N
ATOM   3889  CA  VAL A 250      86.243  67.944 125.338  1.00  0.00           C
ATOM   3891  CB  VAL A 250      85.233  66.874 124.878  1.00  0.00           C
ATOM   3893  CG1 VAL A 250      83.793  67.413 124.968  1.00  0.00           C
ATOM   3897  CG2 VAL A 250      85.513  66.434 123.438  1.00  0.00           C
ATOM   3901  C   VAL A 250      85.973  68.243 126.798  1.00  0.00           C
ATOM   3902  O   VAL A 250      86.363  67.473 127.678  1.00  0.00           O
ATOM   3903  N   THR A 251      85.233  69.334 127.078  1.00  0.00           N
ATOM   3905  CA  THR A 251      84.373  69.453 128.248  1.00  0.00           C
ATOM   3907  CB  THR A 251      84.864  70.493 129.268  1.00  0.00           C
ATOM   3909  OG1 THR A 251      84.613  70.104 130.608  1.00  0.00           O
ATOM   3911  CG2 THR A 251      84.333  71.915 129.128  1.00  0.00           C
ATOM   3915  C   THR A 251      82.953  69.704 127.798  1.00  0.00           C
ATOM   3916  O   THR A 251      82.683  70.563 126.958  1.00  0.00           O
ATOM   3917  N   LEU A 252      81.983  68.945 128.328  1.00  0.00           N
ATOM   3919  CA  LEU A 252      80.563  69.204 128.098  1.00  0.00           C
ATOM   3921  CB  LEU A 252      79.653  67.973 127.798  1.00  0.00           C
ATOM   3924  CG  LEU A 252      79.943  67.114 126.548  1.00  0.00           C
ATOM   3926  CD1 LEU A 252      80.203  67.993 125.318  1.00  0.00           C
ATOM   3930  CD2 LEU A 252      81.035  66.074 126.798  1.00  0.00           C
ATOM   3934  C   LEU A 252      80.033  69.784 129.388  1.00  0.00           C
ATOM   3935  O   LEU A 252      80.264  69.223 130.448  1.00  0.00           O
ATOM   3936  N   ARG A 253      79.313  70.924 129.318  1.00  0.00           N
ATOM   3938  CA  ARG A 253      78.684  71.493 130.488  1.00  0.00           C
ATOM   3940  CB  ARG A 253      78.743  73.035 130.458  1.00  0.00           C
ATOM   3943  CG  ARG A 253      78.083  73.723 131.658  1.00  0.00           C
ATOM   3946  CD  ARG A 253      78.243  75.254 131.688  1.00  0.00           C
ATOM   3949  NE  ARG A 253      79.683  75.594 131.848  1.00  0.00           N
ATOM   3951  CZ  ARG A 253      80.373  75.484 132.978  1.00  0.00           C
ATOM   3952  NH1 ARG A 253      79.813  75.184 134.118  1.00  0.00           N
ATOM   3955  NH2 ARG A 253      81.683  75.633 132.968  1.00  0.00           N
ATOM   3958  C   ARG A 253      77.253  70.994 130.618  1.00  0.00           C
ATOM   3959  O   ARG A 253      76.383  71.294 129.808  1.00  0.00           O
ATOM   3960  N   ALA A 254      76.963  70.164 131.638  1.00  0.00           N
ATOM   3962  CA  ALA A 254      75.793  69.324 131.648  1.00  0.00           C
ATOM   3964  CB  ALA A 254      76.243  67.874 131.758  1.00  0.00           C
ATOM   3968  C   ALA A 254      74.903  69.674 132.808  1.00  0.00           C
ATOM   3969  O   ALA A 254      75.343  69.714 133.948  1.00  0.00           O
ATOM   3970  N   ILE A 255      73.623  70.004 132.538  1.00  0.00           N
ATOM   3972  CA  ILE A 255      72.763  70.574 133.548  1.00  0.00           C
ATOM   3974  CB  ILE A 255      71.923  71.734 133.048  1.00  0.00           C
ATOM   3976  CG2 ILE A 255      71.133  71.384 131.768  1.00  0.00           C
ATOM   3980  CG1 ILE A 255      71.073  72.344 134.188  1.00  0.00           C
ATOM   3983  CD  ILE A 255      70.684  73.803 133.948  1.00  0.00           C
ATOM   3987  C   ILE A 255      71.953  69.503 134.208  1.00  0.00           C
ATOM   3988  O   ILE A 255      70.813  69.194 133.858  1.00  0.00           O
ATOM   3989  N   PHE A 256      72.513  68.864 135.228  1.00  0.00           N
ATOM   3991  CA  PHE A 256      71.793  67.835 135.948  1.00  0.00           C
ATOM   3993  CB  PHE A 256      72.733  66.764 136.568  1.00  0.00           C
ATOM   3996  CG  PHE A 256      73.673  66.134 135.568  1.00  0.00           C
ATOM   3997  CD1 PHE A 256      73.453  66.114 134.178  1.00  0.00           C
ATOM   3999  CE1 PHE A 256      74.323  65.464 133.308  1.00  0.00           C
ATOM   4001  CZ  PHE A 256      75.483  64.864 133.798  1.00  0.00           C
ATOM   4003  CD2 PHE A 256      74.823  65.493 136.048  1.00  0.00           C
ATOM   4005  CE2 PHE A 256      75.733  64.884 135.168  1.00  0.00           C
ATOM   4007  C   PHE A 256      70.903  68.544 136.968  1.00  0.00           C
ATOM   4008  O   PHE A 256      71.263  69.604 137.468  1.00  0.00           O
ATOM   4009  N   PRO A 257      69.723  68.084 137.338  1.00  0.00           N
ATOM   4010  CD  PRO A 257      68.883  67.204 136.518  1.00  0.00           C
ATOM   4013  CA  PRO A 257      69.023  68.585 138.518  1.00  0.00           C
ATOM   4015  CB  PRO A 257      67.733  67.754 138.538  1.00  0.00           C
ATOM   4018  CG  PRO A 257      67.483  67.473 137.058  1.00  0.00           C
ATOM   4021  C   PRO A 257      69.843  68.485 139.798  1.00  0.00           C
ATOM   4022  O   PRO A 257      70.553  67.494 139.978  1.00  0.00           O
ATOM   4023  N   ASN A 258      69.723  69.444 140.748  1.00  0.00           N
ATOM   4025  CA  ASN A 258      70.174  69.214 142.118  1.00  0.00           C
ATOM   4027  CB  ASN A 258      71.623  69.754 142.308  1.00  0.00           C
ATOM   4030  CG  ASN A 258      72.283  69.344 143.628  1.00  0.00           C
ATOM   4031  OD1 ASN A 258      71.813  68.485 144.378  1.00  0.00           O
ATOM   4032  ND2 ASN A 258      73.433  69.984 143.928  1.00  0.00           N
ATOM   4035  C   ASN A 258      69.203  69.794 143.158  1.00  0.00           C
ATOM   4036  O   ASN A 258      69.443  70.864 143.708  1.00  0.00           O
ATOM   4037  N   PRO A 259      68.133  69.054 143.488  1.00  0.00           N
ATOM   4038  CD  PRO A 259      67.513  68.094 142.558  1.00  0.00           C
ATOM   4041  CA  PRO A 259      67.193  69.444 144.548  1.00  0.00           C
ATOM   4043  CB  PRO A 259      66.053  68.413 144.418  1.00  0.00           C
ATOM   4046  CG  PRO A 259      66.043  68.014 142.938  1.00  0.00           C
ATOM   4049  C   PRO A 259      67.783  69.344 145.938  1.00  0.00           C
ATOM   4050  O   PRO A 259      67.433  70.124 146.838  1.00  0.00           O
ATOM   4051  N   ASN A 260      68.633  68.324 146.178  1.00  0.00           N
ATOM   4053  CA  ASN A 260      69.313  68.104 147.448  1.00  0.00           C
ATOM   4055  CB  ASN A 260      70.143  66.775 147.428  1.00  0.00           C
ATOM   4058  CG  ASN A 260      69.243  65.554 147.258  1.00  0.00           C
ATOM   4059  OD1 ASN A 260      68.023  65.644 147.228  1.00  0.00           O
ATOM   4060  ND2 ASN A 260      69.863  64.354 147.148  1.00  0.00           N
ATOM   4063  C   ASN A 260      70.243  69.275 147.758  1.00  0.00           C
ATOM   4064  O   ASN A 260      70.354  69.754 148.888  1.00  0.00           O
ATOM   4065  N   GLY A 261      70.964  69.744 146.738  1.00  0.00           N
ATOM   4067  CA  GLY A 261      72.003  70.743 146.898  1.00  0.00           C
ATOM   4070  C   GLY A 261      73.313  70.085 147.258  1.00  0.00           C
ATOM   4071  O   GLY A 261      74.333  70.743 147.338  1.00  0.00           O
ATOM   4072  N   ASP A 262      73.313  68.744 147.438  1.00  0.00           N
ATOM   4074  CA  ASP A 262      74.333  67.973 148.128  1.00  0.00           C
ATOM   4076  CB  ASP A 262      73.604  66.964 149.058  1.00  0.00           C
ATOM   4079  CG  ASP A 262      74.533  66.234 150.018  1.00  0.00           C
ATOM   4080  OD1 ASP A 262      75.393  66.894 150.638  1.00  0.00           O
ATOM   4081  OD2 ASP A 262      74.303  65.015 150.228  1.00  0.00           O
ATOM   4082  C   ASP A 262      75.263  67.254 147.138  1.00  0.00           C
ATOM   4083  O   ASP A 262      76.153  66.473 147.488  1.00  0.00           O
ATOM   4084  N   LEU A 263      75.104  67.553 145.838  1.00  0.00           N
ATOM   4086  CA  LEU A 263      76.083  67.204 144.828  1.00  0.00           C
ATOM   4088  CB  LEU A 263      75.483  67.133 143.408  1.00  0.00           C
ATOM   4091  CG  LEU A 263      74.273  66.184 143.318  1.00  0.00           C
ATOM   4093  CD1 LEU A 263      73.633  66.204 141.928  1.00  0.00           C
ATOM   4097  CD2 LEU A 263      74.643  64.744 143.698  1.00  0.00           C
ATOM   4101  C   LEU A 263      77.253  68.154 144.948  1.00  0.00           C
ATOM   4102  O   LEU A 263      77.283  69.254 144.388  1.00  0.00           O
ATOM   4103  N   LEU A 264      78.203  67.765 145.818  1.00  0.00           N
ATOM   4105  CA  LEU A 264      79.263  68.585 146.348  1.00  0.00           C
ATOM   4107  CB  LEU A 264      80.113  67.804 147.378  1.00  0.00           C
ATOM   4110  CG  LEU A 264      79.363  67.434 148.668  1.00  0.00           C
ATOM   4112  CD1 LEU A 264      80.183  66.434 149.478  1.00  0.00           C
ATOM   4116  CD2 LEU A 264      79.063  68.663 149.538  1.00  0.00           C
ATOM   4120  C   LEU A 264      80.193  69.145 145.278  1.00  0.00           C
ATOM   4121  O   LEU A 264      80.483  68.445 144.308  1.00  0.00           O
ATOM   4122  N   PRO A 265      80.663  70.374 145.378  1.00  0.00           N
ATOM   4123  CD  PRO A 265      80.063  71.394 146.208  1.00  0.00           C
ATOM   4126  CA  PRO A 265      81.783  70.913 144.618  1.00  0.00           C
ATOM   4128  CB  PRO A 265      82.043  72.273 145.258  1.00  0.00           C
ATOM   4131  CG  PRO A 265      80.643  72.674 145.658  1.00  0.00           C
ATOM   4134  C   PRO A 265      83.023  70.053 144.458  1.00  0.00           C
ATOM   4135  O   PRO A 265      83.544  69.544 145.448  1.00  0.00           O
ATOM   4136  N   GLY A 266      83.563  69.954 143.238  1.00  0.00           N
ATOM   4138  CA  GLY A 266      84.943  69.564 143.038  1.00  0.00           C
ATOM   4141  C   GLY A 266      85.183  68.094 143.018  1.00  0.00           C
ATOM   4142  O   GLY A 266      86.324  67.644 142.998  1.00  0.00           O
ATOM   4143  N   MET A 267      84.093  67.335 142.988  1.00  0.00           N
ATOM   4145  CA  MET A 267      84.014  65.904 142.818  1.00  0.00           C
ATOM   4147  CB  MET A 267      82.543  65.464 143.028  1.00  0.00           C
ATOM   4150  CG  MET A 267      82.013  65.794 144.428  1.00  0.00           C
ATOM   4153  SD  MET A 267      82.873  64.984 145.758  1.00  0.00           S
ATOM   4154  CE  MET A 267      82.463  63.344 145.138  1.00  0.00           C
ATOM   4158  C   MET A 267      84.523  65.414 141.468  1.00  0.00           C
ATOM   4159  O   MET A 267      84.434  66.104 140.468  1.00  0.00           O
ATOM   4160  N   TYR A 268      85.093  64.204 141.428  1.00  0.00           N
ATOM   4162  CA  TYR A 268      85.743  63.653 140.248  1.00  0.00           C
ATOM   4164  CB  TYR A 268      87.153  63.133 140.648  1.00  0.00           C
ATOM   4167  CG  TYR A 268      87.123  62.034 141.698  1.00  0.00           C
ATOM   4168  CD1 TYR A 268      87.273  62.343 143.058  1.00  0.00           C
ATOM   4170  CE1 TYR A 268      87.233  61.325 144.018  1.00  0.00           C
ATOM   4172  CZ  TYR A 268      86.983  60.005 143.648  1.00  0.00           C
ATOM   4173  OH  TYR A 268      86.913  58.993 144.618  1.00  0.00           O
ATOM   4175  CD2 TYR A 268      86.953  60.694 141.328  1.00  0.00           C
ATOM   4177  CE2 TYR A 268      86.833  59.694 142.298  1.00  0.00           C
ATOM   4179  C   TYR A 268      84.934  62.505 139.668  1.00  0.00           C
ATOM   4180  O   TYR A 268      85.424  61.694 138.888  1.00  0.00           O
ATOM   4181  N   VAL A 269      83.673  62.393 140.138  1.00  0.00           N
ATOM   4183  CA  VAL A 269      82.714  61.325 139.928  1.00  0.00           C
ATOM   4185  CB  VAL A 269      81.443  61.574 140.728  1.00  0.00           C
ATOM   4187  CG1 VAL A 269      81.833  61.465 142.218  1.00  0.00           C
ATOM   4191  CG2 VAL A 269      80.824  62.944 140.378  1.00  0.00           C
ATOM   4195  C   VAL A 269      82.483  60.883 138.498  1.00  0.00           C
ATOM   4196  O   VAL A 269      82.953  61.504 137.548  1.00  0.00           O
ATOM   4197  N   THR A 270      81.843  59.714 138.288  1.00  0.00           N
ATOM   4199  CA  THR A 270      81.763  59.104 136.968  1.00  0.00           C
ATOM   4201  CB  THR A 270      82.253  57.653 136.878  1.00  0.00           C
ATOM   4203  OG1 THR A 270      81.654  56.813 137.858  1.00  0.00           O
ATOM   4205  CG2 THR A 270      83.773  57.593 137.098  1.00  0.00           C
ATOM   4209  C   THR A 270      80.383  59.223 136.388  1.00  0.00           C
ATOM   4210  O   THR A 270      79.383  59.375 137.088  1.00  0.00           O
ATOM   4211  N   ALA A 271      80.273  59.124 135.058  1.00  0.00           N
ATOM   4213  CA  ALA A 271      79.003  59.113 134.398  1.00  0.00           C
ATOM   4215  CB  ALA A 271      78.583  60.543 134.008  1.00  0.00           C
ATOM   4219  C   ALA A 271      79.063  58.165 133.228  1.00  0.00           C
ATOM   4220  O   ALA A 271      80.124  57.635 132.878  1.00  0.00           O
ATOM   4221  N   LEU A 272      77.893  57.835 132.658  1.00  0.00           N
ATOM   4223  CA  LEU A 272      77.703  56.805 131.658  1.00  0.00           C
ATOM   4225  CB  LEU A 272      77.153  55.535 132.378  1.00  0.00           C
ATOM   4228  CG  LEU A 272      76.963  54.235 131.568  1.00  0.00           C
ATOM   4230  CD1 LEU A 272      78.133  53.955 130.618  1.00  0.00           C
ATOM   4234  CD2 LEU A 272      76.803  53.063 132.538  1.00  0.00           C
ATOM   4238  C   LEU A 272      76.693  57.383 130.688  1.00  0.00           C
ATOM   4239  O   LEU A 272      76.293  58.514 130.838  1.00  0.00           O
ATOM   4240  N   VAL A 273      76.203  56.665 129.678  1.00  0.00           N
ATOM   4242  CA  VAL A 273      75.424  57.284 128.608  1.00  0.00           C
ATOM   4244  CB  VAL A 273      76.203  57.253 127.298  1.00  0.00           C
ATOM   4246  CG1 VAL A 273      76.393  55.823 126.768  1.00  0.00           C
ATOM   4250  CG2 VAL A 273      75.563  58.174 126.238  1.00  0.00           C
ATOM   4254  C   VAL A 273      74.063  56.613 128.518  1.00  0.00           C
ATOM   4255  O   VAL A 273      73.863  55.504 129.028  1.00  0.00           O
ATOM   4256  N   ASP A 274      73.043  57.273 127.938  1.00  0.00           N
ATOM   4258  CA  ASP A 274      71.773  56.665 127.658  1.00  0.00           C
ATOM   4260  CB  ASP A 274      70.603  57.684 127.618  1.00  0.00           C
ATOM   4263  CG  ASP A 274      70.633  58.764 126.538  1.00  0.00           C
ATOM   4264  OD1 ASP A 274      71.703  59.074 125.948  1.00  0.00           O
ATOM   4265  OD2 ASP A 274      69.523  59.345 126.358  1.00  0.00           O
ATOM   4266  C   ASP A 274      71.783  55.714 126.468  1.00  0.00           C
ATOM   4267  O   ASP A 274      72.763  55.563 125.728  1.00  0.00           O
ATOM   4268  N   GLU A 275      70.673  54.963 126.318  1.00  0.00           N
ATOM   4270  CA  GLU A 275      70.573  53.913 125.338  1.00  0.00           C
ATOM   4272  CB  GLU A 275      70.293  52.523 125.968  1.00  0.00           C
ATOM   4275  CG  GLU A 275      68.893  52.214 126.558  1.00  0.00           C
ATOM   4278  CD  GLU A 275      68.753  52.614 128.008  1.00  0.00           C
ATOM   4279  OE1 GLU A 275      69.574  52.164 128.858  1.00  0.00           O
ATOM   4280  OE2 GLU A 275      67.773  53.334 128.338  1.00  0.00           O
ATOM   4281  C   GLU A 275      69.593  54.313 124.248  1.00  0.00           C
ATOM   4282  O   GLU A 275      68.403  54.543 124.448  1.00  0.00           O
ATOM   4283  N   GLY A 276      70.123  54.415 123.028  1.00  0.00           N
ATOM   4285  CA  GLY A 276      69.343  54.604 121.818  1.00  0.00           C
ATOM   4288  C   GLY A 276      70.023  53.874 120.708  1.00  0.00           C
ATOM   4289  O   GLY A 276      69.873  54.183 119.518  1.00  0.00           O
ATOM   4290  N   SER A 277      70.893  52.915 121.058  1.00  0.00           N
ATOM   4292  CA  SER A 277      71.943  52.463 120.168  1.00  0.00           C
ATOM   4294  CB  SER A 277      73.303  52.393 120.898  1.00  0.00           C
ATOM   4297  OG  SER A 277      73.633  53.674 121.418  1.00  0.00           O
ATOM   4299  C   SER A 277      71.593  51.125 119.568  1.00  0.00           C
ATOM   4300  O   SER A 277      71.553  50.103 120.248  1.00  0.00           O
ATOM   4301  N   ARG A 278      71.263  51.084 118.258  1.00  0.00           N
ATOM   4303  CA  ARG A 278      70.343  50.093 117.718  1.00  0.00           C
ATOM   4305  CB  ARG A 278      69.483  50.793 116.638  1.00  0.00           C
ATOM   4308  CG  ARG A 278      68.523  49.973 115.738  1.00  0.00           C
ATOM   4311  CD  ARG A 278      67.303  49.383 116.468  1.00  0.00           C
ATOM   4314  NE  ARG A 278      66.693  48.293 115.638  1.00  0.00           N
ATOM   4316  CZ  ARG A 278      66.013  48.424 114.498  1.00  0.00           C
ATOM   4317  NH1 ARG A 278      65.763  49.584 113.928  1.00  0.00           N
ATOM   4320  NH2 ARG A 278      65.513  47.334 113.948  1.00  0.00           N
ATOM   4323  C   ARG A 278      70.983  48.815 117.168  1.00  0.00           C
ATOM   4324  O   ARG A 278      70.303  47.874 116.788  1.00  0.00           O
ATOM   4325  N   GLN A 279      72.333  48.713 117.138  1.00  0.00           N
ATOM   4327  CA  GLN A 279      73.033  47.544 116.608  1.00  0.00           C
ATOM   4329  CB  GLN A 279      74.523  47.874 116.338  1.00  0.00           C
ATOM   4332  CG  GLN A 279      74.733  48.864 115.168  1.00  0.00           C
ATOM   4335  CD  GLN A 279      73.924  48.424 113.948  1.00  0.00           C
ATOM   4336  OE1 GLN A 279      74.243  47.484 113.218  1.00  0.00           O
ATOM   4337  NE2 GLN A 279      72.763  49.085 113.718  1.00  0.00           N
ATOM   4340  C   GLN A 279      72.933  46.203 117.328  1.00  0.00           C
ATOM   4341  O   GLN A 279      73.263  46.044 118.498  1.00  0.00           O
ATOM   4342  N   ASN A 280      72.523  45.135 116.638  1.00  0.00           N
ATOM   4344  CA  ASN A 280      72.394  43.834 117.268  1.00  0.00           C
ATOM   4346  CB  ASN A 280      71.073  43.084 116.918  1.00  0.00           C
ATOM   4349  CG  ASN A 280      70.693  43.183 115.448  1.00  0.00           C
ATOM   4350  OD1 ASN A 280      71.383  43.723 114.588  1.00  0.00           O
ATOM   4351  ND2 ASN A 280      69.483  42.705 115.098  1.00  0.00           N
ATOM   4354  C   ASN A 280      73.623  42.993 116.988  1.00  0.00           C
ATOM   4355  O   ASN A 280      73.854  42.523 115.878  1.00  0.00           O
ATOM   4356  N   VAL A 281      74.473  42.803 118.018  1.00  0.00           N
ATOM   4358  CA  VAL A 281      75.693  42.024 117.948  1.00  0.00           C
ATOM   4360  CB  VAL A 281      76.993  42.845 118.008  1.00  0.00           C
ATOM   4362  CG1 VAL A 281      77.133  43.643 116.698  1.00  0.00           C
ATOM   4366  CG2 VAL A 281      77.023  43.843 119.178  1.00  0.00           C
ATOM   4370  C   VAL A 281      75.523  41.073 119.108  1.00  0.00           C
ATOM   4371  O   VAL A 281      75.034  41.465 120.158  1.00  0.00           O
ATOM   4372  N   LEU A 282      75.793  39.773 118.908  1.00  0.00           N
ATOM   4374  CA  LEU A 282      75.413  38.764 119.888  1.00  0.00           C
ATOM   4376  CB  LEU A 282      75.603  37.334 119.328  1.00  0.00           C
ATOM   4379  CG  LEU A 282      75.263  36.194 120.308  1.00  0.00           C
ATOM   4381  CD1 LEU A 282      73.793  36.223 120.738  1.00  0.00           C
ATOM   4385  CD2 LEU A 282      75.623  34.834 119.688  1.00  0.00           C
ATOM   4389  C   LEU A 282      76.133  38.914 121.218  1.00  0.00           C
ATOM   4390  O   LEU A 282      77.333  39.125 121.258  1.00  0.00           O
ATOM   4391  N   LEU A 283      75.413  38.743 122.338  1.00  0.00           N
ATOM   4393  CA  LEU A 283      76.023  38.584 123.638  1.00  0.00           C
ATOM   4395  CB  LEU A 283      75.223  39.424 124.648  1.00  0.00           C
ATOM   4398  CG  LEU A 283      75.283  40.933 124.368  1.00  0.00           C
ATOM   4400  CD1 LEU A 283      74.403  41.735 125.338  1.00  0.00           C
ATOM   4404  CD2 LEU A 283      76.753  41.364 124.428  1.00  0.00           C
ATOM   4408  C   LEU A 283      76.033  37.125 124.068  1.00  0.00           C
ATOM   4409  O   LEU A 283      75.053  36.574 124.558  1.00  0.00           O
ATOM   4410  N   VAL A 284      77.183  36.453 123.898  1.00  0.00           N
ATOM   4412  CA  VAL A 284      77.283  35.034 124.168  1.00  0.00           C
ATOM   4414  CB  VAL A 284      78.063  34.273 123.088  1.00  0.00           C
ATOM   4416  CG1 VAL A 284      79.493  34.823 122.928  1.00  0.00           C
ATOM   4420  CG2 VAL A 284      78.073  32.753 123.368  1.00  0.00           C
ATOM   4424  C   VAL A 284      77.863  34.874 125.568  1.00  0.00           C
ATOM   4425  O   VAL A 284      78.843  35.543 125.878  1.00  0.00           O
ATOM   4426  N   PRO A 285      77.293  34.074 126.478  1.00  0.00           N
ATOM   4427  CD  PRO A 285      76.003  33.403 126.318  1.00  0.00           C
ATOM   4430  CA  PRO A 285      77.943  33.684 127.728  1.00  0.00           C
ATOM   4432  CB  PRO A 285      77.083  32.523 128.248  1.00  0.00           C
ATOM   4435  CG  PRO A 285      75.693  32.854 127.708  1.00  0.00           C
ATOM   4438  C   PRO A 285      79.434  33.354 127.658  1.00  0.00           C
ATOM   4439  O   PRO A 285      79.873  32.683 126.728  1.00  0.00           O
ATOM   4440  N   GLN A 286      80.214  33.813 128.668  1.00  0.00           N
ATOM   4442  CA  GLN A 286      81.643  33.584 128.758  1.00  0.00           C
ATOM   4444  CB  GLN A 286      82.253  34.284 129.988  1.00  0.00           C
ATOM   4447  CG  GLN A 286      82.233  35.834 129.918  1.00  0.00           C
ATOM   4450  CD  GLN A 286      82.553  36.433 131.298  1.00  0.00           C
ATOM   4451  OE1 GLN A 286      82.873  35.703 132.238  1.00  0.00           O
ATOM   4452  NE2 GLN A 286      82.393  37.764 131.438  1.00  0.00           N
ATOM   4455  C   GLN A 286      82.034  32.113 128.748  1.00  0.00           C
ATOM   4456  O   GLN A 286      83.053  31.733 128.188  1.00  0.00           O
ATOM   4457  N   GLU A 287      81.163  31.264 129.328  1.00  0.00           N
ATOM   4459  CA  GLU A 287      81.343  29.834 129.428  1.00  0.00           C
ATOM   4461  CB  GLU A 287      80.023  29.304 130.058  1.00  0.00           C
ATOM   4464  CG  GLU A 287      79.785  29.813 131.508  1.00  0.00           C
ATOM   4467  CD  GLU A 287      78.623  30.784 131.638  1.00  0.00           C
ATOM   4468  OE1 GLU A 287      77.674  30.504 132.438  1.00  0.00           O
ATOM   4469  OE2 GLU A 287      78.684  31.863 130.998  1.00  0.00           O
ATOM   4470  C   GLU A 287      81.613  29.095 128.118  1.00  0.00           C
ATOM   4471  O   GLU A 287      82.493  28.234 128.028  1.00  0.00           O
ATOM   4472  N   GLY A 288      80.854  29.473 127.058  1.00  0.00           N
ATOM   4474  CA  GLY A 288      80.873  28.883 125.728  1.00  0.00           C
ATOM   4477  C   GLY A 288      81.833  29.555 124.788  1.00  0.00           C
ATOM   4478  O   GLY A 288      81.893  29.223 123.598  1.00  0.00           O
ATOM   4479  N   VAL A 289      82.633  30.524 125.268  1.00  0.00           N
ATOM   4481  CA  VAL A 289      83.723  31.094 124.498  1.00  0.00           C
ATOM   4483  CB  VAL A 289      83.843  32.604 124.638  1.00  0.00           C
ATOM   4485  CG1 VAL A 289      85.074  33.163 123.878  1.00  0.00           C
ATOM   4489  CG2 VAL A 289      82.553  33.243 124.078  1.00  0.00           C
ATOM   4493  C   VAL A 289      85.004  30.383 124.928  1.00  0.00           C
ATOM   4494  O   VAL A 289      85.313  30.274 126.118  1.00  0.00           O
ATOM   4495  N   THR A 290      85.773  29.874 123.948  1.00  0.00           N
ATOM   4497  CA  THR A 290      87.043  29.214 124.198  1.00  0.00           C
ATOM   4499  CB  THR A 290      87.083  27.774 123.678  1.00  0.00           C
ATOM   4501  OG1 THR A 290      88.203  27.043 124.158  1.00  0.00           O
ATOM   4503  CG2 THR A 290      87.063  27.684 122.148  1.00  0.00           C
ATOM   4507  C   THR A 290      88.083  30.145 123.608  1.00  0.00           C
ATOM   4508  O   THR A 290      87.963  30.643 122.498  1.00  0.00           O
ATOM   4509  N   HIS A 291      89.104  30.493 124.408  1.00  0.00           N
ATOM   4511  CA  HIS A 291      90.004  31.614 124.188  1.00  0.00           C
ATOM   4513  CB  HIS A 291      89.823  32.683 125.308  1.00  0.00           C
ATOM   4516  ND1 HIS A 291      88.633  31.813 127.358  1.00  0.00           N
ATOM   4517  CG  HIS A 291      89.823  32.104 126.708  1.00  0.00           C
ATOM   4518  CE1 HIS A 291      88.993  31.395 128.558  1.00  0.00           C
ATOM   4520  NE2 HIS A 291      90.343  31.413 128.718  1.00  0.00           N
ATOM   4522  CD2 HIS A 291      90.883  31.883 127.538  1.00  0.00           C
ATOM   4524  C   HIS A 291      91.413  31.073 124.178  1.00  0.00           C
ATOM   4525  O   HIS A 291      92.343  31.663 124.738  1.00  0.00           O
ATOM   4526  N   ASN A 292      91.543  29.823 123.658  1.00  0.00           N
ATOM   4528  CA  ASN A 292      92.593  28.834 123.908  1.00  0.00           C
ATOM   4530  CB  ASN A 292      92.563  27.573 122.968  1.00  0.00           C
ATOM   4533  CG  ASN A 292      91.173  27.255 122.448  1.00  0.00           C
ATOM   4534  OD1 ASN A 292      90.523  28.084 121.818  1.00  0.00           O
ATOM   4535  ND2 ASN A 292      90.693  26.014 122.678  1.00  0.00           N
ATOM   4538  C   ASN A 292      93.973  29.413 123.888  1.00  0.00           C
ATOM   4539  O   ASN A 292      94.623  29.555 124.918  1.00  0.00           O
ATOM   4540  N   ALA A 293      94.393  29.813 122.678  1.00  0.00           N
ATOM   4542  CA  ALA A 293      95.663  30.424 122.448  1.00  0.00           C
ATOM   4544  CB  ALA A 293      96.203  30.094 121.048  1.00  0.00           C
ATOM   4548  C   ALA A 293      95.433  31.893 122.608  1.00  0.00           C
ATOM   4549  O   ALA A 293      94.353  32.403 122.338  1.00  0.00           O
ATOM   4550  N   GLN A 294      96.453  32.633 123.028  1.00  0.00           N
ATOM   4552  CA  GLN A 294      96.324  34.054 123.268  1.00  0.00           C
ATOM   4554  CB  GLN A 294      97.624  34.543 123.928  1.00  0.00           C
ATOM   4557  CG  GLN A 294      97.933  34.003 125.338  1.00  0.00           C
ATOM   4560  CD  GLN A 294      99.294  34.574 125.748  1.00  0.00           C
ATOM   4561  OE1 GLN A 294     100.354  33.944 125.708  1.00  0.00           O
ATOM   4562  NE2 GLN A 294      99.294  35.883 126.058  1.00  0.00           N
ATOM   4565  C   GLN A 294      96.053  34.903 122.028  1.00  0.00           C
ATOM   4566  O   GLN A 294      95.793  36.093 122.148  1.00  0.00           O
ATOM   4567  N   GLY A 295      96.114  34.313 120.808  1.00  0.00           N
ATOM   4569  CA  GLY A 295      95.733  34.973 119.568  1.00  0.00           C
ATOM   4572  C   GLY A 295      94.563  34.284 118.918  1.00  0.00           C
ATOM   4573  O   GLY A 295      94.253  34.523 117.748  1.00  0.00           O
ATOM   4574  N   LYS A 296      93.913  33.343 119.628  1.00  0.00           N
ATOM   4576  CA  LYS A 296      92.723  32.694 119.128  1.00  0.00           C
ATOM   4578  CB  LYS A 296      92.993  31.264 118.628  1.00  0.00           C
ATOM   4581  CG  LYS A 296      93.793  31.303 117.308  1.00  0.00           C
ATOM   4584  CD  LYS A 296      94.183  29.913 116.808  1.00  0.00           C
ATOM   4587  CE  LYS A 296      95.023  29.913 115.518  1.00  0.00           C
ATOM   4590  NZ  LYS A 296      94.193  30.104 114.308  1.00  0.00           N
ATOM   4594  C   LYS A 296      91.534  32.785 120.058  1.00  0.00           C
ATOM   4595  O   LYS A 296      91.583  32.393 121.228  1.00  0.00           O
ATOM   4596  N   ALA A 297      90.404  33.273 119.498  1.00  0.00           N
ATOM   4598  CA  ALA A 297      89.093  33.153 120.068  1.00  0.00           C
ATOM   4600  CB  ALA A 297      88.473  34.543 120.298  1.00  0.00           C
ATOM   4604  C   ALA A 297      88.223  32.374 119.088  1.00  0.00           C
ATOM   4605  O   ALA A 297      88.123  32.683 117.898  1.00  0.00           O
ATOM   4606  N   THR A 298      87.574  31.303 119.568  1.00  0.00           N
ATOM   4608  CA  THR A 298      86.783  30.444 118.708  1.00  0.00           C
ATOM   4610  CB  THR A 298      87.513  29.194 118.188  1.00  0.00           C
ATOM   4612  OG1 THR A 298      88.113  28.444 119.238  1.00  0.00           O
ATOM   4614  CG2 THR A 298      88.673  29.625 117.278  1.00  0.00           C
ATOM   4618  C   THR A 298      85.513  30.073 119.438  1.00  0.00           C
ATOM   4619  O   THR A 298      85.373  30.294 120.638  1.00  0.00           O
ATOM   4620  N   ALA A 299      84.513  29.524 118.718  1.00  0.00           N
ATOM   4622  CA  ALA A 299      83.303  29.053 119.348  1.00  0.00           C
ATOM   4624  CB  ALA A 299      82.183  30.115 119.298  1.00  0.00           C
ATOM   4628  C   ALA A 299      82.873  27.764 118.678  1.00  0.00           C
ATOM   4629  O   ALA A 299      82.913  27.604 117.458  1.00  0.00           O
ATOM   4630  N   LEU A 300      82.493  26.774 119.518  1.00  0.00           N
ATOM   4632  CA  LEU A 300      82.113  25.444 119.098  1.00  0.00           C
ATOM   4634  CB  LEU A 300      82.613  24.484 120.228  1.00  0.00           C
ATOM   4637  CG  LEU A 300      83.013  23.034 119.868  1.00  0.00           C
ATOM   4639  CD1 LEU A 300      81.843  22.204 119.368  1.00  0.00           C
ATOM   4643  CD2 LEU A 300      84.183  22.934 118.878  1.00  0.00           C
ATOM   4647  C   LEU A 300      80.593  25.434 118.878  1.00  0.00           C
ATOM   4648  O   LEU A 300      79.794  25.674 119.798  1.00  0.00           O
ATOM   4649  N   ILE A 301      80.144  25.215 117.618  1.00  0.00           N
ATOM   4651  CA  ILE A 301      78.793  25.584 117.178  1.00  0.00           C
ATOM   4653  CB  ILE A 301      78.813  26.524 115.978  1.00  0.00           C
ATOM   4655  CG2 ILE A 301      77.373  26.924 115.578  1.00  0.00           C
ATOM   4659  CG1 ILE A 301      79.683  27.774 116.208  1.00  0.00           C
ATOM   4662  CD  ILE A 301      79.223  28.694 117.338  1.00  0.00           C
ATOM   4666  C   ILE A 301      78.033  24.363 116.728  1.00  0.00           C
ATOM   4667  O   ILE A 301      78.553  23.573 115.948  1.00  0.00           O
ATOM   4668  N   LEU A 302      76.773  24.204 117.178  1.00  0.00           N
ATOM   4670  CA  LEU A 302      75.933  23.104 116.758  1.00  0.00           C
ATOM   4672  CB  LEU A 302      74.633  23.143 117.598  1.00  0.00           C
ATOM   4675  CG  LEU A 302      73.753  21.883 117.588  1.00  0.00           C
ATOM   4677  CD1 LEU A 302      74.243  20.844 118.618  1.00  0.00           C
ATOM   4681  CD2 LEU A 302      72.283  22.255 117.838  1.00  0.00           C
ATOM   4685  C   LEU A 302      75.603  23.063 115.268  1.00  0.00           C
ATOM   4686  O   LEU A 302      75.193  24.074 114.708  1.00  0.00           O
ATOM   4687  N   ASP A 303      75.763  21.883 114.608  1.00  0.00           N
ATOM   4689  CA  ASP A 303      75.433  21.693 113.198  1.00  0.00           C
ATOM   4691  CB  ASP A 303      76.613  21.163 112.328  1.00  0.00           C
ATOM   4694  CG  ASP A 303      76.443  21.474 110.838  1.00  0.00           C
ATOM   4695  OD1 ASP A 303      75.463  22.194 110.498  1.00  0.00           O
ATOM   4696  OD2 ASP A 303      77.193  20.935 109.988  1.00  0.00           O
ATOM   4697  C   ASP A 303      74.263  20.713 113.078  1.00  0.00           C
ATOM   4698  O   ASP A 303      73.683  20.254 114.058  1.00  0.00           O
ATOM   4699  N   LYS A 304      73.873  20.464 111.828  1.00  0.00           N
ATOM   4701  CA  LYS A 304      72.693  19.783 111.338  1.00  0.00           C
ATOM   4703  CB  LYS A 304      72.593  19.954 109.818  1.00  0.00           C
ATOM   4706  CG  LYS A 304      71.243  19.643 109.168  1.00  0.00           C
ATOM   4709  CD  LYS A 304      70.303  20.875 109.208  1.00  0.00           C
ATOM   4712  CE  LYS A 304      69.863  21.334 110.598  1.00  0.00           C
ATOM   4715  NZ  LYS A 304      69.283  20.184 111.308  1.00  0.00           N
ATOM   4719  C   LYS A 304      72.573  18.313 111.628  1.00  0.00           C
ATOM   4720  O   LYS A 304      71.493  17.883 111.988  1.00  0.00           O
ATOM   4721  N   ASP A 305      73.673  17.533 111.478  1.00  0.00           N
ATOM   4723  CA  ASP A 305      73.683  16.083 111.618  1.00  0.00           C
ATOM   4725  CB  ASP A 305      74.903  15.503 110.858  1.00  0.00           C
ATOM   4728  CG  ASP A 305      74.723  15.703 109.378  1.00  0.00           C
ATOM   4729  OD1 ASP A 305      73.573  16.043 108.968  1.00  0.00           O
ATOM   4730  OD2 ASP A 305      75.693  15.473 108.618  1.00  0.00           O
ATOM   4731  C   ASP A 305      73.784  15.723 113.078  1.00  0.00           C
ATOM   4732  O   ASP A 305      73.843  14.563 113.488  1.00  0.00           O
ATOM   4733  N   ASP A 306      73.823  16.803 113.878  1.00  0.00           N
ATOM   4735  CA  ASP A 306      74.023  16.913 115.288  1.00  0.00           C
ATOM   4737  CB  ASP A 306      73.353  15.795 116.108  1.00  0.00           C
ATOM   4740  CG  ASP A 306      71.873  15.823 115.818  1.00  0.00           C
ATOM   4741  OD1 ASP A 306      71.303  16.944 115.708  1.00  0.00           O
ATOM   4742  OD2 ASP A 306      71.273  14.713 115.808  1.00  0.00           O
ATOM   4743  C   ASP A 306      75.493  17.033 115.528  1.00  0.00           C
ATOM   4744  O   ASP A 306      75.943  17.413 116.598  1.00  0.00           O
ATOM   4745  N   VAL A 307      76.273  16.773 114.478  1.00  0.00           N
ATOM   4747  CA  VAL A 307      77.693  16.663 114.458  1.00  0.00           C
ATOM   4749  CB  VAL A 307      78.063  15.683 113.338  1.00  0.00           C
ATOM   4751  CG1 VAL A 307      79.483  15.123 113.468  1.00  0.00           C
ATOM   4755  CG2 VAL A 307      77.173  14.423 113.388  1.00  0.00           C
ATOM   4759  C   VAL A 307      78.203  18.084 114.238  1.00  0.00           C
ATOM   4760  O   VAL A 307      78.203  18.573 113.128  1.00  0.00           O
ATOM   4761  N   VAL A 308      78.633  18.793 115.308  1.00  0.00           N
ATOM   4763  CA  VAL A 308      78.874  20.233 115.438  1.00  0.00           C
ATOM   4765  CB  VAL A 308      78.733  20.554 116.928  1.00  0.00           C
ATOM   4767  CG1 VAL A 308      77.394  19.973 117.358  1.00  0.00           C
ATOM   4771  CG2 VAL A 308      79.794  19.903 117.828  1.00  0.00           C
ATOM   4775  C   VAL A 308      80.173  20.903 114.928  1.00  0.00           C
ATOM   4776  O   VAL A 308      81.173  21.024 115.628  1.00  0.00           O
ATOM   4777  N   GLN A 309      80.223  21.444 113.698  1.00  0.00           N
ATOM   4779  CA  GLN A 309      81.413  22.153 113.238  1.00  0.00           C
ATOM   4781  CB  GLN A 309      81.353  22.344 111.708  1.00  0.00           C
ATOM   4784  CG  GLN A 309      82.453  23.243 111.078  1.00  0.00           C
ATOM   4787  CD  GLN A 309      82.513  23.054 109.568  1.00  0.00           C
ATOM   4788  OE1 GLN A 309      82.214  21.993 109.048  1.00  0.00           O
ATOM   4789  NE2 GLN A 309      82.973  24.083 108.818  1.00  0.00           N
ATOM   4792  C   GLN A 309      81.794  23.464 113.968  1.00  0.00           C
ATOM   4793  O   GLN A 309      80.993  24.363 114.198  1.00  0.00           O
ATOM   4794  N   LEU A 310      83.093  23.624 114.348  1.00  0.00           N
ATOM   4796  CA  LEU A 310      83.684  24.864 114.838  1.00  0.00           C
ATOM   4798  CB  LEU A 310      85.113  24.604 115.408  1.00  0.00           C
ATOM   4801  CG  LEU A 310      85.803  25.805 116.108  1.00  0.00           C
ATOM   4803  CD1 LEU A 310      86.273  25.464 117.538  1.00  0.00           C
ATOM   4807  CD2 LEU A 310      86.993  26.344 115.278  1.00  0.00           C
ATOM   4811  C   LEU A 310      83.754  25.984 113.788  1.00  0.00           C
ATOM   4812  O   LEU A 310      83.933  25.734 112.598  1.00  0.00           O
ATOM   4813  N   ARG A 311      83.643  27.264 114.218  1.00  0.00           N
ATOM   4815  CA  ARG A 311      83.983  28.444 113.428  1.00  0.00           C
ATOM   4817  CB  ARG A 311      82.733  29.254 112.958  1.00  0.00           C
ATOM   4820  CG  ARG A 311      81.843  29.793 114.108  1.00  0.00           C
ATOM   4823  CD  ARG A 311      80.663  30.713 113.708  1.00  0.00           C
ATOM   4826  NE  ARG A 311      79.523  29.924 113.138  1.00  0.00           N
ATOM   4828  CZ  ARG A 311      78.243  30.003 113.508  1.00  0.00           C
ATOM   4829  NH1 ARG A 311      77.843  30.643 114.598  1.00  0.00           N
ATOM   4832  NH2 ARG A 311      77.343  29.393 112.768  1.00  0.00           N
ATOM   4835  C   ARG A 311      84.913  29.363 114.208  1.00  0.00           C
ATOM   4836  O   ARG A 311      84.823  29.473 115.428  1.00  0.00           O
ATOM   4837  N   GLU A 312      85.833  30.094 113.518  1.00  0.00           N
ATOM   4839  CA  GLU A 312      86.534  31.243 114.088  1.00  0.00           C
ATOM   4841  CB  GLU A 312      87.893  31.553 113.338  1.00  0.00           C
ATOM   4844  CG  GLU A 312      89.053  30.514 113.548  1.00  0.00           C
ATOM   4847  CD  GLU A 312      90.404  30.854 112.878  1.00  0.00           C
ATOM   4848  OE1 GLU A 312      90.503  31.863 112.128  1.00  0.00           O
ATOM   4849  OE2 GLU A 312      91.394  30.104 113.118  1.00  0.00           O
ATOM   4850  C   GLU A 312      85.583  32.464 114.138  1.00  0.00           C
ATOM   4851  O   GLU A 312      84.693  32.584 113.298  1.00  0.00           O
ATOM   4852  N   ILE A 313      85.703  33.375 115.148  1.00  0.00           N
ATOM   4854  CA  ILE A 313      84.723  34.453 115.398  1.00  0.00           C
ATOM   4856  CB  ILE A 313      83.604  34.113 116.418  1.00  0.00           C
ATOM   4858  CG2 ILE A 313      83.153  32.653 116.238  1.00  0.00           C
ATOM   4862  CG1 ILE A 313      83.853  34.453 117.918  1.00  0.00           C
ATOM   4865  CD  ILE A 313      84.854  33.543 118.618  1.00  0.00           C
ATOM   4869  C   ILE A 313      85.493  35.694 115.828  1.00  0.00           C
ATOM   4870  O   ILE A 313      86.674  35.584 116.148  1.00  0.00           O
ATOM   4871  N   GLU A 314      84.903  36.913 115.818  1.00  0.00           N
ATOM   4873  CA  GLU A 314      85.493  38.055 116.528  1.00  0.00           C
ATOM   4875  CB  GLU A 314      85.493  39.375 115.718  1.00  0.00           C
ATOM   4878  CG  GLU A 314      86.353  39.313 114.428  1.00  0.00           C
ATOM   4881  CD  GLU A 314      86.293  40.563 113.548  1.00  0.00           C
ATOM   4882  OE1 GLU A 314      85.673  41.595 113.918  1.00  0.00           O
ATOM   4883  OE2 GLU A 314      86.863  40.485 112.418  1.00  0.00           O
ATOM   4884  C   GLU A 314      84.714  38.285 117.808  1.00  0.00           C
ATOM   4885  O   GLU A 314      83.563  38.714 117.788  1.00  0.00           O
ATOM   4886  N   ALA A 315      85.323  38.004 118.978  1.00  0.00           N
ATOM   4888  CA  ALA A 315      84.714  38.305 120.268  1.00  0.00           C
ATOM   4890  CB  ALA A 315      84.913  37.144 121.258  1.00  0.00           C
ATOM   4894  C   ALA A 315      85.323  39.593 120.808  1.00  0.00           C
ATOM   4895  O   ALA A 315      86.523  39.683 121.038  1.00  0.00           O
ATOM   4896  N   SER A 316      84.523  40.653 120.968  1.00  0.00           N
ATOM   4898  CA  SER A 316      85.013  41.964 121.328  1.00  0.00           C
ATOM   4900  CB  SER A 316      84.333  43.125 120.528  1.00  0.00           C
ATOM   4903  OG  SER A 316      82.913  43.063 120.548  1.00  0.00           O
ATOM   4905  C   SER A 316      85.013  42.164 122.828  1.00  0.00           C
ATOM   4906  O   SER A 316      85.763  41.504 123.548  1.00  0.00           O
ATOM   4907  N   LYS A 317      84.223  43.104 123.388  1.00  0.00           N
ATOM   4909  CA  LYS A 317      84.283  43.383 124.808  1.00  0.00           C
ATOM   4911  CB  LYS A 317      84.253  44.914 125.098  1.00  0.00           C
ATOM   4914  CG  LYS A 317      84.343  45.285 126.588  1.00  0.00           C
ATOM   4917  CD  LYS A 317      84.583  46.785 126.848  1.00  0.00           C
ATOM   4920  CE  LYS A 317      84.543  47.174 128.348  1.00  0.00           C
ATOM   4923  NZ  LYS A 317      84.833  48.615 128.558  1.00  0.00           N
ATOM   4927  C   LYS A 317      83.214  42.624 125.578  1.00  0.00           C
ATOM   4928  O   LYS A 317      82.123  42.354 125.058  1.00  0.00           O
ATOM   4929  N   ALA A 318      83.483  42.215 126.828  1.00  0.00           N
ATOM   4931  CA  ALA A 318      82.463  41.653 127.688  1.00  0.00           C
ATOM   4933  CB  ALA A 318      83.093  40.714 128.748  1.00  0.00           C
ATOM   4937  C   ALA A 318      81.633  42.715 128.388  1.00  0.00           C
ATOM   4938  O   ALA A 318      82.123  43.755 128.828  1.00  0.00           O
ATOM   4939  N   ILE A 319      80.313  42.473 128.508  1.00  0.00           N
ATOM   4941  CA  ILE A 319      79.443  43.274 129.348  1.00  0.00           C
ATOM   4943  CB  ILE A 319      78.453  44.104 128.518  1.00  0.00           C
ATOM   4945  CG2 ILE A 319      77.263  44.625 129.368  1.00  0.00           C
ATOM   4949  CG1 ILE A 319      79.183  45.275 127.798  1.00  0.00           C
ATOM   4952  CD  ILE A 319      79.803  44.935 126.428  1.00  0.00           C
ATOM   4956  C   ILE A 319      78.803  42.323 130.358  1.00  0.00           C
ATOM   4957  O   ILE A 319      77.863  41.583 130.078  1.00  0.00           O
ATOM   4958  N   GLY A 320      79.313  42.334 131.608  1.00  0.00           N
ATOM   4960  CA  GLY A 320      78.863  41.423 132.668  1.00  0.00           C
ATOM   4963  C   GLY A 320      79.263  39.993 132.398  1.00  0.00           C
ATOM   4964  O   GLY A 320      80.424  39.694 132.188  1.00  0.00           O
ATOM   4965  N   ASP A 321      78.293  39.054 132.388  1.00  0.00           N
ATOM   4967  CA  ASP A 321      78.523  37.633 132.218  1.00  0.00           C
ATOM   4969  CB  ASP A 321      77.243  36.843 132.648  1.00  0.00           C
ATOM   4972  CG  ASP A 321      76.863  37.084 134.088  1.00  0.00           C
ATOM   4973  OD1 ASP A 321      77.783  37.293 134.908  1.00  0.00           O
ATOM   4974  OD2 ASP A 321      75.653  36.913 134.428  1.00  0.00           O
ATOM   4975  C   ASP A 321      78.783  37.194 130.778  1.00  0.00           C
ATOM   4976  O   ASP A 321      78.964  36.003 130.498  1.00  0.00           O
ATOM   4977  N   GLN A 322      78.733  38.113 129.798  1.00  0.00           N
ATOM   4979  CA  GLN A 322      78.713  37.734 128.388  1.00  0.00           C
ATOM   4981  CB  GLN A 322      77.293  37.953 127.788  1.00  0.00           C
ATOM   4984  CG  GLN A 322      76.203  37.125 128.508  1.00  0.00           C
ATOM   4987  CD  GLN A 322      74.783  37.473 128.048  1.00  0.00           C
ATOM   4988  OE1 GLN A 322      74.343  38.624 128.068  1.00  0.00           O
ATOM   4989  NE2 GLN A 322      73.993  36.433 127.698  1.00  0.00           N
ATOM   4992  C   GLN A 322      79.794  38.473 127.598  1.00  0.00           C
ATOM   4993  O   GLN A 322      80.223  39.555 127.968  1.00  0.00           O
ATOM   4994  N   TRP A 323      80.284  37.863 126.498  1.00  0.00           N
ATOM   4996  CA  TRP A 323      81.143  38.503 125.508  1.00  0.00           C
ATOM   4998  CB  TRP A 323      82.193  37.523 124.898  1.00  0.00           C
ATOM   5001  CG  TRP A 323      83.313  37.133 125.818  1.00  0.00           C
ATOM   5002  CD1 TRP A 323      83.523  35.924 126.438  1.00  0.00           C
ATOM   5004  NE1 TRP A 323      84.683  35.973 127.178  1.00  0.00           N
ATOM   5006  CE2 TRP A 323      85.253  37.203 127.018  1.00  0.00           C
ATOM   5007  CD2 TRP A 323      84.423  37.964 126.168  1.00  0.00           C
ATOM   5008  CE3 TRP A 323      84.794  39.273 125.838  1.00  0.00           C
ATOM   5010  CZ3 TRP A 323      85.964  39.793 126.388  1.00  0.00           C
ATOM   5012  CZ2 TRP A 323      86.433  37.715 127.538  1.00  0.00           C
ATOM   5014  CH2 TRP A 323      86.763  39.035 127.238  1.00  0.00           C
ATOM   5016  C   TRP A 323      80.284  39.035 124.378  1.00  0.00           C
ATOM   5017  O   TRP A 323      79.413  38.324 123.868  1.00  0.00           O
ATOM   5018  N   VAL A 324      80.523  40.274 123.898  1.00  0.00           N
ATOM   5020  CA  VAL A 324      80.053  40.683 122.588  1.00  0.00           C
ATOM   5022  CB  VAL A 324      80.264  42.174 122.328  1.00  0.00           C
ATOM   5024  CG1 VAL A 324      79.714  42.554 120.938  1.00  0.00           C
ATOM   5028  CG2 VAL A 324      79.553  43.043 123.378  1.00  0.00           C
ATOM   5032  C   VAL A 324      80.714  39.903 121.458  1.00  0.00           C
ATOM   5033  O   VAL A 324      81.934  39.753 121.408  1.00  0.00           O
ATOM   5034  N   VAL A 325      79.943  39.413 120.478  1.00  0.00           N
ATOM   5036  CA  VAL A 325      80.473  38.895 119.238  1.00  0.00           C
ATOM   5038  CB  VAL A 325      80.173  37.415 119.058  1.00  0.00           C
ATOM   5040  CG1 VAL A 325      80.613  36.933 117.668  1.00  0.00           C
ATOM   5044  CG2 VAL A 325      80.933  36.625 120.138  1.00  0.00           C
ATOM   5048  C   VAL A 325      79.903  39.703 118.088  1.00  0.00           C
ATOM   5049  O   VAL A 325      78.693  39.813 117.898  1.00  0.00           O
ATOM   5050  N   THR A 326      80.793  40.303 117.268  1.00  0.00           N
ATOM   5052  CA  THR A 326      80.433  41.254 116.218  1.00  0.00           C
ATOM   5054  CB  THR A 326      81.383  42.434 116.198  1.00  0.00           C
ATOM   5056  OG1 THR A 326      82.743  42.003 116.288  1.00  0.00           O
ATOM   5058  CG2 THR A 326      81.143  43.293 117.438  1.00  0.00           C
ATOM   5062  C   THR A 326      80.483  40.625 114.848  1.00  0.00           C
ATOM   5063  O   THR A 326      79.993  41.194 113.868  1.00  0.00           O
ATOM   5064  N   SER A 327      81.053  39.413 114.748  1.00  0.00           N
ATOM   5066  CA  SER A 327      81.153  38.674 113.508  1.00  0.00           C
ATOM   5068  CB  SER A 327      82.285  39.183 112.568  1.00  0.00           C
ATOM   5071  OG  SER A 327      83.513  39.203 113.258  1.00  0.00           O
ATOM   5073  C   SER A 327      81.353  37.194 113.818  1.00  0.00           C
ATOM   5074  O   SER A 327      81.863  36.813 114.878  1.00  0.00           O
ATOM   5075  N   GLY A 328      80.924  36.334 112.878  1.00  0.00           N
ATOM   5077  CA  GLY A 328      81.023  34.874 112.968  1.00  0.00           C
ATOM   5080  C   GLY A 328      79.785  34.214 113.458  1.00  0.00           C
ATOM   5081  O   GLY A 328      79.113  33.484 112.728  1.00  0.00           O
ATOM   5082  N   LEU A 329      79.413  34.473 114.718  1.00  0.00           N
ATOM   5084  CA  LEU A 329      78.103  34.165 115.278  1.00  0.00           C
ATOM   5086  CB  LEU A 329      77.963  34.514 116.788  1.00  0.00           C
ATOM   5089  CG  LEU A 329      78.604  33.535 117.818  1.00  0.00           C
ATOM   5091  CD1 LEU A 329      77.723  32.304 118.078  1.00  0.00           C
ATOM   5095  CD2 LEU A 329      80.004  33.043 117.468  1.00  0.00           C
ATOM   5099  C   LEU A 329      77.003  34.883 114.508  1.00  0.00           C
ATOM   5100  O   LEU A 329      77.223  35.984 114.008  1.00  0.00           O
ATOM   5101  N   GLN A 330      75.803  34.313 114.408  1.00  0.00           N
ATOM   5103  CA  GLN A 330      74.733  34.874 113.628  1.00  0.00           C
ATOM   5105  CB  GLN A 330      74.483  34.024 112.358  1.00  0.00           C
ATOM   5108  CG  GLN A 330      75.703  33.944 111.388  1.00  0.00           C
ATOM   5111  CD  GLN A 330      76.223  35.324 110.958  1.00  0.00           C
ATOM   5112  OE1 GLN A 330      75.453  36.235 110.658  1.00  0.00           O
ATOM   5113  NE2 GLN A 330      77.563  35.493 110.928  1.00  0.00           N
ATOM   5116  C   GLN A 330      73.473  34.973 114.478  1.00  0.00           C
ATOM   5117  O   GLN A 330      73.423  34.535 115.618  1.00  0.00           O
ATOM   5118  N   ALA A 331      72.413  35.613 113.948  1.00  0.00           N
ATOM   5120  CA  ALA A 331      71.104  35.555 114.548  1.00  0.00           C
ATOM   5122  CB  ALA A 331      70.123  36.424 113.738  1.00  0.00           C
ATOM   5126  C   ALA A 331      70.543  34.133 114.578  1.00  0.00           C
ATOM   5127  O   ALA A 331      70.603  33.424 113.578  1.00  0.00           O
ATOM   5128  N   GLY A 332      70.013  33.694 115.738  1.00  0.00           N
ATOM   5130  CA  GLY A 332      69.293  32.434 115.858  1.00  0.00           C
ATOM   5133  C   GLY A 332      70.133  31.194 115.688  1.00  0.00           C
ATOM   5134  O   GLY A 332      69.633  30.145 115.288  1.00  0.00           O
ATOM   5135  N   ASP A 333      71.433  31.294 116.018  1.00  0.00           N
ATOM   5137  CA  ASP A 333      72.293  30.133 116.108  1.00  0.00           C
ATOM   5139  CB  ASP A 333      73.723  30.444 115.578  1.00  0.00           C
ATOM   5142  CG  ASP A 333      74.533  31.483 116.338  1.00  0.00           C
ATOM   5143  OD1 ASP A 333      74.183  31.893 117.468  1.00  0.00           O
ATOM   5144  OD2 ASP A 333      75.593  31.834 115.748  1.00  0.00           O
ATOM   5145  C   ASP A 333      72.183  29.484 117.478  1.00  0.00           C
ATOM   5146  O   ASP A 333      71.513  29.953 118.398  1.00  0.00           O
ATOM   5147  N   ARG A 334      72.803  28.293 117.608  1.00  0.00           N
ATOM   5149  CA  ARG A 334      72.733  27.514 118.818  1.00  0.00           C
ATOM   5151  CB  ARG A 334      71.934  26.214 118.648  1.00  0.00           C
ATOM   5154  CG  ARG A 334      70.503  26.465 118.148  1.00  0.00           C
ATOM   5157  CD  ARG A 334      69.683  25.184 118.008  1.00  0.00           C
ATOM   5160  NE  ARG A 334      69.193  24.764 119.358  1.00  0.00           N
ATOM   5162  CZ  ARG A 334      68.163  23.934 119.478  1.00  0.00           C
ATOM   5163  NH1 ARG A 334      67.394  23.594 118.478  1.00  0.00           N
ATOM   5166  NH2 ARG A 334      67.823  23.424 120.638  1.00  0.00           N
ATOM   5169  C   ARG A 334      74.123  27.174 119.258  1.00  0.00           C
ATOM   5170  O   ARG A 334      74.894  26.524 118.548  1.00  0.00           O
ATOM   5171  N   VAL A 335      74.483  27.623 120.468  1.00  0.00           N
ATOM   5173  CA  VAL A 335      75.824  27.503 120.988  1.00  0.00           C
ATOM   5175  CB  VAL A 335      76.403  28.834 121.458  1.00  0.00           C
ATOM   5177  CG1 VAL A 335      77.793  28.674 122.108  1.00  0.00           C
ATOM   5181  CG2 VAL A 335      76.513  29.764 120.228  1.00  0.00           C
ATOM   5185  C   VAL A 335      75.813  26.483 122.108  1.00  0.00           C
ATOM   5186  O   VAL A 335      74.903  26.413 122.928  1.00  0.00           O
ATOM   5187  N   ILE A 336      76.853  25.643 122.108  1.00  0.00           N
ATOM   5189  CA  ILE A 336      77.074  24.543 123.018  1.00  0.00           C
ATOM   5191  CB  ILE A 336      77.993  23.554 122.298  1.00  0.00           C
ATOM   5193  CG2 ILE A 336      78.513  22.393 123.178  1.00  0.00           C
ATOM   5197  CG1 ILE A 336      77.303  22.993 121.018  1.00  0.00           C
ATOM   5200  CD  ILE A 336      78.313  22.393 120.048  1.00  0.00           C
ATOM   5204  C   ILE A 336      77.674  25.133 124.278  1.00  0.00           C
ATOM   5205  O   ILE A 336      78.783  25.653 124.258  1.00  0.00           O
ATOM   5206  N   VAL A 337      76.893  25.163 125.388  1.00  0.00           N
ATOM   5208  CA  VAL A 337      77.233  25.993 126.548  1.00  0.00           C
ATOM   5210  CB  VAL A 337      76.113  27.014 126.848  1.00  0.00           C
ATOM   5212  CG1 VAL A 337      76.333  27.703 128.208  1.00  0.00           C
ATOM   5216  CG2 VAL A 337      76.063  28.084 125.748  1.00  0.00           C
ATOM   5220  C   VAL A 337      77.464  25.163 127.788  1.00  0.00           C
ATOM   5221  O   VAL A 337      78.443  25.333 128.508  1.00  0.00           O
ATOM   5222  N   SER A 338      76.533  24.243 128.108  1.00  0.00           N
ATOM   5224  CA  SER A 338      76.593  23.484 129.338  1.00  0.00           C
ATOM   5226  CB  SER A 338      75.193  23.073 129.898  1.00  0.00           C
ATOM   5229  OG  SER A 338      74.533  22.034 129.168  1.00  0.00           O
ATOM   5231  C   SER A 338      77.464  22.264 129.148  1.00  0.00           C
ATOM   5232  O   SER A 338      77.743  21.854 128.028  1.00  0.00           O
ATOM   5233  N   GLY A 339      77.973  21.644 130.238  1.00  0.00           N
ATOM   5235  CA  GLY A 339      78.583  20.303 130.228  1.00  0.00           C
ATOM   5238  C   GLY A 339      79.663  20.033 129.188  1.00  0.00           C
ATOM   5239  O   GLY A 339      79.773  18.924 128.648  1.00  0.00           O
ATOM   5240  N   LEU A 340      80.503  21.043 128.898  1.00  0.00           N
ATOM   5242  CA  LEU A 340      81.483  21.054 127.818  1.00  0.00           C
ATOM   5244  CB  LEU A 340      82.074  22.483 127.628  1.00  0.00           C
ATOM   5247  CG  LEU A 340      81.104  23.424 126.878  1.00  0.00           C
ATOM   5249  CD1 LEU A 340      81.343  24.903 127.248  1.00  0.00           C
ATOM   5253  CD2 LEU A 340      81.243  23.264 125.358  1.00  0.00           C
ATOM   5257  C   LEU A 340      82.613  20.043 127.968  1.00  0.00           C
ATOM   5258  O   LEU A 340      83.333  19.753 127.018  1.00  0.00           O
ATOM   5259  N   GLN A 341      82.714  19.453 129.178  1.00  0.00           N
ATOM   5261  CA  GLN A 341      83.614  18.393 129.578  1.00  0.00           C
ATOM   5263  CB  GLN A 341      83.513  18.123 131.108  1.00  0.00           C
ATOM   5266  CG  GLN A 341      83.913  19.313 132.018  1.00  0.00           C
ATOM   5269  CD  GLN A 341      82.733  20.243 132.348  1.00  0.00           C
ATOM   5270  OE1 GLN A 341      81.663  20.203 131.748  1.00  0.00           O
ATOM   5271  NE2 GLN A 341      82.924  21.073 133.408  1.00  0.00           N
ATOM   5274  C   GLN A 341      83.413  17.033 128.888  1.00  0.00           C
ATOM   5275  O   GLN A 341      84.353  16.233 128.888  1.00  0.00           O
ATOM   5276  N   ARG A 342      82.223  16.714 128.348  1.00  0.00           N
ATOM   5278  CA  ARG A 342      82.034  15.443 127.628  1.00  0.00           C
ATOM   5280  CB  ARG A 342      80.613  14.833 127.888  1.00  0.00           C
ATOM   5283  CG  ARG A 342      80.393  13.493 127.158  1.00  0.00           C
ATOM   5286  CD  ARG A 342      79.174  12.653 127.558  1.00  0.00           C
ATOM   5289  NE  ARG A 342      79.183  11.443 126.648  1.00  0.00           N
ATOM   5291  CZ  ARG A 342      78.113  10.663 126.508  1.00  0.00           C
ATOM   5292  NH1 ARG A 342      77.133  10.694 127.388  1.00  0.00           N
ATOM   5295  NH2 ARG A 342      78.023   9.803 125.508  1.00  0.00           N
ATOM   5298  C   ARG A 342      82.294  15.584 126.128  1.00  0.00           C
ATOM   5299  O   ARG A 342      82.463  14.594 125.408  1.00  0.00           O
ATOM   5300  N   ILE A 343      82.323  16.823 125.608  1.00  0.00           N
ATOM   5302  CA  ILE A 343      82.273  17.103 124.178  1.00  0.00           C
ATOM   5304  CB  ILE A 343      81.953  18.563 123.918  1.00  0.00           C
ATOM   5306  CG2 ILE A 343      81.593  18.803 122.438  1.00  0.00           C
ATOM   5310  CG1 ILE A 343      80.813  19.035 124.848  1.00  0.00           C
ATOM   5313  CD  ILE A 343      79.563  18.174 124.748  1.00  0.00           C
ATOM   5317  C   ILE A 343      83.523  16.693 123.428  1.00  0.00           C
ATOM   5318  O   ILE A 343      84.593  17.264 123.608  1.00  0.00           O
ATOM   5319  N   ARG A 344      83.395  15.673 122.568  1.00  0.00           N
ATOM   5321  CA  ARG A 344      84.464  15.174 121.748  1.00  0.00           C
ATOM   5323  CB  ARG A 344      85.103  13.893 122.318  1.00  0.00           C
ATOM   5326  CG  ARG A 344      85.903  14.033 123.618  1.00  0.00           C
ATOM   5329  CD  ARG A 344      87.153  14.913 123.558  1.00  0.00           C
ATOM   5332  NE  ARG A 344      88.093  14.383 124.608  1.00  0.00           N
ATOM   5334  CZ  ARG A 344      89.363  14.733 124.718  1.00  0.00           C
ATOM   5335  NH1 ARG A 344      89.883  15.694 123.978  1.00  0.00           N
ATOM   5338  NH2 ARG A 344      90.163  14.073 125.538  1.00  0.00           N
ATOM   5341  C   ARG A 344      83.863  14.753 120.418  1.00  0.00           C
ATOM   5342  O   ARG A 344      82.793  14.153 120.438  1.00  0.00           O
ATOM   5343  N   PRO A 345      84.473  15.033 119.288  1.00  0.00           N
ATOM   5344  CD  PRO A 345      85.883  15.434 119.198  1.00  0.00           C
ATOM   5347  CA  PRO A 345      83.894  14.763 117.978  1.00  0.00           C
ATOM   5349  CB  PRO A 345      84.963  15.323 117.028  1.00  0.00           C
ATOM   5352  CG  PRO A 345      86.273  15.104 117.768  1.00  0.00           C
ATOM   5355  C   PRO A 345      83.513  13.303 117.708  1.00  0.00           C
ATOM   5356  O   PRO A 345      84.313  12.403 117.938  1.00  0.00           O
ATOM   5357  N   GLY A 346      82.273  13.063 117.208  1.00  0.00           N
ATOM   5359  CA  GLY A 346      81.823  11.794 116.618  1.00  0.00           C
ATOM   5362  C   GLY A 346      80.733  11.013 117.328  1.00  0.00           C
ATOM   5363  O   GLY A 346      80.593   9.803 117.128  1.00  0.00           O
ATOM   5364  N   ILE A 347      79.943  11.663 118.178  1.00  0.00           N
ATOM   5366  CA  ILE A 347      78.833  11.083 118.948  1.00  0.00           C
ATOM   5368  CB  ILE A 347      78.993  11.304 120.478  1.00  0.00           C
ATOM   5370  CG2 ILE A 347      78.143  10.264 121.258  1.00  0.00           C
ATOM   5374  CG1 ILE A 347      80.503  11.193 120.888  1.00  0.00           C
ATOM   5377  CD  ILE A 347      80.813  11.614 122.328  1.00  0.00           C
ATOM   5381  C   ILE A 347      77.503  11.553 118.298  1.00  0.00           C
ATOM   5382  O   ILE A 347      77.373  11.453 117.088  1.00  0.00           O
ATOM   5383  N   LYS A 348      76.453  12.003 119.028  1.00  0.00           N
ATOM   5385  CA  LYS A 348      75.243  12.543 118.408  1.00  0.00           C
ATOM   5387  CB  LYS A 348      74.293  11.483 117.768  1.00  0.00           C
ATOM   5390  CG  LYS A 348      73.604  10.464 118.698  1.00  0.00           C
ATOM   5393  CD  LYS A 348      74.483   9.323 119.258  1.00  0.00           C
ATOM   5396  CE  LYS A 348      75.253   8.553 118.168  1.00  0.00           C
ATOM   5399  NZ  LYS A 348      75.824   7.303 118.698  1.00  0.00           N
ATOM   5403  C   LYS A 348      74.483  13.323 119.468  1.00  0.00           C
ATOM   5404  O   LYS A 348      74.773  13.123 120.638  1.00  0.00           O
ATOM   5405  N   ALA A 349      73.553  14.273 119.108  1.00  0.00           N
ATOM   5407  CA  ALA A 349      73.093  15.323 120.018  1.00  0.00           C
ATOM   5409  CB  ALA A 349      73.653  16.754 119.768  1.00  0.00           C
ATOM   5413  C   ALA A 349      71.604  15.514 120.108  1.00  0.00           C
ATOM   5414  O   ALA A 349      70.813  15.193 119.228  1.00  0.00           O
ATOM   5415  N   ARG A 350      71.203  16.113 121.248  1.00  0.00           N
ATOM   5417  CA  ARG A 350      69.983  16.834 121.448  1.00  0.00           C
ATOM   5419  CB  ARG A 350      69.053  15.993 122.338  1.00  0.00           C
ATOM   5422  CG  ARG A 350      68.523  14.803 121.528  1.00  0.00           C
ATOM   5425  CD  ARG A 350      67.913  13.713 122.378  1.00  0.00           C
ATOM   5428  NE  ARG A 350      67.363  12.743 121.378  1.00  0.00           N
ATOM   5430  CZ  ARG A 350      67.773  11.493 121.228  1.00  0.00           C
ATOM   5431  NH1 ARG A 350      68.773  10.983 121.898  1.00  0.00           N
ATOM   5434  NH2 ARG A 350      67.123  10.733 120.368  1.00  0.00           N
ATOM   5437  C   ARG A 350      70.343  18.143 122.098  1.00  0.00           C
ATOM   5438  O   ARG A 350      71.493  18.553 122.118  1.00  0.00           O
ATOM   5439  N   ALA A 351      69.343  18.854 122.638  1.00  0.00           N
ATOM   5441  CA  ALA A 351      69.543  19.983 123.508  1.00  0.00           C
ATOM   5443  CB  ALA A 351      69.123  21.293 122.798  1.00  0.00           C
ATOM   5447  C   ALA A 351      68.644  19.764 124.708  1.00  0.00           C
ATOM   5448  O   ALA A 351      67.583  19.153 124.598  1.00  0.00           O
ATOM   5449  N   ILE A 352      69.043  20.273 125.878  1.00  0.00           N
ATOM   5451  CA  ILE A 352      68.113  20.493 126.968  1.00  0.00           C
ATOM   5453  CB  ILE A 352      68.043  19.264 127.888  1.00  0.00           C
ATOM   5455  CG2 ILE A 352      69.203  19.184 128.898  1.00  0.00           C
ATOM   5459  CG1 ILE A 352      66.643  19.073 128.528  1.00  0.00           C
ATOM   5462  CD  ILE A 352      66.263  20.023 129.668  1.00  0.00           C
ATOM   5466  C   ILE A 352      68.604  21.774 127.608  1.00  0.00           C
ATOM   5467  O   ILE A 352      69.813  21.993 127.718  1.00  0.00           O
ATOM   5468  N   SER A 353      67.693  22.704 127.928  1.00  0.00           N
ATOM   5470  CA  SER A 353      68.053  24.044 128.338  1.00  0.00           C
ATOM   5472  CB  SER A 353      68.543  24.953 127.188  1.00  0.00           C
ATOM   5475  OG  SER A 353      67.663  24.973 126.048  1.00  0.00           O
ATOM   5477  C   SER A 353      66.913  24.734 129.128  1.00  0.00           C
ATOM   5478  OT1 SER A 353      65.713  24.484 128.778  1.00  0.00           O
ATOM   5479  OT2 SER A 353      67.233  25.493 130.088  1.00  0.00           O
ATOM   5480  NH3 POPEB 354      75.443   4.453  93.548  1.00  0.00           N
ATOM   5484  C12 POPEB 354      74.894   5.823  93.258  1.00  0.00           C
ATOM   5487  C11 POPEB 354      74.223   6.403  94.518  1.00  0.00           C
ATOM   5490  P   POPEB 354      73.784   8.913  95.208  1.00  0.00           P
ATOM   5491  O13 POPEB 354      73.493   8.473  96.598  1.00  0.00           O
ATOM   5492  O14 POPEB 354      75.053   9.603  94.958  1.00  0.00           O
ATOM   5493  O11 POPEB 354      72.604   9.853  94.768  1.00  0.00           O
ATOM   5494  O12 POPEB 354      73.644   7.663  94.228  1.00  0.00           O
ATOM   5495  C1  POPEB 354      72.033   9.853  93.468  1.00  0.00           C
ATOM   5498  C2  POPEB 354      72.163  11.243  92.838  1.00  0.00           C
ATOM   5500  O21 POPEB 354      71.753  11.213  91.468  1.00  0.00           O
ATOM   5501  C21 POPEB 354      70.543  11.703  91.208  1.00  0.00           C
ATOM   5502  O22 POPEB 354      69.643  11.853  92.008  1.00  0.00           O
ATOM   5503  C22 POPEB 354      70.493  12.083  89.738  1.00  0.00           C
ATOM   5506  C3  POPEB 354      73.604  11.783  92.868  1.00  0.00           C
ATOM   5509  O31 POPEB 354      73.573  13.153  92.488  1.00  0.00           O
ATOM   5510  C31 POPEB 354      74.083  13.683  91.368  1.00  0.00           C
ATOM   5511  O32 POPEB 354      74.104  14.883  91.158  1.00  0.00           O
ATOM   5512  C32 POPEB 354      74.603  12.674  90.328  1.00  0.00           C
ATOM   5515  C23 POPEB 354      69.353  13.023  89.318  1.00  0.00           C
ATOM   5518  C24 POPEB 354      69.253  13.103  87.788  1.00  0.00           C
ATOM   5521  C25 POPEB 354      70.493  13.733  87.128  1.00  0.00           C
ATOM   5524  C26 POPEB 354      70.303  13.913  85.618  1.00  0.00           C
ATOM   5527  C27 POPEB 354      71.333  14.883  85.018  1.00  0.00           C
ATOM   5530  C28 POPEB 354      71.104  15.134  83.518  1.00  0.00           C
ATOM   5533  C29 POPEB 354      71.663  14.033  82.648  1.00  0.00           C
ATOM   5535 0C21 POPEB 354      72.663  14.143  81.758  1.00  0.00           C
ATOM   5537 1C21 POPEB 354      73.413  15.393  81.388  1.00  0.00           C
ATOM   5540 2C21 POPEB 354      73.703  15.423  79.878  1.00  0.00           C
ATOM   5543 3C21 POPEB 354      74.513  16.663  79.458  1.00  0.00           C
ATOM   5546 4C21 POPEB 354      74.803  16.684  77.948  1.00  0.00           C
ATOM   5549 5C21 POPEB 354      73.873  17.594  77.128  1.00  0.00           C
ATOM   5552 6C21 POPEB 354      72.373  17.354  77.338  1.00  0.00           C
ATOM   5555 7C21 POPEB 354      71.523  18.174  76.358  1.00  0.00           C
ATOM   5558 8C21 POPEB 354      70.013  17.924  76.498  1.00  0.00           C
ATOM   5562  C33 POPEB 354      74.683  13.295  88.908  1.00  0.00           C
ATOM   5565  C34 POPEB 354      75.263  12.344  87.848  1.00  0.00           C
ATOM   5568  C35 POPEB 354      74.903  12.743  86.408  1.00  0.00           C
ATOM   5571  C36 POPEB 354      75.293  11.643  85.408  1.00  0.00           C
ATOM   5574  C37 POPEB 354      75.373  12.103  83.948  1.00  0.00           C
ATOM   5577  C38 POPEB 354      76.253  11.143  83.118  1.00  0.00           C
ATOM   5580  C39 POPEB 354      76.683  11.703  81.758  1.00  0.00           C
ATOM   5583 0C31 POPEB 354      75.773  11.273  80.618  1.00  0.00           C
ATOM   5586 1C31 POPEB 354      76.263  11.803  79.258  1.00  0.00           C
ATOM   5589 2C31 POPEB 354      75.483  11.233  78.068  1.00  0.00           C
ATOM   5592 3C31 POPEB 354      75.753   9.743  77.838  1.00  0.00           C
ATOM   5595 4C31 POPEB 354      75.013   9.173  76.628  1.00  0.00           C
ATOM   5598 5C31 POPEB 354      75.343   7.693  76.418  1.00  0.00           C
ATOM   5601 6C31 POPEB 354      74.574   7.063  75.258  1.00  0.00           C
ATOM   5605  NH3 POPEC 355     100.203  50.145  94.018  1.00  0.00           N
ATOM   5609  C12 POPEC 355     101.035  48.955  94.428  1.00  0.00           C
ATOM   5612  C11 POPEC 355     102.373  49.403  95.048  1.00  0.00           C
ATOM   5615  P   POPEC 355     102.983  51.775  96.068  1.00  0.00           P
ATOM   5616  O13 POPEC 355     104.023  51.613  97.118  1.00  0.00           O
ATOM   5617  O14 POPEC 355     102.074  52.933  96.168  1.00  0.00           O
ATOM   5618  O11 POPEC 355     103.743  51.824  94.698  1.00  0.00           O
ATOM   5619  O12 POPEC 355     102.133  50.454  95.988  1.00  0.00           O
ATOM   5620  C1  POPEC 355     103.853  52.954  93.858  1.00  0.00           C
ATOM   5623  C2  POPEC 355     103.063  52.684  92.558  1.00  0.00           C
ATOM   5625  O21 POPEC 355     103.863  52.895  91.378  1.00  0.00           O
ATOM   5626  C21 POPEC 355     104.123  54.153  91.068  1.00  0.00           C
ATOM   5627  O22 POPEC 355     103.903  55.124  91.758  1.00  0.00           O
ATOM   5628  C22 POPEC 355     104.785  54.215  89.688  1.00  0.00           C
ATOM   5631  C3  POPEC 355     101.703  53.424  92.498  1.00  0.00           C
ATOM   5634  O31 POPEC 355     101.173  53.414  91.158  1.00  0.00           O
ATOM   5635  C31 POPEC 355     100.743  52.203  90.788  1.00  0.00           C
ATOM   5636  O32 POPEC 355     100.553  51.273  91.548  1.00  0.00           O
ATOM   5637  C32 POPEC 355     100.503  52.183  89.288  1.00  0.00           C
ATOM   5640  C23 POPEC 355     104.323  55.415  88.818  1.00  0.00           C
ATOM   5643  C24 POPEC 355     103.883  54.963  87.418  1.00  0.00           C
ATOM   5646  C25 POPEC 355     103.623  56.115  86.428  1.00  0.00           C
ATOM   5649  C26 POPEC 355     102.285  56.833  86.648  1.00  0.00           C
ATOM   5652  C27 POPEC 355     102.023  57.895  85.558  1.00  0.00           C
ATOM   5655  C28 POPEC 355     100.603  58.503  85.618  1.00  0.00           C
ATOM   5658  C29 POPEC 355      99.543  57.544  85.138  1.00  0.00           C
ATOM   5660 0C21 POPEC 355      98.343  57.895  84.638  1.00  0.00           C
ATOM   5662 1C21 POPEC 355      97.803  59.305  84.518  1.00  0.00           C
ATOM   5665 2C21 POPEC 355      97.893  59.883  83.098  1.00  0.00           C
ATOM   5668 3C21 POPEC 355      97.174  59.035  82.028  1.00  0.00           C
ATOM   5671 4C21 POPEC 355      97.133  59.694  80.648  1.00  0.00           C
ATOM   5674 5C21 POPEC 355      96.583  58.734  79.578  1.00  0.00           C
ATOM   5677 6C21 POPEC 355      96.543  59.354  78.178  1.00  0.00           C
ATOM   5680 7C21 POPEC 355      95.873  58.444  77.138  1.00  0.00           C
ATOM   5683 8C21 POPEC 355      95.723  59.113  75.768  1.00  0.00           C
ATOM   5687  C33 POPEC 355      99.473  53.243  88.828  1.00  0.00           C
ATOM   5690  C34 POPEC 355      99.174  53.113  87.338  1.00  0.00           C
ATOM   5693  C35 POPEC 355      97.924  53.874  86.908  1.00  0.00           C
ATOM   5696  C36 POPEC 355      97.793  53.913  85.388  1.00  0.00           C
ATOM   5699  C37 POPEC 355      96.403  54.293  84.878  1.00  0.00           C
ATOM   5702  C38 POPEC 355      96.343  54.305  83.338  1.00  0.00           C
ATOM   5705  C39 POPEC 355      94.983  54.683  82.728  1.00  0.00           C
ATOM   5708 0C31 POPEC 355      93.833  53.723  83.098  1.00  0.00           C
ATOM   5711 1C31 POPEC 355      93.023  54.183  84.308  1.00  0.00           C
ATOM   5714 2C31 POPEC 355      92.005  53.133  84.778  1.00  0.00           C
ATOM   5717 3C31 POPEC 355      90.824  52.965  83.808  1.00  0.00           C
ATOM   5720 4C31 POPEC 355      89.864  51.863  84.268  1.00  0.00           C
ATOM   5723 5C31 POPEC 355      88.713  51.645  83.288  1.00  0.00           C
ATOM   5726 6C31 POPEC 355      87.843  50.433  83.648  1.00  0.00           C
ATOM   5730  NH3 POPED 356      66.443  12.573  50.798  1.00  0.00           N
ATOM   5734  C12 POPED 356      67.653  11.813  51.258  1.00  0.00           C
ATOM   5737  C11 POPED 356      68.833  12.773  51.448  1.00  0.00           C
ATOM   5740  P   POPED 356      69.383  15.163  52.408  1.00  0.00           P
ATOM   5741  O13 POPED 356      68.913  16.334  51.628  1.00  0.00           O
ATOM   5742  O14 POPED 356      70.773  14.713  52.238  1.00  0.00           O
ATOM   5743  O11 POPED 356      69.104  15.403  53.958  1.00  0.00           O
ATOM   5744  O12 POPED 356      68.393  13.953  52.108  1.00  0.00           O
ATOM   5745  C1  POPED 356      67.803  15.764  54.448  1.00  0.00           C
ATOM   5748  C2  POPED 356      67.473  15.033  55.808  1.00  0.00           C
ATOM   5750  O21 POPED 356      66.473  15.753  56.568  1.00  0.00           O
ATOM   5751  C21 POPED 356      66.823  16.913  57.078  1.00  0.00           C
ATOM   5752  O22 POPED 356      67.883  17.493  56.908  1.00  0.00           O
ATOM   5753  C22 POPED 356      65.723  17.444  57.978  1.00  0.00           C
ATOM   5756  C3  POPED 356      68.743  14.643  56.648  1.00  0.00           C
ATOM   5759  O31 POPED 356      68.573  13.583  57.618  1.00  0.00           O
ATOM   5760  C31 POPED 356      68.633  13.683  58.958  1.00  0.00           C
ATOM   5761  O32 POPED 356      68.773  12.733  59.698  1.00  0.00           O
ATOM   5762  C32 POPED 356      68.493  15.113  59.488  1.00  0.00           C
ATOM   5765  C23 POPED 356      66.243  18.653  58.798  1.00  0.00           C
ATOM   5768  C24 POPED 356      65.193  19.243  59.738  1.00  0.00           C
ATOM   5771  C25 POPED 356      65.723  20.443  60.538  1.00  0.00           C
ATOM   5774  C26 POPED 356      66.813  20.033  61.538  1.00  0.00           C
ATOM   5777  C27 POPED 356      67.074  21.124  62.588  1.00  0.00           C
ATOM   5780  C28 POPED 356      68.093  20.683  63.648  1.00  0.00           C
ATOM   5783  C29 POPED 356      68.013  21.535  64.888  1.00  0.00           C
ATOM   5785 0C21 POPED 356      68.813  22.553  65.228  1.00  0.00           C
ATOM   5787 1C21 POPED 356      69.983  23.084  64.438  1.00  0.00           C
ATOM   5790 2C21 POPED 356      71.214  23.464  65.288  1.00  0.00           C
ATOM   5793 3C21 POPED 356      70.973  24.625  66.258  1.00  0.00           C
ATOM   5796 4C21 POPED 356      72.183  24.913  67.158  1.00  0.00           C
ATOM   5799 5C21 POPED 356      71.963  26.124  68.078  1.00  0.00           C
ATOM   5802 6C21 POPED 356      70.833  25.935  69.088  1.00  0.00           C
ATOM   5805 7C21 POPED 356      70.603  27.153  69.978  1.00  0.00           C
ATOM   5808 8C21 POPED 356      69.434  26.973  70.938  1.00  0.00           C
ATOM   5812  C33 POPED 356      68.644  15.174  61.028  1.00  0.00           C
ATOM   5815  C34 POPED 356      68.063  16.463  61.628  1.00  0.00           C
ATOM   5818  C35 POPED 356      67.963  16.443  63.168  1.00  0.00           C
ATOM   5821  C36 POPED 356      69.323  16.384  63.888  1.00  0.00           C
ATOM   5824  C37 POPED 356      69.543  15.113  64.718  1.00  0.00           C
ATOM   5827  C38 POPED 356      69.283  15.283  66.228  1.00  0.00           C
ATOM   5830  C39 POPED 356      67.833  15.623  66.598  1.00  0.00           C
ATOM   5833 0C31 POPED 356      67.674  15.673  68.128  1.00  0.00           C
ATOM   5836 1C31 POPED 356      66.243  15.943  68.608  1.00  0.00           C
ATOM   5839 2C31 POPED 356      66.163  15.943  70.138  1.00  0.00           C
ATOM   5842 3C31 POPED 356      64.763  16.243  70.688  1.00  0.00           C
ATOM   5845 4C31 POPED 356      64.783  16.393  72.218  1.00  0.00           C
ATOM   5848 5C31 POPED 356      63.423  16.784  72.798  1.00  0.00           C
ATOM   5851 6C31 POPED 356      63.503  17.124  74.288  1.00  0.00           C
ATOM   5855  NH3 POPEE 357      -2.784   7.143  48.948  1.00  0.00           N
ATOM   5859  C12 POPEE 357      -1.317   7.333  49.208  1.00  0.00           C
ATOM   5862  C11 POPEE 357      -0.637   8.123  48.078  1.00  0.00           C
ATOM   5865  P   POPEE 357       1.803   8.663  47.278  1.00  0.00           P
ATOM   5866  O13 POPEE 357       3.093   7.923  47.358  1.00  0.00           O
ATOM   5867  O14 POPEE 357       1.183   8.843  45.958  1.00  0.00           O
ATOM   5868  O11 POPEE 357       2.013  10.064  47.968  1.00  0.00           O
ATOM   5869  O12 POPEE 357       0.773   7.963  48.238  1.00  0.00           O
ATOM   5870  C1  POPEE 357       2.693  10.113  49.228  1.00  0.00           C
ATOM   5873  C2  POPEE 357       1.983  11.104  50.178  1.00  0.00           C
ATOM   5875  O21 POPEE 357       2.583  11.073  51.488  1.00  0.00           O
ATOM   5876  C21 POPEE 357       3.813  11.533  51.568  1.00  0.00           C
ATOM   5877  O22 POPEE 357       4.453  12.073  50.678  1.00  0.00           O
ATOM   5878  C22 POPEE 357       4.303  11.313  52.998  1.00  0.00           C
ATOM   5881  C3  POPEE 357       0.473  10.743  50.298  1.00  0.00           C
ATOM   5884  O31 POPEE 357      -0.207  11.733  51.088  1.00  0.00           O
ATOM   5885  C31 POPEE 357      -0.527  11.364  52.318  1.00  0.00           C
ATOM   5886  O32 POPEE 357      -0.697  10.223  52.708  1.00  0.00           O
ATOM   5887  C32 POPEE 357      -0.577  12.604  53.198  1.00  0.00           C
ATOM   5890  C23 POPEE 357       5.733  11.863  53.218  1.00  0.00           C
ATOM   5893  C24 POPEE 357       6.083  12.133  54.688  1.00  0.00           C
ATOM   5896  C25 POPEE 357       6.193  10.874  55.568  1.00  0.00           C
ATOM   5899  C26 POPEE 357       4.943  10.573  56.408  1.00  0.00           C
ATOM   5902  C27 POPEE 357       5.213   9.504  57.488  1.00  0.00           C
ATOM   5905  C28 POPEE 357       4.003   9.134  58.368  1.00  0.00           C
ATOM   5908  C29 POPEE 357       3.673  10.223  59.348  1.00  0.00           C
ATOM   5910 0C21 POPEE 357       3.023  10.104  60.528  1.00  0.00           C
ATOM   5912 1C21 POPEE 357       2.493   8.843  61.168  1.00  0.00           C
ATOM   5915 2C21 POPEE 357       2.413   9.033  62.698  1.00  0.00           C
ATOM   5918 3C21 POPEE 357       2.063   7.763  63.488  1.00  0.00           C
ATOM   5921 4C21 POPEE 357       2.073   8.003  65.018  1.00  0.00           C
ATOM   5924 5C21 POPEE 357       3.493   8.143  65.608  1.00  0.00           C
ATOM   5927 6C21 POPEE 357       3.513   8.933  66.918  1.00  0.00           C
ATOM   5930 7C21 POPEE 357       4.933   9.153  67.458  1.00  0.00           C
ATOM   5933 8C21 POPEE 357       4.963   9.963  68.758  1.00  0.00           C
ATOM   5937  C33 POPEE 357       0.853  13.133  53.418  1.00  0.00           C
ATOM   5940  C34 POPEE 357       1.013  14.085  54.608  1.00  0.00           C
ATOM   5943  C35 POPEE 357       0.423  13.563  55.928  1.00  0.00           C
ATOM   5946  C36 POPEE 357       0.833  12.133  56.338  1.00  0.00           C
ATOM   5949  C37 POPEE 357      -0.097  11.583  57.418  1.00  0.00           C
ATOM   5952  C38 POPEE 357       0.213  10.123  57.768  1.00  0.00           C
ATOM   5955  C39 POPEE 357      -0.797   9.464  58.708  1.00  0.00           C
ATOM   5958 0C31 POPEE 357      -1.027  10.243  60.008  1.00  0.00           C
ATOM   5961 1C31 POPEE 357      -1.837   9.453  61.048  1.00  0.00           C
ATOM   5964 2C31 POPEE 357      -2.234  10.303  62.268  1.00  0.00           C
ATOM   5967 3C31 POPEE 357      -1.017  10.893  62.988  1.00  0.00           C
ATOM   5970 4C31 POPEE 357      -1.347  11.733  64.228  1.00  0.00           C
ATOM   5973 5C31 POPEE 357      -0.077  12.323  64.848  1.00  0.00           C
ATOM   5976 6C31 POPEE 357      -0.327  13.194  66.078  1.00  0.00           C
ATOM   5980  NH3 POPEF 358     121.283   6.483  45.448  1.00  0.00           N
ATOM   5984  C12 POPEF 358     120.363   5.823  46.448  1.00  0.00           C
ATOM   5987  C11 POPEF 358     118.883   5.943  46.058  1.00  0.00           C
ATOM   5990  P   POPEF 358     117.373   5.643  48.198  1.00  0.00           P
ATOM   5991  O13 POPEF 358     116.273   4.723  48.558  1.00  0.00           O
ATOM   5992  O14 POPEF 358     117.093   7.103  48.138  1.00  0.00           O
ATOM   5993  O11 POPEF 358     118.573   5.483  49.218  1.00  0.00           O
ATOM   5994  O12 POPEF 358     118.033   5.133  46.868  1.00  0.00           O
ATOM   5995  C1  POPEF 358     118.783   4.233  49.878  1.00  0.00           C
ATOM   5998  C2  POPEF 358     120.173   4.143  50.558  1.00  0.00           C
ATOM   6000  O21 POPEF 358     120.133   4.623  51.918  1.00  0.00           O
ATOM   6001  C21 POPEF 358     120.433   5.883  52.198  1.00  0.00           C
ATOM   6002  O22 POPEF 358     120.404   6.833  51.428  1.00  0.00           O
ATOM   6003  C22 POPEF 358     120.813   5.923  53.698  1.00  0.00           C
ATOM   6006  C3  POPEF 358     121.313   4.743  49.688  1.00  0.00           C
ATOM   6009  O31 POPEF 358     122.574   4.733  50.388  1.00  0.00           O
ATOM   6010  C31 POPEF 358     123.573   5.093  49.578  1.00  0.00           C
ATOM   6011  O32 POPEF 358     123.433   5.393  48.408  1.00  0.00           O
ATOM   6012  C32 POPEF 358     124.913   4.963  50.328  1.00  0.00           C
ATOM   6015  C23 POPEF 358     121.413   7.223  54.308  1.00  0.00           C
ATOM   6018  C24 POPEF 358     121.243   7.193  55.838  1.00  0.00           C
ATOM   6021  C25 POPEF 358     122.023   8.214  56.688  1.00  0.00           C
ATOM   6024  C26 POPEF 358     122.034   7.793  58.178  1.00  0.00           C
ATOM   6027  C27 POPEF 358     123.003   8.584  59.068  1.00  0.00           C
ATOM   6030  C28 POPEF 358     123.023   8.133  60.558  1.00  0.00           C
ATOM   6033  C29 POPEF 358     121.663   8.023  61.198  1.00  0.00           C
ATOM   6035 0C21 POPEF 358     121.143   8.783  62.168  1.00  0.00           C
ATOM   6037 1C21 POPEF 358     121.773  10.003  62.808  1.00  0.00           C
ATOM   6040 2C21 POPEF 358     120.714  10.993  63.338  1.00  0.00           C
ATOM   6043 3C21 POPEF 358     119.823  11.614  62.238  1.00  0.00           C
ATOM   6046 4C21 POPEF 358     118.684  12.453  62.828  1.00  0.00           C
ATOM   6049 5C21 POPEF 358     117.803  13.153  61.778  1.00  0.00           C
ATOM   6052 6C21 POPEF 358     116.643  13.913  62.448  1.00  0.00           C
ATOM   6055 7C21 POPEF 358     115.755  14.674  61.468  1.00  0.00           C
ATOM   6058 8C21 POPEF 358     114.574  15.384  62.138  1.00  0.00           C
ATOM   6062  C33 POPEF 358     125.413   6.254  51.038  1.00  0.00           C
ATOM   6065  C34 POPEF 358     126.053   5.963  52.408  1.00  0.00           C
ATOM   6068  C35 POPEF 358     124.993   5.794  53.508  1.00  0.00           C
ATOM   6071  C36 POPEF 358     125.523   5.263  54.858  1.00  0.00           C
ATOM   6074  C37 POPEF 358     124.443   5.384  55.948  1.00  0.00           C
ATOM   6077  C38 POPEF 358     124.683   4.543  57.218  1.00  0.00           C
ATOM   6080  C39 POPEF 358     125.863   4.993  58.088  1.00  0.00           C
ATOM   6083 0C31 POPEF 358     125.723   4.483  59.528  1.00  0.00           C
ATOM   6086 1C31 POPEF 358     126.953   4.783  60.398  1.00  0.00           C
ATOM   6089 2C31 POPEF 358     126.643   4.733  61.908  1.00  0.00           C
ATOM   6092 3C31 POPEF 358     126.303   3.323  62.418  1.00  0.00           C
ATOM   6095 4C31 POPEF 358     125.953   3.323  63.918  1.00  0.00           C
ATOM   6098 5C31 POPEF 358     125.903   1.906  64.498  1.00  0.00           C
ATOM   6101 6C31 POPEF 358     125.323   1.866  65.918  1.00  0.00           C
ATOM   6105  NH3 POPEG 359      40.103  63.414  55.168  1.00  0.00           N
ATOM   6109  C12 POPEG 359      40.393  62.273  54.268  1.00  0.00           C
ATOM   6112  C11 POPEG 359      41.753  61.674  54.578  1.00  0.00           C
ATOM   6115  P   POPEG 359      43.103  59.594  53.718  1.00  0.00           P
ATOM   6116  O13 POPEG 359      42.613  58.214  53.888  1.00  0.00           O
ATOM   6117  O14 POPEG 359      43.973  59.843  52.558  1.00  0.00           O
ATOM   6118  O11 POPEG 359      43.853  59.984  55.048  1.00  0.00           O
ATOM   6119  O12 POPEG 359      41.923  60.604  53.668  1.00  0.00           O
ATOM   6120  C1  POPEG 359      45.273  60.184  55.078  1.00  0.00           C
ATOM   6123  C2  POPEG 359      45.923  59.165  56.058  1.00  0.00           C
ATOM   6125  O21 POPEG 359      47.313  59.485  56.278  1.00  0.00           O
ATOM   6126  C21 POPEG 359      47.473  60.574  57.028  1.00  0.00           C
ATOM   6127  O22 POPEG 359      46.563  61.283  57.438  1.00  0.00           O
ATOM   6128  C22 POPEG 359      48.943  60.863  57.328  1.00  0.00           C
ATOM   6131  C3  POPEG 359      45.783  57.715  55.508  1.00  0.00           C
ATOM   6134  O31 POPEG 359      46.773  56.813  56.028  1.00  0.00           O
ATOM   6135  C31 POPEG 359      46.763  56.203  57.218  1.00  0.00           C
ATOM   6136  O32 POPEG 359      47.773  55.644  57.658  1.00  0.00           O
ATOM   6137  C32 POPEG 359      45.443  56.194  57.998  1.00  0.00           C
ATOM   6140  C23 POPEG 359      49.433  60.114  58.588  1.00  0.00           C
ATOM   6143  C24 POPEG 359      50.453  60.875  59.438  1.00  0.00           C
ATOM   6146  C25 POPEG 359      51.003  60.014  60.588  1.00  0.00           C
ATOM   6149  C26 POPEG 359      50.113  60.014  61.838  1.00  0.00           C
ATOM   6152  C27 POPEG 359      50.293  58.755  62.698  1.00  0.00           C
ATOM   6155  C28 POPEG 359      49.383  58.723  63.948  1.00  0.00           C
ATOM   6158  C29 POPEG 359      49.913  59.563  65.088  1.00  0.00           C
ATOM   6160 0C21 POPEG 359      49.983  59.194  66.378  1.00  0.00           C
ATOM   6162 1C21 POPEG 359      49.523  57.863  66.918  1.00  0.00           C
ATOM   6165 2C21 POPEG 359      49.903  57.614  68.398  1.00  0.00           C
ATOM   6168 3C21 POPEG 359      51.383  57.284  68.588  1.00  0.00           C
ATOM   6171 4C21 POPEG 359      51.743  56.824  70.008  1.00  0.00           C
ATOM   6174 5C21 POPEG 359      51.663  57.924  71.078  1.00  0.00           C
ATOM   6177 6C21 POPEG 359      52.593  57.584  72.258  1.00  0.00           C
ATOM   6180 7C21 POPEG 359      52.393  58.474  73.488  1.00  0.00           C
ATOM   6183 8C21 POPEG 359      53.303  58.063  74.648  1.00  0.00           C
ATOM   6187  C33 POPEG 359      45.523  56.875  59.378  1.00  0.00           C
ATOM   6190  C34 POPEG 359      44.193  56.824  60.148  1.00  0.00           C
ATOM   6193  C35 POPEG 359      44.273  57.533  61.508  1.00  0.00           C
ATOM   6196  C36 POPEG 359      42.973  57.463  62.318  1.00  0.00           C
ATOM   6199  C37 POPEG 359      42.933  58.514  63.438  1.00  0.00           C
ATOM   6202  C38 POPEG 359      41.683  58.404  64.338  1.00  0.00           C
ATOM   6205  C39 POPEG 359      41.803  57.305  65.398  1.00  0.00           C
ATOM   6208 0C31 POPEG 359      40.713  57.383  66.468  1.00  0.00           C
ATOM   6211 1C31 POPEG 359      41.143  56.704  67.778  1.00  0.00           C
ATOM   6214 2C31 POPEG 359      40.293  57.154  68.968  1.00  0.00           C
ATOM   6217 3C31 POPEG 359      40.933  56.824  70.318  1.00  0.00           C
ATOM   6220 4C31 POPEG 359      41.103  55.313  70.538  1.00  0.00           C
ATOM   6223 5C31 POPEG 359      41.563  54.973  71.948  1.00  0.00           C
ATOM   6226 6C31 POPEG 359      41.753  53.474  72.138  1.00  0.00           C
ATOM   6230  NH3 POPEH 360      10.773 107.984  49.108  1.00  0.00           N
ATOM   6234  C12 POPEH 360      12.113 107.313  49.038  1.00  0.00           C
ATOM   6237  C11 POPEH 360      12.123 105.934  49.748  1.00  0.00           C
ATOM   6240  P   POPEH 360       9.743 104.883  49.238  1.00  0.00           P
ATOM   6241  O13 POPEH 360       9.153 105.975  48.428  1.00  0.00           O
ATOM   6242  O14 POPEH 360       9.183 103.523  49.058  1.00  0.00           O
ATOM   6243  O11 POPEH 360       9.533 105.333  50.738  1.00  0.00           O
ATOM   6244  O12 POPEH 360      11.303 104.944  49.108  1.00  0.00           O
ATOM   6245  C1  POPEH 360       8.303 106.004  51.058  1.00  0.00           C
ATOM   6248  C2  POPEH 360       8.143 106.194  52.588  1.00  0.00           C
ATOM   6250  O21 POPEH 360       6.923 105.583  53.058  1.00  0.00           O
ATOM   6251  C21 POPEH 360       6.883 104.244  53.018  1.00  0.00           C
ATOM   6252  O22 POPEH 360       7.723 103.514  52.518  1.00  0.00           O
ATOM   6253  C22 POPEH 360       5.583 103.743  53.648  1.00  0.00           C
ATOM   6256  C3  POPEH 360       8.153 107.724  52.948  1.00  0.00           C
ATOM   6259  O31 POPEH 360       7.703 108.025  54.288  1.00  0.00           O
ATOM   6260  C31 POPEH 360       6.563 108.725  54.388  1.00  0.00           C
ATOM   6261  O32 POPEH 360       5.943 109.213  53.448  1.00  0.00           O
ATOM   6262  C32 POPEH 360       6.133 108.793  55.838  1.00  0.00           C
ATOM   6265  C23 POPEH 360       5.763 103.305  55.108  1.00  0.00           C
ATOM   6268  C24 POPEH 360       5.883 104.454  56.118  1.00  0.00           C
ATOM   6271  C25 POPEH 360       4.593 104.804  56.868  1.00  0.00           C
ATOM   6274  C26 POPEH 360       4.873 105.625  58.138  1.00  0.00           C
ATOM   6277  C27 POPEH 360       3.623 105.784  58.998  1.00  0.00           C
ATOM   6280  C28 POPEH 360       3.903 106.495  60.338  1.00  0.00           C
ATOM   6283  C29 POPEH 360       2.633 106.635  61.138  1.00  0.00           C
ATOM   6285 0C21 POPEH 360       2.453 106.424  62.458  1.00  0.00           C
ATOM   6287 1C21 POPEH 360       3.503 106.054  63.478  1.00  0.00           C
ATOM   6290 2C21 POPEH 360       3.673 107.133  64.568  1.00  0.00           C
ATOM   6293 3C21 POPEH 360       2.383 107.423  65.348  1.00  0.00           C
ATOM   6296 4C21 POPEH 360       2.603 108.293  66.598  1.00  0.00           C
ATOM   6299 5C21 POPEH 360       1.313 108.475  67.418  1.00  0.00           C
ATOM   6302 6C21 POPEH 360       0.263 109.363  66.738  1.00  0.00           C
ATOM   6305 7C21 POPEH 360      -1.067 109.363  67.508  1.00  0.00           C
ATOM   6308 8C21 POPEH 360      -2.154 110.215  66.848  1.00  0.00           C
ATOM   6312  C33 POPEH 360       4.783 109.503  56.008  1.00  0.00           C
ATOM   6315  C34 POPEH 360       4.323 109.415  57.458  1.00  0.00           C
ATOM   6318  C35 POPEH 360       2.913 109.944  57.658  1.00  0.00           C
ATOM   6321  C36 POPEH 360       2.543 110.023  59.138  1.00  0.00           C
ATOM   6324  C37 POPEH 360       1.833 111.343  59.388  1.00  0.00           C
ATOM   6327  C38 POPEH 360       1.553 111.654  60.858  1.00  0.00           C
ATOM   6330  C39 POPEH 360       0.853 113.013  61.018  1.00  0.00           C
ATOM   6333 0C31 POPEH 360      -0.407 113.153  60.148  1.00  0.00           C
ATOM   6336 1C31 POPEH 360      -1.047 114.543  60.198  1.00  0.00           C
ATOM   6339 2C31 POPEH 360      -1.947 114.773  58.978  1.00  0.00           C
ATOM   6342 3C31 POPEH 360      -2.654 116.133  59.018  1.00  0.00           C
ATOM   6345 4C31 POPEH 360      -3.874 116.144  59.948  1.00  0.00           C
ATOM   6348 5C31 POPEH 360      -4.324 117.575  60.258  1.00  0.00           C
ATOM   6351 6C31 POPEH 360      -5.334 117.674  61.398  1.00  0.00           C
ATOM   6355  NH3 POPEI 361      52.123  66.504  95.318  1.00  0.00           N
ATOM   6359  C12 POPEI 361      50.683  66.664  95.698  1.00  0.00           C
ATOM   6362  C11 POPEI 361      49.843  67.375  94.648  1.00  0.00           C
ATOM   6365  P   POPEI 361      47.373  66.683  95.208  1.00  0.00           P
ATOM   6366  O13 POPEI 361      47.663  65.544  94.298  1.00  0.00           O
ATOM   6367  O14 POPEI 361      46.973  66.294  96.588  1.00  0.00           O
ATOM   6368  O11 POPEI 361      46.263  67.624  94.618  1.00  0.00           O
ATOM   6369  O12 POPEI 361      48.593  67.695  95.268  1.00  0.00           O
ATOM   6370  C1  POPEI 361      45.713  67.515  93.308  1.00  0.00           C
ATOM   6373  C2  POPEI 361      46.343  68.514  92.288  1.00  0.00           C
ATOM   6375  O21 POPEI 361      46.813  67.774  91.148  1.00  0.00           O
ATOM   6376  C21 POPEI 361      48.083  67.484  90.948  1.00  0.00           C
ATOM   6377  O22 POPEI 361      49.043  67.743  91.648  1.00  0.00           O
ATOM   6378  C22 POPEI 361      48.163  66.743  89.608  1.00  0.00           C
ATOM   6381  C3  POPEI 361      47.313  69.584  92.898  1.00  0.00           C
ATOM   6384  O31 POPEI 361      48.003  70.335  91.878  1.00  0.00           O
ATOM   6385  C31 POPEI 361      47.413  71.424  91.448  1.00  0.00           C
ATOM   6386  O32 POPEI 361      46.323  71.844  91.818  1.00  0.00           O
ATOM   6387  C32 POPEI 361      48.333  72.104  90.438  1.00  0.00           C
ATOM   6390  C23 POPEI 361      49.593  66.284  89.268  1.00  0.00           C
ATOM   6393  C24 POPEI 361      49.743  66.023  87.768  1.00  0.00           C
ATOM   6396  C25 POPEI 361      51.173  65.674  87.338  1.00  0.00           C
ATOM   6399  C26 POPEI 361      51.583  64.243  87.728  1.00  0.00           C
ATOM   6402  C27 POPEI 361      52.863  63.783  86.998  1.00  0.00           C
ATOM   6405  C28 POPEI 361      53.023  62.253  86.998  1.00  0.00           C
ATOM   6408  C29 POPEI 361      54.203  61.805  86.168  1.00  0.00           C
ATOM   6410 0C21 POPEI 361      54.253  61.715  84.828  1.00  0.00           C
ATOM   6412 1C21 POPEI 361      53.133  62.055  83.868  1.00  0.00           C
ATOM   6415 2C21 POPEI 361      52.753  60.933  82.878  1.00  0.00           C
ATOM   6418 3C21 POPEI 361      53.703  60.784  81.678  1.00  0.00           C
ATOM   6421 4C21 POPEI 361      53.143  59.834  80.608  1.00  0.00           C
ATOM   6424 5C21 POPEI 361      53.923  59.843  79.288  1.00  0.00           C
ATOM   6427 6C21 POPEI 361      55.203  58.993  79.328  1.00  0.00           C
ATOM   6430 7C21 POPEI 361      55.893  58.923  77.958  1.00  0.00           C
ATOM   6433 8C21 POPEI 361      57.093  57.973  77.928  1.00  0.00           C
ATOM   6437  C33 POPEI 361      47.943  71.854  88.968  1.00  0.00           C
ATOM   6440  C34 POPEI 361      47.863  70.374  88.578  1.00  0.00           C
ATOM   6443  C35 POPEI 361      47.893  70.144  87.058  1.00  0.00           C
ATOM   6446  C36 POPEI 361      46.674  70.734  86.338  1.00  0.00           C
ATOM   6449  C37 POPEI 361      46.693  70.473  84.828  1.00  0.00           C
ATOM   6452  C38 POPEI 361      45.463  71.085  84.138  1.00  0.00           C
ATOM   6455  C39 POPEI 361      45.773  72.273  83.208  1.00  0.00           C
ATOM   6458 0C31 POPEI 361      46.343  71.834  81.848  1.00  0.00           C
ATOM   6461 1C31 POPEI 361      46.383  72.973  80.818  1.00  0.00           C
ATOM   6464 2C31 POPEI 361      46.873  72.464  79.458  1.00  0.00           C
ATOM   6467 3C31 POPEI 361      46.903  73.523  78.348  1.00  0.00           C
ATOM   6470 4C31 POPEI 361      45.533  73.774  77.698  1.00  0.00           C
ATOM   6473 5C31 POPEI 361      45.673  74.484  76.348  1.00  0.00           C
ATOM   6476 6C31 POPEI 361      44.343  74.714  75.628  1.00  0.00           C
ATOM   6480  NH3 POPEJ 362      25.413 132.833  51.168  1.00  0.00           N
ATOM   6484  C12 POPEJ 362      24.273 131.973  50.708  1.00  0.00           C
ATOM   6487  C11 POPEJ 362      23.633 132.475  49.408  1.00  0.00           C
ATOM   6490  P   POPEJ 362      21.193 132.535  48.408  1.00  0.00           P
ATOM   6491  O13 POPEJ 362      21.813 133.234  47.278  1.00  0.00           O
ATOM   6492  O14 POPEJ 362      20.273 131.413  48.128  1.00  0.00           O
ATOM   6493  O11 POPEJ 362      20.333 133.624  49.138  1.00  0.00           O
ATOM   6494  O12 POPEJ 362      22.263 132.074  49.448  1.00  0.00           O
ATOM   6495  C1  POPEJ 362      20.883 134.743  49.828  1.00  0.00           C
ATOM   6498  C2  POPEJ 362      20.973 134.493  51.358  1.00  0.00           C
ATOM   6500  O21 POPEJ 362      22.353 134.263  51.698  1.00  0.00           O
ATOM   6501  C21 POPEJ 362      22.763 134.564  52.928  1.00  0.00           C
ATOM   6502  O22 POPEJ 362      23.473 133.844  53.608  1.00  0.00           O
ATOM   6503  C22 POPEJ 362      22.423 136.014  53.318  1.00  0.00           C
ATOM   6506  C3  POPEJ 362      20.033 133.335  51.828  1.00  0.00           C
ATOM   6509  O31 POPEJ 362      20.093 133.025  53.248  1.00  0.00           O
ATOM   6510  C31 POPEJ 362      20.763 131.904  53.548  1.00  0.00           C
ATOM   6511  O32 POPEJ 362      21.533 131.313  52.798  1.00  0.00           O
ATOM   6512  C32 POPEJ 362      20.433 131.424  54.948  1.00  0.00           C
ATOM   6515  C23 POPEJ 362      23.233 136.553  54.528  1.00  0.00           C
ATOM   6518  C24 POPEJ 362      23.643 138.035  54.408  1.00  0.00           C
ATOM   6521  C25 POPEJ 362      22.523 139.053  54.108  1.00  0.00           C
ATOM   6524  C26 POPEJ 362      21.533 139.304  55.268  1.00  0.00           C
ATOM   6527  C27 POPEJ 362      21.343 140.805  55.578  1.00  0.00           C
ATOM   6530  C28 POPEJ 362      20.053 141.154  56.358  1.00  0.00           C
ATOM   6533  C29 POPEJ 362      20.073 142.624  56.738  1.00  0.00           C
ATOM   6535 0C21 POPEJ 362      19.033 143.414  57.058  1.00  0.00           C
ATOM   6537 1C21 POPEJ 362      17.593 142.993  57.178  1.00  0.00           C
ATOM   6540 2C21 POPEJ 362      17.033 143.253  58.588  1.00  0.00           C
ATOM   6543 3C21 POPEJ 362      16.603 144.714  58.818  1.00  0.00           C
ATOM   6546 4C21 POPEJ 362      15.983 144.975  60.198  1.00  0.00           C
ATOM   6549 5C21 POPEJ 362      17.003 145.133  61.338  1.00  0.00           C
ATOM   6552 6C21 POPEJ 362      16.303 145.264  62.708  1.00  0.00           C
ATOM   6555 7C21 POPEJ 362      17.223 145.753  63.828  1.00  0.00           C
ATOM   6558 8C21 POPEJ 362      16.503 145.835  65.178  1.00  0.00           C
ATOM   6562  C33 POPEJ 362      19.643 130.094  54.888  1.00  0.00           C
ATOM   6565  C34 POPEJ 362      18.143 130.273  54.628  1.00  0.00           C
ATOM   6568  C35 POPEJ 362      17.383 131.064  55.698  1.00  0.00           C
ATOM   6571  C36 POPEJ 362      17.643 130.594  57.138  1.00  0.00           C
ATOM   6574  C37 POPEJ 362      16.933 131.474  58.158  1.00  0.00           C
ATOM   6577  C38 POPEJ 362      17.283 131.133  59.608  1.00  0.00           C
ATOM   6580  C39 POPEJ 362      16.543 132.055  60.578  1.00  0.00           C
ATOM   6583 0C31 POPEJ 362      16.613 131.613  62.048  1.00  0.00           C
ATOM   6586 1C31 POPEJ 362      15.733 132.505  62.928  1.00  0.00           C
ATOM   6589 2C31 POPEJ 362      15.563 132.003  64.368  1.00  0.00           C
ATOM   6592 3C31 POPEJ 362      14.953 130.604  64.498  1.00  0.00           C
ATOM   6595 4C31 POPEJ 362      13.643 130.404  63.718  1.00  0.00           C
ATOM   6598 5C31 POPEJ 362      12.963 129.053  64.018  1.00  0.00           C
ATOM   6601 6C31 POPEJ 362      11.653 128.803  63.268  1.00  0.00           C
ATOM   6605  NH3 POPEK 363      68.933   6.483  51.458  1.00  0.00           N
ATOM   6609  C12 POPEK 363      69.763   5.234  51.278  1.00  0.00           C
ATOM   6612  C11 POPEK 363      68.953   3.924  51.388  1.00  0.00           C
ATOM   6615  P   POPEK 363      69.793   1.506  50.668  1.00  0.00           P
ATOM   6616  O13 POPEK 363      68.403   1.257  50.238  1.00  0.00           O
ATOM   6617  O14 POPEK 363      70.853   1.557  49.638  1.00  0.00           O
ATOM   6618  O11 POPEK 363      70.153   0.377  51.728  1.00  0.00           O
ATOM   6619  O12 POPEK 363      69.843   2.817  51.538  1.00  0.00           O
ATOM   6620  C1  POPEK 363      70.783   0.667  52.978  1.00  0.00           C
ATOM   6623  C2  POPEK 363      69.793   1.177  54.098  1.00  0.00           C
ATOM   6625  O21 POPEK 363      70.393   2.157  54.968  1.00  0.00           O
ATOM   6626  C21 POPEK 363      71.533   1.796  55.548  1.00  0.00           C
ATOM   6627  O22 POPEK 363      72.033   0.687  55.528  1.00  0.00           O
ATOM   6628  C22 POPEK 363      72.193   3.036  56.148  1.00  0.00           C
ATOM   6631  C3  POPEK 363      69.093   0.057  54.918  1.00  0.00           C
ATOM   6634  O31 POPEK 363      67.873   0.557  55.498  1.00  0.00           O
ATOM   6635  C31 POPEK 363      67.893   1.016  56.738  1.00  0.00           C
ATOM   6636  O32 POPEK 363      68.823   0.957  57.518  1.00  0.00           O
ATOM   6637  C32 POPEK 363      66.513   1.597  56.998  1.00  0.00           C
ATOM   6640  C23 POPEK 363      73.233   2.677  57.248  1.00  0.00           C
ATOM   6643  C24 POPEK 363      74.104   3.883  57.658  1.00  0.00           C
ATOM   6646  C25 POPEK 363      75.113   3.573  58.778  1.00  0.00           C
ATOM   6649  C26 POPEK 363      74.483   3.313  60.158  1.00  0.00           C
ATOM   6652  C27 POPEK 363      75.403   2.546  61.128  1.00  0.00           C
ATOM   6655  C28 POPEK 363      74.714   2.316  62.488  1.00  0.00           C
ATOM   6658  C29 POPEK 363      75.523   1.447  63.408  1.00  0.00           C
ATOM   6660 0C21 POPEK 363      76.193   1.847  64.508  1.00  0.00           C
ATOM   6662 1C21 POPEK 363      76.323   3.264  64.988  1.00  0.00           C
ATOM   6665 2C21 POPEK 363      77.563   3.474  65.888  1.00  0.00           C
ATOM   6668 3C21 POPEK 363      77.453   2.747  67.238  1.00  0.00           C
ATOM   6671 4C21 POPEK 363      78.623   3.036  68.198  1.00  0.00           C
ATOM   6674 5C21 POPEK 363      79.913   2.297  67.818  1.00  0.00           C
ATOM   6677 6C21 POPEK 363      81.104   2.737  68.678  1.00  0.00           C
ATOM   6680 7C21 POPEK 363      82.383   1.947  68.378  1.00  0.00           C
ATOM   6683 8C21 POPEK 363      83.623   2.546  69.038  1.00  0.00           C
ATOM   6687  C33 POPEK 363      66.163   1.856  58.468  1.00  0.00           C
ATOM   6690  C34 POPEK 363      64.693   2.276  58.598  1.00  0.00           C
ATOM   6693  C35 POPEK 363      64.133   2.096  60.008  1.00  0.00           C
ATOM   6696  C36 POPEK 363      62.623   2.367  60.038  1.00  0.00           C
ATOM   6699  C37 POPEK 363      61.903   1.646  61.188  1.00  0.00           C
ATOM   6702  C38 POPEK 363      60.383   1.746  61.048  1.00  0.00           C
ATOM   6705  C39 POPEK 363      59.783   3.046  61.608  1.00  0.00           C
ATOM   6708 0C31 POPEK 363      59.273   2.877  63.048  1.00  0.00           C
ATOM   6711 1C31 POPEK 363      58.663   4.163  63.628  1.00  0.00           C
ATOM   6714 2C31 POPEK 363      58.073   4.004  65.038  1.00  0.00           C
ATOM   6717 3C31 POPEK 363      59.043   3.334  66.028  1.00  0.00           C
ATOM   6720 4C31 POPEK 363      58.713   3.643  67.488  1.00  0.00           C
ATOM   6723 5C31 POPEK 363      59.733   3.017  68.448  1.00  0.00           C
ATOM   6726 6C31 POPEK 363      59.563   3.453  69.898  1.00  0.00           C
ATOM   6730  NH3 POPEL 364      80.193  62.014  57.038  1.00  0.00           N
ATOM   6734  C12 POPEL 364      79.693  60.904  57.928  1.00  0.00           C
ATOM   6737  C11 POPEL 364      78.413  60.243  57.368  1.00  0.00           C
ATOM   6740  P   POPEL 364      78.633  57.653  57.108  1.00  0.00           P
ATOM   6741  O13 POPEL 364      80.033  57.264  57.418  1.00  0.00           O
ATOM   6742  O14 POPEL 364      78.333  57.903  55.678  1.00  0.00           O
ATOM   6743  O11 POPEL 364      77.763  56.455  57.618  1.00  0.00           O
ATOM   6744  O12 POPEL 364      78.223  58.945  57.938  1.00  0.00           O
ATOM   6745  C1  POPEL 364      76.363  56.364  57.778  1.00  0.00           C
ATOM   6748  C2  POPEL 364      75.873  57.055  59.078  1.00  0.00           C
ATOM   6750  O21 POPEL 364      76.863  57.084  60.108  1.00  0.00           O
ATOM   6751  C21 POPEL 364      77.363  55.944  60.538  1.00  0.00           C
ATOM   6752  O22 POPEL 364      76.934  54.813  60.308  1.00  0.00           O
ATOM   6753  C22 POPEL 364      78.503  56.234  61.498  1.00  0.00           C
ATOM   6756  C3  POPEL 364      74.493  56.525  59.568  1.00  0.00           C
ATOM   6759  O31 POPEL 364      73.723  57.575  60.198  1.00  0.00           O
ATOM   6760  C31 POPEL 364      73.883  57.705  61.508  1.00  0.00           C
ATOM   6761  O32 POPEL 364      74.593  57.014  62.218  1.00  0.00           O
ATOM   6762  C32 POPEL 364      73.063  58.903  61.968  1.00  0.00           C
ATOM   6765  C23 POPEL 364      77.983  56.294  62.948  1.00  0.00           C
ATOM   6768  C24 POPEL 364      79.073  56.694  63.938  1.00  0.00           C
ATOM   6771  C25 POPEL 364      78.604  56.543  65.388  1.00  0.00           C
ATOM   6774  C26 POPEL 364      79.505  57.284  66.378  1.00  0.00           C
ATOM   6777  C27 POPEL 364      79.123  56.985  67.838  1.00  0.00           C
ATOM   6780  C28 POPEL 364      80.183  57.435  68.858  1.00  0.00           C
ATOM   6783  C29 POPEL 364      80.383  58.923  68.818  1.00  0.00           C
ATOM   6785 0C21 POPEL 364      81.343  59.604  69.468  1.00  0.00           C
ATOM   6787 1C21 POPEL 364      82.393  59.015  70.378  1.00  0.00           C
ATOM   6790 2C21 POPEL 364      83.773  59.035  69.698  1.00  0.00           C
ATOM   6793 3C21 POPEL 364      84.363  60.454  69.528  1.00  0.00           C
ATOM   6796 4C21 POPEL 364      85.293  60.555  68.318  1.00  0.00           C
ATOM   6799 5C21 POPEL 364      85.813  61.985  68.088  1.00  0.00           C
ATOM   6802 6C21 POPEL 364      86.353  62.174  66.668  1.00  0.00           C
ATOM   6805 7C21 POPEL 364      86.743  63.615  66.338  1.00  0.00           C
ATOM   6808 8C21 POPEL 364      87.093  63.815  64.858  1.00  0.00           C
ATOM   6812  C33 POPEL 364      73.673  59.594  63.208  1.00  0.00           C
ATOM   6815  C34 POPEL 364      72.943  60.893  63.558  1.00  0.00           C
ATOM   6818  C35 POPEL 364      73.313  61.465  64.928  1.00  0.00           C
ATOM   6821  C36 POPEL 364      74.803  61.764  65.068  1.00  0.00           C
ATOM   6824  C37 POPEL 364      75.193  62.343  66.438  1.00  0.00           C
ATOM   6827  C38 POPEL 364      76.604  61.985  66.908  1.00  0.00           C
ATOM   6830  C39 POPEL 364      76.923  62.653  68.258  1.00  0.00           C
ATOM   6833 0C31 POPEL 364      78.254  62.224  68.888  1.00  0.00           C
ATOM   6836 1C31 POPEL 364      78.493  62.883  70.258  1.00  0.00           C
ATOM   6839 2C31 POPEL 364      79.593  62.174  71.048  1.00  0.00           C
ATOM   6842 3C31 POPEL 364      79.773  62.684  72.488  1.00  0.00           C
ATOM   6845 4C31 POPEL 364      80.763  63.853  72.588  1.00  0.00           C
ATOM   6848 5C31 POPEL 364      81.133  64.174  74.048  1.00  0.00           C
ATOM   6851 6C31 POPEL 364      82.285  65.164  74.168  1.00  0.00           C
ATOM   6855  NH3 POPEM 365      72.263  58.664  96.058  1.00  0.00           N
ATOM   6859  C12 POPEM 365      73.653  59.215  96.118  1.00  0.00           C
ATOM   6862  C11 POPEM 365      74.623  58.223  96.778  1.00  0.00           C
ATOM   6865  P   POPEM 365      77.173  57.673  96.538  1.00  0.00           P
ATOM   6866  O13 POPEM 365      78.443  58.464  96.568  1.00  0.00           O
ATOM   6867  O14 POPEM 365      76.973  56.645  97.578  1.00  0.00           O
ATOM   6868  O11 POPEM 365      77.043  56.944  95.138  1.00  0.00           O
ATOM   6869  O12 POPEM 365      75.953  58.674  96.528  1.00  0.00           O
ATOM   6870  C1  POPEM 365      76.354  55.694  95.008  1.00  0.00           C
ATOM   6873  C2  POPEM 365      75.323  55.694  93.848  1.00  0.00           C
ATOM   6875  O21 POPEM 365      75.893  54.963  92.748  1.00  0.00           O
ATOM   6876  C21 POPEM 365      75.023  54.524  91.848  1.00  0.00           C
ATOM   6877  O22 POPEM 365      73.823  54.694  91.858  1.00  0.00           O
ATOM   6878  C22 POPEM 365      75.824  53.794  90.778  1.00  0.00           C
ATOM   6881  C3  POPEM 365      74.873  57.113  93.418  1.00  0.00           C
ATOM   6884  O31 POPEM 365      73.464  57.125  93.128  1.00  0.00           O
ATOM   6885  C31 POPEM 365      73.063  58.025  92.248  1.00  0.00           C
ATOM   6886  O32 POPEM 365      73.723  58.983  91.878  1.00  0.00           O
ATOM   6887  C32 POPEM 365      71.653  57.673  91.788  1.00  0.00           C
ATOM   6890  C23 POPEM 365      75.133  53.783  89.398  1.00  0.00           C
ATOM   6893  C24 POPEM 365      76.133  53.503  88.278  1.00  0.00           C
ATOM   6896  C25 POPEM 365      75.553  53.713  86.878  1.00  0.00           C
ATOM   6899  C26 POPEM 365      76.553  54.424  85.948  1.00  0.00           C
ATOM   6902  C27 POPEM 365      75.983  54.735  84.558  1.00  0.00           C
ATOM   6905  C28 POPEM 365      76.913  55.644  83.758  1.00  0.00           C
ATOM   6908  C29 POPEM 365      76.373  55.924  82.378  1.00  0.00           C
ATOM   6910 0C21 POPEM 365      76.093  57.125  81.838  1.00  0.00           C
ATOM   6912 1C21 POPEM 365      76.284  58.485  82.468  1.00  0.00           C
ATOM   6915 2C21 POPEM 365      77.093  59.454  81.598  1.00  0.00           C
ATOM   6918 3C21 POPEM 365      76.393  59.854  80.288  1.00  0.00           C
ATOM   6921 4C21 POPEM 365      76.923  61.174  79.698  1.00  0.00           C
ATOM   6924 5C21 POPEM 365      78.363  61.125  79.178  1.00  0.00           C
ATOM   6927 6C21 POPEM 365      78.513  60.395  77.838  1.00  0.00           C
ATOM   6930 7C21 POPEM 365      79.864  60.683  77.168  1.00  0.00           C
ATOM   6933 8C21 POPEM 365      79.983  60.114  75.748  1.00  0.00           C
ATOM   6937  C33 POPEM 365      71.493  57.614  90.248  1.00  0.00           C
ATOM   6940  C34 POPEM 365      70.143  56.973  89.868  1.00  0.00           C
ATOM   6943  C35 POPEM 365      69.943  56.743  88.358  1.00  0.00           C
ATOM   6946  C36 POPEM 365      70.993  55.823  87.718  1.00  0.00           C
ATOM   6949  C37 POPEM 365      70.493  55.163  86.418  1.00  0.00           C
ATOM   6952  C38 POPEM 365      71.563  54.293  85.738  1.00  0.00           C
ATOM   6955  C39 POPEM 365      70.993  53.153  84.878  1.00  0.00           C
ATOM   6958 0C31 POPEM 365      70.213  53.593  83.628  1.00  0.00           C
ATOM   6961 1C31 POPEM 365      69.703  52.403  82.808  1.00  0.00           C
ATOM   6964 2C31 POPEM 365      70.593  51.993  81.618  1.00  0.00           C
ATOM   6967 3C31 POPEM 365      71.953  51.403  82.028  1.00  0.00           C
ATOM   6970 4C31 POPEM 365      72.683  50.753  80.858  1.00  0.00           C
ATOM   6973 5C31 POPEM 365      74.093  50.285  81.228  1.00  0.00           C
ATOM   6976 6C31 POPEM 365      74.813  49.563  80.088  1.00  0.00           C
ATOM   6980  NH3 POPEN 366      72.233 131.285  54.278  1.00  0.00           N
ATOM   6984  C12 POPEN 366      71.593 132.085  53.188  1.00  0.00           C
ATOM   6987  C11 POPEN 366      72.273 133.464  53.068  1.00  0.00           C
ATOM   6990  P   POPEN 366      70.923 134.163  50.908  1.00  0.00           P
ATOM   6991  O13 POPEN 366      71.263 135.363  50.118  1.00  0.00           O
ATOM   6992  O14 POPEN 366      71.363 132.863  50.348  1.00  0.00           O
ATOM   6993  O11 POPEN 366      69.373 134.163  51.118  1.00  0.00           O
ATOM   6994  O12 POPEN 366      71.443 134.375  52.378  1.00  0.00           O
ATOM   6995  C1  POPEN 366      68.753 135.124  51.978  1.00  0.00           C
ATOM   6998  C2  POPEN 366      68.093 134.493  53.238  1.00  0.00           C
ATOM   7000  O21 POPEN 366      69.083 134.005  54.178  1.00  0.00           O
ATOM   7001  C21 POPEN 366      68.883 134.363  55.438  1.00  0.00           C
ATOM   7002  O22 POPEN 366      68.093 135.193  55.838  1.00  0.00           O
ATOM   7003  C22 POPEN 366      69.813 133.523  56.318  1.00  0.00           C
ATOM   7006  C3  POPEN 366      67.143 133.344  52.808  1.00  0.00           C
ATOM   7009  O31 POPEN 366      66.033 133.165  53.708  1.00  0.00           O
ATOM   7010  C31 POPEN 366      66.273 132.413  54.778  1.00  0.00           C
ATOM   7011  O32 POPEN 366      67.333 131.893  55.068  1.00  0.00           O
ATOM   7012  C32 POPEN 366      64.993 132.324  55.588  1.00  0.00           C
ATOM   7015  C23 POPEN 366      69.313 133.454  57.778  1.00  0.00           C
ATOM   7018  C24 POPEN 366      70.253 132.654  58.698  1.00  0.00           C
ATOM   7021  C25 POPEN 366      69.723 132.465  60.128  1.00  0.00           C
ATOM   7024  C26 POPEN 366      69.243 133.764  60.778  1.00  0.00           C
ATOM   7027  C27 POPEN 366      68.913 133.615  62.268  1.00  0.00           C
ATOM   7030  C28 POPEN 366      68.453 134.944  62.898  1.00  0.00           C
ATOM   7033  C29 POPEN 366      67.354 134.764  63.918  1.00  0.00           C
ATOM   7035 0C21 POPEN 366      67.513 134.585  65.238  1.00  0.00           C
ATOM   7037 1C21 POPEN 366      68.823 134.484  65.968  1.00  0.00           C
ATOM   7040 2C21 POPEN 366      68.753 133.475  67.138  1.00  0.00           C
ATOM   7043 3C21 POPEN 366      67.854 133.934  68.298  1.00  0.00           C
ATOM   7046 4C21 POPEN 366      66.813 132.885  68.718  1.00  0.00           C
ATOM   7049 5C21 POPEN 366      67.413 131.645  69.398  1.00  0.00           C
ATOM   7052 6C21 POPEN 366      67.843 131.904  70.848  1.00  0.00           C
ATOM   7055 7C21 POPEN 366      68.353 130.625  71.538  1.00  0.00           C
ATOM   7058 8C21 POPEN 366      68.644 130.814  73.038  1.00  0.00           C
ATOM   7062  C33 POPEN 366      65.163 131.553  56.918  1.00  0.00           C
ATOM   7065  C34 POPEN 366      63.793 131.355  57.588  1.00  0.00           C
ATOM   7068  C35 POPEN 366      63.863 130.695  58.968  1.00  0.00           C
ATOM   7071  C36 POPEN 366      64.603 131.564  59.978  1.00  0.00           C
ATOM   7074  C37 POPEN 366      64.523 131.053  61.418  1.00  0.00           C
ATOM   7077  C38 POPEN 366      65.363 131.904  62.378  1.00  0.00           C
ATOM   7080  C39 POPEN 366      64.723 132.055  63.758  1.00  0.00           C
ATOM   7083 0C31 POPEN 366      64.883 130.814  64.628  1.00  0.00           C
ATOM   7086 1C31 POPEN 366      63.723 130.684  65.618  1.00  0.00           C
ATOM   7089 2C31 POPEN 366      63.973 129.643  66.718  1.00  0.00           C
ATOM   7092 3C31 POPEN 366      62.663 129.083  67.298  1.00  0.00           C
ATOM   7095 4C31 POPEN 366      61.583 130.154  67.518  1.00  0.00           C
ATOM   7098 5C31 POPEN 366      60.293 129.574  68.128  1.00  0.00           C
ATOM   7101 6C31 POPEN 366      59.193 130.625  68.228  1.00  0.00           C
ATOM   7105  NH3 POPEO 367      86.243  28.464  91.158  1.00  0.00           N
ATOM   7109  C12 POPEO 367      85.273  28.764  92.258  1.00  0.00           C
ATOM   7112  C11 POPEO 367      84.243  27.623  92.418  1.00  0.00           C
ATOM   7115  P   POPEO 367      82.233  28.694  93.758  1.00  0.00           P
ATOM   7116  O13 POPEO 367      81.003  27.883  93.598  1.00  0.00           O
ATOM   7117  O14 POPEO 367      82.364  29.543  94.978  1.00  0.00           O
ATOM   7118  O11 POPEO 367      82.423  29.584  92.458  1.00  0.00           O
ATOM   7119  O12 POPEO 367      83.503  27.754  93.638  1.00  0.00           O
ATOM   7120  C1  POPEO 367      81.293  30.044  91.728  1.00  0.00           C
ATOM   7123  C2  POPEO 367      81.184  29.374  90.338  1.00  0.00           C
ATOM   7125  O21 POPEO 367      80.264  30.174  89.568  1.00  0.00           O
ATOM   7126  C21 POPEO 367      80.784  31.233  88.978  1.00  0.00           C
ATOM   7127  O22 POPEO 367      81.953  31.563  88.968  1.00  0.00           O
ATOM   7128  C22 POPEO 367      79.653  32.004  88.278  1.00  0.00           C
ATOM   7131  C3  POPEO 367      80.703  27.883  90.388  1.00  0.00           C
ATOM   7134  O31 POPEO 367      80.793  27.264  89.088  1.00  0.00           O
ATOM   7135  C31 POPEO 367      79.883  27.674  88.218  1.00  0.00           C
ATOM   7136  O32 POPEO 367      78.763  28.063  88.498  1.00  0.00           O
ATOM   7137  C32 POPEO 367      80.544  27.754  86.838  1.00  0.00           C
ATOM   7140  C23 POPEO 367      79.743  31.883  86.738  1.00  0.00           C
ATOM   7143  C24 POPEO 367      78.513  32.415  85.988  1.00  0.00           C
ATOM   7146  C25 POPEO 367      78.573  32.125  84.478  1.00  0.00           C
ATOM   7149  C26 POPEO 367      77.443  32.804  83.688  1.00  0.00           C
ATOM   7152  C27 POPEO 367      77.593  32.674  82.158  1.00  0.00           C
ATOM   7155  C28 POPEO 367      76.563  33.535  81.388  1.00  0.00           C
ATOM   7158  C29 POPEO 367      76.753  33.535  79.888  1.00  0.00           C
ATOM   7160 0C21 POPEO 367      75.873  34.035  78.998  1.00  0.00           C
ATOM   7162 1C21 POPEO 367      74.553  34.674  79.338  1.00  0.00           C
ATOM   7165 2C21 POPEO 367      74.213  36.003  78.608  1.00  0.00           C
ATOM   7168 3C21 POPEO 367      75.163  37.144  79.008  1.00  0.00           C
ATOM   7171 4C21 POPEO 367      74.563  38.563  78.938  1.00  0.00           C
ATOM   7174 5C21 POPEO 367      74.293  39.084  77.518  1.00  0.00           C
ATOM   7177 6C21 POPEO 367      73.913  40.574  77.548  1.00  0.00           C
ATOM   7180 7C21 POPEO 367      73.503  41.133  76.178  1.00  0.00           C
ATOM   7183 8C21 POPEO 367      73.093  42.603  76.248  1.00  0.00           C
ATOM   7187  C33 POPEO 367      79.604  28.234  85.688  1.00  0.00           C
ATOM   7190  C34 POPEO 367      79.014  27.073  84.868  1.00  0.00           C
ATOM   7193  C35 POPEO 367      79.953  26.493  83.798  1.00  0.00           C
ATOM   7196  C36 POPEO 367      80.183  27.444  82.618  1.00  0.00           C
ATOM   7199  C37 POPEO 367      80.913  26.774  81.448  1.00  0.00           C
ATOM   7202  C38 POPEO 367      81.213  27.733  80.288  1.00  0.00           C
ATOM   7205  C39 POPEO 367      79.953  28.435  79.738  1.00  0.00           C
ATOM   7208 0C31 POPEO 367      80.163  29.095  78.378  1.00  0.00           C
ATOM   7211 1C31 POPEO 367      78.853  29.694  77.828  1.00  0.00           C
ATOM   7214 2C31 POPEO 367      78.713  29.634  76.298  1.00  0.00           C
ATOM   7217 3C31 POPEO 367      78.793  28.194  75.768  1.00  0.00           C
ATOM   7220 4C31 POPEO 367      78.193  28.004  74.378  1.00  0.00           C
ATOM   7223 5C31 POPEO 367      78.413  26.563  73.878  1.00  0.00           C
ATOM   7226 6C31 POPEO 367      77.813  26.284  72.508  1.00  0.00           C
ATOM   7230  NH3 POPEP 368      24.983  30.944  54.278  1.00  0.00           N
ATOM   7234  C12 POPEP 368      23.513  31.253  54.378  1.00  0.00           C
ATOM   7237  C11 POPEP 368      22.713  30.663  53.198  1.00  0.00           C
ATOM   7240  P   POPEP 368      20.253  30.123  52.508  1.00  0.00           P
ATOM   7241  O13 POPEP 368      19.893  31.203  51.558  1.00  0.00           O
ATOM   7242  O14 POPEP 368      20.713  28.823  51.978  1.00  0.00           O
ATOM   7243  O11 POPEP 368      18.973  29.944  53.428  1.00  0.00           O
ATOM   7244  O12 POPEP 368      21.323  30.705  53.528  1.00  0.00           O
ATOM   7245  C1  POPEP 368      19.053  29.774  54.858  1.00  0.00           C
ATOM   7248  C2  POPEP 368      18.823  31.104  55.628  1.00  0.00           C
ATOM   7250  O21 POPEP 368      18.863  30.854  57.048  1.00  0.00           O
ATOM   7251  C21 POPEP 368      17.823  30.303  57.648  1.00  0.00           C
ATOM   7252  O22 POPEP 368      16.813  29.874  57.118  1.00  0.00           O
ATOM   7253  C22 POPEP 368      18.103  30.354  59.158  1.00  0.00           C
ATOM   7256  C3  POPEP 368      17.553  31.883  55.158  1.00  0.00           C
ATOM   7259  O31 POPEP 368      17.033  32.753  56.188  1.00  0.00           O
ATOM   7260  C31 POPEP 368      17.673  33.895  56.388  1.00  0.00           C
ATOM   7261  O32 POPEP 368      18.443  34.444  55.628  1.00  0.00           O
ATOM   7262  C32 POPEP 368      17.343  34.433  57.778  1.00  0.00           C
ATOM   7265  C23 POPEP 368      17.833  31.754  59.778  1.00  0.00           C
ATOM   7268  C24 POPEP 368      18.053  31.883  61.288  1.00  0.00           C
ATOM   7271  C25 POPEP 368      17.553  30.683  62.108  1.00  0.00           C
ATOM   7274  C26 POPEP 368      17.293  31.005  63.578  1.00  0.00           C
ATOM   7277  C27 POPEP 368      16.663  29.834  64.368  1.00  0.00           C
ATOM   7280  C28 POPEP 368      16.403  30.254  65.818  1.00  0.00           C
ATOM   7283  C29 POPEP 368      15.983  29.144  66.758  1.00  0.00           C
ATOM   7285 0C21 POPEP 368      15.963  29.274  68.098  1.00  0.00           C
ATOM   7287 1C21 POPEP 368      16.323  30.524  68.868  1.00  0.00           C
ATOM   7290 2C21 POPEP 368      15.123  31.104  69.638  1.00  0.00           C
ATOM   7293 3C21 POPEP 368      15.523  32.343  70.448  1.00  0.00           C
ATOM   7296 4C21 POPEP 368      14.333  32.953  71.208  1.00  0.00           C
ATOM   7299 5C21 POPEP 368      14.693  34.273  71.888  1.00  0.00           C
ATOM   7302 6C21 POPEP 368      13.523  34.864  72.688  1.00  0.00           C
ATOM   7305 7C21 POPEP 368      13.833  36.254  73.238  1.00  0.00           C
ATOM   7308 8C21 POPEP 368      12.623  36.895  73.928  1.00  0.00           C
ATOM   7312  C33 POPEP 368      16.683  35.834  57.778  1.00  0.00           C
ATOM   7315  C34 POPEP 368      15.833  35.965  59.048  1.00  0.00           C
ATOM   7318  C35 POPEP 368      16.623  36.124  60.358  1.00  0.00           C
ATOM   7321  C36 POPEP 368      16.843  37.594  60.698  1.00  0.00           C
ATOM   7324  C37 POPEP 368      17.823  37.834  61.848  1.00  0.00           C
ATOM   7327  C38 POPEP 368      18.093  39.334  62.098  1.00  0.00           C
ATOM   7330  C39 POPEP 368      18.493  40.063  60.798  1.00  0.00           C
ATOM   7333 0C31 POPEP 368      19.153  41.423  61.018  1.00  0.00           C
ATOM   7336 1C31 POPEP 368      18.183  42.603  61.078  1.00  0.00           C
ATOM   7339 2C31 POPEP 368      18.973  43.903  61.278  1.00  0.00           C
ATOM   7342 3C31 POPEP 368      18.103  45.153  61.448  1.00  0.00           C
ATOM   7345 4C31 POPEP 368      18.953  46.374  61.828  1.00  0.00           C
ATOM   7348 5C31 POPEP 368      18.103  47.565  62.268  1.00  0.00           C
ATOM   7351 6C31 POPEP 368      18.903  48.713  62.858  1.00  0.00           C
ATOM   7355  NH3 POPEQ 369      99.233 111.255  89.188  1.00  0.00           N
ATOM   7359  C12 POPEQ 369      99.714 110.255  90.218  1.00  0.00           C
ATOM   7362  C11 POPEQ 369      99.253 108.855  89.798  1.00  0.00           C
ATOM   7365  P   POPEQ 369      99.223 106.355  90.278  1.00  0.00           P
ATOM   7366  O13 POPEQ 369     100.133 105.323  90.808  1.00  0.00           O
ATOM   7367  O14 POPEQ 369      97.813 106.273  90.718  1.00  0.00           O
ATOM   7368  O11 POPEQ 369      99.253 106.325  88.698  1.00  0.00           O
ATOM   7369  O12 POPEQ 369      99.785 107.803  90.628  1.00  0.00           O
ATOM   7370  C1  POPEQ 369     100.373 105.784  88.008  1.00  0.00           C
ATOM   7373  C2  POPEQ 369     100.133 105.793  86.478  1.00  0.00           C
ATOM   7375  O21 POPEQ 369      98.883 105.105  86.238  1.00  0.00           O
ATOM   7376  C21 POPEQ 369      98.464 105.133  84.968  1.00  0.00           C
ATOM   7377  O22 POPEQ 369      98.464 104.154  84.238  1.00  0.00           O
ATOM   7378  C22 POPEQ 369      97.893 106.515  84.628  1.00  0.00           C
ATOM   7381  C3  POPEQ 369     101.313 105.154  85.688  1.00  0.00           C
ATOM   7384  O31 POPEQ 369     101.193 105.373  84.268  1.00  0.00           O
ATOM   7385  C31 POPEQ 369     101.794 104.464  83.518  1.00  0.00           C
ATOM   7386  O32 POPEQ 369     102.453 103.523  83.938  1.00  0.00           O
ATOM   7387  C32 POPEQ 369     101.573 104.714  82.028  1.00  0.00           C
ATOM   7390  C23 POPEQ 369      96.353 106.483  84.448  1.00  0.00           C
ATOM   7393  C24 POPEQ 369      95.973 105.883  83.098  1.00  0.00           C
ATOM   7396  C25 POPEQ 369      94.483 105.653  82.868  1.00  0.00           C
ATOM   7399  C26 POPEQ 369      94.253 105.023  81.488  1.00  0.00           C
ATOM   7402  C27 POPEQ 369      92.854 104.415  81.328  1.00  0.00           C
ATOM   7405  C28 POPEQ 369      92.693 103.624  80.018  1.00  0.00           C
ATOM   7408  C29 POPEQ 369      92.603 104.503  78.798  1.00  0.00           C
ATOM   7410 0C21 POPEQ 369      92.364 104.094  77.548  1.00  0.00           C
ATOM   7412 1C21 POPEQ 369      92.145 102.663  77.098  1.00  0.00           C
ATOM   7415 2C21 POPEQ 369      90.843 102.453  76.298  1.00  0.00           C
ATOM   7418 3C21 POPEQ 369      89.553 102.785  77.068  1.00  0.00           C
ATOM   7421 4C21 POPEQ 369      88.523 101.645  77.128  1.00  0.00           C
ATOM   7424 5C21 POPEQ 369      87.963 101.203  75.768  1.00  0.00           C
ATOM   7427 6C21 POPEQ 369      86.903 100.105  75.918  1.00  0.00           C
ATOM   7430 7C21 POPEQ 369      86.534  99.464  74.578  1.00  0.00           C
ATOM   7433 8C21 POPEQ 369      85.473  98.374  74.698  1.00  0.00           C
ATOM   7437  C33 POPEQ 369     102.473 103.755  81.228  1.00  0.00           C
ATOM   7440  C34 POPEQ 369     102.233 103.644  79.728  1.00  0.00           C
ATOM   7443  C35 POPEQ 369     102.294 104.944  78.928  1.00  0.00           C
ATOM   7446  C36 POPEQ 369     102.233 104.604  77.438  1.00  0.00           C
ATOM   7449  C37 POPEQ 369     102.063 105.814  76.518  1.00  0.00           C
ATOM   7452  C38 POPEQ 369     102.145 105.443  75.028  1.00  0.00           C
ATOM   7455  C39 POPEQ 369     101.053 104.454  74.598  1.00  0.00           C
ATOM   7458 0C31 POPEQ 369     101.273 103.895  73.188  1.00  0.00           C
ATOM   7461 1C31 POPEQ 369     100.354 102.703  72.918  1.00  0.00           C
ATOM   7464 2C31 POPEQ 369     100.663 101.984  71.598  1.00  0.00           C
ATOM   7467 3C31 POPEQ 369      99.813 100.723  71.388  1.00  0.00           C
ATOM   7470 4C31 POPEQ 369      98.313 101.023  71.258  1.00  0.00           C
ATOM   7473 5C31 POPEQ 369      97.493  99.764  70.928  1.00  0.00           C
ATOM   7476 6C31 POPEQ 369      95.993 100.035  70.778  1.00  0.00           C
ATOM   7480  NH3 POPER 370      38.963  87.184  51.388  1.00  0.00           N
ATOM   7484  C12 POPER 370      37.953  88.293  51.408  1.00  0.00           C
ATOM   7487  C11 POPER 370      38.563  89.503  50.688  1.00  0.00           C
ATOM   7490  P   POPER 370      38.233  92.074  51.158  1.00  0.00           P
ATOM   7491  O13 POPER 370      39.433  92.394  50.378  1.00  0.00           O
ATOM   7492  O14 POPER 370      37.093  93.035  51.108  1.00  0.00           O
ATOM   7493  O11 POPER 370      38.653  91.973  52.658  1.00  0.00           O
ATOM   7494  O12 POPER 370      37.693  90.625  50.788  1.00  0.00           O
ATOM   7495  C1  POPER 370      38.163  90.964  53.528  1.00  0.00           C
ATOM   7498  C2  POPER 370      37.933  91.594  54.908  1.00  0.00           C
ATOM   7500  O21 POPER 370      38.493  90.765  55.938  1.00  0.00           O
ATOM   7501  C21 POPER 370      38.003  89.555  56.098  1.00  0.00           C
ATOM   7502  O22 POPER 370      37.143  89.015  55.428  1.00  0.00           O
ATOM   7503  C22 POPER 370      38.723  88.913  57.298  1.00  0.00           C
ATOM   7506  C3  POPER 370      36.463  91.993  55.178  1.00  0.00           C
ATOM   7509  O31 POPER 370      36.383  92.633  56.468  1.00  0.00           O
ATOM   7510  C31 POPER 370      36.323  93.953  56.468  1.00  0.00           C
ATOM   7511  O32 POPER 370      36.193  94.664  55.478  1.00  0.00           O
ATOM   7512  C32 POPER 370      36.443  94.464  57.908  1.00  0.00           C
ATOM   7515  C23 POPER 370      37.763  88.523  58.448  1.00  0.00           C
ATOM   7518  C24 POPER 370      38.503  88.094  59.728  1.00  0.00           C
ATOM   7521  C25 POPER 370      39.203  89.223  60.498  1.00  0.00           C
ATOM   7524  C26 POPER 370      39.933  88.703  61.738  1.00  0.00           C
ATOM   7527  C27 POPER 370      40.523  89.824  62.608  1.00  0.00           C
ATOM   7530  C28 POPER 370      41.263  89.294  63.848  1.00  0.00           C
ATOM   7533  C29 POPER 370      41.853  90.395  64.698  1.00  0.00           C
ATOM   7535 0C21 POPER 370      41.723  90.564  66.038  1.00  0.00           C
ATOM   7537 1C21 POPER 370      40.953  89.695  66.998  1.00  0.00           C
ATOM   7540 2C21 POPER 370      41.843  88.904  67.988  1.00  0.00           C
ATOM   7543 3C21 POPER 370      42.413  89.764  69.118  1.00  0.00           C
ATOM   7546 4C21 POPER 370      43.173  88.924  70.148  1.00  0.00           C
ATOM   7549 5C21 POPER 370      43.793  89.734  71.298  1.00  0.00           C
ATOM   7552 6C21 POPER 370      42.753  90.385  72.228  1.00  0.00           C
ATOM   7555 7C21 POPER 370      43.403  90.964  73.498  1.00  0.00           C
ATOM   7558 8C21 POPER 370      42.393  91.465  74.528  1.00  0.00           C
ATOM   7562  C33 POPER 370      35.693  93.624  58.988  1.00  0.00           C
ATOM   7565  C34 POPER 370      36.583  93.074  60.118  1.00  0.00           C
ATOM   7568  C35 POPER 370      35.743  92.575  61.308  1.00  0.00           C
ATOM   7571  C36 POPER 370      36.573  92.113  62.518  1.00  0.00           C
ATOM   7574  C37 POPER 370      35.703  91.433  63.588  1.00  0.00           C
ATOM   7577  C38 POPER 370      36.443  91.004  64.858  1.00  0.00           C
ATOM   7580  C39 POPER 370      36.963  92.184  65.688  1.00  0.00           C
ATOM   7583 0C31 POPER 370      37.513  91.744  67.058  1.00  0.00           C
ATOM   7586 1C31 POPER 370      38.263  92.895  67.738  1.00  0.00           C
ATOM   7589 2C31 POPER 370      38.703  92.633  69.178  1.00  0.00           C
ATOM   7592 3C31 POPER 370      39.473  93.855  69.718  1.00  0.00           C
ATOM   7595 4C31 POPER 370      39.363  94.094  71.228  1.00  0.00           C
ATOM   7598 5C31 POPER 370      39.883  95.494  71.588  1.00  0.00           C
ATOM   7601 6C31 POPER 370      39.543  95.945  73.008  1.00  0.00           C
ATOM   7605  NH3 POPES 371      43.413 133.533  51.418  1.00  0.00           N
ATOM   7609  C12 POPES 371      44.293 134.604  51.978  1.00  0.00           C
ATOM   7612  C11 POPES 371      43.413 135.634  52.678  1.00  0.00           C
ATOM   7615  P   POPES 371      43.673 137.514  54.408  1.00  0.00           P
ATOM   7616  O13 POPES 371      44.223 138.895  54.478  1.00  0.00           O
ATOM   7617  O14 POPES 371      42.213 137.344  54.508  1.00  0.00           O
ATOM   7618  O11 POPES 371      44.343 136.594  55.518  1.00  0.00           O
ATOM   7619  O12 POPES 371      44.174 136.775  53.098  1.00  0.00           O
ATOM   7620  C1  POPES 371      43.563 136.144  56.638  1.00  0.00           C
ATOM   7623  C2  POPES 371      43.893 136.934  57.928  1.00  0.00           C
ATOM   7625  O21 POPES 371      42.983 136.434  58.908  1.00  0.00           O
ATOM   7626  C21 POPES 371      43.483 136.104  60.068  1.00  0.00           C
ATOM   7627  O22 POPES 371      44.653 136.173  60.428  1.00  0.00           O
ATOM   7628  C22 POPES 371      42.363 135.434  60.878  1.00  0.00           C
ATOM   7631  C3  POPES 371      43.663 138.454  57.748  1.00  0.00           C
ATOM   7634  O31 POPES 371      44.003 139.184  58.948  1.00  0.00           O
ATOM   7635  C31 POPES 371      44.413 140.424  58.708  1.00  0.00           C
ATOM   7636  O32 POPES 371      44.393 140.975  57.618  1.00  0.00           O
ATOM   7637  C32 POPES 371      44.863 141.104  59.998  1.00  0.00           C
ATOM   7640  C23 POPES 371      42.243 135.975  62.318  1.00  0.00           C
ATOM   7643  C24 POPES 371      41.753 134.883  63.278  1.00  0.00           C
ATOM   7646  C25 POPES 371      41.553 135.385  64.718  1.00  0.00           C
ATOM   7649  C26 POPES 371      40.273 136.215  64.898  1.00  0.00           C
ATOM   7652  C27 POPES 371      40.093 136.613  66.368  1.00  0.00           C
ATOM   7655  C28 POPES 371      38.833 137.465  66.638  1.00  0.00           C
ATOM   7658  C29 POPES 371      37.753 136.723  67.398  1.00  0.00           C
ATOM   7660 0C21 POPES 371      37.643 136.654  68.738  1.00  0.00           C
ATOM   7662 1C21 POPES 371      38.583 137.283  69.758  1.00  0.00           C
ATOM   7665 2C21 POPES 371      39.133 136.234  70.738  1.00  0.00           C
ATOM   7668 3C21 POPES 371      39.953 136.844  71.888  1.00  0.00           C
ATOM   7671 4C21 POPES 371      40.663 135.753  72.708  1.00  0.00           C
ATOM   7674 5C21 POPES 371      41.604 136.294  73.798  1.00  0.00           C
ATOM   7677 6C21 POPES 371      40.903 136.635  75.128  1.00  0.00           C
ATOM   7680 7C21 POPES 371      41.903 137.043  76.218  1.00  0.00           C
ATOM   7683 8C21 POPES 371      41.263 137.254  77.588  1.00  0.00           C
ATOM   7687  C33 POPES 371      45.453 140.115  61.028  1.00  0.00           C
ATOM   7690  C34 POPES 371      45.783 140.793  62.358  1.00  0.00           C
ATOM   7693  C35 POPES 371      46.243 139.814  63.438  1.00  0.00           C
ATOM   7696  C36 POPES 371      46.623 140.544  64.738  1.00  0.00           C
ATOM   7699  C37 POPES 371      47.313 139.654  65.778  1.00  0.00           C
ATOM   7702  C38 POPES 371      48.843 139.564  65.658  1.00  0.00           C
ATOM   7705  C39 POPES 371      49.603 140.854  66.048  1.00  0.00           C
ATOM   7708 0C31 POPES 371      49.833 140.954  67.558  1.00  0.00           C
ATOM   7711 1C31 POPES 371      50.523 142.254  68.018  1.00  0.00           C
ATOM   7714 2C31 POPES 371      50.533 142.394  69.558  1.00  0.00           C
ATOM   7717 3C31 POPES 371      51.333 141.313  70.298  1.00  0.00           C
ATOM   7720 4C31 POPES 371      52.843 141.424  70.058  1.00  0.00           C
ATOM   7723 5C31 POPES 371      53.643 140.344  70.808  1.00  0.00           C
ATOM   7726 6C31 POPES 371      55.143 140.594  70.778  1.00  0.00           C
ATOM   7730  NH3 POPET 372      79.993   7.213  49.778  1.00  0.00           N
ATOM   7734  C12 POPET 372      78.513   7.504  49.648  1.00  0.00           C
ATOM   7737  C11 POPET 372      77.783   6.273  49.118  1.00  0.00           C
ATOM   7740  P   POPET 372      75.293   5.623  49.598  1.00  0.00           P
ATOM   7741  O13 POPET 372      73.924   6.023  49.228  1.00  0.00           O
ATOM   7742  O14 POPET 372      75.663   4.193  49.428  1.00  0.00           O
ATOM   7743  O11 POPET 372      75.453   6.013  51.118  1.00  0.00           O
ATOM   7744  O12 POPET 372      76.393   6.563  48.978  1.00  0.00           O
ATOM   7745  C1  POPET 372      75.913   5.123  52.108  1.00  0.00           C
ATOM   7748  C2  POPET 372      75.833   5.873  53.458  1.00  0.00           C
ATOM   7750  O21 POPET 372      76.573   5.163  54.478  1.00  0.00           O
ATOM   7751  C21 POPET 372      77.883   5.303  54.388  1.00  0.00           C
ATOM   7752  O22 POPET 372      78.483   5.933  53.518  1.00  0.00           O
ATOM   7753  C22 POPET 372      78.553   4.593  55.558  1.00  0.00           C
ATOM   7756  C3  POPET 372      74.363   6.083  53.918  1.00  0.00           C
ATOM   7759  O31 POPET 372      74.283   6.983  55.048  1.00  0.00           O
ATOM   7760  C31 POPET 372      73.033   7.183  55.478  1.00  0.00           C
ATOM   7761  O32 POPET 372      72.043   6.634  55.028  1.00  0.00           O
ATOM   7762  C32 POPET 372      73.033   8.304  56.518  1.00  0.00           C
ATOM   7765  C23 POPET 372      79.143   5.583  56.588  1.00  0.00           C
ATOM   7768  C24 POPET 372      78.113   5.943  57.658  1.00  0.00           C
ATOM   7771  C25 POPET 372      78.703   6.843  58.748  1.00  0.00           C
ATOM   7774  C26 POPET 372      77.773   7.033  59.948  1.00  0.00           C
ATOM   7777  C27 POPET 372      78.433   7.903  61.038  1.00  0.00           C
ATOM   7780  C28 POPET 372      77.713   7.843  62.388  1.00  0.00           C
ATOM   7783  C29 POPET 372      76.393   8.573  62.378  1.00  0.00           C
ATOM   7785 0C21 POPET 372      75.413   8.433  63.288  1.00  0.00           C
ATOM   7787 1C21 POPET 372      75.424   7.493  64.468  1.00  0.00           C
ATOM   7790 2C21 POPET 372      74.023   6.933  64.798  1.00  0.00           C
ATOM   7793 3C21 POPET 372      73.403   6.124  63.648  1.00  0.00           C
ATOM   7796 4C21 POPET 372      72.143   5.323  64.048  1.00  0.00           C
ATOM   7799 5C21 POPET 372      71.033   6.183  64.668  1.00  0.00           C
ATOM   7802 6C21 POPET 372      69.613   5.693  64.338  1.00  0.00           C
ATOM   7805 7C21 POPET 372      68.513   6.613  64.878  1.00  0.00           C
ATOM   7808 8C21 POPET 372      67.133   6.353  64.258  1.00  0.00           C
ATOM   7812  C33 POPET 372      73.283   7.834  57.968  1.00  0.00           C
ATOM   7815  C34 POPET 372      72.863   8.883  59.008  1.00  0.00           C
ATOM   7818  C35 POPET 372      71.333   8.973  59.178  1.00  0.00           C
ATOM   7821  C36 POPET 372      70.883   9.813  60.388  1.00  0.00           C
ATOM   7824  C37 POPET 372      69.403   9.573  60.748  1.00  0.00           C
ATOM   7827  C38 POPET 372      68.924  10.254  62.038  1.00  0.00           C
ATOM   7830  C39 POPET 372      69.793   9.983  63.268  1.00  0.00           C
ATOM   7833 0C31 POPET 372      69.174  10.533  64.558  1.00  0.00           C
ATOM   7836 1C31 POPET 372      70.053  10.323  65.798  1.00  0.00           C
ATOM   7839 2C31 POPET 372      69.373  10.823  67.078  1.00  0.00           C
ATOM   7842 3C31 POPET 372      70.183  10.553  68.358  1.00  0.00           C
ATOM   7845 4C31 POPET 372      70.163   9.073  68.768  1.00  0.00           C
ATOM   7848 5C31 POPET 372      70.603   8.823  70.218  1.00  0.00           C
ATOM   7851 6C31 POPET 372      70.193   7.443  70.738  1.00  0.00           C
ATOM   7855  NH3 POPEU 373     152.923  23.243  93.588  1.00  0.00           N
ATOM   7859  C12 POPEU 373     151.663  22.424  93.448  1.00  0.00           C
ATOM   7862  C11 POPEU 373     151.854  21.214  92.518  1.00  0.00           C
ATOM   7865  P   POPEU 373     149.363  21.024  91.628  1.00  0.00           P
ATOM   7866  O13 POPEU 373     148.663  19.883  90.978  1.00  0.00           O
ATOM   7867  O14 POPEU 373     148.604  21.863  92.588  1.00  0.00           O
ATOM   7868  O11 POPEU 373     149.993  21.963  90.518  1.00  0.00           O
ATOM   7869  O12 POPEU 373     150.643  20.473  92.358  1.00  0.00           O
ATOM   7870  C1  POPEU 373     149.753  21.674  89.148  1.00  0.00           C
ATOM   7873  C2  POPEU 373     150.763  22.364  88.218  1.00  0.00           C
ATOM   7875  O21 POPEU 373     150.413  21.953  86.888  1.00  0.00           O
ATOM   7876  C21 POPEU 373     150.535  22.845  85.938  1.00  0.00           C
ATOM   7877  O22 POPEU 373     150.865  24.014  86.058  1.00  0.00           O
ATOM   7878  C22 POPEU 373     150.184  22.163  84.618  1.00  0.00           C
ATOM   7881  C3  POPEU 373     152.203  21.924  88.578  1.00  0.00           C
ATOM   7884  O31 POPEU 373     153.154  22.493  87.668  1.00  0.00           O
ATOM   7885  C31 POPEU 373     154.313  21.883  87.578  1.00  0.00           C
ATOM   7886  O32 POPEU 373     154.714  20.984  88.318  1.00  0.00           O
ATOM   7887  C32 POPEU 373     155.153  22.534  86.488  1.00  0.00           C
ATOM   7890  C23 POPEU 373     150.243  23.063  83.368  1.00  0.00           C
ATOM   7893  C24 POPEU 373     149.693  22.293  82.158  1.00  0.00           C
ATOM   7896  C25 POPEU 373     149.615  23.073  80.848  1.00  0.00           C
ATOM   7899  C26 POPEU 373     148.903  22.255  79.758  1.00  0.00           C
ATOM   7902  C27 POPEU 373     148.763  22.964  78.408  1.00  0.00           C
ATOM   7905  C28 POPEU 373     149.523  22.264  77.258  1.00  0.00           C
ATOM   7908  C29 POPEU 373     150.993  22.604  77.278  1.00  0.00           C
ATOM   7910 0C21 POPEU 373     151.803  22.663  76.208  1.00  0.00           C
ATOM   7912 1C21 POPEU 373     151.423  22.334  74.788  1.00  0.00           C
ATOM   7915 2C21 POPEU 373     152.413  21.344  74.138  1.00  0.00           C
ATOM   7918 3C21 POPEU 373     151.973  20.993  72.718  1.00  0.00           C
ATOM   7921 4C21 POPEU 373     152.824  19.933  72.008  1.00  0.00           C
ATOM   7924 5C21 POPEU 373     152.074  19.364  70.788  1.00  0.00           C
ATOM   7927 6C21 POPEU 373     151.593  20.424  69.778  1.00  0.00           C
ATOM   7930 7C21 POPEU 373     150.604  19.854  68.758  1.00  0.00           C
ATOM   7933 8C21 POPEU 373     150.124  20.844  67.698  1.00  0.00           C
ATOM   7937  C33 POPEU 373     154.443  23.694  85.748  1.00  0.00           C
ATOM   7940  C34 POPEU 373     155.374  24.413  84.768  1.00  0.00           C
ATOM   7943  C35 POPEU 373     155.283  23.854  83.348  1.00  0.00           C
ATOM   7946  C36 POPEU 373     156.173  24.634  82.358  1.00  0.00           C
ATOM   7949  C37 POPEU 373     157.673  24.374  82.568  1.00  0.00           C
ATOM   7952  C38 POPEU 373     158.573  25.324  81.768  1.00  0.00           C
ATOM   7955  C39 POPEU 373     158.464  25.184  80.248  1.00  0.00           C
ATOM   7958 0C31 POPEU 373     158.933  23.823  79.718  1.00  0.00           C
ATOM   7961 1C31 POPEU 373     158.883  23.773  78.188  1.00  0.00           C
ATOM   7964 2C31 POPEU 373     159.483  22.504  77.568  1.00  0.00           C
ATOM   7967 3C31 POPEU 373     160.880  22.724  76.978  1.00  0.00           C
ATOM   7970 4C31 POPEU 373     161.960  23.014  78.028  1.00  0.00           C
ATOM   7973 5C31 POPEU 373     163.322  23.344  77.408  1.00  0.00           C
ATOM   7976 6C31 POPEU 373     164.440  23.403  78.448  1.00  0.00           C
ATOM   7980  NH3 POPEV 374      75.253  72.214  56.268  1.00  0.00           N
ATOM   7984  C12 POPEV 374      74.953  73.644  55.868  1.00  0.00           C
ATOM   7987  C11 POPEV 374      73.883  73.744  54.778  1.00  0.00           C
ATOM   7990  P   POPEV 374      72.493  75.814  55.598  1.00  0.00           P
ATOM   7991  O13 POPEV 374      73.223  76.953  56.208  1.00  0.00           O
ATOM   7992  O14 POPEV 374      71.223  76.144  54.928  1.00  0.00           O
ATOM   7993  O11 POPEV 374      72.283  74.724  56.718  1.00  0.00           O
ATOM   7994  O12 POPEV 374      73.493  75.104  54.608  1.00  0.00           O
ATOM   7995  C1  POPEV 374      71.043  74.394  57.318  1.00  0.00           C
ATOM   7998  C2  POPEV 374      71.203  74.453  58.858  1.00  0.00           C
ATOM   8000  O21 POPEV 374      70.073  73.864  59.528  1.00  0.00           O
ATOM   8001  C21 POPEV 374      68.943  74.555  59.588  1.00  0.00           C
ATOM   8002  O22 POPEV 374      68.714  75.624  59.068  1.00  0.00           O
ATOM   8003  C22 POPEV 374      67.993  73.824  60.538  1.00  0.00           C
ATOM   8006  C3  POPEV 374      71.553  75.883  59.358  1.00  0.00           C
ATOM   8009  O31 POPEV 374      71.483  76.023  60.798  1.00  0.00           O
ATOM   8010  C31 POPEV 374      72.553  75.554  61.438  1.00  0.00           C
ATOM   8011  O32 POPEV 374      73.583  75.214  60.878  1.00  0.00           O
ATOM   8012  C32 POPEV 374      72.293  75.514  62.948  1.00  0.00           C
ATOM   8015  C23 POPEV 374      66.604  74.493  60.578  1.00  0.00           C
ATOM   8018  C24 POPEV 374      65.723  74.015  61.738  1.00  0.00           C
ATOM   8021  C25 POPEV 374      66.183  74.404  63.148  1.00  0.00           C
ATOM   8024  C26 POPEV 374      66.133  75.913  63.398  1.00  0.00           C
ATOM   8027  C27 POPEV 374      66.693  76.314  64.768  1.00  0.00           C
ATOM   8030  C28 POPEV 374      65.643  76.563  65.878  1.00  0.00           C
ATOM   8033  C29 POPEV 374      64.973  75.313  66.388  1.00  0.00           C
ATOM   8035 0C21 POPEV 374      65.034  74.784  67.628  1.00  0.00           C
ATOM   8037 1C21 POPEV 374      65.803  75.274  68.828  1.00  0.00           C
ATOM   8040 2C21 POPEV 374      66.403  74.145  69.708  1.00  0.00           C
ATOM   8043 3C21 POPEV 374      67.483  73.294  69.028  1.00  0.00           C
ATOM   8046 4C21 POPEV 374      68.213  72.384  70.038  1.00  0.00           C
ATOM   8049 5C21 POPEV 374      69.434  71.654  69.468  1.00  0.00           C
ATOM   8052 6C21 POPEV 374      70.393  71.125  70.548  1.00  0.00           C
ATOM   8055 7C21 POPEV 374      71.643  70.484  69.938  1.00  0.00           C
ATOM   8058 8C21 POPEV 374      72.613  69.913  70.968  1.00  0.00           C
ATOM   8062  C33 POPEV 374      71.323  74.383  63.378  1.00  0.00           C
ATOM   8065  C34 POPEV 374      70.813  74.564  64.818  1.00  0.00           C
ATOM   8068  C35 POPEV 374      71.863  74.415  65.938  1.00  0.00           C
ATOM   8071  C36 POPEV 374      71.263  74.835  67.288  1.00  0.00           C
ATOM   8074  C37 POPEV 374      72.163  74.754  68.528  1.00  0.00           C
ATOM   8077  C38 POPEV 374      71.363  75.004  69.828  1.00  0.00           C
ATOM   8080  C39 POPEV 374      70.663  76.374  69.918  1.00  0.00           C
ATOM   8083 0C31 POPEV 374      69.854  76.563  71.208  1.00  0.00           C
ATOM   8086 1C31 POPEV 374      69.053  77.883  71.248  1.00  0.00           C
ATOM   8089 2C31 POPEV 374      67.573  77.684  71.598  1.00  0.00           C
ATOM   8092 3C31 POPEV 374      66.763  78.993  71.688  1.00  0.00           C
ATOM   8095 4C31 POPEV 374      66.583  79.714  70.348  1.00  0.00           C
ATOM   8098 5C31 POPEV 374      65.633  80.914  70.428  1.00  0.00           C
ATOM   8101 6C31 POPEV 374      65.354  81.553  69.058  1.00  0.00           C
ATOM   8105  NH3 POPEW 375     142.923  21.395  47.728  1.00  0.00           N
ATOM   8109  C12 POPEW 375     141.633  20.664  48.028  1.00  0.00           C
ATOM   8112  C11 POPEW 375     140.395  21.514  47.708  1.00  0.00           C
ATOM   8115  P   POPEW 375     137.783  21.214  47.588  1.00  0.00           P
ATOM   8116  O13 POPEW 375     137.464  22.645  47.878  1.00  0.00           O
ATOM   8117  O14 POPEW 375     137.533  20.713  46.228  1.00  0.00           O
ATOM   8118  O11 POPEW 375     136.934  20.303  48.598  1.00  0.00           O
ATOM   8119  O12 POPEW 375     139.233  20.784  48.068  1.00  0.00           O
ATOM   8120  C1  POPEW 375     137.013  20.713  49.978  1.00  0.00           C
ATOM   8123  C2  POPEW 375     136.253  19.723  50.898  1.00  0.00           C
ATOM   8125  O21 POPEW 375     135.983  20.285  52.208  1.00  0.00           O
ATOM   8126  C21 POPEW 375     137.034  20.403  53.008  1.00  0.00           C
ATOM   8127  O22 POPEW 375     138.203  20.354  52.678  1.00  0.00           O
ATOM   8128  C22 POPEW 375     136.583  20.613  54.458  1.00  0.00           C
ATOM   8131  C3  POPEW 375     136.964  18.344  50.978  1.00  0.00           C
ATOM   8134  O31 POPEW 375     136.214  17.454  51.818  1.00  0.00           O
ATOM   8135  C31 POPEW 375     135.443  16.563  51.188  1.00  0.00           C
ATOM   8136  O32 POPEW 375     135.454  16.363  49.978  1.00  0.00           O
ATOM   8137  C32 POPEW 375     134.543  15.913  52.268  1.00  0.00           C
ATOM   8140  C23 POPEW 375     137.633  20.073  55.468  1.00  0.00           C
ATOM   8143  C24 POPEW 375     137.343  20.554  56.888  1.00  0.00           C
ATOM   8146  C25 POPEW 375     138.303  20.005  57.948  1.00  0.00           C
ATOM   8149  C26 POPEW 375     137.904  18.624  58.478  1.00  0.00           C
ATOM   8152  C27 POPEW 375     138.753  18.194  59.688  1.00  0.00           C
ATOM   8155  C28 POPEW 375     138.203  16.973  60.448  1.00  0.00           C
ATOM   8158  C29 POPEW 375     138.133  15.723  59.608  1.00  0.00           C
ATOM   8160 0C21 POPEW 375     137.115  14.854  59.578  1.00  0.00           C
ATOM   8162 1C21 POPEW 375     135.854  14.953  60.408  1.00  0.00           C
ATOM   8165 2C21 POPEW 375     134.785  15.823  59.738  1.00  0.00           C
ATOM   8168 3C21 POPEW 375     133.604  16.125  60.678  1.00  0.00           C
ATOM   8171 4C21 POPEW 375     132.434  16.834  59.978  1.00  0.00           C
ATOM   8174 5C21 POPEW 375     132.805  18.223  59.438  1.00  0.00           C
ATOM   8177 6C21 POPEW 375     131.654  18.854  58.658  1.00  0.00           C
ATOM   8180 7C21 POPEW 375     132.005  20.243  58.108  1.00  0.00           C
ATOM   8183 8C21 POPEW 375     130.874  20.844  57.288  1.00  0.00           C
ATOM   8187  C33 POPEW 375     133.633  16.873  53.088  1.00  0.00           C
ATOM   8190  C34 POPEW 375     133.284  16.384  54.508  1.00  0.00           C
ATOM   8193  C35 POPEW 375     132.653  14.973  54.598  1.00  0.00           C
ATOM   8196  C36 POPEW 375     132.273  14.573  56.038  1.00  0.00           C
ATOM   8199  C37 POPEW 375     131.593  13.194  56.128  1.00  0.00           C
ATOM   8202  C38 POPEW 375     131.064  12.833  57.538  1.00  0.00           C
ATOM   8205  C39 POPEW 375     132.163  12.684  58.598  1.00  0.00           C
ATOM   8208 0C31 POPEW 375     131.673  12.063  59.918  1.00  0.00           C
ATOM   8211 1C31 POPEW 375     132.783  11.993  60.978  1.00  0.00           C
ATOM   8214 2C31 POPEW 375     132.413  11.243  62.268  1.00  0.00           C
ATOM   8217 3C31 POPEW 375     131.184  11.773  63.008  1.00  0.00           C
ATOM   8220 4C31 POPEW 375     131.085  11.193  64.428  1.00  0.00           C
ATOM   8223 5C31 POPEW 375     129.663  11.243  65.008  1.00  0.00           C
ATOM   8226 6C31 POPEW 375     129.583  10.683  66.428  1.00  0.00           C
ATOM   8230  NH3 POPEX 376      31.773 134.263  92.978  1.00  0.00           N
ATOM   8234  C12 POPEX 376      33.173 134.764  93.198  1.00  0.00           C
ATOM   8237  C11 POPEX 376      34.193 133.615  93.188  1.00  0.00           C
ATOM   8240  P   POPEX 376      36.803 133.585  93.018  1.00  0.00           P
ATOM   8241  O13 POPEX 376      37.893 134.434  93.548  1.00  0.00           O
ATOM   8242  O14 POPEX 376      36.933 132.124  93.248  1.00  0.00           O
ATOM   8243  O11 POPEX 376      36.603 133.883  91.458  1.00  0.00           O
ATOM   8244  O12 POPEX 376      35.453 134.083  93.658  1.00  0.00           O
ATOM   8245  C1  POPEX 376      36.123 135.193  91.048  1.00  0.00           C
ATOM   8248  C2  POPEX 376      36.923 135.785  89.838  1.00  0.00           C
ATOM   8250  O21 POPEX 376      36.383 137.074  89.418  1.00  0.00           O
ATOM   8251  C21 POPEX 376      35.163 137.085  88.878  1.00  0.00           C
ATOM   8252  O22 POPEX 376      34.463 136.104  88.688  1.00  0.00           O
ATOM   8253  C22 POPEX 376      34.753 138.504  88.488  1.00  0.00           C
ATOM   8256  C3  POPEX 376      37.113 134.764  88.658  1.00  0.00           C
ATOM   8259  O31 POPEX 376      38.313 134.953  87.878  1.00  0.00           O
ATOM   8260  C31 POPEX 376      38.263 135.874  86.928  1.00  0.00           C
ATOM   8261  O32 POPEX 376      37.333 136.635  86.708  1.00  0.00           O
ATOM   8262  C32 POPEX 376      39.573 135.824  86.128  1.00  0.00           C
ATOM   8265  C23 POPEX 376      33.233 138.604  88.148  1.00  0.00           C
ATOM   8268  C24 POPEX 376      32.753 139.993  87.678  1.00  0.00           C
ATOM   8271  C25 POPEX 376      32.633 140.145  86.148  1.00  0.00           C
ATOM   8274  C26 POPEX 376      31.213 140.493  85.628  1.00  0.00           C
ATOM   8277  C27 POPEX 376      31.063 141.945  85.158  1.00  0.00           C
ATOM   8280  C28 POPEX 376      29.603 142.444  84.998  1.00  0.00           C
ATOM   8283  C29 POPEX 376      28.863 141.785  83.878  1.00  0.00           C
ATOM   8285 0C21 POPEX 376      28.593 142.335  82.678  1.00  0.00           C
ATOM   8287 1C21 POPEX 376      29.023 143.715  82.218  1.00  0.00           C
ATOM   8290 2C21 POPEX 376      28.083 144.844  82.708  1.00  0.00           C
ATOM   8293 3C21 POPEX 376      26.603 144.594  82.388  1.00  0.00           C
ATOM   8296 4C21 POPEX 376      25.673 145.753  82.798  1.00  0.00           C
ATOM   8299 5C21 POPEX 376      25.923 147.085  82.078  1.00  0.00           C
ATOM   8302 6C21 POPEX 376      25.893 146.973  80.548  1.00  0.00           C
ATOM   8305 7C21 POPEX 376      25.993 148.344  79.868  1.00  0.00           C
ATOM   8308 8C21 POPEX 376      25.933 148.273  78.348  1.00  0.00           C
ATOM   8312  C33 POPEX 376      39.353 135.513  84.628  1.00  0.00           C
ATOM   8315  C34 POPEX 376      40.643 135.505  83.798  1.00  0.00           C
ATOM   8318  C35 POPEX 376      41.333 136.875  83.728  1.00  0.00           C
ATOM   8321  C36 POPEX 376      42.523 136.893  82.758  1.00  0.00           C
ATOM   8324  C37 POPEX 376      43.083 138.305  82.508  1.00  0.00           C
ATOM   8327  C38 POPEX 376      44.203 138.344  81.458  1.00  0.00           C
ATOM   8330  C39 POPEX 376      45.503 137.684  81.928  1.00  0.00           C
ATOM   8333 0C31 POPEX 376      46.553 137.605  80.808  1.00  0.00           C
ATOM   8336 1C31 POPEX 376      47.703 136.645  81.158  1.00  0.00           C
ATOM   8339 2C31 POPEX 376      48.693 136.443  80.008  1.00  0.00           C
ATOM   8342 3C31 POPEX 376      49.783 135.434  80.378  1.00  0.00           C
ATOM   8345 4C31 POPEX 376      51.033 135.525  79.498  1.00  0.00           C
ATOM   8348 5C31 POPEX 376      52.063 134.445  79.848  1.00  0.00           C
ATOM   8351 6C31 POPEX 376      53.473 134.783  79.368  1.00  0.00           C
ATOM   8355  NH3 POPEY 377      10.283  52.143  53.128  1.00  0.00           N
ATOM   8359  C12 POPEY 377      10.253  52.863  51.808  1.00  0.00           C
ATOM   8362  C11 POPEY 377       9.013  53.755  51.698  1.00  0.00           C
ATOM   8365  P   POPEY 377       8.313  56.055  50.648  1.00  0.00           P
ATOM   8366  O13 POPEY 377       9.013  57.264  51.138  1.00  0.00           O
ATOM   8367  O14 POPEY 377       7.753  56.063  49.288  1.00  0.00           O
ATOM   8368  O11 POPEY 377       7.153  55.644  51.648  1.00  0.00           O
ATOM   8369  O12 POPEY 377       9.263  54.805  50.758  1.00  0.00           O
ATOM   8370  C1  POPEY 377       6.993  56.353  52.878  1.00  0.00           C
ATOM   8373  C2  POPEY 377       5.613  55.985  53.458  1.00  0.00           C
ATOM   8375  O21 POPEY 377       5.523  56.515  54.798  1.00  0.00           O
ATOM   8376  C21 POPEY 377       4.253  56.674  55.198  1.00  0.00           C
ATOM   8377  O22 POPEY 377       3.273  56.483  54.498  1.00  0.00           O
ATOM   8378  C22 POPEY 377       4.323  57.024  56.698  1.00  0.00           C
ATOM   8381  C3  POPEY 377       5.393  54.424  53.418  1.00  0.00           C
ATOM   8384  O31 POPEY 377       5.073  53.834  54.688  1.00  0.00           O
ATOM   8385  C31 POPEY 377       5.983  53.055  55.238  1.00  0.00           C
ATOM   8386  O32 POPEY 377       7.093  52.793  54.788  1.00  0.00           O
ATOM   8387  C32 POPEY 377       5.463  52.544  56.578  1.00  0.00           C
ATOM   8390  C23 POPEY 377       3.033  57.544  57.348  1.00  0.00           C
ATOM   8393  C24 POPEY 377       3.053  57.484  58.888  1.00  0.00           C
ATOM   8396  C25 POPEY 377       4.213  58.235  59.578  1.00  0.00           C
ATOM   8399  C26 POPEY 377       3.993  58.334  61.098  1.00  0.00           C
ATOM   8402  C27 POPEY 377       5.063  59.145  61.848  1.00  0.00           C
ATOM   8405  C28 POPEY 377       4.693  59.485  63.318  1.00  0.00           C
ATOM   8408  C29 POPEY 377       4.393  58.293  64.188  1.00  0.00           C
ATOM   8410 0C21 POPEY 377       4.763  58.104  65.468  1.00  0.00           C
ATOM   8412 1C21 POPEY 377       5.583  59.035  66.328  1.00  0.00           C
ATOM   8415 2C21 POPEY 377       4.863  60.354  66.678  1.00  0.00           C
ATOM   8418 3C21 POPEY 377       5.793  61.334  67.428  1.00  0.00           C
ATOM   8421 4C21 POPEY 377       5.233  62.765  67.518  1.00  0.00           C
ATOM   8424 5C21 POPEY 377       4.043  62.874  68.488  1.00  0.00           C
ATOM   8427 6C21 POPEY 377       3.473  64.304  68.548  1.00  0.00           C
ATOM   8430 7C21 POPEY 377       2.363  64.464  69.598  1.00  0.00           C
ATOM   8433 8C21 POPEY 377       1.753  65.864  69.628  1.00  0.00           C
ATOM   8437  C33 POPEY 377       6.123  53.293  57.758  1.00  0.00           C
ATOM   8440  C34 POPEY 377       5.443  52.993  59.098  1.00  0.00           C
ATOM   8443  C35 POPEY 377       5.983  53.885  60.218  1.00  0.00           C
ATOM   8446  C36 POPEY 377       5.943  53.194  61.588  1.00  0.00           C
ATOM   8449  C37 POPEY 377       6.513  54.095  62.698  1.00  0.00           C
ATOM   8452  C38 POPEY 377       6.913  53.334  63.968  1.00  0.00           C
ATOM   8455  C39 POPEY 377       6.143  53.783  65.218  1.00  0.00           C
ATOM   8458 0C31 POPEY 377       6.543  52.965  66.448  1.00  0.00           C
ATOM   8461 1C31 POPEY 377       5.673  53.235  67.668  1.00  0.00           C
ATOM   8464 2C31 POPEY 377       5.643  52.034  68.618  1.00  0.00           C
ATOM   8467 3C31 POPEY 377       4.533  52.104  69.668  1.00  0.00           C
ATOM   8470 4C31 POPEY 377       4.733  53.183  70.738  1.00  0.00           C
ATOM   8473 5C31 POPEY 377       3.643  53.113  71.808  1.00  0.00           C
ATOM   8476 6C31 POPEY 377       3.853  54.104  72.938  1.00  0.00           C
ATOM   8480  NH3 POPEZ 378     127.615 109.944  43.188  1.00  0.00           N
ATOM   8484  C12 POPEZ 378     127.253 110.463  41.828  1.00  0.00           C
ATOM   8487  C11 POPEZ 378     125.973 109.773  41.368  1.00  0.00           C
ATOM   8490  P   POPEZ 378     123.464 109.684  42.088  1.00  0.00           P
ATOM   8491  O13 POPEZ 378     122.973 110.604  41.028  1.00  0.00           O
ATOM   8492  O14 POPEZ 378     123.273 108.223  41.958  1.00  0.00           O
ATOM   8493  O11 POPEZ 378     122.784 110.125  43.458  1.00  0.00           O
ATOM   8494  O12 POPEZ 378     124.983 110.035  42.348  1.00  0.00           O
ATOM   8495  C1  POPEZ 378     123.493 110.805  44.488  1.00  0.00           C
ATOM   8498  C2  POPEZ 378     123.883 112.295  44.208  1.00  0.00           C
ATOM   8500  O21 POPEZ 378     124.313 112.943  45.428  1.00  0.00           O
ATOM   8501  C21 POPEZ 378     125.333 112.335  46.008  1.00  0.00           C
ATOM   8502  O22 POPEZ 378     126.184 111.674  45.448  1.00  0.00           O
ATOM   8503  C22 POPEZ 378     125.153 112.444  47.538  1.00  0.00           C
ATOM   8506  C3  POPEZ 378     122.714 113.134  43.598  1.00  0.00           C
ATOM   8509  O31 POPEZ 378     121.783 113.604  44.598  1.00  0.00           O
ATOM   8510  C31 POPEZ 378     120.813 112.774  44.918  1.00  0.00           C
ATOM   8511  O32 POPEZ 378     120.513 111.754  44.318  1.00  0.00           O
ATOM   8512  C32 POPEZ 378     120.323 113.144  46.308  1.00  0.00           C
ATOM   8515  C23 POPEZ 378     126.443 112.324  48.388  1.00  0.00           C
ATOM   8518  C24 POPEZ 378     126.133 111.945  49.848  1.00  0.00           C
ATOM   8521  C25 POPEZ 378     127.123 112.514  50.878  1.00  0.00           C
ATOM   8524  C26 POPEZ 378     126.803 112.055  52.308  1.00  0.00           C
ATOM   8527  C27 POPEZ 378     127.593 112.814  53.388  1.00  0.00           C
ATOM   8530  C28 POPEZ 378     127.023 112.605  54.808  1.00  0.00           C
ATOM   8533  C29 POPEZ 378     127.624 113.464  55.888  1.00  0.00           C
ATOM   8535 0C21 POPEZ 378     127.543 114.795  56.028  1.00  0.00           C
ATOM   8537 1C21 POPEZ 378     126.853 115.793  55.138  1.00  0.00           C
ATOM   8540 2C21 POPEZ 378     125.354 115.604  54.868  1.00  0.00           C
ATOM   8543 3C21 POPEZ 378     124.473 115.604  56.128  1.00  0.00           C
ATOM   8546 4C21 POPEZ 378     122.983 115.525  55.788  1.00  0.00           C
ATOM   8549 5C21 POPEZ 378     122.104 116.104  56.908  1.00  0.00           C
ATOM   8552 6C21 POPEZ 378     120.623 116.173  56.498  1.00  0.00           C
ATOM   8555 7C21 POPEZ 378     119.794 117.064  57.438  1.00  0.00           C
ATOM   8558 8C21 POPEZ 378     118.354 117.234  56.968  1.00  0.00           C
ATOM   8562  C33 POPEZ 378     121.163 112.374  47.338  1.00  0.00           C
ATOM   8565  C34 POPEZ 378     120.983 112.854  48.778  1.00  0.00           C
ATOM   8568  C35 POPEZ 378     121.583 111.854  49.768  1.00  0.00           C
ATOM   8571  C36 POPEZ 378     121.733 112.413  51.188  1.00  0.00           C
ATOM   8574  C37 POPEZ 378     122.113 111.313  52.188  1.00  0.00           C
ATOM   8577  C38 POPEZ 378     122.504 111.854  53.568  1.00  0.00           C
ATOM   8580  C39 POPEZ 378     122.803 110.704  54.538  1.00  0.00           C
ATOM   8583 0C31 POPEZ 378     123.424 111.153  55.868  1.00  0.00           C
ATOM   8586 1C31 POPEZ 378     123.743 109.944  56.758  1.00  0.00           C
ATOM   8589 2C31 POPEZ 378     124.623 110.274  57.968  1.00  0.00           C
ATOM   8592 3C31 POPEZ 378     125.023 109.024  58.778  1.00  0.00           C
ATOM   8595 4C31 POPEZ 378     125.953 108.094  57.978  1.00  0.00           C
ATOM   8598 5C31 POPEZ 378     126.543 106.934  58.808  1.00  0.00           C
ATOM   8601 6C31 POPEZ 378     127.504 106.085  57.988  1.00  0.00           C
ATOM   8605  NH3 POPEa 379      80.714 119.394  48.158  1.00  0.00           N
ATOM   8609  C12 POPEa 379      79.363 118.755  48.118  1.00  0.00           C
ATOM   8612  C11 POPEa 379      78.263 119.795  47.928  1.00  0.00           C
ATOM   8615  P   POPEa 379      76.303 119.184  49.528  1.00  0.00           P
ATOM   8616  O13 POPEa 379      76.533 120.494  50.158  1.00  0.00           O
ATOM   8617  O14 POPEa 379      74.903 118.743  49.418  1.00  0.00           O
ATOM   8618  O11 POPEa 379      77.133 118.094  50.338  1.00  0.00           O
ATOM   8619  O12 POPEa 379      76.983 119.184  48.108  1.00  0.00           O
ATOM   8620  C1  POPEa 379      77.464 118.374  51.708  1.00  0.00           C
ATOM   8623  C2  POPEa 379      77.793 117.104  52.568  1.00  0.00           C
ATOM   8625  O21 POPEa 379      79.193 117.104  52.868  1.00  0.00           O
ATOM   8626  C21 POPEa 379      79.653 116.465  53.958  1.00  0.00           C
ATOM   8627  O22 POPEa 379      80.714 115.874  53.998  1.00  0.00           O
ATOM   8628  C22 POPEa 379      78.763 116.674  55.198  1.00  0.00           C
ATOM   8631  C3  POPEa 379      77.383 115.765  51.878  1.00  0.00           C
ATOM   8634  O31 POPEa 379      77.833 114.594  52.588  1.00  0.00           O
ATOM   8635  C31 POPEa 379      77.013 113.793  53.288  1.00  0.00           C
ATOM   8636  O32 POPEa 379      77.273 112.633  53.568  1.00  0.00           O
ATOM   8637  C32 POPEa 379      75.773 114.464  53.868  1.00  0.00           C
ATOM   8640  C23 POPEa 379      79.434 116.264  56.538  1.00  0.00           C
ATOM   8643  C24 POPEa 379      78.783 116.924  57.768  1.00  0.00           C
ATOM   8646  C25 POPEa 379      79.323 116.375  59.088  1.00  0.00           C
ATOM   8649  C26 POPEa 379      78.913 117.164  60.338  1.00  0.00           C
ATOM   8652  C27 POPEa 379      79.323 116.443  61.638  1.00  0.00           C
ATOM   8655  C28 POPEa 379      79.083 117.273  62.918  1.00  0.00           C
ATOM   8658  C29 POPEa 379      79.593 116.515  64.128  1.00  0.00           C
ATOM   8660 0C21 POPEa 379      78.953 116.313  65.298  1.00  0.00           C
ATOM   8662 1C21 POPEa 379      77.604 116.863  65.698  1.00  0.00           C
ATOM   8665 2C21 POPEa 379      77.373 116.824  67.218  1.00  0.00           C
ATOM   8668 3C21 POPEa 379      78.303 117.745  68.028  1.00  0.00           C
ATOM   8671 4C21 POPEa 379      78.023 117.715  69.538  1.00  0.00           C
ATOM   8674 5C21 POPEa 379      79.273 117.943  70.398  1.00  0.00           C
ATOM   8677 6C21 POPEa 379      80.233 116.744  70.368  1.00  0.00           C
ATOM   8680 7C21 POPEa 379      81.403 116.875  71.338  1.00  0.00           C
ATOM   8683 8C21 POPEa 379      82.323 115.653  71.338  1.00  0.00           C
ATOM   8687  C33 POPEa 379      75.663 114.123  55.368  1.00  0.00           C
ATOM   8690  C34 POPEa 379      74.703 115.014  56.138  1.00  0.00           C
ATOM   8693  C35 POPEa 379      73.233 114.624  56.018  1.00  0.00           C
ATOM   8696  C36 POPEa 379      72.493 114.953  57.318  1.00  0.00           C
ATOM   8699  C37 POPEa 379      71.003 114.624  57.298  1.00  0.00           C
ATOM   8702  C38 POPEa 379      70.303 115.145  58.548  1.00  0.00           C
ATOM   8705  C39 POPEa 379      70.553 114.324  59.818  1.00  0.00           C
ATOM   8708 0C31 POPEa 379      70.424 115.154  61.098  1.00  0.00           C
ATOM   8711 1C31 POPEa 379      70.303 114.304  62.358  1.00  0.00           C
ATOM   8714 2C31 POPEa 379      70.343 115.145  63.648  1.00  0.00           C
ATOM   8717 3C31 POPEa 379      71.763 115.604  63.998  1.00  0.00           C
ATOM   8720 4C31 POPEa 379      71.813 116.453  65.268  1.00  0.00           C
ATOM   8723 5C31 POPEa 379      73.253 116.824  65.648  1.00  0.00           C
ATOM   8726 6C31 POPEa 379      73.313 117.593  66.958  1.00  0.00           C
ATOM   8730  NH3 POPEb 380      34.573 122.895  51.228  1.00  0.00           N
ATOM   8734  C12 POPEb 380      35.943 122.563  50.678  1.00  0.00           C
ATOM   8737  C11 POPEb 380      36.743 121.594  51.568  1.00  0.00           C
ATOM   8740  P   POPEb 380      37.883 119.524  50.388  1.00  0.00           P
ATOM   8741  O13 POPEb 380      36.493 119.053  50.178  1.00  0.00           O
ATOM   8742  O14 POPEb 380      38.813 119.275  49.268  1.00  0.00           O
ATOM   8743  O11 POPEb 380      38.463 118.743  51.638  1.00  0.00           O
ATOM   8744  O12 POPEb 380      37.863 121.045  50.848  1.00  0.00           O
ATOM   8745  C1  POPEb 380      37.543 118.234  52.618  1.00  0.00           C
ATOM   8748  C2  POPEb 380      38.143 118.324  54.038  1.00  0.00           C
ATOM   8750  O21 POPEb 380      37.133 118.074  55.028  1.00  0.00           O
ATOM   8751  C21 POPEb 380      36.773 116.824  55.188  1.00  0.00           C
ATOM   8752  O22 POPEb 380      37.183 115.863  54.568  1.00  0.00           O
ATOM   8753  C22 POPEb 380      35.873 116.775  56.428  1.00  0.00           C
ATOM   8756  C3  POPEb 380      38.733 119.714  54.338  1.00  0.00           C
ATOM   8759  O31 POPEb 380      39.433 119.643  55.588  1.00  0.00           O
ATOM   8760  C31 POPEb 380      38.773 119.985  56.678  1.00  0.00           C
ATOM   8761  O32 POPEb 380      37.673 120.484  56.758  1.00  0.00           O
ATOM   8762  C32 POPEb 380      39.723 119.764  57.848  1.00  0.00           C
ATOM   8765  C23 POPEb 380      36.543 115.945  57.548  1.00  0.00           C
ATOM   8768  C24 POPEb 380      37.883 116.505  58.048  1.00  0.00           C
ATOM   8771  C25 POPEb 380      38.653 115.484  58.888  1.00  0.00           C
ATOM   8774  C26 POPEb 380      38.753 115.805  60.378  1.00  0.00           C
ATOM   8777  C27 POPEb 380      40.213 115.863  60.848  1.00  0.00           C
ATOM   8780  C28 POPEb 380      40.283 116.375  62.298  1.00  0.00           C
ATOM   8783  C29 POPEb 380      41.653 116.303  62.898  1.00  0.00           C
ATOM   8785 0C21 POPEb 380      41.983 116.884  64.068  1.00  0.00           C
ATOM   8787 1C21 POPEb 380      41.023 117.663  64.928  1.00  0.00           C
ATOM   8790 2C21 POPEb 380      40.893 117.094  66.338  1.00  0.00           C
ATOM   8793 3C21 POPEb 380      42.163 117.283  67.168  1.00  0.00           C
ATOM   8796 4C21 POPEb 380      41.923 117.055  68.668  1.00  0.00           C
ATOM   8799 5C21 POPEb 380      43.143 117.423  69.498  1.00  0.00           C
ATOM   8802 6C21 POPEb 380      42.863 117.324  70.998  1.00  0.00           C
ATOM   8805 7C21 POPEb 380      44.043 117.774  71.848  1.00  0.00           C
ATOM   8808 8C21 POPEb 380      43.753 117.674  73.348  1.00  0.00           C
ATOM   8812  C33 POPEb 380      39.203 120.255  59.208  1.00  0.00           C
ATOM   8815  C34 POPEb 380      40.323 120.115  60.248  1.00  0.00           C
ATOM   8818  C35 POPEb 380      40.063 120.893  61.538  1.00  0.00           C
ATOM   8821  C36 POPEb 380      41.283 120.854  62.448  1.00  0.00           C
ATOM   8824  C37 POPEb 380      41.073 121.604  63.768  1.00  0.00           C
ATOM   8827  C38 POPEb 380      42.333 121.564  64.628  1.00  0.00           C
ATOM   8830  C39 POPEb 380      42.103 122.034  66.078  1.00  0.00           C
ATOM   8833 0C31 POPEb 380      43.353 121.775  66.918  1.00  0.00           C
ATOM   8836 1C31 POPEb 380      43.153 121.993  68.428  1.00  0.00           C
ATOM   8839 2C31 POPEb 380      44.363 121.505  69.218  1.00  0.00           C
ATOM   8842 3C31 POPEb 380      44.203 121.573  70.738  1.00  0.00           C
ATOM   8845 4C31 POPEb 380      44.174 123.004  71.278  1.00  0.00           C
ATOM   8848 5C31 POPEb 380      44.133 123.054  72.808  1.00  0.00           C
ATOM   8851 6C31 POPEb 380      44.183 124.473  73.378  1.00  0.00           C
ATOM   8855  NH3 POPEc 381      66.943  47.334  56.108  1.00  0.00           N
ATOM   8859  C12 POPEc 381      66.123  47.505  54.858  1.00  0.00           C
ATOM   8862  C11 POPEc 381      64.854  46.624  54.898  1.00  0.00           C
ATOM   8865  P   POPEc 381      64.303  44.345  56.088  1.00  0.00           P
ATOM   8866  O13 POPEc 381      62.893  44.383  55.648  1.00  0.00           O
ATOM   8867  O14 POPEc 381      64.923  43.035  56.308  1.00  0.00           O
ATOM   8868  O11 POPEc 381      64.403  45.215  57.418  1.00  0.00           O
ATOM   8869  O12 POPEc 381      65.193  45.243  55.128  1.00  0.00           O
ATOM   8870  C1  POPEc 381      63.753  44.784  58.618  1.00  0.00           C
ATOM   8873  C2  POPEc 381      64.733  44.223  59.688  1.00  0.00           C
ATOM   8875  O21 POPEc 381      64.813  45.124  60.818  1.00  0.00           O
ATOM   8876  C21 POPEc 381      64.143  44.674  61.878  1.00  0.00           C
ATOM   8877  O22 POPEc 381      63.263  43.825  61.848  1.00  0.00           O
ATOM   8878  C22 POPEc 381      64.703  45.313  63.148  1.00  0.00           C
ATOM   8881  C3  POPEc 381      66.183  43.983  59.178  1.00  0.00           C
ATOM   8884  O31 POPEc 381      67.203  43.945  60.198  1.00  0.00           O
ATOM   8885  C31 POPEc 381      67.063  43.253  61.328  1.00  0.00           C
ATOM   8886  O32 POPEc 381      66.104  42.584  61.648  1.00  0.00           O
ATOM   8887  C32 POPEc 381      68.303  43.514  62.178  1.00  0.00           C
ATOM   8890  C23 POPEc 381      64.003  44.813  64.428  1.00  0.00           C
ATOM   8893  C24 POPEc 381      64.933  44.935  65.638  1.00  0.00           C
ATOM   8896  C25 POPEc 381      64.363  44.235  66.878  1.00  0.00           C
ATOM   8899  C26 POPEc 381      63.173  44.973  67.498  1.00  0.00           C
ATOM   8902  C27 POPEc 381      62.663  44.254  68.748  1.00  0.00           C
ATOM   8905  C28 POPEc 381      61.753  45.153  69.598  1.00  0.00           C
ATOM   8908  C29 POPEc 381      61.523  44.625  70.988  1.00  0.00           C
ATOM   8910 0C21 POPEc 381      62.453  44.493  71.948  1.00  0.00           C
ATOM   8912 1C21 POPEc 381      63.913  44.875  71.838  1.00  0.00           C
ATOM   8915 2C21 POPEc 381      64.413  45.753  72.988  1.00  0.00           C
ATOM   8918 3C21 POPEc 381      65.813  46.325  72.718  1.00  0.00           C
ATOM   8921 4C21 POPEc 381      66.473  46.915  73.968  1.00  0.00           C
ATOM   8924 5C21 POPEc 381      67.643  47.863  73.678  1.00  0.00           C
ATOM   8927 6C21 POPEc 381      68.743  47.294  72.778  1.00  0.00           C
ATOM   8930 7C21 POPEc 381      69.913  48.274  72.618  1.00  0.00           C
ATOM   8933 8C21 POPEc 381      71.023  47.793  71.678  1.00  0.00           C
ATOM   8937  C33 POPEc 381      68.833  42.243  62.878  1.00  0.00           C
ATOM   8940  C34 POPEc 381      68.133  41.944  64.218  1.00  0.00           C
ATOM   8943  C35 POPEc 381      68.683  42.803  65.358  1.00  0.00           C
ATOM   8946  C36 POPEc 381      68.023  42.504  66.718  1.00  0.00           C
ATOM   8949  C37 POPEc 381      68.644  43.323  67.858  1.00  0.00           C
ATOM   8952  C38 POPEc 381      67.793  43.323  69.148  1.00  0.00           C
ATOM   8955  C39 POPEc 381      67.663  41.944  69.788  1.00  0.00           C
ATOM   8958 0C31 POPEc 381      66.613  41.913  70.908  1.00  0.00           C
ATOM   8961 1C31 POPEc 381      66.403  40.493  71.418  1.00  0.00           C
ATOM   8964 2C31 POPEc 381      65.354  40.383  72.538  1.00  0.00           C
ATOM   8967 3C31 POPEc 381      65.153  38.924  72.958  1.00  0.00           C
ATOM   8970 4C31 POPEc 381      64.263  38.773  74.208  1.00  0.00           C
ATOM   8973 5C31 POPEc 381      64.104  37.304  74.618  1.00  0.00           C
ATOM   8976 6C31 POPEc 381      63.183  37.104  75.818  1.00  0.00           C
ATOM   8980  NH3 POPEd 382     126.213  32.383  47.638  1.00  0.00           N
ATOM   8984  C12 POPEd 382     126.143  33.643  46.828  1.00  0.00           C
ATOM   8987  C11 POPEd 382     126.903  34.753  47.568  1.00  0.00           C
ATOM   8990  P   POPEd 382     129.243  34.953  48.688  1.00  0.00           P
ATOM   8991  O13 POPEd 382     130.654  34.773  48.248  1.00  0.00           O
ATOM   8992  O14 POPEd 382     128.853  36.334  49.058  1.00  0.00           O
ATOM   8993  O11 POPEd 382     128.923  33.984  49.878  1.00  0.00           O
ATOM   8994  O12 POPEd 382     128.273  34.403  47.568  1.00  0.00           O
ATOM   8995  C1  POPEd 382     129.543  34.133  51.158  1.00  0.00           C
ATOM   8998  C2  POPEd 382     128.673  34.985  52.118  1.00  0.00           C
ATOM   9000  O21 POPEd 382     129.404  35.094  53.358  1.00  0.00           O
ATOM   9001  C21 POPEd 382     129.145  36.214  54.028  1.00  0.00           C
ATOM   9002  O22 POPEd 382     128.413  37.113  53.658  1.00  0.00           O
ATOM   9003  C22 POPEd 382     129.823  36.184  55.388  1.00  0.00           C
ATOM   9006  C3  POPEd 382     127.285  34.305  52.358  1.00  0.00           C
ATOM   9009  O31 POPEd 382     126.523  34.924  53.418  1.00  0.00           O
ATOM   9010  C31 POPEd 382     125.684  35.903  53.088  1.00  0.00           C
ATOM   9011  O32 POPEd 382     125.413  36.264  51.958  1.00  0.00           O
ATOM   9012  C32 POPEd 382     125.153  36.554  54.388  1.00  0.00           C
ATOM   9015  C23 POPEd 382     128.763  36.043  56.508  1.00  0.00           C
ATOM   9018  C24 POPEd 382     129.354  35.984  57.918  1.00  0.00           C
ATOM   9021  C25 POPEd 382     128.293  35.645  58.968  1.00  0.00           C
ATOM   9024  C26 POPEd 382     128.833  35.593  60.408  1.00  0.00           C
ATOM   9027  C27 POPEd 382     129.953  34.563  60.618  1.00  0.00           C
ATOM   9030  C28 POPEd 382     130.243  34.254  62.108  1.00  0.00           C
ATOM   9033  C29 POPEd 382     130.803  35.433  62.858  1.00  0.00           C
ATOM   9035 0C21 POPEd 382     131.723  35.415  63.838  1.00  0.00           C
ATOM   9037 1C21 POPEd 382     132.404  34.203  64.438  1.00  0.00           C
ATOM   9040 2C21 POPEd 382     131.794  33.813  65.798  1.00  0.00           C
ATOM   9043 3C21 POPEd 382     131.973  34.874  66.898  1.00  0.00           C
ATOM   9046 4C21 POPEd 382     131.434  34.413  68.268  1.00  0.00           C
ATOM   9049 5C21 POPEd 382     131.563  35.514  69.328  1.00  0.00           C
ATOM   9052 6C21 POPEd 382     131.093  35.094  70.728  1.00  0.00           C
ATOM   9055 7C21 POPEd 382     129.604  34.734  70.808  1.00  0.00           C
ATOM   9058 8C21 POPEd 382     129.113  34.563  72.248  1.00  0.00           C
ATOM   9062  C33 POPEd 382     123.623  36.805  54.408  1.00  0.00           C
ATOM   9065  C34 POPEd 382     123.073  37.354  55.728  1.00  0.00           C
ATOM   9068  C35 POPEd 382     123.053  36.305  56.838  1.00  0.00           C
ATOM   9071  C36 POPEd 382     122.354  36.743  58.128  1.00  0.00           C
ATOM   9074  C37 POPEd 382     122.364  35.604  59.168  1.00  0.00           C
ATOM   9077  C38 POPEd 382     121.483  35.903  60.388  1.00  0.00           C
ATOM   9080  C39 POPEd 382     122.163  36.754  61.468  1.00  0.00           C
ATOM   9083 0C31 POPEd 382     123.053  35.953  62.428  1.00  0.00           C
ATOM   9086 1C31 POPEd 382     123.593  36.825  63.578  1.00  0.00           C
ATOM   9089 2C31 POPEd 382     124.113  36.014  64.768  1.00  0.00           C
ATOM   9092 3C31 POPEd 382     125.303  35.104  64.448  1.00  0.00           C
ATOM   9095 4C31 POPEd 382     125.924  34.493  65.708  1.00  0.00           C
ATOM   9098 5C31 POPEd 382     127.183  33.665  65.438  1.00  0.00           C
ATOM   9101 6C31 POPEd 382     127.833  33.125  66.708  1.00  0.00           C
ATOM   9105  NH3 POPEe 383     128.844 146.934  87.888  1.00  0.00           N
ATOM   9109  C12 POPEe 383     129.014 145.764  86.948  1.00  0.00           C
ATOM   9112  C11 POPEe 383     129.133 144.424  87.698  1.00  0.00           C
ATOM   9115  P   POPEe 383     126.763 143.273  88.068  1.00  0.00           P
ATOM   9116  O13 POPEe 383     125.593 143.574  88.928  1.00  0.00           O
ATOM   9117  O14 POPEe 383     126.543 143.484  86.618  1.00  0.00           O
ATOM   9118  O11 POPEe 383     127.214 141.785  88.348  1.00  0.00           O
ATOM   9119  O12 POPEe 383     127.983 144.184  88.508  1.00  0.00           O
ATOM   9120  C1  POPEe 383     127.924 140.993  87.388  1.00  0.00           C
ATOM   9123  C2  POPEe 383     127.013 140.255  86.358  1.00  0.00           C
ATOM   9125  O21 POPEe 383     126.873 141.023  85.148  1.00  0.00           O
ATOM   9126  C21 POPEe 383     127.434 140.535  84.068  1.00  0.00           C
ATOM   9127  O22 POPEe 383     128.293 139.664  84.038  1.00  0.00           O
ATOM   9128  C22 POPEe 383     126.823 141.194  82.828  1.00  0.00           C
ATOM   9131  C3  POPEe 383     125.593 139.984  86.898  1.00  0.00           C
ATOM   9134  O31 POPEe 383     124.683 139.643  85.838  1.00  0.00           O
ATOM   9135  C31 POPEe 383     123.763 140.544  85.548  1.00  0.00           C
ATOM   9136  O32 POPEe 383     123.483 141.553  86.168  1.00  0.00           O
ATOM   9137  C32 POPEe 383     123.033 140.133  84.278  1.00  0.00           C
ATOM   9140  C23 POPEe 383     126.623 140.163  81.688  1.00  0.00           C
ATOM   9143  C24 POPEe 383     125.684 140.665  80.578  1.00  0.00           C
ATOM   9146  C25 POPEe 383     125.443 139.594  79.498  1.00  0.00           C
ATOM   9149  C26 POPEe 383     124.513 140.063  78.368  1.00  0.00           C
ATOM   9152  C27 POPEe 383     124.363 139.023  77.258  1.00  0.00           C
ATOM   9155  C28 POPEe 383     123.133 139.243  76.348  1.00  0.00           C
ATOM   9158  C29 POPEe 383     123.193 140.554  75.618  1.00  0.00           C
ATOM   9160 0C21 POPEe 383     123.363 140.743  74.288  1.00  0.00           C
ATOM   9162 1C21 POPEe 383     123.535 139.673  73.248  1.00  0.00           C
ATOM   9165 2C21 POPEe 383     125.013 139.363  72.938  1.00  0.00           C
ATOM   9168 3C21 POPEe 383     125.784 140.574  72.368  1.00  0.00           C
ATOM   9171 4C21 POPEe 383     127.123 140.203  71.698  1.00  0.00           C
ATOM   9174 5C21 POPEe 383     126.934 139.285  70.488  1.00  0.00           C
ATOM   9177 6C21 POPEe 383     128.143 139.263  69.538  1.00  0.00           C
ATOM   9180 7C21 POPEe 383     127.863 138.404  68.298  1.00  0.00           C
ATOM   9183 8C21 POPEe 383     129.014 138.383  67.288  1.00  0.00           C
ATOM   9187  C33 POPEe 383     123.184 138.644  83.898  1.00  0.00           C
ATOM   9190  C34 POPEe 383     122.034 138.195  82.998  1.00  0.00           C
ATOM   9193  C35 POPEe 383     121.934 138.974  81.678  1.00  0.00           C
ATOM   9196  C36 POPEe 383     120.483 139.234  81.298  1.00  0.00           C
ATOM   9199  C37 POPEe 383     120.354 139.874  79.918  1.00  0.00           C
ATOM   9202  C38 POPEe 383     118.894 140.184  79.598  1.00  0.00           C
ATOM   9205  C39 POPEe 383     118.663 140.643  78.158  1.00  0.00           C
ATOM   9208 0C31 POPEe 383     118.673 139.484  77.168  1.00  0.00           C
ATOM   9211 1C31 POPEe 383     118.614 139.975  75.718  1.00  0.00           C
ATOM   9214 2C31 POPEe 383     118.633 138.813  74.718  1.00  0.00           C
ATOM   9217 3C31 POPEe 383     118.803 139.304  73.278  1.00  0.00           C
ATOM   9220 4C31 POPEe 383     118.743 138.143  72.278  1.00  0.00           C
ATOM   9223 5C31 POPEe 383     118.964 138.574  70.828  1.00  0.00           C
ATOM   9226 6C31 POPEe 383     118.903 137.394  69.848  1.00  0.00           C
ATOM   9230  NH3 POPEf 384      66.583  58.625  57.548  1.00  0.00           N
ATOM   9234  C12 POPEf 384      66.193  57.635  56.478  1.00  0.00           C
ATOM   9237  C11 POPEf 384      67.293  57.505  55.398  1.00  0.00           C
ATOM   9240  P   POPEf 384      68.583  55.415  56.298  1.00  0.00           P
ATOM   9241  O13 POPEf 384      69.803  54.924  55.638  1.00  0.00           O
ATOM   9242  O14 POPEf 384      68.753  56.264  57.498  1.00  0.00           O
ATOM   9243  O11 POPEf 384      67.623  54.235  56.698  1.00  0.00           O
ATOM   9244  O12 POPEf 384      67.693  56.143  55.208  1.00  0.00           O
ATOM   9245  C1  POPEf 384      68.023  53.235  57.628  1.00  0.00           C
ATOM   9248  C2  POPEf 384      67.153  53.243  58.908  1.00  0.00           C
ATOM   9250  O21 POPEf 384      67.513  52.073  59.678  1.00  0.00           O
ATOM   9251  C21 POPEf 384      67.343  52.183  60.998  1.00  0.00           C
ATOM   9252  O22 POPEf 384      66.983  53.183  61.588  1.00  0.00           O
ATOM   9253  C22 POPEf 384      67.723  50.863  61.668  1.00  0.00           C
ATOM   9256  C3  POPEf 384      65.633  53.235  58.538  1.00  0.00           C
ATOM   9259  O31 POPEf 384      64.763  53.194  59.698  1.00  0.00           O
ATOM   9260  C31 POPEf 384      63.643  53.903  59.568  1.00  0.00           C
ATOM   9261  O32 POPEf 384      63.313  54.573  58.608  1.00  0.00           O
ATOM   9262  C32 POPEf 384      62.813  53.853  60.848  1.00  0.00           C
ATOM   9265  C23 POPEf 384      68.013  50.993  63.188  1.00  0.00           C
ATOM   9268  C24 POPEf 384      69.403  51.585  63.478  1.00  0.00           C
ATOM   9271  C25 POPEf 384      69.943  51.325  64.898  1.00  0.00           C
ATOM   9274  C26 POPEf 384      69.093  51.883  66.048  1.00  0.00           C
ATOM   9277  C27 POPEf 384      69.763  51.645  67.408  1.00  0.00           C
ATOM   9280  C28 POPEf 384      68.933  52.154  68.598  1.00  0.00           C
ATOM   9283  C29 POPEf 384      69.533  51.723  69.908  1.00  0.00           C
ATOM   9285 0C21 POPEf 384      70.273  52.484  70.728  1.00  0.00           C
ATOM   9287 1C21 POPEf 384      70.643  53.923  70.458  1.00  0.00           C
ATOM   9290 2C21 POPEf 384      71.853  54.433  71.278  1.00  0.00           C
ATOM   9293 3C21 POPEf 384      71.543  54.604  72.778  1.00  0.00           C
ATOM   9296 4C21 POPEf 384      72.583  55.504  73.468  1.00  0.00           C
ATOM   9299 5C21 POPEf 384      72.263  55.793  74.948  1.00  0.00           C
ATOM   9302 6C21 POPEf 384      72.503  54.594  75.888  1.00  0.00           C
ATOM   9305 7C21 POPEf 384      72.283  54.973  77.358  1.00  0.00           C
ATOM   9308 8C21 POPEf 384      72.553  53.843  78.358  1.00  0.00           C
ATOM   9312  C33 POPEf 384      63.573  54.145  62.168  1.00  0.00           C
ATOM   9315  C34 POPEf 384      62.873  55.184  63.068  1.00  0.00           C
ATOM   9318  C35 POPEf 384      61.353  55.014  63.268  1.00  0.00           C
ATOM   9321  C36 POPEf 384      60.903  53.685  63.878  1.00  0.00           C
ATOM   9324  C37 POPEf 384      59.373  53.584  63.928  1.00  0.00           C
ATOM   9327  C38 POPEf 384      58.853  52.403  64.758  1.00  0.00           C
ATOM   9330  C39 POPEf 384      59.213  52.533  66.248  1.00  0.00           C
ATOM   9333 0C31 POPEf 384      58.443  51.553  67.138  1.00  0.00           C
ATOM   9336 1C31 POPEf 384      58.813  51.704  68.628  1.00  0.00           C
ATOM   9339 2C31 POPEf 384      57.903  50.914  69.568  1.00  0.00           C
ATOM   9342 3C31 POPEf 384      56.503  51.543  69.698  1.00  0.00           C
ATOM   9345 4C31 POPEf 384      55.513  50.674  70.498  1.00  0.00           C
ATOM   9348 5C31 POPEf 384      54.123  51.325  70.528  1.00  0.00           C
ATOM   9351 6C31 POPEf 384      53.073  50.444  71.208  1.00  0.00           C
ATOM   9355  NH3 POPEg 385      94.053  73.243  53.898  1.00  0.00           N
ATOM   9359  C12 POPEg 385      94.883  73.253  52.648  1.00  0.00           C
ATOM   9362  C11 POPEg 385      96.073  74.204  52.748  1.00  0.00           C
ATOM   9365  P   POPEg 385      98.573  74.204  53.198  1.00  0.00           P
ATOM   9366  O13 POPEg 385      99.553  73.544  54.088  1.00  0.00           O
ATOM   9367  O14 POPEg 385      98.833  74.015  51.758  1.00  0.00           O
ATOM   9368  O11 POPEg 385      98.413  75.724  53.648  1.00  0.00           O
ATOM   9369  O12 POPEg 385      97.145  73.594  53.488  1.00  0.00           O
ATOM   9370  C1  POPEg 385      98.703  76.094  55.018  1.00  0.00           C
ATOM   9373  C2  POPEg 385      97.673  75.514  56.048  1.00  0.00           C
ATOM   9375  O21 POPEg 385      97.193  76.473  57.008  1.00  0.00           O
ATOM   9376  C21 POPEg 385      98.013  76.794  57.998  1.00  0.00           C
ATOM   9377  O22 POPEg 385      99.223  76.654  57.978  1.00  0.00           O
ATOM   9378  C22 POPEg 385      97.214  77.434  59.148  1.00  0.00           C
ATOM   9381  C3  POPEg 385      98.113  74.174  56.728  1.00  0.00           C
ATOM   9384  O31 POPEg 385      97.193  73.744  57.748  1.00  0.00           O
ATOM   9385  C31 POPEg 385      96.013  73.294  57.318  1.00  0.00           C
ATOM   9386  O32 POPEg 385      95.613  73.343  56.168  1.00  0.00           O
ATOM   9387  C32 POPEg 385      95.243  72.695  58.498  1.00  0.00           C
ATOM   9390  C23 POPEg 385      98.103  78.004  60.278  1.00  0.00           C
ATOM   9393  C24 POPEg 385      97.354  78.824  61.338  1.00  0.00           C
ATOM   9396  C25 POPEg 385      96.563  78.025  62.398  1.00  0.00           C
ATOM   9399  C26 POPEg 385      97.273  77.895  63.758  1.00  0.00           C
ATOM   9402  C27 POPEg 385      96.394  77.235  64.838  1.00  0.00           C
ATOM   9405  C28 POPEg 385      96.993  77.264  66.268  1.00  0.00           C
ATOM   9408  C29 POPEg 385      98.093  76.265  66.478  1.00  0.00           C
ATOM   9410 0C21 POPEg 385      98.953  76.234  67.508  1.00  0.00           C
ATOM   9412 1C21 POPEg 385      99.053  77.214  68.658  1.00  0.00           C
ATOM   9415 2C21 POPEg 385     100.523  77.464  69.078  1.00  0.00           C
ATOM   9418 3C21 POPEg 385     101.343  78.294  68.068  1.00  0.00           C
ATOM   9421 4C21 POPEg 385     102.863  78.035  68.158  1.00  0.00           C
ATOM   9424 5C21 POPEg 385     103.483  78.294  69.538  1.00  0.00           C
ATOM   9427 6C21 POPEg 385     104.903  77.723  69.648  1.00  0.00           C
ATOM   9430 7C21 POPEg 385     105.503  77.874  71.048  1.00  0.00           C
ATOM   9433 8C21 POPEg 385     106.803  77.084  71.248  1.00  0.00           C
ATOM   9437  C33 POPEg 385      95.703  73.165  59.898  1.00  0.00           C
ATOM   9440  C34 POPEg 385      95.013  72.424  61.048  1.00  0.00           C
ATOM   9443  C35 POPEg 385      95.433  72.973  62.418  1.00  0.00           C
ATOM   9446  C36 POPEg 385      95.053  72.074  63.588  1.00  0.00           C
ATOM   9449  C37 POPEg 385      95.623  72.553  64.938  1.00  0.00           C
ATOM   9452  C38 POPEg 385      95.603  71.424  65.988  1.00  0.00           C
ATOM   9455  C39 POPEg 385      96.153  71.824  67.358  1.00  0.00           C
ATOM   9458 0C31 POPEg 385      95.133  72.524  68.268  1.00  0.00           C
ATOM   9461 1C31 POPEg 385      95.633  72.624  69.718  1.00  0.00           C
ATOM   9464 2C31 POPEg 385      94.613  73.243  70.688  1.00  0.00           C
ATOM   9467 3C31 POPEg 385      95.214  73.454  72.088  1.00  0.00           C
ATOM   9470 4C31 POPEg 385      94.223  74.054  73.098  1.00  0.00           C
ATOM   9473 5C31 POPEg 385      94.883  74.334  74.458  1.00  0.00           C
ATOM   9476 6C31 POPEg 385      93.953  74.994  75.478  1.00  0.00           C
ATOM   9480  NH3 POPEh 386      68.343 125.964  47.488  1.00  0.00           N
ATOM   9484  C12 POPEh 386      68.773 124.795  48.328  1.00  0.00           C
ATOM   9487  C11 POPEh 386      70.043 124.154  47.738  1.00  0.00           C
ATOM   9490  P   POPEh 386      69.483 121.623  47.998  1.00  0.00           P
ATOM   9491  O13 POPEh 386      70.263 120.424  48.408  1.00  0.00           O
ATOM   9492  O14 POPEh 386      69.013 121.693  46.608  1.00  0.00           O
ATOM   9493  O11 POPEh 386      68.273 121.824  48.958  1.00  0.00           O
ATOM   9494  O12 POPEh 386      70.343 122.904  48.338  1.00  0.00           O
ATOM   9495  C1  POPEh 386      68.313 121.264  50.268  1.00  0.00           C
ATOM   9498  C2  POPEh 386      67.553 122.234  51.208  1.00  0.00           C
ATOM   9500  O21 POPEh 386      68.423 123.125  51.938  1.00  0.00           O
ATOM   9501  C21 POPEh 386      69.263 122.633  52.828  1.00  0.00           C
ATOM   9502  O22 POPEh 386      69.533 121.453  53.008  1.00  0.00           O
ATOM   9503  C22 POPEh 386      69.923 123.803  53.568  1.00  0.00           C
ATOM   9506  C3  POPEh 386      66.563 121.483  52.118  1.00  0.00           C
ATOM   9509  O31 POPEh 386      65.553 122.374  52.608  1.00  0.00           O
ATOM   9510  C31 POPEh 386      65.573 122.654  53.898  1.00  0.00           C
ATOM   9511  O32 POPEh 386      66.433 122.324  54.698  1.00  0.00           O
ATOM   9512  C32 POPEh 386      64.303 123.405  54.278  1.00  0.00           C
ATOM   9515  C23 POPEh 386      69.423 123.995  55.018  1.00  0.00           C
ATOM   9518  C24 POPEh 386      70.333 123.324  56.048  1.00  0.00           C
ATOM   9521  C25 POPEh 386      70.133 123.803  57.488  1.00  0.00           C
ATOM   9524  C26 POPEh 386      69.063 123.054  58.308  1.00  0.00           C
ATOM   9527  C27 POPEh 386      67.643 123.653  58.238  1.00  0.00           C
ATOM   9530  C28 POPEh 386      66.693 123.064  59.308  1.00  0.00           C
ATOM   9533  C29 POPEh 386      66.483 121.583  59.158  1.00  0.00           C
ATOM   9535 0C21 POPEh 386      66.053 120.704  60.088  1.00  0.00           C
ATOM   9537 1C21 POPEh 386      65.583 120.934  61.498  1.00  0.00           C
ATOM   9540 2C21 POPEh 386      64.253 120.174  61.708  1.00  0.00           C
ATOM   9543 3C21 POPEh 386      63.663 120.373  63.118  1.00  0.00           C
ATOM   9546 4C21 POPEh 386      62.173 120.014  63.228  1.00  0.00           C
ATOM   9549 5C21 POPEh 386      61.833 118.514  63.248  1.00  0.00           C
ATOM   9552 6C21 POPEh 386      62.303 117.803  64.538  1.00  0.00           C
ATOM   9555 7C21 POPEh 386      61.543 116.515  64.888  1.00  0.00           C
ATOM   9558 8C21 POPEh 386      62.313 115.564  65.818  1.00  0.00           C
ATOM   9562  C33 POPEh 386      64.523 124.333  55.498  1.00  0.00           C
ATOM   9565  C34 POPEh 386      63.203 125.014  55.898  1.00  0.00           C
ATOM   9568  C35 POPEh 386      63.323 126.045  57.038  1.00  0.00           C
ATOM   9571  C36 POPEh 386      64.043 125.544  58.288  1.00  0.00           C
ATOM   9574  C37 POPEh 386      63.783 126.433  59.508  1.00  0.00           C
ATOM   9577  C38 POPEh 386      64.673 126.104  60.718  1.00  0.00           C
ATOM   9580  C39 POPEh 386      64.293 126.824  62.028  1.00  0.00           C
ATOM   9583 0C31 POPEh 386      62.843 126.583  62.478  1.00  0.00           C
ATOM   9586 1C31 POPEh 386      62.563 127.104  63.908  1.00  0.00           C
ATOM   9589 2C31 POPEh 386      61.063 127.174  64.258  1.00  0.00           C
ATOM   9592 3C31 POPEh 386      60.623 126.255  65.408  1.00  0.00           C
ATOM   9595 4C31 POPEh 386      60.603 124.764  65.038  1.00  0.00           C
ATOM   9598 5C31 POPEh 386      59.923 123.904  66.118  1.00  0.00           C
ATOM   9601 6C31 POPEh 386      59.963 122.403  65.818  1.00  0.00           C
ATOM   9605  NH3 POPEi 387      45.343  97.823  53.148  1.00  0.00           N
ATOM   9609  C12 POPEi 387      45.173  98.493  51.828  1.00  0.00           C
ATOM   9612  C11 POPEi 387      44.783  97.523  50.718  1.00  0.00           C
ATOM   9615  P   POPEi 387      44.813  99.174  48.708  1.00  0.00           P
ATOM   9616  O13 POPEi 387      46.133  98.574  48.438  1.00  0.00           O
ATOM   9617  O14 POPEi 387      43.873  99.473  47.608  1.00  0.00           O
ATOM   9618  O11 POPEi 387      45.043 100.504  49.528  1.00  0.00           O
ATOM   9619  O12 POPEi 387      44.053  98.253  49.728  1.00  0.00           O
ATOM   9620  C1  POPEi 387      44.113 101.293  50.258  1.00  0.00           C
ATOM   9623  C2  POPEi 387      44.833 101.884  51.498  1.00  0.00           C
ATOM   9625  O21 POPEi 387      43.893 102.423  52.428  1.00  0.00           O
ATOM   9626  C21 POPEi 387      43.953 101.954  53.668  1.00  0.00           C
ATOM   9627  O22 POPEi 387      44.683 101.063  54.038  1.00  0.00           O
ATOM   9628  C22 POPEi 387      42.854 102.633  54.488  1.00  0.00           C
ATOM   9631  C3  POPEi 387      45.923 102.934  51.138  1.00  0.00           C
ATOM   9634  O31 POPEi 387      47.053 102.755  52.028  1.00  0.00           O
ATOM   9635  C31 POPEi 387      47.053 103.514  53.118  1.00  0.00           C
ATOM   9636  O32 POPEi 387      46.293 104.464  53.308  1.00  0.00           O
ATOM   9637  C32 POPEi 387      48.073 103.004  54.128  1.00  0.00           C
ATOM   9640  C23 POPEi 387      43.073 102.553  56.018  1.00  0.00           C
ATOM   9643  C24 POPEi 387      43.843 103.755  56.588  1.00  0.00           C
ATOM   9646  C25 POPEi 387      44.083 103.624  58.098  1.00  0.00           C
ATOM   9649  C26 POPEi 387      44.453 104.965  58.758  1.00  0.00           C
ATOM   9652  C27 POPEi 387      44.663 104.835  60.278  1.00  0.00           C
ATOM   9655  C28 POPEi 387      44.573 106.203  60.988  1.00  0.00           C
ATOM   9658  C29 POPEi 387      45.163 106.144  62.378  1.00  0.00           C
ATOM   9660 0C21 POPEi 387      44.513 105.964  63.538  1.00  0.00           C
ATOM   9662 1C21 POPEi 387      43.033 105.743  63.758  1.00  0.00           C
ATOM   9665 2C21 POPEi 387      42.443 106.544  64.938  1.00  0.00           C
ATOM   9668 3C21 POPEi 387      43.243 106.395  66.248  1.00  0.00           C
ATOM   9671 4C21 POPEi 387      42.503 106.863  67.508  1.00  0.00           C
ATOM   9674 5C21 POPEi 387      43.483 107.264  68.628  1.00  0.00           C
ATOM   9677 6C21 POPEi 387      42.973 107.003  70.048  1.00  0.00           C
ATOM   9680 7C21 POPEi 387      44.133 106.973  71.058  1.00  0.00           C
ATOM   9683 8C21 POPEi 387      43.693 106.734  72.508  1.00  0.00           C
ATOM   9687  C33 POPEi 387      48.083 103.895  55.398  1.00  0.00           C
ATOM   9690  C34 POPEi 387      48.623 103.214  56.658  1.00  0.00           C
ATOM   9693  C35 POPEi 387      50.153 103.104  56.738  1.00  0.00           C
ATOM   9696  C36 POPEi 387      50.593 103.094  58.198  1.00  0.00           C
ATOM   9699  C37 POPEi 387      52.093 102.904  58.448  1.00  0.00           C
ATOM   9702  C38 POPEi 387      52.413 103.354  59.878  1.00  0.00           C
ATOM   9705  C39 POPEi 387      53.783 102.943  60.428  1.00  0.00           C
ATOM   9708 0C31 POPEi 387      53.933 103.493  61.848  1.00  0.00           C
ATOM   9711 1C31 POPEi 387      54.883 102.683  62.738  1.00  0.00           C
ATOM   9714 2C31 POPEi 387      54.763 103.094  64.218  1.00  0.00           C
ATOM   9717 3C31 POPEi 387      55.293 102.034  65.188  1.00  0.00           C
ATOM   9720 4C31 POPEi 387      56.813 101.945  65.258  1.00  0.00           C
ATOM   9723 5C31 POPEi 387      57.273 100.743  66.098  1.00  0.00           C
ATOM   9726 6C31 POPEi 387      58.783 100.695  66.308  1.00  0.00           C
ATOM   9730  NH3 POPEj 388      93.933 112.873  47.178  1.00  0.00           N
ATOM   9734  C12 POPEj 388      92.733 112.904  46.268  1.00  0.00           C
ATOM   9737  C11 POPEj 388      92.613 111.594  45.468  1.00  0.00           C
ATOM   9740  P   POPEj 388      93.964 110.075  43.838  1.00  0.00           P
ATOM   9741  O13 POPEj 388      92.733 109.725  43.098  1.00  0.00           O
ATOM   9742  O14 POPEj 388      95.243 110.154  43.118  1.00  0.00           O
ATOM   9743  O11 POPEj 388      94.123 109.053  45.048  1.00  0.00           O
ATOM   9744  O12 POPEj 388      93.723 111.453  44.588  1.00  0.00           O
ATOM   9745  C1  POPEj 388      95.363 109.005  45.768  1.00  0.00           C
ATOM   9748  C2  POPEj 388      95.144 109.154  47.288  1.00  0.00           C
ATOM   9750  O21 POPEj 388      96.403 109.005  47.988  1.00  0.00           O
ATOM   9751  C21 POPEj 388      96.863 107.803  48.278  1.00  0.00           C
ATOM   9752  O22 POPEj 388      96.423 106.734  47.868  1.00  0.00           O
ATOM   9753  C22 POPEj 388      98.013 107.924  49.278  1.00  0.00           C
ATOM   9756  C3  POPEj 388      93.973 108.284  47.848  1.00  0.00           C
ATOM   9759  O31 POPEj 388      93.883 108.374  49.288  1.00  0.00           O
ATOM   9760  C31 POPEj 388      93.293 107.354  49.908  1.00  0.00           C
ATOM   9761  O32 POPEj 388      92.784 106.404  49.348  1.00  0.00           O
ATOM   9762  C32 POPEj 388      93.513 107.523  51.418  1.00  0.00           C
ATOM   9765  C23 POPEj 388      97.753 107.243  50.638  1.00  0.00           C
ATOM   9768  C24 POPEj 388      98.863 107.553  51.648  1.00  0.00           C
ATOM   9771  C25 POPEj 388      98.733 106.763  52.958  1.00  0.00           C
ATOM   9774  C26 POPEj 388      97.723 107.354  53.958  1.00  0.00           C
ATOM   9777  C27 POPEj 388      98.255 108.585  54.718  1.00  0.00           C
ATOM   9780  C28 POPEj 388      97.393 108.943  55.938  1.00  0.00           C
ATOM   9783  C29 POPEj 388      97.973 110.115  56.698  1.00  0.00           C
ATOM   9785 0C21 POPEj 388      97.333 111.203  57.148  1.00  0.00           C
ATOM   9787 1C21 POPEj 388      95.863 111.515  57.068  1.00  0.00           C
ATOM   9790 2C21 POPEj 388      95.284 111.924  58.438  1.00  0.00           C
ATOM   9793 3C21 POPEj 388      95.253 110.784  59.458  1.00  0.00           C
ATOM   9796 4C21 POPEj 388      94.803 111.215  60.868  1.00  0.00           C
ATOM   9799 5C21 POPEj 388      94.645 109.993  61.788  1.00  0.00           C
ATOM   9802 6C21 POPEj 388      94.464 110.354  63.268  1.00  0.00           C
ATOM   9805 7C21 POPEj 388      94.053 109.114  64.088  1.00  0.00           C
ATOM   9808 8C21 POPEj 388      94.123 109.304  65.598  1.00  0.00           C
ATOM   9812  C33 POPEj 388      93.013 106.343  52.288  1.00  0.00           C
ATOM   9815  C34 POPEj 388      93.824 106.243  53.578  1.00  0.00           C
ATOM   9818  C35 POPEj 388      93.313 105.203  54.588  1.00  0.00           C
ATOM   9821  C36 POPEj 388      94.273 105.084  55.768  1.00  0.00           C
ATOM   9824  C37 POPEj 388      93.663 104.363  56.988  1.00  0.00           C
ATOM   9827  C38 POPEj 388      94.633 104.285  58.178  1.00  0.00           C
ATOM   9830  C39 POPEj 388      94.883 105.653  58.838  1.00  0.00           C
ATOM   9833 0C31 POPEj 388      96.383 105.964  59.018  1.00  0.00           C
ATOM   9836 1C31 POPEj 388      96.613 107.365  59.588  1.00  0.00           C
ATOM   9839 2C31 POPEj 388      98.093 107.715  59.798  1.00  0.00           C
ATOM   9842 3C31 POPEj 388      98.763 106.954  60.958  1.00  0.00           C
ATOM   9845 4C31 POPEj 388      98.273 107.413  62.338  1.00  0.00           C
ATOM   9848 5C31 POPEj 388      99.023 106.693  63.468  1.00  0.00           C
ATOM   9851 6C31 POPEj 388      98.673 107.205  64.868  1.00  0.00           C
ATOM   9855  NH3 POPEk 389      19.873  53.713  96.138  1.00  0.00           N
ATOM   9859  C12 POPEk 389      18.873  53.414  95.058  1.00  0.00           C
ATOM   9862  C11 POPEk 389      18.863  51.924  94.728  1.00  0.00           C
ATOM   9865  P   POPEk 389      16.863  50.543  95.768  1.00  0.00           P
ATOM   9866  O13 POPEk 389      16.833  49.324  96.588  1.00  0.00           O
ATOM   9867  O14 POPEk 389      15.863  51.595  96.088  1.00  0.00           O
ATOM   9868  O11 POPEk 389      16.663  50.124  94.248  1.00  0.00           O
ATOM   9869  O12 POPEk 389      18.313  51.194  95.818  1.00  0.00           O
ATOM   9870  C1  POPEk 389      15.393  50.374  93.618  1.00  0.00           C
ATOM   9873  C2  POPEk 389      15.473  51.735  92.878  1.00  0.00           C
ATOM   9875  O21 POPEk 389      14.183  52.383  92.738  1.00  0.00           O
ATOM   9876  C21 POPEk 389      13.363  51.954  91.798  1.00  0.00           C
ATOM   9877  O22 POPEk 389      13.393  50.854  91.278  1.00  0.00           O
ATOM   9878  C22 POPEk 389      12.413  53.074  91.398  1.00  0.00           C
ATOM   9881  C3  POPEk 389      16.293  51.563  91.568  1.00  0.00           C
ATOM   9884  O31 POPEk 389      16.603  52.845  90.978  1.00  0.00           O
ATOM   9885  C31 POPEk 389      17.883  53.174  90.898  1.00  0.00           C
ATOM   9886  O32 POPEk 389      18.833  52.514  91.268  1.00  0.00           O
ATOM   9887  C32 POPEk 389      18.043  54.543  90.218  1.00  0.00           C
ATOM   9890  C23 POPEk 389      11.243  52.603  90.508  1.00  0.00           C
ATOM   9893  C24 POPEk 389      10.463  53.764  89.878  1.00  0.00           C
ATOM   9896  C25 POPEk 389       9.233  53.313  89.088  1.00  0.00           C
ATOM   9899  C26 POPEk 389       9.493  53.104  87.588  1.00  0.00           C
ATOM   9902  C27 POPEk 389       8.183  52.813  86.838  1.00  0.00           C
ATOM   9905  C28 POPEk 389       8.333  52.695  85.308  1.00  0.00           C
ATOM   9908  C29 POPEk 389       9.223  51.543  84.928  1.00  0.00           C
ATOM   9910 0C21 POPEk 389      10.043  51.483  83.868  1.00  0.00           C
ATOM   9912 1C21 POPEk 389      10.213  52.533  82.798  1.00  0.00           C
ATOM   9915 2C21 POPEk 389       9.963  51.944  81.398  1.00  0.00           C
ATOM   9918 3C21 POPEk 389      10.033  52.993  80.278  1.00  0.00           C
ATOM   9921 4C21 POPEk 389       9.893  52.375  78.888  1.00  0.00           C
ATOM   9924 5C21 POPEk 389       9.763  53.393  77.748  1.00  0.00           C
ATOM   9927 6C21 POPEk 389      10.993  54.293  77.558  1.00  0.00           C
ATOM   9930 7C21 POPEk 389      10.903  55.114  76.258  1.00  0.00           C
ATOM   9933 8C21 POPEk 389      12.053  56.104  76.048  1.00  0.00           C
ATOM   9937  C33 POPEk 389      16.743  55.354  90.068  1.00  0.00           C
ATOM   9940  C34 POPEk 389      16.863  56.493  89.038  1.00  0.00           C
ATOM   9943  C35 POPEk 389      17.163  55.953  87.638  1.00  0.00           C
ATOM   9946  C36 POPEk 389      16.983  56.985  86.518  1.00  0.00           C
ATOM   9949  C37 POPEk 389      17.483  56.403  85.198  1.00  0.00           C
ATOM   9952  C38 POPEk 389      17.483  57.383  84.028  1.00  0.00           C
ATOM   9955  C39 POPEk 389      18.603  57.034  83.038  1.00  0.00           C
ATOM   9958 0C31 POPEk 389      18.663  57.933  81.808  1.00  0.00           C
ATOM   9961 1C31 POPEk 389      19.943  57.663  80.998  1.00  0.00           C
ATOM   9964 2C31 POPEk 389      20.253  58.734  79.948  1.00  0.00           C
ATOM   9967 3C31 POPEk 389      19.203  58.853  78.818  1.00  0.00           C
ATOM   9970 4C31 POPEk 389      18.933  57.533  78.088  1.00  0.00           C
ATOM   9973 5C31 POPEk 389      18.363  57.743  76.688  1.00  0.00           C
ATOM   9976 6C31 POPEk 389      18.053  56.434  75.948  1.00  0.00           C
ATOM   9980  NH3 POPEl 390     124.934  98.545  46.238  1.00  0.00           N
ATOM   9984  C12 POPEl 390     126.123  99.354  45.788  1.00  0.00           C
ATOM   9987  C11 POPEl 390     126.943  99.913  46.978  1.00  0.00           C
ATOM   9990  P   POPEl 390     129.113 101.243  47.568  1.00  0.00           P
ATOM   9991  O13 POPEl 390     129.604 100.255  48.538  1.00  0.00           O
ATOM   9992  O14 POPEl 390     130.124 102.064  46.868  1.00  0.00           O
ATOM   9993  O11 POPEl 390     128.085 102.225  48.268  1.00  0.00           O
ATOM   9994  O12 POPEl 390     128.163 100.525  46.508  1.00  0.00           O
ATOM   9995  C1  POPEl 390     128.255 102.625  49.638  1.00  0.00           C
ATOM   9998  C2  POPEl 390     127.023 102.195  50.468  1.00  0.00           C
ATOM  10000  O21 POPEl 390     126.923 102.854  51.748  1.00  0.00           O
ATOM  10001  C21 POPEl 390     127.773 102.465  52.678  1.00  0.00           C
ATOM  10002  O22 POPEl 390     128.943 102.174  52.498  1.00  0.00           O
ATOM  10003  C22 POPEl 390     127.043 102.374  54.008  1.00  0.00           C
ATOM  10006  C3  POPEl 390     126.893 100.653  50.628  1.00  0.00           C
ATOM  10009  O31 POPEl 390     125.824 100.333  51.538  1.00  0.00           O
ATOM  10010  C31 POPEl 390     124.623 100.105  51.018  1.00  0.00           C
ATOM  10011  O32 POPEl 390     124.383  99.953  49.828  1.00  0.00           O
ATOM  10012  C32 POPEl 390     123.633 100.014  52.178  1.00  0.00           C
ATOM  10015  C23 POPEl 390     127.524 101.144  54.818  1.00  0.00           C
ATOM  10018  C24 POPEl 390     126.443 100.554  55.738  1.00  0.00           C
ATOM  10021  C25 POPEl 390     125.824 101.544  56.728  1.00  0.00           C
ATOM  10024  C26 POPEl 390     126.803 102.034  57.808  1.00  0.00           C
ATOM  10027  C27 POPEl 390     126.083 102.864  58.878  1.00  0.00           C
ATOM  10030  C28 POPEl 390     126.923 103.044  60.158  1.00  0.00           C
ATOM  10033  C29 POPEl 390     126.163 103.803  61.218  1.00  0.00           C
ATOM  10035 0C21 POPEl 390     125.163 103.305  61.968  1.00  0.00           C
ATOM  10037 1C21 POPEl 390     124.604 101.903  61.878  1.00  0.00           C
ATOM  10040 2C21 POPEl 390     123.103 101.884  61.508  1.00  0.00           C
ATOM  10043 3C21 POPEl 390     122.214 102.345  62.668  1.00  0.00           C
ATOM  10046 4C21 POPEl 390     120.714 102.345  62.348  1.00  0.00           C
ATOM  10049 5C21 POPEl 390     119.893 102.823  63.558  1.00  0.00           C
ATOM  10052 6C21 POPEl 390     118.424 103.113  63.248  1.00  0.00           C
ATOM  10055 7C21 POPEl 390     117.733 103.813  64.428  1.00  0.00           C
ATOM  10058 8C21 POPEl 390     116.283 104.213  64.148  1.00  0.00           C
ATOM  10062  C33 POPEl 390     123.163 101.404  52.698  1.00  0.00           C
ATOM  10065  C34 POPEl 390     122.453 101.313  54.058  1.00  0.00           C
ATOM  10068  C35 POPEl 390     121.733 102.605  54.478  1.00  0.00           C
ATOM  10071  C36 POPEl 390     122.663 103.694  55.038  1.00  0.00           C
ATOM  10074  C37 POPEl 390     121.913 104.993  55.378  1.00  0.00           C
ATOM  10077  C38 POPEl 390     122.793 105.993  56.158  1.00  0.00           C
ATOM  10080  C39 POPEl 390     122.893 105.695  57.668  1.00  0.00           C
ATOM  10083 0C31 POPEl 390     121.733 106.285  58.488  1.00  0.00           C
ATOM  10086 1C31 POPEl 390     121.883 106.054  59.998  1.00  0.00           C
ATOM  10089 2C31 POPEl 390     120.933 106.924  60.838  1.00  0.00           C
ATOM  10092 3C31 POPEl 390     119.443 106.614  60.618  1.00  0.00           C
ATOM  10095 4C31 POPEl 390     118.523 107.575  61.388  1.00  0.00           C
ATOM  10098 5C31 POPEl 390     117.043 107.354  61.058  1.00  0.00           C
ATOM  10101 6C31 POPEl 390     116.104 108.274  61.838  1.00  0.00           C
ATOM  10105  NH3 POPEm 391     135.094   2.996  47.838  1.00  0.00           N
ATOM  10109  C12 POPEm 391     135.443   2.406  49.188  1.00  0.00           C
ATOM  10112  C11 POPEm 391     136.844   1.777  49.148  1.00  0.00           C
ATOM  10115  P   POPEm 391     138.473   0.286  50.468  1.00  0.00           P
ATOM  10116  O13 POPEm 391     139.633   1.187  50.598  1.00  0.00           O
ATOM  10117  O14 POPEm 391     138.604  -0.714  49.378  1.00  0.00           O
ATOM  10118  O11 POPEm 391     138.343  -0.523  51.828  1.00  0.00           O
ATOM  10119  O12 POPEm 391     137.115   1.097  50.368  1.00  0.00           O
ATOM  10120  C1  POPEm 391     137.733   0.086  52.968  1.00  0.00           C
ATOM  10123  C2  POPEm 391     136.243  -0.334  53.128  1.00  0.00           C
ATOM  10125  O21 POPEm 391     135.843  -0.313  54.508  1.00  0.00           O
ATOM  10126  C21 POPEm 391     135.803   0.876  55.078  1.00  0.00           C
ATOM  10127  O22 POPEm 391     136.073   1.937  54.578  1.00  0.00           O
ATOM  10128  C22 POPEm 391     135.283   0.697  56.508  1.00  0.00           C
ATOM  10131  C3  POPEm 391     135.993  -1.764  52.588  1.00  0.00           C
ATOM  10134  O31 POPEm 391     134.653  -2.233  52.898  1.00  0.00           O
ATOM  10135  C31 POPEm 391     134.543  -3.273  53.688  1.00  0.00           C
ATOM  10136  O32 POPEm 391     135.454  -3.853  54.268  1.00  0.00           O
ATOM  10137  C32 POPEm 391     133.085  -3.673  53.838  1.00  0.00           C
ATOM  10140  C23 POPEm 391     136.044   1.527  57.578  1.00  0.00           C
ATOM  10143  C24 POPEm 391     135.173   2.546  58.328  1.00  0.00           C
ATOM  10146  C25 POPEm 391     133.964   1.947  59.068  1.00  0.00           C
ATOM  10149  C26 POPEm 391     133.313   2.957  60.018  1.00  0.00           C
ATOM  10152  C27 POPEm 391     132.005   2.467  60.668  1.00  0.00           C
ATOM  10155  C28 POPEm 391     131.483   3.523  61.658  1.00  0.00           C
ATOM  10158  C29 POPEm 391     130.223   3.176  62.408  1.00  0.00           C
ATOM  10160 0C21 POPEm 391     129.953   3.593  63.658  1.00  0.00           C
ATOM  10162 1C21 POPEm 391     130.854   4.493  64.458  1.00  0.00           C
ATOM  10165 2C21 POPEm 391     130.243   5.044  65.758  1.00  0.00           C
ATOM  10168 3C21 POPEm 391     129.104   6.054  65.548  1.00  0.00           C
ATOM  10171 4C21 POPEm 391     128.803   6.903  66.798  1.00  0.00           C
ATOM  10174 5C21 POPEm 391     128.503   6.093  68.068  1.00  0.00           C
ATOM  10177 6C21 POPEm 391     127.214   5.263  67.998  1.00  0.00           C
ATOM  10180 7C21 POPEm 391     126.983   4.463  69.278  1.00  0.00           C
ATOM  10183 8C21 POPEm 391     125.553   3.953  69.438  1.00  0.00           C
ATOM  10187  C33 POPEm 391     132.553  -3.354  55.258  1.00  0.00           C
ATOM  10190  C34 POPEm 391     131.383  -2.363  55.238  1.00  0.00           C
ATOM  10193  C35 POPEm 391     130.544  -2.373  56.528  1.00  0.00           C
ATOM  10196  C36 POPEm 391     131.313  -1.864  57.758  1.00  0.00           C
ATOM  10199  C37 POPEm 391     130.535  -2.043  59.068  1.00  0.00           C
ATOM  10202  C38 POPEm 391     131.383  -1.833  60.328  1.00  0.00           C
ATOM  10205  C39 POPEm 391     130.865  -2.573  61.568  1.00  0.00           C
ATOM  10208 0C31 POPEm 391     129.363  -2.363  61.838  1.00  0.00           C
ATOM  10211 1C31 POPEm 391     128.883  -3.063  63.118  1.00  0.00           C
ATOM  10214 2C31 POPEm 391     127.354  -3.053  63.208  1.00  0.00           C
ATOM  10217 3C31 POPEm 391     126.794  -3.734  64.458  1.00  0.00           C
ATOM  10220 4C31 POPEm 391     127.023  -2.923  65.748  1.00  0.00           C
ATOM  10223 5C31 POPEm 391     126.153  -3.433  66.908  1.00  0.00           C
ATOM  10226 6C31 POPEm 391     126.363  -2.653  68.208  1.00  0.00           C
ATOM  10230  NH3 POPEn 392      84.854  99.145  49.838  1.00  0.00           N
ATOM  10234  C12 POPEn 392      83.433  99.304  49.358  1.00  0.00           C
ATOM  10237  C11 POPEn 392      82.443  98.314  50.008  1.00  0.00           C
ATOM  10240  P   POPEn 392      80.264  99.695  50.618  1.00  0.00           P
ATOM  10241  O13 POPEn 392      78.973  99.865  49.928  1.00  0.00           O
ATOM  10242  O14 POPEn 392      80.214  99.204  52.008  1.00  0.00           O
ATOM  10243  O11 POPEn 392      81.093 101.023  50.508  1.00  0.00           O
ATOM  10244  O12 POPEn 392      81.083  98.673  49.728  1.00  0.00           O
ATOM  10245  C1  POPEn 392      81.643 101.674  51.658  1.00  0.00           C
ATOM  10248  C2  POPEn 392      80.613 102.593  52.388  1.00  0.00           C
ATOM  10250  O21 POPEn 392      81.163 103.913  52.588  1.00  0.00           O
ATOM  10251  C21 POPEn 392      82.123 103.995  53.498  1.00  0.00           C
ATOM  10252  O22 POPEn 392      82.833 103.064  53.848  1.00  0.00           O
ATOM  10253  C22 POPEn 392      82.285 105.404  54.048  1.00  0.00           C
ATOM  10256  C3  POPEn 392      80.033 101.973  53.698  1.00  0.00           C
ATOM  10259  O31 POPEn 392      79.253 102.973  54.378  1.00  0.00           O
ATOM  10260  C31 POPEn 392      78.563 102.563  55.428  1.00  0.00           C
ATOM  10261  O32 POPEn 392      78.493 101.424  55.848  1.00  0.00           O
ATOM  10262  C32 POPEn 392      77.753 103.715  55.998  1.00  0.00           C
ATOM  10265  C23 POPEn 392      83.233 105.364  55.268  1.00  0.00           C
ATOM  10268  C24 POPEn 392      83.493 106.734  55.908  1.00  0.00           C
ATOM  10271  C25 POPEn 392      84.763 106.775  56.788  1.00  0.00           C
ATOM  10274  C26 POPEn 392      84.873 105.665  57.858  1.00  0.00           C
ATOM  10277  C27 POPEn 392      85.873 106.014  58.978  1.00  0.00           C
ATOM  10280  C28 POPEn 392      85.623 105.224  60.278  1.00  0.00           C
ATOM  10283  C29 POPEn 392      86.654 105.494  61.348  1.00  0.00           C
ATOM  10285 0C21 POPEn 392      86.983 104.674  62.358  1.00  0.00           C
ATOM  10287 1C21 POPEn 392      86.383 103.314  62.638  1.00  0.00           C
ATOM  10290 2C21 POPEn 392      85.443 103.344  63.858  1.00  0.00           C
ATOM  10293 3C21 POPEn 392      86.184 103.563  65.188  1.00  0.00           C
ATOM  10296 4C21 POPEn 392      85.323 103.165  66.388  1.00  0.00           C
ATOM  10299 5C21 POPEn 392      86.093 103.165  67.718  1.00  0.00           C
ATOM  10302 6C21 POPEn 392      85.313 102.475  68.838  1.00  0.00           C
ATOM  10305 7C21 POPEn 392      86.023 102.543  70.198  1.00  0.00           C
ATOM  10308 8C21 POPEn 392      85.433 101.564  71.218  1.00  0.00           C
ATOM  10312  C33 POPEn 392      78.583 104.965  56.348  1.00  0.00           C
ATOM  10315  C34 POPEn 392      77.753 105.924  57.208  1.00  0.00           C
ATOM  10318  C35 POPEn 392      77.534 105.404  58.638  1.00  0.00           C
ATOM  10321  C36 POPEn 392      77.133 106.495  59.628  1.00  0.00           C
ATOM  10324  C37 POPEn 392      76.713 105.914  60.978  1.00  0.00           C
ATOM  10327  C38 POPEn 392      76.433 106.984  62.038  1.00  0.00           C
ATOM  10330  C39 POPEn 392      75.964 106.375  63.368  1.00  0.00           C
ATOM  10333 0C31 POPEn 392      75.973 107.383  64.518  1.00  0.00           C
ATOM  10336 1C31 POPEn 392      75.323 106.814  65.778  1.00  0.00           C
ATOM  10339 2C31 POPEn 392      75.253 107.823  66.928  1.00  0.00           C
ATOM  10342 3C31 POPEn 392      74.213 107.465  67.998  1.00  0.00           C
ATOM  10345 4C31 POPEn 392      72.773 107.584  67.488  1.00  0.00           C
ATOM  10348 5C31 POPEn 392      71.723 107.335  68.568  1.00  0.00           C
ATOM  10351 6C31 POPEn 392      70.303 107.304  67.998  1.00  0.00           C
ATOM  10355  NH3 POPEo 393      13.583 114.234  48.728  1.00  0.00           N
ATOM  10359  C12 POPEo 393      14.213 114.223  47.358  1.00  0.00           C
ATOM  10362  C11 POPEo 393      14.893 115.574  47.008  1.00  0.00           C
ATOM  10365  P   POPEo 393      12.983 117.335  47.458  1.00  0.00           P
ATOM  10366  O13 POPEo 393      12.353 118.393  46.658  1.00  0.00           O
ATOM  10367  O14 POPEo 393      12.143 116.343  48.158  1.00  0.00           O
ATOM  10368  O11 POPEo 393      14.023 117.984  48.478  1.00  0.00           O
ATOM  10369  O12 POPEo 393      13.993 116.553  46.518  1.00  0.00           O
ATOM  10370  C1  POPEo 393      13.903 117.674  49.878  1.00  0.00           C
ATOM  10373  C2  POPEo 393      14.053 118.943  50.738  1.00  0.00           C
ATOM  10375  O21 POPEo 393      14.053 118.574  52.128  1.00  0.00           O
ATOM  10376  C21 POPEo 393      14.663 119.464  52.908  1.00  0.00           C
ATOM  10377  O22 POPEo 393      15.403 120.344  52.528  1.00  0.00           O
ATOM  10378  C22 POPEo 393      14.133 119.304  54.338  1.00  0.00           C
ATOM  10381  C3  POPEo 393      12.873 119.913  50.448  1.00  0.00           C
ATOM  10384  O31 POPEo 393      12.893 121.063  51.318  1.00  0.00           O
ATOM  10385  C31 POPEo 393      12.093 122.064  50.968  1.00  0.00           C
ATOM  10386  O32 POPEo 393      11.473 122.143  49.918  1.00  0.00           O
ATOM  10387  C32 POPEo 393      12.213 123.144  52.058  1.00  0.00           C
ATOM  10390  C23 POPEo 393      15.193 119.503  55.448  1.00  0.00           C
ATOM  10393  C24 POPEo 393      14.543 119.824  56.798  1.00  0.00           C
ATOM  10396  C25 POPEo 393      15.553 120.233  57.878  1.00  0.00           C
ATOM  10399  C26 POPEo 393      14.903 120.964  59.068  1.00  0.00           C
ATOM  10402  C27 POPEo 393      15.923 121.614  60.018  1.00  0.00           C
ATOM  10405  C28 POPEo 393      15.313 122.304  61.248  1.00  0.00           C
ATOM  10408  C29 POPEo 393      14.273 123.354  60.898  1.00  0.00           C
ATOM  10410 0C21 POPEo 393      13.043 123.464  61.418  1.00  0.00           C
ATOM  10412 1C21 POPEo 393      12.463 122.625  62.538  1.00  0.00           C
ATOM  10415 2C21 POPEo 393      11.513 123.445  63.428  1.00  0.00           C
ATOM  10418 3C21 POPEo 393      10.133 123.685  62.798  1.00  0.00           C
ATOM  10421 4C21 POPEo 393       9.383 124.865  63.428  1.00  0.00           C
ATOM  10424 5C21 POPEo 393       9.003 124.624  64.888  1.00  0.00           C
ATOM  10427 6C21 POPEo 393       8.433 125.883  65.548  1.00  0.00           C
ATOM  10430 7C21 POPEo 393       8.023 125.583  66.988  1.00  0.00           C
ATOM  10433 8C21 POPEo 393       7.663 126.824  67.798  1.00  0.00           C
ATOM  10437  C33 POPEo 393      11.743 122.774  53.488  1.00  0.00           C
ATOM  10440  C34 POPEo 393      12.563 123.563  54.528  1.00  0.00           C
ATOM  10443  C35 POPEo 393      11.873 123.743  55.888  1.00  0.00           C
ATOM  10446  C36 POPEo 393      11.303 122.444  56.468  1.00  0.00           C
ATOM  10449  C37 POPEo 393      11.193 122.435  58.008  1.00  0.00           C
ATOM  10452  C38 POPEo 393       9.973 123.165  58.598  1.00  0.00           C
ATOM  10455  C39 POPEo 393       9.923 124.674  58.328  1.00  0.00           C
ATOM  10458 0C31 POPEo 393       9.173 125.454  59.418  1.00  0.00           C
ATOM  10461 1C31 POPEo 393       9.013 126.945  59.088  1.00  0.00           C
ATOM  10464 2C31 POPEo 393       8.793 127.814  60.338  1.00  0.00           C
ATOM  10467 3C31 POPEo 393       7.473 127.563  61.068  1.00  0.00           C
ATOM  10470 4C31 POPEo 393       7.403 128.335  62.398  1.00  0.00           C
ATOM  10473 5C31 POPEo 393       6.073 128.143  63.138  1.00  0.00           C
ATOM  10476 6C31 POPEo 393       6.003 128.924  64.458  1.00  0.00           C
ATOM  10480  NH3 POPEp 394      78.193 153.484  93.648  1.00  0.00           N
ATOM  10484  C12 POPEp 394      76.713 153.504  93.378  1.00  0.00           C
ATOM  10487  C11 POPEp 394      76.043 154.764  93.938  1.00  0.00           C
ATOM  10490  P   POPEp 394      73.953 156.133  93.138  1.00  0.00           P
ATOM  10491  O13 POPEp 394      72.534 155.844  92.838  1.00  0.00           O
ATOM  10492  O14 POPEp 394      74.233 157.173  94.148  1.00  0.00           O
ATOM  10493  O11 POPEp 394      74.703 156.635  91.838  1.00  0.00           O
ATOM  10494  O12 POPEp 394      74.693 154.783  93.508  1.00  0.00           O
ATOM  10495  C1  POPEp 394      74.363 156.074  90.578  1.00  0.00           C
ATOM  10498  C2  POPEp 394      75.453 156.434  89.528  1.00  0.00           C
ATOM  10500  O21 POPEp 394      74.823 156.645  88.268  1.00  0.00           O
ATOM  10501  C21 POPEp 394      74.193 157.773  88.098  1.00  0.00           C
ATOM  10502  O22 POPEp 394      74.183 158.734  88.868  1.00  0.00           O
ATOM  10503  C22 POPEp 394      73.443 157.674  86.778  1.00  0.00           C
ATOM  10506  C3  POPEp 394      76.493 155.294  89.398  1.00  0.00           C
ATOM  10509  O31 POPEp 394      77.534 155.604  88.438  1.00  0.00           O
ATOM  10510  C31 POPEp 394      77.283 155.174  87.188  1.00  0.00           C
ATOM  10511  O32 POPEp 394      76.313 154.523  86.858  1.00  0.00           O
ATOM  10512  C32 POPEp 394      78.413 155.535  86.228  1.00  0.00           C
ATOM  10515  C23 POPEp 394      72.143 158.493  86.748  1.00  0.00           C
ATOM  10518  C24 POPEp 394      71.123 157.924  85.768  1.00  0.00           C
ATOM  10521  C25 POPEp 394      70.183 158.995  85.198  1.00  0.00           C
ATOM  10524  C26 POPEp 394      70.903 159.993  84.268  1.00  0.00           C
ATOM  10527  C27 POPEp 394      69.903 160.734  83.378  1.00  0.00           C
ATOM  10530  C28 POPEp 394      70.483 161.704  82.338  1.00  0.00           C
ATOM  10533  C29 POPEp 394      71.284 161.023  81.248  1.00  0.00           C
ATOM  10535 0C21 POPEp 394      72.173 161.654  80.458  1.00  0.00           C
ATOM  10537 1C21 POPEp 394      72.473 163.125  80.528  1.00  0.00           C
ATOM  10540 2C21 POPEp 394      73.453 163.633  79.458  1.00  0.00           C
ATOM  10543 3C21 POPEp 394      72.893 163.663  78.018  1.00  0.00           C
ATOM  10546 4C21 POPEp 394      73.873 164.354  77.048  1.00  0.00           C
ATOM  10549 5C21 POPEp 394      73.464 164.285  75.578  1.00  0.00           C
ATOM  10552 6C21 POPEp 394      72.423 165.331  75.158  1.00  0.00           C
ATOM  10555 7C21 POPEp 394      72.153 165.291  73.648  1.00  0.00           C
ATOM  10558 8C21 POPEp 394      70.964 166.132  73.198  1.00  0.00           C
ATOM  10562  C33 POPEp 394      77.943 156.094  84.858  1.00  0.00           C
ATOM  10565  C34 POPEp 394      78.993 155.854  83.748  1.00  0.00           C
ATOM  10568  C35 POPEp 394      78.644 156.434  82.378  1.00  0.00           C
ATOM  10571  C36 POPEp 394      79.743 156.144  81.338  1.00  0.00           C
ATOM  10574  C37 POPEp 394      79.464 156.743  79.948  1.00  0.00           C
ATOM  10577  C38 POPEp 394      78.233 156.133  79.248  1.00  0.00           C
ATOM  10580  C39 POPEp 394      77.913 156.794  77.898  1.00  0.00           C
ATOM  10583 0C31 POPEp 394      79.014 156.613  76.848  1.00  0.00           C
ATOM  10586 1C31 POPEp 394      78.583 157.173  75.488  1.00  0.00           C
ATOM  10589 2C31 POPEp 394      79.663 157.014  74.418  1.00  0.00           C
ATOM  10592 3C31 POPEp 394      79.183 157.514  73.058  1.00  0.00           C
ATOM  10595 4C31 POPEp 394      80.293 157.514  71.998  1.00  0.00           C
ATOM  10598 5C31 POPEp 394      79.813 158.083  70.668  1.00  0.00           C
ATOM  10601 6C31 POPEp 394      80.924 158.234  69.628  1.00  0.00           C
ATOM  10605  NH3 POPEq 395      48.553 108.504  94.248  1.00  0.00           N
ATOM  10609  C12 POPEq 395      49.603 109.394  93.648  1.00  0.00           C
ATOM  10612  C11 POPEq 395      49.953 110.634  94.488  1.00  0.00           C
ATOM  10615  P   POPEq 395      51.463 112.803  94.168  1.00  0.00           P
ATOM  10616  O13 POPEq 395      50.693 113.995  93.758  1.00  0.00           O
ATOM  10617  O14 POPEq 395      51.833 112.774  95.598  1.00  0.00           O
ATOM  10618  O11 POPEq 395      52.833 112.733  93.378  1.00  0.00           O
ATOM  10619  O12 POPEq 395      50.783 111.465  93.688  1.00  0.00           O
ATOM  10620  C1  POPEq 395      53.003 113.234  92.048  1.00  0.00           C
ATOM  10623  C2  POPEq 395      54.473 112.984  91.558  1.00  0.00           C
ATOM  10625  O21 POPEq 395      55.023 114.083  90.808  1.00  0.00           O
ATOM  10626  C21 POPEq 395      54.493 114.254  89.608  1.00  0.00           C
ATOM  10627  O22 POPEq 395      53.573 113.595  89.138  1.00  0.00           O
ATOM  10628  C22 POPEq 395      55.163 115.434  88.928  1.00  0.00           C
ATOM  10631  C3  POPEq 395      54.793 111.604  90.928  1.00  0.00           C
ATOM  10634  O31 POPEq 395      55.873 110.975  91.638  1.00  0.00           O
ATOM  10635  C31 POPEq 395      57.073 111.524  91.488  1.00  0.00           C
ATOM  10636  O32 POPEq 395      57.383 112.394  90.688  1.00  0.00           O
ATOM  10637  C32 POPEq 395      58.003 110.934  92.538  1.00  0.00           C
ATOM  10640  C23 POPEq 395      54.403 115.934  87.678  1.00  0.00           C
ATOM  10643  C24 POPEq 395      54.423 114.965  86.488  1.00  0.00           C
ATOM  10646  C25 POPEq 395      55.843 114.503  86.148  1.00  0.00           C
ATOM  10649  C26 POPEq 395      55.923 113.703  84.848  1.00  0.00           C
ATOM  10652  C27 POPEq 395      57.353 113.743  84.308  1.00  0.00           C
ATOM  10655  C28 POPEq 395      57.533 112.994  82.988  1.00  0.00           C
ATOM  10658  C29 POPEq 395      58.913 113.265  82.428  1.00  0.00           C
ATOM  10660 0C21 POPEq 395      59.233 113.314  81.128  1.00  0.00           C
ATOM  10662 1C21 POPEq 395      58.293 113.074  79.978  1.00  0.00           C
ATOM  10665 2C21 POPEq 395      58.583 114.035  78.798  1.00  0.00           C
ATOM  10668 3C21 POPEq 395      59.863 113.653  78.038  1.00  0.00           C
ATOM  10671 4C21 POPEq 395      60.103 114.564  76.828  1.00  0.00           C
ATOM  10674 5C21 POPEq 395      60.893 113.865  75.708  1.00  0.00           C
ATOM  10677 6C21 POPEq 395      60.913 114.655  74.398  1.00  0.00           C
ATOM  10680 7C21 POPEq 395      61.373 113.803  73.218  1.00  0.00           C
ATOM  10683 8C21 POPEq 395      61.443 114.574  71.898  1.00  0.00           C
ATOM  10687  C33 POPEq 395      59.174 110.193  91.878  1.00  0.00           C
ATOM  10690  C34 POPEq 395      58.703 108.913  91.188  1.00  0.00           C
ATOM  10693  C35 POPEq 395      59.473 108.685  89.898  1.00  0.00           C
ATOM  10696  C36 POPEq 395      59.083 107.394  89.178  1.00  0.00           C
ATOM  10699  C37 POPEq 395      59.943 107.184  87.928  1.00  0.00           C
ATOM  10702  C38 POPEq 395      59.943 105.723  87.468  1.00  0.00           C
ATOM  10705  C39 POPEq 395      60.843 105.535  86.238  1.00  0.00           C
ATOM  10708 0C31 POPEq 395      60.103 105.835  84.928  1.00  0.00           C
ATOM  10711 1C31 POPEq 395      60.993 105.625  83.708  1.00  0.00           C
ATOM  10714 2C31 POPEq 395      60.243 105.743  82.368  1.00  0.00           C
ATOM  10717 3C31 POPEq 395      61.193 105.684  81.168  1.00  0.00           C
ATOM  10720 4C31 POPEq 395      60.503 106.004  79.838  1.00  0.00           C
ATOM  10723 5C31 POPEq 395      61.483 106.074  78.658  1.00  0.00           C
ATOM  10726 6C31 POPEq 395      60.853 106.623  77.378  1.00  0.00           C
ATOM  10730  NH3 POPEr 396      10.763 135.154  47.008  1.00  0.00           N
ATOM  10734  C12 POPEr 396      12.033 134.865  47.768  1.00  0.00           C
ATOM  10737  C11 POPEr 396      13.123 134.314  46.838  1.00  0.00           C
ATOM  10740  P   POPEr 396      15.323 135.604  47.308  1.00  0.00           P
ATOM  10741  O13 POPEr 396      15.433 137.055  47.568  1.00  0.00           O
ATOM  10742  O14 POPEr 396      16.453 134.953  46.608  1.00  0.00           O
ATOM  10743  O11 POPEr 396      15.023 134.874  48.688  1.00  0.00           O
ATOM  10744  O12 POPEr 396      14.023 135.354  46.438  1.00  0.00           O
ATOM  10745  C1  POPEr 396      14.763 135.695  49.848  1.00  0.00           C
ATOM  10748  C2  POPEr 396      14.113 134.854  50.988  1.00  0.00           C
ATOM  10750  O21 POPEr 396      13.583 135.695  52.038  1.00  0.00           O
ATOM  10751  C21 POPEr 396      12.423 136.273  51.728  1.00  0.00           C
ATOM  10752  O22 POPEr 396      11.853 136.154  50.648  1.00  0.00           O
ATOM  10753  C22 POPEr 396      11.873 137.113  52.888  1.00  0.00           C
ATOM  10756  C3  POPEr 396      15.143 133.865  51.588  1.00  0.00           C
ATOM  10759  O31 POPEr 396      14.513 132.724  52.178  1.00  0.00           O
ATOM  10760  C31 POPEr 396      14.283 132.563  53.488  1.00  0.00           C
ATOM  10761  O32 POPEr 396      13.753 131.564  53.938  1.00  0.00           O
ATOM  10762  C32 POPEr 396      14.743 133.715  54.398  1.00  0.00           C
ATOM  10765  C23 POPEr 396      12.003 136.464  54.288  1.00  0.00           C
ATOM  10768  C24 POPEr 396      11.013 137.003  55.338  1.00  0.00           C
ATOM  10771  C25 POPEr 396      10.573 135.914  56.338  1.00  0.00           C
ATOM  10774  C26 POPEr 396       9.403 136.324  57.258  1.00  0.00           C
ATOM  10777  C27 POPEr 396       8.833 135.105  58.008  1.00  0.00           C
ATOM  10780  C28 POPEr 396       7.513 135.354  58.758  1.00  0.00           C
ATOM  10783  C29 POPEr 396       7.733 136.064  60.058  1.00  0.00           C
ATOM  10785 0C21 POPEr 396       6.773 136.544  60.878  1.00  0.00           C
ATOM  10787 1C21 POPEr 396       5.283 136.464  60.658  1.00  0.00           C
ATOM  10790 2C21 POPEr 396       4.513 136.004  61.918  1.00  0.00           C
ATOM  10793 3C21 POPEr 396       4.713 136.884  63.158  1.00  0.00           C
ATOM  10796 4C21 POPEr 396       3.493 136.875  64.098  1.00  0.00           C
ATOM  10799 5C21 POPEr 396       3.833 136.755  65.588  1.00  0.00           C
ATOM  10802 6C21 POPEr 396       4.573 137.964  66.168  1.00  0.00           C
ATOM  10805 7C21 POPEr 396       4.693 137.874  67.688  1.00  0.00           C
ATOM  10808 8C21 POPEr 396       5.443 139.044  68.328  1.00  0.00           C
ATOM  10812  C33 POPEr 396      14.403 133.423  55.888  1.00  0.00           C
ATOM  10815  C34 POPEr 396      14.473 134.633  56.828  1.00  0.00           C
ATOM  10818  C35 POPEr 396      14.443 134.204  58.308  1.00  0.00           C
ATOM  10821  C36 POPEr 396      13.793 135.203  59.278  1.00  0.00           C
ATOM  10824  C37 POPEr 396      14.033 134.794  60.738  1.00  0.00           C
ATOM  10827  C38 POPEr 396      13.443 135.753  61.798  1.00  0.00           C
ATOM  10830  C39 POPEr 396      11.913 135.854  61.778  1.00  0.00           C
ATOM  10833 0C31 POPEr 396      11.353 136.505  63.048  1.00  0.00           C
ATOM  10836 1C31 POPEr 396       9.823 136.704  62.998  1.00  0.00           C
ATOM  10839 2C31 POPEr 396       9.273 137.703  64.018  1.00  0.00           C
ATOM  10842 3C31 POPEr 396       9.453 137.335  65.498  1.00  0.00           C
ATOM  10845 4C31 POPEr 396       8.623 136.124  65.938  1.00  0.00           C
ATOM  10848 5C31 POPEr 396       8.523 136.004  67.468  1.00  0.00           C
ATOM  10851 6C31 POPEr 396       7.693 134.803  67.938  1.00  0.00           C
ATOM  10855  NH3 POPEs 397      23.343  70.535  52.608  1.00  0.00           N
ATOM  10859  C12 POPEs 397      24.163  71.785  52.768  1.00  0.00           C
ATOM  10862  C11 POPEs 397      25.243  71.894  51.688  1.00  0.00           C
ATOM  10865  P   POPEs 397      25.643  74.324  50.858  1.00  0.00           P
ATOM  10866  O13 POPEs 397      26.633  74.243  49.768  1.00  0.00           O
ATOM  10867  O14 POPEs 397      24.213  74.334  50.448  1.00  0.00           O
ATOM  10868  O11 POPEs 397      25.843  75.654  51.688  1.00  0.00           O
ATOM  10869  O12 POPEs 397      25.953  73.133  51.858  1.00  0.00           O
ATOM  10870  C1  POPEs 397      27.133  76.144  52.048  1.00  0.00           C
ATOM  10873  C2  POPEs 397      27.413  76.094  53.578  1.00  0.00           C
ATOM  10875  O21 POPEs 397      26.413  76.824  54.318  1.00  0.00           O
ATOM  10876  C21 POPEs 397      25.413  76.144  54.848  1.00  0.00           C
ATOM  10877  O22 POPEs 397      25.273  74.934  54.838  1.00  0.00           O
ATOM  10878  C22 POPEs 397      24.443  77.124  55.528  1.00  0.00           C
ATOM  10881  C3  POPEs 397      28.773  76.785  53.868  1.00  0.00           C
ATOM  10884  O31 POPEs 397      29.553  76.064  54.848  1.00  0.00           O
ATOM  10885  C31 POPEs 397      30.363  76.844  55.568  1.00  0.00           C
ATOM  10886  O32 POPEs 397      30.353  78.054  55.598  1.00  0.00           O
ATOM  10887  C32 POPEs 397      31.373  75.964  56.288  1.00  0.00           C
ATOM  10890  C23 POPEs 397      24.283  76.934  57.058  1.00  0.00           C
ATOM  10893  C24 POPEs 397      23.433  78.074  57.648  1.00  0.00           C
ATOM  10896  C25 POPEs 397      23.363  78.124  59.178  1.00  0.00           C
ATOM  10899  C26 POPEs 397      22.423  77.084  59.828  1.00  0.00           C
ATOM  10902  C27 POPEs 397      22.343  77.264  61.348  1.00  0.00           C
ATOM  10905  C28 POPEs 397      21.353  76.303  62.048  1.00  0.00           C
ATOM  10908  C29 POPEs 397      21.803  74.864  61.948  1.00  0.00           C
ATOM  10910 0C21 POPEs 397      22.193  74.063  62.958  1.00  0.00           C
ATOM  10912 1C21 POPEs 397      22.273  74.374  64.428  1.00  0.00           C
ATOM  10915 2C21 POPEs 397      23.653  73.984  64.998  1.00  0.00           C
ATOM  10918 3C21 POPEs 397      23.893  74.453  66.448  1.00  0.00           C
ATOM  10921 4C21 POPEs 397      23.763  75.974  66.608  1.00  0.00           C
ATOM  10924 5C21 POPEs 397      24.463  76.543  67.848  1.00  0.00           C
ATOM  10927 6C21 POPEs 397      24.373  78.084  67.838  1.00  0.00           C
ATOM  10930 7C21 POPEs 397      25.003  78.754  69.058  1.00  0.00           C
ATOM  10933 8C21 POPEs 397      25.253  80.243  68.838  1.00  0.00           C
ATOM  10937  C33 POPEs 397      31.693  76.484  57.698  1.00  0.00           C
ATOM  10940  C34 POPEs 397      30.443  76.484  58.588  1.00  0.00           C
ATOM  10943  C35 POPEs 397      30.753  76.204  60.068  1.00  0.00           C
ATOM  10946  C36 POPEs 397      31.043  77.454  60.898  1.00  0.00           C
ATOM  10949  C37 POPEs 397      31.573  77.084  62.298  1.00  0.00           C
ATOM  10952  C38 POPEs 397      31.813  78.294  63.198  1.00  0.00           C
ATOM  10955  C39 POPEs 397      30.663  78.585  64.178  1.00  0.00           C
ATOM  10958 0C31 POPEs 397      30.603  77.604  65.348  1.00  0.00           C
ATOM  10961 1C31 POPEs 397      29.763  78.144  66.518  1.00  0.00           C
ATOM  10964 2C31 POPEs 397      29.793  77.224  67.748  1.00  0.00           C
ATOM  10967 3C31 POPEs 397      29.053  77.824  68.958  1.00  0.00           C
ATOM  10970 4C31 POPEs 397      29.863  78.894  69.708  1.00  0.00           C
ATOM  10973 5C31 POPEs 397      29.023  79.624  70.768  1.00  0.00           C
ATOM  10976 6C31 POPEs 397      29.813  80.634  71.598  1.00  0.00           C
ATOM  10980  NH3 POPEt 398     135.523  28.163  92.698  1.00  0.00           N
ATOM  10984  C12 POPEt 398     135.854  29.174  91.628  1.00  0.00           C
ATOM  10987  C11 POPEt 398     137.153  28.803  90.868  1.00  0.00           C
ATOM  10990  P   POPEt 398     138.993  30.504  91.688  1.00  0.00           P
ATOM  10991  O13 POPEt 398     139.023  29.643  92.898  1.00  0.00           O
ATOM  10992  O14 POPEt 398     138.733  31.944  91.908  1.00  0.00           O
ATOM  10993  O11 POPEt 398     140.343  30.444  90.898  1.00  0.00           O
ATOM  10994  O12 POPEt 398     137.933  29.983  90.618  1.00  0.00           O
ATOM  10995  C1  POPEt 398     140.723  29.534  89.868  1.00  0.00           C
ATOM  10998  C2  POPEt 398     141.893  30.174  89.038  1.00  0.00           C
ATOM  11000  O21 POPEt 398     141.645  30.233  87.618  1.00  0.00           O
ATOM  11001  C21 POPEt 398     140.594  30.964  87.248  1.00  0.00           C
ATOM  11002  O22 POPEt 398     139.895  31.625  87.998  1.00  0.00           O
ATOM  11003  C22 POPEt 398     140.333  30.834  85.748  1.00  0.00           C
ATOM  11006  C3  POPEt 398     143.243  29.444  89.278  1.00  0.00           C
ATOM  11009  O31 POPEt 398     144.363  30.294  88.938  1.00  0.00           O
ATOM  11010  C31 POPEt 398     145.503  29.594  88.858  1.00  0.00           C
ATOM  11011  O32 POPEt 398     145.553  28.375  88.898  1.00  0.00           O
ATOM  11012  C32 POPEt 398     146.683  30.543  88.718  1.00  0.00           C
ATOM  11015  C23 POPEt 398     139.023  31.553  85.338  1.00  0.00           C
ATOM  11018  C24 POPEt 398     138.973  31.955  83.858  1.00  0.00           C
ATOM  11021  C25 POPEt 398     138.983  30.734  82.928  1.00  0.00           C
ATOM  11024  C26 POPEt 398     138.934  31.114  81.448  1.00  0.00           C
ATOM  11027  C27 POPEt 398     138.993  29.864  80.558  1.00  0.00           C
ATOM  11030  C28 POPEt 398     138.824  30.153  79.068  1.00  0.00           C
ATOM  11033  C29 POPEt 398     140.033  30.823  78.468  1.00  0.00           C
ATOM  11035 0C21 POPEt 398     140.544  30.584  77.248  1.00  0.00           C
ATOM  11037 1C21 POPEt 398     139.964  29.643  76.218  1.00  0.00           C
ATOM  11040 2C21 POPEt 398     139.803  30.303  74.838  1.00  0.00           C
ATOM  11043 3C21 POPEt 398     141.104  30.633  74.088  1.00  0.00           C
ATOM  11046 4C21 POPEt 398     141.883  29.374  73.668  1.00  0.00           C
ATOM  11049 5C21 POPEt 398     143.203  29.674  72.938  1.00  0.00           C
ATOM  11052 6C21 POPEt 398     143.044  30.514  71.658  1.00  0.00           C
ATOM  11055 7C21 POPEt 398     144.373  30.713  70.928  1.00  0.00           C
ATOM  11058 8C21 POPEt 398     144.404  31.984  70.068  1.00  0.00           C
ATOM  11062  C33 POPEt 398     146.934  31.005  87.258  1.00  0.00           C
ATOM  11065  C34 POPEt 398     147.714  29.973  86.418  1.00  0.00           C
ATOM  11068  C35 POPEt 398     146.813  28.944  85.718  1.00  0.00           C
ATOM  11071  C36 POPEt 398     147.594  27.774  85.108  1.00  0.00           C
ATOM  11074  C37 POPEt 398     146.663  26.784  84.398  1.00  0.00           C
ATOM  11077  C38 POPEt 398     147.335  25.464  83.988  1.00  0.00           C
ATOM  11080  C39 POPEt 398     146.333  24.393  83.518  1.00  0.00           C
ATOM  11083 0C31 POPEt 398     145.723  24.685  82.128  1.00  0.00           C
ATOM  11086 1C31 POPEt 398     144.615  23.694  81.758  1.00  0.00           C
ATOM  11089 2C31 POPEt 398     143.983  23.983  80.378  1.00  0.00           C
ATOM  11092 3C31 POPEt 398     144.753  23.363  79.198  1.00  0.00           C
ATOM  11095 4C31 POPEt 398     144.404  21.883  78.958  1.00  0.00           C
ATOM  11098 5C31 POPEt 398     145.133  21.293  77.738  1.00  0.00           C
ATOM  11101 6C31 POPEt 398     144.593  19.924  77.318  1.00  0.00           C
ATOM  11105  NH3 POPEu 399      60.833  67.174  53.618  1.00  0.00           N
ATOM  11109  C12 POPEu 399      60.053  66.354  52.618  1.00  0.00           C
ATOM  11112  C11 POPEu 399      60.763  65.024  52.308  1.00  0.00           C
ATOM  11115  P   POPEu 399      59.353  62.793  52.458  1.00  0.00           P
ATOM  11116  O13 POPEu 399      58.093  62.273  51.898  1.00  0.00           O
ATOM  11117  O14 POPEu 399      60.453  61.805  52.568  1.00  0.00           O
ATOM  11118  O11 POPEu 399      59.063  63.264  53.958  1.00  0.00           O
ATOM  11119  O12 POPEu 399      59.833  64.113  51.718  1.00  0.00           O
ATOM  11120  C1  POPEu 399      57.793  63.825  54.298  1.00  0.00           C
ATOM  11123  C2  POPEu 399      57.533  63.804  55.828  1.00  0.00           C
ATOM  11125  O21 POPEu 399      56.293  64.493  56.048  1.00  0.00           O
ATOM  11126  C21 POPEu 399      55.583  64.104  57.088  1.00  0.00           C
ATOM  11127  O22 POPEu 399      55.863  63.194  57.848  1.00  0.00           O
ATOM  11128  C22 POPEu 399      54.363  65.024  57.168  1.00  0.00           C
ATOM  11131  C3  POPEu 399      58.693  64.484  56.618  1.00  0.00           C
ATOM  11134  O31 POPEu 399      58.343  64.735  58.008  1.00  0.00           O
ATOM  11135  C31 POPEu 399      58.683  63.783  58.868  1.00  0.00           C
ATOM  11136  O32 POPEu 399      59.373  62.813  58.608  1.00  0.00           O
ATOM  11137  C32 POPEu 399      57.993  64.085  60.198  1.00  0.00           C
ATOM  11140  C23 POPEu 399      53.303  64.614  58.208  1.00  0.00           C
ATOM  11143  C24 POPEu 399      53.683  65.004  59.648  1.00  0.00           C
ATOM  11146  C25 POPEu 399      52.533  64.735  60.628  1.00  0.00           C
ATOM  11149  C26 POPEu 399      52.833  65.174  62.058  1.00  0.00           C
ATOM  11152  C27 POPEu 399      51.563  65.174  62.928  1.00  0.00           C
ATOM  11155  C28 POPEu 399      51.783  65.684  64.358  1.00  0.00           C
ATOM  11158  C29 POPEu 399      50.463  65.893  65.058  1.00  0.00           C
ATOM  11160 0C21 POPEu 399      50.313  66.414  66.298  1.00  0.00           C
ATOM  11162 1C21 POPEu 399      51.423  66.813  67.228  1.00  0.00           C
ATOM  11165 2C21 POPEu 399      51.293  66.134  68.608  1.00  0.00           C
ATOM  11168 3C21 POPEu 399      50.243  66.775  69.538  1.00  0.00           C
ATOM  11171 4C21 POPEu 399      50.153  66.023  70.868  1.00  0.00           C
ATOM  11174 5C21 POPEu 399      49.603  66.854  72.048  1.00  0.00           C
ATOM  11177 6C21 POPEu 399      48.073  66.984  72.088  1.00  0.00           C
ATOM  11180 7C21 POPEu 399      47.613  67.644  73.398  1.00  0.00           C
ATOM  11183 8C21 POPEu 399      46.123  68.004  73.428  1.00  0.00           C
ATOM  11187  C33 POPEu 399      58.693  63.503  61.448  1.00  0.00           C
ATOM  11190  C34 POPEu 399      57.913  63.825  62.728  1.00  0.00           C
ATOM  11193  C35 POPEu 399      58.483  63.125  63.958  1.00  0.00           C
ATOM  11196  C36 POPEu 399      57.983  61.683  64.128  1.00  0.00           C
ATOM  11199  C37 POPEu 399      58.763  60.924  65.218  1.00  0.00           C
ATOM  11202  C38 POPEu 399      58.093  59.613  65.658  1.00  0.00           C
ATOM  11205  C39 POPEu 399      59.043  58.404  65.778  1.00  0.00           C
ATOM  11208 0C31 POPEu 399      60.313  58.685  66.598  1.00  0.00           C
ATOM  11211 1C31 POPEu 399      61.153  57.435  66.878  1.00  0.00           C
ATOM  11214 2C31 POPEu 399      60.543  56.525  67.948  1.00  0.00           C
ATOM  11217 3C31 POPEu 399      61.543  55.514  68.528  1.00  0.00           C
ATOM  11220 4C31 POPEu 399      61.133  55.023  69.918  1.00  0.00           C
ATOM  11223 5C31 POPEu 399      62.213  54.183  70.608  1.00  0.00           C
ATOM  11226 6C31 POPEu 399      62.273  54.424  72.128  1.00  0.00           C
ATOM  11230  NH3 POPEv 400     141.473 160.303  84.988  1.00  0.00           N
ATOM  11234  C12 POPEv 400     140.243 159.434  84.998  1.00  0.00           C
ATOM  11237  C11 POPEv 400     140.223 158.404  86.128  1.00  0.00           C
ATOM  11240  P   POPEv 400     137.633 158.005  86.628  1.00  0.00           P
ATOM  11241  O13 POPEv 400     137.383 157.055  87.738  1.00  0.00           O
ATOM  11242  O14 POPEv 400     137.583 159.464  86.878  1.00  0.00           O
ATOM  11243  O11 POPEv 400     136.704 157.654  85.408  1.00  0.00           O
ATOM  11244  O12 POPEv 400     139.055 157.605  86.048  1.00  0.00           O
ATOM  11245  C1  POPEv 400     136.743 156.365  84.788  1.00  0.00           C
ATOM  11248  C2  POPEv 400     136.873 156.523  83.258  1.00  0.00           C
ATOM  11250  O21 POPEv 400     136.913 155.203  82.688  1.00  0.00           O
ATOM  11251  C21 POPEv 400     136.333 155.105  81.498  1.00  0.00           C
ATOM  11252  O22 POPEv 400     135.734 155.993  80.928  1.00  0.00           O
ATOM  11253  C22 POPEv 400     136.493 153.715  80.938  1.00  0.00           C
ATOM  11256  C3  POPEv 400     138.163 157.324  82.908  1.00  0.00           C
ATOM  11259  O31 POPEv 400     138.673 157.104  81.588  1.00  0.00           O
ATOM  11260  C31 POPEv 400     138.284 157.785  80.498  1.00  0.00           C
ATOM  11261  O32 POPEv 400     138.733 157.553  79.388  1.00  0.00           O
ATOM  11262  C32 POPEv 400     137.243 158.895  80.768  1.00  0.00           C
ATOM  11265  C23 POPEv 400     136.794 153.833  79.438  1.00  0.00           C
ATOM  11268  C24 POPEv 400     136.943 152.484  78.748  1.00  0.00           C
ATOM  11271  C25 POPEv 400     136.854 152.605  77.228  1.00  0.00           C
ATOM  11274  C26 POPEv 400     138.013 153.354  76.578  1.00  0.00           C
ATOM  11277  C27 POPEv 400     137.973 153.154  75.058  1.00  0.00           C
ATOM  11280  C28 POPEv 400     139.133 153.794  74.278  1.00  0.00           C
ATOM  11283  C29 POPEv 400     139.104 153.243  72.878  1.00  0.00           C
ATOM  11285 0C21 POPEv 400     140.143 153.184  72.028  1.00  0.00           C
ATOM  11287 1C21 POPEv 400     141.514 153.755  72.278  1.00  0.00           C
ATOM  11290 2C21 POPEv 400     142.314 153.904  70.978  1.00  0.00           C
ATOM  11293 3C21 POPEv 400     141.704 154.865  69.948  1.00  0.00           C
ATOM  11296 4C21 POPEv 400     142.503 154.883  68.638  1.00  0.00           C
ATOM  11299 5C21 POPEv 400     141.835 155.684  67.508  1.00  0.00           C
ATOM  11302 6C21 POPEv 400     141.773 157.195  67.778  1.00  0.00           C
ATOM  11305 7C21 POPEv 400     141.263 157.973  66.568  1.00  0.00           C
ATOM  11308 8C21 POPEv 400     141.283 159.493  66.778  1.00  0.00           C
ATOM  11312  C33 POPEv 400     136.723 159.564  79.468  1.00  0.00           C
ATOM  11315  C34 POPEv 400     135.613 158.755  78.768  1.00  0.00           C
ATOM  11318  C35 POPEv 400     135.063 159.434  77.498  1.00  0.00           C
ATOM  11321  C36 POPEv 400     133.903 158.654  76.858  1.00  0.00           C
ATOM  11324  C37 POPEv 400     133.273 159.333  75.628  1.00  0.00           C
ATOM  11327  C38 POPEv 400     131.923 158.715  75.198  1.00  0.00           C
ATOM  11330  C39 POPEv 400     130.743 159.204  76.058  1.00  0.00           C
ATOM  11333 0C31 POPEv 400     129.443 158.374  75.918  1.00  0.00           C
ATOM  11336 1C31 POPEv 400     128.503 158.803  74.778  1.00  0.00           C
ATOM  11339 2C31 POPEv 400     127.273 157.874  74.708  1.00  0.00           C
ATOM  11342 3C31 POPEv 400     126.353 158.054  73.488  1.00  0.00           C
ATOM  11345 4C31 POPEv 400     125.253 159.124  73.638  1.00  0.00           C
ATOM  11348 5C31 POPEv 400     124.104 158.913  72.638  1.00  0.00           C
ATOM  11351 6C31 POPEv 400     122.943 159.904  72.798  1.00  0.00           C
ATOM  11355  NH3 POPEw 401      54.953  40.743  95.718  1.00  0.00           N
ATOM  11359  C12 POPEw 401      53.553  40.153  95.718  1.00  0.00           C
ATOM  11362  C11 POPEw 401      52.633  40.834  94.688  1.00  0.00           C
ATOM  11365  P   POPEw 401      50.683  39.915  93.138  1.00  0.00           P
ATOM  11366  O13 POPEw 401      49.613  38.903  93.278  1.00  0.00           O
ATOM  11367  O14 POPEw 401      50.303  41.244  92.618  1.00  0.00           O
ATOM  11368  O11 POPEw 401      51.833  39.305  92.228  1.00  0.00           O
ATOM  11369  O12 POPEw 401      51.443  40.063  94.518  1.00  0.00           O
ATOM  11370  C1  POPEw 401      52.123  39.854  90.928  1.00  0.00           C
ATOM  11373  C2  POPEw 401      52.343  38.714  89.868  1.00  0.00           C
ATOM  11375  O21 POPEw 401      53.043  39.144  88.668  1.00  0.00           O
ATOM  11376  C21 POPEw 401      54.323  39.444  88.908  1.00  0.00           C
ATOM  11377  O22 POPEw 401      54.853  39.433  89.998  1.00  0.00           O
ATOM  11378  C22 POPEw 401      55.063  39.723  87.588  1.00  0.00           C
ATOM  11381  C3  POPEw 401      51.023  38.004  89.488  1.00  0.00           C
ATOM  11384  O31 POPEw 401      51.313  36.694  88.948  1.00  0.00           O
ATOM  11385  C31 POPEw 401      51.643  36.584  87.668  1.00  0.00           C
ATOM  11386  O32 POPEw 401      52.613  35.944  87.268  1.00  0.00           O
ATOM  11387  C32 POPEw 401      50.633  37.223  86.708  1.00  0.00           C
ATOM  11390  C23 POPEw 401      56.323  40.613  87.768  1.00  0.00           C
ATOM  11393  C24 POPEw 401      57.523  40.145  86.948  1.00  0.00           C
ATOM  11396  C25 POPEw 401      57.313  40.243  85.428  1.00  0.00           C
ATOM  11399  C26 POPEw 401      57.563  41.653  84.868  1.00  0.00           C
ATOM  11402  C27 POPEw 401      57.123  41.735  83.398  1.00  0.00           C
ATOM  11405  C28 POPEw 401      57.613  42.973  82.648  1.00  0.00           C
ATOM  11408  C29 POPEw 401      57.093  42.933  81.228  1.00  0.00           C
ATOM  11410 0C21 POPEw 401      57.773  43.223  80.098  1.00  0.00           C
ATOM  11412 1C21 POPEw 401      59.203  43.685  79.988  1.00  0.00           C
ATOM  11415 2C21 POPEw 401      60.053  42.813  79.038  1.00  0.00           C
ATOM  11418 3C21 POPEw 401      59.673  42.973  77.558  1.00  0.00           C
ATOM  11421 4C21 POPEw 401      60.733  42.383  76.608  1.00  0.00           C
ATOM  11424 5C21 POPEw 401      60.573  42.854  75.158  1.00  0.00           C
ATOM  11427 6C21 POPEw 401      59.243  42.453  74.488  1.00  0.00           C
ATOM  11430 7C21 POPEw 401      59.203  42.903  73.028  1.00  0.00           C
ATOM  11433 8C21 POPEw 401      57.953  42.484  72.258  1.00  0.00           C
ATOM  11437  C33 POPEw 401      51.153  38.514  86.028  1.00  0.00           C
ATOM  11440  C34 POPEw 401      50.273  38.965  84.848  1.00  0.00           C
ATOM  11443  C35 POPEw 401      50.443  38.113  83.578  1.00  0.00           C
ATOM  11446  C36 POPEw 401      51.633  38.563  82.708  1.00  0.00           C
ATOM  11449  C37 POPEw 401      51.723  37.824  81.368  1.00  0.00           C
ATOM  11452  C38 POPEw 401      52.813  38.334  80.408  1.00  0.00           C
ATOM  11455  C39 POPEw 401      52.613  39.793  79.958  1.00  0.00           C
ATOM  11458 0C31 POPEw 401      53.723  40.285  78.998  1.00  0.00           C
ATOM  11461 1C31 POPEw 401      53.543  41.754  78.578  1.00  0.00           C
ATOM  11464 2C31 POPEw 401      54.633  42.235  77.618  1.00  0.00           C
ATOM  11467 3C31 POPEw 401      54.783  43.764  77.618  1.00  0.00           C
ATOM  11470 4C31 POPEw 401      55.893  44.254  76.668  1.00  0.00           C
ATOM  11473 5C31 POPEw 401      56.203  45.743  76.858  1.00  0.00           C
ATOM  11476 6C31 POPEw 401      57.423  46.213  76.048  1.00  0.00           C
ATOM  11480  NH3 POPEx 402     156.794 126.365  46.658  1.00  0.00           N
ATOM  11484  C12 POPEx 402     157.264 127.133  45.458  1.00  0.00           C
ATOM  11487  C11 POPEx 402     158.734 127.553  45.598  1.00  0.00           C
ATOM  11490  P   POPEx 402     159.830 129.704  44.458  1.00  0.00           P
ATOM  11491  O13 POPEx 402     161.281 129.464  44.618  1.00  0.00           O
ATOM  11492  O14 POPEx 402     159.413 130.363  43.208  1.00  0.00           O
ATOM  11493  O11 POPEx 402     159.254 130.454  45.718  1.00  0.00           O
[truncated: 3,030,610 more chars]
