# Supplementary material for: Characterizing Membrane Association and Periplasmic Transfer of Bacterial Lipoproteins through Molecular Dynamics Simulations
Source: Structure. 2020 Apr 7;28(4):475–487.e3. doi: 10.1016/j.str.2020.01.012 (PMC7139219; doi:10.1016/j.str.2020.01.012)
Supplement: Data S3. Final Coordinates from Simulations (M–X), Related to Figure 3 [file mmc5.zip › M-X/MDTE-5-atomistic.pdb]

TITLE     Protein
REMARK    THIS IS A SIMULATION BOX
CRYST1  161.647  161.647  203.293  90.00  90.00  90.00 P 1           1
MODEL        1
ATOM      1  N   CYSTA   1      58.380 110.547  98.386  1.00  0.00           N
ATOM      3  CA  CYSTA   1      58.249 109.227  99.027  1.00  0.00           C
ATOM      5  C   CYSTA   1      59.380 108.177  98.507  1.00  0.00           C
ATOM      6  O   CYSTA   1      59.150 107.617  97.447  1.00  0.00           O
ATOM      7  CB  CYSTA   1      56.750 108.617  98.757  1.00  0.00           C
ATOM     10  SG  CYSTA   1      55.170 109.687  98.927  1.00  0.00           S
ATOM     11  C1  CYSTA   1      53.590 108.837  98.297  1.00  0.00           C
ATOM     14  CA1 CYSTA   1      57.910 111.737  98.877  1.00  0.00           C
ATOM     15  OA1 CYSTA   1      57.320 111.737  99.957  1.00  0.00           O
ATOM     16  CA2 CYSTA   1      58.120 113.087  98.166  1.00  0.00           C
ATOM     19  C11 CYSTA   1      52.040 109.227  98.607  1.00  0.00           C
ATOM     21  O11 CYSTA   1      51.440 110.347  97.877  1.00  0.00           O
ATOM     22  CX1 CYSTA   1      50.170 110.137  97.416  1.00  0.00           C
ATOM     23  OX1 CYSTA   1      49.610 109.057  97.457  1.00  0.00           O
ATOM     24  CX2 CYSTA   1      49.450 111.377  96.797  1.00  0.00           C
ATOM     27  C12 CYSTA   1      51.620 109.267 100.127  1.00  0.00           C
ATOM     30  O12 CYSTA   1      50.190 109.437 100.287  1.00  0.00           O
ATOM     31  CD1 CYSTA   1      49.430 108.397 100.638  1.00  0.00           C
ATOM     32  OD1 CYSTA   1      49.820 107.277 100.937  1.00  0.00           O
ATOM     33  CD2 CYSTA   1      47.960 108.877 100.708  1.00  0.00           C
ATOM     36  CA3 CYSTA   1      56.920 114.107  98.157  1.00  0.00           C
ATOM     39  CA4 CYSTA   1      56.990 115.217  97.047  1.00  0.00           C
ATOM     42  CA5 CYSTA   1      55.770 116.167  96.818  1.00  0.00           C
ATOM     45  CA6 CYSTA   1      54.680 115.737  95.797  1.00  0.00           C
ATOM     48  CA7 CYSTA   1      54.000 116.887  94.987  1.00  0.00           C
ATOM     51  CA8 CYSTA   1      52.930 116.407  93.967  1.00  0.00           C
ATOM     54  CA9 CYSTA   1      52.750 117.307  92.727  1.00  0.00           C
ATOM     57 0CA1 CYSTA   1      51.860 116.697  91.607  1.00  0.00           C
ATOM     60 1CA1 CYSTA   1      51.999 117.407  90.236  1.00  0.00           C
ATOM     63 2CA1 CYSTA   1      51.360 116.627  89.067  1.00  0.00           C
ATOM     66 3CA1 CYSTA   1      51.600 117.277  87.696  1.00  0.00           C
ATOM     69 4CA1 CYSTA   1      50.749 116.667  86.556  1.00  0.00           C
ATOM     72 5CA1 CYSTA   1      51.180 115.237  86.176  1.00  0.00           C
ATOM     75 6CA1 CYSTA   1      50.380 114.627  85.016  1.00  0.00           C
ATOM     79  CD3 CYSTA   1      46.850 107.787 100.626  1.00  0.00           C
ATOM     82  CD4 CYSTA   1      46.260 107.567  99.216  1.00  0.00           C
ATOM     85  CD5 CYSTA   1      46.990 106.517  98.367  1.00  0.00           C
ATOM     88  CD6 CYSTA   1      46.460 105.077  98.526  1.00  0.00           C
ATOM     91  CD7 CYSTA   1      45.170 104.797  97.737  1.00  0.00           C
ATOM     94  CD8 CYSTA   1      44.780 103.297  97.667  1.00  0.00           C
ATOM     97  CD9 CYSTA   1      43.590 103.027  96.716  1.00  0.00           C
ATOM    100 0CD1 CYSTA   1      43.350 101.527  96.446  1.00  0.00           C
ATOM    103 1CD1 CYSTA   1      42.080 101.207  95.647  1.00  0.00           C
ATOM    106 2CD1 CYSTA   1      41.880  99.687  95.457  1.00  0.00           C
ATOM    109 3CD1 CYSTA   1      40.660  99.287  94.617  1.00  0.00           C
ATOM    112 4CD1 CYSTA   1      40.820  99.577  93.106  1.00  0.00           C
ATOM    115 5CD1 CYSTA   1      39.560  99.177  92.326  1.00  0.00           C
ATOM    118 6CD1 CYSTA   1      39.640  99.477  90.827  1.00  0.00           C
ATOM    122  CX3 CYSTA   1      48.090 111.007  96.067  1.00  0.00           C
ATOM    125  CX4 CYSTA   1      47.320 112.167  95.367  1.00  0.00           C
ATOM    128  CX5 CYSTA   1      46.090 111.747  94.496  1.00  0.00           C
ATOM    131  CX6 CYSTA   1      45.550 112.837  93.526  1.00  0.00           C
ATOM    134  CX7 CYSTA   1      44.320 112.457  92.666  1.00  0.00           C
ATOM    137  CX8 CYSTA   1      44.070 113.457  91.486  1.00  0.00           C
ATOM    140  CX9 CYSTA   1      42.700 113.387  90.857  1.00  0.00           C
ATOM    142 0CX1 CYSTA   1      42.340 113.397  89.547  1.00  0.00           C
ATOM    144 1CX1 CYSTA   1      43.170 113.487  88.277  1.00  0.00           C
ATOM    147 2CX1 CYSTA   1      42.620 114.557  87.298  1.00  0.00           C
ATOM    150 3CX1 CYSTA   1      43.080 114.387  85.827  1.00  0.00           C
ATOM    153 4CX1 CYSTA   1      42.720 115.607  84.947  1.00  0.00           C
ATOM    156 5CX1 CYSTA   1      43.120 115.467  83.467  1.00  0.00           C
ATOM    159 6CX1 CYSTA   1      42.090 114.727  82.596  1.00  0.00           C
ATOM    162 7CX1 CYSTA   1      42.450 114.737  81.107  1.00  0.00           C
ATOM    165 8CX1 CYSTA   1      41.400 114.057  80.206  1.00  0.00           C
ATOM    169  N   ASP A   2      60.570 107.867  99.197  1.00  0.00           N
ATOM    171  CA  ASP A   2      61.630 106.817  98.847  1.00  0.00           C
ATOM    173  CB  ASP A   2      61.999 106.727  97.326  1.00  0.00           C
ATOM    176  CG  ASP A   2      63.000 105.617  96.977  1.00  0.00           C
ATOM    177  OD1 ASP A   2      64.150 105.877  96.546  1.00  0.00           O
ATOM    178  OD2 ASP A   2      62.610 104.437  97.107  1.00  0.00           O
ATOM    179  C   ASP A   2      63.050 106.927  99.547  1.00  0.00           C
ATOM    180  O   ASP A   2      63.600 108.027  99.617  1.00  0.00           O
ATOM    181  N   ASP A   3      63.710 105.797 100.036  1.00  0.00           N
ATOM    183  CA  ASP A   3      64.730 105.907 101.097  1.00  0.00           C
ATOM    185  CB  ASP A   3      64.010 105.897 102.447  1.00  0.00           C
ATOM    188  CG  ASP A   3      62.870 106.887 102.556  1.00  0.00           C
ATOM    189  OD1 ASP A   3      61.790 106.357 102.957  1.00  0.00           O
ATOM    190  OD2 ASP A   3      62.980 108.107 102.357  1.00  0.00           O
ATOM    191  C   ASP A   3      65.890 104.837 101.327  1.00  0.00           C
ATOM    192  O   ASP A   3      65.790 103.667 100.956  1.00  0.00           O
ATOM    193  N   LYS A   4      66.970 105.237 102.107  1.00  0.00           N
ATOM    195  CA  LYS A   4      68.180 104.457 102.477  1.00  0.00           C
ATOM    197  CB  LYS A   4      67.780 103.357 103.497  1.00  0.00           C
ATOM    200  CG  LYS A   4      67.040 103.957 104.697  1.00  0.00           C
ATOM    203  CD  LYS A   4      66.770 103.007 105.857  1.00  0.00           C
ATOM    206  CE  LYS A   4      66.100 103.797 106.967  1.00  0.00           C
ATOM    209  NZ  LYS A   4      65.320 102.947 107.867  1.00  0.00           N
ATOM    213  C   LYS A   4      69.400 105.267 103.077  1.00  0.00           C
ATOM    214  O   LYS A   4      69.810 106.297 102.566  1.00  0.00           O
ATOM    215  N   SER A   5      69.990 104.797 104.216  1.00  0.00           N
ATOM    217  CA  SER A   5      70.810 105.467 105.267  1.00  0.00           C
ATOM    219  CB  SER A   5      71.940 104.537 105.797  1.00  0.00           C
ATOM    222  OG  SER A   5      72.510 104.957 107.047  1.00  0.00           O
ATOM    224  C   SER A   5      71.430 106.847 105.036  1.00  0.00           C
ATOM    225  O   SER A   5      72.350 107.027 104.247  1.00  0.00           O
ATOM    226  N   ALA A   6      71.030 107.867 105.816  1.00  0.00           N
ATOM    228  CA  ALA A   6      70.229 108.947 105.287  1.00  0.00           C
ATOM    230  CB  ALA A   6      69.010 108.947 106.207  1.00  0.00           C
ATOM    234  C   ALA A   6      70.770 110.377 105.307  1.00  0.00           C
ATOM    235  O   ALA A   6      71.920 110.637 105.666  1.00  0.00           O
ATOM    236  N   GLU A   7      69.890 111.327 104.876  1.00  0.00           N
ATOM    238  CA  GLU A   7      70.110 112.767 104.697  1.00  0.00           C
ATOM    240  CB  GLU A   7      71.530 113.107 104.146  1.00  0.00           C
ATOM    243  CG  GLU A   7      72.600 113.567 105.187  1.00  0.00           C
ATOM    246  CD  GLU A   7      72.090 114.137 106.507  1.00  0.00           C
ATOM    247  OE1 GLU A   7      71.110 114.937 106.507  1.00  0.00           O
ATOM    248  OE2 GLU A   7      72.680 113.837 107.577  1.00  0.00           O
ATOM    249  C   GLU A   7      69.000 113.447 103.877  1.00  0.00           C
ATOM    250  O   GLU A   7      68.210 112.777 103.196  1.00  0.00           O
ATOM    251  N   ASN A   8      68.790 114.787 103.946  1.00  0.00           N
ATOM    253  CA  ASN A   8      69.780 115.817 103.646  1.00  0.00           C
ATOM    255  CB  ASN A   8      69.810 116.047 102.077  1.00  0.00           C
ATOM    258  CG  ASN A   8      68.710 116.927 101.456  1.00  0.00           C
ATOM    259  OD1 ASN A   8      68.979 118.037 100.986  1.00  0.00           O
ATOM    260  ND2 ASN A   8      67.440 116.457 101.417  1.00  0.00           N
ATOM    263  C   ASN A   8      69.510 117.117 104.397  1.00  0.00           C
ATOM    264  O   ASN A   8      68.340 117.497 104.437  1.00  0.00           O
ATOM    265  N   ALA A   9      70.430 117.927 105.007  1.00  0.00           N
ATOM    267  CA  ALA A   9      71.840 117.807 105.466  1.00  0.00           C
ATOM    269  CB  ALA A   9      72.720 117.287 104.306  1.00  0.00           C
ATOM    273  C   ALA A   9      72.350 119.257 105.837  1.00  0.00           C
ATOM    274  O   ALA A   9      72.200 120.107 104.977  1.00  0.00           O
ATOM    275  N   ALA A  10      72.930 119.777 106.996  1.00  0.00           N
ATOM    277  CA  ALA A  10      73.109 119.507 108.456  1.00  0.00           C
ATOM    279  CB  ALA A  10      74.370 118.627 108.536  1.00  0.00           C
ATOM    283  C   ALA A  10      73.190 120.867 109.376  1.00  0.00           C
ATOM    284  O   ALA A  10      73.109 121.947 108.806  1.00  0.00           O
ATOM    285  N   ALA A  11      73.299 120.897 110.787  1.00  0.00           N
ATOM    287  CA  ALA A  11      72.630 121.797 111.867  1.00  0.00           C
ATOM    289  CB  ALA A  11      72.220 120.637 112.807  1.00  0.00           C
ATOM    293  C   ALA A  11      73.299 122.937 112.887  1.00  0.00           C
ATOM    294  O   ALA A  11      74.510 122.807 113.117  1.00  0.00           O
ATOM    295  N   MET A  12      72.610 124.077 113.526  1.00  0.00           N
ATOM    297  CA  MET A  12      73.109 125.357 114.356  1.00  0.00           C
ATOM    299  CB  MET A  12      74.210 126.027 113.327  1.00  0.00           C
ATOM    302  CG  MET A  12      74.730 125.427 111.907  1.00  0.00           C
ATOM    305  SD  MET A  12      75.060 126.497 110.497  1.00  0.00           S
ATOM    306  CE  MET A  12      76.670 125.817 109.997  1.00  0.00           C
ATOM    310  C   MET A  12      72.250 126.727 115.087  1.00  0.00           C
ATOM    311  O   MET A  12      71.719 127.487 114.286  1.00  0.00           O
ATOM    312  N   THR A  13      72.130 127.107 116.527  1.00  0.00           N
ATOM    314  CA  THR A  13      72.060 128.417 117.536  1.00  0.00           C
ATOM    316  CB  THR A  13      73.390 129.217 117.536  1.00  0.00           C
ATOM    318  OG1 THR A  13      73.439 130.227 116.557  1.00  0.00           O
ATOM    320  CG2 THR A  13      74.600 128.297 117.276  1.00  0.00           C
ATOM    324  C   THR A  13      70.860 129.277 118.526  1.00  0.00           C
ATOM    325  O   THR A  13      69.710 128.917 118.278  1.00  0.00           O
ATOM    326  N   PRO A  14      70.869 130.377 119.646  1.00  0.00           N
ATOM    327  CD  PRO A  14      71.470 131.587 119.096  1.00  0.00           C
ATOM    330  CA  PRO A  14      69.790 130.937 120.757  1.00  0.00           C
ATOM    332  CB  PRO A  14      69.150 131.967 119.847  1.00  0.00           C
ATOM    335  CG  PRO A  14      70.360 132.667 119.197  1.00  0.00           C
ATOM    338  C   PRO A  14      70.170 131.887 122.167  1.00  0.00           C
ATOM    339  O   PRO A  14      71.330 132.277 122.107  1.00  0.00           O
ATOM    340  N   GLU A  15      69.600 132.477 123.437  1.00  0.00           N
ATOM    342  CA  GLU A  15      68.490 133.087 124.446  1.00  0.00           C
ATOM    344  CB  GLU A  15      69.020 134.587 124.477  1.00  0.00           C
ATOM    347  CG  GLU A  15      68.750 135.777 125.596  1.00  0.00           C
ATOM    350  CD  GLU A  15      68.290 135.897 127.127  1.00  0.00           C
ATOM    351  OE1 GLU A  15      67.220 136.467 127.407  1.00  0.00           O
ATOM    352  OE2 GLU A  15      69.030 135.427 128.027  1.00  0.00           O
ATOM    353  C   GLU A  15      68.240 132.937 126.126  1.00  0.00           C
ATOM    354  O   GLU A  15      69.270 132.747 126.767  1.00  0.00           O
ATOM    355  N   VAL A  16      66.970 133.137 126.856  1.00  0.00           N
ATOM    357  CA  VAL A  16      66.550 133.537 128.367  1.00  0.00           C
ATOM    359  CB  VAL A  16      65.180 134.327 128.598  1.00  0.00           C
ATOM    361  CG1 VAL A  16      63.870 133.537 128.367  1.00  0.00           C
ATOM    365  CG2 VAL A  16      64.980 134.887 130.047  1.00  0.00           C
ATOM    369  C   VAL A  16      66.460 132.687 129.706  1.00  0.00           C
ATOM    370  O   VAL A  16      65.540 131.897 129.938  1.00  0.00           O
ATOM    371  N   GLY A  17      67.320 132.847 130.768  1.00  0.00           N
ATOM    373  CA  GLY A  17      67.180 131.977 131.967  1.00  0.00           C
ATOM    376  C   GLY A  17      67.520 130.567 131.586  1.00  0.00           C
ATOM    377  O   GLY A  17      66.850 129.577 131.857  1.00  0.00           O
ATOM    378  N   VAL A  18      68.520 130.567 130.717  1.00  0.00           N
ATOM    380  CA  VAL A  18      68.600 129.727 129.587  1.00  0.00           C
ATOM    382  CB  VAL A  18      67.930 130.357 128.408  1.00  0.00           C
ATOM    384  CG1 VAL A  18      68.450 129.947 127.066  1.00  0.00           C
ATOM    388  CG2 VAL A  18      66.479 129.967 128.337  1.00  0.00           C
ATOM    392  C   VAL A  18      70.040 129.667 129.318  1.00  0.00           C
ATOM    393  O   VAL A  18      70.820 130.577 129.617  1.00  0.00           O
ATOM    394  N   VAL A  19      70.469 128.517 128.827  1.00  0.00           N
ATOM    396  CA  VAL A  19      71.770 128.067 129.158  1.00  0.00           C
ATOM    398  CB  VAL A  19      71.650 127.017 130.236  1.00  0.00           C
ATOM    400  CG1 VAL A  19      73.000 126.897 130.917  1.00  0.00           C
ATOM    404  CG2 VAL A  19      70.630 127.397 131.346  1.00  0.00           C
ATOM    408  C   VAL A  19      72.320 127.597 127.836  1.00  0.00           C
ATOM    409  O   VAL A  19      71.550 127.207 126.967  1.00  0.00           O
ATOM    410  N   THR A  20      73.640 127.737 127.587  1.00  0.00           N
ATOM    412  CA  THR A  20      74.210 127.547 126.257  1.00  0.00           C
ATOM    414  CB  THR A  20      75.469 128.347 125.956  1.00  0.00           C
ATOM    416  OG1 THR A  20      75.290 129.707 126.356  1.00  0.00           O
ATOM    418  CG2 THR A  20      75.729 128.337 124.437  1.00  0.00           C
ATOM    422  C   THR A  20      74.380 126.097 125.927  1.00  0.00           C
ATOM    423  O   THR A  20      75.430 125.487 126.166  1.00  0.00           O
ATOM    424  N   LEU A  21      73.290 125.487 125.438  1.00  0.00           N
ATOM    426  CA  LEU A  21      73.210 124.067 125.277  1.00  0.00           C
ATOM    428  CB  LEU A  21      71.800 123.457 125.177  1.00  0.00           C
ATOM    431  CG  LEU A  21      70.740 123.887 126.207  1.00  0.00           C
ATOM    433  CD1 LEU A  21      69.750 124.867 125.596  1.00  0.00           C
ATOM    437  CD2 LEU A  21      69.930 122.667 126.637  1.00  0.00           C
ATOM    441  C   LEU A  21      74.000 123.687 124.057  1.00  0.00           C
ATOM    442  O   LEU A  21      73.880 124.227 122.966  1.00  0.00           O
ATOM    443  N   SER A  22      74.940 122.787 124.277  1.00  0.00           N
ATOM    445  CA  SER A  22      76.090 122.717 123.427  1.00  0.00           C
ATOM    447  CB  SER A  22      77.360 123.237 124.137  1.00  0.00           C
ATOM    450  OG  SER A  22      77.360 124.657 124.257  1.00  0.00           O
ATOM    452  C   SER A  22      76.220 121.267 123.126  1.00  0.00           C
ATOM    453  O   SER A  22      75.729 120.467 123.927  1.00  0.00           O
ATOM    454  N   PRO A  23      76.810 120.877 122.018  1.00  0.00           N
ATOM    455  CD  PRO A  23      77.390 121.757 121.017  1.00  0.00           C
ATOM    458  CA  PRO A  23      77.030 119.487 121.688  1.00  0.00           C
ATOM    460  CB  PRO A  23      77.840 119.517 120.387  1.00  0.00           C
ATOM    463  CG  PRO A  23      78.490 120.907 120.387  1.00  0.00           C
ATOM    466  C   PRO A  23      77.689 118.647 122.767  1.00  0.00           C
ATOM    467  O   PRO A  23      78.490 119.157 123.557  1.00  0.00           O
ATOM    468  N   GLY A  24      77.340 117.367 122.767  1.00  0.00           N
ATOM    470  CA  GLY A  24      77.910 116.337 123.607  1.00  0.00           C
ATOM    473  C   GLY A  24      77.829 115.057 122.836  1.00  0.00           C
ATOM    474  O   GLY A  24      77.399 114.997 121.688  1.00  0.00           O
ATOM    475  N   SER A  25      78.220 113.947 123.477  1.00  0.00           N
ATOM    477  CA  SER A  25      78.000 112.617 122.927  1.00  0.00           C
ATOM    479  CB  SER A  25      79.130 111.617 123.278  1.00  0.00           C
ATOM    482  OG  SER A  25      80.390 112.037 122.727  1.00  0.00           O
ATOM    484  C   SER A  25      76.680 112.067 123.417  1.00  0.00           C
ATOM    485  O   SER A  25      76.009 112.617 124.286  1.00  0.00           O
ATOM    486  N   VAL A  26      76.240 110.907 122.887  1.00  0.00           N
ATOM    488  CA  VAL A  26      75.370 110.027 123.646  1.00  0.00           C
ATOM    490  CB  VAL A  26      74.840 108.857 122.817  1.00  0.00           C
ATOM    492  CG1 VAL A  26      75.749 107.627 122.867  1.00  0.00           C
ATOM    496  CG2 VAL A  26      73.420 108.497 123.268  1.00  0.00           C
ATOM    500  C   VAL A  26      76.070 109.537 124.907  1.00  0.00           C
ATOM    501  O   VAL A  26      77.300 109.417 124.957  1.00  0.00           O
ATOM    502  N   ASN A  27      75.320 109.277 125.977  1.00  0.00           N
ATOM    504  CA  ASN A  27      75.920 108.867 127.217  1.00  0.00           C
ATOM    506  CB  ASN A  27      75.080 109.527 128.327  1.00  0.00           C
ATOM    509  CG  ASN A  27      75.620 109.347 129.727  1.00  0.00           C
ATOM    510  OD1 ASN A  27      76.310 108.397 130.066  1.00  0.00           O
ATOM    511  ND2 ASN A  27      75.329 110.347 130.607  1.00  0.00           N
ATOM    514  C   ASN A  27      76.009 107.357 127.206  1.00  0.00           C
ATOM    515  O   ASN A  27      77.090 106.787 127.206  1.00  0.00           O
ATOM    516  N   VAL A  28      74.860 106.687 127.077  1.00  0.00           N
ATOM    518  CA  VAL A  28      74.780 105.257 126.888  1.00  0.00           C
ATOM    520  CB  VAL A  28      74.650 104.447 128.176  1.00  0.00           C
ATOM    522  CG1 VAL A  28      76.060 104.137 128.716  1.00  0.00           C
ATOM    526  CG2 VAL A  28      73.860 105.247 129.236  1.00  0.00           C
ATOM    530  C   VAL A  28      73.590 105.037 125.977  1.00  0.00           C
ATOM    531  O   VAL A  28      72.829 105.967 125.708  1.00  0.00           O
ATOM    532  N   LEU A  29      73.420 103.817 125.447  1.00  0.00           N
ATOM    534  CA  LEU A  29      72.259 103.457 124.658  1.00  0.00           C
ATOM    536  CB  LEU A  29      72.689 102.757 123.327  1.00  0.00           C
ATOM    539  CG  LEU A  29      73.369 103.637 122.247  1.00  0.00           C
ATOM    541  CD1 LEU A  29      72.480 104.797 121.786  1.00  0.00           C
ATOM    545  CD2 LEU A  29      74.780 104.137 122.617  1.00  0.00           C
ATOM    549  C   LEU A  29      71.270 102.617 125.476  1.00  0.00           C
ATOM    550  O   LEU A  29      70.790 103.027 126.546  1.00  0.00           O
ATOM    551  N   SER A  30      70.900 101.427 124.997  1.00  0.00           N
ATOM    553  CA  SER A  30      69.759 100.667 125.438  1.00  0.00           C
ATOM    555  CB  SER A  30      68.939 100.137 124.226  1.00  0.00           C
ATOM    558  OG  SER A  30      69.750  99.427 123.287  1.00  0.00           O
ATOM    560  C   SER A  30      70.170  99.517 126.347  1.00  0.00           C
ATOM    561  O   SER A  30      71.140  98.807 126.097  1.00  0.00           O
ATOM    562  N   GLU A  31      69.460  99.307 127.477  1.00  0.00           N
ATOM    564  CA  GLU A  31      69.820  98.287 128.456  1.00  0.00           C
ATOM    566  CB  GLU A  31      69.640  98.837 129.896  1.00  0.00           C
ATOM    569  CG  GLU A  31      69.960  97.797 130.986  1.00  0.00           C
ATOM    572  CD  GLU A  31      69.850  98.317 132.417  1.00  0.00           C
ATOM    573  OE1 GLU A  31      69.530  99.507 132.647  1.00  0.00           O
ATOM    574  OE2 GLU A  31      70.140  97.507 133.327  1.00  0.00           O
ATOM    575  C   GLU A  31      69.040  96.977 128.287  1.00  0.00           C
ATOM    576  O   GLU A  31      67.810  96.957 128.268  1.00  0.00           O
ATOM    577  N   LEU A  32      69.770  95.837 128.117  1.00  0.00           N
ATOM    579  CA  LEU A  32      69.250  94.577 127.597  1.00  0.00           C
ATOM    581  CB  LEU A  32      69.899  94.197 126.237  1.00  0.00           C
ATOM    584  CG  LEU A  32      71.439  94.287 126.157  1.00  0.00           C
ATOM    586  CD1 LEU A  32      72.100  92.907 126.207  1.00  0.00           C
ATOM    590  CD2 LEU A  32      71.900  95.057 124.916  1.00  0.00           C
ATOM    594  C   LEU A  32      69.420  93.417 128.587  1.00  0.00           C
ATOM    595  O   LEU A  32      70.500  93.277 129.158  1.00  0.00           O
ATOM    596  N   PRO A  33      68.420  92.557 128.846  1.00  0.00           N
ATOM    597  CD  PRO A  33      67.010  92.847 128.567  1.00  0.00           C
ATOM    600  CA  PRO A  33      68.579  91.277 129.546  1.00  0.00           C
ATOM    602  CB  PRO A  33      67.140  90.727 129.706  1.00  0.00           C
ATOM    605  CG  PRO A  33      66.250  91.957 129.546  1.00  0.00           C
ATOM    608  C   PRO A  33      69.440  90.227 128.856  1.00  0.00           C
ATOM    609  O   PRO A  33      69.230  89.987 127.667  1.00  0.00           O
ATOM    610  N   GLY A  34      70.329  89.517 129.566  1.00  0.00           N
ATOM    612  CA  GLY A  34      70.970  88.317 129.027  1.00  0.00           C
ATOM    615  C   GLY A  34      70.650  87.137 129.887  1.00  0.00           C
ATOM    616  O   GLY A  34      70.290  87.287 131.057  1.00  0.00           O
ATOM    617  N   ARG A  35      70.770  85.907 129.357  1.00  0.00           N
ATOM    619  CA  ARG A  35      70.720  84.717 130.177  1.00  0.00           C
ATOM    621  CB  ARG A  35      69.840  83.597 129.566  1.00  0.00           C
ATOM    624  CG  ARG A  35      69.730  82.337 130.438  1.00  0.00           C
ATOM    627  CD  ARG A  35      69.140  82.597 131.837  1.00  0.00           C
ATOM    630  NE  ARG A  35      69.210  81.327 132.617  1.00  0.00           N
ATOM    632  CZ  ARG A  35      68.240  80.417 132.647  1.00  0.00           C
ATOM    633  NH1 ARG A  35      67.140  80.547 131.947  1.00  0.00           N
ATOM    636  NH2 ARG A  35      68.310  79.357 133.427  1.00  0.00           N
ATOM    639  C   ARG A  35      72.130  84.207 130.438  1.00  0.00           C
ATOM    640  O   ARG A  35      72.770  83.557 129.626  1.00  0.00           O
ATOM    641  N   THR A  36      72.680  84.527 131.596  1.00  0.00           N
ATOM    643  CA  THR A  36      74.110  84.447 131.798  1.00  0.00           C
ATOM    645  CB  THR A  36      74.610  85.637 132.628  1.00  0.00           C
ATOM    647  OG1 THR A  36      75.980  85.557 132.966  1.00  0.00           O
ATOM    649  CG2 THR A  36      73.830  85.757 133.917  1.00  0.00           C
ATOM    653  C   THR A  36      74.580  83.087 132.317  1.00  0.00           C
ATOM    654  O   THR A  36      73.860  82.357 132.997  1.00  0.00           O
ATOM    655  N   VAL A  37      75.850  82.767 131.996  1.00  0.00           N
ATOM    657  CA  VAL A  37      76.780  81.907 132.717  1.00  0.00           C
ATOM    659  CB  VAL A  37      76.550  81.697 134.236  1.00  0.00           C
ATOM    661  CG1 VAL A  37      76.299  83.047 134.947  1.00  0.00           C
ATOM    665  CG2 VAL A  37      77.780  81.127 134.957  1.00  0.00           C
ATOM    669  C   VAL A  37      77.310  80.777 131.827  1.00  0.00           C
ATOM    670  O   VAL A  37      77.630  81.057 130.676  1.00  0.00           O
ATOM    671  N   PRO A  38      77.500  79.527 132.206  1.00  0.00           N
ATOM    672  CD  PRO A  38      76.460  78.687 132.807  1.00  0.00           C
ATOM    675  CA  PRO A  38      78.790  78.847 132.167  1.00  0.00           C
ATOM    677  CB  PRO A  38      78.380  77.387 132.077  1.00  0.00           C
ATOM    680  CG  PRO A  38      77.090  77.287 132.887  1.00  0.00           C
ATOM    683  C   PRO A  38      79.860  79.177 131.126  1.00  0.00           C
ATOM    684  O   PRO A  38      79.619  79.087 129.926  1.00  0.00           O
ATOM    685  N   TYR A  39      81.100  79.457 131.586  1.00  0.00           N
ATOM    687  CA  TYR A  39      82.290  79.517 130.746  1.00  0.00           C
ATOM    689  CB  TYR A  39      83.500  79.957 131.607  1.00  0.00           C
ATOM    692  CG  TYR A  39      84.780  80.067 130.806  1.00  0.00           C
ATOM    693  CD1 TYR A  39      84.940  81.117 129.887  1.00  0.00           C
ATOM    695  CE1 TYR A  39      86.140  81.227 129.158  1.00  0.00           C
ATOM    697  CZ  TYR A  39      87.180  80.327 129.367  1.00  0.00           C
ATOM    698  OH  TYR A  39      88.380  80.467 128.646  1.00  0.00           O
ATOM    700  CD2 TYR A  39      85.830  79.147 130.986  1.00  0.00           C
ATOM    702  CE2 TYR A  39      87.030  79.297 130.296  1.00  0.00           C
ATOM    704  C   TYR A  39      82.580  78.177 130.066  1.00  0.00           C
ATOM    705  O   TYR A  39      82.960  78.087 128.897  1.00  0.00           O
ATOM    706  N   GLU A  40      82.399  77.107 130.837  1.00  0.00           N
ATOM    708  CA  GLU A  40      82.670  75.767 130.417  1.00  0.00           C
ATOM    710  CB  GLU A  40      84.130  75.397 130.768  1.00  0.00           C
ATOM    713  CG  GLU A  40      84.640  74.067 130.147  1.00  0.00           C
ATOM    716  CD  GLU A  40      86.100  73.807 130.486  1.00  0.00           C
ATOM    717  OE1 GLU A  40      86.700  74.647 131.216  1.00  0.00           O
ATOM    718  OE2 GLU A  40      86.670  72.767 130.047  1.00  0.00           O
ATOM    719  C   GLU A  40      81.680  74.967 131.227  1.00  0.00           C
ATOM    720  O   GLU A  40      81.370  75.337 132.357  1.00  0.00           O
ATOM    721  N   VAL A  41      81.159  73.867 130.656  1.00  0.00           N
ATOM    723  CA  VAL A  41      80.440  72.847 131.378  1.00  0.00           C
ATOM    725  CB  VAL A  41      78.909  72.787 131.257  1.00  0.00           C
ATOM    727  CG1 VAL A  41      78.299  73.977 131.986  1.00  0.00           C
ATOM    731  CG2 VAL A  41      78.420  72.717 129.798  1.00  0.00           C
ATOM    735  C   VAL A  41      80.970  71.557 130.857  1.00  0.00           C
ATOM    736  O   VAL A  41      81.330  71.437 129.677  1.00  0.00           O
ATOM    737  N   ALA A  42      81.030  70.557 131.727  1.00  0.00           N
ATOM    739  CA  ALA A  42      81.159  69.197 131.316  1.00  0.00           C
ATOM    741  CB  ALA A  42      82.580  68.647 131.497  1.00  0.00           C
ATOM    745  C   ALA A  42      80.189  68.377 132.117  1.00  0.00           C
ATOM    746  O   ALA A  42      80.130  68.427 133.346  1.00  0.00           O
ATOM    747  N   GLU A  43      79.380  67.587 131.397  1.00  0.00           N
ATOM    749  CA  GLU A  43      78.480  66.667 132.018  1.00  0.00           C
ATOM    751  CB  GLU A  43      77.280  66.437 131.087  1.00  0.00           C
ATOM    754  CG  GLU A  43      76.490  67.757 130.917  1.00  0.00           C
ATOM    757  CD  GLU A  43      75.300  67.667 129.988  1.00  0.00           C
ATOM    758  OE1 GLU A  43      75.200  66.697 129.188  1.00  0.00           O
ATOM    759  OE2 GLU A  43      74.470  68.617 130.056  1.00  0.00           O
ATOM    760  C   GLU A  43      79.190  65.377 132.376  1.00  0.00           C
ATOM    761  O   GLU A  43      79.640  64.617 131.518  1.00  0.00           O
ATOM    762  N   ILE A  44      79.340  65.137 133.688  1.00  0.00           N
ATOM    764  CA  ILE A  44      80.090  64.007 134.177  1.00  0.00           C
ATOM    766  CB  ILE A  44      80.710  64.247 135.557  1.00  0.00           C
ATOM    768  CG2 ILE A  44      81.600  63.047 135.947  1.00  0.00           C
ATOM    772  CG1 ILE A  44      81.510  65.577 135.536  1.00  0.00           C
ATOM    775  CD  ILE A  44      82.170  65.947 136.857  1.00  0.00           C
ATOM    779  C   ILE A  44      79.140  62.837 134.188  1.00  0.00           C
ATOM    780  O   ILE A  44      78.090  62.857 134.826  1.00  0.00           O
ATOM    781  N   ARG A  45      79.450  61.787 133.408  1.00  0.00           N
ATOM    783  CA  ARG A  45      78.600  60.637 133.208  1.00  0.00           C
ATOM    785  CB  ARG A  45      78.010  60.627 131.777  1.00  0.00           C
ATOM    788  CG  ARG A  45      76.820  61.617 131.697  1.00  0.00           C
ATOM    791  CD  ARG A  45      76.159  61.817 130.327  1.00  0.00           C
ATOM    794  NE  ARG A  45      77.140  62.557 129.458  1.00  0.00           N
ATOM    796  CZ  ARG A  45      76.850  63.557 128.646  1.00  0.00           C
ATOM    797  NH1 ARG A  45      75.640  63.977 128.337  1.00  0.00           N
ATOM    800  NH2 ARG A  45      77.810  64.237 128.027  1.00  0.00           N
ATOM    803  C   ARG A  45      79.350  59.347 133.557  1.00  0.00           C
ATOM    804  O   ARG A  45      80.520  59.227 133.176  1.00  0.00           O
ATOM    805  N   PRO A  46      78.780  58.397 134.307  1.00  0.00           N
ATOM    806  CD  PRO A  46      77.440  58.517 134.906  1.00  0.00           C
ATOM    809  CA  PRO A  46      79.340  57.077 134.577  1.00  0.00           C
ATOM    811  CB  PRO A  46      78.210  56.287 135.247  1.00  0.00           C
ATOM    814  CG  PRO A  46      77.340  57.357 135.896  1.00  0.00           C
ATOM    817  C   PRO A  46      79.950  56.327 133.396  1.00  0.00           C
ATOM    818  O   PRO A  46      79.330  56.217 132.337  1.00  0.00           O
ATOM    819  N   GLN A  47      81.149  55.767 133.598  1.00  0.00           N
ATOM    821  CA  GLN A  47      81.830  54.957 132.617  1.00  0.00           C
ATOM    823  CB  GLN A  47      83.299  55.417 132.527  1.00  0.00           C
ATOM    826  CG  GLN A  47      83.470  56.847 131.967  1.00  0.00           C
ATOM    829  CD  GLN A  47      82.590  57.017 130.736  1.00  0.00           C
ATOM    830  OE1 GLN A  47      82.740  56.327 129.727  1.00  0.00           O
ATOM    831  NE2 GLN A  47      81.600  57.947 130.796  1.00  0.00           N
ATOM    834  C   GLN A  47      81.770  53.487 132.957  1.00  0.00           C
ATOM    835  O   GLN A  47      82.090  52.637 132.137  1.00  0.00           O
ATOM    836  N   VAL A  48      81.320  53.157 134.177  1.00  0.00           N
ATOM    838  CA  VAL A  48      81.170  51.797 134.646  1.00  0.00           C
ATOM    840  CB  VAL A  48      82.200  51.427 135.717  1.00  0.00           C
ATOM    842  CG1 VAL A  48      81.890  50.057 136.356  1.00  0.00           C
ATOM    846  CG2 VAL A  48      83.590  51.397 135.066  1.00  0.00           C
ATOM    850  C   VAL A  48      79.770  51.657 135.197  1.00  0.00           C
ATOM    851  O   VAL A  48      79.340  52.427 136.057  1.00  0.00           O
ATOM    852  N   GLY A  49      78.990  50.667 134.717  1.00  0.00           N
ATOM    854  CA  GLY A  49      77.790  50.267 135.417  1.00  0.00           C
ATOM    857  C   GLY A  49      78.140  49.527 136.667  1.00  0.00           C
ATOM    858  O   GLY A  49      78.979  48.637 136.667  1.00  0.00           O
ATOM    859  N   GLY A  50      77.520  49.857 137.796  1.00  0.00           N
ATOM    861  CA  GLY A  50      77.910  49.257 139.057  1.00  0.00           C
ATOM    864  C   GLY A  50      77.420  50.117 140.167  1.00  0.00           C
ATOM    865  O   GLY A  50      76.930  51.227 139.947  1.00  0.00           O
ATOM    866  N   ILE A  51      77.470  49.607 141.397  1.00  0.00           N
ATOM    868  CA  ILE A  51      76.810  50.267 142.507  1.00  0.00           C
ATOM    870  CB  ILE A  51      76.280  49.267 143.507  1.00  0.00           C
ATOM    872  CG2 ILE A  51      75.530  50.017 144.626  1.00  0.00           C
ATOM    876  CG1 ILE A  51      75.350  48.217 142.836  1.00  0.00           C
ATOM    879  CD  ILE A  51      75.110  46.997 143.738  1.00  0.00           C
ATOM    883  C   ILE A  51      77.770  51.237 143.158  1.00  0.00           C
ATOM    884  O   ILE A  51      78.900  50.877 143.507  1.00  0.00           O
ATOM    885  N   ILE A  52      77.370  52.517 143.327  1.00  0.00           N
ATOM    887  CA  ILE A  52      78.170  53.567 143.938  1.00  0.00           C
ATOM    889  CB  ILE A  52      77.590  54.977 143.676  1.00  0.00           C
ATOM    891  CG2 ILE A  52      78.109  56.047 144.667  1.00  0.00           C
ATOM    895  CG1 ILE A  52      77.900  55.497 142.257  1.00  0.00           C
ATOM    898  CD  ILE A  52      77.270  54.697 141.107  1.00  0.00           C
ATOM    902  C   ILE A  52      78.470  53.297 145.417  1.00  0.00           C
ATOM    903  O   ILE A  52      77.600  52.907 146.197  1.00  0.00           O
ATOM    904  N   ILE A  53      79.750  53.497 145.806  1.00  0.00           N
ATOM    906  CA  ILE A  53      80.280  53.367 147.146  1.00  0.00           C
ATOM    908  CB  ILE A  53      81.540  52.467 147.176  1.00  0.00           C
ATOM    910  CG2 ILE A  53      81.930  52.047 148.628  1.00  0.00           C
ATOM    914  CG1 ILE A  53      81.320  51.197 146.337  1.00  0.00           C
ATOM    917  CD  ILE A  53      80.210  50.307 146.887  1.00  0.00           C
ATOM    921  C   ILE A  53      80.540  54.797 147.597  1.00  0.00           C
ATOM    922  O   ILE A  53      79.710  55.677 147.396  1.00  0.00           O
ATOM    923  N   LYS A  54      81.660  55.097 148.266  1.00  0.00           N
ATOM    925  CA  LYS A  54      81.800  56.347 148.966  1.00  0.00           C
ATOM    927  CB  LYS A  54      82.840  56.187 150.106  1.00  0.00           C
ATOM    930  CG  LYS A  54      83.109  57.427 150.988  1.00  0.00           C
ATOM    933  CD  LYS A  54      84.359  58.197 150.527  1.00  0.00           C
ATOM    936  CE  LYS A  54      84.689  59.417 151.396  1.00  0.00           C
ATOM    939  NZ  LYS A  54      85.860  60.117 150.837  1.00  0.00           N
ATOM    943  C   LYS A  54      82.049  57.547 148.057  1.00  0.00           C
ATOM    944  O   LYS A  54      82.850  57.477 147.117  1.00  0.00           O
ATOM    945  N   ARG A  55      81.350  58.667 148.327  1.00  0.00           N
ATOM    947  CA  ARG A  55      81.479  59.917 147.606  1.00  0.00           C
ATOM    949  CB  ARG A  55      80.170  60.737 147.688  1.00  0.00           C
ATOM    952  CG  ARG A  55      80.250  62.107 146.986  1.00  0.00           C
ATOM    955  CD  ARG A  55      78.960  62.927 146.916  1.00  0.00           C
ATOM    958  NE  ARG A  55      78.500  63.127 148.327  1.00  0.00           N
ATOM    960  CZ  ARG A  55      77.460  62.537 148.896  1.00  0.00           C
ATOM    961  NH1 ARG A  55      76.670  61.657 148.318  1.00  0.00           N
ATOM    964  NH2 ARG A  55      77.290  62.787 150.176  1.00  0.00           N
ATOM    967  C   ARG A  55      82.630  60.727 148.166  1.00  0.00           C
ATOM    968  O   ARG A  55      82.810  60.857 149.376  1.00  0.00           O
ATOM    969  N   ASN A  56      83.460  61.307 147.296  1.00  0.00           N
ATOM    971  CA  ASN A  56      84.730  61.857 147.727  1.00  0.00           C
ATOM    973  CB  ASN A  56      85.810  61.367 146.736  1.00  0.00           C
ATOM    976  CG  ASN A  56      85.990  59.857 146.928  1.00  0.00           C
ATOM    977  OD1 ASN A  56      86.090  59.387 148.066  1.00  0.00           O
ATOM    978  ND2 ASN A  56      85.970  59.077 145.827  1.00  0.00           N
ATOM    981  C   ASN A  56      84.680  63.377 147.867  1.00  0.00           C
ATOM    982  O   ASN A  56      85.659  63.987 148.287  1.00  0.00           O
ATOM    983  N   PHE A  57      83.520  63.997 147.576  1.00  0.00           N
ATOM    985  CA  PHE A  57      83.400  65.437 147.426  1.00  0.00           C
ATOM    987  CB  PHE A  57      83.579  65.917 145.947  1.00  0.00           C
ATOM    990  CG  PHE A  57      82.480  65.507 144.997  1.00  0.00           C
ATOM    991  CD1 PHE A  57      82.340  64.167 144.626  1.00  0.00           C
ATOM    993  CE1 PHE A  57      81.350  63.757 143.728  1.00  0.00           C
ATOM    995  CZ  PHE A  57      80.520  64.707 143.126  1.00  0.00           C
ATOM    997  CD2 PHE A  57      81.610  66.447 144.408  1.00  0.00           C
ATOM    999  CE2 PHE A  57      80.659  66.057 143.447  1.00  0.00           C
ATOM   1001  C   PHE A  57      82.080  65.937 147.977  1.00  0.00           C
ATOM   1002  O   PHE A  57      81.180  65.167 148.296  1.00  0.00           O
ATOM   1003  N   ILE A  58      81.960  67.267 148.096  1.00  0.00           N
ATOM   1005  CA  ILE A  58      80.760  67.937 148.567  1.00  0.00           C
ATOM   1007  CB  ILE A  58      81.000  68.807 149.796  1.00  0.00           C
ATOM   1009  CG2 ILE A  58      81.550  67.897 150.906  1.00  0.00           C
ATOM   1013  CG1 ILE A  58      81.890  70.057 149.537  1.00  0.00           C
ATOM   1016  CD  ILE A  58      82.090  70.967 150.757  1.00  0.00           C
ATOM   1020  C   ILE A  58      80.229  68.777 147.436  1.00  0.00           C
ATOM   1021  O   ILE A  58      81.000  69.377 146.688  1.00  0.00           O
ATOM   1022  N   GLU A  59      78.900  68.867 147.267  1.00  0.00           N
ATOM   1024  CA  GLU A  59      78.290  69.737 146.277  1.00  0.00           C
ATOM   1026  CB  GLU A  59      76.740  69.647 146.337  1.00  0.00           C
ATOM   1029  CG  GLU A  59      76.250  68.207 146.076  1.00  0.00           C
ATOM   1032  CD  GLU A  59      74.740  67.987 146.107  1.00  0.00           C
ATOM   1033  OE1 GLU A  59      73.970  68.967 146.247  1.00  0.00           O
ATOM   1034  OE2 GLU A  59      74.350  66.807 145.917  1.00  0.00           O
ATOM   1035  C   GLU A  59      78.690  71.207 146.426  1.00  0.00           C
ATOM   1036  O   GLU A  59      78.649  71.757 147.518  1.00  0.00           O
ATOM   1037  N   GLY A  60      79.070  71.867 145.316  1.00  0.00           N
ATOM   1039  CA  GLY A  60      79.290  73.317 145.298  1.00  0.00           C
ATOM   1042  C   GLY A  60      80.700  73.737 145.577  1.00  0.00           C
ATOM   1043  O   GLY A  60      80.950  74.917 145.857  1.00  0.00           O
ATOM   1044  N   ASP A  61      81.660  72.817 145.486  1.00  0.00           N
ATOM   1046  CA  ASP A  61      83.040  73.087 145.818  1.00  0.00           C
ATOM   1048  CB  ASP A  61      83.540  72.097 146.896  1.00  0.00           C
ATOM   1051  CG  ASP A  61      84.850  72.547 147.518  1.00  0.00           C
ATOM   1052  OD1 ASP A  61      85.180  73.767 147.396  1.00  0.00           O
ATOM   1053  OD2 ASP A  61      85.510  71.697 148.178  1.00  0.00           O
ATOM   1054  C   ASP A  61      83.900  73.067 144.568  1.00  0.00           C
ATOM   1055  O   ASP A  61      83.540  72.537 143.517  1.00  0.00           O
ATOM   1056  N   LYS A  62      85.080  73.697 144.646  1.00  0.00           N
ATOM   1058  CA  LYS A  62      86.100  73.657 143.646  1.00  0.00           C
ATOM   1060  CB  LYS A  62      87.140  74.767 143.938  1.00  0.00           C
ATOM   1063  CG  LYS A  62      86.610  76.187 143.667  1.00  0.00           C
ATOM   1066  CD  LYS A  62      86.420  76.527 142.176  1.00  0.00           C
ATOM   1069  CE  LYS A  62      86.030  77.987 141.977  1.00  0.00           C
ATOM   1072  NZ  LYS A  62      86.100  78.357 140.548  1.00  0.00           N
ATOM   1076  C   LYS A  62      86.780  72.287 143.517  1.00  0.00           C
ATOM   1077  O   LYS A  62      87.750  71.997 144.217  1.00  0.00           O
ATOM   1078  N   VAL A  63      86.330  71.457 142.548  1.00  0.00           N
ATOM   1080  CA  VAL A  63      86.979  70.207 142.188  1.00  0.00           C
ATOM   1082  CB  VAL A  63      86.020  69.067 141.857  1.00  0.00           C
ATOM   1084  CG1 VAL A  63      85.210  68.747 143.117  1.00  0.00           C
ATOM   1088  CG2 VAL A  63      85.120  69.427 140.656  1.00  0.00           C
ATOM   1092  C   VAL A  63      87.920  70.397 141.017  1.00  0.00           C
ATOM   1093  O   VAL A  63      87.860  71.367 140.257  1.00  0.00           O
ATOM   1094  N   ASN A  64      88.860  69.447 140.857  1.00  0.00           N
ATOM   1096  CA  ASN A  64      89.990  69.637 139.988  1.00  0.00           C
ATOM   1098  CB  ASN A  64      91.270  69.817 140.846  1.00  0.00           C
ATOM   1101  CG  ASN A  64      91.250  71.197 141.497  1.00  0.00           C
ATOM   1102  OD1 ASN A  64      90.659  72.137 140.947  1.00  0.00           O
ATOM   1103  ND2 ASN A  64      91.900  71.347 142.667  1.00  0.00           N
ATOM   1106  C   ASN A  64      90.150  68.447 139.057  1.00  0.00           C
ATOM   1107  O   ASN A  64      89.600  67.377 139.286  1.00  0.00           O
ATOM   1108  N   GLN A  65      90.920  68.597 137.947  1.00  0.00           N
ATOM   1110  CA  GLN A  65      91.310  67.477 137.096  1.00  0.00           C
ATOM   1112  CB  GLN A  65      92.189  67.897 135.887  1.00  0.00           C
ATOM   1115  CG  GLN A  65      91.390  68.587 134.776  1.00  0.00           C
ATOM   1118  CD  GLN A  65      92.189  68.927 133.517  1.00  0.00           C
ATOM   1119  OE1 GLN A  65      93.280  68.417 133.287  1.00  0.00           O
ATOM   1120  NE2 GLN A  65      91.610  69.807 132.656  1.00  0.00           N
ATOM   1123  C   GLN A  65      92.040  66.397 137.867  1.00  0.00           C
ATOM   1124  O   GLN A  65      93.070  66.647 138.497  1.00  0.00           O
ATOM   1125  N   GLY A  66      91.479  65.187 137.836  1.00  0.00           N
ATOM   1127  CA  GLY A  66      92.049  64.057 138.557  1.00  0.00           C
ATOM   1130  C   GLY A  66      91.500  63.907 139.926  1.00  0.00           C
ATOM   1131  O   GLY A  66      91.900  63.007 140.656  1.00  0.00           O
ATOM   1132  N   ASP A  67      90.520  64.737 140.318  1.00  0.00           N
ATOM   1134  CA  ASP A  67      89.899  64.677 141.617  1.00  0.00           C
ATOM   1136  CB  ASP A  67      89.390  66.087 141.996  1.00  0.00           C
ATOM   1139  CG  ASP A  67      89.400  66.397 143.488  1.00  0.00           C
ATOM   1140  OD1 ASP A  67      89.720  65.497 144.307  1.00  0.00           O
ATOM   1141  OD2 ASP A  67      89.170  67.597 143.806  1.00  0.00           O
ATOM   1142  C   ASP A  67      88.820  63.597 141.557  1.00  0.00           C
ATOM   1143  O   ASP A  67      87.930  63.617 140.688  1.00  0.00           O
ATOM   1144  N   SER A  68      88.939  62.567 142.408  1.00  0.00           N
ATOM   1146  CA  SER A  68      88.000  61.457 142.477  1.00  0.00           C
ATOM   1148  CB  SER A  68      88.550  60.257 143.287  1.00  0.00           C
ATOM   1151  OG  SER A  68      87.659  59.127 143.316  1.00  0.00           O
ATOM   1153  C   SER A  68      86.660  61.887 143.036  1.00  0.00           C
ATOM   1154  O   SER A  68      86.550  62.697 143.956  1.00  0.00           O
ATOM   1155  N   LEU A  69      85.570  61.357 142.477  1.00  0.00           N
ATOM   1157  CA  LEU A  69      84.240  61.827 142.757  1.00  0.00           C
ATOM   1159  CB  LEU A  69      83.520  62.137 141.427  1.00  0.00           C
ATOM   1162  CG  LEU A  69      84.210  63.237 140.607  1.00  0.00           C
ATOM   1164  CD1 LEU A  69      83.500  63.387 139.257  1.00  0.00           C
ATOM   1168  CD2 LEU A  69      84.230  64.587 141.337  1.00  0.00           C
ATOM   1172  C   LEU A  69      83.500  60.767 143.536  1.00  0.00           C
ATOM   1173  O   LEU A  69      82.850  61.027 144.546  1.00  0.00           O
ATOM   1174  N   TYR A  70      83.640  59.507 143.117  1.00  0.00           N
ATOM   1176  CA  TYR A  70      83.020  58.387 143.798  1.00  0.00           C
ATOM   1178  CB  TYR A  70      81.560  58.017 143.378  1.00  0.00           C
ATOM   1181  CG  TYR A  70      80.609  59.167 143.378  1.00  0.00           C
ATOM   1182  CD1 TYR A  70      79.700  59.357 144.428  1.00  0.00           C
ATOM   1184  CE1 TYR A  70      78.820  60.447 144.408  1.00  0.00           C
ATOM   1186  CZ  TYR A  70      78.830  61.347 143.327  1.00  0.00           C
ATOM   1187  OH  TYR A  70      78.020  62.487 143.346  1.00  0.00           O
ATOM   1189  CD2 TYR A  70      80.580  60.047 142.286  1.00  0.00           C
ATOM   1191  CE2 TYR A  70      79.700  61.137 142.267  1.00  0.00           C
ATOM   1193  C   TYR A  70      83.860  57.187 143.458  1.00  0.00           C
ATOM   1194  O   TYR A  70      84.689  57.207 142.548  1.00  0.00           O
ATOM   1195  N   GLN A  71      83.600  56.107 144.176  1.00  0.00           N
ATOM   1197  CA  GLN A  71      84.120  54.797 143.868  1.00  0.00           C
ATOM   1199  CB  GLN A  71      84.810  54.277 145.158  1.00  0.00           C
ATOM   1202  CG  GLN A  71      85.729  53.057 144.997  1.00  0.00           C
ATOM   1205  CD  GLN A  71      86.740  53.227 143.856  1.00  0.00           C
ATOM   1206  OE1 GLN A  71      87.640  54.077 143.917  1.00  0.00           O
ATOM   1207  NE2 GLN A  71      86.620  52.407 142.796  1.00  0.00           N
ATOM   1210  C   GLN A  71      82.920  53.937 143.507  1.00  0.00           C
ATOM   1211  O   GLN A  71      81.920  53.917 144.217  1.00  0.00           O
ATOM   1212  N   ILE A  72      82.960  53.197 142.376  1.00  0.00           N
ATOM   1214  CA  ILE A  72      82.119  52.037 142.137  1.00  0.00           C
ATOM   1216  CB  ILE A  72      81.830  51.827 140.647  1.00  0.00           C
ATOM   1218  CG2 ILE A  72      81.220  50.427 140.376  1.00  0.00           C
ATOM   1222  CG1 ILE A  72      80.869  52.927 140.117  1.00  0.00           C
ATOM   1225  CD  ILE A  72      81.579  54.227 139.706  1.00  0.00           C
ATOM   1229  C   ILE A  72      82.890  50.877 142.706  1.00  0.00           C
ATOM   1230  O   ILE A  72      84.120  50.887 142.637  1.00  0.00           O
ATOM   1231  N   ASP A  73      82.230  49.867 143.337  1.00  0.00           N
ATOM   1233  CA  ASP A  73      82.900  48.757 144.008  1.00  0.00           C
ATOM   1235  CB  ASP A  73      81.870  47.737 144.587  1.00  0.00           C
ATOM   1238  CG  ASP A  73      82.440  46.697 145.548  1.00  0.00           C
ATOM   1239  OD1 ASP A  73      83.659  46.437 145.497  1.00  0.00           O
ATOM   1240  OD2 ASP A  73      81.660  46.037 146.286  1.00  0.00           O
ATOM   1241  C   ASP A  73      83.930  48.057 143.098  1.00  0.00           C
ATOM   1242  O   ASP A  73      83.550  47.477 142.066  1.00  0.00           O
ATOM   1243  N   PRO A  74      85.229  48.097 143.367  1.00  0.00           N
ATOM   1244  CD  PRO A  74      85.850  48.907 144.428  1.00  0.00           C
ATOM   1247  CA  PRO A  74      86.210  47.457 142.527  1.00  0.00           C
ATOM   1249  CB  PRO A  74      87.500  48.217 142.857  1.00  0.00           C
ATOM   1252  CG  PRO A  74      87.350  48.607 144.316  1.00  0.00           C
ATOM   1255  C   PRO A  74      86.310  45.967 142.807  1.00  0.00           C
ATOM   1256  O   PRO A  74      87.080  45.317 142.096  1.00  0.00           O
ATOM   1257  N   ALA A  75      85.609  45.377 143.798  1.00  0.00           N
ATOM   1259  CA  ALA A  75      85.690  43.947 144.096  1.00  0.00           C
ATOM   1261  CB  ALA A  75      84.970  43.647 145.417  1.00  0.00           C
ATOM   1265  C   ALA A  75      85.270  42.937 142.997  1.00  0.00           C
ATOM   1266  O   ALA A  75      85.970  41.937 142.807  1.00  0.00           O
ATOM   1267  N   PRO A  76      84.200  43.117 142.217  1.00  0.00           N
ATOM   1268  CD  PRO A  76      83.050  43.927 142.597  1.00  0.00           C
ATOM   1271  CA  PRO A  76      83.880  42.217 141.117  1.00  0.00           C
ATOM   1273  CB  PRO A  76      82.440  42.587 140.717  1.00  0.00           C
ATOM   1276  CG  PRO A  76      82.170  43.957 141.346  1.00  0.00           C
ATOM   1279  C   PRO A  76      84.870  42.457 139.997  1.00  0.00           C
ATOM   1280  O   PRO A  76      85.410  41.497 139.447  1.00  0.00           O
ATOM   1281  N   LEU A  77      85.189  43.737 139.727  1.00  0.00           N
ATOM   1283  CA  LEU A  77      86.159  44.097 138.716  1.00  0.00           C
ATOM   1285  CB  LEU A  77      86.280  45.637 138.548  1.00  0.00           C
ATOM   1288  CG  LEU A  77      84.980  46.327 138.096  1.00  0.00           C
ATOM   1290  CD1 LEU A  77      85.170  47.847 138.057  1.00  0.00           C
ATOM   1294  CD2 LEU A  77      84.520  45.837 136.716  1.00  0.00           C
ATOM   1298  C   LEU A  77      87.540  43.527 138.997  1.00  0.00           C
ATOM   1299  O   LEU A  77      88.260  43.147 138.087  1.00  0.00           O
ATOM   1300  N   GLN A  78      87.960  43.447 140.277  1.00  0.00           N
ATOM   1302  CA  GLN A  78      89.250  42.927 140.688  1.00  0.00           C
ATOM   1304  CB  GLN A  78      89.540  43.367 142.126  1.00  0.00           C
ATOM   1307  CG  GLN A  78      90.910  42.987 142.747  1.00  0.00           C
ATOM   1310  CD  GLN A  78      92.110  43.517 141.967  1.00  0.00           C
ATOM   1311  OE1 GLN A  78      93.000  42.747 141.577  1.00  0.00           O
ATOM   1312  NE2 GLN A  78      92.210  44.857 141.786  1.00  0.00           N
ATOM   1315  C   GLN A  78      89.390  41.417 140.617  1.00  0.00           C
ATOM   1316  O   GLN A  78      90.450  40.897 140.296  1.00  0.00           O
ATOM   1317  N   ALA A  79      88.280  40.677 140.837  1.00  0.00           N
ATOM   1319  CA  ALA A  79      88.229  39.247 140.626  1.00  0.00           C
ATOM   1321  CB  ALA A  79      86.880  38.727 141.167  1.00  0.00           C
ATOM   1325  C   ALA A  79      88.460  38.867 139.167  1.00  0.00           C
ATOM   1326  O   ALA A  79      89.290  38.017 138.827  1.00  0.00           O
ATOM   1327  N   GLU A  80      87.820  39.627 138.246  1.00  0.00           N
ATOM   1329  CA  GLU A  80      88.210  39.657 136.846  1.00  0.00           C
ATOM   1331  CB  GLU A  80      87.310  40.647 136.076  1.00  0.00           C
ATOM   1334  CG  GLU A  80      85.810  40.307 135.967  1.00  0.00           C
ATOM   1337  CD  GLU A  80      85.180  41.277 134.988  1.00  0.00           C
ATOM   1338  OE1 GLU A  80      85.229  42.517 135.227  1.00  0.00           O
ATOM   1339  OE2 GLU A  80      84.750  40.797 133.906  1.00  0.00           O
ATOM   1340  C   GLU A  80      89.660  40.117 136.607  1.00  0.00           C
ATOM   1341  O   GLU A  80      90.410  39.517 135.837  1.00  0.00           O
ATOM   1342  N   LEU A  81      90.100  41.217 137.267  1.00  0.00           N
ATOM   1344  CA  LEU A  81      91.390  41.847 137.046  1.00  0.00           C
ATOM   1346  CB  LEU A  81      91.490  43.137 137.917  1.00  0.00           C
ATOM   1349  CG  LEU A  81      92.399  44.307 137.466  1.00  0.00           C
ATOM   1351  CD1 LEU A  81      93.880  44.047 137.647  1.00  0.00           C
ATOM   1355  CD2 LEU A  81      92.110  44.757 136.036  1.00  0.00           C
ATOM   1359  C   LEU A  81      92.540  40.907 137.357  1.00  0.00           C
ATOM   1360  O   LEU A  81      93.460  40.737 136.568  1.00  0.00           O
ATOM   1361  N   ASN A  82      92.480  40.207 138.517  1.00  0.00           N
ATOM   1363  CA  ASN A  82      93.470  39.217 138.867  1.00  0.00           C
ATOM   1365  CB  ASN A  82      93.570  39.107 140.417  1.00  0.00           C
ATOM   1368  CG  ASN A  82      92.560  38.187 141.107  1.00  0.00           C
ATOM   1369  OD1 ASN A  82      91.660  38.627 141.827  1.00  0.00           O
ATOM   1370  ND2 ASN A  82      92.770  36.857 140.967  1.00  0.00           N
ATOM   1373  C   ASN A  82      93.280  37.897 138.107  1.00  0.00           C
ATOM   1374  O   ASN A  82      94.270  37.217 137.846  1.00  0.00           O
ATOM   1375  N   SER A  83      92.060  37.517 137.677  1.00  0.00           N
ATOM   1377  CA  SER A  83      91.880  36.387 136.766  1.00  0.00           C
ATOM   1379  CB  SER A  83      90.380  36.007 136.546  1.00  0.00           C
ATOM   1382  OG  SER A  83      90.180  34.707 135.967  1.00  0.00           O
ATOM   1384  C   SER A  83      92.600  36.637 135.438  1.00  0.00           C
ATOM   1385  O   SER A  83      93.340  35.787 134.957  1.00  0.00           O
ATOM   1386  N   ALA A  84      92.500  37.867 134.876  1.00  0.00           N
ATOM   1388  CA  ALA A  84      93.299  38.377 133.777  1.00  0.00           C
ATOM   1390  CB  ALA A  84      92.800  39.777 133.357  1.00  0.00           C
ATOM   1394  C   ALA A  84      94.820  38.407 133.997  1.00  0.00           C
ATOM   1395  O   ALA A  84      95.590  38.007 133.117  1.00  0.00           O
ATOM   1396  N   LYS A  85      95.329  38.837 135.177  1.00  0.00           N
ATOM   1398  CA  LYS A  85      96.750  38.687 135.507  1.00  0.00           C
ATOM   1400  CB  LYS A  85      97.100  39.227 136.916  1.00  0.00           C
ATOM   1403  CG  LYS A  85      96.750  40.697 137.247  1.00  0.00           C
ATOM   1406  CD  LYS A  85      96.820  40.977 138.777  1.00  0.00           C
ATOM   1409  CE  LYS A  85      95.910  42.107 139.277  1.00  0.00           C
ATOM   1412  NZ  LYS A  85      96.050  42.327 140.736  1.00  0.00           N
ATOM   1416  C   LYS A  85      97.180  37.217 135.486  1.00  0.00           C
ATOM   1417  O   LYS A  85      98.249  36.837 135.007  1.00  0.00           O
ATOM   1418  N   GLY A  86      96.290  36.327 135.977  1.00  0.00           N
ATOM   1420  CA  GLY A  86      96.490  34.877 136.007  1.00  0.00           C
ATOM   1423  C   GLY A  86      96.420  34.207 134.667  1.00  0.00           C
ATOM   1424  O   GLY A  86      97.090  33.207 134.426  1.00  0.00           O
ATOM   1425  N   SER A  87      95.580  34.687 133.727  1.00  0.00           N
ATOM   1427  CA  SER A  87      95.540  34.167 132.367  1.00  0.00           C
ATOM   1429  CB  SER A  87      94.180  34.397 131.677  1.00  0.00           C
ATOM   1432  OG  SER A  87      93.860  35.777 131.568  1.00  0.00           O
ATOM   1434  C   SER A  87      96.660  34.717 131.497  1.00  0.00           C
ATOM   1435  O   SER A  87      97.180  34.027 130.626  1.00  0.00           O
ATOM   1436  N   LEU A  88      97.110  35.967 131.766  1.00  0.00           N
ATOM   1438  CA  LEU A  88      98.350  36.487 131.207  1.00  0.00           C
ATOM   1440  CB  LEU A  88      98.550  37.987 131.546  1.00  0.00           C
ATOM   1443  CG  LEU A  88      99.829  38.637 130.947  1.00  0.00           C
ATOM   1445  CD1 LEU A  88      99.870  38.557 129.416  1.00  0.00           C
ATOM   1449  CD2 LEU A  88      99.960  40.107 131.378  1.00  0.00           C
ATOM   1453  C   LEU A  88      99.560  35.687 131.617  1.00  0.00           C
ATOM   1454  O   LEU A  88     100.400  35.327 130.787  1.00  0.00           O
ATOM   1455  N   ALA A  89      99.619  35.287 132.896  1.00  0.00           N
ATOM   1457  CA  ALA A  89     100.570  34.337 133.396  1.00  0.00           C
ATOM   1459  CB  ALA A  89     100.320  34.157 134.896  1.00  0.00           C
ATOM   1463  C   ALA A  89     100.510  32.967 132.717  1.00  0.00           C
ATOM   1464  O   ALA A  89     101.530  32.437 132.286  1.00  0.00           O
ATOM   1465  N   LYS A  90      99.320  32.367 132.536  1.00  0.00           N
ATOM   1467  CA  LYS A  90      99.150  31.177 131.716  1.00  0.00           C
ATOM   1469  CB  LYS A  90      97.689  30.657 131.766  1.00  0.00           C
ATOM   1472  CG  LYS A  90      97.280  30.147 133.156  1.00  0.00           C
ATOM   1475  CD  LYS A  90      95.749  30.017 133.296  1.00  0.00           C
ATOM   1478  CE  LYS A  90      95.300  29.757 134.736  1.00  0.00           C
ATOM   1481  NZ  LYS A  90      93.830  29.717 134.826  1.00  0.00           N
ATOM   1485  C   LYS A  90      99.590  31.337 130.268  1.00  0.00           C
ATOM   1486  O   LYS A  90     100.210  30.457 129.677  1.00  0.00           O
ATOM   1487  N   ALA A  91      99.300  32.477 129.626  1.00  0.00           N
ATOM   1489  CA  ALA A  91      99.850  32.807 128.337  1.00  0.00           C
ATOM   1491  CB  ALA A  91      99.190  34.097 127.826  1.00  0.00           C
ATOM   1495  C   ALA A  91     101.370  32.937 128.306  1.00  0.00           C
ATOM   1496  O   ALA A  91     102.030  32.417 127.416  1.00  0.00           O
ATOM   1497  N   LEU A  92     101.960  33.607 129.318  1.00  0.00           N
ATOM   1499  CA  LEU A  92     103.390  33.747 129.507  1.00  0.00           C
ATOM   1501  CB  LEU A  92     103.690  34.687 130.708  1.00  0.00           C
ATOM   1504  CG  LEU A  92     105.130  35.247 130.827  1.00  0.00           C
ATOM   1506  CD1 LEU A  92     106.190  34.257 131.346  1.00  0.00           C
ATOM   1510  CD2 LEU A  92     105.590  35.917 129.527  1.00  0.00           C
ATOM   1514  C   LEU A  92     104.090  32.417 129.686  1.00  0.00           C
ATOM   1515  O   LEU A  92     105.120  32.177 129.046  1.00  0.00           O
ATOM   1516  N   SER A  93     103.570  31.507 130.527  1.00  0.00           N
ATOM   1518  CA  SER A  93     104.130  30.167 130.656  1.00  0.00           C
ATOM   1520  CB  SER A  93     103.560  29.357 131.857  1.00  0.00           C
ATOM   1523  OG  SER A  93     102.180  29.037 131.697  1.00  0.00           O
ATOM   1525  C   SER A  93     104.060  29.337 129.376  1.00  0.00           C
ATOM   1526  O   SER A  93     105.070  28.777 128.956  1.00  0.00           O
ATOM   1527  N   THR A  94     102.920  29.307 128.676  1.00  0.00           N
ATOM   1529  CA  THR A  94     102.780  28.647 127.367  1.00  0.00           C
ATOM   1531  CB  THR A  94     101.340  28.597 126.888  1.00  0.00           C
ATOM   1533  OG1 THR A  94     100.550  27.937 127.857  1.00  0.00           O
ATOM   1535  CG2 THR A  94     101.210  27.787 125.587  1.00  0.00           C
ATOM   1539  C   THR A  94     103.659  29.247 126.286  1.00  0.00           C
ATOM   1540  O   THR A  94     104.350  28.547 125.536  1.00  0.00           O
ATOM   1541  N   ALA A  95     103.710  30.587 126.197  1.00  0.00           N
ATOM   1543  CA  ALA A  95     104.610  31.307 125.326  1.00  0.00           C
ATOM   1545  CB  ALA A  95     104.260  32.807 125.296  1.00  0.00           C
ATOM   1549  C   ALA A  95     106.079  31.087 125.606  1.00  0.00           C
ATOM   1550  O   ALA A  95     106.830  30.797 124.677  1.00  0.00           O
ATOM   1551  N   SER A  96     106.520  31.107 126.888  1.00  0.00           N
ATOM   1553  CA  SER A  96     107.880  30.767 127.307  1.00  0.00           C
ATOM   1555  CB  SER A  96     107.969  30.717 128.867  1.00  0.00           C
ATOM   1558  OG  SER A  96     109.260  30.367 129.387  1.00  0.00           O
ATOM   1560  C   SER A  96     108.299  29.437 126.716  1.00  0.00           C
ATOM   1561  O   SER A  96     109.250  29.347 125.947  1.00  0.00           O
ATOM   1562  N   ASN A  97     107.490  28.377 126.958  1.00  0.00           N
ATOM   1564  CA  ASN A  97     107.689  27.027 126.456  1.00  0.00           C
ATOM   1566  CB  ASN A  97     106.510  26.110 126.907  1.00  0.00           C
ATOM   1569  CG  ASN A  97     106.260  26.110 128.417  1.00  0.00           C
ATOM   1570  OD1 ASN A  97     106.990  26.610 129.266  1.00  0.00           O
ATOM   1571  ND2 ASN A  97     105.080  25.540 128.786  1.00  0.00           N
ATOM   1574  C   ASN A  97     107.760  26.957 124.926  1.00  0.00           C
ATOM   1575  O   ASN A  97     108.590  26.260 124.346  1.00  0.00           O
ATOM   1576  N   ALA A  98     106.870  27.687 124.226  1.00  0.00           N
ATOM   1578  CA  ALA A  98     106.850  27.817 122.787  1.00  0.00           C
ATOM   1580  CB  ALA A  98     105.620  28.607 122.337  1.00  0.00           C
ATOM   1584  C   ALA A  98     108.109  28.457 122.227  1.00  0.00           C
ATOM   1585  O   ALA A  98     108.640  28.037 121.197  1.00  0.00           O
ATOM   1586  N   ARG A  99     108.649  29.487 122.907  1.00  0.00           N
ATOM   1588  CA  ARG A  99     109.930  30.087 122.566  1.00  0.00           C
ATOM   1590  CB  ARG A  99     110.120  31.427 123.306  1.00  0.00           C
ATOM   1593  CG  ARG A  99     111.320  32.257 122.796  1.00  0.00           C
ATOM   1596  CD  ARG A  99     111.439  33.617 123.486  1.00  0.00           C
ATOM   1599  NE  ARG A  99     112.600  34.337 122.867  1.00  0.00           N
ATOM   1601  CZ  ARG A  99     112.570  35.007 121.716  1.00  0.00           C
ATOM   1602  NH1 ARG A  99     111.430  35.287 121.107  1.00  0.00           N
ATOM   1605  NH2 ARG A  99     113.700  35.457 121.216  1.00  0.00           N
ATOM   1608  C   ARG A  99     111.100  29.157 122.817  1.00  0.00           C
ATOM   1609  O   ARG A  99     111.979  28.997 121.967  1.00  0.00           O
ATOM   1610  N   ILE A 100     111.120  28.437 123.967  1.00  0.00           N
ATOM   1612  CA  ILE A 100     112.110  27.417 124.247  1.00  0.00           C
ATOM   1614  CB  ILE A 100     111.960  26.807 125.647  1.00  0.00           C
ATOM   1616  CG2 ILE A 100     113.040  25.720 125.877  1.00  0.00           C
ATOM   1620  CG1 ILE A 100     112.049  27.837 126.797  1.00  0.00           C
ATOM   1623  CD  ILE A 100     113.240  28.767 126.736  1.00  0.00           C
ATOM   1627  C   ILE A 100     112.119  26.280 123.227  1.00  0.00           C
ATOM   1628  O   ILE A 100     113.190  25.910 122.737  1.00  0.00           O
ATOM   1629  N   THR A 101     110.960  25.730 122.826  1.00  0.00           N
ATOM   1631  CA  THR A 101     110.980  24.740 121.747  1.00  0.00           C
ATOM   1633  CB  THR A 101     109.700  23.910 121.596  1.00  0.00           C
ATOM   1635  OG1 THR A 101     109.920  22.780 120.757  1.00  0.00           O
ATOM   1637  CG2 THR A 101     108.480  24.710 121.117  1.00  0.00           C
ATOM   1641  C   THR A 101     111.460  25.320 120.438  1.00  0.00           C
ATOM   1642  O   THR A 101     112.370  24.760 119.817  1.00  0.00           O
ATOM   1643  N   PHE A 102     110.960  26.530 120.087  1.00  0.00           N
ATOM   1645  CA  PHE A 102     111.330  27.227 118.867  1.00  0.00           C
ATOM   1647  CB  PHE A 102     110.490  28.547 118.676  1.00  0.00           C
ATOM   1650  CG  PHE A 102     110.900  29.337 117.457  1.00  0.00           C
ATOM   1651  CD1 PHE A 102     110.240  29.147 116.227  1.00  0.00           C
ATOM   1653  CE1 PHE A 102     110.760  29.677 115.047  1.00  0.00           C
ATOM   1655  CZ  PHE A 102     111.930  30.457 115.087  1.00  0.00           C
ATOM   1657  CD2 PHE A 102     111.999  30.207 117.487  1.00  0.00           C
ATOM   1659  CE2 PHE A 102     112.530  30.737 116.306  1.00  0.00           C
ATOM   1661  C   PHE A 102     112.829  27.497 118.766  1.00  0.00           C
ATOM   1662  O   PHE A 102     113.450  27.247 117.747  1.00  0.00           O
ATOM   1663  N   ASN A 103     113.460  27.977 119.857  1.00  0.00           N
ATOM   1665  CA  ASN A 103     114.899  28.077 119.907  1.00  0.00           C
ATOM   1667  CB  ASN A 103     115.360  28.887 121.157  1.00  0.00           C
ATOM   1670  CG  ASN A 103     114.960  30.367 121.067  1.00  0.00           C
ATOM   1671  OD1 ASN A 103     114.590  30.967 122.077  1.00  0.00           O
ATOM   1672  ND2 ASN A 103     115.010  30.947 119.857  1.00  0.00           N
ATOM   1675  C   ASN A 103     115.630  26.740 119.857  1.00  0.00           C
ATOM   1676  O   ASN A 103     116.490  26.560 119.007  1.00  0.00           O
ATOM   1677  N   ARG A 104     115.280  25.750 120.696  1.00  0.00           N
ATOM   1679  CA  ARG A 104     116.030  24.500 120.717  1.00  0.00           C
ATOM   1681  CB  ARG A 104     115.720  23.620 121.958  1.00  0.00           C
ATOM   1684  CG  ARG A 104     116.470  24.060 123.236  1.00  0.00           C
ATOM   1687  CD  ARG A 104     116.380  25.560 123.536  1.00  0.00           C
ATOM   1690  NE  ARG A 104     116.770  25.810 124.957  1.00  0.00           N
ATOM   1692  CZ  ARG A 104     116.680  27.007 125.517  1.00  0.00           C
ATOM   1693  NH1 ARG A 104     116.230  28.057 124.887  1.00  0.00           N
ATOM   1696  NH2 ARG A 104     117.119  27.187 126.747  1.00  0.00           N
ATOM   1699  C   ARG A 104     116.000  23.720 119.407  1.00  0.00           C
ATOM   1700  O   ARG A 104     117.010  23.170 118.977  1.00  0.00           O
ATOM   1701  N   GLN A 105     114.840  23.700 118.727  1.00  0.00           N
ATOM   1703  CA  GLN A 105     114.730  23.270 117.347  1.00  0.00           C
ATOM   1705  CB  GLN A 105     113.229  23.110 116.926  1.00  0.00           C
ATOM   1708  CG  GLN A 105     112.450  22.030 117.727  1.00  0.00           C
ATOM   1711  CD  GLN A 105     113.220  20.710 117.757  1.00  0.00           C
ATOM   1712  OE1 GLN A 105     113.210  19.940 116.806  1.00  0.00           O
ATOM   1713  NE2 GLN A 105     113.960  20.430 118.856  1.00  0.00           N
ATOM   1716  C   GLN A 105     115.480  24.140 116.356  1.00  0.00           C
ATOM   1717  O   GLN A 105     116.190  23.610 115.507  1.00  0.00           O
ATOM   1718  N   ALA A 106     115.370  25.480 116.446  1.00  0.00           N
ATOM   1720  CA  ALA A 106     115.910  26.420 115.476  1.00  0.00           C
ATOM   1722  CB  ALA A 106     115.590  27.887 115.837  1.00  0.00           C
ATOM   1726  C   ALA A 106     117.399  26.340 115.257  1.00  0.00           C
ATOM   1727  O   ALA A 106     117.890  26.530 114.146  1.00  0.00           O
ATOM   1728  N   SER A 107     118.170  26.100 116.327  1.00  0.00           N
ATOM   1730  CA  SER A 107     119.619  26.010 116.266  1.00  0.00           C
ATOM   1732  CB  SER A 107     120.180  25.880 117.706  1.00  0.00           C
ATOM   1735  OG  SER A 107     121.520  26.380 117.796  1.00  0.00           O
ATOM   1737  C   SER A 107     120.140  24.860 115.396  1.00  0.00           C
ATOM   1738  O   SER A 107     121.180  24.960 114.736  1.00  0.00           O
ATOM   1739  N   LEU A 108     119.430  23.720 115.346  1.00  0.00           N
ATOM   1741  CA  LEU A 108     119.970  22.460 114.887  1.00  0.00           C
ATOM   1743  CB  LEU A 108     119.530  21.350 115.877  1.00  0.00           C
ATOM   1746  CG  LEU A 108     120.229  21.420 117.247  1.00  0.00           C
ATOM   1748  CD1 LEU A 108     119.619  20.420 118.246  1.00  0.00           C
ATOM   1752  CD2 LEU A 108     121.730  21.150 117.087  1.00  0.00           C
ATOM   1756  C   LEU A 108     119.560  22.040 113.477  1.00  0.00           C
ATOM   1757  O   LEU A 108     119.790  20.890 113.087  1.00  0.00           O
ATOM   1758  N   LEU A 109     118.930  22.940 112.677  1.00  0.00           N
ATOM   1760  CA  LEU A 109     118.350  22.670 111.367  1.00  0.00           C
ATOM   1762  CB  LEU A 109     117.620  23.890 110.736  1.00  0.00           C
ATOM   1765  CG  LEU A 109     116.110  24.020 111.057  1.00  0.00           C
ATOM   1767  CD1 LEU A 109     115.240  22.900 110.466  1.00  0.00           C
ATOM   1771  CD2 LEU A 109     115.860  24.120 112.556  1.00  0.00           C
ATOM   1775  C   LEU A 109     119.280  22.070 110.336  1.00  0.00           C
ATOM   1776  O   LEU A 109     120.500  22.250 110.357  1.00  0.00           O
ATOM   1777  N   LYS A 110     118.659  21.340 109.388  1.00  0.00           N
ATOM   1779  CA  LYS A 110     119.219  20.640 108.246  1.00  0.00           C
ATOM   1781  CB  LYS A 110     119.680  21.590 107.107  1.00  0.00           C
ATOM   1784  CG  LYS A 110     120.920  22.420 107.438  1.00  0.00           C
ATOM   1787  CD  LYS A 110     121.650  23.050 106.247  1.00  0.00           C
ATOM   1790  CE  LYS A 110     122.170  22.100 105.156  1.00  0.00           C
ATOM   1793  NZ  LYS A 110     123.229  21.190 105.626  1.00  0.00           N
ATOM   1797  C   LYS A 110     120.310  19.640 108.587  1.00  0.00           C
ATOM   1798  O   LYS A 110     121.230  19.410 107.807  1.00  0.00           O
ATOM   1799  N   THR A 111     120.229  19.020 109.776  1.00  0.00           N
ATOM   1801  CA  THR A 111     121.130  17.960 110.206  1.00  0.00           C
ATOM   1803  CB  THR A 111     122.080  18.330 111.347  1.00  0.00           C
ATOM   1805  OG1 THR A 111     121.450  18.510 112.606  1.00  0.00           O
ATOM   1807  CG2 THR A 111     122.810  19.630 111.026  1.00  0.00           C
ATOM   1811  C   THR A 111     120.310  16.750 110.617  1.00  0.00           C
ATOM   1812  O   THR A 111     119.079  16.760 110.517  1.00  0.00           O
ATOM   1813  N   ASN A 112     120.980  15.680 111.087  1.00  0.00           N
ATOM   1815  CA  ASN A 112     120.390  14.540 111.757  1.00  0.00           C
ATOM   1817  CB  ASN A 112     121.510  13.550 112.167  1.00  0.00           C
ATOM   1820  CG  ASN A 112     122.110  12.810 110.986  1.00  0.00           C
ATOM   1821  OD1 ASN A 112     121.460  12.510 109.987  1.00  0.00           O
ATOM   1822  ND2 ASN A 112     123.400  12.420 111.146  1.00  0.00           N
ATOM   1825  C   ASN A 112     119.600  14.880 113.027  1.00  0.00           C
ATOM   1826  O   ASN A 112     118.640  14.180 113.346  1.00  0.00           O
ATOM   1827  N   TYR A 113     120.030  15.890 113.827  1.00  0.00           N
ATOM   1829  CA  TYR A 113     119.570  16.120 115.196  1.00  0.00           C
ATOM   1831  CB  TYR A 113     120.310  17.350 115.827  1.00  0.00           C
ATOM   1834  CG  TYR A 113     121.740  17.050 116.207  1.00  0.00           C
ATOM   1835  CD1 TYR A 113     121.990  16.260 117.337  1.00  0.00           C
ATOM   1837  CE1 TYR A 113     123.310  15.990 117.747  1.00  0.00           C
ATOM   1839  CZ  TYR A 113     124.390  16.500 117.028  1.00  0.00           C
ATOM   1840  OH  TYR A 113     125.700  16.210 117.438  1.00  0.00           O
ATOM   1842  CD2 TYR A 113     122.840  17.600 115.517  1.00  0.00           C
ATOM   1844  CE2 TYR A 113     124.150  17.310 115.908  1.00  0.00           C
ATOM   1846  C   TYR A 113     118.070  16.350 115.336  1.00  0.00           C
ATOM   1847  O   TYR A 113     117.399  15.820 116.227  1.00  0.00           O
ATOM   1848  N   VAL A 114     117.520  17.160 114.416  1.00  0.00           N
ATOM   1850  CA  VAL A 114     116.120  17.510 114.327  1.00  0.00           C
ATOM   1852  CB  VAL A 114     115.790  18.890 114.926  1.00  0.00           C
ATOM   1854  CG1 VAL A 114     116.250  18.930 116.397  1.00  0.00           C
ATOM   1858  CG2 VAL A 114     116.430  20.070 114.166  1.00  0.00           C
ATOM   1862  C   VAL A 114     115.749  17.400 112.857  1.00  0.00           C
ATOM   1863  O   VAL A 114     116.610  17.100 112.028  1.00  0.00           O
ATOM   1864  N   SER A 115     114.490  17.640 112.477  1.00  0.00           N
ATOM   1866  CA  SER A 115     114.140  17.930 111.097  1.00  0.00           C
ATOM   1868  CB  SER A 115     113.439  16.760 110.336  1.00  0.00           C
ATOM   1871  OG  SER A 115     112.090  16.530 110.736  1.00  0.00           O
ATOM   1873  C   SER A 115     113.270  19.170 111.067  1.00  0.00           C
ATOM   1874  O   SER A 115     113.109  19.870 112.066  1.00  0.00           O
ATOM   1875  N   ARG A 116     112.659  19.490 109.916  1.00  0.00           N
ATOM   1877  CA  ARG A 116     111.820  20.670 109.817  1.00  0.00           C
ATOM   1879  CB  ARG A 116     111.859  21.210 108.367  1.00  0.00           C
ATOM   1882  CG  ARG A 116     111.020  22.470 108.036  1.00  0.00           C
ATOM   1885  CD  ARG A 116     111.090  22.980 106.576  1.00  0.00           C
ATOM   1888  NE  ARG A 116     112.490  23.470 106.297  1.00  0.00           N
ATOM   1890  CZ  ARG A 116     113.520  22.700 106.007  1.00  0.00           C
ATOM   1891  NH1 ARG A 116     113.400  21.450 105.606  1.00  0.00           N
ATOM   1894  NH2 ARG A 116     114.730  23.200 106.126  1.00  0.00           N
ATOM   1897  C   ARG A 116     110.430  20.400 110.377  1.00  0.00           C
ATOM   1898  O   ARG A 116     109.720  21.310 110.797  1.00  0.00           O
ATOM   1899  N   GLN A 117     110.040  19.110 110.486  1.00  0.00           N
ATOM   1901  CA  GLN A 117     108.730  18.720 110.997  1.00  0.00           C
ATOM   1903  CB  GLN A 117     108.530  17.180 110.886  1.00  0.00           C
ATOM   1906  CG  GLN A 117     108.659  16.590 109.467  1.00  0.00           C
ATOM   1909  CD  GLN A 117     108.390  15.080 109.416  1.00  0.00           C
ATOM   1910  OE1 GLN A 117     108.090  14.410 110.407  1.00  0.00           O
ATOM   1911  NE2 GLN A 117     108.530  14.490 108.208  1.00  0.00           N
ATOM   1914  C   GLN A 117     108.480  19.160 112.457  1.00  0.00           C
ATOM   1915  O   GLN A 117     107.440  19.720 112.807  1.00  0.00           O
ATOM   1916  N   ASP A 118     109.470  18.960 113.367  1.00  0.00           N
ATOM   1918  CA  ASP A 118     109.320  19.420 114.747  1.00  0.00           C
ATOM   1920  CB  ASP A 118     110.100  18.490 115.727  1.00  0.00           C
ATOM   1923  CG  ASP A 118     109.470  18.470 117.117  1.00  0.00           C
ATOM   1924  OD1 ASP A 118     108.210  18.600 117.187  1.00  0.00           O
ATOM   1925  OD2 ASP A 118     110.180  18.250 118.126  1.00  0.00           O
ATOM   1926  C   ASP A 118     109.710  20.900 114.916  1.00  0.00           C
ATOM   1927  O   ASP A 118     109.230  21.580 115.827  1.00  0.00           O
ATOM   1928  N   TYR A 119     110.520  21.470 113.997  1.00  0.00           N
ATOM   1930  CA  TYR A 119     110.680  22.920 113.917  1.00  0.00           C
ATOM   1932  CB  TYR A 119     111.850  23.250 112.947  1.00  0.00           C
ATOM   1935  CG  TYR A 119     111.979  24.730 112.667  1.00  0.00           C
ATOM   1936  CD1 TYR A 119     112.680  25.590 113.526  1.00  0.00           C
ATOM   1938  CE1 TYR A 119     112.729  26.967 113.278  1.00  0.00           C
ATOM   1940  CZ  TYR A 119     112.070  27.497 112.158  1.00  0.00           C
ATOM   1941  OH  TYR A 119     112.080  28.877 111.846  1.00  0.00           O
ATOM   1943  CD2 TYR A 119     111.350  25.270 111.527  1.00  0.00           C
ATOM   1945  CE2 TYR A 119     111.400  26.640 111.286  1.00  0.00           C
ATOM   1947  C   TYR A 119     109.380  23.660 113.557  1.00  0.00           C
ATOM   1948  O   TYR A 119     109.020  24.660 114.177  1.00  0.00           O
ATOM   1949  N   ASP A 120     108.649  23.150 112.547  1.00  0.00           N
ATOM   1951  CA  ASP A 120     107.350  23.620 112.158  1.00  0.00           C
ATOM   1953  CB  ASP A 120     106.950  23.030 110.787  1.00  0.00           C
ATOM   1956  CG  ASP A 120     107.700  23.680 109.636  1.00  0.00           C
ATOM   1957  OD1 ASP A 120     108.109  24.860 109.747  1.00  0.00           O
ATOM   1958  OD2 ASP A 120     107.670  23.070 108.536  1.00  0.00           O
ATOM   1959  C   ASP A 120     106.260  23.380 113.208  1.00  0.00           C
ATOM   1960  O   ASP A 120     105.440  24.270 113.437  1.00  0.00           O
ATOM   1961  N   THR A 121     106.260  22.230 113.917  1.00  0.00           N
ATOM   1963  CA  THR A 121     105.410  22.000 115.106  1.00  0.00           C
ATOM   1965  CB  THR A 121     105.600  20.640 115.787  1.00  0.00           C
ATOM   1967  OG1 THR A 121     105.390  19.540 114.907  1.00  0.00           O
ATOM   1969  CG2 THR A 121     104.610  20.450 116.958  1.00  0.00           C
ATOM   1973  C   THR A 121     105.659  23.040 116.188  1.00  0.00           C
ATOM   1974  O   THR A 121     104.740  23.680 116.707  1.00  0.00           O
ATOM   1975  N   ALA A 122     106.950  23.310 116.497  1.00  0.00           N
ATOM   1977  CA  ALA A 122     107.390  24.340 117.416  1.00  0.00           C
ATOM   1979  CB  ALA A 122     108.920  24.240 117.556  1.00  0.00           C
ATOM   1983  C   ALA A 122     106.990  25.760 117.007  1.00  0.00           C
ATOM   1984  O   ALA A 122     106.660  26.600 117.836  1.00  0.00           O
ATOM   1985  N   ARG A 123     107.040  26.070 115.687  1.00  0.00           N
ATOM   1987  CA  ARG A 123     106.520  27.287 115.117  1.00  0.00           C
ATOM   1989  CB  ARG A 123     106.970  27.497 113.666  1.00  0.00           C
ATOM   1992  CG  ARG A 123     106.630  28.917 113.157  1.00  0.00           C
ATOM   1995  CD  ARG A 123     107.200  29.267 111.786  1.00  0.00           C
ATOM   1998  NE  ARG A 123     106.420  28.517 110.757  1.00  0.00           N
ATOM   2000  CZ  ARG A 123     106.050  29.067 109.607  1.00  0.00           C
ATOM   2001  NH1 ARG A 123     106.630  30.107 109.067  1.00  0.00           N
ATOM   2004  NH2 ARG A 123     105.000  28.537 109.007  1.00  0.00           N
ATOM   2007  C   ARG A 123     105.010  27.437 115.196  1.00  0.00           C
ATOM   2008  O   ARG A 123     104.520  28.477 115.606  1.00  0.00           O
ATOM   2009  N   THR A 124     104.230  26.390 114.867  1.00  0.00           N
ATOM   2011  CA  THR A 124     102.770  26.340 115.056  1.00  0.00           C
ATOM   2013  CB  THR A 124     102.170  25.010 114.587  1.00  0.00           C
ATOM   2015  OG1 THR A 124     102.310  24.860 113.176  1.00  0.00           O
ATOM   2017  CG2 THR A 124     100.670  24.910 114.896  1.00  0.00           C
ATOM   2021  C   THR A 124     102.409  26.590 116.507  1.00  0.00           C
ATOM   2022  O   THR A 124     101.560  27.407 116.846  1.00  0.00           O
ATOM   2023  N   GLN A 125     103.140  25.950 117.438  1.00  0.00           N
ATOM   2025  CA  GLN A 125     103.020  26.180 118.867  1.00  0.00           C
ATOM   2027  CB  GLN A 125     103.920  25.180 119.627  1.00  0.00           C
ATOM   2030  CG  GLN A 125     103.570  25.100 121.137  1.00  0.00           C
ATOM   2033  CD  GLN A 125     104.140  23.870 121.846  1.00  0.00           C
ATOM   2034  OE1 GLN A 125     105.100  23.220 121.446  1.00  0.00           O
ATOM   2035  NE2 GLN A 125     103.470  23.510 122.976  1.00  0.00           N
ATOM   2038  C   GLN A 125     103.299  27.627 119.297  1.00  0.00           C
ATOM   2039  O   GLN A 125     102.590  28.207 120.117  1.00  0.00           O
ATOM   2040  N   LEU A 126     104.340  28.267 118.727  1.00  0.00           N
ATOM   2042  CA  LEU A 126     104.570  29.707 118.837  1.00  0.00           C
ATOM   2044  CB  LEU A 126     105.910  30.107 118.157  1.00  0.00           C
ATOM   2047  CG  LEU A 126     106.270  31.607 118.217  1.00  0.00           C
ATOM   2049  CD1 LEU A 126     106.350  32.137 119.658  1.00  0.00           C
ATOM   2053  CD2 LEU A 126     107.590  31.857 117.497  1.00  0.00           C
ATOM   2057  C   LEU A 126     103.450  30.587 118.297  1.00  0.00           C
ATOM   2058  O   LEU A 126     103.030  31.527 118.956  1.00  0.00           O
ATOM   2059  N   ASN A 127     102.920  30.267 117.107  1.00  0.00           N
ATOM   2061  CA  ASN A 127     101.790  30.977 116.527  1.00  0.00           C
ATOM   2063  CB  ASN A 127     101.520  30.447 115.097  1.00  0.00           C
ATOM   2066  CG  ASN A 127     102.760  30.567 114.207  1.00  0.00           C
ATOM   2067  OD1 ASN A 127     103.750  31.277 114.397  1.00  0.00           O
ATOM   2068  ND2 ASN A 127     102.700  29.797 113.096  1.00  0.00           N
ATOM   2071  C   ASN A 127     100.510  30.917 117.387  1.00  0.00           C
ATOM   2072  O   ASN A 127      99.870  31.927 117.677  1.00  0.00           O
ATOM   2073  N   GLU A 128     100.159  29.727 117.938  1.00  0.00           N
ATOM   2075  CA  GLU A 128      99.180  29.617 119.007  1.00  0.00           C
ATOM   2077  CB  GLU A 128      98.720  28.167 119.257  1.00  0.00           C
ATOM   2080  CG  GLU A 128      97.510  27.777 118.377  1.00  0.00           C
ATOM   2083  CD  GLU A 128      97.840  26.877 117.187  1.00  0.00           C
ATOM   2084  OE1 GLU A 128      97.950  25.650 117.447  1.00  0.00           O
ATOM   2085  OE2 GLU A 128      97.820  27.367 116.036  1.00  0.00           O
ATOM   2086  C   GLU A 128      99.520  30.317 120.317  1.00  0.00           C
ATOM   2087  O   GLU A 128      98.659  30.897 120.977  1.00  0.00           O
ATOM   2088  N   ALA A 129     100.790  30.287 120.746  1.00  0.00           N
ATOM   2090  CA  ALA A 129     101.270  31.067 121.867  1.00  0.00           C
ATOM   2092  CB  ALA A 129     102.740  30.747 122.136  1.00  0.00           C
ATOM   2096  C   ALA A 129     101.120  32.577 121.716  1.00  0.00           C
ATOM   2097  O   ALA A 129     100.630  33.247 122.627  1.00  0.00           O
ATOM   2098  N   GLU A 130     101.479  33.157 120.547  1.00  0.00           N
ATOM   2100  CA  GLU A 130     101.250  34.557 120.257  1.00  0.00           C
ATOM   2102  CB  GLU A 130     102.060  35.127 119.057  1.00  0.00           C
ATOM   2105  CG  GLU A 130     101.780  34.527 117.656  1.00  0.00           C
ATOM   2108  CD  GLU A 130     102.680  35.057 116.527  1.00  0.00           C
ATOM   2109  OE1 GLU A 130     103.710  35.707 116.818  1.00  0.00           O
ATOM   2110  OE2 GLU A 130     102.280  34.877 115.346  1.00  0.00           O
ATOM   2111  C   GLU A 130      99.770  34.897 120.237  1.00  0.00           C
ATOM   2112  O   GLU A 130      99.370  35.917 120.806  1.00  0.00           O
ATOM   2113  N   ALA A 131      98.909  34.007 119.697  1.00  0.00           N
ATOM   2115  CA  ALA A 131      97.470  34.027 119.887  1.00  0.00           C
ATOM   2117  CB  ALA A 131      96.820  32.887 119.086  1.00  0.00           C
ATOM   2121  C   ALA A 131      96.950  33.957 121.327  1.00  0.00           C
ATOM   2122  O   ALA A 131      96.030  34.687 121.707  1.00  0.00           O
ATOM   2123  N   ASN A 132      97.500  33.087 122.206  1.00  0.00           N
ATOM   2125  CA  ASN A 132      97.060  33.037 123.587  1.00  0.00           C
ATOM   2127  CB  ASN A 132      97.270  31.627 124.236  1.00  0.00           C
ATOM   2130  CG  ASN A 132      98.690  31.117 124.467  1.00  0.00           C
ATOM   2131  OD1 ASN A 132      99.020  29.967 124.207  1.00  0.00           O
ATOM   2132  ND2 ASN A 132      99.570  31.977 125.027  1.00  0.00           N
ATOM   2135  C   ASN A 132      97.540  34.237 124.407  1.00  0.00           C
ATOM   2136  O   ASN A 132      96.880  34.717 125.326  1.00  0.00           O
ATOM   2137  N   VAL A 133      98.680  34.847 124.027  1.00  0.00           N
ATOM   2139  CA  VAL A 133      99.050  36.207 124.388  1.00  0.00           C
ATOM   2141  CB  VAL A 133     100.510  36.517 124.037  1.00  0.00           C
ATOM   2143  CG1 VAL A 133     100.860  37.997 124.267  1.00  0.00           C
ATOM   2147  CG2 VAL A 133     101.430  35.637 124.907  1.00  0.00           C
ATOM   2151  C   VAL A 133      98.090  37.277 123.856  1.00  0.00           C
ATOM   2152  O   VAL A 133      97.729  38.207 124.587  1.00  0.00           O
ATOM   2153  N   THR A 134      97.610  37.177 122.597  1.00  0.00           N
ATOM   2155  CA  THR A 134      96.610  38.067 121.996  1.00  0.00           C
ATOM   2157  CB  THR A 134      96.400  37.827 120.497  1.00  0.00           C
ATOM   2159  OG1 THR A 134      97.620  38.097 119.826  1.00  0.00           O
ATOM   2161  CG2 THR A 134      95.380  38.787 119.876  1.00  0.00           C
ATOM   2165  C   THR A 134      95.280  38.087 122.747  1.00  0.00           C
ATOM   2166  O   THR A 134      94.750  39.157 123.036  1.00  0.00           O
ATOM   2167  N   VAL A 135      94.750  36.917 123.176  1.00  0.00           N
ATOM   2169  CA  VAL A 135      93.670  36.837 124.157  1.00  0.00           C
ATOM   2171  CB  VAL A 135      93.170  35.397 124.318  1.00  0.00           C
ATOM   2173  CG1 VAL A 135      92.020  35.297 125.346  1.00  0.00           C
ATOM   2177  CG2 VAL A 135      92.659  34.907 122.957  1.00  0.00           C
ATOM   2181  C   VAL A 135      94.030  37.397 125.536  1.00  0.00           C
ATOM   2182  O   VAL A 135      93.270  38.137 126.157  1.00  0.00           O
ATOM   2183  N   ALA A 136      95.229  37.077 126.067  1.00  0.00           N
ATOM   2185  CA  ALA A 136      95.650  37.537 127.376  1.00  0.00           C
ATOM   2187  CB  ALA A 136      97.010  36.927 127.717  1.00  0.00           C
ATOM   2191  C   ALA A 136      95.770  39.037 127.556  1.00  0.00           C
ATOM   2192  O   ALA A 136      95.290  39.597 128.548  1.00  0.00           O
ATOM   2193  N   LYS A 137      96.400  39.737 126.576  1.00  0.00           N
ATOM   2195  CA  LYS A 137      96.540  41.177 126.646  1.00  0.00           C
ATOM   2197  CB  LYS A 137      97.790  41.717 125.896  1.00  0.00           C
ATOM   2200  CG  LYS A 137      97.689  42.327 124.477  1.00  0.00           C
ATOM   2203  CD  LYS A 137      97.530  41.327 123.316  1.00  0.00           C
ATOM   2206  CE  LYS A 137      97.650  41.917 121.897  1.00  0.00           C
ATOM   2209  NZ  LYS A 137      99.040  42.337 121.567  1.00  0.00           N
ATOM   2213  C   LYS A 137      95.250  41.837 126.207  1.00  0.00           C
ATOM   2214  O   LYS A 137      94.909  42.917 126.688  1.00  0.00           O
ATOM   2215  N   ALA A 138      94.400  41.147 125.407  1.00  0.00           N
ATOM   2217  CA  ALA A 138      93.030  41.547 125.237  1.00  0.00           C
ATOM   2219  CB  ALA A 138      92.290  40.707 124.177  1.00  0.00           C
ATOM   2223  C   ALA A 138      92.189  41.547 126.517  1.00  0.00           C
ATOM   2224  O   ALA A 138      91.479  42.517 126.767  1.00  0.00           O
ATOM   2225  N   ALA A 139      92.280  40.487 127.337  1.00  0.00           N
ATOM   2227  CA  ALA A 139      91.690  40.417 128.656  1.00  0.00           C
ATOM   2229  CB  ALA A 139      91.880  38.987 129.197  1.00  0.00           C
ATOM   2233  C   ALA A 139      92.230  41.427 129.686  1.00  0.00           C
ATOM   2234  O   ALA A 139      91.490  42.157 130.327  1.00  0.00           O
ATOM   2235  N   VAL A 140      93.570  41.547 129.807  1.00  0.00           N
ATOM   2237  CA  VAL A 140      94.200  42.497 130.697  1.00  0.00           C
ATOM   2239  CB  VAL A 140      95.710  42.277 130.717  1.00  0.00           C
ATOM   2241  CG1 VAL A 140      96.479  43.437 131.356  1.00  0.00           C
ATOM   2245  CG2 VAL A 140      96.009  40.977 131.486  1.00  0.00           C
ATOM   2249  C   VAL A 140      93.820  43.937 130.387  1.00  0.00           C
ATOM   2250  O   VAL A 140      93.450  44.697 131.277  1.00  0.00           O
ATOM   2251  N   GLU A 141      93.830  44.317 129.096  1.00  0.00           N
ATOM   2253  CA  GLU A 141      93.350  45.587 128.607  1.00  0.00           C
ATOM   2255  CB  GLU A 141      93.710  45.777 127.117  1.00  0.00           C
ATOM   2258  CG  GLU A 141      95.220  46.107 126.888  1.00  0.00           C
ATOM   2261  CD  GLU A 141      95.600  47.357 127.677  1.00  0.00           C
ATOM   2262  OE1 GLU A 141      94.909  48.387 127.447  1.00  0.00           O
ATOM   2263  OE2 GLU A 141      96.540  47.277 128.526  1.00  0.00           O
ATOM   2264  C   GLU A 141      91.880  45.877 128.837  1.00  0.00           C
ATOM   2265  O   GLU A 141      91.479  46.967 129.257  1.00  0.00           O
ATOM   2266  N   GLN A 142      91.000  44.877 128.598  1.00  0.00           N
ATOM   2268  CA  GLN A 142      89.570  45.017 128.887  1.00  0.00           C
ATOM   2270  CB  GLN A 142      88.830  43.707 128.497  1.00  0.00           C
ATOM   2273  CG  GLN A 142      87.300  43.707 128.766  1.00  0.00           C
ATOM   2276  CD  GLN A 142      86.830  43.137 130.106  1.00  0.00           C
ATOM   2277  OE1 GLN A 142      87.590  42.827 131.026  1.00  0.00           O
ATOM   2278  NE2 GLN A 142      85.490  43.007 130.277  1.00  0.00           N
ATOM   2281  C   GLN A 142      89.300  45.307 130.346  1.00  0.00           C
ATOM   2282  O   GLN A 142      88.520  46.187 130.708  1.00  0.00           O
ATOM   2283  N   ALA A 143      89.980  44.547 131.216  1.00  0.00           N
ATOM   2285  CA  ALA A 143      89.880  44.657 132.647  1.00  0.00           C
ATOM   2287  CB  ALA A 143      90.420  43.367 133.287  1.00  0.00           C
ATOM   2291  C   ALA A 143      90.530  45.907 133.227  1.00  0.00           C
ATOM   2292  O   ALA A 143      89.930  46.577 134.068  1.00  0.00           O
ATOM   2293  N   THR A 144      91.740  46.297 132.768  1.00  0.00           N
ATOM   2295  CA  THR A 144      92.430  47.497 133.246  1.00  0.00           C
ATOM   2297  CB  THR A 144      93.870  47.637 132.736  1.00  0.00           C
ATOM   2299  OG1 THR A 144      94.640  48.437 133.626  1.00  0.00           O
ATOM   2301  CG2 THR A 144      94.020  48.277 131.346  1.00  0.00           C
ATOM   2305  C   THR A 144      91.650  48.777 132.986  1.00  0.00           C
ATOM   2306  O   THR A 144      91.520  49.637 133.846  1.00  0.00           O
ATOM   2307  N   ILE A 145      91.040  48.897 131.786  1.00  0.00           N
ATOM   2309  CA  ILE A 145      90.140  49.967 131.417  1.00  0.00           C
ATOM   2311  CB  ILE A 145      89.800  49.877 129.938  1.00  0.00           C
ATOM   2313  CG2 ILE A 145      88.649  50.837 129.546  1.00  0.00           C
ATOM   2317  CG1 ILE A 145      91.090  50.187 129.117  1.00  0.00           C
ATOM   2320  CD  ILE A 145      90.920  49.907 127.617  1.00  0.00           C
ATOM   2324  C   ILE A 145      88.890  50.017 132.286  1.00  0.00           C
ATOM   2325  O   ILE A 145      88.490  51.047 132.818  1.00  0.00           O
ATOM   2326  N   ASN A 146      88.260  48.857 132.547  1.00  0.00           N
ATOM   2328  CA  ASN A 146      87.160  48.777 133.507  1.00  0.00           C
ATOM   2330  CB  ASN A 146      86.520  47.367 133.548  1.00  0.00           C
ATOM   2333  CG  ASN A 146      85.799  47.027 132.247  1.00  0.00           C
ATOM   2334  OD1 ASN A 146      85.490  47.867 131.397  1.00  0.00           O
ATOM   2335  ND2 ASN A 146      85.480  45.727 132.087  1.00  0.00           N
ATOM   2338  C   ASN A 146      87.580  49.167 134.926  1.00  0.00           C
ATOM   2339  O   ASN A 146      86.859  49.887 135.617  1.00  0.00           O
ATOM   2340  N   LEU A 147      88.770  48.707 135.367  1.00  0.00           N
ATOM   2342  CA  LEU A 147      89.390  48.997 136.646  1.00  0.00           C
ATOM   2344  CB  LEU A 147      90.770  48.287 136.757  1.00  0.00           C
ATOM   2347  CG  LEU A 147      91.600  48.587 138.027  1.00  0.00           C
ATOM   2349  CD1 LEU A 147      90.990  47.857 139.207  1.00  0.00           C
ATOM   2353  CD2 LEU A 147      93.070  48.167 137.857  1.00  0.00           C
ATOM   2357  C   LEU A 147      89.610  50.457 136.876  1.00  0.00           C
ATOM   2358  O   LEU A 147      89.250  50.987 137.917  1.00  0.00           O
ATOM   2359  N   GLN A 148      90.200  51.177 135.887  1.00  0.00           N
ATOM   2361  CA  GLN A 148      90.600  52.557 136.087  1.00  0.00           C
ATOM   2363  CB  GLN A 148      91.800  52.987 135.197  1.00  0.00           C
ATOM   2366  CG  GLN A 148      91.630  52.907 133.656  1.00  0.00           C
ATOM   2369  CD  GLN A 148      90.780  53.977 132.957  1.00  0.00           C
ATOM   2370  OE1 GLN A 148      90.130  53.647 131.967  1.00  0.00           O
ATOM   2371  NE2 GLN A 148      90.799  55.247 133.417  1.00  0.00           N
ATOM   2374  C   GLN A 148      89.440  53.527 135.947  1.00  0.00           C
ATOM   2375  O   GLN A 148      89.510  54.667 136.397  1.00  0.00           O
ATOM   2376  N   TYR A 149      88.320  53.057 135.367  1.00  0.00           N
ATOM   2378  CA  TYR A 149      87.049  53.747 135.387  1.00  0.00           C
ATOM   2380  CB  TYR A 149      86.270  53.517 134.057  1.00  0.00           C
ATOM   2383  CG  TYR A 149      86.840  54.197 132.836  1.00  0.00           C
ATOM   2384  CD1 TYR A 149      87.150  55.577 132.846  1.00  0.00           C
ATOM   2386  CE1 TYR A 149      87.630  56.197 131.677  1.00  0.00           C
ATOM   2388  CZ  TYR A 149      87.829  55.467 130.507  1.00  0.00           C
ATOM   2389  OH  TYR A 149      88.400  56.097 129.376  1.00  0.00           O
ATOM   2391  CD2 TYR A 149      86.970  53.487 131.626  1.00  0.00           C
ATOM   2393  CE2 TYR A 149      87.480  54.117 130.477  1.00  0.00           C
ATOM   2395  C   TYR A 149      86.159  53.307 136.557  1.00  0.00           C
ATOM   2396  O   TYR A 149      85.060  53.837 136.716  1.00  0.00           O
ATOM   2397  N   ALA A 150      86.600  52.347 137.417  1.00  0.00           N
ATOM   2399  CA  ALA A 150      85.939  51.997 138.656  1.00  0.00           C
ATOM   2401  CB  ALA A 150      86.640  50.807 139.357  1.00  0.00           C
ATOM   2405  C   ALA A 150      85.880  53.147 139.646  1.00  0.00           C
ATOM   2406  O   ALA A 150      84.850  53.407 140.277  1.00  0.00           O
ATOM   2407  N   ASN A 151      86.990  53.897 139.786  1.00  0.00           N
ATOM   2409  CA  ASN A 151      86.909  55.247 140.307  1.00  0.00           C
ATOM   2411  CB  ASN A 151      88.200  55.707 141.067  1.00  0.00           C
ATOM   2414  CG  ASN A 151      89.230  56.547 140.287  1.00  0.00           C
ATOM   2415  OD1 ASN A 151      89.580  57.647 140.717  1.00  0.00           O
ATOM   2416  ND2 ASN A 151      89.710  56.027 139.146  1.00  0.00           N
ATOM   2419  C   ASN A 151      86.439  56.197 139.207  1.00  0.00           C
ATOM   2420  O   ASN A 151      86.950  56.227 138.096  1.00  0.00           O
ATOM   2421  N   VAL A 152      85.420  56.997 139.527  1.00  0.00           N
ATOM   2423  CA  VAL A 152      84.970  58.047 138.637  1.00  0.00           C
ATOM   2425  CB  VAL A 152      83.460  58.127 138.497  1.00  0.00           C
ATOM   2427  CG1 VAL A 152      83.030  56.927 137.637  1.00  0.00           C
ATOM   2431  CG2 VAL A 152      82.800  58.127 139.887  1.00  0.00           C
ATOM   2435  C   VAL A 152      85.600  59.347 139.057  1.00  0.00           C
ATOM   2436  O   VAL A 152      85.749  59.667 140.236  1.00  0.00           O
ATOM   2437  N   THR A 153      86.060  60.117 138.057  1.00  0.00           N
ATOM   2439  CA  THR A 153      87.070  61.137 138.277  1.00  0.00           C
ATOM   2441  CB  THR A 153      88.410  60.777 137.656  1.00  0.00           C
ATOM   2443  OG1 THR A 153      88.799  59.437 137.927  1.00  0.00           O
ATOM   2445  CG2 THR A 153      89.490  61.687 138.236  1.00  0.00           C
ATOM   2449  C   THR A 153      86.570  62.387 137.606  1.00  0.00           C
ATOM   2450  O   THR A 153      85.980  62.297 136.527  1.00  0.00           O
ATOM   2451  N   SER A 154      86.790  63.587 138.176  1.00  0.00           N
ATOM   2453  CA  SER A 154      86.450  64.817 137.466  1.00  0.00           C
ATOM   2455  CB  SER A 154      86.670  66.097 138.306  1.00  0.00           C
ATOM   2458  OG  SER A 154      86.060  67.227 137.677  1.00  0.00           O
ATOM   2460  C   SER A 154      87.220  64.967 136.146  1.00  0.00           C
ATOM   2461  O   SER A 154      88.439  64.767 136.137  1.00  0.00           O
ATOM   2462  N   PRO A 155      86.579  65.297 135.016  1.00  0.00           N
ATOM   2463  CD  PRO A 155      85.130  65.277 134.876  1.00  0.00           C
ATOM   2466  CA  PRO A 155      87.259  65.427 133.738  1.00  0.00           C
ATOM   2468  CB  PRO A 155      86.110  65.387 132.717  1.00  0.00           C
ATOM   2471  CG  PRO A 155      84.870  65.837 133.486  1.00  0.00           C
ATOM   2474  C   PRO A 155      88.060  66.707 133.656  1.00  0.00           C
ATOM   2475  O   PRO A 155      89.150  66.707 133.077  1.00  0.00           O
ATOM   2476  N   ILE A 156      87.510  67.827 134.167  1.00  0.00           N
ATOM   2478  CA  ILE A 156      88.120  69.147 134.046  1.00  0.00           C
ATOM   2480  CB  ILE A 156      87.700  69.997 132.857  1.00  0.00           C
ATOM   2482  CG2 ILE A 156      87.820  69.207 131.546  1.00  0.00           C
ATOM   2486  CG1 ILE A 156      86.320  70.677 132.997  1.00  0.00           C
ATOM   2489  CD  ILE A 156      85.170  69.717 133.188  1.00  0.00           C
ATOM   2493  C   ILE A 156      87.980  69.937 135.346  1.00  0.00           C
ATOM   2494  O   ILE A 156      87.180  69.607 136.216  1.00  0.00           O
ATOM   2495  N   THR A 157      88.810  70.987 135.536  1.00  0.00           N
ATOM   2497  CA  THR A 157      88.770  71.867 136.697  1.00  0.00           C
ATOM   2499  CB  THR A 157      90.000  72.777 136.876  1.00  0.00           C
ATOM   2501  OG1 THR A 157      90.110  73.767 135.867  1.00  0.00           O
ATOM   2503  CG2 THR A 157      91.310  71.977 136.846  1.00  0.00           C
ATOM   2507  C   THR A 157      87.510  72.727 136.697  1.00  0.00           C
ATOM   2508  O   THR A 157      87.070  73.217 135.656  1.00  0.00           O
ATOM   2509  N   GLY A 158      86.909  72.967 137.867  1.00  0.00           N
ATOM   2511  CA  GLY A 158      85.790  73.887 137.977  1.00  0.00           C
ATOM   2514  C   GLY A 158      85.070  73.727 139.286  1.00  0.00           C
ATOM   2515  O   GLY A 158      85.410  72.877 140.106  1.00  0.00           O
ATOM   2516  N   VAL A 159      84.040  74.547 139.527  1.00  0.00           N
ATOM   2518  CA  VAL A 159      83.190  74.377 140.688  1.00  0.00           C
ATOM   2520  CB  VAL A 159      82.590  75.687 141.207  1.00  0.00           C
ATOM   2522  CG1 VAL A 159      81.640  76.337 140.186  1.00  0.00           C
ATOM   2526  CG2 VAL A 159      81.909  75.447 142.566  1.00  0.00           C
ATOM   2530  C   VAL A 159      82.119  73.347 140.357  1.00  0.00           C
ATOM   2531  O   VAL A 159      81.630  73.247 139.227  1.00  0.00           O
ATOM   2532  N   SER A 160      81.780  72.487 141.316  1.00  0.00           N
ATOM   2534  CA  SER A 160      80.920  71.367 141.067  1.00  0.00           C
ATOM   2536  CB  SER A 160      81.299  70.177 141.958  1.00  0.00           C
ATOM   2539  OG  SER A 160      80.680  68.967 141.568  1.00  0.00           O
ATOM   2541  C   SER A 160      79.460  71.697 141.286  1.00  0.00           C
ATOM   2542  O   SER A 160      79.070  72.437 142.197  1.00  0.00           O
ATOM   2543  N   GLY A 161      78.590  71.127 140.457  1.00  0.00           N
ATOM   2545  CA  GLY A 161      77.150  71.147 140.656  1.00  0.00           C
ATOM   2548  C   GLY A 161      76.700  70.287 141.807  1.00  0.00           C
ATOM   2549  O   GLY A 161      77.329  70.177 142.857  1.00  0.00           O
ATOM   2550  N   LYS A 162      75.530  69.657 141.617  1.00  0.00           N
ATOM   2552  CA  LYS A 162      74.850  68.847 142.606  1.00  0.00           C
ATOM   2554  CB  LYS A 162      73.390  69.307 142.796  1.00  0.00           C
ATOM   2557  CG  LYS A 162      73.260  70.617 143.617  1.00  0.00           C
ATOM   2560  CD  LYS A 162      73.540  71.937 142.867  1.00  0.00           C
ATOM   2563  CE  LYS A 162      73.200  73.177 143.706  1.00  0.00           C
ATOM   2566  NZ  LYS A 162      73.860  73.097 145.027  1.00  0.00           N
ATOM   2570  C   LYS A 162      74.890  67.377 142.236  1.00  0.00           C
ATOM   2571  O   LYS A 162      74.860  67.037 141.057  1.00  0.00           O
ATOM   2572  N   SER A 163      74.970  66.467 143.227  1.00  0.00           N
ATOM   2574  CA  SER A 163      74.909  65.017 143.016  1.00  0.00           C
ATOM   2576  CB  SER A 163      75.300  64.207 144.288  1.00  0.00           C
ATOM   2579  OG  SER A 163      75.270  62.797 144.077  1.00  0.00           O
ATOM   2581  C   SER A 163      73.530  64.527 142.628  1.00  0.00           C
ATOM   2582  O   SER A 163      72.540  64.857 143.277  1.00  0.00           O
ATOM   2583  N   SER A 164      73.430  63.687 141.586  1.00  0.00           N
ATOM   2585  CA  SER A 164      72.140  63.147 141.188  1.00  0.00           C
ATOM   2587  CB  SER A 164      72.119  62.787 139.686  1.00  0.00           C
ATOM   2590  OG  SER A 164      72.320  63.977 138.927  1.00  0.00           O
ATOM   2592  C   SER A 164      71.640  61.967 141.996  1.00  0.00           C
ATOM   2593  O   SER A 164      70.440  61.787 142.188  1.00  0.00           O
ATOM   2594  N   VAL A 165      72.540  61.117 142.507  1.00  0.00           N
ATOM   2596  CA  VAL A 165      72.240  59.757 142.938  1.00  0.00           C
ATOM   2598  CB  VAL A 165      72.659  58.747 141.867  1.00  0.00           C
ATOM   2600  CG1 VAL A 165      72.590  57.297 142.376  1.00  0.00           C
ATOM   2604  CG2 VAL A 165      71.790  58.877 140.607  1.00  0.00           C
ATOM   2608  C   VAL A 165      73.020  59.517 144.217  1.00  0.00           C
ATOM   2609  O   VAL A 165      74.150  59.967 144.337  1.00  0.00           O
ATOM   2610  N   THR A 166      72.450  58.807 145.216  1.00  0.00           N
ATOM   2612  CA  THR A 166      73.100  58.567 146.508  1.00  0.00           C
ATOM   2614  CB  THR A 166      72.189  58.877 147.697  1.00  0.00           C
ATOM   2616  OG1 THR A 166      71.710  60.207 147.576  1.00  0.00           O
ATOM   2618  CG2 THR A 166      72.960  58.867 149.036  1.00  0.00           C
ATOM   2622  C   THR A 166      73.630  57.147 146.536  1.00  0.00           C
ATOM   2623  O   THR A 166      73.200  56.287 145.766  1.00  0.00           O
ATOM   2624  N   VAL A 167      74.650  56.887 147.387  1.00  0.00           N
ATOM   2626  CA  VAL A 167      75.410  55.657 147.467  1.00  0.00           C
ATOM   2628  CB  VAL A 167      76.560  55.717 148.477  1.00  0.00           C
ATOM   2630  CG1 VAL A 167      77.220  57.117 148.477  1.00  0.00           C
ATOM   2634  CG2 VAL A 167      76.100  55.347 149.896  1.00  0.00           C
ATOM   2638  C   VAL A 167      74.549  54.447 147.747  1.00  0.00           C
ATOM   2639  O   VAL A 167      73.550  54.477 148.477  1.00  0.00           O
ATOM   2640  N   GLY A 168      74.920  53.307 147.146  1.00  0.00           N
ATOM   2642  CA  GLY A 168      74.120  52.097 147.217  1.00  0.00           C
ATOM   2645  C   GLY A 168      73.070  52.027 146.156  1.00  0.00           C
ATOM   2646  O   GLY A 168      72.119  51.277 146.306  1.00  0.00           O
ATOM   2647  N   ALA A 169      73.240  52.747 145.027  1.00  0.00           N
ATOM   2649  CA  ALA A 169      72.360  52.677 143.887  1.00  0.00           C
ATOM   2651  CB  ALA A 169      71.760  54.067 143.637  1.00  0.00           C
ATOM   2655  C   ALA A 169      73.120  52.217 142.646  1.00  0.00           C
ATOM   2656  O   ALA A 169      74.219  52.687 142.357  1.00  0.00           O
ATOM   2657  N   LEU A 170      72.570  51.247 141.887  1.00  0.00           N
ATOM   2659  CA  LEU A 170      73.109  50.847 140.607  1.00  0.00           C
ATOM   2661  CB  LEU A 170      72.450  49.547 140.087  1.00  0.00           C
ATOM   2664  CG  LEU A 170      72.960  49.047 138.716  1.00  0.00           C
ATOM   2666  CD1 LEU A 170      74.400  48.517 138.827  1.00  0.00           C
ATOM   2670  CD2 LEU A 170      72.020  47.987 138.147  1.00  0.00           C
ATOM   2674  C   LEU A 170      73.030  51.927 139.527  1.00  0.00           C
ATOM   2675  O   LEU A 170      72.010  52.567 139.307  1.00  0.00           O
ATOM   2676  N   VAL A 171      74.110  52.107 138.747  1.00  0.00           N
ATOM   2678  CA  VAL A 171      74.100  52.937 137.547  1.00  0.00           C
ATOM   2680  CB  VAL A 171      74.970  54.177 137.677  1.00  0.00           C
ATOM   2682  CG1 VAL A 171      74.490  54.957 138.917  1.00  0.00           C
ATOM   2686  CG2 VAL A 171      76.470  53.847 137.777  1.00  0.00           C
ATOM   2690  C   VAL A 171      74.520  52.077 136.387  1.00  0.00           C
ATOM   2691  O   VAL A 171      75.030  50.977 136.568  1.00  0.00           O
ATOM   2692  N   THR A 172      74.320  52.537 135.137  1.00  0.00           N
ATOM   2694  CA  THR A 172      74.860  51.857 133.956  1.00  0.00           C
ATOM   2696  CB  THR A 172      73.900  51.747 132.768  1.00  0.00           C
ATOM   2698  OG1 THR A 172      72.600  51.347 133.188  1.00  0.00           O
ATOM   2700  CG2 THR A 172      74.350  50.687 131.766  1.00  0.00           C
ATOM   2704  C   THR A 172      76.020  52.727 133.536  1.00  0.00           C
ATOM   2705  O   THR A 172      76.070  53.887 133.887  1.00  0.00           O
ATOM   2706  N   ALA A 173      76.970  52.237 132.727  1.00  0.00           N
ATOM   2708  CA  ALA A 173      77.720  53.117 131.867  1.00  0.00           C
ATOM   2710  CB  ALA A 173      78.840  52.317 131.176  1.00  0.00           C
ATOM   2714  C   ALA A 173      76.870  53.787 130.796  1.00  0.00           C
ATOM   2715  O   ALA A 173      75.930  53.207 130.257  1.00  0.00           O
ATOM   2716  N   ASN A 174      77.230  55.037 130.447  1.00  0.00           N
ATOM   2718  CA  ASN A 174      76.790  55.797 129.286  1.00  0.00           C
ATOM   2720  CB  ASN A 174      77.290  55.227 127.907  1.00  0.00           C
ATOM   2723  CG  ASN A 174      76.660  53.917 127.447  1.00  0.00           C
ATOM   2724  OD1 ASN A 174      75.520  53.837 126.977  1.00  0.00           O
ATOM   2725  ND2 ASN A 174      77.470  52.837 127.516  1.00  0.00           N
ATOM   2728  C   ASN A 174      75.340  56.227 129.216  1.00  0.00           C
ATOM   2729  O   ASN A 174      74.980  56.947 128.287  1.00  0.00           O
ATOM   2730  N   GLN A 175      74.499  55.877 130.206  1.00  0.00           N
ATOM   2732  CA  GLN A 175      73.170  56.417 130.486  1.00  0.00           C
ATOM   2734  CB  GLN A 175      72.470  55.737 131.716  1.00  0.00           C
ATOM   2737  CG  GLN A 175      73.340  55.497 132.986  1.00  0.00           C
ATOM   2740  CD  GLN A 175      74.060  56.737 133.507  1.00  0.00           C
ATOM   2741  OE1 GLN A 175      75.040  57.187 132.908  1.00  0.00           O
ATOM   2742  NE2 GLN A 175      73.590  57.277 134.646  1.00  0.00           N
ATOM   2745  C   GLN A 175      72.960  57.937 130.438  1.00  0.00           C
ATOM   2746  O   GLN A 175      73.870  58.757 130.486  1.00  0.00           O
ATOM   2747  N   ALA A 176      71.680  58.337 130.268  1.00  0.00           N
ATOM   2749  CA  ALA A 176      71.250  59.717 130.177  1.00  0.00           C
ATOM   2751  CB  ALA A 176      69.740  59.707 129.926  1.00  0.00           C
ATOM   2755  C   ALA A 176      71.530  60.597 131.397  1.00  0.00           C
ATOM   2756  O   ALA A 176      71.950  61.747 131.238  1.00  0.00           O
ATOM   2757  N   ASP A 177      71.280  60.067 132.617  1.00  0.00           N
ATOM   2759  CA  ASP A 177      71.420  60.747 133.897  1.00  0.00           C
ATOM   2761  CB  ASP A 177      70.590  59.957 134.966  1.00  0.00           C
ATOM   2764  CG  ASP A 177      70.550  60.427 136.427  1.00  0.00           C
ATOM   2765  OD1 ASP A 177      71.439  61.177 136.876  1.00  0.00           O
ATOM   2766  OD2 ASP A 177      69.670  59.887 137.158  1.00  0.00           O
ATOM   2767  C   ASP A 177      72.870  61.037 134.236  1.00  0.00           C
ATOM   2768  O   ASP A 177      73.670  60.167 134.596  1.00  0.00           O
ATOM   2769  N   SER A 178      73.240  62.327 134.107  1.00  0.00           N
ATOM   2771  CA  SER A 178      74.520  62.817 134.566  1.00  0.00           C
ATOM   2773  CB  SER A 178      74.880  64.217 134.027  1.00  0.00           C
ATOM   2776  OG  SER A 178      75.060  64.137 132.617  1.00  0.00           O
ATOM   2778  C   SER A 178      74.689  62.777 136.067  1.00  0.00           C
ATOM   2779  O   SER A 178      73.830  63.147 136.857  1.00  0.00           O
ATOM   2780  N   LEU A 179      75.900  62.357 136.477  1.00  0.00           N
ATOM   2782  CA  LEU A 179      76.340  62.127 137.836  1.00  0.00           C
ATOM   2784  CB  LEU A 179      77.790  61.587 137.736  1.00  0.00           C
ATOM   2787  CG  LEU A 179      78.439  61.067 139.018  1.00  0.00           C
ATOM   2789  CD1 LEU A 179      77.680  59.877 139.617  1.00  0.00           C
ATOM   2793  CD2 LEU A 179      79.899  60.697 138.716  1.00  0.00           C
ATOM   2797  C   LEU A 179      76.320  63.397 138.688  1.00  0.00           C
ATOM   2798  O   LEU A 179      76.060  63.377 139.887  1.00  0.00           O
ATOM   2799  N   VAL A 180      76.630  64.507 137.986  1.00  0.00           N
ATOM   2801  CA  VAL A 180      76.890  65.847 138.477  1.00  0.00           C
ATOM   2803  CB  VAL A 180      77.800  65.907 139.717  1.00  0.00           C
ATOM   2805  CG1 VAL A 180      79.110  65.137 139.477  1.00  0.00           C
ATOM   2809  CG2 VAL A 180      78.070  67.357 140.147  1.00  0.00           C
ATOM   2813  C   VAL A 180      77.500  66.607 137.298  1.00  0.00           C
ATOM   2814  O   VAL A 180      78.130  66.017 136.417  1.00  0.00           O
ATOM   2815  N   THR A 181      77.280  67.927 137.197  1.00  0.00           N
ATOM   2817  CA  THR A 181      77.800  68.737 136.098  1.00  0.00           C
ATOM   2819  CB  THR A 181      76.690  69.397 135.268  1.00  0.00           C
ATOM   2821  OG1 THR A 181      75.869  68.377 134.697  1.00  0.00           O
ATOM   2823  CG2 THR A 181      77.240  70.237 134.096  1.00  0.00           C
ATOM   2827  C   THR A 181      78.690  69.807 136.688  1.00  0.00           C
ATOM   2828  O   THR A 181      78.240  70.627 137.497  1.00  0.00           O
ATOM   2829  N   VAL A 182      79.980  69.847 136.306  1.00  0.00           N
ATOM   2831  CA  VAL A 182      80.910  70.857 136.786  1.00  0.00           C
ATOM   2833  CB  VAL A 182      82.340  70.357 137.018  1.00  0.00           C
ATOM   2835  CG1 VAL A 182      82.360  69.277 138.107  1.00  0.00           C
ATOM   2839  CG2 VAL A 182      82.950  69.827 135.717  1.00  0.00           C
ATOM   2843  C   VAL A 182      80.939  72.037 135.827  1.00  0.00           C
ATOM   2844  O   VAL A 182      80.510  71.937 134.677  1.00  0.00           O
ATOM   2845  N   GLN A 183      81.430  73.177 136.337  1.00  0.00           N
ATOM   2847  CA  GLN A 183      81.530  74.417 135.607  1.00  0.00           C
ATOM   2849  CB  GLN A 183      80.240  75.217 135.896  1.00  0.00           C
ATOM   2852  CG  GLN A 183      80.300  76.737 135.626  1.00  0.00           C
ATOM   2855  CD  GLN A 183      79.310  77.447 136.527  1.00  0.00           C
ATOM   2856  OE1 GLN A 183      78.270  77.897 136.057  1.00  0.00           O
ATOM   2857  NE2 GLN A 183      79.590  77.477 137.846  1.00  0.00           N
ATOM   2860  C   GLN A 183      82.720  75.227 136.076  1.00  0.00           C
ATOM   2861  O   GLN A 183      82.900  75.477 137.267  1.00  0.00           O
ATOM   2862  N   ARG A 184      83.550  75.777 135.186  1.00  0.00           N
ATOM   2864  CA  ARG A 184      84.580  76.727 135.596  1.00  0.00           C
ATOM   2866  CB  ARG A 184      85.860  76.467 134.776  1.00  0.00           C
ATOM   2869  CG  ARG A 184      87.119  77.277 135.087  1.00  0.00           C
ATOM   2872  CD  ARG A 184      88.310  76.757 134.266  1.00  0.00           C
ATOM   2875  NE  ARG A 184      89.400  77.777 134.346  1.00  0.00           N
ATOM   2877  CZ  ARG A 184      90.030  78.117 135.457  1.00  0.00           C
ATOM   2878  NH1 ARG A 184      90.030  77.387 136.546  1.00  0.00           N
ATOM   2881  NH2 ARG A 184      90.670  79.257 135.417  1.00  0.00           N
ATOM   2884  C   ARG A 184      84.110  78.167 135.507  1.00  0.00           C
ATOM   2885  O   ARG A 184      83.299  78.527 134.667  1.00  0.00           O
ATOM   2886  N   LEU A 185      84.600  79.037 136.417  1.00  0.00           N
ATOM   2888  CA  LEU A 185      84.260  80.457 136.436  1.00  0.00           C
ATOM   2890  CB  LEU A 185      82.980  80.787 137.267  1.00  0.00           C
ATOM   2893  CG  LEU A 185      81.620  80.367 136.667  1.00  0.00           C
ATOM   2895  CD1 LEU A 185      80.469  80.767 137.606  1.00  0.00           C
ATOM   2899  CD2 LEU A 185      81.380  80.977 135.277  1.00  0.00           C
ATOM   2903  C   LEU A 185      85.410  81.257 137.027  1.00  0.00           C
ATOM   2904  O   LEU A 185      85.329  81.707 138.166  1.00  0.00           O
ATOM   2905  N   ASP A 186      86.490  81.447 136.257  1.00  0.00           N
ATOM   2907  CA  ASP A 186      87.470  82.487 136.486  1.00  0.00           C
ATOM   2909  CB  ASP A 186      88.909  81.887 136.406  1.00  0.00           C
ATOM   2912  CG  ASP A 186      90.000  82.927 136.577  1.00  0.00           C
ATOM   2913  OD1 ASP A 186      89.930  83.697 137.556  1.00  0.00           O
ATOM   2914  OD2 ASP A 186      90.980  82.907 135.777  1.00  0.00           O
ATOM   2915  C   ASP A 186      87.130  83.647 135.536  1.00  0.00           C
ATOM   2916  O   ASP A 186      86.740  84.707 136.017  1.00  0.00           O
ATOM   2917  N   PRO A 187      87.160  83.567 134.207  1.00  0.00           N
ATOM   2918  CD  PRO A 187      88.150  82.817 133.417  1.00  0.00           C
ATOM   2921  CA  PRO A 187      86.320  84.417 133.376  1.00  0.00           C
ATOM   2923  CB  PRO A 187      87.170  84.567 132.107  1.00  0.00           C
ATOM   2926  CG  PRO A 187      87.890  83.227 131.967  1.00  0.00           C
ATOM   2929  C   PRO A 187      84.980  83.717 133.137  1.00  0.00           C
ATOM   2930  O   PRO A 187      84.940  82.497 133.007  1.00  0.00           O
ATOM   2931  N   ILE A 188      83.860  84.447 133.126  1.00  0.00           N
ATOM   2933  CA  ILE A 188      82.510  83.927 132.927  1.00  0.00           C
ATOM   2935  CB  ILE A 188      81.570  84.537 133.977  1.00  0.00           C
ATOM   2937  CG2 ILE A 188      81.630  86.087 133.956  1.00  0.00           C
ATOM   2941  CG1 ILE A 188      80.110  84.037 133.917  1.00  0.00           C
ATOM   2944  CD  ILE A 188      79.140  85.037 133.277  1.00  0.00           C
ATOM   2948  C   ILE A 188      82.090  84.187 131.477  1.00  0.00           C
ATOM   2949  O   ILE A 188      82.560  85.137 130.867  1.00  0.00           O
ATOM   2950  N   TYR A 189      81.210  83.357 130.876  1.00  0.00           N
ATOM   2952  CA  TYR A 189      80.550  83.677 129.617  1.00  0.00           C
ATOM   2954  CB  TYR A 189      80.500  82.487 128.607  1.00  0.00           C
ATOM   2957  CG  TYR A 189      81.790  82.217 127.836  1.00  0.00           C
ATOM   2958  CD1 TYR A 189      82.530  83.237 127.217  1.00  0.00           C
ATOM   2960  CE1 TYR A 189      83.630  82.937 126.397  1.00  0.00           C
ATOM   2962  CZ  TYR A 189      84.060  81.627 126.237  1.00  0.00           C
ATOM   2963  OH  TYR A 189      85.210  81.387 125.447  1.00  0.00           O
ATOM   2965  CD2 TYR A 189      82.189  80.887 127.587  1.00  0.00           C
ATOM   2967  CE2 TYR A 189      83.340  80.597 126.846  1.00  0.00           C
ATOM   2969  C   TYR A 189      79.110  84.127 129.887  1.00  0.00           C
ATOM   2970  O   TYR A 189      78.430  83.597 130.746  1.00  0.00           O
ATOM   2971  N   VAL A 190      78.600  85.147 129.188  1.00  0.00           N
ATOM   2973  CA  VAL A 190      77.189  85.507 129.236  1.00  0.00           C
ATOM   2975  CB  VAL A 190      76.999  86.997 129.496  1.00  0.00           C
ATOM   2977  CG1 VAL A 190      75.500  87.377 129.546  1.00  0.00           C
ATOM   2981  CG2 VAL A 190      77.720  87.327 130.816  1.00  0.00           C
ATOM   2985  C   VAL A 190      76.579  85.167 127.907  1.00  0.00           C
ATOM   2986  O   VAL A 190      77.160  85.497 126.888  1.00  0.00           O
ATOM   2987  N   ASP A 191      75.380  84.537 127.877  1.00  0.00           N
ATOM   2989  CA  ASP A 191      74.619  84.467 126.657  1.00  0.00           C
ATOM   2991  CB  ASP A 191      73.710  83.227 126.657  1.00  0.00           C
ATOM   2994  CG  ASP A 191      74.430  81.937 126.977  1.00  0.00           C
ATOM   2995  OD1 ASP A 191      75.480  81.617 126.377  1.00  0.00           O
ATOM   2996  OD2 ASP A 191      73.810  81.127 127.706  1.00  0.00           O
ATOM   2997  C   ASP A 191      73.730  85.707 126.557  1.00  0.00           C
ATOM   2998  O   ASP A 191      72.770  85.887 127.317  1.00  0.00           O
ATOM   2999  N   LEU A 192      74.020  86.627 125.626  1.00  0.00           N
ATOM   3001  CA  LEU A 192      73.229  87.847 125.507  1.00  0.00           C
ATOM   3003  CB  LEU A 192      73.970  89.007 124.807  1.00  0.00           C
ATOM   3006  CG  LEU A 192      74.850  89.837 125.746  1.00  0.00           C
ATOM   3008  CD1 LEU A 192      76.120  89.067 126.137  1.00  0.00           C
ATOM   3012  CD2 LEU A 192      75.189  91.187 125.097  1.00  0.00           C
ATOM   3016  C   LEU A 192      71.930  87.607 124.767  1.00  0.00           C
ATOM   3017  O   LEU A 192      71.870  87.697 123.548  1.00  0.00           O
ATOM   3018  N   THR A 193      70.850  87.337 125.527  1.00  0.00           N
ATOM   3020  CA  THR A 193      69.490  87.227 125.016  1.00  0.00           C
ATOM   3022  CB  THR A 193      68.439  86.867 126.067  1.00  0.00           C
ATOM   3024  OG1 THR A 193      68.880  85.757 126.837  1.00  0.00           O
ATOM   3026  CG2 THR A 193      67.119  86.457 125.377  1.00  0.00           C
ATOM   3030  C   THR A 193      69.020  88.457 124.286  1.00  0.00           C
ATOM   3031  O   THR A 193      68.630  89.487 124.847  1.00  0.00           O
ATOM   3032  N   GLN A 194      68.979  88.357 122.957  1.00  0.00           N
ATOM   3034  CA  GLN A 194      68.390  89.357 122.127  1.00  0.00           C
ATOM   3036  CB  GLN A 194      69.440  90.177 121.327  1.00  0.00           C
ATOM   3039  CG  GLN A 194      70.030  91.387 122.087  1.00  0.00           C
ATOM   3042  CD  GLN A 194      69.010  92.427 122.556  1.00  0.00           C
ATOM   3043  OE1 GLN A 194      67.790  92.237 122.667  1.00  0.00           O
ATOM   3044  NE2 GLN A 194      69.510  93.627 122.927  1.00  0.00           N
ATOM   3047  C   GLN A 194      67.270  88.767 121.316  1.00  0.00           C
ATOM   3048  O   GLN A 194      66.820  87.637 121.546  1.00  0.00           O
ATOM   3049  N   SER A 195      66.670  89.607 120.476  1.00  0.00           N
ATOM   3051  CA  SER A 195      65.360  89.357 119.947  1.00  0.00           C
ATOM   3053  CB  SER A 195      64.270  90.307 120.547  1.00  0.00           C
ATOM   3056  OG  SER A 195      64.840  91.447 121.207  1.00  0.00           O
ATOM   3058  C   SER A 195      65.440  89.387 118.447  1.00  0.00           C
ATOM   3059  O   SER A 195      66.510  89.537 117.846  1.00  0.00           O
ATOM   3060  N   VAL A 196      64.290  89.157 117.796  1.00  0.00           N
ATOM   3062  CA  VAL A 196      64.220  89.047 116.356  1.00  0.00           C
ATOM   3064  CB  VAL A 196      63.410  87.847 115.956  1.00  0.00           C
ATOM   3066  CG1 VAL A 196      63.579  87.677 114.437  1.00  0.00           C
ATOM   3070  CG2 VAL A 196      63.909  86.607 116.716  1.00  0.00           C
ATOM   3074  C   VAL A 196      63.520  90.267 115.816  1.00  0.00           C
ATOM   3075  O   VAL A 196      63.860  90.847 114.786  1.00  0.00           O
ATOM   3076  N   GLN A 197      62.510  90.737 116.576  1.00  0.00           N
ATOM   3078  CA  GLN A 197      61.680  91.837 116.157  1.00  0.00           C
ATOM   3080  CB  GLN A 197      60.420  91.887 117.056  1.00  0.00           C
ATOM   3083  CG  GLN A 197      59.220  92.667 116.446  1.00  0.00           C
ATOM   3086  CD  GLN A 197      59.010  92.277 114.987  1.00  0.00           C
ATOM   3087  OE1 GLN A 197      59.230  91.137 114.556  1.00  0.00           O
ATOM   3088  NE2 GLN A 197      58.620  93.257 114.146  1.00  0.00           N
ATOM   3091  C   GLN A 197      62.420  93.157 116.207  1.00  0.00           C
ATOM   3092  O   GLN A 197      61.909  94.197 115.757  1.00  0.00           O
ATOM   3093  N   ASP A 198      63.640  93.157 116.767  1.00  0.00           N
ATOM   3095  CA  ASP A 198      64.560  94.257 116.697  1.00  0.00           C
ATOM   3097  CB  ASP A 198      65.080  94.627 118.106  1.00  0.00           C
ATOM   3100  CG  ASP A 198      65.860  93.607 118.906  1.00  0.00           C
ATOM   3101  OD1 ASP A 198      65.580  92.397 118.766  1.00  0.00           O
ATOM   3102  OD2 ASP A 198      66.530  94.067 119.867  1.00  0.00           O
ATOM   3103  C   ASP A 198      65.700  94.067 115.736  1.00  0.00           C
ATOM   3104  O   ASP A 198      66.570  94.917 115.687  1.00  0.00           O
ATOM   3105  N   PHE A 199      65.720  93.047 114.857  1.00  0.00           N
ATOM   3107  CA  PHE A 199      66.770  92.947 113.856  1.00  0.00           C
ATOM   3109  CB  PHE A 199      66.640  91.677 112.976  1.00  0.00           C
ATOM   3112  CG  PHE A 199      67.600  90.617 113.437  1.00  0.00           C
ATOM   3113  CD1 PHE A 199      67.490  90.097 114.727  1.00  0.00           C
ATOM   3115  CE1 PHE A 199      68.380  89.117 115.177  1.00  0.00           C
ATOM   3117  CZ  PHE A 199      69.400  88.657 114.337  1.00  0.00           C
ATOM   3119  CD2 PHE A 199      68.610  90.127 112.587  1.00  0.00           C
ATOM   3121  CE2 PHE A 199      69.510  89.157 113.036  1.00  0.00           C
ATOM   3123  C   PHE A 199      66.890  94.167 112.957  1.00  0.00           C
ATOM   3124  O   PHE A 199      67.980  94.607 112.647  1.00  0.00           O
ATOM   3125  N   LEU A 200      65.770  94.807 112.547  1.00  0.00           N
ATOM   3127  CA  LEU A 200      65.799  96.047 111.797  1.00  0.00           C
ATOM   3129  CB  LEU A 200      64.370  96.477 111.356  1.00  0.00           C
ATOM   3132  CG  LEU A 200      63.590  95.477 110.466  1.00  0.00           C
ATOM   3134  CD1 LEU A 200      64.440  95.027 109.297  1.00  0.00           C
ATOM   3138  CD2 LEU A 200      63.030  94.217 111.137  1.00  0.00           C
ATOM   3142  C   LEU A 200      66.470  97.207 112.547  1.00  0.00           C
ATOM   3143  O   LEU A 200      67.110  98.057 111.937  1.00  0.00           O
ATOM   3144  N   ARG A 201      66.299  97.257 113.877  1.00  0.00           N
ATOM   3146  CA  ARG A 201      66.890  98.247 114.757  1.00  0.00           C
ATOM   3148  CB  ARG A 201      66.030  98.347 116.036  1.00  0.00           C
ATOM   3151  CG  ARG A 201      64.560  98.727 115.778  1.00  0.00           C
ATOM   3154  CD  ARG A 201      63.760  99.057 117.056  1.00  0.00           C
ATOM   3157  NE  ARG A 201      63.550  97.807 117.846  1.00  0.00           N
ATOM   3159  CZ  ARG A 201      62.450  97.057 117.787  1.00  0.00           C
ATOM   3160  NH1 ARG A 201      61.570  97.177 116.827  1.00  0.00           N
ATOM   3163  NH2 ARG A 201      62.200  96.127 118.697  1.00  0.00           N
ATOM   3166  C   ARG A 201      68.310  97.887 115.177  1.00  0.00           C
ATOM   3167  O   ARG A 201      69.140  98.757 115.438  1.00  0.00           O
ATOM   3168  N   MET A 202      68.649  96.597 115.267  1.00  0.00           N
ATOM   3170  CA  MET A 202      69.970  96.157 115.696  1.00  0.00           C
ATOM   3172  CB  MET A 202      69.920  94.737 116.297  1.00  0.00           C
ATOM   3175  CG  MET A 202      71.240  94.267 116.958  1.00  0.00           C
ATOM   3178  SD  MET A 202      71.600  94.977 118.587  1.00  0.00           S
ATOM   3179  CE  MET A 202      70.170  94.207 119.407  1.00  0.00           C
ATOM   3183  C   MET A 202      70.920  96.127 114.528  1.00  0.00           C
ATOM   3184  O   MET A 202      72.080  96.527 114.627  1.00  0.00           O
ATOM   3185  N   LYS A 203      70.430  95.707 113.357  1.00  0.00           N
ATOM   3187  CA  LYS A 203      71.090  95.917 112.077  1.00  0.00           C
ATOM   3189  CB  LYS A 203      70.390  95.207 110.896  1.00  0.00           C
ATOM   3192  CG  LYS A 203      70.420  93.677 110.997  1.00  0.00           C
ATOM   3195  CD  LYS A 203      69.409  92.987 110.056  1.00  0.00           C
ATOM   3198  CE  LYS A 203      69.530  93.397 108.587  1.00  0.00           C
ATOM   3201  NZ  LYS A 203      68.500  92.657 107.836  1.00  0.00           N
ATOM   3205  C   LYS A 203      71.299  97.387 111.777  1.00  0.00           C
ATOM   3206  O   LYS A 203      72.340  97.747 111.247  1.00  0.00           O
ATOM   3207  N   GLU A 204      70.340  98.267 112.158  1.00  0.00           N
ATOM   3209  CA  GLU A 204      70.550  99.707 112.158  1.00  0.00           C
ATOM   3211  CB  GLU A 204      69.219 100.437 112.477  1.00  0.00           C
ATOM   3214  CG  GLU A 204      69.320 101.967 112.677  1.00  0.00           C
ATOM   3217  CD  GLU A 204      67.969 102.627 112.887  1.00  0.00           C
ATOM   3218  OE1 GLU A 204      67.020 101.957 113.357  1.00  0.00           O
ATOM   3219  OE2 GLU A 204      67.850 103.837 112.547  1.00  0.00           O
ATOM   3220  C   GLU A 204      71.680 100.167 113.068  1.00  0.00           C
ATOM   3221  O   GLU A 204      72.600 100.877 112.647  1.00  0.00           O
ATOM   3222  N   GLU A 205      71.700  99.697 114.337  1.00  0.00           N
ATOM   3224  CA  GLU A 205      72.770  99.997 115.267  1.00  0.00           C
ATOM   3226  CB  GLU A 205      72.460  99.407 116.666  1.00  0.00           C
ATOM   3229  CG  GLU A 205      71.370 100.177 117.477  1.00  0.00           C
ATOM   3232  CD  GLU A 205      71.880 101.467 118.096  1.00  0.00           C
ATOM   3233  OE1 GLU A 205      72.409 102.317 117.337  1.00  0.00           O
ATOM   3234  OE2 GLU A 205      71.719 101.667 119.327  1.00  0.00           O
ATOM   3235  C   GLU A 205      74.140  99.517 114.786  1.00  0.00           C
ATOM   3236  O   GLU A 205      75.140 100.237 114.826  1.00  0.00           O
ATOM   3237  N   VAL A 206      74.210  98.277 114.257  1.00  0.00           N
ATOM   3239  CA  VAL A 206      75.350  97.737 113.536  1.00  0.00           C
ATOM   3241  CB  VAL A 206      75.060  96.257 113.208  1.00  0.00           C
ATOM   3243  CG1 VAL A 206      76.060  95.687 112.187  1.00  0.00           C
ATOM   3247  CG2 VAL A 206      75.100  95.407 114.496  1.00  0.00           C
ATOM   3251  C   VAL A 206      75.749  98.547 112.298  1.00  0.00           C
ATOM   3252  O   VAL A 206      76.920  98.917 112.146  1.00  0.00           O
ATOM   3253  N   ALA A 207      74.800  98.927 111.417  1.00  0.00           N
ATOM   3255  CA  ALA A 207      75.040  99.627 110.167  1.00  0.00           C
ATOM   3257  CB  ALA A 207      73.770  99.587 109.297  1.00  0.00           C
ATOM   3261  C   ALA A 207      75.440 101.087 110.336  1.00  0.00           C
ATOM   3262  O   ALA A 207      76.130 101.667 109.496  1.00  0.00           O
ATOM   3263  N   SER A 208      75.090 101.677 111.487  1.00  0.00           N
ATOM   3265  CA  SER A 208      75.670 102.907 111.996  1.00  0.00           C
ATOM   3267  CB  SER A 208      75.030 103.347 113.346  1.00  0.00           C
ATOM   3270  OG  SER A 208      73.690 103.737 113.166  1.00  0.00           O
ATOM   3272  C   SER A 208      77.160 102.827 112.267  1.00  0.00           C
ATOM   3273  O   SER A 208      77.880 103.827 112.217  1.00  0.00           O
ATOM   3274  N   GLY A 209      77.630 101.627 112.656  1.00  0.00           N
ATOM   3276  CA  GLY A 209      79.010 101.337 113.017  1.00  0.00           C
ATOM   3279  C   GLY A 209      79.390 101.887 114.367  1.00  0.00           C
ATOM   3280  O   GLY A 209      80.550 101.837 114.757  1.00  0.00           O
ATOM   3281  N   GLN A 210      78.390 102.407 115.106  1.00  0.00           N
ATOM   3283  CA  GLN A 210      78.520 103.047 116.397  1.00  0.00           C
ATOM   3285  CB  GLN A 210      77.310 103.977 116.677  1.00  0.00           C
ATOM   3288  CG  GLN A 210      77.230 105.287 115.877  1.00  0.00           C
ATOM   3291  CD  GLN A 210      76.009 106.117 116.327  1.00  0.00           C
ATOM   3292  OE1 GLN A 210      75.450 105.947 117.396  1.00  0.00           O
ATOM   3293  NE2 GLN A 210      75.600 107.087 115.476  1.00  0.00           N
ATOM   3296  C   GLN A 210      78.579 102.047 117.536  1.00  0.00           C
ATOM   3297  O   GLN A 210      78.870 102.437 118.666  1.00  0.00           O
ATOM   3298  N   ILE A 211      78.249 100.767 117.276  1.00  0.00           N
ATOM   3300  CA  ILE A 211      78.270  99.727 118.297  1.00  0.00           C
ATOM   3302  CB  ILE A 211      77.070  98.767 118.117  1.00  0.00           C
ATOM   3304  CG2 ILE A 211      77.170  97.487 118.977  1.00  0.00           C
ATOM   3308  CG1 ILE A 211      75.720  99.477 118.408  1.00  0.00           C
ATOM   3311  CD  ILE A 211      75.620 100.217 119.736  1.00  0.00           C
ATOM   3315  C   ILE A 211      79.549  98.917 118.287  1.00  0.00           C
ATOM   3316  O   ILE A 211      79.890  98.307 119.286  1.00  0.00           O
ATOM   3317  N   LYS A 212      80.310  98.877 117.177  1.00  0.00           N
ATOM   3319  CA  LYS A 212      81.460  97.987 117.146  1.00  0.00           C
ATOM   3321  CB  LYS A 212      81.340  97.157 115.837  1.00  0.00           C
ATOM   3324  CG  LYS A 212      82.480  96.167 115.536  1.00  0.00           C
ATOM   3327  CD  LYS A 212      83.690  96.797 114.807  1.00  0.00           C
ATOM   3330  CE  LYS A 212      84.850  95.817 114.636  1.00  0.00           C
ATOM   3333  NZ  LYS A 212      86.040  96.527 114.127  1.00  0.00           N
ATOM   3337  C   LYS A 212      82.810  98.657 117.298  1.00  0.00           C
ATOM   3338  O   LYS A 212      83.780  97.997 117.687  1.00  0.00           O
ATOM   3339  N   GLN A 213      82.940  99.967 116.986  1.00  0.00           N
ATOM   3341  CA  GLN A 213      84.160 100.747 117.177  1.00  0.00           C
ATOM   3343  CB  GLN A 213      84.260 101.437 118.576  1.00  0.00           C
ATOM   3346  CG  GLN A 213      83.120 102.447 118.927  1.00  0.00           C
ATOM   3349  CD  GLN A 213      81.940 101.757 119.607  1.00  0.00           C
ATOM   3350  OE1 GLN A 213      81.590 100.637 119.257  1.00  0.00           O
ATOM   3351  NE2 GLN A 213      81.220 102.427 120.527  1.00  0.00           N
ATOM   3354  C   GLN A 213      85.480 100.057 116.806  1.00  0.00           C
ATOM   3355  O   GLN A 213      85.799  99.807 115.638  1.00  0.00           O
ATOM   3356  N   VAL A 214      86.310  99.747 117.807  1.00  0.00           N
ATOM   3358  CA  VAL A 214      87.590  99.107 117.656  1.00  0.00           C
ATOM   3360  CB  VAL A 214      88.260  99.167 119.017  1.00  0.00           C
ATOM   3362  CG1 VAL A 214      87.409  98.547 120.156  1.00  0.00           C
ATOM   3366  CG2 VAL A 214      89.630  98.487 118.977  1.00  0.00           C
ATOM   3370  C   VAL A 214      87.640  97.687 117.087  1.00  0.00           C
ATOM   3371  O   VAL A 214      88.380  97.347 116.146  1.00  0.00           O
ATOM   3372  N   GLN A 215      86.830  96.787 117.637  1.00  0.00           N
ATOM   3374  CA  GLN A 215      87.070  95.367 117.606  1.00  0.00           C
ATOM   3376  CB  GLN A 215      88.240  94.817 118.486  1.00  0.00           C
ATOM   3379  CG  GLN A 215      89.600  94.757 117.727  1.00  0.00           C
ATOM   3382  CD  GLN A 215      90.690  93.957 118.456  1.00  0.00           C
ATOM   3383  OE1 GLN A 215      90.460  92.957 119.137  1.00  0.00           O
ATOM   3384  NE2 GLN A 215      91.950  94.417 118.297  1.00  0.00           N
ATOM   3387  C   GLN A 215      85.770  94.777 117.997  1.00  0.00           C
ATOM   3388  O   GLN A 215      84.890  95.467 118.467  1.00  0.00           O
ATOM   3389  N   GLY A 216      85.580  93.467 117.787  1.00  0.00           N
ATOM   3391  CA  GLY A 216      84.359  92.857 118.268  1.00  0.00           C
ATOM   3394  C   GLY A 216      84.310  92.757 119.767  1.00  0.00           C
ATOM   3395  O   GLY A 216      83.240  92.617 120.317  1.00  0.00           O
ATOM   3396  N   SER A 217      85.480  92.787 120.447  1.00  0.00           N
ATOM   3398  CA  SER A 217      85.590  92.447 121.867  1.00  0.00           C
ATOM   3400  CB  SER A 217      86.850  91.587 122.177  1.00  0.00           C
ATOM   3403  OG  SER A 217      86.690  90.247 121.707  1.00  0.00           O
ATOM   3405  C   SER A 217      85.570  93.627 122.826  1.00  0.00           C
ATOM   3406  O   SER A 217      86.479  93.777 123.626  1.00  0.00           O
ATOM   3407  N   THR A 218      84.520  94.477 122.777  1.00  0.00           N
ATOM   3409  CA  THR A 218      84.470  95.717 123.557  1.00  0.00           C
ATOM   3411  CB  THR A 218      83.790  96.927 122.887  1.00  0.00           C
ATOM   3413  OG1 THR A 218      82.380  96.997 123.096  1.00  0.00           O
ATOM   3415  CG2 THR A 218      84.079  96.897 121.387  1.00  0.00           C
ATOM   3419  C   THR A 218      83.920  95.467 124.966  1.00  0.00           C
ATOM   3420  O   THR A 218      83.210  94.487 125.196  1.00  0.00           O
ATOM   3421  N   PRO A 219      84.280  96.277 125.956  1.00  0.00           N
ATOM   3422  CD  PRO A 219      85.270  97.347 125.846  1.00  0.00           C
ATOM   3425  CA  PRO A 219      83.590  96.337 127.247  1.00  0.00           C
ATOM   3427  CB  PRO A 219      84.340  97.437 128.016  1.00  0.00           C
ATOM   3430  CG  PRO A 219      85.659  97.637 127.276  1.00  0.00           C
ATOM   3433  C   PRO A 219      82.090  96.627 127.206  1.00  0.00           C
ATOM   3434  O   PRO A 219      81.680  97.527 126.487  1.00  0.00           O
ATOM   3435  N   VAL A 220      81.280  95.957 128.048  1.00  0.00           N
ATOM   3437  CA  VAL A 220      79.909  96.387 128.296  1.00  0.00           C
ATOM   3439  CB  VAL A 220      78.850  95.577 127.566  1.00  0.00           C
ATOM   3441  CG1 VAL A 220      79.010  95.837 126.057  1.00  0.00           C
ATOM   3445  CG2 VAL A 220      78.970  94.077 127.907  1.00  0.00           C
ATOM   3449  C   VAL A 220      79.600  96.417 129.776  1.00  0.00           C
ATOM   3450  O   VAL A 220      79.960  95.537 130.568  1.00  0.00           O
ATOM   3451  N   GLN A 221      78.939  97.507 130.227  1.00  0.00           N
ATOM   3453  CA  GLN A 221      78.439  97.637 131.577  1.00  0.00           C
ATOM   3455  CB  GLN A 221      77.900  99.057 131.837  1.00  0.00           C
ATOM   3458  CG  GLN A 221      77.470  99.317 133.296  1.00  0.00           C
ATOM   3461  CD  GLN A 221      77.180 100.797 133.507  1.00  0.00           C
ATOM   3462  OE1 GLN A 221      77.630 101.657 132.757  1.00  0.00           O
ATOM   3463  NE2 GLN A 221      76.420 101.127 134.566  1.00  0.00           N
ATOM   3466  C   GLN A 221      77.360  96.627 131.947  1.00  0.00           C
ATOM   3467  O   GLN A 221      76.540  96.247 131.117  1.00  0.00           O
ATOM   3468  N   LEU A 222      77.360  96.167 133.208  1.00  0.00           N
ATOM   3470  CA  LEU A 222      76.490  95.127 133.697  1.00  0.00           C
ATOM   3472  CB  LEU A 222      77.310  93.967 134.327  1.00  0.00           C
ATOM   3475  CG  LEU A 222      78.460  93.457 133.427  1.00  0.00           C
ATOM   3477  CD1 LEU A 222      79.140  92.237 134.046  1.00  0.00           C
ATOM   3481  CD2 LEU A 222      77.969  93.107 132.018  1.00  0.00           C
ATOM   3485  C   LEU A 222      75.580  95.727 134.747  1.00  0.00           C
ATOM   3486  O   LEU A 222      75.950  96.707 135.396  1.00  0.00           O
ATOM   3487  N   ASN A 223      74.380  95.167 134.938  1.00  0.00           N
ATOM   3489  CA  ASN A 223      73.490  95.497 136.026  1.00  0.00           C
ATOM   3491  CB  ASN A 223      72.430  96.497 135.486  1.00  0.00           C
ATOM   3494  CG  ASN A 223      71.350  96.907 136.477  1.00  0.00           C
ATOM   3495  OD1 ASN A 223      70.370  96.197 136.688  1.00  0.00           O
ATOM   3496  ND2 ASN A 223      71.479  98.107 137.087  1.00  0.00           N
ATOM   3499  C   ASN A 223      72.880  94.187 136.557  1.00  0.00           C
ATOM   3500  O   ASN A 223      72.329  93.397 135.806  1.00  0.00           O
ATOM   3501  N   LEU A 224      73.030  93.887 137.867  1.00  0.00           N
ATOM   3503  CA  LEU A 224      72.490  92.677 138.486  1.00  0.00           C
ATOM   3505  CB  LEU A 224      73.500  92.017 139.467  1.00  0.00           C
ATOM   3508  CG  LEU A 224      74.870  91.697 138.827  1.00  0.00           C
ATOM   3510  CD1 LEU A 224      75.780  90.977 139.817  1.00  0.00           C
ATOM   3514  CD2 LEU A 224      74.740  90.847 137.556  1.00  0.00           C
ATOM   3518  C   LEU A 224      71.149  92.937 139.167  1.00  0.00           C
ATOM   3519  O   LEU A 224      70.620  94.037 139.096  1.00  0.00           O
ATOM   3520  N   GLU A 225      70.540  91.947 139.867  1.00  0.00           N
ATOM   3522  CA  GLU A 225      69.210  92.057 140.477  1.00  0.00           C
ATOM   3524  CB  GLU A 225      68.900  90.817 141.367  1.00  0.00           C
ATOM   3527  CG  GLU A 225      68.439  89.547 140.626  1.00  0.00           C
ATOM   3530  CD  GLU A 225      67.960  88.477 141.617  1.00  0.00           C
ATOM   3531  OE1 GLU A 225      68.140  88.697 142.846  1.00  0.00           O
ATOM   3532  OE2 GLU A 225      67.420  87.417 141.188  1.00  0.00           O
ATOM   3533  C   GLU A 225      69.010  93.237 141.417  1.00  0.00           C
ATOM   3534  O   GLU A 225      67.969  93.887 141.436  1.00  0.00           O
ATOM   3535  N   ASN A 226      70.020  93.527 142.247  1.00  0.00           N
ATOM   3537  CA  ASN A 226      69.980  94.607 143.206  1.00  0.00           C
ATOM   3539  CB  ASN A 226      71.060  94.327 144.288  1.00  0.00           C
ATOM   3542  CG  ASN A 226      70.810  95.117 145.566  1.00  0.00           C
ATOM   3543  OD1 ASN A 226      69.670  95.487 145.867  1.00  0.00           O
ATOM   3544  ND2 ASN A 226      71.890  95.397 146.326  1.00  0.00           N
ATOM   3547  C   ASN A 226      70.200  95.957 142.507  1.00  0.00           C
ATOM   3548  O   ASN A 226      70.030  97.027 143.087  1.00  0.00           O
ATOM   3549  N   GLY A 227      70.600  95.927 141.216  1.00  0.00           N
ATOM   3551  CA  GLY A 227      70.700  97.097 140.357  1.00  0.00           C
ATOM   3554  C   GLY A 227      71.979  97.857 140.527  1.00  0.00           C
ATOM   3555  O   GLY A 227      72.140  98.987 140.066  1.00  0.00           O
ATOM   3556  N   LYS A 228      72.940  97.227 141.197  1.00  0.00           N
ATOM   3558  CA  LYS A 228      74.330  97.567 141.126  1.00  0.00           C
ATOM   3560  CB  LYS A 228      75.140  97.297 142.426  1.00  0.00           C
ATOM   3563  CG  LYS A 228      75.010  95.887 143.066  1.00  0.00           C
ATOM   3566  CD  LYS A 228      76.040  94.847 142.606  1.00  0.00           C
ATOM   3569  CE  LYS A 228      75.980  93.557 143.438  1.00  0.00           C
ATOM   3572  NZ  LYS A 228      76.909  92.527 142.917  1.00  0.00           N
ATOM   3576  C   LYS A 228      74.990  96.877 139.966  1.00  0.00           C
ATOM   3577  O   LYS A 228      74.650  95.767 139.556  1.00  0.00           O
ATOM   3578  N   ARG A 229      76.000  97.567 139.426  1.00  0.00           N
ATOM   3580  CA  ARG A 229      76.960  97.097 138.477  1.00  0.00           C
ATOM   3582  CB  ARG A 229      77.780  98.347 138.048  1.00  0.00           C
ATOM   3585  CG  ARG A 229      78.730  98.247 136.837  1.00  0.00           C
ATOM   3588  CD  ARG A 229      79.660  99.477 136.777  1.00  0.00           C
ATOM   3591  NE  ARG A 229      80.760  99.167 135.816  1.00  0.00           N
ATOM   3593  CZ  ARG A 229      81.620 100.057 135.307  1.00  0.00           C
ATOM   3594  NH1 ARG A 229      81.610 101.337 135.587  1.00  0.00           N
ATOM   3597  NH2 ARG A 229      82.549  99.637 134.477  1.00  0.00           N
ATOM   3600  C   ARG A 229      77.860  96.017 139.077  1.00  0.00           C
ATOM   3601  O   ARG A 229      77.930  95.817 140.296  1.00  0.00           O
ATOM   3602  N   TYR A 230      78.620  95.307 138.236  1.00  0.00           N
ATOM   3604  CA  TYR A 230      79.850  94.657 138.676  1.00  0.00           C
ATOM   3606  CB  TYR A 230      80.229  93.577 137.628  1.00  0.00           C
ATOM   3609  CG  TYR A 230      81.290  92.647 138.156  1.00  0.00           C
ATOM   3610  CD1 TYR A 230      80.980  91.757 139.188  1.00  0.00           C
ATOM   3612  CE1 TYR A 230      81.979  90.987 139.786  1.00  0.00           C
ATOM   3614  CZ  TYR A 230      83.310  91.127 139.376  1.00  0.00           C
ATOM   3615  OH  TYR A 230      84.320  90.477 140.096  1.00  0.00           O
ATOM   3617  CD2 TYR A 230      82.610  92.707 137.677  1.00  0.00           C
ATOM   3619  CE2 TYR A 230      83.620  91.957 138.296  1.00  0.00           C
ATOM   3621  C   TYR A 230      80.939  95.717 138.967  1.00  0.00           C
ATOM   3622  O   TYR A 230      80.780  96.917 138.727  1.00  0.00           O
ATOM   3623  N   SER A 231      82.090  95.357 139.556  1.00  0.00           N
ATOM   3625  CA  SER A 231      83.159  96.277 139.917  1.00  0.00           C
ATOM   3627  CB  SER A 231      84.250  95.547 140.727  1.00  0.00           C
ATOM   3630  OG  SER A 231      84.840  94.487 139.977  1.00  0.00           O
ATOM   3632  C   SER A 231      83.840  96.987 138.757  1.00  0.00           C
ATOM   3633  O   SER A 231      84.280  98.127 138.867  1.00  0.00           O
ATOM   3634  N   GLN A 232      83.930  96.277 137.628  1.00  0.00           N
ATOM   3636  CA  GLN A 232      84.499  96.737 136.387  1.00  0.00           C
ATOM   3638  CB  GLN A 232      85.820  95.957 136.107  1.00  0.00           C
ATOM   3641  CG  GLN A 232      85.700  94.417 136.057  1.00  0.00           C
ATOM   3644  CD  GLN A 232      87.020  93.737 136.467  1.00  0.00           C
ATOM   3645  OE1 GLN A 232      87.340  93.627 137.647  1.00  0.00           O
ATOM   3646  NE2 GLN A 232      87.800  93.257 135.486  1.00  0.00           N
ATOM   3649  C   GLN A 232      83.480  96.637 135.268  1.00  0.00           C
ATOM   3650  O   GLN A 232      82.259  96.637 135.477  1.00  0.00           O
ATOM   3651  N   THR A 233      83.960  96.627 134.007  1.00  0.00           N
ATOM   3653  CA  THR A 233      83.180  96.367 132.807  1.00  0.00           C
ATOM   3655  CB  THR A 233      83.080  97.557 131.846  1.00  0.00           C
ATOM   3657  OG1 THR A 233      82.510  97.187 130.607  1.00  0.00           O
ATOM   3659  CG2 THR A 233      84.470  98.167 131.577  1.00  0.00           C
ATOM   3663  C   THR A 233      83.820  95.157 132.177  1.00  0.00           C
ATOM   3664  O   THR A 233      85.040  94.987 132.247  1.00  0.00           O
ATOM   3665  N   GLY A 234      83.000  94.237 131.626  1.00  0.00           N
ATOM   3667  CA  GLY A 234      83.450  92.957 131.107  1.00  0.00           C
ATOM   3670  C   GLY A 234      83.380  92.947 129.617  1.00  0.00           C
ATOM   3671  O   GLY A 234      82.560  93.637 129.027  1.00  0.00           O
ATOM   3672  N   THR A 235      84.230  92.167 128.936  1.00  0.00           N
ATOM   3674  CA  THR A 235      84.320  92.277 127.477  1.00  0.00           C
ATOM   3676  CB  THR A 235      85.749  92.137 126.967  1.00  0.00           C
ATOM   3678  OG1 THR A 235      86.380  90.977 127.507  1.00  0.00           O
ATOM   3680  CG2 THR A 235      86.579  93.337 127.457  1.00  0.00           C
ATOM   3684  C   THR A 235      83.360  91.357 126.726  1.00  0.00           C
ATOM   3685  O   THR A 235      83.369  90.137 126.818  1.00  0.00           O
ATOM   3686  N   LEU A 236      82.500  91.957 125.877  1.00  0.00           N
ATOM   3688  CA  LEU A 236      81.490  91.347 125.036  1.00  0.00           C
ATOM   3690  CB  LEU A 236      80.260  92.287 125.016  1.00  0.00           C
ATOM   3693  CG  LEU A 236      79.180  92.057 123.927  1.00  0.00           C
ATOM   3695  CD1 LEU A 236      78.579  90.657 124.007  1.00  0.00           C
ATOM   3699  CD2 LEU A 236      78.050  93.077 124.086  1.00  0.00           C
ATOM   3703  C   LEU A 236      82.010  91.177 123.626  1.00  0.00           C
ATOM   3704  O   LEU A 236      82.600  92.107 123.087  1.00  0.00           O
ATOM   3705  N   LYS A 237      81.859  89.987 123.007  1.00  0.00           N
ATOM   3707  CA  LYS A 237      82.130  89.857 121.576  1.00  0.00           C
ATOM   3709  CB  LYS A 237      82.910  88.577 121.166  1.00  0.00           C
ATOM   3712  CG  LYS A 237      82.460  87.267 121.827  1.00  0.00           C
ATOM   3715  CD  LYS A 237      83.220  86.037 121.266  1.00  0.00           C
ATOM   3718  CE  LYS A 237      82.780  84.707 121.907  1.00  0.00           C
ATOM   3721  NZ  LYS A 237      83.450  83.527 121.316  1.00  0.00           N
ATOM   3725  C   LYS A 237      80.900  90.107 120.717  1.00  0.00           C
ATOM   3726  O   LYS A 237      79.890  89.427 120.827  1.00  0.00           O
ATOM   3727  N   PHE A 238      80.970  91.107 119.807  1.00  0.00           N
ATOM   3729  CA  PHE A 238      79.920  91.447 118.856  1.00  0.00           C
ATOM   3731  CB  PHE A 238      80.020  92.947 118.477  1.00  0.00           C
ATOM   3734  CG  PHE A 238      79.890  93.917 119.607  1.00  0.00           C
ATOM   3735  CD1 PHE A 238      78.770  93.937 120.457  1.00  0.00           C
ATOM   3737  CE1 PHE A 238      78.610  94.957 121.406  1.00  0.00           C
ATOM   3739  CZ  PHE A 238      79.580  95.947 121.537  1.00  0.00           C
ATOM   3741  CD2 PHE A 238      80.840  94.947 119.727  1.00  0.00           C
ATOM   3743  CE2 PHE A 238      80.700  95.937 120.696  1.00  0.00           C
ATOM   3745  C   PHE A 238      80.060  90.717 117.527  1.00  0.00           C
ATOM   3746  O   PHE A 238      79.280  90.947 116.607  1.00  0.00           O
ATOM   3747  N   SER A 239      81.090  89.857 117.337  1.00  0.00           N
ATOM   3749  CA  SER A 239      81.460  89.367 115.997  1.00  0.00           C
ATOM   3751  CB  SER A 239      82.980  89.447 115.657  1.00  0.00           C
ATOM   3754  OG  SER A 239      83.820  88.607 116.446  1.00  0.00           O
ATOM   3756  C   SER A 239      81.000  87.957 115.736  1.00  0.00           C
ATOM   3757  O   SER A 239      81.330  87.347 114.727  1.00  0.00           O
ATOM   3758  N   ASP A 240      80.200  87.387 116.637  1.00  0.00           N
ATOM   3760  CA  ASP A 240      79.470  86.187 116.347  1.00  0.00           C
ATOM   3762  CB  ASP A 240      80.189  84.997 117.037  1.00  0.00           C
ATOM   3765  CG  ASP A 240      79.600  83.637 116.707  1.00  0.00           C
ATOM   3766  OD1 ASP A 240      78.909  83.487 115.676  1.00  0.00           O
ATOM   3767  OD2 ASP A 240      79.950  82.687 117.457  1.00  0.00           O
ATOM   3768  C   ASP A 240      78.040  86.407 116.797  1.00  0.00           C
ATOM   3769  O   ASP A 240      77.610  85.777 117.757  1.00  0.00           O
ATOM   3770  N   PRO A 241      77.259  87.327 116.216  1.00  0.00           N
ATOM   3771  CD  PRO A 241      77.620  88.167 115.066  1.00  0.00           C
ATOM   3774  CA  PRO A 241      75.820  87.267 116.377  1.00  0.00           C
ATOM   3776  CB  PRO A 241      75.310  88.527 115.666  1.00  0.00           C
ATOM   3779  CG  PRO A 241      76.299  88.717 114.518  1.00  0.00           C
ATOM   3782  C   PRO A 241      75.240  85.997 115.806  1.00  0.00           C
ATOM   3783  O   PRO A 241      75.130  85.837 114.587  1.00  0.00           O
ATOM   3784  N   THR A 242      74.829  85.057 116.688  1.00  0.00           N
ATOM   3786  CA  THR A 242      74.190  83.837 116.227  1.00  0.00           C
ATOM   3788  CB  THR A 242      73.939  82.767 117.276  1.00  0.00           C
ATOM   3790  OG1 THR A 242      72.980  83.107 118.278  1.00  0.00           O
ATOM   3792  CG2 THR A 242      75.270  82.497 117.997  1.00  0.00           C
ATOM   3796  C   THR A 242      72.900  84.127 115.517  1.00  0.00           C
ATOM   3797  O   THR A 242      72.230  85.127 115.768  1.00  0.00           O
ATOM   3798  N   VAL A 243      72.540  83.227 114.607  1.00  0.00           N
ATOM   3800  CA  VAL A 243      71.240  83.187 114.017  1.00  0.00           C
ATOM   3802  CB  VAL A 243      71.260  83.427 112.507  1.00  0.00           C
ATOM   3804  CG1 VAL A 243      71.600  84.917 112.267  1.00  0.00           C
ATOM   3808  CG2 VAL A 243      72.290  82.517 111.806  1.00  0.00           C
ATOM   3812  C   VAL A 243      70.659  81.847 114.407  1.00  0.00           C
ATOM   3813  O   VAL A 243      71.380  80.867 114.607  1.00  0.00           O
ATOM   3814  N   ASP A 244      69.330  81.827 114.607  1.00  0.00           N
ATOM   3816  CA  ASP A 244      68.540  80.667 114.947  1.00  0.00           C
ATOM   3818  CB  ASP A 244      67.880  80.917 116.356  1.00  0.00           C
ATOM   3821  CG  ASP A 244      66.940  79.847 116.888  1.00  0.00           C
ATOM   3822  OD1 ASP A 244      66.409  79.037 116.087  1.00  0.00           O
ATOM   3823  OD2 ASP A 244      66.680  79.887 118.126  1.00  0.00           O
ATOM   3824  C   ASP A 244      67.590  80.517 113.766  1.00  0.00           C
ATOM   3825  O   ASP A 244      67.130  81.527 113.217  1.00  0.00           O
ATOM   3826  N   GLU A 245      67.350  79.297 113.268  1.00  0.00           N
ATOM   3828  CA  GLU A 245      66.810  79.047 111.937  1.00  0.00           C
ATOM   3830  CB  GLU A 245      67.010  77.547 111.576  1.00  0.00           C
ATOM   3833  CG  GLU A 245      68.500  77.137 111.497  1.00  0.00           C
ATOM   3836  CD  GLU A 245      68.750  75.657 111.266  1.00  0.00           C
ATOM   3837  OE1 GLU A 245      68.350  74.797 112.107  1.00  0.00           O
ATOM   3838  OE2 GLU A 245      69.450  75.357 110.257  1.00  0.00           O
ATOM   3839  C   GLU A 245      65.320  79.367 111.827  1.00  0.00           C
ATOM   3840  O   GLU A 245      64.790  79.607 110.736  1.00  0.00           O
ATOM   3841  N   THR A 246      64.640  79.377 112.986  1.00  0.00           N
ATOM   3843  CA  THR A 246      63.210  79.627 113.077  1.00  0.00           C
ATOM   3845  CB  THR A 246      62.460  78.507 113.827  1.00  0.00           C
ATOM   3847  OG1 THR A 246      61.100  78.847 114.127  1.00  0.00           O
ATOM   3849  CG2 THR A 246      63.159  78.167 115.147  1.00  0.00           C
ATOM   3853  C   THR A 246      62.920  80.977 113.688  1.00  0.00           C
ATOM   3854  O   THR A 246      61.979  81.657 113.287  1.00  0.00           O
ATOM   3855  N   THR A 247      63.720  81.447 114.677  1.00  0.00           N
ATOM   3857  CA  THR A 247      63.480  82.767 115.247  1.00  0.00           C
ATOM   3859  CB  THR A 247      63.560  82.817 116.777  1.00  0.00           C
ATOM   3861  OG1 THR A 247      64.840  82.527 117.317  1.00  0.00           O
ATOM   3863  CG2 THR A 247      62.550  81.787 117.317  1.00  0.00           C
ATOM   3867  C   THR A 247      64.400  83.777 114.627  1.00  0.00           C
ATOM   3868  O   THR A 247      63.960  84.707 113.967  1.00  0.00           O
ATOM   3869  N   GLY A 248      65.710  83.577 114.776  1.00  0.00           N
ATOM   3871  CA  GLY A 248      66.730  84.507 114.297  1.00  0.00           C
ATOM   3874  C   GLY A 248      67.360  85.237 115.427  1.00  0.00           C
ATOM   3875  O   GLY A 248      68.140  86.147 115.196  1.00  0.00           O
ATOM   3876  N   SER A 249      67.060  84.867 116.688  1.00  0.00           N
ATOM   3878  CA  SER A 249      67.610  85.567 117.857  1.00  0.00           C
ATOM   3880  CB  SER A 249      67.090  85.087 119.247  1.00  0.00           C
ATOM   3883  OG  SER A 249      67.240  83.677 119.467  1.00  0.00           O
ATOM   3885  C   SER A 249      69.130  85.617 117.927  1.00  0.00           C
ATOM   3886  O   SER A 249      69.840  84.647 117.656  1.00  0.00           O
ATOM   3887  N   VAL A 250      69.680  86.787 118.316  1.00  0.00           N
ATOM   3889  CA  VAL A 250      71.090  86.867 118.617  1.00  0.00           C
ATOM   3891  CB  VAL A 250      71.670  88.287 118.557  1.00  0.00           C
ATOM   3893  CG1 VAL A 250      73.200  88.217 118.646  1.00  0.00           C
ATOM   3897  CG2 VAL A 250      71.299  88.967 117.227  1.00  0.00           C
ATOM   3901  C   VAL A 250      71.310  86.297 119.997  1.00  0.00           C
ATOM   3902  O   VAL A 250      70.590  86.657 120.937  1.00  0.00           O
ATOM   3903  N   THR A 251      72.340  85.447 120.177  1.00  0.00           N
ATOM   3905  CA  THR A 251      73.080  85.417 121.427  1.00  0.00           C
ATOM   3907  CB  THR A 251      73.040  84.107 122.197  1.00  0.00           C
ATOM   3909  OG1 THR A 251      73.360  84.327 123.557  1.00  0.00           O
ATOM   3911  CG2 THR A 251      73.979  82.997 121.697  1.00  0.00           C
ATOM   3915  C   THR A 251      74.499  85.797 121.107  1.00  0.00           C
ATOM   3916  O   THR A 251      75.049  85.407 120.077  1.00  0.00           O
ATOM   3917  N   LEU A 252      75.140  86.587 121.986  1.00  0.00           N
ATOM   3919  CA  LEU A 252      76.560  86.817 121.958  1.00  0.00           C
ATOM   3921  CB  LEU A 252      76.970  88.307 122.096  1.00  0.00           C
ATOM   3924  CG  LEU A 252      76.500  89.317 121.017  1.00  0.00           C
ATOM   3926  CD1 LEU A 252      76.670  88.787 119.596  1.00  0.00           C
ATOM   3930  CD2 LEU A 252      75.070  89.827 121.277  1.00  0.00           C
ATOM   3934  C   LEU A 252      77.100  86.107 123.176  1.00  0.00           C
ATOM   3935  O   LEU A 252      76.560  86.277 124.267  1.00  0.00           O
ATOM   3936  N   ARG A 253      78.180  85.307 123.017  1.00  0.00           N
ATOM   3938  CA  ARG A 253      78.870  84.657 124.107  1.00  0.00           C
ATOM   3940  CB  ARG A 253      79.420  83.287 123.626  1.00  0.00           C
ATOM   3943  CG  ARG A 253      80.280  82.557 124.667  1.00  0.00           C
ATOM   3946  CD  ARG A 253      80.650  81.107 124.327  1.00  0.00           C
ATOM   3949  NE  ARG A 253      79.400  80.317 124.117  1.00  0.00           N
ATOM   3951  CZ  ARG A 253      78.600  79.877 125.077  1.00  0.00           C
ATOM   3952  NH1 ARG A 253      78.790  80.127 126.347  1.00  0.00           N
ATOM   3955  NH2 ARG A 253      77.560  79.157 124.717  1.00  0.00           N
ATOM   3958  C   ARG A 253      79.960  85.537 124.706  1.00  0.00           C
ATOM   3959  O   ARG A 253      81.079  85.647 124.188  1.00  0.00           O
ATOM   3960  N   ALA A 254      79.670  86.247 125.806  1.00  0.00           N
ATOM   3962  CA  ALA A 254      80.480  87.377 126.237  1.00  0.00           C
ATOM   3964  CB  ALA A 254      79.530  88.517 126.607  1.00  0.00           C
ATOM   3968  C   ALA A 254      81.350  87.057 127.438  1.00  0.00           C
ATOM   3969  O   ALA A 254      80.840  86.737 128.497  1.00  0.00           O
ATOM   3970  N   ILE A 255      82.680  87.127 127.276  1.00  0.00           N
ATOM   3972  CA  ILE A 255      83.630  86.747 128.306  1.00  0.00           C
ATOM   3974  CB  ILE A 255      84.890  86.147 127.706  1.00  0.00           C
ATOM   3976  CG2 ILE A 255      85.600  87.097 126.726  1.00  0.00           C
ATOM   3980  CG1 ILE A 255      85.830  85.567 128.786  1.00  0.00           C
ATOM   3983  CD  ILE A 255      86.970  84.717 128.217  1.00  0.00           C
ATOM   3987  C   ILE A 255      83.890  87.837 129.346  1.00  0.00           C
ATOM   3988  O   ILE A 255      84.870  88.567 129.337  1.00  0.00           O
ATOM   3989  N   PHE A 256      82.990  87.977 130.336  1.00  0.00           N
ATOM   3991  CA  PHE A 256      83.180  88.947 131.387  1.00  0.00           C
ATOM   3993  CB  PHE A 256      81.840  89.397 132.018  1.00  0.00           C
ATOM   3996  CG  PHE A 256      80.860  89.947 131.007  1.00  0.00           C
ATOM   3997  CD1 PHE A 256      81.250  90.437 129.747  1.00  0.00           C
ATOM   3999  CE1 PHE A 256      80.320  90.967 128.856  1.00  0.00           C
ATOM   4001  CZ  PHE A 256      78.970  90.957 129.188  1.00  0.00           C
ATOM   4003  CD2 PHE A 256      79.499  89.977 131.337  1.00  0.00           C
ATOM   4005  CE2 PHE A 256      78.550  90.447 130.417  1.00  0.00           C
ATOM   4007  C   PHE A 256      84.110  88.387 132.438  1.00  0.00           C
ATOM   4008  O   PHE A 256      84.110  87.177 132.656  1.00  0.00           O
ATOM   4009  N   PRO A 257      84.960  89.147 133.107  1.00  0.00           N
ATOM   4010  CD  PRO A 257      85.450  90.457 132.667  1.00  0.00           C
ATOM   4013  CA  PRO A 257      85.700  88.647 134.257  1.00  0.00           C
ATOM   4015  CB  PRO A 257      86.630  89.817 134.637  1.00  0.00           C
ATOM   4018  CG  PRO A 257      86.820  90.577 133.327  1.00  0.00           C
ATOM   4021  C   PRO A 257      84.810  88.187 135.408  1.00  0.00           C
ATOM   4022  O   PRO A 257      83.830  88.877 135.697  1.00  0.00           O
ATOM   4023  N   ASN A 258      85.159  87.077 136.087  1.00  0.00           N
ATOM   4025  CA  ASN A 258      84.520  86.687 137.337  1.00  0.00           C
ATOM   4027  CB  ASN A 258      83.490  85.547 137.096  1.00  0.00           C
ATOM   4030  CG  ASN A 258      82.630  85.187 138.316  1.00  0.00           C
ATOM   4031  OD1 ASN A 258      82.620  85.857 139.357  1.00  0.00           O
ATOM   4032  ND2 ASN A 258      81.859  84.087 138.197  1.00  0.00           N
ATOM   4035  C   ASN A 258      85.540  86.247 138.387  1.00  0.00           C
ATOM   4036  O   ASN A 258      85.640  85.047 138.656  1.00  0.00           O
ATOM   4037  N   PRO A 259      86.280  87.137 139.057  1.00  0.00           N
ATOM   4038  CD  PRO A 259      86.630  88.437 138.497  1.00  0.00           C
ATOM   4041  CA  PRO A 259      87.220  86.717 140.087  1.00  0.00           C
ATOM   4043  CB  PRO A 259      87.940  88.017 140.466  1.00  0.00           C
ATOM   4046  CG  PRO A 259      87.940  88.827 139.177  1.00  0.00           C
ATOM   4049  C   PRO A 259      86.540  86.157 141.306  1.00  0.00           C
ATOM   4050  O   PRO A 259      87.080  85.267 141.958  1.00  0.00           O
ATOM   4051  N   ASN A 260      85.380  86.727 141.688  1.00  0.00           N
ATOM   4053  CA  ASN A 260      84.619  86.317 142.857  1.00  0.00           C
ATOM   4055  CB  ASN A 260      83.350  87.217 143.036  1.00  0.00           C
ATOM   4058  CG  ASN A 260      83.700  88.677 143.337  1.00  0.00           C
ATOM   4059  OD1 ASN A 260      84.820  89.067 143.628  1.00  0.00           O
ATOM   4060  ND2 ASN A 260      82.680  89.557 143.227  1.00  0.00           N
ATOM   4063  C   ASN A 260      84.170  84.857 142.768  1.00  0.00           C
ATOM   4064  O   ASN A 260      84.230  84.097 143.728  1.00  0.00           O
ATOM   4065  N   GLY A 261      83.700  84.447 141.577  1.00  0.00           N
ATOM   4067  CA  GLY A 261      83.020  83.167 141.397  1.00  0.00           C
ATOM   4070  C   GLY A 261      81.590  83.217 141.897  1.00  0.00           C
ATOM   4071  O   GLY A 261      81.000  82.177 142.188  1.00  0.00           O
ATOM   4072  N   ASP A 262      81.040  84.437 142.018  1.00  0.00           N
ATOM   4074  CA  ASP A 262      79.759  84.727 142.646  1.00  0.00           C
ATOM   4076  CB  ASP A 262      80.030  85.577 143.917  1.00  0.00           C
ATOM   4079  CG  ASP A 262      78.950  85.547 144.997  1.00  0.00           C
ATOM   4080  OD1 ASP A 262      78.120  84.617 145.066  1.00  0.00           O
ATOM   4081  OD2 ASP A 262      79.040  86.467 145.867  1.00  0.00           O
ATOM   4082  C   ASP A 262      78.850  85.447 141.637  1.00  0.00           C
ATOM   4083  O   ASP A 262      77.790  85.997 141.938  1.00  0.00           O
ATOM   4084  N   LEU A 263      79.250  85.417 140.336  1.00  0.00           N
ATOM   4086  CA  LEU A 263      78.340  85.677 139.247  1.00  0.00           C
ATOM   4088  CB  LEU A 263      79.079  86.267 138.016  1.00  0.00           C
ATOM   4091  CG  LEU A 263      79.860  87.547 138.346  1.00  0.00           C
ATOM   4093  CD1 LEU A 263      80.560  88.127 137.107  1.00  0.00           C
ATOM   4097  CD2 LEU A 263      78.960  88.597 139.018  1.00  0.00           C
ATOM   4101  C   LEU A 263      77.590  84.397 138.927  1.00  0.00           C
ATOM   4102  O   LEU A 263      78.000  83.567 138.117  1.00  0.00           O
ATOM   4103  N   LEU A 264      76.479  84.207 139.667  1.00  0.00           N
ATOM   4105  CA  LEU A 264      75.740  82.967 139.798  1.00  0.00           C
ATOM   4107  CB  LEU A 264      74.590  83.117 140.816  1.00  0.00           C
ATOM   4110  CG  LEU A 264      75.060  83.357 142.257  1.00  0.00           C
ATOM   4112  CD1 LEU A 264      73.880  83.807 143.126  1.00  0.00           C
ATOM   4116  CD2 LEU A 264      75.700  82.107 142.857  1.00  0.00           C
ATOM   4120  C   LEU A 264      75.159  82.417 138.497  1.00  0.00           C
ATOM   4121  O   LEU A 264      74.680  83.187 137.667  1.00  0.00           O
ATOM   4122  N   PRO A 265      75.159  81.107 138.257  1.00  0.00           N
ATOM   4123  CD  PRO A 265      76.040  80.157 138.927  1.00  0.00           C
ATOM   4126  CA  PRO A 265      74.479  80.507 137.117  1.00  0.00           C
ATOM   4128  CB  PRO A 265      74.780  79.007 137.247  1.00  0.00           C
ATOM   4131  CG  PRO A 265      76.140  79.017 137.938  1.00  0.00           C
ATOM   4134  C   PRO A 265      72.990  80.767 137.046  1.00  0.00           C
ATOM   4135  O   PRO A 265      72.320  80.637 138.068  1.00  0.00           O
ATOM   4136  N   GLY A 266      72.430  81.057 135.867  1.00  0.00           N
ATOM   4138  CA  GLY A 266      70.980  81.057 135.688  1.00  0.00           C
ATOM   4141  C   GLY A 266      70.360  82.417 135.717  1.00  0.00           C
ATOM   4142  O   GLY A 266      69.140  82.557 135.688  1.00  0.00           O
ATOM   4143  N   MET A 267      71.180  83.467 135.777  1.00  0.00           N
ATOM   4145  CA  MET A 267      70.720  84.817 135.997  1.00  0.00           C
ATOM   4147  CB  MET A 267      71.820  85.617 136.736  1.00  0.00           C
ATOM   4150  CG  MET A 267      72.140  85.067 138.147  1.00  0.00           C
ATOM   4153  SD  MET A 267      70.790  85.137 139.327  1.00  0.00           S
ATOM   4154  CE  MET A 267      70.310  86.867 139.236  1.00  0.00           C
ATOM   4158  C   MET A 267      70.220  85.507 134.717  1.00  0.00           C
ATOM   4159  O   MET A 267      70.640  85.187 133.607  1.00  0.00           O
ATOM   4160  N   TYR A 268      69.250  86.437 134.857  1.00  0.00           N
ATOM   4162  CA  TYR A 268      68.550  87.067 133.747  1.00  0.00           C
ATOM   4164  CB  TYR A 268      67.010  86.947 133.956  1.00  0.00           C
ATOM   4167  CG  TYR A 268      66.590  87.517 135.287  1.00  0.00           C
ATOM   4168  CD1 TYR A 268      66.560  86.727 136.447  1.00  0.00           C
ATOM   4170  CE1 TYR A 268      66.170  87.267 137.677  1.00  0.00           C
ATOM   4172  CZ  TYR A 268      65.780  88.607 137.747  1.00  0.00           C
ATOM   4173  OH  TYR A 268      65.350  89.137 138.967  1.00  0.00           O
ATOM   4175  CD2 TYR A 268      66.200  88.867 135.376  1.00  0.00           C
ATOM   4177  CE2 TYR A 268      65.799  89.417 136.596  1.00  0.00           C
ATOM   4179  C   TYR A 268      68.979  88.517 133.607  1.00  0.00           C
ATOM   4180  O   TYR A 268      68.350  89.377 132.986  1.00  0.00           O
ATOM   4181  N   VAL A 269      70.100  88.807 134.277  1.00  0.00           N
ATOM   4183  CA  VAL A 269      70.640  90.117 134.556  1.00  0.00           C
ATOM   4185  CB  VAL A 269      71.820  90.017 135.507  1.00  0.00           C
ATOM   4187  CG1 VAL A 269      71.280  89.557 136.887  1.00  0.00           C
ATOM   4191  CG2 VAL A 269      72.880  89.047 134.947  1.00  0.00           C
ATOM   4195  C   VAL A 269      70.960  90.947 133.337  1.00  0.00           C
ATOM   4196  O   VAL A 269      71.240  90.447 132.247  1.00  0.00           O
ATOM   4197  N   THR A 270      70.869  92.267 133.507  1.00  0.00           N
ATOM   4199  CA  THR A 270      70.869  93.197 132.396  1.00  0.00           C
ATOM   4201  CB  THR A 270      69.860  94.337 132.536  1.00  0.00           C
ATOM   4203  OG1 THR A 270      69.890  94.917 133.837  1.00  0.00           O
ATOM   4205  CG2 THR A 270      68.450  93.787 132.367  1.00  0.00           C
ATOM   4209  C   THR A 270      72.250  93.737 132.146  1.00  0.00           C
ATOM   4210  O   THR A 270      73.170  93.627 132.947  1.00  0.00           O
ATOM   4211  N   ALA A 271      72.470  94.317 130.967  1.00  0.00           N
ATOM   4213  CA  ALA A 271      73.740  94.857 130.596  1.00  0.00           C
ATOM   4215  CB  ALA A 271      74.660  93.757 130.016  1.00  0.00           C
ATOM   4219  C   ALA A 271      73.490  95.937 129.566  1.00  0.00           C
ATOM   4220  O   ALA A 271      72.390  96.087 129.057  1.00  0.00           O
ATOM   4221  N   LEU A 272      74.510  96.747 129.266  1.00  0.00           N
ATOM   4223  CA  LEU A 272      74.340  97.947 128.477  1.00  0.00           C
ATOM   4225  CB  LEU A 272      74.450  99.137 129.467  1.00  0.00           C
ATOM   4228  CG  LEU A 272      74.170 100.597 129.018  1.00  0.00           C
ATOM   4230  CD1 LEU A 272      73.010 100.707 128.027  1.00  0.00           C
ATOM   4234  CD2 LEU A 272      73.890 101.447 130.268  1.00  0.00           C
ATOM   4238  C   LEU A 272      75.360  97.907 127.337  1.00  0.00           C
ATOM   4239  O   LEU A 272      75.640  96.867 126.736  1.00  0.00           O
ATOM   4240  N   VAL A 273      75.950  99.047 126.986  1.00  0.00           N
ATOM   4242  CA  VAL A 273      76.990  99.137 125.997  1.00  0.00           C
ATOM   4244  CB  VAL A 273      76.420  99.347 124.596  1.00  0.00           C
ATOM   4246  CG1 VAL A 273      75.880 100.777 124.376  1.00  0.00           C
ATOM   4250  CG2 VAL A 273      77.440  98.937 123.517  1.00  0.00           C
ATOM   4254  C   VAL A 273      77.900 100.257 126.456  1.00  0.00           C
ATOM   4255  O   VAL A 273      77.530 101.037 127.326  1.00  0.00           O
ATOM   4256  N   ASP A 274      79.130 100.327 125.917  1.00  0.00           N
ATOM   4258  CA  ASP A 274      80.060 101.417 126.076  1.00  0.00           C
ATOM   4260  CB  ASP A 274      81.520 100.877 125.986  1.00  0.00           C
ATOM   4263  CG  ASP A 274      81.830 100.137 124.697  1.00  0.00           C
ATOM   4264  OD1 ASP A 274      80.910  99.707 123.967  1.00  0.00           O
ATOM   4265  OD2 ASP A 274      83.050  99.907 124.477  1.00  0.00           O
ATOM   4266  C   ASP A 274      79.810 102.537 125.077  1.00  0.00           C
ATOM   4267  O   ASP A 274      78.990 102.457 124.157  1.00  0.00           O
ATOM   4268  N   GLU A 275      80.490 103.687 125.277  1.00  0.00           N
ATOM   4270  CA  GLU A 275      80.200 104.887 124.528  1.00  0.00           C
ATOM   4272  CB  GLU A 275      79.759 106.037 125.476  1.00  0.00           C
ATOM   4275  CG  GLU A 275      80.820 106.667 126.406  1.00  0.00           C
ATOM   4278  CD  GLU A 275      81.370 105.737 127.477  1.00  0.00           C
ATOM   4279  OE1 GLU A 275      80.560 105.197 128.277  1.00  0.00           O
ATOM   4280  OE2 GLU A 275      82.610 105.597 127.587  1.00  0.00           O
ATOM   4281  C   GLU A 275      81.340 105.267 123.576  1.00  0.00           C
ATOM   4282  O   GLU A 275      82.430 105.717 123.937  1.00  0.00           O
ATOM   4283  N   GLY A 276      81.070 105.117 122.276  1.00  0.00           N
ATOM   4285  CA  GLY A 276      82.010 105.477 121.207  1.00  0.00           C
ATOM   4288  C   GLY A 276      81.220 106.037 120.077  1.00  0.00           C
ATOM   4289  O   GLY A 276      81.590 106.017 118.897  1.00  0.00           O
ATOM   4290  N   SER A 277      80.049 106.567 120.438  1.00  0.00           N
ATOM   4292  CA  SER A 277      79.000 106.927 119.507  1.00  0.00           C
ATOM   4294  CB  SER A 277      77.640 106.407 120.016  1.00  0.00           C
ATOM   4297  OG  SER A 277      77.790 105.057 120.457  1.00  0.00           O
ATOM   4299  C   SER A 277      78.990 108.437 119.416  1.00  0.00           C
ATOM   4300  O   SER A 277      78.579 109.157 120.336  1.00  0.00           O
ATOM   4301  N   ARG A 278      79.540 108.937 118.297  1.00  0.00           N
ATOM   4303  CA  ARG A 278      80.070 110.277 118.176  1.00  0.00           C
ATOM   4305  CB  ARG A 278      81.050 110.277 116.967  1.00  0.00           C
ATOM   4308  CG  ARG A 278      81.690 111.607 116.546  1.00  0.00           C
ATOM   4311  CD  ARG A 278      82.549 112.297 117.637  1.00  0.00           C
ATOM   4314  NE  ARG A 278      82.860 113.707 117.227  1.00  0.00           N
ATOM   4316  CZ  ARG A 278      83.460 114.067 116.097  1.00  0.00           C
ATOM   4317  NH1 ARG A 278      84.060 113.207 115.317  1.00  0.00           N
ATOM   4320  NH2 ARG A 278      83.400 115.327 115.717  1.00  0.00           N
ATOM   4323  C   ARG A 278      79.050 111.387 117.986  1.00  0.00           C
ATOM   4324  O   ARG A 278      79.359 112.567 118.126  1.00  0.00           O
ATOM   4325  N   GLN A 279      77.820 111.077 117.597  1.00  0.00           N
ATOM   4327  CA  GLN A 279      76.850 112.047 117.146  1.00  0.00           C
ATOM   4329  CB  GLN A 279      75.640 111.297 116.576  1.00  0.00           C
ATOM   4332  CG  GLN A 279      75.960 110.467 115.317  1.00  0.00           C
ATOM   4335  CD  GLN A 279      76.310 111.347 114.127  1.00  0.00           C
ATOM   4336  OE1 GLN A 279      75.430 111.847 113.427  1.00  0.00           O
ATOM   4337  NE2 GLN A 279      77.620 111.557 113.867  1.00  0.00           N
ATOM   4340  C   GLN A 279      76.390 113.097 118.157  1.00  0.00           C
ATOM   4341  O   GLN A 279      76.050 112.777 119.297  1.00  0.00           O
ATOM   4342  N   ASN A 280      76.340 114.367 117.706  1.00  0.00           N
ATOM   4344  CA  ASN A 280      75.760 115.477 118.437  1.00  0.00           C
ATOM   4346  CB  ASN A 280      76.670 116.767 118.486  1.00  0.00           C
ATOM   4349  CG  ASN A 280      77.390 117.157 117.197  1.00  0.00           C
ATOM   4350  OD1 ASN A 280      77.230 116.567 116.137  1.00  0.00           O
ATOM   4351  ND2 ASN A 280      78.290 118.177 117.276  1.00  0.00           N
ATOM   4354  C   ASN A 280      74.310 115.727 117.997  1.00  0.00           C
ATOM   4355  O   ASN A 280      73.979 116.127 116.876  1.00  0.00           O
ATOM   4356  N   VAL A 281      73.400 115.417 118.937  1.00  0.00           N
ATOM   4358  CA  VAL A 281      71.990 115.697 118.927  1.00  0.00           C
ATOM   4360  CB  VAL A 281      71.130 114.437 118.797  1.00  0.00           C
ATOM   4362  CG1 VAL A 281      71.290 113.907 117.367  1.00  0.00           C
ATOM   4366  CG2 VAL A 281      71.550 113.347 119.798  1.00  0.00           C
ATOM   4370  C   VAL A 281      71.750 116.367 120.267  1.00  0.00           C
ATOM   4371  O   VAL A 281      72.380 116.027 121.257  1.00  0.00           O
ATOM   4372  N   LEU A 282      70.890 117.397 120.336  1.00  0.00           N
ATOM   4374  CA  LEU A 282      70.780 118.197 121.546  1.00  0.00           C
ATOM   4376  CB  LEU A 282      70.010 119.517 121.277  1.00  0.00           C
ATOM   4379  CG  LEU A 282      69.890 120.437 122.507  1.00  0.00           C
ATOM   4381  CD1 LEU A 282      71.260 120.877 123.017  1.00  0.00           C
ATOM   4385  CD2 LEU A 282      69.040 121.687 122.257  1.00  0.00           C
ATOM   4389  C   LEU A 282      70.170 117.457 122.727  1.00  0.00           C
ATOM   4390  O   LEU A 282      69.160 116.767 122.556  1.00  0.00           O
ATOM   4391  N   LEU A 283      70.700 117.597 123.967  1.00  0.00           N
ATOM   4393  CA  LEU A 283      69.980 117.197 125.156  1.00  0.00           C
ATOM   4395  CB  LEU A 283      70.880 116.377 126.107  1.00  0.00           C
ATOM   4398  CG  LEU A 283      71.180 114.967 125.587  1.00  0.00           C
ATOM   4400  CD1 LEU A 283      72.360 114.357 126.337  1.00  0.00           C
ATOM   4404  CD2 LEU A 283      69.940 114.067 125.736  1.00  0.00           C
ATOM   4408  C   LEU A 283      69.420 118.397 125.877  1.00  0.00           C
ATOM   4409  O   LEU A 283      70.070 119.047 126.697  1.00  0.00           O
ATOM   4410  N   VAL A 284      68.140 118.717 125.626  1.00  0.00           N
ATOM   4412  CA  VAL A 284      67.490 119.867 126.188  1.00  0.00           C
ATOM   4414  CB  VAL A 284      66.570 120.547 125.167  1.00  0.00           C
ATOM   4416  CG1 VAL A 284      65.450 119.627 124.658  1.00  0.00           C
ATOM   4420  CG2 VAL A 284      65.980 121.837 125.746  1.00  0.00           C
ATOM   4424  C   VAL A 284      66.770 119.437 127.457  1.00  0.00           C
ATOM   4425  O   VAL A 284      66.070 118.427 127.426  1.00  0.00           O
ATOM   4426  N   PRO A 285      66.909 120.097 128.607  1.00  0.00           N
ATOM   4427  CD  PRO A 285      67.890 121.137 128.878  1.00  0.00           C
ATOM   4430  CA  PRO A 285      66.070 119.847 129.776  1.00  0.00           C
ATOM   4432  CB  PRO A 285      66.470 120.937 130.768  1.00  0.00           C
ATOM   4435  CG  PRO A 285      67.900 121.307 130.387  1.00  0.00           C
ATOM   4438  C   PRO A 285      64.580 119.767 129.518  1.00  0.00           C
ATOM   4439  O   PRO A 285      64.050 120.507 128.688  1.00  0.00           O
ATOM   4440  N   GLN A 286      63.900 118.877 130.257  1.00  0.00           N
ATOM   4442  CA  GLN A 286      62.490 118.587 130.128  1.00  0.00           C
ATOM   4444  CB  GLN A 286      62.069 117.507 131.146  1.00  0.00           C
ATOM   4447  CG  GLN A 286      62.490 116.087 130.757  1.00  0.00           C
ATOM   4450  CD  GLN A 286      61.990 115.037 131.757  1.00  0.00           C
ATOM   4451  OE1 GLN A 286      61.250 115.347 132.686  1.00  0.00           O
ATOM   4452  NE2 GLN A 286      62.380 113.767 131.537  1.00  0.00           N
ATOM   4455  C   GLN A 286      61.590 119.807 130.268  1.00  0.00           C
ATOM   4456  O   GLN A 286      60.650 119.997 129.496  1.00  0.00           O
ATOM   4457  N   GLU A 287      61.930 120.677 131.216  1.00  0.00           N
ATOM   4459  CA  GLU A 287      61.180 121.817 131.697  1.00  0.00           C
ATOM   4461  CB  GLU A 287      62.040 122.627 132.717  1.00  0.00           C
ATOM   4464  CG  GLU A 287      62.710 121.837 133.867  1.00  0.00           C
ATOM   4467  CD  GLU A 287      63.930 121.067 133.376  1.00  0.00           C
ATOM   4468  OE1 GLU A 287      65.020 121.687 133.296  1.00  0.00           O
ATOM   4469  OE2 GLU A 287      63.760 119.877 132.997  1.00  0.00           O
ATOM   4470  C   GLU A 287      60.819 122.787 130.568  1.00  0.00           C
ATOM   4471  O   GLU A 287      59.730 123.357 130.516  1.00  0.00           O
ATOM   4472  N   GLY A 288      61.770 123.027 129.646  1.00  0.00           N
ATOM   4474  CA  GLY A 288      61.630 123.947 128.536  1.00  0.00           C
ATOM   4477  C   GLY A 288      60.810 123.387 127.416  1.00  0.00           C
ATOM   4478  O   GLY A 288      60.140 124.127 126.697  1.00  0.00           O
ATOM   4479  N   VAL A 289      60.840 122.057 127.206  1.00  0.00           N
ATOM   4481  CA  VAL A 289      60.070 121.377 126.188  1.00  0.00           C
ATOM   4483  CB  VAL A 289      60.490 119.927 126.057  1.00  0.00           C
ATOM   4485  CG1 VAL A 289      59.640 119.207 124.987  1.00  0.00           C
ATOM   4489  CG2 VAL A 289      61.999 119.857 125.727  1.00  0.00           C
ATOM   4493  C   VAL A 289      58.579 121.477 126.456  1.00  0.00           C
ATOM   4494  O   VAL A 289      58.130 121.207 127.566  1.00  0.00           O
ATOM   4495  N   THR A 290      57.750 121.857 125.466  1.00  0.00           N
ATOM   4497  CA  THR A 290      56.320 121.957 125.717  1.00  0.00           C
ATOM   4499  CB  THR A 290      55.830 123.397 125.687  1.00  0.00           C
ATOM   4501  OG1 THR A 290      54.530 123.557 126.227  1.00  0.00           O
ATOM   4503  CG2 THR A 290      55.860 124.037 124.297  1.00  0.00           C
ATOM   4507  C   THR A 290      55.620 120.977 124.807  1.00  0.00           C
ATOM   4508  O   THR A 290      55.990 120.807 123.637  1.00  0.00           O
ATOM   4509  N   HIS A 291      54.700 120.197 125.387  1.00  0.00           N
ATOM   4511  CA  HIS A 291      54.170 118.977 124.807  1.00  0.00           C
ATOM   4513  CB  HIS A 291      54.619 117.747 125.638  1.00  0.00           C
ATOM   4516  ND1 HIS A 291      55.229 118.447 127.957  1.00  0.00           N
ATOM   4517  CG  HIS A 291      54.320 117.877 127.087  1.00  0.00           C
ATOM   4518  CE1 HIS A 291      54.720 118.277 129.158  1.00  0.00           C
ATOM   4520  NE2 HIS A 291      53.530 117.627 129.107  1.00  0.00           N
ATOM   4522  CD2 HIS A 291      53.270 117.377 127.777  1.00  0.00           C
ATOM   4524  C   HIS A 291      52.659 119.087 124.817  1.00  0.00           C
ATOM   4525  O   HIS A 291      51.930 118.147 125.127  1.00  0.00           O
ATOM   4526  N   ASN A 292      52.170 120.327 124.547  1.00  0.00           N
ATOM   4528  CA  ASN A 292      50.830 120.847 124.727  1.00  0.00           C
ATOM   4530  CB  ASN A 292      50.600 122.127 123.867  1.00  0.00           C
ATOM   4533  CG  ASN A 292      51.810 123.057 123.937  1.00  0.00           C
ATOM   4534  OD1 ASN A 292      52.840 122.757 123.337  1.00  0.00           O
ATOM   4535  ND2 ASN A 292      51.700 124.177 124.677  1.00  0.00           N
ATOM   4538  C   ASN A 292      49.740 119.867 124.356  1.00  0.00           C
ATOM   4539  O   ASN A 292      48.900 119.487 125.177  1.00  0.00           O
ATOM   4540  N   ALA A 293      49.790 119.437 123.096  1.00  0.00           N
ATOM   4542  CA  ALA A 293      48.940 118.427 122.536  1.00  0.00           C
ATOM   4544  CB  ALA A 293      48.360 118.857 121.176  1.00  0.00           C
ATOM   4548  C   ALA A 293      49.780 117.197 122.326  1.00  0.00           C
ATOM   4549  O   ALA A 293      51.000 117.227 122.337  1.00  0.00           O
ATOM   4550  N   GLN A 294      49.130 116.047 122.167  1.00  0.00           N
ATOM   4552  CA  GLN A 294      49.810 114.787 122.077  1.00  0.00           C
ATOM   4554  CB  GLN A 294      48.740 113.697 122.257  1.00  0.00           C
ATOM   4557  CG  GLN A 294      48.170 113.627 123.688  1.00  0.00           C
ATOM   4560  CD  GLN A 294      47.050 112.597 123.877  1.00  0.00           C
ATOM   4561  OE1 GLN A 294      45.950 112.947 124.318  1.00  0.00           O
ATOM   4562  NE2 GLN A 294      47.310 111.307 123.567  1.00  0.00           N
ATOM   4565  C   GLN A 294      50.590 114.517 120.787  1.00  0.00           C
ATOM   4566  O   GLN A 294      51.540 113.737 120.778  1.00  0.00           O
ATOM   4567  N   GLY A 295      50.200 115.157 119.667  1.00  0.00           N
ATOM   4569  CA  GLY A 295      50.890 115.057 118.386  1.00  0.00           C
ATOM   4572  C   GLY A 295      51.830 116.197 118.138  1.00  0.00           C
ATOM   4573  O   GLY A 295      52.510 116.207 117.117  1.00  0.00           O
ATOM   4574  N   LYS A 296      51.920 117.187 119.046  1.00  0.00           N
ATOM   4576  CA  LYS A 296      52.800 118.337 118.887  1.00  0.00           C
ATOM   4578  CB  LYS A 296      52.020 119.667 118.777  1.00  0.00           C
ATOM   4581  CG  LYS A 296      51.320 119.807 117.416  1.00  0.00           C
ATOM   4584  CD  LYS A 296      50.530 121.127 117.326  1.00  0.00           C
ATOM   4587  CE  LYS A 296      50.070 121.477 115.917  1.00  0.00           C
ATOM   4590  NZ  LYS A 296      51.240 121.787 115.077  1.00  0.00           N
ATOM   4594  C   LYS A 296      53.850 118.467 119.966  1.00  0.00           C
ATOM   4595  O   LYS A 296      53.560 118.537 121.166  1.00  0.00           O
ATOM   4596  N   ALA A 297      55.130 118.557 119.556  1.00  0.00           N
ATOM   4598  CA  ALA A 297      56.220 118.767 120.457  1.00  0.00           C
ATOM   4600  CB  ALA A 297      57.220 117.587 120.396  1.00  0.00           C
ATOM   4604  C   ALA A 297      56.870 120.047 119.997  1.00  0.00           C
ATOM   4605  O   ALA A 297      57.210 120.157 118.827  1.00  0.00           O
ATOM   4606  N   THR A 298      56.999 121.067 120.867  1.00  0.00           N
ATOM   4608  CA  THR A 298      57.490 122.367 120.416  1.00  0.00           C
ATOM   4610  CB  THR A 298      56.400 123.347 119.997  1.00  0.00           C
ATOM   4612  OG1 THR A 298      55.540 123.647 121.087  1.00  0.00           O
ATOM   4614  CG2 THR A 298      55.530 122.787 118.856  1.00  0.00           C
ATOM   4618  C   THR A 298      58.390 123.037 121.427  1.00  0.00           C
ATOM   4619  O   THR A 298      58.530 122.647 122.597  1.00  0.00           O
ATOM   4620  N   ALA A 299      59.110 124.097 120.967  1.00  0.00           N
ATOM   4622  CA  ALA A 299      60.040 124.827 121.786  1.00  0.00           C
ATOM   4624  CB  ALA A 299      61.470 124.327 121.537  1.00  0.00           C
ATOM   4628  C   ALA A 299      59.930 126.317 121.537  1.00  0.00           C
ATOM   4629  O   ALA A 299      60.120 126.827 120.427  1.00  0.00           O
ATOM   4630  N   LEU A 300      59.630 127.097 122.597  1.00  0.00           N
ATOM   4632  CA  LEU A 300      59.580 128.547 122.516  1.00  0.00           C
ATOM   4634  CB  LEU A 300      58.760 129.047 123.737  1.00  0.00           C
ATOM   4637  CG  LEU A 300      57.980 130.377 123.567  1.00  0.00           C
ATOM   4639  CD1 LEU A 300      58.890 131.577 123.357  1.00  0.00           C
ATOM   4643  CD2 LEU A 300      56.970 130.307 122.426  1.00  0.00           C
ATOM   4647  C   LEU A 300      61.009 129.087 122.497  1.00  0.00           C
ATOM   4648  O   LEU A 300      61.750 128.987 123.477  1.00  0.00           O
ATOM   4649  N   ILE A 301      61.479 129.637 121.377  1.00  0.00           N
ATOM   4651  CA  ILE A 301      62.840 130.137 121.216  1.00  0.00           C
ATOM   4653  CB  ILE A 301      63.460 129.767 119.867  1.00  0.00           C
ATOM   4655  CG2 ILE A 301      64.950 130.157 119.798  1.00  0.00           C
ATOM   4659  CG1 ILE A 301      63.280 128.257 119.528  1.00  0.00           C
ATOM   4662  CD  ILE A 301      64.040 127.267 120.427  1.00  0.00           C
ATOM   4666  C   ILE A 301      62.800 131.637 121.427  1.00  0.00           C
ATOM   4667  O   ILE A 301      61.820 132.327 121.157  1.00  0.00           O
ATOM   4668  N   LEU A 302      63.890 132.217 121.967  1.00  0.00           N
ATOM   4670  CA  LEU A 302      64.020 133.647 121.977  1.00  0.00           C
ATOM   4672  CB  LEU A 302      65.150 134.087 122.927  1.00  0.00           C
ATOM   4675  CG  LEU A 302      65.430 135.607 122.916  1.00  0.00           C
ATOM   4677  CD1 LEU A 302      65.360 136.207 124.318  1.00  0.00           C
ATOM   4681  CD2 LEU A 302      66.740 135.927 122.206  1.00  0.00           C
ATOM   4685  C   LEU A 302      64.250 134.227 120.587  1.00  0.00           C
ATOM   4686  O   LEU A 302      65.090 133.737 119.837  1.00  0.00           O
ATOM   4687  N   ASP A 303      63.530 135.307 120.217  1.00  0.00           N
ATOM   4689  CA  ASP A 303      63.740 135.987 118.967  1.00  0.00           C
ATOM   4691  CB  ASP A 303      62.370 136.477 118.456  1.00  0.00           C
ATOM   4694  CG  ASP A 303      62.510 136.967 117.047  1.00  0.00           C
ATOM   4695  OD1 ASP A 303      63.180 136.257 116.257  1.00  0.00           O
ATOM   4696  OD2 ASP A 303      62.010 138.067 116.716  1.00  0.00           O
ATOM   4697  C   ASP A 303      64.720 137.147 119.127  1.00  0.00           C
ATOM   4698  O   ASP A 303      64.940 137.637 120.227  1.00  0.00           O
ATOM   4699  N   LYS A 304      65.340 137.637 118.036  1.00  0.00           N
ATOM   4701  CA  LYS A 304      66.420 138.617 118.027  1.00  0.00           C
ATOM   4703  CB  LYS A 304      66.810 138.917 116.557  1.00  0.00           C
ATOM   4706  CG  LYS A 304      68.050 139.797 116.297  1.00  0.00           C
ATOM   4709  CD  LYS A 304      69.400 139.027 116.247  1.00  0.00           C
ATOM   4712  CE  LYS A 304      69.950 138.577 117.597  1.00  0.00           C
ATOM   4715  NZ  LYS A 304      70.170 139.747 118.467  1.00  0.00           N
ATOM   4719  C   LYS A 304      66.090 139.917 118.727  1.00  0.00           C
ATOM   4720  O   LYS A 304      66.970 140.547 119.337  1.00  0.00           O
ATOM   4721  N   ASP A 305      64.810 140.337 118.657  1.00  0.00           N
ATOM   4723  CA  ASP A 305      64.290 141.557 119.236  1.00  0.00           C
ATOM   4725  CB  ASP A 305      63.100 142.037 118.367  1.00  0.00           C
ATOM   4728  CG  ASP A 305      63.480 142.397 116.937  1.00  0.00           C
ATOM   4729  OD1 ASP A 305      64.700 142.557 116.657  1.00  0.00           O
ATOM   4730  OD2 ASP A 305      62.540 142.597 116.137  1.00  0.00           O
ATOM   4731  C   ASP A 305      63.740 141.317 120.647  1.00  0.00           C
ATOM   4732  O   ASP A 305      63.100 142.187 121.257  1.00  0.00           O
ATOM   4733  N   ASP A 306      63.920 140.077 121.146  1.00  0.00           N
ATOM   4735  CA  ASP A 306      63.400 139.577 122.407  1.00  0.00           C
ATOM   4737  CB  ASP A 306      63.840 140.447 123.626  1.00  0.00           C
ATOM   4740  CG  ASP A 306      65.330 140.787 123.707  1.00  0.00           C
ATOM   4741  OD1 ASP A 306      66.200 140.037 123.196  1.00  0.00           O
ATOM   4742  OD2 ASP A 306      65.630 141.797 124.416  1.00  0.00           O
ATOM   4743  C   ASP A 306      61.870 139.337 122.337  1.00  0.00           C
ATOM   4744  O   ASP A 306      61.180 139.107 123.327  1.00  0.00           O
ATOM   4745  N   VAL A 307      61.290 139.347 121.107  1.00  0.00           N
ATOM   4747  CA  VAL A 307      59.870 139.167 120.816  1.00  0.00           C
ATOM   4749  CB  VAL A 307      59.350 140.077 119.697  1.00  0.00           C
ATOM   4751  CG1 VAL A 307      57.820 139.917 119.528  1.00  0.00           C
ATOM   4755  CG2 VAL A 307      59.680 141.537 120.047  1.00  0.00           C
ATOM   4759  C   VAL A 307      59.580 137.717 120.476  1.00  0.00           C
ATOM   4760  O   VAL A 307      59.440 137.297 119.327  1.00  0.00           O
ATOM   4761  N   VAL A 308      59.610 136.867 121.507  1.00  0.00           N
ATOM   4763  CA  VAL A 308      59.880 135.447 121.387  1.00  0.00           C
ATOM   4765  CB  VAL A 308      60.090 134.847 122.757  1.00  0.00           C
ATOM   4767  CG1 VAL A 308      61.220 135.617 123.456  1.00  0.00           C
ATOM   4771  CG2 VAL A 308      58.790 134.947 123.587  1.00  0.00           C
ATOM   4775  C   VAL A 308      58.970 134.567 120.517  1.00  0.00           C
ATOM   4776  O   VAL A 308      57.750 134.697 120.476  1.00  0.00           O
ATOM   4777  N   GLN A 309      59.610 133.637 119.798  1.00  0.00           N
ATOM   4779  CA  GLN A 309      59.060 132.897 118.688  1.00  0.00           C
ATOM   4781  CB  GLN A 309      59.660 133.387 117.337  1.00  0.00           C
ATOM   4784  CG  GLN A 309      59.560 132.427 116.126  1.00  0.00           C
ATOM   4787  CD  GLN A 309      60.220 133.027 114.887  1.00  0.00           C
ATOM   4788  OE1 GLN A 309      60.869 134.077 114.926  1.00  0.00           O
ATOM   4789  NE2 GLN A 309      60.090 132.347 113.727  1.00  0.00           N
ATOM   4792  C   GLN A 309      59.310 131.417 118.837  1.00  0.00           C
ATOM   4793  O   GLN A 309      60.360 130.957 119.267  1.00  0.00           O
ATOM   4794  N   LEU A 310      58.340 130.587 118.467  1.00  0.00           N
ATOM   4796  CA  LEU A 310      58.430 129.157 118.557  1.00  0.00           C
ATOM   4798  CB  LEU A 310      57.069 128.667 119.076  1.00  0.00           C
ATOM   4801  CG  LEU A 310      56.860 127.177 119.297  1.00  0.00           C
ATOM   4803  CD1 LEU A 310      56.110 127.017 120.626  1.00  0.00           C
ATOM   4807  CD2 LEU A 310      56.090 126.567 118.106  1.00  0.00           C
ATOM   4811  C   LEU A 310      58.830 128.457 117.267  1.00  0.00           C
ATOM   4812  O   LEU A 310      58.509 128.877 116.146  1.00  0.00           O
ATOM   4813  N   ARG A 311      59.549 127.337 117.416  1.00  0.00           N
ATOM   4815  CA  ARG A 311      59.800 126.397 116.347  1.00  0.00           C
ATOM   4817  CB  ARG A 311      61.300 126.297 115.967  1.00  0.00           C
ATOM   4820  CG  ARG A 311      62.230 125.747 117.066  1.00  0.00           C
ATOM   4823  CD  ARG A 311      63.640 125.347 116.607  1.00  0.00           C
ATOM   4826  NE  ARG A 311      64.499 126.567 116.507  1.00  0.00           N
ATOM   4828  CZ  ARG A 311      65.729 126.697 117.018  1.00  0.00           C
ATOM   4829  NH1 ARG A 311      66.320 125.767 117.717  1.00  0.00           N
ATOM   4832  NH2 ARG A 311      66.370 127.807 116.747  1.00  0.00           N
ATOM   4835  C   ARG A 311      59.220 125.027 116.747  1.00  0.00           C
ATOM   4836  O   ARG A 311      59.170 124.687 117.938  1.00  0.00           O
ATOM   4837  N   GLU A 312      58.770 124.237 115.746  1.00  0.00           N
ATOM   4839  CA  GLU A 312      58.420 122.827 115.846  1.00  0.00           C
ATOM   4841  CB  GLU A 312      57.390 122.397 114.757  1.00  0.00           C
ATOM   4844  CG  GLU A 312      55.980 123.047 114.876  1.00  0.00           C
ATOM   4847  CD  GLU A 312      55.010 122.637 113.757  1.00  0.00           C
ATOM   4848  OE1 GLU A 312      55.450 122.607 112.577  1.00  0.00           O
ATOM   4849  OE2 GLU A 312      53.800 122.397 114.027  1.00  0.00           O
ATOM   4850  C   GLU A 312      59.689 121.967 115.687  1.00  0.00           C
ATOM   4851  O   GLU A 312      60.600 122.327 114.947  1.00  0.00           O
ATOM   4852  N   ILE A 313      59.810 120.857 116.446  1.00  0.00           N
ATOM   4854  CA  ILE A 313      61.090 120.177 116.617  1.00  0.00           C
ATOM   4856  CB  ILE A 313      61.930 120.657 117.836  1.00  0.00           C
ATOM   4858  CG2 ILE A 313      61.780 122.187 117.986  1.00  0.00           C
ATOM   4862  CG1 ILE A 313      61.660 119.947 119.197  1.00  0.00           C
ATOM   4865  CD  ILE A 313      60.300 120.297 119.807  1.00  0.00           C
ATOM   4869  C   ILE A 313      60.819 118.697 116.688  1.00  0.00           C
ATOM   4870  O   ILE A 313      59.720 118.287 117.077  1.00  0.00           O
ATOM   4871  N   GLU A 314      61.810 117.837 116.356  1.00  0.00           N
ATOM   4873  CA  GLU A 314      61.710 116.417 116.657  1.00  0.00           C
ATOM   4875  CB  GLU A 314      62.350 115.547 115.556  1.00  0.00           C
ATOM   4878  CG  GLU A 314      61.550 115.547 114.236  1.00  0.00           C
ATOM   4881  CD  GLU A 314      62.360 114.987 113.068  1.00  0.00           C
ATOM   4882  OE1 GLU A 314      63.600 114.827 113.227  1.00  0.00           O
ATOM   4883  OE2 GLU A 314      61.740 114.847 111.977  1.00  0.00           O
ATOM   4884  C   GLU A 314      62.410 116.107 117.966  1.00  0.00           C
ATOM   4885  O   GLU A 314      63.600 115.777 117.976  1.00  0.00           O
ATOM   4886  N   ALA A 315      61.700 116.207 119.107  1.00  0.00           N
ATOM   4888  CA  ALA A 315      62.160 115.587 120.336  1.00  0.00           C
ATOM   4890  CB  ALA A 315      61.380 116.087 121.576  1.00  0.00           C
ATOM   4894  C   ALA A 315      62.069 114.077 120.187  1.00  0.00           C
ATOM   4895  O   ALA A 315      61.050 113.557 119.727  1.00  0.00           O
ATOM   4896  N   SER A 316      63.150 113.357 120.517  1.00  0.00           N
ATOM   4898  CA  SER A 316      63.130 111.927 120.556  1.00  0.00           C
ATOM   4900  CB  SER A 316      64.110 111.247 119.566  1.00  0.00           C
ATOM   4903  OG  SER A 316      65.470 111.627 119.717  1.00  0.00           O
ATOM   4905  C   SER A 316      63.290 111.517 121.996  1.00  0.00           C
ATOM   4906  O   SER A 316      62.650 112.077 122.887  1.00  0.00           O
ATOM   4907  N   LYS A 317      64.080 110.487 122.317  1.00  0.00           N
ATOM   4909  CA  LYS A 317      63.960 109.877 123.626  1.00  0.00           C
ATOM   4911  CB  LYS A 317      64.360 108.387 123.576  1.00  0.00           C
ATOM   4914  CG  LYS A 317      64.210 107.617 124.907  1.00  0.00           C
ATOM   4917  CD  LYS A 317      64.350 106.097 124.747  1.00  0.00           C
ATOM   4920  CE  LYS A 317      64.150 105.367 126.076  1.00  0.00           C
ATOM   4923  NZ  LYS A 317      64.479 103.927 125.986  1.00  0.00           N
ATOM   4927  C   LYS A 317      64.619 110.657 124.767  1.00  0.00           C
ATOM   4928  O   LYS A 317      65.620 111.337 124.627  1.00  0.00           O
ATOM   4929  N   ALA A 318      64.030 110.577 125.977  1.00  0.00           N
ATOM   4931  CA  ALA A 318      64.560 111.127 127.206  1.00  0.00           C
ATOM   4933  CB  ALA A 318      63.400 111.027 128.217  1.00  0.00           C
ATOM   4937  C   ALA A 318      65.810 110.457 127.796  1.00  0.00           C
ATOM   4938  O   ALA A 318      65.810 109.247 128.036  1.00  0.00           O
ATOM   4939  N   ILE A 319      66.870 111.237 128.126  1.00  0.00           N
ATOM   4941  CA  ILE A 319      67.990 110.787 128.956  1.00  0.00           C
ATOM   4943  CB  ILE A 319      69.350 110.737 128.257  1.00  0.00           C
ATOM   4945  CG2 ILE A 319      70.500 110.467 129.266  1.00  0.00           C
ATOM   4949  CG1 ILE A 319      69.400 109.597 127.206  1.00  0.00           C
ATOM   4952  CD  ILE A 319      68.799 109.957 125.857  1.00  0.00           C
ATOM   4956  C   ILE A 319      68.070 111.607 130.236  1.00  0.00           C
ATOM   4957  O   ILE A 319      68.480 112.777 130.287  1.00  0.00           O
ATOM   4958  N   GLY A 320      67.710 110.947 131.346  1.00  0.00           N
ATOM   4960  CA  GLY A 320      67.710 111.517 132.686  1.00  0.00           C
ATOM   4963  C   GLY A 320      66.640 112.547 132.867  1.00  0.00           C
ATOM   4964  O   GLY A 320      65.450 112.207 132.947  1.00  0.00           O
ATOM   4965  N   ASP A 321      67.060 113.827 132.846  1.00  0.00           N
ATOM   4967  CA  ASP A 321      66.230 114.997 132.966  1.00  0.00           C
ATOM   4969  CB  ASP A 321      66.760 115.867 134.158  1.00  0.00           C
ATOM   4972  CG  ASP A 321      66.930 115.167 135.507  1.00  0.00           C
ATOM   4973  OD1 ASP A 321      66.579 113.967 135.676  1.00  0.00           O
ATOM   4974  OD2 ASP A 321      67.460 115.857 136.427  1.00  0.00           O
ATOM   4975  C   ASP A 321      66.270 115.837 131.658  1.00  0.00           C
ATOM   4976  O   ASP A 321      65.790 116.967 131.586  1.00  0.00           O
ATOM   4977  N   GLN A 322      66.840 115.287 130.548  1.00  0.00           N
ATOM   4979  CA  GLN A 322      66.950 115.987 129.277  1.00  0.00           C
ATOM   4981  CB  GLN A 322      68.430 116.387 129.007  1.00  0.00           C
ATOM   4984  CG  GLN A 322      69.070 117.277 130.117  1.00  0.00           C
ATOM   4987  CD  GLN A 322      70.510 117.707 129.776  1.00  0.00           C
ATOM   4988  OE1 GLN A 322      71.340 116.897 129.357  1.00  0.00           O
ATOM   4989  NE2 GLN A 322      70.850 118.997 130.007  1.00  0.00           N
ATOM   4992  C   GLN A 322      66.380 115.167 128.096  1.00  0.00           C
ATOM   4993  O   GLN A 322      66.740 114.027 127.846  1.00  0.00           O
ATOM   4994  N   TRP A 323      65.440 115.727 127.298  1.00  0.00           N
ATOM   4996  CA  TRP A 323      65.030 115.157 126.017  1.00  0.00           C
ATOM   4998  CB  TRP A 323      63.780 115.877 125.427  1.00  0.00           C
ATOM   5001  CG  TRP A 323      62.510 115.707 126.207  1.00  0.00           C
ATOM   5002  CD1 TRP A 323      61.890 116.627 126.996  1.00  0.00           C
ATOM   5004  NE1 TRP A 323      60.720 116.107 127.477  1.00  0.00           N
ATOM   5006  CE2 TRP A 323      60.560 114.827 127.018  1.00  0.00           C
ATOM   5007  CD2 TRP A 323      61.680 114.537 126.207  1.00  0.00           C
ATOM   5008  CE3 TRP A 323      61.790 113.287 125.596  1.00  0.00           C
ATOM   5010  CZ3 TRP A 323      60.749 112.367 125.778  1.00  0.00           C
ATOM   5012  CZ2 TRP A 323      59.549 113.917 127.217  1.00  0.00           C
ATOM   5014  CH2 TRP A 323      59.640 112.687 126.557  1.00  0.00           C
ATOM   5016  C   TRP A 323      66.120 115.217 124.957  1.00  0.00           C
ATOM   5017  O   TRP A 323      66.680 116.287 124.736  1.00  0.00           O
ATOM   5018  N   VAL A 324      66.390 114.117 124.216  1.00  0.00           N
ATOM   5020  CA  VAL A 324      67.080 114.247 122.938  1.00  0.00           C
ATOM   5022  CB  VAL A 324      67.470 112.907 122.307  1.00  0.00           C
ATOM   5024  CG1 VAL A 324      68.200 113.117 120.967  1.00  0.00           C
ATOM   5028  CG2 VAL A 324      68.420 112.157 123.246  1.00  0.00           C
ATOM   5032  C   VAL A 324      66.220 115.047 121.967  1.00  0.00           C
ATOM   5033  O   VAL A 324      65.020 114.837 121.846  1.00  0.00           O
ATOM   5034  N   VAL A 325      66.820 115.997 121.237  1.00  0.00           N
ATOM   5036  CA  VAL A 325      66.180 116.567 120.066  1.00  0.00           C
ATOM   5038  CB  VAL A 325      65.880 118.047 120.227  1.00  0.00           C
ATOM   5040  CG1 VAL A 325      65.270 118.577 118.927  1.00  0.00           C
ATOM   5044  CG2 VAL A 325      64.899 118.267 121.397  1.00  0.00           C
ATOM   5048  C   VAL A 325      67.090 116.337 118.897  1.00  0.00           C
ATOM   5049  O   VAL A 325      68.270 116.697 118.927  1.00  0.00           O
ATOM   5050  N   THR A 326      66.579 115.697 117.817  1.00  0.00           N
ATOM   5052  CA  THR A 326      67.399 115.327 116.677  1.00  0.00           C
ATOM   5054  CB  THR A 326      67.070 113.927 116.166  1.00  0.00           C
ATOM   5056  OG1 THR A 326      65.670 113.737 116.017  1.00  0.00           O
ATOM   5058  CG2 THR A 326      67.530 112.937 117.247  1.00  0.00           C
ATOM   5062  C   THR A 326      67.280 116.287 115.517  1.00  0.00           C
ATOM   5063  O   THR A 326      68.109 116.317 114.617  1.00  0.00           O
ATOM   5064  N   SER A 327      66.270 117.177 115.527  1.00  0.00           N
ATOM   5066  CA  SER A 327      66.159 118.227 114.528  1.00  0.00           C
ATOM   5068  CB  SER A 327      65.670 117.717 113.126  1.00  0.00           C
ATOM   5071  OG  SER A 327      64.280 117.397 113.077  1.00  0.00           O
ATOM   5073  C   SER A 327      65.220 119.297 115.036  1.00  0.00           C
ATOM   5074  O   SER A 327      64.479 119.097 115.997  1.00  0.00           O
ATOM   5075  N   GLY A 328      65.240 120.507 114.426  1.00  0.00           N
ATOM   5077  CA  GLY A 328      64.530 121.667 114.957  1.00  0.00           C
ATOM   5080  C   GLY A 328      65.390 122.387 115.967  1.00  0.00           C
ATOM   5081  O   GLY A 328      65.860 123.497 115.717  1.00  0.00           O
ATOM   5082  N   LEU A 329      65.670 121.777 117.136  1.00  0.00           N
ATOM   5084  CA  LEU A 329      66.810 122.177 117.947  1.00  0.00           C
ATOM   5086  CB  LEU A 329      66.900 121.657 119.397  1.00  0.00           C
ATOM   5089  CG  LEU A 329      65.950 122.307 120.427  1.00  0.00           C
ATOM   5091  CD1 LEU A 329      66.390 123.717 120.768  1.00  0.00           C
ATOM   5095  CD2 LEU A 329      64.499 122.377 120.007  1.00  0.00           C
ATOM   5099  C   LEU A 329      68.120 121.857 117.257  1.00  0.00           C
ATOM   5100  O   LEU A 329      68.240 120.877 116.517  1.00  0.00           O
ATOM   5101  N   GLN A 330      69.100 122.727 117.497  1.00  0.00           N
ATOM   5103  CA  GLN A 330      70.290 122.827 116.716  1.00  0.00           C
ATOM   5105  CB  GLN A 330      70.270 124.227 116.057  1.00  0.00           C
ATOM   5108  CG  GLN A 330      69.150 124.527 115.016  1.00  0.00           C
ATOM   5111  CD  GLN A 330      69.070 123.507 113.867  1.00  0.00           C
ATOM   5112  OE1 GLN A 330      70.040 123.297 113.126  1.00  0.00           O
ATOM   5113  NE2 GLN A 330      67.910 122.857 113.676  1.00  0.00           N
ATOM   5116  C   GLN A 330      71.490 122.637 117.656  1.00  0.00           C
ATOM   5117  O   GLN A 330      71.340 122.167 118.786  1.00  0.00           O
ATOM   5118  N   ALA A 331      72.720 122.967 117.227  1.00  0.00           N
ATOM   5120  CA  ALA A 331      73.850 123.117 118.138  1.00  0.00           C
ATOM   5122  CB  ALA A 331      75.170 123.107 117.357  1.00  0.00           C
ATOM   5126  C   ALA A 331      73.850 124.457 118.827  1.00  0.00           C
ATOM   5127  O   ALA A 331      73.320 125.407 118.268  1.00  0.00           O
ATOM   5128  N   GLY A 332      74.520 124.597 119.997  1.00  0.00           N
ATOM   5130  CA  GLY A 332      74.930 125.897 120.556  1.00  0.00           C
ATOM   5133  C   GLY A 332      73.820 126.887 120.757  1.00  0.00           C
ATOM   5134  O   GLY A 332      74.000 128.097 120.587  1.00  0.00           O
ATOM   5135  N   ASP A 333      72.630 126.397 121.107  1.00  0.00           N
ATOM   5137  CA  ASP A 333      71.430 127.167 121.197  1.00  0.00           C
ATOM   5139  CB  ASP A 333      70.329 126.767 120.167  1.00  0.00           C
ATOM   5142  CG  ASP A 333      69.549 125.477 120.247  1.00  0.00           C
ATOM   5143  OD1 ASP A 333      69.470 124.897 121.347  1.00  0.00           O
ATOM   5144  OD2 ASP A 333      68.880 125.157 119.216  1.00  0.00           O
ATOM   5145  C   ASP A 333      71.020 127.227 122.637  1.00  0.00           C
ATOM   5146  O   ASP A 333      71.490 126.487 123.497  1.00  0.00           O
ATOM   5147  N   ARG A 334      70.229 128.247 122.966  1.00  0.00           N
ATOM   5149  CA  ARG A 334      69.880 128.487 124.327  1.00  0.00           C
ATOM   5151  CB  ARG A 334      70.659 129.677 124.977  1.00  0.00           C
ATOM   5154  CG  ARG A 334      72.200 129.817 124.798  1.00  0.00           C
ATOM   5157  CD  ARG A 334      72.860 131.187 124.537  1.00  0.00           C
ATOM   5160  NE  ARG A 334      72.270 132.247 125.416  1.00  0.00           N
ATOM   5162  CZ  ARG A 334      72.720 133.497 125.377  1.00  0.00           C
ATOM   5163  NH1 ARG A 334      73.360 133.977 124.327  1.00  0.00           N
ATOM   5166  NH2 ARG A 334      72.570 134.247 126.446  1.00  0.00           N
ATOM   5169  C   ARG A 334      68.340 128.537 124.327  1.00  0.00           C
ATOM   5170  O   ARG A 334      67.700 129.347 123.646  1.00  0.00           O
ATOM   5171  N   VAL A 335      67.689 127.617 125.066  1.00  0.00           N
ATOM   5173  CA  VAL A 335      66.299 127.237 124.876  1.00  0.00           C
ATOM   5175  CB  VAL A 335      66.170 125.727 124.857  1.00  0.00           C
ATOM   5177  CG1 VAL A 335      64.710 125.227 124.997  1.00  0.00           C
ATOM   5181  CG2 VAL A 335      66.760 125.257 123.536  1.00  0.00           C
ATOM   5185  C   VAL A 335      65.420 127.647 126.017  1.00  0.00           C
ATOM   5186  O   VAL A 335      65.650 127.157 127.107  1.00  0.00           O
ATOM   5187  N   ILE A 336      64.400 128.537 125.846  1.00  0.00           N
ATOM   5189  CA  ILE A 336      63.590 129.077 126.958  1.00  0.00           C
ATOM   5191  CB  ILE A 336      62.470 130.007 126.497  1.00  0.00           C
ATOM   5193  CG2 ILE A 336      61.780 130.617 127.747  1.00  0.00           C
ATOM   5197  CG1 ILE A 336      63.120 131.077 125.568  1.00  0.00           C
ATOM   5200  CD  ILE A 336      62.180 132.167 125.047  1.00  0.00           C
ATOM   5204  C   ILE A 336      63.180 128.097 128.057  1.00  0.00           C
ATOM   5205  O   ILE A 336      62.390 127.187 127.817  1.00  0.00           O
ATOM   5206  N   VAL A 337      63.770 128.287 129.266  1.00  0.00           N
ATOM   5208  CA  VAL A 337      63.710 127.397 130.408  1.00  0.00           C
ATOM   5210  CB  VAL A 337      65.040 126.677 130.688  1.00  0.00           C
ATOM   5212  CG1 VAL A 337      65.150 126.037 132.087  1.00  0.00           C
ATOM   5216  CG2 VAL A 337      65.180 125.487 129.706  1.00  0.00           C
ATOM   5220  C   VAL A 337      63.159 128.177 131.596  1.00  0.00           C
ATOM   5221  O   VAL A 337      61.960 128.107 131.867  1.00  0.00           O
ATOM   5222  N   SER A 338      63.979 128.927 132.357  1.00  0.00           N
ATOM   5224  CA  SER A 338      63.560 129.557 133.617  1.00  0.00           C
ATOM   5226  CB  SER A 338      64.770 130.047 134.467  1.00  0.00           C
ATOM   5229  OG  SER A 338      64.660 131.337 135.087  1.00  0.00           O
ATOM   5231  C   SER A 338      62.460 130.607 133.536  1.00  0.00           C
ATOM   5232  O   SER A 338      62.450 131.497 132.686  1.00  0.00           O
ATOM   5233  N   GLY A 339      61.500 130.527 134.486  1.00  0.00           N
ATOM   5235  CA  GLY A 339      60.530 131.587 134.706  1.00  0.00           C
ATOM   5238  C   GLY A 339      59.490 131.707 133.637  1.00  0.00           C
ATOM   5239  O   GLY A 339      59.010 132.797 133.337  1.00  0.00           O
ATOM   5240  N   LEU A 340      59.070 130.567 133.057  1.00  0.00           N
ATOM   5242  CA  LEU A 340      58.120 130.467 131.967  1.00  0.00           C
ATOM   5244  CB  LEU A 340      57.940 128.997 131.497  1.00  0.00           C
ATOM   5247  CG  LEU A 340      59.040 128.517 130.527  1.00  0.00           C
ATOM   5249  CD1 LEU A 340      59.170 126.987 130.557  1.00  0.00           C
ATOM   5253  CD2 LEU A 340      58.780 128.937 129.077  1.00  0.00           C
ATOM   5257  C   LEU A 340      56.750 131.057 132.257  1.00  0.00           C
ATOM   5258  O   LEU A 340      56.020 131.397 131.327  1.00  0.00           O
ATOM   5259  N   GLN A 341      56.370 131.227 133.536  1.00  0.00           N
ATOM   5261  CA  GLN A 341      55.040 131.697 133.906  1.00  0.00           C
ATOM   5263  CB  GLN A 341      54.740 131.547 135.417  1.00  0.00           C
ATOM   5266  CG  GLN A 341      54.750 130.077 135.896  1.00  0.00           C
ATOM   5269  CD  GLN A 341      56.140 129.627 136.346  1.00  0.00           C
ATOM   5270  OE1 GLN A 341      57.090 130.417 136.447  1.00  0.00           O
ATOM   5271  NE2 GLN A 341      56.270 128.327 136.707  1.00  0.00           N
ATOM   5274  C   GLN A 341      54.700 133.117 133.526  1.00  0.00           C
ATOM   5275  O   GLN A 341      53.540 133.487 133.357  1.00  0.00           O
ATOM   5276  N   ARG A 342      55.729 133.967 133.376  1.00  0.00           N
ATOM   5278  CA  ARG A 342      55.510 135.317 132.908  1.00  0.00           C
ATOM   5280  CB  ARG A 342      56.600 136.247 133.507  1.00  0.00           C
ATOM   5283  CG  ARG A 342      56.420 137.737 133.137  1.00  0.00           C
ATOM   5286  CD  ARG A 342      57.380 138.697 133.827  1.00  0.00           C
ATOM   5289  NE  ARG A 342      56.920 140.057 133.417  1.00  0.00           N
ATOM   5291  CZ  ARG A 342      57.410 141.207 133.867  1.00  0.00           C
ATOM   5292  NH1 ARG A 342      58.260 141.247 134.867  1.00  0.00           N
ATOM   5295  NH2 ARG A 342      57.010 142.327 133.277  1.00  0.00           N
ATOM   5298  C   ARG A 342      55.490 135.387 131.378  1.00  0.00           C
ATOM   5299  O   ARG A 342      55.030 136.367 130.787  1.00  0.00           O
ATOM   5300  N   ILE A 343      56.009 134.347 130.697  1.00  0.00           N
ATOM   5302  CA  ILE A 343      56.450 134.457 129.318  1.00  0.00           C
ATOM   5304  CB  ILE A 343      57.500 133.427 128.897  1.00  0.00           C
ATOM   5306  CG2 ILE A 343      57.950 133.677 127.438  1.00  0.00           C
ATOM   5310  CG1 ILE A 343      58.720 133.437 129.857  1.00  0.00           C
ATOM   5313  CD  ILE A 343      59.490 134.757 129.957  1.00  0.00           C
ATOM   5317  C   ILE A 343      55.280 134.487 128.346  1.00  0.00           C
ATOM   5318  O   ILE A 343      54.470 133.577 128.188  1.00  0.00           O
ATOM   5319  N   ARG A 344      55.190 135.617 127.647  1.00  0.00           N
ATOM   5321  CA  ARG A 344      54.220 135.867 126.637  1.00  0.00           C
ATOM   5323  CB  ARG A 344      53.100 136.807 127.158  1.00  0.00           C
ATOM   5326  CG  ARG A 344      52.250 136.287 128.337  1.00  0.00           C
ATOM   5329  CD  ARG A 344      51.380 135.087 127.947  1.00  0.00           C
ATOM   5332  NE  ARG A 344      50.390 134.847 129.046  1.00  0.00           N
ATOM   5334  CZ  ARG A 344      49.380 133.997 128.967  1.00  0.00           C
ATOM   5335  NH1 ARG A 344      49.210 133.207 127.938  1.00  0.00           N
ATOM   5338  NH2 ARG A 344      48.520 133.967 129.966  1.00  0.00           N
ATOM   5341  C   ARG A 344      55.050 136.537 125.568  1.00  0.00           C
ATOM   5342  O   ARG A 344      56.050 137.177 125.908  1.00  0.00           O
ATOM   5343  N   PRO A 345      54.730 136.427 124.297  1.00  0.00           N
ATOM   5344  CD  PRO A 345      53.500 135.827 123.777  1.00  0.00           C
ATOM   5347  CA  PRO A 345      55.530 137.017 123.236  1.00  0.00           C
ATOM   5349  CB  PRO A 345      54.890 136.487 121.958  1.00  0.00           C
ATOM   5352  CG  PRO A 345      53.410 136.337 122.337  1.00  0.00           C
ATOM   5355  C   PRO A 345      55.570 138.537 123.346  1.00  0.00           C
ATOM   5356  O   PRO A 345      54.520 139.187 123.386  1.00  0.00           O
ATOM   5357  N   GLY A 346      56.790 139.097 123.427  1.00  0.00           N
ATOM   5359  CA  GLY A 346      57.010 140.537 123.367  1.00  0.00           C
ATOM   5362  C   GLY A 346      57.490 141.117 124.658  1.00  0.00           C
ATOM   5363  O   GLY A 346      57.300 142.307 124.907  1.00  0.00           O
ATOM   5364  N   ILE A 347      58.150 140.337 125.527  1.00  0.00           N
ATOM   5366  CA  ILE A 347      58.690 140.797 126.786  1.00  0.00           C
ATOM   5368  CB  ILE A 347      58.110 140.067 127.997  1.00  0.00           C
ATOM   5370  CG2 ILE A 347      58.660 140.717 129.286  1.00  0.00           C
ATOM   5374  CG1 ILE A 347      56.560 140.067 127.957  1.00  0.00           C
ATOM   5377  CD  ILE A 347      55.920 139.337 129.146  1.00  0.00           C
ATOM   5381  C   ILE A 347      60.200 140.607 126.747  1.00  0.00           C
ATOM   5382  O   ILE A 347      60.710 139.487 126.707  1.00  0.00           O
ATOM   5383  N   LYS A 348      60.939 141.717 126.736  1.00  0.00           N
ATOM   5385  CA  LYS A 348      62.370 141.847 126.507  1.00  0.00           C
ATOM   5387  CB  LYS A 348      62.740 143.327 126.377  1.00  0.00           C
ATOM   5390  CG  LYS A 348      62.410 144.227 127.587  1.00  0.00           C
ATOM   5393  CD  LYS A 348      60.950 144.677 127.807  1.00  0.00           C
ATOM   5396  CE  LYS A 348      60.229 145.217 126.546  1.00  0.00           C
ATOM   5399  NZ  LYS A 348      59.409 146.407 126.867  1.00  0.00           N
ATOM   5403  C   LYS A 348      63.319 141.107 127.447  1.00  0.00           C
ATOM   5404  O   LYS A 348      62.940 140.767 128.567  1.00  0.00           O
ATOM   5405  N   ALA A 349      64.560 140.797 126.986  1.00  0.00           N
ATOM   5407  CA  ALA A 349      65.280 139.657 127.507  1.00  0.00           C
ATOM   5409  CB  ALA A 349      64.790 138.437 126.726  1.00  0.00           C
ATOM   5413  C   ALA A 349      66.820 139.857 127.487  1.00  0.00           C
ATOM   5414  O   ALA A 349      67.350 140.677 126.736  1.00  0.00           O
ATOM   5415  N   ARG A 350      67.560 139.237 128.436  1.00  0.00           N
ATOM   5417  CA  ARG A 350      68.799 139.827 128.977  1.00  0.00           C
ATOM   5419  CB  ARG A 350      68.509 141.047 129.926  1.00  0.00           C
ATOM   5422  CG  ARG A 350      67.520 142.137 129.467  1.00  0.00           C
ATOM   5425  CD  ARG A 350      67.320 143.287 130.466  1.00  0.00           C
ATOM   5428  NE  ARG A 350      68.330 144.347 130.137  1.00  0.00           N
ATOM   5430  CZ  ARG A 350      68.070 145.647 130.128  1.00  0.00           C
ATOM   5431  NH1 ARG A 350      67.049 146.147 130.768  1.00  0.00           N
ATOM   5434  NH2 ARG A 350      68.850 146.477 129.477  1.00  0.00           N
ATOM   5437  C   ARG A 350      69.689 138.867 129.807  1.00  0.00           C
ATOM   5438  O   ARG A 350      69.930 139.127 130.986  1.00  0.00           O
ATOM   5439  N   ALA A 351      70.170 137.727 129.266  1.00  0.00           N
ATOM   5441  CA  ALA A 351      70.770 136.597 129.977  1.00  0.00           C
ATOM   5443  CB  ALA A 351      71.830 135.907 129.096  1.00  0.00           C
ATOM   5447  C   ALA A 351      71.330 136.667 131.406  1.00  0.00           C
ATOM   5448  O   ALA A 351      72.399 137.207 131.697  1.00  0.00           O
ATOM   5449  N   ILE A 352      70.630 135.947 132.307  1.00  0.00           N
ATOM   5451  CA  ILE A 352      71.050 135.617 133.646  1.00  0.00           C
ATOM   5453  CB  ILE A 352      70.420 136.557 134.686  1.00  0.00           C
ATOM   5455  CG2 ILE A 352      68.960 136.197 135.066  1.00  0.00           C
ATOM   5459  CG1 ILE A 352      71.310 136.747 135.927  1.00  0.00           C
ATOM   5462  CD  ILE A 352      71.520 135.507 136.807  1.00  0.00           C
ATOM   5466  C   ILE A 352      70.659 134.147 133.816  1.00  0.00           C
ATOM   5467  O   ILE A 352      69.520 133.747 133.567  1.00  0.00           O
ATOM   5468  N   SER A 353      71.620 133.307 134.197  1.00  0.00           N
ATOM   5470  CA  SER A 353      71.439 131.887 134.346  1.00  0.00           C
ATOM   5472  CB  SER A 353      71.610 131.087 133.027  1.00  0.00           C
ATOM   5475  OG  SER A 353      72.810 131.407 132.307  1.00  0.00           O
ATOM   5477  C   SER A 353      72.450 131.447 135.417  1.00  0.00           C
ATOM   5478  OT1 SER A 353      73.480 132.147 135.617  1.00  0.00           O
ATOM   5479  OT2 SER A 353      72.160 130.427 136.117  1.00  0.00           O
ATOM   5480  NH3 POPEB 354      60.060  47.137 107.387  1.00  0.00           N
ATOM   5484  C12 POPEB 354      58.680  46.597 107.127  1.00  0.00           C
ATOM   5487  C11 POPEB 354      58.760  45.137 106.726  1.00  0.00           C
ATOM   5490  P   POPEB 354      57.340  43.087 106.166  1.00  0.00           P
ATOM   5491  O13 POPEB 354      57.060  42.257 107.357  1.00  0.00           O
ATOM   5492  O14 POPEB 354      56.360  42.897 105.056  1.00  0.00           O
ATOM   5493  O11 POPEB 354      58.800  42.807 105.647  1.00  0.00           O
ATOM   5494  O12 POPEB 354      57.430  44.607 106.596  1.00  0.00           O
ATOM   5495  C1  POPEB 354      59.160  41.757 104.776  1.00  0.00           C
ATOM   5498  C2  POPEB 354      59.689  42.347 103.456  1.00  0.00           C
ATOM   5500  O21 POPEB 354      59.680  41.357 102.396  1.00  0.00           O
ATOM   5501  C21 POPEB 354      58.500  40.847 102.018  1.00  0.00           C
ATOM   5502  O22 POPEB 354      58.319  39.657 101.757  1.00  0.00           O
ATOM   5503  C22 POPEB 354      57.410  41.917 101.876  1.00  0.00           C
ATOM   5506  C3  POPEB 354      61.120  42.957 103.657  1.00  0.00           C
ATOM   5509  O31 POPEB 354      61.800  43.317 102.426  1.00  0.00           O
ATOM   5510  C31 POPEB 354      61.260  44.327 101.747  1.00  0.00           C
ATOM   5511  O32 POPEB 354      60.200  44.867 101.986  1.00  0.00           O
ATOM   5512  C32 POPEB 354      62.210  44.707 100.606  1.00  0.00           C
ATOM   5515  C23 POPEB 354      56.460  41.707 100.676  1.00  0.00           C
ATOM   5518  C24 POPEB 354      56.740  42.687  99.537  1.00  0.00           C
ATOM   5521  C25 POPEB 354      55.780  42.507  98.357  1.00  0.00           C
ATOM   5524  C26 POPEB 354      56.060  43.517  97.236  1.00  0.00           C
ATOM   5527  C27 POPEB 354      55.510  43.037  95.886  1.00  0.00           C
ATOM   5530  C28 POPEB 354      56.000  43.907  94.717  1.00  0.00           C
ATOM   5533  C29 POPEB 354      55.770  43.227  93.386  1.00  0.00           C
ATOM   5535 0C21 POPEB 354      55.680  43.837  92.197  1.00  0.00           C
ATOM   5537 1C21 POPEB 354      55.790  45.317  91.938  1.00  0.00           C
ATOM   5540 2C21 POPEB 354      54.420  45.957  91.626  1.00  0.00           C
ATOM   5543 3C21 POPEB 354      53.780  45.447  90.317  1.00  0.00           C
ATOM   5546 4C21 POPEB 354      52.430  46.117  90.036  1.00  0.00           C
ATOM   5549 5C21 POPEB 354      51.770  45.677  88.727  1.00  0.00           C
ATOM   5552 6C21 POPEB 354      52.470  46.257  87.487  1.00  0.00           C
ATOM   5555 7C21 POPEB 354      51.800  45.847  86.166  1.00  0.00           C
ATOM   5558 8C21 POPEB 354      52.520  46.417  84.938  1.00  0.00           C
ATOM   5562  C33 POPEB 354      62.399  43.607  99.537  1.00  0.00           C
ATOM   5565  C34 POPEB 354      63.400  44.047  98.456  1.00  0.00           C
ATOM   5568  C35 POPEB 354      63.720  42.997  97.376  1.00  0.00           C
ATOM   5571  C36 POPEB 354      62.570  42.647  96.417  1.00  0.00           C
ATOM   5574  C37 POPEB 354      62.890  41.427  95.536  1.00  0.00           C
ATOM   5577  C38 POPEB 354      63.260  41.717  94.086  1.00  0.00           C
ATOM   5580  C39 POPEB 354      64.770  41.877  93.897  1.00  0.00           C
ATOM   5583 0C31 POPEB 354      65.130  42.207  92.447  1.00  0.00           C
ATOM   5586 1C31 POPEB 354      66.640  42.147  92.197  1.00  0.00           C
ATOM   5589 2C31 POPEB 354      67.080  40.927  91.377  1.00  0.00           C
ATOM   5592 3C31 POPEB 354      66.560  40.907  89.926  1.00  0.00           C
ATOM   5595 4C31 POPEB 354      67.010  42.127  89.096  1.00  0.00           C
ATOM   5598 5C31 POPEB 354      66.370  42.147  87.706  1.00  0.00           C
ATOM   5601 6C31 POPEB 354      66.670  43.447  86.946  1.00  0.00           C
ATOM   5605  NH3 POPEC 355     140.956 134.767 100.317  1.00  0.00           N
ATOM   5609  C12 POPEC 355     140.926 135.967  99.426  1.00  0.00           C
ATOM   5612  C11 POPEC 355     142.326 136.467  98.997  1.00  0.00           C
ATOM   5615  P   POPEC 355     143.376 138.877  99.518  1.00  0.00           P
ATOM   5616  O13 POPEC 355     144.816 138.917  99.876  1.00  0.00           O
ATOM   5617  O14 POPEC 355     142.486 139.917 100.066  1.00  0.00           O
ATOM   5618  O11 POPEC 355     143.346 138.827  97.947  1.00  0.00           O
ATOM   5619  O12 POPEC 355     142.867 137.417  99.926  1.00  0.00           O
ATOM   5620  C1  POPEC 355     144.087 139.757  97.158  1.00  0.00           C
ATOM   5623  C2  POPEC 355     143.376 139.947  95.797  1.00  0.00           C
ATOM   5625  O21 POPEC 355     144.396 139.997  94.786  1.00  0.00           O
ATOM   5626  C21 POPEC 355     144.486 140.917  93.846  1.00  0.00           C
ATOM   5627  O22 POPEC 355     143.867 141.957  93.747  1.00  0.00           O
ATOM   5628  C22 POPEC 355     145.587 140.477  92.867  1.00  0.00           C
ATOM   5631  C3  POPEC 355     142.297 141.067  95.896  1.00  0.00           C
ATOM   5634  O31 POPEC 355     141.377 141.107  94.776  1.00  0.00           O
ATOM   5635  C31 POPEC 355     140.426 140.197  94.798  1.00  0.00           C
ATOM   5636  O32 POPEC 355     140.337 139.267  95.577  1.00  0.00           O
ATOM   5637  C32 POPEC 355     139.426 140.447  93.676  1.00  0.00           C
ATOM   5640  C23 POPEC 355     145.036 140.147  91.467  1.00  0.00           C
ATOM   5643  C24 POPEC 355     146.126 140.247  90.396  1.00  0.00           C
ATOM   5646  C25 POPEC 355     145.596 140.247  88.956  1.00  0.00           C
ATOM   5649  C26 POPEC 355     144.557 141.347  88.708  1.00  0.00           C
ATOM   5652  C27 POPEC 355     144.617 141.947  87.298  1.00  0.00           C
ATOM   5655  C28 POPEC 355     143.856 143.277  87.187  1.00  0.00           C
ATOM   5658  C29 POPEC 355     142.367 143.157  87.298  1.00  0.00           C
ATOM   5660 0C21 POPEC 355     141.447 143.897  86.637  1.00  0.00           C
ATOM   5662 1C21 POPEC 355     141.716 144.987  85.626  1.00  0.00           C
ATOM   5665 2C21 POPEC 355     140.687 144.937  84.477  1.00  0.00           C
ATOM   5668 3C21 POPEC 355     140.846 146.107  83.498  1.00  0.00           C
ATOM   5671 4C21 POPEC 355     139.656 146.267  82.536  1.00  0.00           C
ATOM   5674 5C21 POPEC 355     139.676 147.617  81.806  1.00  0.00           C
ATOM   5677 6C21 POPEC 355     138.317 147.977  81.188  1.00  0.00           C
ATOM   5680 7C21 POPEC 355     138.227 149.447  80.777  1.00  0.00           C
ATOM   5683 8C21 POPEC 355     136.816 149.887  80.376  1.00  0.00           C
ATOM   5687  C33 POPEC 355     139.736 139.627  92.416  1.00  0.00           C
ATOM   5690  C34 POPEC 355     138.467 139.347  91.607  1.00  0.00           C
ATOM   5693  C35 POPEC 355     138.697 138.357  90.457  1.00  0.00           C
ATOM   5696  C36 POPEC 355     139.637 138.877  89.356  1.00  0.00           C
ATOM   5699  C37 POPEC 355     139.486 138.007  88.097  1.00  0.00           C
ATOM   5702  C38 POPEC 355     140.577 138.207  87.027  1.00  0.00           C
ATOM   5705  C39 POPEC 355     140.227 137.397  85.768  1.00  0.00           C
ATOM   5708 0C31 POPEC 355     141.327 137.407  84.706  1.00  0.00           C
ATOM   5711 1C31 POPEC 355     140.956 136.567  83.467  1.00  0.00           C
ATOM   5714 2C31 POPEC 355     141.837 136.847  82.236  1.00  0.00           C
ATOM   5717 3C31 POPEC 355     143.346 136.677  82.466  1.00  0.00           C
ATOM   5720 4C31 POPEC 355     143.827 135.217  82.497  1.00  0.00           C
ATOM   5723 5C31 POPEC 355     145.346 135.137  82.747  1.00  0.00           C
ATOM   5726 6C31 POPEC 355     145.947 133.757  82.477  1.00  0.00           C
ATOM   5730  NH3 POPED 356     162.046  18.240  60.236  1.00  0.00           N
ATOM   5734  C12 POPED 356     161.506  18.870  61.496  1.00  0.00           C
ATOM   5737  C11 POPED 356     160.407  19.920  61.176  1.00  0.00           C
ATOM   5740  P   POPED 356     158.436  18.300  60.438  1.00  0.00           P
ATOM   5741  O13 POPED 356     157.087  18.670  59.926  1.00  0.00           O
ATOM   5742  O14 POPED 356     159.467  17.900  59.457  1.00  0.00           O
ATOM   5743  O11 POPED 356     158.236  17.170  61.507  1.00  0.00           O
ATOM   5744  O12 POPED 356     159.047  19.470  61.306  1.00  0.00           O
ATOM   5745  C1  POPED 356     158.777  17.130  62.836  1.00  0.00           C
ATOM   5748  C2  POPED 356     157.646  16.860  63.856  1.00  0.00           C
ATOM   5750  O21 POPED 356     157.986  17.200  65.217  1.00  0.00           O
ATOM   5751  C21 POPED 356     158.827  16.380  65.846  1.00  0.00           C
ATOM   5752  O22 POPED 356     159.596  15.610  65.306  1.00  0.00           O
ATOM   5753  C22 POPED 356     158.646  16.530  67.356  1.00  0.00           C
ATOM   5756  C3  POPED 356     157.036  15.440  63.726  1.00  0.00           C
ATOM   5759  O31 POPED 356     155.656  15.440  64.166  1.00  0.00           O
ATOM   5760  C31 POPED 356     155.466  15.020  65.416  1.00  0.00           C
ATOM   5761  O32 POPED 356     156.337  14.730  66.216  1.00  0.00           O
ATOM   5762  C32 POPED 356     153.967  15.040  65.688  1.00  0.00           C
ATOM   5765  C23 POPED 356     159.047  15.230  68.087  1.00  0.00           C
ATOM   5768  C24 POPED 356     158.606  15.180  69.556  1.00  0.00           C
ATOM   5771  C25 POPED 356     159.216  13.980  70.287  1.00  0.00           C
ATOM   5774  C26 POPED 356     160.676  14.210  70.717  1.00  0.00           C
ATOM   5777  C27 POPED 356     160.807  14.990  72.037  1.00  0.00           C
ATOM   5780  C28 POPED 356     162.267  15.320  72.376  1.00  0.00           C
ATOM   5783  C29 POPED 356     162.417  15.880  73.766  1.00  0.00           C
ATOM   5785 0C21 POPED 356     163.546  15.890  74.496  1.00  0.00           C
ATOM   5787 1C21 POPED 356     164.896  15.390  74.037  1.00  0.00           C
ATOM   5790 2C21 POPED 356     165.236  13.960  74.507  1.00  0.00           C
ATOM   5793 3C21 POPED 356     165.546  13.820  76.007  1.00  0.00           C
ATOM   5796 4C21 POPED 356     166.837  13.050  76.307  1.00  0.00           C
ATOM   5799 5C21 POPED 356     166.906  12.500  77.736  1.00  0.00           C
ATOM   5802 6C21 POPED 356     166.157  11.170  77.896  1.00  0.00           C
ATOM   5805 7C21 POPED 356     165.917  10.770  79.356  1.00  0.00           C
ATOM   5808 8C21 POPED 356     165.157   9.450  79.518  1.00  0.00           C
ATOM   5812  C33 POPED 356     153.656  14.500  67.096  1.00  0.00           C
ATOM   5815  C34 POPED 356     152.156  14.320  67.326  1.00  0.00           C
ATOM   5818  C35 POPED 356     151.887  13.550  68.626  1.00  0.00           C
ATOM   5821  C36 POPED 356     152.137  14.390  69.867  1.00  0.00           C
ATOM   5824  C37 POPED 356     151.917  13.590  71.156  1.00  0.00           C
ATOM   5827  C38 POPED 356     152.227  14.410  72.417  1.00  0.00           C
ATOM   5830  C39 POPED 356     151.356  15.670  72.516  1.00  0.00           C
ATOM   5833 0C31 POPED 356     151.337  16.250  73.937  1.00  0.00           C
ATOM   5836 1C31 POPED 356     150.236  17.290  74.126  1.00  0.00           C
ATOM   5839 2C31 POPED 356     150.167  17.760  75.587  1.00  0.00           C
ATOM   5842 3C31 POPED 356     148.977  18.680  75.896  1.00  0.00           C
ATOM   5845 4C31 POPED 356     148.977  19.120  77.367  1.00  0.00           C
ATOM   5848 5C31 POPED 356     147.736  19.920  77.757  1.00  0.00           C
ATOM   5851 6C31 POPED 356     147.766  20.370  79.227  1.00  0.00           C
ATOM   5855  NH3 POPEE 357      70.670  89.907  63.667  1.00  0.00           N
ATOM   5859  C12 POPEE 357      69.740  89.927  62.486  1.00  0.00           C
ATOM   5862  C11 POPEE 357      70.000  91.137  61.556  1.00  0.00           C
ATOM   5865  P   POPEE 357      70.670  93.587  62.227  1.00  0.00           P
ATOM   5866  O13 POPEE 357      72.049  93.037  62.277  1.00  0.00           O
ATOM   5867  O14 POPEE 357      70.280  94.627  61.257  1.00  0.00           O
ATOM   5868  O11 POPEE 357      70.310  94.157  63.646  1.00  0.00           O
ATOM   5869  O12 POPEE 357      69.619  92.387  62.156  1.00  0.00           O
ATOM   5870  C1  POPEE 357      71.000  93.587  64.766  1.00  0.00           C
ATOM   5873  C2  POPEE 357      70.290  93.997  66.057  1.00  0.00           C
ATOM   5875  O21 POPEE 357      71.030  93.507  67.187  1.00  0.00           O
ATOM   5876  C21 POPEE 357      71.600  94.427  67.957  1.00  0.00           C
ATOM   5877  O22 POPEE 357      71.630  95.627  67.747  1.00  0.00           O
ATOM   5878  C22 POPEE 357      72.200  93.767  69.196  1.00  0.00           C
ATOM   5881  C3  POPEE 357      68.890  93.357  66.067  1.00  0.00           C
ATOM   5884  O31 POPEE 357      68.100  93.887  67.146  1.00  0.00           O
ATOM   5885  C31 POPEE 357      67.430  92.987  67.857  1.00  0.00           C
ATOM   5886  O32 POPEE 357      67.670  91.787  67.896  1.00  0.00           O
ATOM   5887  C32 POPEE 357      66.380  93.687  68.697  1.00  0.00           C
ATOM   5890  C23 POPEE 357      71.220  92.767  69.847  1.00  0.00           C
ATOM   5893  C24 POPEE 357      71.750  92.107  71.126  1.00  0.00           C
ATOM   5896  C25 POPEE 357      72.100  93.067  72.286  1.00  0.00           C
ATOM   5899  C26 POPEE 357      70.900  93.827  72.846  1.00  0.00           C
ATOM   5902  C27 POPEE 357      71.250  94.997  73.766  1.00  0.00           C
ATOM   5905  C28 POPEE 357      69.980  95.647  74.346  1.00  0.00           C
ATOM   5908  C29 POPEE 357      70.320  96.777  75.276  1.00  0.00           C
ATOM   5910 0C21 POPEE 357      70.570  96.677  76.596  1.00  0.00           C
ATOM   5912 1C21 POPEE 357      70.580  95.407  77.426  1.00  0.00           C
ATOM   5915 2C21 POPEE 357      71.960  95.067  78.027  1.00  0.00           C
ATOM   5918 3C21 POPEE 357      72.520  96.177  78.916  1.00  0.00           C
ATOM   5921 4C21 POPEE 357      73.810  95.787  79.667  1.00  0.00           C
ATOM   5924 5C21 POPEE 357      74.280  96.907  80.597  1.00  0.00           C
ATOM   5927 6C21 POPEE 357      75.670  96.667  81.208  1.00  0.00           C
ATOM   5930 7C21 POPEE 357      76.030  97.767  82.206  1.00  0.00           C
ATOM   5933 8C21 POPEE 357      77.450  97.657  82.787  1.00  0.00           C
ATOM   5937  C33 POPEE 357      66.550  93.377  70.197  1.00  0.00           C
ATOM   5940  C34 POPEE 357      65.210  93.267  70.908  1.00  0.00           C
ATOM   5943  C35 POPEE 357      64.479  94.607  71.057  1.00  0.00           C
ATOM   5946  C36 POPEE 357      65.170  95.557  72.037  1.00  0.00           C
ATOM   5949  C37 POPEE 357      64.260  96.727  72.426  1.00  0.00           C
ATOM   5952  C38 POPEE 357      64.890  97.647  73.477  1.00  0.00           C
ATOM   5955  C39 POPEE 357      65.110  96.967  74.826  1.00  0.00           C
ATOM   5958 0C31 POPEE 357      65.630  97.957  75.876  1.00  0.00           C
ATOM   5961 1C31 POPEE 357      65.680  97.377  77.286  1.00  0.00           C
ATOM   5964 2C31 POPEE 357      66.120  98.467  78.268  1.00  0.00           C
ATOM   5967 3C31 POPEE 357      65.920  98.127  79.747  1.00  0.00           C
ATOM   5970 4C31 POPEE 357      66.070  99.407  80.587  1.00  0.00           C
ATOM   5973 5C31 POPEE 357      65.930  99.177  82.087  1.00  0.00           C
ATOM   5976 6C31 POPEE 357      65.960 100.497  82.867  1.00  0.00           C
ATOM   5980  NH3 POPEF 358      54.220 111.357  62.857  1.00  0.00           N
ATOM   5984  C12 POPEF 358      55.720 111.297  62.798  1.00  0.00           C
ATOM   5987  C11 POPEF 358      56.250 109.897  63.118  1.00  0.00           C
ATOM   5990  P   POPEF 358      58.470 108.587  63.286  1.00  0.00           P
ATOM   5991  O13 POPEF 358      57.740 107.427  62.696  1.00  0.00           O
ATOM   5992  O14 POPEF 358      59.880 108.727  62.876  1.00  0.00           O
ATOM   5993  O11 POPEF 358      58.509 108.437  64.856  1.00  0.00           O
ATOM   5994  O12 POPEF 358      57.670 109.917  63.027  1.00  0.00           O
ATOM   5995  C1  POPEF 358      58.950 109.487  65.746  1.00  0.00           C
ATOM   5998  C2  POPEF 358      59.899 108.917  66.868  1.00  0.00           C
ATOM   6000  O21 POPEF 358      60.410 109.857  67.838  1.00  0.00           O
ATOM   6001  C21 POPEF 358      59.670 110.787  68.408  1.00  0.00           C
ATOM   6002  O22 POPEF 358      58.509 111.057  68.166  1.00  0.00           O
ATOM   6003  C22 POPEF 358      60.490 111.467  69.496  1.00  0.00           C
ATOM   6006  C3  POPEF 358      61.149 108.217  66.237  1.00  0.00           C
ATOM   6009  O31 POPEF 358      61.909 107.367  67.136  1.00  0.00           O
ATOM   6010  C31 POPEF 358      63.000 107.887  67.706  1.00  0.00           C
ATOM   6011  O32 POPEF 358      63.310 109.057  67.736  1.00  0.00           O
ATOM   6012  C32 POPEF 358      63.820 106.737  68.306  1.00  0.00           C
ATOM   6015  C23 POPEF 358      59.800 111.297  70.876  1.00  0.00           C
ATOM   6018  C24 POPEF 358      60.060 109.937  71.526  1.00  0.00           C
ATOM   6021  C25 POPEF 358      61.360 109.917  72.326  1.00  0.00           C
ATOM   6024  C26 POPEF 358      61.640 108.587  73.048  1.00  0.00           C
ATOM   6027  C27 POPEF 358      62.950 108.637  73.856  1.00  0.00           C
ATOM   6030  C28 POPEF 358      62.960 107.647  75.036  1.00  0.00           C
ATOM   6033  C29 POPEF 358      62.140 108.187  76.188  1.00  0.00           C
ATOM   6035 0C21 POPEF 358      62.460 108.147  77.487  1.00  0.00           C
ATOM   6037 1C21 POPEF 358      63.670 107.487  78.087  1.00  0.00           C
ATOM   6040 2C21 POPEF 358      63.710 107.717  79.617  1.00  0.00           C
ATOM   6043 3C21 POPEF 358      64.750 106.847  80.336  1.00  0.00           C
ATOM   6046 4C21 POPEF 358      64.899 107.287  81.806  1.00  0.00           C
ATOM   6049 5C21 POPEF 358      65.610 106.267  82.696  1.00  0.00           C
ATOM   6052 6C21 POPEF 358      65.749 106.777  84.137  1.00  0.00           C
ATOM   6055 7C21 POPEF 358      66.260 105.707  85.117  1.00  0.00           C
ATOM   6058 8C21 POPEF 358      66.490 106.257  86.527  1.00  0.00           C
ATOM   6062  C33 POPEF 358      65.229 107.097  68.837  1.00  0.00           C
ATOM   6065  C34 POPEF 358      65.920 105.947  69.596  1.00  0.00           C
ATOM   6068  C35 POPEF 358      65.280 105.567  70.956  1.00  0.00           C
ATOM   6071  C36 POPEF 358      65.640 106.487  72.136  1.00  0.00           C
ATOM   6074  C37 POPEF 358      67.130 106.477  72.516  1.00  0.00           C
ATOM   6077  C38 POPEF 358      67.380 106.797  74.007  1.00  0.00           C
ATOM   6080  C39 POPEF 358      68.880 106.927  74.317  1.00  0.00           C
ATOM   6083 0C31 POPEF 358      69.250 106.667  75.787  1.00  0.00           C
ATOM   6086 1C31 POPEF 358      70.770 106.617  76.057  1.00  0.00           C
ATOM   6089 2C31 POPEF 358      71.500 107.947  75.797  1.00  0.00           C
ATOM   6092 3C31 POPEF 358      72.990 107.897  76.176  1.00  0.00           C
ATOM   6095 4C31 POPEF 358      73.920 107.437  75.036  1.00  0.00           C
ATOM   6098 5C31 POPEF 358      75.390 107.317  75.486  1.00  0.00           C
ATOM   6101 6C31 POPEF 358      76.360 106.977  74.356  1.00  0.00           C
ATOM   6105  NH3 POPEG 359      64.120  71.167  63.437  1.00  0.00           N
ATOM   6109  C12 POPEG 359      63.120  70.237  64.088  1.00  0.00           C
ATOM   6112  C11 POPEG 359      63.570  68.757  64.096  1.00  0.00           C
ATOM   6115  P   POPEG 359      63.140  66.497  65.376  1.00  0.00           P
ATOM   6116  O13 POPEG 359      61.920  65.727  65.036  1.00  0.00           O
ATOM   6117  O14 POPEG 359      64.390  66.007  64.776  1.00  0.00           O
ATOM   6118  O11 POPEG 359      63.319  66.427  66.946  1.00  0.00           O
ATOM   6119  O12 POPEG 359      62.850  68.037  65.087  1.00  0.00           O
ATOM   6120  C1  POPEG 359      64.490  66.987  67.557  1.00  0.00           C
ATOM   6123  C2  POPEG 359      64.870  66.217  68.856  1.00  0.00           C
ATOM   6125  O21 POPEG 359      66.149  66.617  69.346  1.00  0.00           O
ATOM   6126  C21 POPEG 359      66.230  67.777  69.976  1.00  0.00           C
ATOM   6127  O22 POPEG 359      65.360  68.627  70.046  1.00  0.00           O
ATOM   6128  C22 POPEG 359      67.510  67.717  70.806  1.00  0.00           C
ATOM   6131  C3  POPEG 359      65.030  64.697  68.637  1.00  0.00           C
ATOM   6134  O31 POPEG 359      63.810  63.957  68.737  1.00  0.00           O
ATOM   6135  C31 POPEG 359      63.390  63.397  69.887  1.00  0.00           C
ATOM   6136  O32 POPEG 359      62.560  62.507  69.906  1.00  0.00           O
ATOM   6137  C32 POPEG 359      64.060  63.947  71.156  1.00  0.00           C
ATOM   6140  C23 POPEG 359      67.950  69.107  71.337  1.00  0.00           C
ATOM   6143  C24 POPEG 359      68.649  69.017  72.687  1.00  0.00           C
ATOM   6146  C25 POPEG 359      69.930  68.167  72.757  1.00  0.00           C
ATOM   6149  C26 POPEG 359      70.430  68.057  74.207  1.00  0.00           C
ATOM   6152  C27 POPEG 359      71.740  67.267  74.346  1.00  0.00           C
ATOM   6155  C28 POPEG 359      72.300  67.267  75.787  1.00  0.00           C
ATOM   6158  C29 POPEG 359      72.630  68.677  76.216  1.00  0.00           C
ATOM   6160 0C21 POPEG 359      73.810  69.297  76.086  1.00  0.00           C
ATOM   6162 1C21 POPEG 359      75.100  68.697  75.577  1.00  0.00           C
ATOM   6165 2C21 POPEG 359      76.290  69.157  76.437  1.00  0.00           C
ATOM   6168 3C21 POPEG 359      76.120  68.797  77.927  1.00  0.00           C
ATOM   6171 4C21 POPEG 359      77.240  69.357  78.807  1.00  0.00           C
ATOM   6174 5C21 POPEG 359      76.890  69.207  80.287  1.00  0.00           C
ATOM   6177 6C21 POPEG 359      78.090  69.417  81.216  1.00  0.00           C
ATOM   6180 7C21 POPEG 359      77.920  68.707  82.556  1.00  0.00           C
ATOM   6183 8C21 POPEG 359      79.030  69.037  83.557  1.00  0.00           C
ATOM   6187  C33 POPEG 359      63.439  63.427  72.466  1.00  0.00           C
ATOM   6190  C34 POPEG 359      63.880  64.227  73.707  1.00  0.00           C
ATOM   6193  C35 POPEG 359      63.340  63.607  74.996  1.00  0.00           C
ATOM   6196  C36 POPEG 359      63.270  64.557  76.207  1.00  0.00           C
ATOM   6199  C37 POPEG 359      62.770  63.807  77.457  1.00  0.00           C
ATOM   6202  C38 POPEG 359      62.420  64.737  78.626  1.00  0.00           C
ATOM   6205  C39 POPEG 359      63.649  65.307  79.367  1.00  0.00           C
ATOM   6208 0C31 POPEG 359      63.240  66.347  80.427  1.00  0.00           C
ATOM   6211 1C31 POPEG 359      64.400  66.767  81.337  1.00  0.00           C
ATOM   6214 2C31 POPEG 359      64.110  68.037  82.177  1.00  0.00           C
ATOM   6217 3C31 POPEG 359      62.740  68.057  82.876  1.00  0.00           C
ATOM   6220 4C31 POPEG 359      62.420  69.427  83.477  1.00  0.00           C
ATOM   6223 5C31 POPEG 359      61.060  69.447  84.196  1.00  0.00           C
ATOM   6226 6C31 POPEG 359      60.790  70.737  84.966  1.00  0.00           C
ATOM   6230  NH3 POPEH 360      95.930 134.047  57.946  1.00  0.00           N
ATOM   6234  C12 POPEH 360      94.490 134.037  58.406  1.00  0.00           C
ATOM   6237  C11 POPEH 360      93.610 134.967  57.556  1.00  0.00           C
ATOM   6240  P   POPEH 360      91.079 135.697  57.416  1.00  0.00           P
ATOM   6241  O13 POPEH 360      91.560 137.047  57.047  1.00  0.00           O
ATOM   6242  O14 POPEH 360      90.220 135.027  56.426  1.00  0.00           O
ATOM   6243  O11 POPEH 360      90.300 135.837  58.786  1.00  0.00           O
ATOM   6244  O12 POPEH 360      92.240 134.707  57.846  1.00  0.00           O
ATOM   6245  C1  POPEH 360      90.990 136.437  59.906  1.00  0.00           C
ATOM   6248  C2  POPEH 360      90.150 136.367  61.216  1.00  0.00           C
ATOM   6250  O21 POPEH 360      90.790 137.067  62.286  1.00  0.00           O
ATOM   6251  C21 POPEH 360      91.830 136.477  62.868  1.00  0.00           C
ATOM   6252  O22 POPEH 360      92.420 135.497  62.458  1.00  0.00           O
ATOM   6253  C22 POPEH 360      92.170 137.237  64.158  1.00  0.00           C
ATOM   6256  C3  POPEH 360      89.720 134.897  61.576  1.00  0.00           C
ATOM   6259  O31 POPEH 360      89.640 134.627  62.986  1.00  0.00           O
ATOM   6260  C31 POPEH 360      88.540 134.977  63.626  1.00  0.00           C
ATOM   6261  O32 POPEH 360      87.560 135.517  63.137  1.00  0.00           O
ATOM   6262  C32 POPEH 360      88.720 134.687  65.116  1.00  0.00           C
ATOM   6265  C23 POPEH 360      93.159 136.457  65.046  1.00  0.00           C
ATOM   6268  C24 POPEH 360      93.640 137.257  66.266  1.00  0.00           C
ATOM   6271  C25 POPEH 360      92.549 137.607  67.286  1.00  0.00           C
ATOM   6274  C26 POPEH 360      91.840 136.377  67.876  1.00  0.00           C
ATOM   6277  C27 POPEH 360      91.260 136.637  69.277  1.00  0.00           C
ATOM   6280  C28 POPEH 360      90.650 135.377  69.906  1.00  0.00           C
ATOM   6283  C29 POPEH 360      90.659 135.397  71.416  1.00  0.00           C
ATOM   6285 0C21 POPEH 360      89.730 134.887  72.236  1.00  0.00           C
ATOM   6287 1C21 POPEH 360      88.450 134.197  71.827  1.00  0.00           C
ATOM   6290 2C21 POPEH 360      88.640 132.817  71.156  1.00  0.00           C
ATOM   6293 3C21 POPEH 360      89.170 131.717  72.087  1.00  0.00           C
ATOM   6296 4C21 POPEH 360      89.210 130.357  71.377  1.00  0.00           C
ATOM   6299 5C21 POPEH 360      89.310 129.167  72.347  1.00  0.00           C
ATOM   6302 6C21 POPEH 360      90.460 129.297  73.346  1.00  0.00           C
ATOM   6305 7C21 POPEH 360      90.630 128.047  74.207  1.00  0.00           C
ATOM   6308 8C21 POPEH 360      91.810 128.167  75.187  1.00  0.00           C
ATOM   6312  C33 POPEH 360      87.630 133.747  65.676  1.00  0.00           C
ATOM   6315  C34 POPEH 360      87.640 133.717  67.206  1.00  0.00           C
ATOM   6318  C35 POPEH 360      86.920 132.497  67.776  1.00  0.00           C
ATOM   6321  C36 POPEH 360      85.400 132.467  67.527  1.00  0.00           C
ATOM   6324  C37 POPEH 360      84.610 133.517  68.326  1.00  0.00           C
ATOM   6327  C38 POPEH 360      83.130 133.137  68.466  1.00  0.00           C
ATOM   6330  C39 POPEH 360      82.230 134.237  69.026  1.00  0.00           C
ATOM   6333 0C31 POPEH 360      82.470 134.607  70.497  1.00  0.00           C
ATOM   6336 1C31 POPEH 360      81.540 135.737  70.946  1.00  0.00           C
ATOM   6339 2C31 POPEH 360      81.700 136.157  72.417  1.00  0.00           C
ATOM   6342 3C31 POPEH 360      81.230 135.107  73.427  1.00  0.00           C
ATOM   6345 4C31 POPEH 360      79.700 134.957  73.486  1.00  0.00           C
ATOM   6348 5C31 POPEH 360      79.270 133.627  74.107  1.00  0.00           C
ATOM   6351 6C31 POPEH 360      77.750 133.467  74.158  1.00  0.00           C
ATOM   6355  NH3 POPEI 361      92.770 161.157 101.986  1.00  0.00           N
ATOM   6359  C12 POPEI 361      92.080 159.827 101.846  1.00  0.00           C
ATOM   6362  C11 POPEI 361      91.370 159.357 103.138  1.00  0.00           C
ATOM   6365  P   POPEI 361      89.120 158.147 102.497  1.00  0.00           P
ATOM   6366  O13 POPEI 361      88.360 156.977 103.007  1.00  0.00           O
ATOM   6367  O14 POPEI 361      88.520 159.477 102.717  1.00  0.00           O
ATOM   6368  O11 POPEI 361      89.290 157.987 100.927  1.00  0.00           O
ATOM   6369  O12 POPEI 361      90.650 158.137 102.927  1.00  0.00           O
ATOM   6370  C1  POPEI 361      88.560 158.787  99.987  1.00  0.00           C
ATOM   6373  C2  POPEI 361      88.550 158.037  98.626  1.00  0.00           C
ATOM   6375  O21 POPEI 361      87.770 158.727  97.637  1.00  0.00           O
ATOM   6376  C21 POPEI 361      88.290 159.827  97.117  1.00  0.00           C
ATOM   6377  O22 POPEI 361      89.380 160.287  97.387  1.00  0.00           O
ATOM   6378  C22 POPEI 361      87.350 160.317  96.036  1.00  0.00           C
ATOM   6381  C3  POPEI 361      87.980 156.607  98.806  1.00  0.00           C
ATOM   6384  O31 POPEI 361      88.460 155.717  97.787  1.00  0.00           O
ATOM   6385  C31 POPEI 361      87.640 155.517  96.767  1.00  0.00           C
ATOM   6386  O32 POPEI 361      86.550 156.057  96.617  1.00  0.00           O
ATOM   6387  C32 POPEI 361      88.229 154.487  95.827  1.00  0.00           C
ATOM   6390  C23 POPEI 361      87.670 159.577  94.717  1.00  0.00           C
ATOM   6393  C24 POPEI 361      86.520 159.637  93.716  1.00  0.00           C
ATOM   6396  C25 POPEI 361      86.979 159.147  92.337  1.00  0.00           C
ATOM   6399  C26 POPEI 361      85.920 159.327  91.257  1.00  0.00           C
ATOM   6402  C27 POPEI 361      86.520 159.187  89.857  1.00  0.00           C
ATOM   6405  C28 POPEI 361      85.580 159.657  88.737  1.00  0.00           C
ATOM   6408  C29 POPEI 361      84.450 158.697  88.507  1.00  0.00           C
ATOM   6410 0C21 POPEI 361      83.799 158.497  87.347  1.00  0.00           C
ATOM   6412 1C21 POPEI 361      84.020 159.267  86.068  1.00  0.00           C
ATOM   6415 2C21 POPEI 361      82.700 159.877  85.548  1.00  0.00           C
ATOM   6418 3C21 POPEI 361      81.730 158.837  84.966  1.00  0.00           C
ATOM   6421 4C21 POPEI 361      80.340 159.427  84.658  1.00  0.00           C
ATOM   6424 5C21 POPEI 361      79.350 158.367  84.137  1.00  0.00           C
ATOM   6427 6C21 POPEI 361      79.660 157.917  82.706  1.00  0.00           C
ATOM   6430 7C21 POPEI 361      78.670 156.877  82.146  1.00  0.00           C
ATOM   6433 8C21 POPEI 361      78.579 155.587  82.976  1.00  0.00           C
ATOM   6437  C33 POPEI 361      87.850 154.797  94.367  1.00  0.00           C
ATOM   6440  C34 POPEI 361      88.850 154.137  93.437  1.00  0.00           C
ATOM   6443  C35 POPEI 361      88.540 154.367  91.957  1.00  0.00           C
ATOM   6446  C36 POPEI 361      89.689 153.807  91.126  1.00  0.00           C
ATOM   6449  C37 POPEI 361      89.340 153.417  89.697  1.00  0.00           C
ATOM   6452  C38 POPEI 361      90.550 152.717  89.067  1.00  0.00           C
ATOM   6455  C39 POPEI 361      90.210 151.647  88.036  1.00  0.00           C
ATOM   6458 0C31 POPEI 361      89.370 152.177  86.887  1.00  0.00           C
ATOM   6461 1C31 POPEI 361      89.250 151.127  85.787  1.00  0.00           C
ATOM   6464 2C31 POPEI 361      88.220 151.517  84.717  1.00  0.00           C
ATOM   6467 3C31 POPEI 361      88.220 150.547  83.536  1.00  0.00           C
ATOM   6470 4C31 POPEI 361      89.370 150.817  82.556  1.00  0.00           C
ATOM   6473 5C31 POPEI 361      89.370 149.847  81.377  1.00  0.00           C
ATOM   6476 6C31 POPEI 361      90.270 150.307  80.227  1.00  0.00           C
ATOM   6480  NH3 POPEJ 362       8.070  26.510  57.826  1.00  0.00           N
ATOM   6484  C12 POPEJ 362       9.050  27.657  57.766  1.00  0.00           C
ATOM   6487  C11 POPEJ 362       8.340  29.017  57.696  1.00  0.00           C
ATOM   6490  P   POPEJ 362       9.840  30.877  58.796  1.00  0.00           P
ATOM   6491  O13 POPEJ 362      11.250  31.257  58.547  1.00  0.00           O
ATOM   6492  O14 POPEJ 362       8.920  31.997  59.118  1.00  0.00           O
ATOM   6493  O11 POPEJ 362       9.840  29.867  60.007  1.00  0.00           O
ATOM   6494  O12 POPEJ 362       9.300  30.067  57.566  1.00  0.00           O
ATOM   6495  C1  POPEJ 362       9.370  30.337  61.278  1.00  0.00           C
ATOM   6498  C2  POPEJ 362       9.810  29.357  62.388  1.00  0.00           C
ATOM   6500  O21 POPEJ 362       8.970  29.507  63.547  1.00  0.00           O
ATOM   6501  C21 POPEJ 362       8.920  30.647  64.196  1.00  0.00           C
ATOM   6502  O22 POPEJ 362       9.650  31.617  64.046  1.00  0.00           O
ATOM   6503  C22 POPEJ 362       7.640  30.597  65.027  1.00  0.00           C
ATOM   6506  C3  POPEJ 362      11.320  29.357  62.736  1.00  0.00           C
ATOM   6509  O31 POPEJ 362      11.660  28.287  63.656  1.00  0.00           O
ATOM   6510  C31 POPEJ 362      12.510  27.347  63.207  1.00  0.00           C
ATOM   6511  O32 POPEJ 362      13.010  27.347  62.086  1.00  0.00           O
ATOM   6512  C32 POPEJ 362      12.870  26.350  64.317  1.00  0.00           C
ATOM   6515  C23 POPEJ 362       7.510  29.427  66.036  1.00  0.00           C
ATOM   6518  C24 POPEJ 362       7.770  29.877  67.466  1.00  0.00           C
ATOM   6521  C25 POPEJ 362       7.760  28.737  68.486  1.00  0.00           C
ATOM   6524  C26 POPEJ 362       8.070  29.267  69.896  1.00  0.00           C
ATOM   6527  C27 POPEJ 362       8.140  28.167  70.966  1.00  0.00           C
ATOM   6530  C28 POPEJ 362       8.190  28.727  72.406  1.00  0.00           C
ATOM   6533  C29 POPEJ 362       9.390  29.627  72.636  1.00  0.00           C
ATOM   6535 0C21 POPEJ 362      10.580  29.247  73.137  1.00  0.00           C
ATOM   6537 1C21 POPEJ 362      10.970  27.837  73.497  1.00  0.00           C
ATOM   6540 2C21 POPEJ 362      12.490  27.607  73.367  1.00  0.00           C
ATOM   6543 3C21 POPEJ 362      13.320  28.357  74.426  1.00  0.00           C
ATOM   6546 4C21 POPEJ 362      14.830  28.327  74.137  1.00  0.00           C
ATOM   6549 5C21 POPEJ 362      15.620  29.077  75.206  1.00  0.00           C
ATOM   6552 6C21 POPEJ 362      17.080  29.317  74.798  1.00  0.00           C
ATOM   6555 7C21 POPEJ 362      17.920  29.937  75.917  1.00  0.00           C
ATOM   6558 8C21 POPEJ 362      19.340  30.287  75.466  1.00  0.00           C
ATOM   6562  C33 POPEJ 362      12.130  24.990  64.216  1.00  0.00           C
ATOM   6565  C34 POPEJ 362      10.820  24.940  65.027  1.00  0.00           C
ATOM   6568  C35 POPEJ 362      11.000  24.680  66.537  1.00  0.00           C
ATOM   6571  C36 POPEJ 362       9.650  24.560  67.266  1.00  0.00           C
ATOM   6574  C37 POPEJ 362       9.800  24.360  68.777  1.00  0.00           C
ATOM   6577  C38 POPEJ 362       8.450  24.290  69.507  1.00  0.00           C
ATOM   6580  C39 POPEJ 362       8.610  24.290  71.036  1.00  0.00           C
ATOM   6583 0C31 POPEJ 362       7.290  24.120  71.798  1.00  0.00           C
ATOM   6586 1C31 POPEJ 362       7.440  24.470  73.287  1.00  0.00           C
ATOM   6589 2C31 POPEJ 362       6.160  24.190  74.096  1.00  0.00           C
ATOM   6592 3C31 POPEJ 362       6.230  24.740  75.527  1.00  0.00           C
ATOM   6595 4C31 POPEJ 362       7.170  23.960  76.447  1.00  0.00           C
ATOM   6598 5C31 POPEJ 362       7.220  24.560  77.857  1.00  0.00           C
ATOM   6601 6C31 POPEJ 362       8.080  23.760  78.827  1.00  0.00           C
ATOM   6605  NH3 POPEK 363      91.470  81.357  59.497  1.00  0.00           N
ATOM   6609  C12 POPEK 363      90.530  80.317  60.056  1.00  0.00           C
ATOM   6612  C11 POPEK 363      89.660  80.777  61.268  1.00  0.00           C
ATOM   6615  P   POPEK 363      88.810  83.227  60.727  1.00  0.00           P
ATOM   6616  O13 POPEK 363      89.770  83.387  59.618  1.00  0.00           O
ATOM   6617  O14 POPEK 363      87.530  83.967  60.618  1.00  0.00           O
ATOM   6618  O11 POPEK 363      89.600  83.737  61.997  1.00  0.00           O
ATOM   6619  O12 POPEK 363      88.600  81.677  60.938  1.00  0.00           O
ATOM   6620  C1  POPEK 363      89.260  83.537  63.368  1.00  0.00           C
ATOM   6623  C2  POPEK 363      87.990  84.287  63.807  1.00  0.00           C
ATOM   6625  O21 POPEK 363      86.900  83.487  63.326  1.00  0.00           O
ATOM   6626  C21 POPEK 363      85.729  83.747  63.856  1.00  0.00           C
ATOM   6627  O22 POPEK 363      84.880  84.467  63.356  1.00  0.00           O
ATOM   6628  C22 POPEK 363      85.580  82.987  65.166  1.00  0.00           C
ATOM   6631  C3  POPEK 363      87.990  85.777  63.306  1.00  0.00           C
ATOM   6634  O31 POPEK 363      86.800  86.517  63.676  1.00  0.00           O
ATOM   6635  C31 POPEK 363      86.830  87.027  64.906  1.00  0.00           C
ATOM   6636  O32 POPEK 363      87.729  86.867  65.717  1.00  0.00           O
ATOM   6637  C32 POPEK 363      85.540  87.777  65.177  1.00  0.00           C
ATOM   6640  C23 POPEK 363      84.549  83.597  66.137  1.00  0.00           C
ATOM   6643  C24 POPEK 363      84.390  82.767  67.417  1.00  0.00           C
ATOM   6646  C25 POPEK 363      83.490  83.507  68.417  1.00  0.00           C
ATOM   6649  C26 POPEK 363      83.530  82.957  69.856  1.00  0.00           C
ATOM   6652  C27 POPEK 363      83.170  84.057  70.867  1.00  0.00           C
ATOM   6655  C28 POPEK 363      82.910  83.567  72.298  1.00  0.00           C
ATOM   6658  C29 POPEK 363      81.500  83.097  72.516  1.00  0.00           C
ATOM   6660 0C21 POPEK 363      81.100  82.247  73.486  1.00  0.00           C
ATOM   6662 1C21 POPEK 363      81.999  81.637  74.527  1.00  0.00           C
ATOM   6665 2C21 POPEK 363      81.260  81.427  75.867  1.00  0.00           C
ATOM   6668 3C21 POPEK 363      80.900  82.747  76.588  1.00  0.00           C
ATOM   6671 4C21 POPEK 363      80.140  82.517  77.908  1.00  0.00           C
ATOM   6674 5C21 POPEK 363      78.720  81.987  77.677  1.00  0.00           C
ATOM   6677 6C21 POPEK 363      77.870  81.927  78.967  1.00  0.00           C
ATOM   6680 7C21 POPEK 363      76.570  82.727  78.837  1.00  0.00           C
ATOM   6683 8C21 POPEK 363      75.680  82.667  80.077  1.00  0.00           C
ATOM   6687  C33 POPEK 363      85.640  88.727  66.397  1.00  0.00           C
ATOM   6690  C34 POPEK 363      84.359  89.547  66.607  1.00  0.00           C
ATOM   6693  C35 POPEK 363      83.950  89.667  68.077  1.00  0.00           C
ATOM   6696  C36 POPEK 363      84.920  90.507  68.916  1.00  0.00           C
ATOM   6699  C37 POPEK 363      84.520  90.477  70.387  1.00  0.00           C
ATOM   6702  C38 POPEK 363      85.510  91.207  71.307  1.00  0.00           C
ATOM   6705  C39 POPEK 363      85.070  91.227  72.776  1.00  0.00           C
ATOM   6708 0C31 POPEK 363      84.720  89.827  73.306  1.00  0.00           C
ATOM   6711 1C31 POPEK 363      84.540  89.797  74.826  1.00  0.00           C
ATOM   6714 2C31 POPEK 363      84.240  88.377  75.346  1.00  0.00           C
ATOM   6717 3C31 POPEK 363      84.130  88.327  76.876  1.00  0.00           C
ATOM   6720 4C31 POPEK 363      83.870  86.917  77.417  1.00  0.00           C
ATOM   6723 5C31 POPEK 363      83.970  86.857  78.947  1.00  0.00           C
ATOM   6726 6C31 POPEK 363      83.770  85.457  79.518  1.00  0.00           C
ATOM   6730  NH3 POPEL 364     132.547   6.840  59.066  1.00  0.00           N
ATOM   6734  C12 POPEL 364     131.697   6.960  57.826  1.00  0.00           C
ATOM   6737  C11 POPEL 364     130.257   6.540  58.067  1.00  0.00           C
ATOM   6740  P   POPEL 364     129.137   4.190  58.247  1.00  0.00           P
ATOM   6741  O13 POPEL 364     129.727   2.860  57.978  1.00  0.00           O
ATOM   6742  O14 POPEL 364     128.340   4.770  57.146  1.00  0.00           O
ATOM   6743  O11 POPEL 364     128.219   4.090  59.567  1.00  0.00           O
ATOM   6744  O12 POPEL 364     130.217   5.250  58.698  1.00  0.00           O
ATOM   6745  C1  POPEL 364     128.130   2.750  60.126  1.00  0.00           C
ATOM   6748  C2  POPEL 364     127.290   2.650  61.437  1.00  0.00           C
ATOM   6750  O21 POPEL 364     127.950   3.430  62.426  1.00  0.00           O
ATOM   6751  C21 POPEL 364     127.470   4.600  62.746  1.00  0.00           C
ATOM   6752  O22 POPEL 364     126.400   5.080  62.367  1.00  0.00           O
ATOM   6753  C22 POPEL 364     128.529   5.290  63.597  1.00  0.00           C
ATOM   6756  C3  POPEL 364     127.220   1.180  61.946  1.00  0.00           C
ATOM   6759  O31 POPEL 364     126.180   0.990  62.916  1.00  0.00           O
ATOM   6760  C31 POPEL 364     126.250   1.380  64.188  1.00  0.00           C
ATOM   6761  O32 POPEL 364     125.270   1.580  64.887  1.00  0.00           O
ATOM   6762  C32 POPEL 364     127.670   1.380  64.757  1.00  0.00           C
ATOM   6765  C23 POPEL 364     128.149   5.710  65.016  1.00  0.00           C
ATOM   6768  C24 POPEL 364     129.147   6.810  65.416  1.00  0.00           C
ATOM   6771  C25 POPEL 364     129.327   6.980  66.916  1.00  0.00           C
ATOM   6774  C26 POPEL 364     130.236   5.890  67.487  1.00  0.00           C
ATOM   6777  C27 POPEL 364     130.646   6.190  68.927  1.00  0.00           C
ATOM   6780  C28 POPEL 364     132.036   5.620  69.196  1.00  0.00           C
ATOM   6783  C29 POPEL 364     132.636   6.030  70.507  1.00  0.00           C
ATOM   6785 0C21 POPEL 364     132.757   5.270  71.596  1.00  0.00           C
ATOM   6787 1C21 POPEL 364     132.227   3.860  71.767  1.00  0.00           C
ATOM   6790 2C21 POPEL 364     131.587   3.680  73.157  1.00  0.00           C
ATOM   6793 3C21 POPEL 364     132.636   3.660  74.277  1.00  0.00           C
ATOM   6796 4C21 POPEL 364     132.076   3.990  75.657  1.00  0.00           C
ATOM   6799 5C21 POPEL 364     133.227   4.270  76.617  1.00  0.00           C
ATOM   6802 6C21 POPEL 364     132.846   4.230  78.096  1.00  0.00           C
ATOM   6805 7C21 POPEL 364     134.087   4.470  78.967  1.00  0.00           C
ATOM   6808 8C21 POPEL 364     133.786   4.380  80.466  1.00  0.00           C
ATOM   6812  C33 POPEL 364     127.680   1.410  66.296  1.00  0.00           C
ATOM   6815  C34 POPEL 364     129.087   1.310  66.887  1.00  0.00           C
ATOM   6818  C35 POPEL 364     129.077   1.030  68.396  1.00  0.00           C
ATOM   6821  C36 POPEL 364     128.529   2.180  69.247  1.00  0.00           C
ATOM   6824  C37 POPEL 364     128.510   1.810  70.746  1.00  0.00           C
ATOM   6827  C38 POPEL 364     127.090   1.600  71.286  1.00  0.00           C
ATOM   6830  C39 POPEL 364     126.320   2.910  71.507  1.00  0.00           C
ATOM   6833 0C31 POPEL 364     124.860   2.660  71.916  1.00  0.00           C
ATOM   6836 1C31 POPEL 364     124.380   3.490  73.106  1.00  0.00           C
ATOM   6839 2C31 POPEL 364     122.969   3.060  73.567  1.00  0.00           C
ATOM   6842 3C31 POPEL 364     122.450   3.840  74.786  1.00  0.00           C
ATOM   6845 4C31 POPEL 364     123.410   3.810  75.977  1.00  0.00           C
ATOM   6848 5C31 POPEL 364     122.780   4.260  77.298  1.00  0.00           C
ATOM   6851 6C31 POPEL 364     123.770   4.250  78.456  1.00  0.00           C
ATOM   6855  NH3 POPEM 365      69.790  85.257 106.497  1.00  0.00           N
ATOM   6859  C12 POPEM 365      70.430  86.167 105.476  1.00  0.00           C
ATOM   6862  C11 POPEM 365      69.570  87.397 105.237  1.00  0.00           C
ATOM   6865  P   POPEM 365      69.479  89.727 106.356  1.00  0.00           P
ATOM   6866  O13 POPEM 365      69.610  90.297 107.706  1.00  0.00           O
ATOM   6867  O14 POPEM 365      68.270  90.147 105.617  1.00  0.00           O
ATOM   6868  O11 POPEM 365      70.740  90.187 105.556  1.00  0.00           O
ATOM   6869  O12 POPEM 365      69.580  88.157 106.437  1.00  0.00           O
ATOM   6870  C1  POPEM 365      70.780  91.507 104.977  1.00  0.00           C
ATOM   6873  C2  POPEM 365      71.130  91.427 103.467  1.00  0.00           C
ATOM   6875  O21 POPEM 365      70.110  90.757 102.687  1.00  0.00           O
ATOM   6876  C21 POPEM 365      68.909  91.307 102.617  1.00  0.00           C
ATOM   6877  O22 POPEM 365      68.570  92.357 103.126  1.00  0.00           O
ATOM   6878  C22 POPEM 365      67.950  90.427 101.827  1.00  0.00           C
ATOM   6881  C3  POPEM 365      72.490  90.687 103.367  1.00  0.00           C
ATOM   6884  O31 POPEM 365      73.100  90.707 102.056  1.00  0.00           O
ATOM   6885  C31 POPEM 365      72.960  89.587 101.367  1.00  0.00           C
ATOM   6886  O32 POPEM 365      72.030  88.797 101.497  1.00  0.00           O
ATOM   6887  C32 POPEM 365      74.110  89.397 100.407  1.00  0.00           C
ATOM   6890  C23 POPEM 365      67.670  90.937 100.387  1.00  0.00           C
ATOM   6893  C24 POPEM 365      66.770  89.947  99.627  1.00  0.00           C
ATOM   6896  C25 POPEM 365      67.280  89.477  98.257  1.00  0.00           C
ATOM   6899  C26 POPEM 365      67.170  90.487  97.107  1.00  0.00           C
ATOM   6902  C27 POPEM 365      67.659  89.837  95.797  1.00  0.00           C
ATOM   6905  C28 POPEM 365      67.480  90.697  94.537  1.00  0.00           C
ATOM   6908  C29 POPEM 365      67.689  89.867  93.297  1.00  0.00           C
ATOM   6910 0C21 POPEM 365      68.310  90.227  92.158  1.00  0.00           C
ATOM   6912 1C21 POPEM 365      68.900  91.577  91.866  1.00  0.00           C
ATOM   6915 2C21 POPEM 365      68.700  92.077  90.416  1.00  0.00           C
ATOM   6918 3C21 POPEM 365      69.390  93.427  90.177  1.00  0.00           C
ATOM   6921 4C21 POPEM 365      69.070  94.097  88.827  1.00  0.00           C
ATOM   6924 5C21 POPEM 365      69.890  93.577  87.637  1.00  0.00           C
ATOM   6927 6C21 POPEM 365      69.160  92.507  86.798  1.00  0.00           C
ATOM   6930 7C21 POPEM 365      70.010  92.047  85.606  1.00  0.00           C
ATOM   6933 8C21 POPEM 365      69.270  91.057  84.687  1.00  0.00           C
ATOM   6937  C33 POPEM 365      73.710  88.657  99.117  1.00  0.00           C
ATOM   6940  C34 POPEM 365      73.680  89.597  97.907  1.00  0.00           C
ATOM   6943  C35 POPEM 365      73.100  88.897  96.677  1.00  0.00           C
ATOM   6946  C36 POPEM 365      73.520  89.557  95.367  1.00  0.00           C
ATOM   6949  C37 POPEM 365      72.829  88.917  94.157  1.00  0.00           C
ATOM   6952  C38 POPEM 365      73.369  89.387  92.806  1.00  0.00           C
ATOM   6955  C39 POPEM 365      72.399  89.047  91.666  1.00  0.00           C
ATOM   6958 0C31 POPEM 365      73.080  88.577  90.376  1.00  0.00           C
ATOM   6961 1C31 POPEM 365      72.060  88.127  89.327  1.00  0.00           C
ATOM   6964 2C31 POPEM 365      72.560  86.967  88.447  1.00  0.00           C
ATOM   6967 3C31 POPEM 365      73.600  87.367  87.396  1.00  0.00           C
ATOM   6970 4C31 POPEM 365      72.960  88.127  86.216  1.00  0.00           C
ATOM   6973 5C31 POPEM 365      73.820  88.127  84.947  1.00  0.00           C
ATOM   6976 6C31 POPEM 365      73.050  88.647  83.727  1.00  0.00           C
ATOM   6980  NH3 POPEN 366      40.260 143.487  63.976  1.00  0.00           N
ATOM   6984  C12 POPEN 366      41.510 144.297  64.126  1.00  0.00           C
ATOM   6987  C11 POPEN 366      41.880 145.027  62.816  1.00  0.00           C
ATOM   6990  P   POPEN 366      39.860 145.577  61.236  1.00  0.00           P
ATOM   6991  O13 POPEN 366      40.630 145.637  59.976  1.00  0.00           O
ATOM   6992  O14 POPEN 366      39.230 144.287  61.618  1.00  0.00           O
ATOM   6993  O11 POPEN 366      38.810 146.737  61.286  1.00  0.00           O
ATOM   6994  O12 POPEN 366      40.840 145.937  62.416  1.00  0.00           O
ATOM   6995  C1  POPEN 366      37.810 146.767  62.306  1.00  0.00           C
ATOM   6998  C2  POPEN 366      38.360 147.277  63.656  1.00  0.00           C
ATOM   7000  O21 POPEN 366      37.330 147.077  64.646  1.00  0.00           O
ATOM   7001  C21 POPEN 366      37.530 146.087  65.497  1.00  0.00           C
ATOM   7002  O22 POPEN 366      38.450 145.287  65.457  1.00  0.00           O
ATOM   7003  C22 POPEN 366      36.460 146.147  66.576  1.00  0.00           C
ATOM   7006  C3  POPEN 366      38.780 148.767  63.656  1.00  0.00           C
ATOM   7009  O31 POPEN 366      39.110 149.157  65.016  1.00  0.00           O
ATOM   7010  C31 POPEN 366      39.160 150.437  65.287  1.00  0.00           C
ATOM   7011  O32 POPEN 366      39.300 151.357  64.496  1.00  0.00           O
ATOM   7012  C32 POPEN 366      38.780 150.607  66.757  1.00  0.00           C
ATOM   7015  C23 POPEN 366      36.980 146.667  67.938  1.00  0.00           C
ATOM   7018  C24 POPEN 366      35.840 146.727  68.977  1.00  0.00           C
ATOM   7021  C25 POPEN 366      36.210 147.427  70.296  1.00  0.00           C
ATOM   7024  C26 POPEN 366      37.250 146.697  71.167  1.00  0.00           C
ATOM   7027  C27 POPEN 366      36.760 145.347  71.716  1.00  0.00           C
ATOM   7030  C28 POPEN 366      37.790 144.637  72.627  1.00  0.00           C
ATOM   7033  C29 POPEN 366      38.060 145.327  73.947  1.00  0.00           C
ATOM   7035 0C21 POPEN 366      37.770 144.887  75.187  1.00  0.00           C
ATOM   7037 1C21 POPEN 366      37.080 143.587  75.548  1.00  0.00           C
ATOM   7040 2C21 POPEN 366      35.920 143.747  76.546  1.00  0.00           C
ATOM   7043 3C21 POPEN 366      36.310 143.817  78.027  1.00  0.00           C
ATOM   7046 4C21 POPEN 366      35.060 143.807  78.916  1.00  0.00           C
ATOM   7049 5C21 POPEN 366      35.360 143.577  80.408  1.00  0.00           C
ATOM   7052 6C21 POPEN 366      36.190 144.707  81.048  1.00  0.00           C
ATOM   7055 7C21 POPEN 366      36.280 144.577  82.566  1.00  0.00           C
ATOM   7058 8C21 POPEN 366      37.180 145.627  83.207  1.00  0.00           C
ATOM   7062  C33 POPEN 366      39.660 149.807  67.736  1.00  0.00           C
ATOM   7065  C34 POPEN 366      40.720 150.707  68.396  1.00  0.00           C
ATOM   7068  C35 POPEN 366      41.530 149.977  69.477  1.00  0.00           C
ATOM   7071  C36 POPEN 366      40.660 149.557  70.666  1.00  0.00           C
ATOM   7074  C37 POPEN 366      41.440 148.887  71.806  1.00  0.00           C
ATOM   7077  C38 POPEN 366      40.530 148.137  72.776  1.00  0.00           C
ATOM   7080  C39 POPEN 366      39.530 149.037  73.526  1.00  0.00           C
ATOM   7083 0C31 POPEN 366      40.190 149.827  74.658  1.00  0.00           C
ATOM   7086 1C31 POPEN 366      39.350 151.027  75.106  1.00  0.00           C
ATOM   7089 2C31 POPEN 366      40.020 151.857  76.216  1.00  0.00           C
ATOM   7092 3C31 POPEN 366      41.250 152.647  75.746  1.00  0.00           C
ATOM   7095 4C31 POPEN 366      41.870 153.447  76.897  1.00  0.00           C
ATOM   7098 5C31 POPEN 366      42.760 154.617  76.437  1.00  0.00           C
ATOM   7101 6C31 POPEN 366      43.480 155.287  77.606  1.00  0.00           C
ATOM   7105  NH3 POPEO 367      -0.960  98.187  99.786  1.00  0.00           N
ATOM   7109  C12 POPEO 367       0.280  98.857 100.336  1.00  0.00           C
ATOM   7112  C11 POPEO 367       0.010 100.317 100.768  1.00  0.00           C
ATOM   7115  P   POPEO 367       1.290 102.417 101.707  1.00  0.00           P
ATOM   7116  O13 POPEO 367      -0.110 102.847 101.888  1.00  0.00           O
ATOM   7117  O14 POPEO 367       2.110 102.217 102.916  1.00  0.00           O
ATOM   7118  O11 POPEO 367       2.060 103.337 100.657  1.00  0.00           O
ATOM   7119  O12 POPEO 367       1.250 101.007 100.986  1.00  0.00           O
ATOM   7120  C1  POPEO 367       1.350 103.987  99.587  1.00  0.00           C
ATOM   7123  C2  POPEO 367       1.720 103.467  98.176  1.00  0.00           C
ATOM   7125  O21 POPEO 367       1.020 104.257  97.197  1.00  0.00           O
ATOM   7126  C21 POPEO 367      -0.070 103.847  96.567  1.00  0.00           C
ATOM   7127  O22 POPEO 367      -0.750 102.867  96.827  1.00  0.00           O
ATOM   7128  C22 POPEO 367      -0.460 104.877  95.497  1.00  0.00           C
ATOM   7131  C3  POPEO 367       1.580 101.917  98.068  1.00  0.00           C
ATOM   7134  O31 POPEO 367       1.940 101.427  96.767  1.00  0.00           O
ATOM   7135  C31 POPEO 367       1.400 100.257  96.456  1.00  0.00           C
ATOM   7136  O32 POPEO 367       0.640  99.607  97.167  1.00  0.00           O
ATOM   7137  C32 POPEO 367       1.810  99.867  95.047  1.00  0.00           C
ATOM   7140  C23 POPEO 367      -0.920 104.267  94.146  1.00  0.00           C
ATOM   7143  C24 POPEO 367       0.230 103.727  93.287  1.00  0.00           C
ATOM   7146  C25 POPEO 367      -0.050 103.757  91.777  1.00  0.00           C
ATOM   7149  C26 POPEO 367       1.070 103.117  90.956  1.00  0.00           C
ATOM   7152  C27 POPEO 367       1.280 103.767  89.577  1.00  0.00           C
ATOM   7155  C28 POPEO 367       2.400 103.097  88.757  1.00  0.00           C
ATOM   7158  C29 POPEO 367       2.810 103.927  87.566  1.00  0.00           C
ATOM   7160 0C21 POPEO 367       3.700 103.577  86.626  1.00  0.00           C
ATOM   7162 1C21 POPEO 367       4.470 102.287  86.537  1.00  0.00           C
ATOM   7165 2C21 POPEO 367       5.980 102.487  86.786  1.00  0.00           C
ATOM   7168 3C21 POPEO 367       6.780 101.207  86.546  1.00  0.00           C
ATOM   7171 4C21 POPEO 367       8.200 101.227  87.146  1.00  0.00           C
ATOM   7174 5C21 POPEO 367       8.210 101.127  88.676  1.00  0.00           C
ATOM   7177 6C21 POPEO 367       9.520 100.577  89.236  1.00  0.00           C
ATOM   7180 7C21 POPEO 367       9.440 100.277  90.746  1.00  0.00           C
ATOM   7183 8C21 POPEO 367      10.670  99.577  91.306  1.00  0.00           C
ATOM   7187  C33 POPEO 367       3.110  99.047  94.997  1.00  0.00           C
ATOM   7190  C34 POPEO 367       4.360  99.917  94.887  1.00  0.00           C
ATOM   7193  C35 POPEO 367       4.530 100.487  93.467  1.00  0.00           C
ATOM   7196  C36 POPEO 367       5.600 101.577  93.367  1.00  0.00           C
ATOM   7199  C37 POPEO 367       5.490 102.307  92.018  1.00  0.00           C
ATOM   7202  C38 POPEO 367       6.560 103.387  91.827  1.00  0.00           C
ATOM   7205  C39 POPEO 367       6.260 104.267  90.606  1.00  0.00           C
ATOM   7208 0C31 POPEO 367       7.500 104.987  90.066  1.00  0.00           C
ATOM   7211 1C31 POPEO 367       7.170 105.807  88.816  1.00  0.00           C
ATOM   7214 2C31 POPEO 367       8.410 106.227  88.027  1.00  0.00           C
ATOM   7217 3C31 POPEO 367       9.010 105.087  87.197  1.00  0.00           C
ATOM   7220 4C31 POPEO 367      10.240 105.527  86.397  1.00  0.00           C
ATOM   7223 5C31 POPEO 367      10.610 104.507  85.306  1.00  0.00           C
ATOM   7226 6C31 POPEO 367      11.780 104.947  84.446  1.00  0.00           C
ATOM   7230  NH3 POPEP 368     124.970 100.387  57.986  1.00  0.00           N
ATOM   7234  C12 POPEP 368     123.890 101.197  57.346  1.00  0.00           C
ATOM   7237  C11 POPEP 368     123.850 102.647  57.836  1.00  0.00           C
ATOM   7240  P   POPEP 368     121.310 103.247  58.247  1.00  0.00           P
ATOM   7241  O13 POPEP 368     121.260 104.617  58.806  1.00  0.00           O
ATOM   7242  O14 POPEP 368     120.159 102.747  57.458  1.00  0.00           O
ATOM   7243  O11 POPEP 368     121.579 102.227  59.446  1.00  0.00           O
ATOM   7244  O12 POPEP 368     122.630 103.207  57.356  1.00  0.00           O
ATOM   7245  C1  POPEP 368     121.800 102.727  60.766  1.00  0.00           C
ATOM   7248  C2  POPEP 368     121.600 101.627  61.857  1.00  0.00           C
ATOM   7250  O21 POPEP 368     122.270 102.057  63.056  1.00  0.00           O
ATOM   7251  C21 POPEP 368     121.540 102.857  63.816  1.00  0.00           C
ATOM   7252  O22 POPEP 368     120.480 103.357  63.486  1.00  0.00           O
ATOM   7253  C22 POPEP 368     122.200 102.997  65.187  1.00  0.00           C
ATOM   7256  C3  POPEP 368     122.160 100.237  61.467  1.00  0.00           C
ATOM   7259  O31 POPEP 368     121.640  99.197  62.336  1.00  0.00           O
ATOM   7260  C31 POPEP 368     122.340  98.937  63.437  1.00  0.00           C
ATOM   7261  O32 POPEP 368     123.430  99.417  63.726  1.00  0.00           O
ATOM   7262  C32 POPEP 368     121.579  97.977  64.356  1.00  0.00           C
ATOM   7265  C23 POPEP 368     122.920 104.337  65.486  1.00  0.00           C
ATOM   7268  C24 POPEP 368     124.460 104.277  65.507  1.00  0.00           C
ATOM   7271  C25 POPEP 368     125.100 104.017  66.887  1.00  0.00           C
ATOM   7274  C26 POPEP 368     124.479 102.827  67.636  1.00  0.00           C
ATOM   7277  C27 POPEP 368     125.260 102.267  68.837  1.00  0.00           C
ATOM   7280  C28 POPEP 368     124.430 101.157  69.537  1.00  0.00           C
ATOM   7283  C29 POPEP 368     125.040 100.407  70.688  1.00  0.00           C
ATOM   7285 0C21 POPEP 368     125.229 100.877  71.926  1.00  0.00           C
ATOM   7287 1C21 POPEP 368     124.950 102.287  72.387  1.00  0.00           C
ATOM   7290 2C21 POPEP 368     126.210 102.897  73.017  1.00  0.00           C
ATOM   7293 3C21 POPEP 368     125.970 104.327  73.516  1.00  0.00           C
ATOM   7296 4C21 POPEP 368     127.230 104.937  74.146  1.00  0.00           C
ATOM   7299 5C21 POPEP 368     126.999 106.387  74.607  1.00  0.00           C
ATOM   7302 6C21 POPEP 368     128.280 107.227  74.677  1.00  0.00           C
ATOM   7305 7C21 POPEP 368     128.860 107.557  73.287  1.00  0.00           C
ATOM   7308 8C21 POPEP 368     130.047 108.517  73.316  1.00  0.00           C
ATOM   7312  C33 POPEP 368     122.090  98.097  65.806  1.00  0.00           C
ATOM   7315  C34 POPEP 368     121.280  97.337  66.887  1.00  0.00           C
ATOM   7318  C35 POPEP 368     121.620  97.857  68.297  1.00  0.00           C
ATOM   7321  C36 POPEP 368     121.700  96.787  69.387  1.00  0.00           C
ATOM   7324  C37 POPEP 368     122.250  97.377  70.696  1.00  0.00           C
ATOM   7327  C38 POPEP 368     122.570  96.327  71.777  1.00  0.00           C
ATOM   7330  C39 POPEP 368     123.200  96.937  73.056  1.00  0.00           C
ATOM   7333 0C31 POPEP 368     122.250  97.877  73.816  1.00  0.00           C
ATOM   7336 1C31 POPEP 368     122.930  98.707  74.906  1.00  0.00           C
ATOM   7339 2C31 POPEP 368     122.040  99.857  75.408  1.00  0.00           C
ATOM   7342 3C31 POPEP 368     122.829 101.137  75.727  1.00  0.00           C
ATOM   7345 4C31 POPEP 368     123.640 101.077  77.027  1.00  0.00           C
ATOM   7348 5C31 POPEP 368     124.619 102.257  77.126  1.00  0.00           C
ATOM   7351 6C31 POPEP 368     125.370 102.317  78.467  1.00  0.00           C
ATOM   7355  NH3 POPEQ 369       9.810  89.497 106.586  1.00  0.00           N
ATOM   7359  C12 POPEQ 369      10.080  89.557 108.056  1.00  0.00           C
ATOM   7362  C11 POPEQ 369      11.360  90.347 108.297  1.00  0.00           C
ATOM   7365  P   POPEQ 369      13.900  90.107 107.836  1.00  0.00           P
ATOM   7366  O13 POPEQ 369      14.060  91.507 108.246  1.00  0.00           O
ATOM   7367  O14 POPEQ 369      14.440  89.127 108.816  1.00  0.00           O
ATOM   7368  O11 POPEQ 369      14.690  89.927 106.517  1.00  0.00           O
ATOM   7369  O12 POPEQ 369      12.400  89.757 107.527  1.00  0.00           O
ATOM   7370  C1  POPEQ 369      14.460  88.787 105.696  1.00  0.00           C
ATOM   7373  C2  POPEQ 369      15.440  88.807 104.507  1.00  0.00           C
ATOM   7375  O21 POPEQ 369      14.750  89.267 103.357  1.00  0.00           O
ATOM   7376  C21 POPEQ 369      15.230  90.287 102.706  1.00  0.00           C
ATOM   7377  O22 POPEQ 369      16.030  91.127 103.106  1.00  0.00           O
ATOM   7378  C22 POPEQ 369      14.720  90.137 101.266  1.00  0.00           C
ATOM   7381  C3  POPEQ 369      15.930  87.367 104.216  1.00  0.00           C
ATOM   7384  O31 POPEQ 369      16.660  87.257 102.976  1.00  0.00           O
ATOM   7385  C31 POPEQ 369      17.910  87.677 103.096  1.00  0.00           C
ATOM   7386  O32 POPEQ 369      18.380  88.267 104.057  1.00  0.00           O
ATOM   7387  C32 POPEQ 369      18.680  87.327 101.827  1.00  0.00           C
ATOM   7390  C23 POPEQ 369      15.330  91.117 100.267  1.00  0.00           C
ATOM   7393  C24 POPEQ 369      15.150  90.637  98.827  1.00  0.00           C
ATOM   7396  C25 POPEQ 369      16.030  91.437  97.867  1.00  0.00           C
ATOM   7399  C26 POPEQ 369      15.930  90.967  96.417  1.00  0.00           C
ATOM   7402  C27 POPEQ 369      16.760  91.867  95.507  1.00  0.00           C
ATOM   7405  C28 POPEQ 369      16.740  91.507  94.017  1.00  0.00           C
ATOM   7408  C29 POPEQ 369      15.390  91.777  93.417  1.00  0.00           C
ATOM   7410 0C21 POPEQ 369      14.740  91.017  92.507  1.00  0.00           C
ATOM   7412 1C21 POPEQ 369      15.260  89.767  91.856  1.00  0.00           C
ATOM   7415 2C21 POPEQ 369      15.480  90.037  90.357  1.00  0.00           C
ATOM   7418 3C21 POPEQ 369      16.560  91.097  90.066  1.00  0.00           C
ATOM   7421 4C21 POPEQ 369      16.480  91.587  88.617  1.00  0.00           C
ATOM   7424 5C21 POPEQ 369      17.580  92.597  88.246  1.00  0.00           C
ATOM   7427 6C21 POPEQ 369      17.190  93.357  86.977  1.00  0.00           C
ATOM   7430 7C21 POPEQ 369      18.320  94.167  86.346  1.00  0.00           C
ATOM   7433 8C21 POPEQ 369      17.840  94.967  85.137  1.00  0.00           C
ATOM   7437  C33 POPEQ 369      18.120  87.987 100.547  1.00  0.00           C
ATOM   7440  C34 POPEQ 369      19.000  87.627  99.346  1.00  0.00           C
ATOM   7443  C35 POPEQ 369      18.580  88.307  98.036  1.00  0.00           C
ATOM   7446  C36 POPEQ 369      19.540  87.977  96.888  1.00  0.00           C
ATOM   7449  C37 POPEQ 369      18.990  88.437  95.527  1.00  0.00           C
ATOM   7452  C38 POPEQ 369      19.800  87.937  94.327  1.00  0.00           C
ATOM   7455  C39 POPEQ 369      19.060  88.247  93.027  1.00  0.00           C
ATOM   7458 0C31 POPEQ 369      19.700  87.677  91.757  1.00  0.00           C
ATOM   7461 1C31 POPEQ 369      18.980  88.217  90.517  1.00  0.00           C
ATOM   7464 2C31 POPEQ 369      19.380  87.557  89.196  1.00  0.00           C
ATOM   7467 3C31 POPEQ 369      18.530  88.107  88.036  1.00  0.00           C
ATOM   7470 4C31 POPEQ 369      18.720  87.327  86.736  1.00  0.00           C
ATOM   7473 5C31 POPEQ 369      17.840  87.857  85.606  1.00  0.00           C
ATOM   7476 6C31 POPEQ 369      17.930  87.017  84.327  1.00  0.00           C
ATOM   7480  NH3 POPER 370      54.050  63.017  69.646  1.00  0.00           N
ATOM   7484  C12 POPER 370      53.090  63.017  68.497  1.00  0.00           C
ATOM   7487  C11 POPER 370      51.640  62.797  68.977  1.00  0.00           C
ATOM   7490  P   POPER 370      51.460  62.267  71.556  1.00  0.00           P
ATOM   7491  O13 POPER 370      50.950  61.087  72.286  1.00  0.00           O
ATOM   7492  O14 POPER 370      52.760  62.847  71.957  1.00  0.00           O
ATOM   7493  O11 POPER 370      50.410  63.427  71.526  1.00  0.00           O
ATOM   7494  O12 POPER 370      51.580  61.837  70.036  1.00  0.00           O
ATOM   7495  C1  POPER 370      50.490  64.577  72.367  1.00  0.00           C
ATOM   7498  C2  POPER 370      49.070  65.127  72.636  1.00  0.00           C
ATOM   7500  O21 POPER 370      48.530  64.537  73.846  1.00  0.00           O
ATOM   7501  C21 POPER 370      48.810  65.197  74.957  1.00  0.00           C
ATOM   7502  O22 POPER 370      49.470  66.217  75.046  1.00  0.00           O
ATOM   7503  C22 POPER 370      48.140  64.487  76.137  1.00  0.00           C
ATOM   7506  C3  POPER 370      48.100  64.857  71.437  1.00  0.00           C
ATOM   7509  O31 POPER 370      46.710  64.967  71.798  1.00  0.00           O
ATOM   7510  C31 POPER 370      46.300  66.167  72.146  1.00  0.00           C
ATOM   7511  O32 POPER 370      46.960  67.197  72.107  1.00  0.00           O
ATOM   7512  C32 POPER 370      44.850  66.097  72.596  1.00  0.00           C
ATOM   7515  C23 POPER 370      48.420  65.117  77.536  1.00  0.00           C
ATOM   7518  C24 POPER 370      47.310  66.057  78.017  1.00  0.00           C
ATOM   7521  C25 POPER 370      47.200  66.197  79.547  1.00  0.00           C
ATOM   7524  C26 POPER 370      45.890  66.897  79.947  1.00  0.00           C
ATOM   7527  C27 POPER 370      45.700  67.107  81.456  1.00  0.00           C
ATOM   7530  C28 POPER 370      44.310  67.707  81.786  1.00  0.00           C
ATOM   7533  C29 POPER 370      44.200  68.217  83.196  1.00  0.00           C
ATOM   7535 0C21 POPER 370      43.130  68.107  84.007  1.00  0.00           C
ATOM   7537 1C21 POPER 370      41.830  67.437  83.666  1.00  0.00           C
ATOM   7540 2C21 POPER 370      40.890  68.307  82.796  1.00  0.00           C
ATOM   7543 3C21 POPER 370      40.090  69.357  83.587  1.00  0.00           C
ATOM   7546 4C21 POPER 370      39.480  70.407  82.647  1.00  0.00           C
ATOM   7549 5C21 POPER 370      38.440  71.337  83.287  1.00  0.00           C
ATOM   7552 6C21 POPER 370      37.110  70.617  83.568  1.00  0.00           C
ATOM   7555 7C21 POPER 370      35.930  71.587  83.727  1.00  0.00           C
ATOM   7558 8C21 POPER 370      34.590  70.857  83.846  1.00  0.00           C
ATOM   7562  C33 POPER 370      44.620  64.967  73.626  1.00  0.00           C
ATOM   7565  C34 POPER 370      43.230  65.057  74.247  1.00  0.00           C
ATOM   7568  C35 POPER 370      42.920  63.957  75.267  1.00  0.00           C
ATOM   7571  C36 POPER 370      43.950  63.817  76.397  1.00  0.00           C
ATOM   7574  C37 POPER 370      43.520  62.767  77.438  1.00  0.00           C
ATOM   7577  C38 POPER 370      44.410  62.707  78.688  1.00  0.00           C
ATOM   7580  C39 POPER 370      45.850  62.237  78.427  1.00  0.00           C
ATOM   7583 0C31 POPER 370      46.600  61.957  79.736  1.00  0.00           C
ATOM   7586 1C31 POPER 370      48.050  61.497  79.556  1.00  0.00           C
ATOM   7589 2C31 POPER 370      48.660  61.137  80.917  1.00  0.00           C
ATOM   7592 3C31 POPER 370      50.170  60.887  80.877  1.00  0.00           C
ATOM   7595 4C31 POPER 370      50.580  59.527  80.296  1.00  0.00           C
ATOM   7598 5C31 POPER 370      52.090  59.307  80.457  1.00  0.00           C
ATOM   7601 6C31 POPER 370      52.580  57.937  79.987  1.00  0.00           C
ATOM   7605  NH3 POPES 371      39.610   7.970  59.818  1.00  0.00           N
ATOM   7609  C12 POPES 371      39.140   7.280  58.568  1.00  0.00           C
ATOM   7612  C11 POPES 371      39.000   5.750  58.757  1.00  0.00           C
ATOM   7615  P   POPES 371      40.370   3.720  59.696  1.00  0.00           P
ATOM   7616  O13 POPES 371      39.250   2.890  59.188  1.00  0.00           O
ATOM   7617  O14 POPES 371      41.690   3.550  59.016  1.00  0.00           O
ATOM   7618  O11 POPES 371      40.580   3.440  61.246  1.00  0.00           O
ATOM   7619  O12 POPES 371      39.980   5.250  59.667  1.00  0.00           O
ATOM   7620  C1  POPES 371      40.710   2.070  61.646  1.00  0.00           C
ATOM   7623  C2  POPES 371      40.710   1.930  63.196  1.00  0.00           C
ATOM   7625  O21 POPES 371      40.750   0.550  63.586  1.00  0.00           O
ATOM   7626  C21 POPES 371      39.620  -0.160  63.466  1.00  0.00           C
ATOM   7627  O22 POPES 371      38.650   0.140  62.806  1.00  0.00           O
ATOM   7628  C22 POPES 371      39.750  -1.440  64.298  1.00  0.00           C
ATOM   7631  C3  POPES 371      39.550   2.700  63.886  1.00  0.00           C
ATOM   7634  O31 POPES 371      39.280   2.200  65.227  1.00  0.00           O
ATOM   7635  C31 POPES 371      38.110   2.670  65.666  1.00  0.00           C
ATOM   7636  O32 POPES 371      37.520   3.610  65.147  1.00  0.00           O
ATOM   7637  C32 POPES 371      37.560   1.850  66.827  1.00  0.00           C
ATOM   7640  C23 POPES 371      39.350  -1.260  65.777  1.00  0.00           C
ATOM   7643  C24 POPES 371      40.150  -2.190  66.696  1.00  0.00           C
ATOM   7646  C25 POPES 371      40.330  -1.610  68.106  1.00  0.00           C
ATOM   7649  C26 POPES 371      41.380  -0.490  68.196  1.00  0.00           C
ATOM   7652  C27 POPES 371      41.520   0.030  69.636  1.00  0.00           C
ATOM   7655  C28 POPES 371      42.560   1.160  69.786  1.00  0.00           C
ATOM   7658  C29 POPES 371      42.110   2.430  69.117  1.00  0.00           C
ATOM   7660 0C21 POPES 371      42.060   3.670  69.658  1.00  0.00           C
ATOM   7662 1C21 POPES 371      42.450   4.070  71.057  1.00  0.00           C
ATOM   7665 2C21 POPES 371      41.250   4.470  71.926  1.00  0.00           C
ATOM   7668 3C21 POPES 371      41.710   4.810  73.346  1.00  0.00           C
ATOM   7671 4C21 POPES 371      40.570   5.050  74.346  1.00  0.00           C
ATOM   7674 5C21 POPES 371      41.060   5.030  75.806  1.00  0.00           C
ATOM   7677 6C21 POPES 371      42.170   6.050  76.126  1.00  0.00           C
ATOM   7680 7C21 POPES 371      42.750   5.840  77.536  1.00  0.00           C
ATOM   7683 8C21 POPES 371      43.870   6.820  77.887  1.00  0.00           C
ATOM   7687  C33 POPES 371      38.210   2.080  68.196  1.00  0.00           C
ATOM   7690  C34 POPES 371      37.150   2.250  69.298  1.00  0.00           C
ATOM   7693  C35 POPES 371      37.770   2.310  70.688  1.00  0.00           C
ATOM   7696  C36 POPES 371      36.720   2.330  71.817  1.00  0.00           C
ATOM   7699  C37 POPES 371      37.330   2.490  73.217  1.00  0.00           C
ATOM   7702  C38 POPES 371      38.470   1.510  73.497  1.00  0.00           C
ATOM   7705  C39 POPES 371      38.920   1.480  74.966  1.00  0.00           C
ATOM   7708 0C31 POPES 371      40.150   0.570  75.106  1.00  0.00           C
ATOM   7711 1C31 POPES 371      40.630   0.360  76.546  1.00  0.00           C
ATOM   7714 2C31 POPES 371      41.400  -0.960  76.716  1.00  0.00           C
ATOM   7717 3C31 POPES 371      42.560  -1.140  75.727  1.00  0.00           C
ATOM   7720 4C31 POPES 371      43.080  -2.590  75.688  1.00  0.00           C
ATOM   7723 5C31 POPES 371      44.060  -2.820  74.537  1.00  0.00           C
ATOM   7726 6C31 POPES 371      44.430  -4.290  74.337  1.00  0.00           C
ATOM   7730  NH3 POPET 372      66.500  56.967  65.946  1.00  0.00           N
ATOM   7734  C12 POPET 372      67.060  57.477  64.646  1.00  0.00           C
ATOM   7737  C11 POPET 372      68.590  57.507  64.757  1.00  0.00           C
ATOM   7740  P   POPET 372      70.830  57.907  63.576  1.00  0.00           P
ATOM   7741  O13 POPET 372      71.439  56.807  62.787  1.00  0.00           O
ATOM   7742  O14 POPET 372      71.210  59.297  63.266  1.00  0.00           O
ATOM   7743  O11 POPET 372      71.079  57.587  65.106  1.00  0.00           O
ATOM   7744  O12 POPET 372      69.240  57.757  63.498  1.00  0.00           O
ATOM   7745  C1  POPET 372      71.909  58.447  65.908  1.00  0.00           C
ATOM   7748  C2  POPET 372      71.660  58.207  67.426  1.00  0.00           C
ATOM   7750  O21 POPET 372      70.650  59.117  67.896  1.00  0.00           O
ATOM   7751  C21 POPET 372      69.490  58.627  68.246  1.00  0.00           C
ATOM   7752  O22 POPET 372      68.970  57.577  67.887  1.00  0.00           O
ATOM   7753  C22 POPET 372      68.850  59.627  69.216  1.00  0.00           C
ATOM   7756  C3  POPET 372      72.960  58.477  68.246  1.00  0.00           C
ATOM   7759  O31 POPET 372      72.700  58.627  69.667  1.00  0.00           O
ATOM   7760  C31 POPET 372      72.969  57.537  70.408  1.00  0.00           C
ATOM   7761  O32 POPET 372      73.270  56.447  69.947  1.00  0.00           O
ATOM   7762  C32 POPET 372      72.729  57.827  71.887  1.00  0.00           C
ATOM   7765  C23 POPET 372      68.320  58.917  70.478  1.00  0.00           C
ATOM   7768  C24 POPET 372      67.930  59.907  71.588  1.00  0.00           C
ATOM   7771  C25 POPET 372      67.360  59.207  72.817  1.00  0.00           C
ATOM   7774  C26 POPET 372      66.940  60.167  73.927  1.00  0.00           C
ATOM   7777  C27 POPET 372      66.280  59.427  75.096  1.00  0.00           C
ATOM   7780  C28 POPET 372      65.930  60.357  76.266  1.00  0.00           C
ATOM   7783  C29 POPET 372      65.000  59.657  77.236  1.00  0.00           C
ATOM   7785 0C21 POPET 372      65.170  59.517  78.557  1.00  0.00           C
ATOM   7787 1C21 POPET 372      66.299  60.057  79.387  1.00  0.00           C
ATOM   7790 2C21 POPET 372      65.780  60.657  80.707  1.00  0.00           C
ATOM   7793 3C21 POPET 372      66.880  61.407  81.456  1.00  0.00           C
ATOM   7796 4C21 POPET 372      66.409  61.957  82.806  1.00  0.00           C
ATOM   7799 5C21 POPET 372      67.450  62.877  83.456  1.00  0.00           C
ATOM   7802 6C21 POPET 372      67.030  63.337  84.857  1.00  0.00           C
ATOM   7805 7C21 POPET 372      68.000  64.357  85.466  1.00  0.00           C
ATOM   7808 8C21 POPET 372      67.570  64.827  86.856  1.00  0.00           C
ATOM   7812  C33 POPET 372      72.570  56.537  72.736  1.00  0.00           C
ATOM   7815  C34 POPET 372      72.850  56.737  74.236  1.00  0.00           C
ATOM   7818  C35 POPET 372      74.340  56.867  74.566  1.00  0.00           C
ATOM   7821  C36 POPET 372      74.600  56.847  76.086  1.00  0.00           C
ATOM   7824  C37 POPET 372      76.090  56.897  76.467  1.00  0.00           C
ATOM   7827  C38 POPET 372      76.320  56.907  77.997  1.00  0.00           C
ATOM   7830  C39 POPET 372      75.740  58.157  78.676  1.00  0.00           C
ATOM   7833 0C31 POPET 372      76.770  59.007  79.438  1.00  0.00           C
ATOM   7836 1C31 POPET 372      76.200  60.387  79.757  1.00  0.00           C
ATOM   7839 2C31 POPET 372      77.030  61.247  80.727  1.00  0.00           C
ATOM   7842 3C31 POPET 372      77.090  60.677  82.158  1.00  0.00           C
ATOM   7845 4C31 POPET 372      77.480  61.747  83.176  1.00  0.00           C
ATOM   7848 5C31 POPET 372      77.500  61.207  84.617  1.00  0.00           C
ATOM   7851 6C31 POPET 372      77.850  62.277  85.657  1.00  0.00           C
ATOM   7855  NH3 POPEU 373     122.470 143.397  98.946  1.00  0.00           N
ATOM   7859  C12 POPEU 373     121.540 142.287  99.367  1.00  0.00           C
ATOM   7862  C11 POPEU 373     122.090 141.567 100.617  1.00  0.00           C
ATOM   7865  P   POPEU 373     120.020 139.767 100.676  1.00  0.00           P
ATOM   7866  O13 POPEU 373     118.799 140.427 101.176  1.00  0.00           O
ATOM   7867  O14 POPEU 373     120.240 138.327 100.977  1.00  0.00           O
ATOM   7868  O11 POPEU 373     120.040 139.927  99.107  1.00  0.00           O
ATOM   7869  O12 POPEU 373     121.230 140.607 101.216  1.00  0.00           O
ATOM   7870  C1  POPEU 373     118.799 139.917  98.377  1.00  0.00           C
ATOM   7873  C2  POPEU 373     119.050 140.167  96.856  1.00  0.00           C
ATOM   7875  O21 POPEU 373     119.460 141.527  96.646  1.00  0.00           O
ATOM   7876  C21 POPEU 373     119.090 142.257  95.617  1.00  0.00           C
ATOM   7877  O22 POPEU 373     118.000 142.307  95.087  1.00  0.00           O
ATOM   7878  C22 POPEU 373     120.340 142.997  95.156  1.00  0.00           C
ATOM   7881  C3  POPEU 373     117.950 139.577  95.917  1.00  0.00           C
ATOM   7884  O31 POPEU 373     118.500 139.387  94.596  1.00  0.00           O
ATOM   7885  C31 POPEU 373     117.920 138.497  93.806  1.00  0.00           C
ATOM   7886  O32 POPEU 373     116.930 137.837  94.076  1.00  0.00           O
ATOM   7887  C32 POPEU 373     118.760 138.287  92.547  1.00  0.00           C
ATOM   7890  C23 POPEU 373     120.070 144.087  94.096  1.00  0.00           C
ATOM   7893  C24 POPEU 373     121.380 144.797  93.747  1.00  0.00           C
ATOM   7896  C25 POPEU 373     121.640 145.157  92.276  1.00  0.00           C
ATOM   7899  C26 POPEU 373     122.700 146.257  92.217  1.00  0.00           C
ATOM   7902  C27 POPEU 373     123.130 146.627  90.787  1.00  0.00           C
ATOM   7905  C28 POPEU 373     124.190 147.737  90.756  1.00  0.00           C
ATOM   7908  C29 POPEU 373     123.740 149.047  91.346  1.00  0.00           C
ATOM   7910 0C21 POPEU 373     123.830 150.257  90.777  1.00  0.00           C
ATOM   7912 1C21 POPEU 373     124.409 150.597  89.426  1.00  0.00           C
ATOM   7915 2C21 POPEU 373     123.340 151.117  88.447  1.00  0.00           C
ATOM   7918 3C21 POPEU 373     123.979 151.627  87.146  1.00  0.00           C
ATOM   7921 4C21 POPEU 373     122.960 152.007  86.057  1.00  0.00           C
ATOM   7924 5C21 POPEU 373     122.259 150.787  85.438  1.00  0.00           C
ATOM   7927 6C21 POPEU 373     121.299 151.167  84.298  1.00  0.00           C
ATOM   7930 7C21 POPEU 373     120.320 150.037  83.956  1.00  0.00           C
ATOM   7933 8C21 POPEU 373     119.310 150.417  82.876  1.00  0.00           C
ATOM   7937  C33 POPEU 373     119.359 139.597  92.006  1.00  0.00           C
ATOM   7940  C34 POPEU 373     120.210 139.377  90.756  1.00  0.00           C
ATOM   7943  C35 POPEU 373     119.460 138.767  89.577  1.00  0.00           C
ATOM   7946  C36 POPEU 373     120.229 138.967  88.277  1.00  0.00           C
ATOM   7949  C37 POPEU 373     119.619 138.197  87.096  1.00  0.00           C
ATOM   7952  C38 POPEU 373     120.530 138.247  85.857  1.00  0.00           C
ATOM   7955  C39 POPEU 373     120.159 137.227  84.776  1.00  0.00           C
ATOM   7958 0C31 POPEU 373     120.170 135.767  85.277  1.00  0.00           C
ATOM   7961 1C31 POPEU 373     120.320 134.767  84.137  1.00  0.00           C
ATOM   7964 2C31 POPEU 373     120.100 133.307  84.557  1.00  0.00           C
ATOM   7967 3C31 POPEU 373     120.310 132.297  83.417  1.00  0.00           C
ATOM   7970 4C31 POPEU 373     121.770 132.187  82.946  1.00  0.00           C
ATOM   7973 5C31 POPEU 373     122.060 133.017  81.688  1.00  0.00           C
ATOM   7976 6C31 POPEU 373     123.560 133.237  81.446  1.00  0.00           C
ATOM   7980  NH3 POPEV 374     123.439 106.937  59.196  1.00  0.00           N
ATOM   7984  C12 POPEV 374     122.280 107.397  58.368  1.00  0.00           C
ATOM   7987  C11 POPEV 374     122.560 108.747  57.687  1.00  0.00           C
ATOM   7990  P   POPEV 374     120.420 110.277  57.766  1.00  0.00           P
ATOM   7991  O13 POPEV 374     121.220 111.497  58.048  1.00  0.00           O
ATOM   7992  O14 POPEV 374     119.190 110.427  56.986  1.00  0.00           O
ATOM   7993  O11 POPEV 374     120.040 109.577  59.137  1.00  0.00           O
ATOM   7994  O12 POPEV 374     121.350 109.187  57.076  1.00  0.00           O
ATOM   7995  C1  POPEV 374     120.200 110.287  60.376  1.00  0.00           C
ATOM   7998  C2  POPEV 374     121.320 109.637  61.216  1.00  0.00           C
ATOM   8000  O21 POPEV 374     120.670 108.687  62.067  1.00  0.00           O
ATOM   8001  C21 POPEV 374     121.210 107.487  62.176  1.00  0.00           C
ATOM   8002  O22 POPEV 374     122.250 107.107  61.646  1.00  0.00           O
ATOM   8003  C22 POPEV 374     120.240 106.597  62.966  1.00  0.00           C
ATOM   8006  C3  POPEV 374     122.090 110.687  62.067  1.00  0.00           C
ATOM   8009  O31 POPEV 374     123.050 110.017  62.916  1.00  0.00           O
ATOM   8010  C31 POPEV 374     122.829 109.967  64.228  1.00  0.00           C
ATOM   8011  O32 POPEV 374     122.790 108.927  64.867  1.00  0.00           O
ATOM   8012  C32 POPEV 374     122.680 111.377  64.807  1.00  0.00           C
ATOM   8015  C23 POPEV 374     119.580 107.257  64.207  1.00  0.00           C
ATOM   8018  C24 POPEV 374     118.140 106.787  64.446  1.00  0.00           C
ATOM   8021  C25 POPEV 374     117.960 105.307  64.817  1.00  0.00           C
ATOM   8024  C26 POPEV 374     118.480 104.957  66.216  1.00  0.00           C
ATOM   8027  C27 POPEV 374     117.960 103.587  66.696  1.00  0.00           C
ATOM   8030  C28 POPEV 374     118.120 103.357  68.217  1.00  0.00           C
ATOM   8033  C29 POPEV 374     119.560 103.187  68.626  1.00  0.00           C
ATOM   8035 0C21 POPEV 374     120.049 102.427  69.626  1.00  0.00           C
ATOM   8037 1C21 POPEV 374     119.280 101.567  70.596  1.00  0.00           C
ATOM   8040 2C21 POPEV 374     119.470 102.037  72.047  1.00  0.00           C
ATOM   8043 3C21 POPEV 374     118.659 103.307  72.367  1.00  0.00           C
ATOM   8046 4C21 POPEV 374     119.010 103.927  73.737  1.00  0.00           C
ATOM   8049 5C21 POPEV 374     118.620 103.037  74.917  1.00  0.00           C
ATOM   8052 6C21 POPEV 374     118.909 103.717  76.266  1.00  0.00           C
ATOM   8055 7C21 POPEV 374     118.550 102.827  77.457  1.00  0.00           C
ATOM   8058 8C21 POPEV 374     118.740 103.527  78.796  1.00  0.00           C
ATOM   8062  C33 POPEV 374     123.070 111.487  66.307  1.00  0.00           C
ATOM   8065  C34 POPEV 374     122.230 110.647  67.276  1.00  0.00           C
ATOM   8068  C35 POPEV 374     120.740 110.507  66.926  1.00  0.00           C
ATOM   8071  C36 POPEV 374     119.930 109.937  68.096  1.00  0.00           C
ATOM   8074  C37 POPEV 374     119.359 111.057  68.977  1.00  0.00           C
ATOM   8077  C38 POPEV 374     119.020 110.637  70.408  1.00  0.00           C
ATOM   8080  C39 POPEV 374     118.659 111.847  71.277  1.00  0.00           C
ATOM   8083 0C31 POPEV 374     117.250 112.407  71.016  1.00  0.00           C
ATOM   8086 1C31 POPEV 374     117.010 113.677  71.837  1.00  0.00           C
ATOM   8089 2C31 POPEV 374     115.570 113.857  72.317  1.00  0.00           C
ATOM   8092 3C31 POPEV 374     115.469 114.897  73.437  1.00  0.00           C
ATOM   8095 4C31 POPEV 374     114.160 114.807  74.228  1.00  0.00           C
ATOM   8098 5C31 POPEV 374     114.079 115.857  75.346  1.00  0.00           C
ATOM   8101 6C31 POPEV 374     112.840 115.717  76.237  1.00  0.00           C
ATOM   8105  NH3 POPEW 375      89.180  64.107  62.946  1.00  0.00           N
ATOM   8109  C12 POPEW 375      88.070  64.857  62.248  1.00  0.00           C
ATOM   8112  C11 POPEW 375      87.689  66.157  62.957  1.00  0.00           C
ATOM   8115  P   POPEW 375      85.240  66.867  62.097  1.00  0.00           P
ATOM   8116  O13 POPEW 375      84.770  68.107  61.446  1.00  0.00           O
ATOM   8117  O14 POPEW 375      84.770  65.567  61.548  1.00  0.00           O
ATOM   8118  O11 POPEW 375      84.909  66.977  63.646  1.00  0.00           O
ATOM   8119  O12 POPEW 375      86.820  66.917  62.137  1.00  0.00           O
ATOM   8120  C1  POPEW 375      84.440  65.887  64.438  1.00  0.00           C
ATOM   8123  C2  POPEW 375      83.870  66.417  65.787  1.00  0.00           C
ATOM   8125  O21 POPEW 375      84.150  65.447  66.806  1.00  0.00           O
ATOM   8126  C21 POPEW 375      84.990  65.637  67.826  1.00  0.00           C
ATOM   8127  O22 POPEW 375      85.410  64.717  68.526  1.00  0.00           O
ATOM   8128  C22 POPEW 375      85.400  67.087  68.126  1.00  0.00           C
ATOM   8131  C3  POPEW 375      82.329  66.657  65.707  1.00  0.00           C
ATOM   8134  O31 POPEW 375      81.719  66.927  66.986  1.00  0.00           O
ATOM   8135  C31 POPEW 375      81.840  68.177  67.396  1.00  0.00           C
ATOM   8136  O32 POPEW 375      82.329  69.087  66.747  1.00  0.00           O
ATOM   8137  C32 POPEW 375      81.270  68.387  68.796  1.00  0.00           C
ATOM   8140  C23 POPEW 375      85.960  67.217  69.576  1.00  0.00           C
ATOM   8143  C24 POPEW 375      86.479  68.627  69.887  1.00  0.00           C
ATOM   8146  C25 POPEW 375      86.700  68.917  71.377  1.00  0.00           C
ATOM   8149  C26 POPEW 375      87.910  68.207  72.018  1.00  0.00           C
ATOM   8152  C27 POPEW 375      87.880  68.297  73.548  1.00  0.00           C
ATOM   8155  C28 POPEW 375      88.890  67.387  74.267  1.00  0.00           C
ATOM   8158  C29 POPEW 375      90.210  68.047  74.537  1.00  0.00           C
ATOM   8160 0C21 POPEW 375      90.480  68.777  75.637  1.00  0.00           C
ATOM   8162 1C21 POPEW 375      89.499  69.047  76.747  1.00  0.00           C
ATOM   8165 2C21 POPEW 375      90.130  69.567  78.048  1.00  0.00           C
ATOM   8168 3C21 POPEW 375      91.079  68.577  78.737  1.00  0.00           C
ATOM   8171 4C21 POPEW 375      91.520  69.057  80.137  1.00  0.00           C
ATOM   8174 5C21 POPEW 375      92.520  68.107  80.807  1.00  0.00           C
ATOM   8177 6C21 POPEW 375      92.900  68.567  82.227  1.00  0.00           C
ATOM   8180 7C21 POPEW 375      94.050  67.757  82.817  1.00  0.00           C
ATOM   8183 8C21 POPEW 375      94.530  68.277  84.177  1.00  0.00           C
ATOM   8187  C33 POPEW 375      82.340  68.987  69.736  1.00  0.00           C
ATOM   8190  C34 POPEW 375      81.859  69.167  71.176  1.00  0.00           C
ATOM   8193  C35 POPEW 375      82.990  68.857  72.167  1.00  0.00           C
ATOM   8196  C36 POPEW 375      82.650  69.027  73.656  1.00  0.00           C
ATOM   8199  C37 POPEW 375      83.400  68.007  74.527  1.00  0.00           C
ATOM   8202  C38 POPEW 375      83.060  68.097  76.026  1.00  0.00           C
ATOM   8205  C39 POPEW 375      82.729  66.737  76.658  1.00  0.00           C
ATOM   8208 0C31 POPEW 375      81.250  66.347  76.546  1.00  0.00           C
ATOM   8211 1C31 POPEW 375      80.970  64.947  77.107  1.00  0.00           C
ATOM   8214 2C31 POPEW 375      79.470  64.627  77.187  1.00  0.00           C
ATOM   8217 3C31 POPEW 375      78.770  65.347  78.337  1.00  0.00           C
ATOM   8220 4C31 POPEW 375      77.350  64.837  78.586  1.00  0.00           C
ATOM   8223 5C31 POPEW 375      76.830  65.237  79.976  1.00  0.00           C
ATOM   8226 6C31 POPEW 375      75.329  65.017  80.177  1.00  0.00           C
ATOM   8230  NH3 POPEX 376      21.440  46.687 103.147  1.00  0.00           N
ATOM   8234  C12 POPEX 376      21.370  45.267 103.646  1.00  0.00           C
ATOM   8237  C11 POPEX 376      20.450  44.357 102.796  1.00  0.00           C
ATOM   8240  P   POPEX 376      20.340  41.687 102.357  1.00  0.00           P
ATOM   8241  O13 POPEX 376      21.300  40.667 102.807  1.00  0.00           O
ATOM   8242  O14 POPEX 376      18.910  41.387 102.587  1.00  0.00           O
ATOM   8243  O11 POPEX 376      20.590  42.057 100.837  1.00  0.00           O
ATOM   8244  O12 POPEX 376      20.700  43.007 103.147  1.00  0.00           O
ATOM   8245  C1  POPEX 376      21.720  41.527 100.127  1.00  0.00           C
ATOM   8248  C2  POPEX 376      22.210  42.507  99.027  1.00  0.00           C
ATOM   8250  O21 POPEX 376      23.620  42.277  98.797  1.00  0.00           O
ATOM   8251  C21 POPEX 376      24.040  42.567  97.577  1.00  0.00           C
ATOM   8252  O22 POPEX 376      23.370  43.017  96.666  1.00  0.00           O
ATOM   8253  C22 POPEX 376      25.560  42.337  97.487  1.00  0.00           C
ATOM   8256  C3  POPEX 376      21.950  43.957  99.518  1.00  0.00           C
ATOM   8259  O31 POPEX 376      22.420  44.957  98.597  1.00  0.00           O
ATOM   8260  C31 POPEX 376      22.270  46.177  99.086  1.00  0.00           C
ATOM   8261  O32 POPEX 376      21.780  46.447 100.177  1.00  0.00           O
ATOM   8262  C32 POPEX 376      22.920  47.157  98.138  1.00  0.00           C
ATOM   8265  C23 POPEX 376      25.940  41.267  96.437  1.00  0.00           C
ATOM   8268  C24 POPEX 376      27.430  40.917  96.467  1.00  0.00           C
ATOM   8271  C25 POPEX 376      27.740  39.617  95.708  1.00  0.00           C
ATOM   8274  C26 POPEX 376      28.180  39.787  94.247  1.00  0.00           C
ATOM   8277  C27 POPEX 376      27.770  38.607  93.346  1.00  0.00           C
ATOM   8280  C28 POPEX 376      28.780  38.237  92.248  1.00  0.00           C
ATOM   8283  C29 POPEX 376      29.130  39.397  91.367  1.00  0.00           C
ATOM   8285 0C21 POPEX 376      29.110  39.467  90.016  1.00  0.00           C
ATOM   8287 1C21 POPEX 376      28.640  38.417  89.046  1.00  0.00           C
ATOM   8290 2C21 POPEX 376      27.830  39.127  87.946  1.00  0.00           C
ATOM   8293 3C21 POPEX 376      26.960  38.187  87.107  1.00  0.00           C
ATOM   8296 4C21 POPEX 376      25.820  38.967  86.446  1.00  0.00           C
ATOM   8299 5C21 POPEX 376      24.700  38.077  85.908  1.00  0.00           C
ATOM   8302 6C21 POPEX 376      23.410  38.877  85.676  1.00  0.00           C
ATOM   8305 7C21 POPEX 376      22.190  37.967  85.556  1.00  0.00           C
ATOM   8308 8C21 POPEX 376      20.880  38.727  85.357  1.00  0.00           C
ATOM   8312  C33 POPEX 376      23.730  48.187  98.937  1.00  0.00           C
ATOM   8315  C34 POPEX 376      24.520  49.117  98.017  1.00  0.00           C
ATOM   8318  C35 POPEX 376      23.700  49.927  97.007  1.00  0.00           C
ATOM   8321  C36 POPEX 376      24.640  50.827  96.207  1.00  0.00           C
ATOM   8324  C37 POPEX 376      23.950  51.937  95.407  1.00  0.00           C
ATOM   8327  C38 POPEX 376      24.990  52.937  94.896  1.00  0.00           C
ATOM   8330  C39 POPEX 376      25.400  52.767  93.427  1.00  0.00           C
ATOM   8333 0C31 POPEX 376      26.630  53.637  93.097  1.00  0.00           C
ATOM   8336 1C31 POPEX 376      26.980  53.667  91.607  1.00  0.00           C
ATOM   8339 2C31 POPEX 376      28.200  54.557  91.327  1.00  0.00           C
ATOM   8342 3C31 POPEX 376      27.850  56.047  91.237  1.00  0.00           C
ATOM   8345 4C31 POPEX 376      27.760  56.537  89.776  1.00  0.00           C
ATOM   8348 5C31 POPEX 376      27.280  57.987  89.667  1.00  0.00           C
ATOM   8351 6C31 POPEX 376      27.280  58.507  88.227  1.00  0.00           C
ATOM   8355  NH3 POPEY 377     144.227  81.157  60.316  1.00  0.00           N
ATOM   8359  C12 POPEY 377     143.467  82.417  60.066  1.00  0.00           C
ATOM   8362  C11 POPEY 377     143.566  83.407  61.236  1.00  0.00           C
ATOM   8365  P   POPEY 377     141.247  84.597  61.187  1.00  0.00           P
ATOM   8366  O13 POPEY 377     140.506  84.947  59.966  1.00  0.00           O
ATOM   8367  O14 POPEY 377     140.817  83.347  61.837  1.00  0.00           O
ATOM   8368  O11 POPEY 377     141.087  85.777  62.236  1.00  0.00           O
ATOM   8369  O12 POPEY 377     142.807  84.587  60.926  1.00  0.00           O
ATOM   8370  C1  POPEY 377     141.377  85.477  63.606  1.00  0.00           C
ATOM   8373  C2  POPEY 377     140.136  85.757  64.507  1.00  0.00           C
ATOM   8375  O21 POPEY 377     140.557  86.167  65.816  1.00  0.00           O
ATOM   8376  C21 POPEY 377     141.256  85.327  66.556  1.00  0.00           C
ATOM   8377  O22 POPEY 377     141.697  84.247  66.226  1.00  0.00           O
ATOM   8378  C22 POPEY 377     141.386  85.967  67.938  1.00  0.00           C
ATOM   8381  C3  POPEY 377     139.047  84.637  64.596  1.00  0.00           C
ATOM   8384  O31 POPEY 377     138.256  84.807  65.797  1.00  0.00           O
ATOM   8385  C31 POPEY 377     136.946  85.047  65.746  1.00  0.00           C
ATOM   8386  O32 POPEY 377     136.247  85.027  64.736  1.00  0.00           O
ATOM   8387  C32 POPEY 377     136.477  85.587  67.096  1.00  0.00           C
ATOM   8390  C23 POPEY 377     142.686  85.597  68.667  1.00  0.00           C
ATOM   8393  C24 POPEY 377     142.956  86.597  69.786  1.00  0.00           C
ATOM   8396  C25 POPEY 377     144.016  86.097  70.768  1.00  0.00           C
ATOM   8399  C26 POPEY 377     144.166  87.047  71.957  1.00  0.00           C
ATOM   8402  C27 POPEY 377     144.876  86.377  73.126  1.00  0.00           C
ATOM   8405  C28 POPEY 377     145.016  87.287  74.368  1.00  0.00           C
ATOM   8408  C29 POPEY 377     146.036  88.377  74.137  1.00  0.00           C
ATOM   8410 0C21 POPEY 377     147.027  88.727  74.976  1.00  0.00           C
ATOM   8412 1C21 POPEY 377     147.297  88.107  76.337  1.00  0.00           C
ATOM   8415 2C21 POPEY 377     146.716  88.997  77.457  1.00  0.00           C
ATOM   8418 3C21 POPEY 377     147.736  90.017  77.986  1.00  0.00           C
ATOM   8421 4C21 POPEY 377     147.107  91.007  78.977  1.00  0.00           C
ATOM   8424 5C21 POPEY 377     148.156  91.787  79.786  1.00  0.00           C
ATOM   8427 6C21 POPEY 377     149.126  92.627  78.947  1.00  0.00           C
ATOM   8430 7C21 POPEY 377     150.167  93.357  79.807  1.00  0.00           C
ATOM   8433 8C21 POPEY 377     151.106  94.257  79.017  1.00  0.00           C
ATOM   8437  C33 POPEY 377     135.256  84.857  67.697  1.00  0.00           C
ATOM   8440  C34 POPEY 377     135.186  85.197  69.196  1.00  0.00           C
ATOM   8443  C35 POPEY 377     134.027  84.547  69.957  1.00  0.00           C
ATOM   8446  C36 POPEY 377     134.206  84.747  71.467  1.00  0.00           C
ATOM   8449  C37 POPEY 377     135.087  83.677  72.126  1.00  0.00           C
ATOM   8452  C38 POPEY 377     135.917  84.167  73.326  1.00  0.00           C
ATOM   8455  C39 POPEY 377     135.127  85.057  74.298  1.00  0.00           C
ATOM   8458 0C31 POPEY 377     135.887  85.437  75.577  1.00  0.00           C
ATOM   8461 1C31 POPEY 377     135.096  86.447  76.406  1.00  0.00           C
ATOM   8464 2C31 POPEY 377     135.807  86.907  77.697  1.00  0.00           C
ATOM   8467 3C31 POPEY 377     135.066  86.497  78.977  1.00  0.00           C
ATOM   8470 4C31 POPEY 377     133.727  87.227  79.166  1.00  0.00           C
ATOM   8473 5C31 POPEY 377     132.857  86.607  80.267  1.00  0.00           C
ATOM   8476 6C31 POPEY 377     131.536  87.347  80.497  1.00  0.00           C
ATOM   8480  NH3 POPEZ 378      81.009  35.397  61.817  1.00  0.00           N
ATOM   8484  C12 POPEZ 378      80.049  36.557  61.847  1.00  0.00           C
ATOM   8487  C11 POPEZ 378      80.580  37.697  60.957  1.00  0.00           C
ATOM   8490  P   POPEZ 378      82.780  38.877  60.236  1.00  0.00           P
ATOM   8491  O13 POPEZ 378      84.050  38.357  59.707  1.00  0.00           O
ATOM   8492  O14 POPEZ 378      81.859  39.497  59.247  1.00  0.00           O
ATOM   8493  O11 POPEZ 378      83.050  39.857  61.446  1.00  0.00           O
ATOM   8494  O12 POPEZ 378      82.010  37.707  60.986  1.00  0.00           O
ATOM   8495  C1  POPEZ 378      83.530  39.267  62.666  1.00  0.00           C
ATOM   8498  C2  POPEZ 378      83.780  40.327  63.778  1.00  0.00           C
ATOM   8500  O21 POPEZ 378      83.439  39.827  65.087  1.00  0.00           O
ATOM   8501  C21 POPEZ 378      84.230  38.877  65.548  1.00  0.00           C
ATOM   8502  O22 POPEZ 378      85.090  38.287  64.906  1.00  0.00           O
ATOM   8503  C22 POPEZ 378      83.890  38.617  67.018  1.00  0.00           C
ATOM   8506  C3  POPEZ 378      82.960  41.637  63.507  1.00  0.00           C
ATOM   8509  O31 POPEZ 378      82.659  42.417  64.677  1.00  0.00           O
ATOM   8510  C31 POPEZ 378      83.680  42.897  65.367  1.00  0.00           C
ATOM   8511  O32 POPEZ 378      84.860  42.777  65.087  1.00  0.00           O
ATOM   8512  C32 POPEZ 378      83.120  43.637  66.576  1.00  0.00           C
ATOM   8515  C23 POPEZ 378      84.510  39.697  67.927  1.00  0.00           C
ATOM   8518  C24 POPEZ 378      84.420  39.387  69.426  1.00  0.00           C
ATOM   8521  C25 POPEZ 378      85.570  38.477  69.876  1.00  0.00           C
ATOM   8524  C26 POPEZ 378      85.530  38.067  71.346  1.00  0.00           C
ATOM   8527  C27 POPEZ 378      86.630  37.047  71.646  1.00  0.00           C
ATOM   8530  C28 POPEZ 378      86.540  36.417  73.036  1.00  0.00           C
ATOM   8533  C29 POPEZ 378      87.480  35.247  73.126  1.00  0.00           C
ATOM   8535 0C21 POPEZ 378      87.350  34.217  73.967  1.00  0.00           C
ATOM   8537 1C21 POPEZ 378      86.320  34.097  75.066  1.00  0.00           C
ATOM   8540 2C21 POPEZ 378      86.960  33.517  76.337  1.00  0.00           C
ATOM   8543 3C21 POPEZ 378      87.230  32.017  76.226  1.00  0.00           C
ATOM   8546 4C21 POPEZ 378      87.969  31.457  77.447  1.00  0.00           C
ATOM   8549 5C21 POPEZ 378      88.630  30.107  77.136  1.00  0.00           C
ATOM   8552 6C21 POPEZ 378      89.400  29.527  78.316  1.00  0.00           C
ATOM   8555 7C21 POPEZ 378      90.700  28.837  77.908  1.00  0.00           C
ATOM   8558 8C21 POPEZ 378      91.540  28.367  79.096  1.00  0.00           C
ATOM   8562  C33 POPEZ 378      84.210  44.327  67.438  1.00  0.00           C
ATOM   8565  C34 POPEZ 378      83.600  45.197  68.557  1.00  0.00           C
ATOM   8568  C35 POPEZ 378      84.700  45.897  69.368  1.00  0.00           C
ATOM   8571  C36 POPEZ 378      84.170  46.787  70.497  1.00  0.00           C
ATOM   8574  C37 POPEZ 378      85.300  47.547  71.207  1.00  0.00           C
ATOM   8577  C38 POPEZ 378      84.870  48.197  72.527  1.00  0.00           C
ATOM   8580  C39 POPEZ 378      84.930  47.237  73.737  1.00  0.00           C
ATOM   8583 0C31 POPEZ 378      86.370  46.947  74.188  1.00  0.00           C
ATOM   8586 1C31 POPEZ 378      86.460  46.217  75.548  1.00  0.00           C
ATOM   8589 2C31 POPEZ 378      87.860  46.367  76.156  1.00  0.00           C
ATOM   8592 3C31 POPEZ 378      88.100  45.567  77.447  1.00  0.00           C
ATOM   8595 4C31 POPEZ 378      87.080  45.847  78.557  1.00  0.00           C
ATOM   8598 5C31 POPEZ 378      87.729  46.067  79.938  1.00  0.00           C
ATOM   8601 6C31 POPEZ 378      86.710  46.117  81.076  1.00  0.00           C
ATOM   8605  NH3 POPEa 379      53.909  90.447  65.267  1.00  0.00           N
ATOM   8609  C12 POPEa 379      54.600  90.687  63.956  1.00  0.00           C
ATOM   8612  C11 POPEa 379      56.009  90.067  63.906  1.00  0.00           C
ATOM   8615  P   POPEa 379      58.439  90.667  63.107  1.00  0.00           P
ATOM   8616  O13 POPEa 379      58.800  89.437  62.388  1.00  0.00           O
ATOM   8617  O14 POPEa 379      59.150  91.887  62.647  1.00  0.00           O
ATOM   8618  O11 POPEa 379      58.770  90.357  64.617  1.00  0.00           O
ATOM   8619  O12 POPEa 379      56.870  90.887  63.118  1.00  0.00           O
ATOM   8620  C1  POPEa 379      58.509  91.337  65.626  1.00  0.00           C
ATOM   8623  C2  POPEa 379      58.210  90.627  66.967  1.00  0.00           C
ATOM   8625  O21 POPEa 379      57.770  91.627  67.908  1.00  0.00           O
ATOM   8626  C21 POPEa 379      56.450  91.867  67.887  1.00  0.00           C
ATOM   8627  O22 POPEa 379      55.650  91.247  67.206  1.00  0.00           O
ATOM   8628  C22 POPEa 379      56.110  92.997  68.846  1.00  0.00           C
ATOM   8631  C3  POPEa 379      59.470  89.847  67.466  1.00  0.00           C
ATOM   8634  O31 POPEa 379      60.010  90.327  68.716  1.00  0.00           O
ATOM   8635  C31 POPEa 379      61.000  91.227  68.597  1.00  0.00           C
ATOM   8636  O32 POPEa 379      61.450  91.617  67.536  1.00  0.00           O
ATOM   8637  C32 POPEa 379      61.490  91.607  70.007  1.00  0.00           C
ATOM   8640  C23 POPEa 379      55.150  92.577  69.976  1.00  0.00           C
ATOM   8643  C24 POPEa 379      54.530  93.807  70.657  1.00  0.00           C
ATOM   8646  C25 POPEa 379      55.540  94.657  71.437  1.00  0.00           C
ATOM   8649  C26 POPEa 379      55.680  94.217  72.896  1.00  0.00           C
ATOM   8652  C27 POPEa 379      56.790  94.977  73.646  1.00  0.00           C
ATOM   8655  C28 POPEa 379      56.770  94.777  75.166  1.00  0.00           C
ATOM   8658  C29 POPEa 379      55.500  95.337  75.757  1.00  0.00           C
ATOM   8660 0C21 POPEa 379      54.640  94.707  76.576  1.00  0.00           C
ATOM   8662 1C21 POPEa 379      54.759  93.337  77.206  1.00  0.00           C
ATOM   8665 2C21 POPEa 379      54.300  93.397  78.688  1.00  0.00           C
ATOM   8668 3C21 POPEa 379      55.270  94.187  79.587  1.00  0.00           C
ATOM   8671 4C21 POPEa 379      54.610  95.027  80.688  1.00  0.00           C
ATOM   8674 5C21 POPEa 379      54.100  94.227  81.907  1.00  0.00           C
ATOM   8677 6C21 POPEa 379      52.600  93.917  81.876  1.00  0.00           C
ATOM   8680 7C21 POPEa 379      52.080  93.457  83.246  1.00  0.00           C
ATOM   8683 8C21 POPEa 379      50.560  93.287  83.297  1.00  0.00           C
ATOM   8687  C33 POPEa 379      61.160  93.047  70.457  1.00  0.00           C
ATOM   8690  C34 POPEa 379      61.130  93.157  71.986  1.00  0.00           C
ATOM   8693  C35 POPEa 379      60.810  94.557  72.527  1.00  0.00           C
ATOM   8696  C36 POPEa 379      60.900  94.567  74.067  1.00  0.00           C
ATOM   8699  C37 POPEa 379      60.799  95.967  74.696  1.00  0.00           C
ATOM   8702  C38 POPEa 379      60.710  95.937  76.237  1.00  0.00           C
ATOM   8705  C39 POPEa 379      61.760  95.037  76.916  1.00  0.00           C
ATOM   8708 0C31 POPEa 379      61.720  95.127  78.446  1.00  0.00           C
ATOM   8711 1C31 POPEa 379      62.810  94.287  79.126  1.00  0.00           C
ATOM   8714 2C31 POPEa 379      62.729  94.347  80.667  1.00  0.00           C
ATOM   8717 3C31 POPEa 379      64.010  93.887  81.387  1.00  0.00           C
ATOM   8720 4C31 POPEa 379      64.430  92.447  81.068  1.00  0.00           C
ATOM   8723 5C31 POPEa 379      65.580  91.977  81.977  1.00  0.00           C
ATOM   8726 6C31 POPEa 379      66.090  90.577  81.637  1.00  0.00           C
ATOM   8730  NH3 POPEb 380      56.290  81.077  63.597  1.00  0.00           N
ATOM   8734  C12 POPEb 380      56.040  80.947  65.066  1.00  0.00           C
ATOM   8737  C11 POPEb 380      55.100  82.027  65.596  1.00  0.00           C
ATOM   8740  P   POPEb 380      53.450  81.677  67.596  1.00  0.00           P
ATOM   8741  O13 POPEb 380      52.770  82.897  67.158  1.00  0.00           O
ATOM   8742  O14 POPEb 380      52.830  80.387  67.216  1.00  0.00           O
ATOM   8743  O11 POPEb 380      53.780  81.747  69.137  1.00  0.00           O
ATOM   8744  O12 POPEb 380      54.899  81.717  66.977  1.00  0.00           O
ATOM   8745  C1  POPEb 380      54.340  82.967  69.646  1.00  0.00           C
ATOM   8748  C2  POPEb 380      55.470  82.667  70.657  1.00  0.00           C
ATOM   8750  O21 POPEb 380      55.520  83.737  71.607  1.00  0.00           O
ATOM   8751  C21 POPEb 380      56.380  83.647  72.616  1.00  0.00           C
ATOM   8752  O22 POPEb 380      57.170  84.527  72.927  1.00  0.00           O
ATOM   8753  C22 POPEb 380      56.040  82.477  73.557  1.00  0.00           C
ATOM   8756  C3  POPEb 380      56.810  82.527  69.896  1.00  0.00           C
ATOM   8759  O31 POPEb 380      57.840  81.937  70.707  1.00  0.00           O
ATOM   8760  C31 POPEb 380      58.790  81.357  69.966  1.00  0.00           C
ATOM   8761  O32 POPEb 380      58.740  81.207  68.757  1.00  0.00           O
ATOM   8762  C32 POPEb 380      59.970  80.977  70.837  1.00  0.00           C
ATOM   8765  C23 POPEb 380      57.250  81.757  74.177  1.00  0.00           C
ATOM   8768  C24 POPEb 380      56.800  80.847  75.338  1.00  0.00           C
ATOM   8771  C25 POPEb 380      57.950  80.067  75.977  1.00  0.00           C
ATOM   8774  C26 POPEb 380      58.930  80.947  76.767  1.00  0.00           C
ATOM   8777  C27 POPEb 380      60.050  80.137  77.426  1.00  0.00           C
ATOM   8780  C28 POPEb 380      60.960  81.007  78.297  1.00  0.00           C
ATOM   8783  C29 POPEb 380      62.020  80.167  78.977  1.00  0.00           C
ATOM   8785 0C21 POPEb 380      62.610  80.467  80.147  1.00  0.00           C
ATOM   8787 1C21 POPEb 380      62.370  81.707  80.967  1.00  0.00           C
ATOM   8790 2C21 POPEb 380      61.350  81.447  82.096  1.00  0.00           C
ATOM   8793 3C21 POPEb 380      61.200  82.637  83.048  1.00  0.00           C
ATOM   8796 4C21 POPEb 380      60.220  82.337  84.188  1.00  0.00           C
ATOM   8799 5C21 POPEb 380      60.130  83.467  85.227  1.00  0.00           C
ATOM   8802 6C21 POPEb 380      59.210  84.627  84.818  1.00  0.00           C
ATOM   8805 7C21 POPEb 380      59.270  85.797  85.807  1.00  0.00           C
ATOM   8808 8C21 POPEb 380      58.340  86.957  85.457  1.00  0.00           C
ATOM   8812  C33 POPEb 380      61.020  82.107  70.826  1.00  0.00           C
ATOM   8815  C34 POPEb 380      60.550  83.337  71.607  1.00  0.00           C
ATOM   8818  C35 POPEb 380      60.640  83.207  73.137  1.00  0.00           C
ATOM   8821  C36 POPEb 380      62.020  82.757  73.637  1.00  0.00           C
ATOM   8824  C37 POPEb 380      62.290  83.147  75.096  1.00  0.00           C
ATOM   8827  C38 POPEb 380      63.470  82.367  75.676  1.00  0.00           C
ATOM   8830  C39 POPEb 380      64.140  83.067  76.856  1.00  0.00           C
ATOM   8833 0C31 POPEb 380      65.229  82.197  77.487  1.00  0.00           C
ATOM   8836 1C31 POPEb 380      66.079  82.957  78.507  1.00  0.00           C
ATOM   8839 2C31 POPEb 380      67.290  82.147  78.986  1.00  0.00           C
ATOM   8842 3C31 POPEb 380      66.940  80.847  79.727  1.00  0.00           C
ATOM   8845 4C31 POPEb 380      66.340  81.117  81.117  1.00  0.00           C
ATOM   8848 5C31 POPEb 380      65.910  79.827  81.798  1.00  0.00           C
ATOM   8851 6C31 POPEb 380      65.240  80.077  83.147  1.00  0.00           C
ATOM   8855  NH3 POPEc 381      87.650  75.107  60.806  1.00  0.00           N
ATOM   8859  C12 POPEc 381      89.030  75.047  60.208  1.00  0.00           C
ATOM   8862  C11 POPEc 381      89.510  73.607  59.948  1.00  0.00           C
ATOM   8865  P   POPEc 381      91.890  73.027  60.938  1.00  0.00           P
ATOM   8866  O13 POPEc 381      92.350  73.137  59.547  1.00  0.00           O
ATOM   8867  O14 POPEc 381      92.460  71.927  61.736  1.00  0.00           O
ATOM   8868  O11 POPEc 381      92.310  74.377  61.658  1.00  0.00           O
ATOM   8869  O12 POPEc 381      90.320  73.137  61.036  1.00  0.00           O
ATOM   8870  C1  POPEc 381      91.870  74.497  63.017  1.00  0.00           C
ATOM   8873  C2  POPEc 381      92.310  75.857  63.568  1.00  0.00           C
ATOM   8875  O21 POPEc 381      91.859  75.957  64.926  1.00  0.00           O
ATOM   8876  C21 POPEc 381      92.729  75.507  65.826  1.00  0.00           C
ATOM   8877  O22 POPEc 381      93.900  75.237  65.626  1.00  0.00           O
ATOM   8878  C22 POPEc 381      91.940  75.317  67.126  1.00  0.00           C
ATOM   8881  C3  POPEc 381      91.760  77.047  62.728  1.00  0.00           C
ATOM   8884  O31 POPEc 381      92.399  78.267  63.137  1.00  0.00           O
ATOM   8885  C31 POPEc 381      91.840  78.847  64.188  1.00  0.00           C
ATOM   8886  O32 POPEc 381      90.720  78.607  64.607  1.00  0.00           O
ATOM   8887  C32 POPEc 381      92.800  79.807  64.847  1.00  0.00           C
ATOM   8890  C23 POPEc 381      92.659  74.637  68.316  1.00  0.00           C
ATOM   8893  C24 POPEc 381      93.030  75.647  69.426  1.00  0.00           C
ATOM   8896  C25 POPEc 381      92.969  75.037  70.837  1.00  0.00           C
ATOM   8899  C26 POPEc 381      92.689  76.027  71.996  1.00  0.00           C
ATOM   8902  C27 POPEc 381      91.370  76.797  71.868  1.00  0.00           C
ATOM   8905  C28 POPEc 381      91.050  77.717  73.067  1.00  0.00           C
ATOM   8908  C29 POPEc 381      90.659  76.967  74.306  1.00  0.00           C
ATOM   8910 0C21 POPEc 381      91.260  77.027  75.517  1.00  0.00           C
ATOM   8912 1C21 POPEc 381      92.500  77.817  75.867  1.00  0.00           C
ATOM   8915 2C21 POPEc 381      93.190  77.257  77.136  1.00  0.00           C
ATOM   8918 3C21 POPEc 381      94.540  77.937  77.438  1.00  0.00           C
ATOM   8921 4C21 POPEc 381      95.320  77.287  78.607  1.00  0.00           C
ATOM   8924 5C21 POPEc 381      94.940  77.847  79.976  1.00  0.00           C
ATOM   8927 6C21 POPEc 381      95.580  77.117  81.166  1.00  0.00           C
ATOM   8930 7C21 POPEc 381      94.990  77.557  82.528  1.00  0.00           C
ATOM   8933 8C21 POPEc 381      95.770  77.057  83.747  1.00  0.00           C
ATOM   8937  C33 POPEc 381      93.670  79.147  65.927  1.00  0.00           C
ATOM   8940  C34 POPEc 381      94.450  80.217  66.707  1.00  0.00           C
ATOM   8943  C35 POPEc 381      93.670  80.817  67.876  1.00  0.00           C
ATOM   8946  C36 POPEc 381      94.050  80.107  69.188  1.00  0.00           C
ATOM   8949  C37 POPEc 381      93.480  80.807  70.416  1.00  0.00           C
ATOM   8952  C38 POPEc 381      94.100  80.277  71.716  1.00  0.00           C
ATOM   8955  C39 POPEc 381      94.370  81.397  72.717  1.00  0.00           C
ATOM   8958 0C31 POPEc 381      94.990  80.897  74.026  1.00  0.00           C
ATOM   8961 1C31 POPEc 381      95.430  82.047  74.938  1.00  0.00           C
ATOM   8964 2C31 POPEc 381      95.990  81.527  76.266  1.00  0.00           C
ATOM   8967 3C31 POPEc 381      96.590  82.617  77.167  1.00  0.00           C
ATOM   8970 4C31 POPEc 381      95.600  83.717  77.587  1.00  0.00           C
ATOM   8973 5C31 POPEc 381      95.990  84.347  78.937  1.00  0.00           C
ATOM   8976 6C31 POPEc 381      95.150  85.567  79.327  1.00  0.00           C
ATOM   8980  NH3 POPEd 382      72.630 126.247  58.507  1.00  0.00           N
ATOM   8984  C12 POPEd 382      73.939 126.917  58.146  1.00  0.00           C
ATOM   8987  C11 POPEd 382      75.110 126.507  59.066  1.00  0.00           C
ATOM   8990  P   POPEd 382      77.600 127.207  58.347  1.00  0.00           P
ATOM   8991  O13 POPEd 382      77.580 126.017  57.466  1.00  0.00           O
ATOM   8992  O14 POPEd 382      78.100 128.487  57.798  1.00  0.00           O
ATOM   8993  O11 POPEd 382      78.439 126.837  59.618  1.00  0.00           O
ATOM   8994  O12 POPEd 382      76.170 127.467  58.958  1.00  0.00           O
ATOM   8995  C1  POPEd 382      78.390 127.597  60.826  1.00  0.00           C
ATOM   8998  C2  POPEd 382      79.479 127.027  61.756  1.00  0.00           C
ATOM   9000  O21 POPEd 382      79.320 127.337  63.157  1.00  0.00           O
ATOM   9001  C21 POPEd 382      79.580 128.577  63.556  1.00  0.00           C
ATOM   9002  O22 POPEd 382      79.520 129.587  62.876  1.00  0.00           O
ATOM   9003  C22 POPEd 382      80.200 128.457  64.966  1.00  0.00           C
ATOM   9006  C3  POPEd 382      80.920 127.257  61.216  1.00  0.00           C
ATOM   9009  O31 POPEd 382      81.850 126.557  62.076  1.00  0.00           O
ATOM   9010  C31 POPEd 382      82.600 127.347  62.836  1.00  0.00           C
ATOM   9011  O32 POPEd 382      82.800 128.527  62.647  1.00  0.00           O
ATOM   9012  C32 POPEd 382      83.040 126.577  64.076  1.00  0.00           C
ATOM   9015  C23 POPEd 382      79.490 129.187  66.146  1.00  0.00           C
ATOM   9018  C24 POPEd 382      80.300 129.067  67.457  1.00  0.00           C
ATOM   9021  C25 POPEd 382      79.610 129.707  68.667  1.00  0.00           C
ATOM   9024  C26 POPEd 382      80.370 129.507  69.987  1.00  0.00           C
ATOM   9027  C27 POPEd 382      79.640 130.157  71.176  1.00  0.00           C
ATOM   9030  C28 POPEd 382      80.320 129.867  72.536  1.00  0.00           C
ATOM   9033  C29 POPEd 382      79.990 128.517  73.126  1.00  0.00           C
ATOM   9035 0C21 POPEd 382      80.040 128.207  74.438  1.00  0.00           C
ATOM   9037 1C21 POPEd 382      80.490 129.137  75.536  1.00  0.00           C
ATOM   9040 2C21 POPEd 382      79.310 129.777  76.286  1.00  0.00           C
ATOM   9043 3C21 POPEd 382      79.759 130.737  77.406  1.00  0.00           C
ATOM   9046 4C21 POPEd 382      78.579 131.197  78.257  1.00  0.00           C
ATOM   9049 5C21 POPEd 382      78.939 132.237  79.327  1.00  0.00           C
ATOM   9052 6C21 POPEd 382      77.750 132.597  80.236  1.00  0.00           C
ATOM   9055 7C21 POPEd 382      78.140 133.507  81.406  1.00  0.00           C
ATOM   9058 8C21 POPEd 382      76.930 133.947  82.248  1.00  0.00           C
ATOM   9062  C33 POPEd 382      83.900 127.457  65.016  1.00  0.00           C
ATOM   9065  C34 POPEd 382      83.970 126.957  66.467  1.00  0.00           C
ATOM   9068  C35 POPEd 382      84.619 128.007  67.376  1.00  0.00           C
ATOM   9071  C36 POPEd 382      84.380 127.827  68.877  1.00  0.00           C
ATOM   9074  C37 POPEd 382      84.450 129.187  69.566  1.00  0.00           C
ATOM   9077  C38 POPEd 382      84.330 129.177  71.097  1.00  0.00           C
ATOM   9080  C39 POPEd 382      84.120 130.597  71.626  1.00  0.00           C
ATOM   9083 0C31 POPEd 382      84.100 130.697  73.157  1.00  0.00           C
ATOM   9086 1C31 POPEd 382      83.460 132.007  73.617  1.00  0.00           C
ATOM   9089 2C31 POPEd 382      83.520 132.227  75.136  1.00  0.00           C
ATOM   9092 3C31 POPEd 382      84.899 132.687  75.637  1.00  0.00           C
ATOM   9095 4C31 POPEd 382      85.189 134.167  75.326  1.00  0.00           C
ATOM   9098 5C31 POPEd 382      86.570 134.607  75.816  1.00  0.00           C
ATOM   9101 6C31 POPEd 382      86.859 136.097  75.577  1.00  0.00           C
ATOM   9105  NH3 POPEe 383     116.650 131.687  98.637  1.00  0.00           N
ATOM   9109  C12 POPEe 383     116.750 130.237  98.987  1.00  0.00           C
ATOM   9112  C11 POPEe 383     117.520 130.047 100.307  1.00  0.00           C
ATOM   9115  P   POPEe 383     118.430 127.597 100.227  1.00  0.00           P
ATOM   9116  O13 POPEe 383     119.020 128.017  98.946  1.00  0.00           O
ATOM   9117  O14 POPEe 383     119.370 127.217 101.306  1.00  0.00           O
ATOM   9118  O11 POPEe 383     117.490 126.357  99.966  1.00  0.00           O
ATOM   9119  O12 POPEe 383     117.409 128.707 100.746  1.00  0.00           O
ATOM   9120  C1  POPEe 383     116.380 126.367  99.067  1.00  0.00           C
ATOM   9123  C2  POPEe 383     116.740 125.687  97.717  1.00  0.00           C
ATOM   9125  O21 POPEe 383     115.609 125.557  96.837  1.00  0.00           O
ATOM   9126  C21 POPEe 383     115.110 126.627  96.277  1.00  0.00           C
ATOM   9127  O22 POPEe 383     115.300 127.787  96.617  1.00  0.00           O
ATOM   9128  C22 POPEe 383     114.219 126.187  95.106  1.00  0.00           C
ATOM   9131  C3  POPEe 383     117.310 124.257  97.947  1.00  0.00           C
ATOM   9134  O31 POPEe 383     118.030 123.777  96.797  1.00  0.00           O
ATOM   9135  C31 POPEe 383     117.380 123.047  95.908  1.00  0.00           C
ATOM   9136  O32 POPEe 383     116.200 122.757  95.937  1.00  0.00           O
ATOM   9137  C32 POPEe 383     118.380 122.647  94.817  1.00  0.00           C
ATOM   9140  C23 POPEe 383     114.479 126.997  93.816  1.00  0.00           C
ATOM   9143  C24 POPEe 383     113.799 126.377  92.587  1.00  0.00           C
ATOM   9146  C25 POPEe 383     114.110 127.107  91.266  1.00  0.00           C
ATOM   9149  C26 POPEe 383     113.590 126.347  90.036  1.00  0.00           C
ATOM   9152  C27 POPEe 383     113.770 127.167  88.747  1.00  0.00           C
ATOM   9155  C28 POPEe 383     113.400 126.417  87.447  1.00  0.00           C
ATOM   9158  C29 POPEe 383     111.909 126.227  87.267  1.00  0.00           C
ATOM   9160 0C21 POPEe 383     111.140 126.357  86.157  1.00  0.00           C
ATOM   9162 1C21 POPEe 383     111.470 126.687  84.717  1.00  0.00           C
ATOM   9165 2C21 POPEe 383     112.930 126.947  84.277  1.00  0.00           C
ATOM   9168 3C21 POPEe 383     113.109 127.067  82.747  1.00  0.00           C
ATOM   9171 4C21 POPEe 383     112.440 128.297  82.127  1.00  0.00           C
ATOM   9174 5C21 POPEe 383     112.680 128.377  80.606  1.00  0.00           C
ATOM   9177 6C21 POPEe 383     112.090 129.657  80.007  1.00  0.00           C
ATOM   9180 7C21 POPEe 383     112.130 129.677  78.467  1.00  0.00           C
ATOM   9183 8C21 POPEe 383     111.520 130.957  77.876  1.00  0.00           C
ATOM   9187  C33 POPEe 383     117.800 121.697  93.737  1.00  0.00           C
ATOM   9190  C34 POPEe 383     116.810 122.367  92.777  1.00  0.00           C
ATOM   9193  C35 POPEe 383     116.530 121.497  91.546  1.00  0.00           C
ATOM   9196  C36 POPEe 383     115.469 122.087  90.616  1.00  0.00           C
ATOM   9199  C37 POPEe 383     115.240 121.217  89.366  1.00  0.00           C
ATOM   9202  C38 POPEe 383     114.060 121.697  88.517  1.00  0.00           C
ATOM   9205  C39 POPEe 383     113.830 120.807  87.276  1.00  0.00           C
ATOM   9208 0C31 POPEe 383     112.430 120.987  86.677  1.00  0.00           C
ATOM   9211 1C31 POPEe 383     112.180 120.047  85.486  1.00  0.00           C
ATOM   9214 2C31 POPEe 383     110.729 120.097  84.977  1.00  0.00           C
ATOM   9217 3C31 POPEe 383     110.390 121.387  84.207  1.00  0.00           C
ATOM   9220 4C31 POPEe 383     110.360 121.187  82.677  1.00  0.00           C
ATOM   9223 5C31 POPEe 383     110.200 122.507  81.907  1.00  0.00           C
ATOM   9226 6C31 POPEe 383     110.240 122.337  80.387  1.00  0.00           C
ATOM   9230  NH3 POPEf 384      26.290  85.447  63.167  1.00  0.00           N
ATOM   9234  C12 POPEf 384      27.730  85.837  62.887  1.00  0.00           C
ATOM   9237  C11 POPEf 384      28.040  87.287  63.347  1.00  0.00           C
ATOM   9240  P   POPEf 384      30.120  88.477  64.397  1.00  0.00           P
ATOM   9241  O13 POPEf 384      31.470  88.957  64.007  1.00  0.00           O
ATOM   9242  O14 POPEf 384      29.160  89.537  64.757  1.00  0.00           O
ATOM   9243  O11 POPEf 384      30.230  87.447  65.606  1.00  0.00           O
ATOM   9244  O12 POPEf 384      29.450  87.577  63.247  1.00  0.00           O
ATOM   9245  C1  POPEf 384      30.490  87.907  66.938  1.00  0.00           C
ATOM   9248  C2  POPEf 384      29.390  87.447  67.927  1.00  0.00           C
ATOM   9250  O21 POPEf 384      29.490  88.317  69.067  1.00  0.00           O
ATOM   9251  C21 POPEf 384      28.360  88.677  69.646  1.00  0.00           C
ATOM   9252  O22 POPEf 384      27.240  88.357  69.298  1.00  0.00           O
ATOM   9253  C22 POPEf 384      28.700  89.557  70.846  1.00  0.00           C
ATOM   9256  C3  POPEf 384      29.580  85.967  68.367  1.00  0.00           C
ATOM   9259  O31 POPEf 384      28.690  85.547  69.438  1.00  0.00           O
ATOM   9260  C31 POPEf 384      28.950  85.697  70.746  1.00  0.00           C
ATOM   9261  O32 POPEf 384      28.110  85.517  71.617  1.00  0.00           O
ATOM   9262  C32 POPEf 384      30.390  86.117  71.076  1.00  0.00           C
ATOM   9265  C23 POPEf 384      27.600  89.517  71.916  1.00  0.00           C
ATOM   9268  C24 POPEf 384      28.020  90.267  73.188  1.00  0.00           C
ATOM   9271  C25 POPEf 384      27.000  90.127  74.327  1.00  0.00           C
ATOM   9274  C26 POPEf 384      27.470  90.777  75.626  1.00  0.00           C
ATOM   9277  C27 POPEf 384      26.310  91.007  76.607  1.00  0.00           C
ATOM   9280  C28 POPEf 384      26.750  91.667  77.927  1.00  0.00           C
ATOM   9283  C29 POPEf 384      25.530  92.047  78.737  1.00  0.00           C
ATOM   9285 0C21 POPEf 384      25.280  91.757  80.036  1.00  0.00           C
ATOM   9287 1C21 POPEf 384      26.200  91.027  80.977  1.00  0.00           C
ATOM   9290 2C21 POPEf 384      27.040  92.017  81.806  1.00  0.00           C
ATOM   9293 3C21 POPEf 384      26.260  92.707  82.927  1.00  0.00           C
ATOM   9296 4C21 POPEf 384      26.810  94.077  83.357  1.00  0.00           C
ATOM   9299 5C21 POPEf 384      28.340  94.157  83.536  1.00  0.00           C
ATOM   9302 6C21 POPEf 384      28.940  93.127  84.496  1.00  0.00           C
ATOM   9305 7C21 POPEf 384      30.350  93.527  84.958  1.00  0.00           C
ATOM   9308 8C21 POPEf 384      31.030  92.467  85.816  1.00  0.00           C
ATOM   9312  C33 POPEf 384      30.550  86.687  72.507  1.00  0.00           C
ATOM   9315  C34 POPEf 384      31.960  87.277  72.697  1.00  0.00           C
ATOM   9318  C35 POPEf 384      32.100  88.257  73.877  1.00  0.00           C
ATOM   9321  C36 POPEf 384      33.430  89.017  73.796  1.00  0.00           C
ATOM   9324  C37 POPEf 384      33.630  90.077  74.887  1.00  0.00           C
ATOM   9327  C38 POPEf 384      34.670  91.127  74.477  1.00  0.00           C
ATOM   9330  C39 POPEf 384      35.150  92.037  75.618  1.00  0.00           C
ATOM   9333 0C31 POPEf 384      35.940  93.237  75.066  1.00  0.00           C
ATOM   9336 1C31 POPEf 384      36.580  94.127  76.137  1.00  0.00           C
ATOM   9339 2C31 POPEf 384      37.240  95.367  75.517  1.00  0.00           C
ATOM   9342 3C31 POPEf 384      37.920  96.317  76.526  1.00  0.00           C
ATOM   9345 4C31 POPEf 384      37.020  96.707  77.706  1.00  0.00           C
ATOM   9348 5C31 POPEf 384      37.570  97.877  78.526  1.00  0.00           C
ATOM   9351 6C31 POPEf 384      36.760  98.167  79.786  1.00  0.00           C
ATOM   9355  NH3 POPEg 385      51.610  12.730  61.296  1.00  0.00           N
ATOM   9359  C12 POPEg 385      50.120  12.570  61.056  1.00  0.00           C
ATOM   9362  C11 POPEg 385      49.700  11.280  60.326  1.00  0.00           C
ATOM   9365  P   POPEg 385      47.570   9.920  61.257  1.00  0.00           P
ATOM   9366  O13 POPEg 385      46.160   9.790  60.806  1.00  0.00           O
ATOM   9367  O14 POPEg 385      48.380   8.680  61.187  1.00  0.00           O
ATOM   9368  O11 POPEg 385      47.510  10.500  62.736  1.00  0.00           O
ATOM   9369  O12 POPEg 385      48.290  11.090  60.457  1.00  0.00           O
ATOM   9370  C1  POPEg 385      48.630  10.310  63.617  1.00  0.00           C
ATOM   9373  C2  POPEg 385      48.420  10.920  65.036  1.00  0.00           C
ATOM   9375  O21 POPEg 385      49.680  11.090  65.727  1.00  0.00           O
ATOM   9376  C21 POPEg 385      50.280   9.980  66.137  1.00  0.00           C
ATOM   9377  O22 POPEg 385      50.050   8.840  65.757  1.00  0.00           O
ATOM   9378  C22 POPEg 385      51.320  10.330  67.187  1.00  0.00           C
ATOM   9381  C3  POPEg 385      47.380  10.140  65.896  1.00  0.00           C
ATOM   9384  O31 POPEg 385      47.570  10.390  67.317  1.00  0.00           O
ATOM   9385  C31 POPEg 385      46.740  11.240  67.896  1.00  0.00           C
ATOM   9386  O32 POPEg 385      45.750  11.740  67.387  1.00  0.00           O
ATOM   9387  C32 POPEg 385      47.240  11.560  69.306  1.00  0.00           C
ATOM   9390  C23 POPEg 385      51.880   9.080  67.876  1.00  0.00           C
ATOM   9393  C24 POPEg 385      52.470   9.380  69.267  1.00  0.00           C
ATOM   9396  C25 POPEg 385      52.420   8.120  70.136  1.00  0.00           C
ATOM   9399  C26 POPEg 385      52.920   8.320  71.567  1.00  0.00           C
ATOM   9402  C27 POPEg 385      52.420   7.180  72.457  1.00  0.00           C
ATOM   9405  C28 POPEg 385      52.850   7.300  73.937  1.00  0.00           C
ATOM   9408  C29 POPEg 385      54.290   6.910  74.146  1.00  0.00           C
ATOM   9410 0C21 POPEg 385      54.750   6.240  75.217  1.00  0.00           C
ATOM   9412 1C21 POPEg 385      53.909   5.810  76.386  1.00  0.00           C
ATOM   9415 2C21 POPEg 385      54.670   4.940  77.396  1.00  0.00           C
ATOM   9418 3C21 POPEg 385      55.159   3.600  76.817  1.00  0.00           C
ATOM   9421 4C21 POPEg 385      55.780   2.700  77.896  1.00  0.00           C
ATOM   9424 5C21 POPEg 385      56.190   1.320  77.356  1.00  0.00           C
ATOM   9427 6C21 POPEg 385      56.510   0.320  78.467  1.00  0.00           C
ATOM   9430 7C21 POPEg 385      57.080  -1.000  77.927  1.00  0.00           C
ATOM   9433 8C21 POPEg 385      57.320  -2.050  79.007  1.00  0.00           C
ATOM   9437  C33 POPEg 385      48.070  10.440  69.987  1.00  0.00           C
ATOM   9440  C34 POPEg 385      48.439  10.860  71.406  1.00  0.00           C
ATOM   9443  C35 POPEg 385      49.110   9.770  72.257  1.00  0.00           C
ATOM   9446  C36 POPEg 385      49.310  10.180  73.726  1.00  0.00           C
ATOM   9449  C37 POPEg 385      49.520   8.980  74.658  1.00  0.00           C
ATOM   9452  C38 POPEg 385      50.020   9.380  76.057  1.00  0.00           C
ATOM   9455  C39 POPEg 385      50.450   8.180  76.916  1.00  0.00           C
ATOM   9458 0C31 POPEg 385      49.280   7.270  77.347  1.00  0.00           C
ATOM   9461 1C31 POPEg 385      49.759   6.070  78.166  1.00  0.00           C
ATOM   9464 2C31 POPEg 385      48.620   5.280  78.837  1.00  0.00           C
ATOM   9467 3C31 POPEg 385      47.860   6.090  79.896  1.00  0.00           C
ATOM   9470 4C31 POPEg 385      47.000   5.230  80.816  1.00  0.00           C
ATOM   9473 5C31 POPEg 385      46.170   6.060  81.806  1.00  0.00           C
ATOM   9476 6C31 POPEg 385      45.540   5.240  82.938  1.00  0.00           C
ATOM   9480  NH3 POPEh 386     142.736  61.157  58.426  1.00  0.00           N
ATOM   9484  C12 POPEh 386     142.176  62.317  57.666  1.00  0.00           C
ATOM   9487  C11 POPEh 386     142.146  63.507  58.626  1.00  0.00           C
ATOM   9490  P   POPEh 386     140.087  65.137  58.196  1.00  0.00           P
ATOM   9491  O13 POPEh 386     140.036  66.617  58.017  1.00  0.00           O
ATOM   9492  O14 POPEh 386     139.197  64.317  57.367  1.00  0.00           O
ATOM   9493  O11 POPEh 386     139.786  64.877  59.727  1.00  0.00           O
ATOM   9494  O12 POPEh 386     141.607  64.677  58.027  1.00  0.00           O
ATOM   9495  C1  POPEh 386     140.637  65.407  60.747  1.00  0.00           C
ATOM   9498  C2  POPEh 386     140.017  65.067  62.106  1.00  0.00           C
ATOM   9500  O21 POPEh 386     140.106  66.157  63.027  1.00  0.00           O
ATOM   9501  C21 POPEh 386     141.337  66.447  63.437  1.00  0.00           C
ATOM   9502  O22 POPEh 386     142.367  66.197  62.836  1.00  0.00           O
ATOM   9503  C22 POPEh 386     141.247  67.087  64.817  1.00  0.00           C
ATOM   9506  C3  POPEh 386     140.566  63.727  62.696  1.00  0.00           C
ATOM   9509  O31 POPEh 386     140.017  63.367  63.986  1.00  0.00           O
ATOM   9510  C31 POPEh 386     138.736  63.087  63.997  1.00  0.00           C
ATOM   9511  O32 POPEh 386     137.977  63.077  63.048  1.00  0.00           O
ATOM   9512  C32 POPEh 386     138.307  62.757  65.416  1.00  0.00           C
ATOM   9515  C23 POPEh 386     141.377  66.007  65.908  1.00  0.00           C
ATOM   9518  C24 POPEh 386     141.016  66.517  67.307  1.00  0.00           C
ATOM   9521  C25 POPEh 386     141.316  65.467  68.386  1.00  0.00           C
ATOM   9524  C26 POPEh 386     141.156  66.007  69.817  1.00  0.00           C
ATOM   9527  C27 POPEh 386     141.706  65.027  70.867  1.00  0.00           C
ATOM   9530  C28 POPEh 386     141.997  65.697  72.227  1.00  0.00           C
ATOM   9533  C29 POPEh 386     142.926  64.847  73.056  1.00  0.00           C
ATOM   9535 0C21 POPEh 386     142.816  64.517  74.356  1.00  0.00           C
ATOM   9537 1C21 POPEh 386     141.727  64.867  75.338  1.00  0.00           C
ATOM   9540 2C21 POPEh 386     141.206  63.597  76.036  1.00  0.00           C
ATOM   9543 3C21 POPEh 386     140.437  63.837  77.336  1.00  0.00           C
ATOM   9546 4C21 POPEh 386     139.926  62.517  77.908  1.00  0.00           C
ATOM   9549 5C21 POPEh 386     139.256  62.627  79.286  1.00  0.00           C
ATOM   9552 6C21 POPEh 386     138.827  61.237  79.798  1.00  0.00           C
ATOM   9555 7C21 POPEh 386     138.247  61.257  81.208  1.00  0.00           C
ATOM   9558 8C21 POPEh 386     138.046  59.857  81.806  1.00  0.00           C
ATOM   9562  C33 POPEh 386     136.766  62.607  65.486  1.00  0.00           C
ATOM   9565  C34 POPEh 386     136.206  62.387  66.897  1.00  0.00           C
ATOM   9568  C35 POPEh 386     136.747  63.377  67.938  1.00  0.00           C
ATOM   9571  C36 POPEh 386     136.027  63.257  69.286  1.00  0.00           C
ATOM   9574  C37 POPEh 386     136.857  63.897  70.396  1.00  0.00           C
ATOM   9577  C38 POPEh 386     136.187  63.777  71.777  1.00  0.00           C
ATOM   9580  C39 POPEh 386     137.137  64.177  72.908  1.00  0.00           C
ATOM   9583 0C31 POPEh 386     136.436  64.167  74.267  1.00  0.00           C
ATOM   9586 1C31 POPEh 386     137.406  64.347  75.438  1.00  0.00           C
ATOM   9589 2C31 POPEh 386     136.687  64.617  76.767  1.00  0.00           C
ATOM   9592 3C31 POPEh 386     135.867  63.427  77.286  1.00  0.00           C
ATOM   9595 4C31 POPEh 386     135.157  63.757  78.607  1.00  0.00           C
ATOM   9598 5C31 POPEh 386     134.266  62.617  79.126  1.00  0.00           C
ATOM   9601 6C31 POPEh 386     133.506  63.007  80.387  1.00  0.00           C
ATOM   9605  NH3 POPEi 387      47.020  31.657  60.217  1.00  0.00           N
ATOM   9609  C12 POPEi 387      45.580  32.087  60.018  1.00  0.00           C
ATOM   9612  C11 POPEi 387      44.770  31.077  59.207  1.00  0.00           C
ATOM   9615  P   POPEi 387      44.160  28.587  59.118  1.00  0.00           P
ATOM   9616  O13 POPEi 387      42.750  28.987  59.306  1.00  0.00           O
ATOM   9617  O14 POPEi 387      44.610  28.227  57.766  1.00  0.00           O
ATOM   9618  O11 POPEi 387      44.570  27.417  60.116  1.00  0.00           O
ATOM   9619  O12 POPEi 387      45.110  29.757  59.618  1.00  0.00           O
ATOM   9620  C1  POPEi 387      44.650  27.767  61.496  1.00  0.00           C
ATOM   9623  C2  POPEi 387      45.040  26.530  62.346  1.00  0.00           C
ATOM   9625  O21 POPEi 387      44.830  26.780  63.757  1.00  0.00           O
ATOM   9626  C21 POPEi 387      45.690  27.607  64.317  1.00  0.00           C
ATOM   9627  O22 POPEi 387      46.440  28.387  63.757  1.00  0.00           O
ATOM   9628  C22 POPEi 387      45.680  27.377  65.826  1.00  0.00           C
ATOM   9631  C3  POPEi 387      46.490  26.010  62.047  1.00  0.00           C
ATOM   9634  O31 POPEi 387      47.020  25.270  63.177  1.00  0.00           O
ATOM   9635  C31 POPEi 387      46.450  24.090  63.356  1.00  0.00           C
ATOM   9636  O32 POPEi 387      45.850  23.450  62.507  1.00  0.00           O
ATOM   9637  C32 POPEi 387      46.640  23.640  64.807  1.00  0.00           C
ATOM   9640  C23 POPEi 387      46.810  28.177  66.507  1.00  0.00           C
ATOM   9643  C24 POPEi 387      47.170  27.617  67.887  1.00  0.00           C
ATOM   9646  C25 POPEi 387      48.270  28.447  68.557  1.00  0.00           C
ATOM   9649  C26 POPEi 387      48.780  27.857  69.876  1.00  0.00           C
ATOM   9652  C27 POPEi 387      47.750  27.887  71.016  1.00  0.00           C
ATOM   9655  C28 POPEi 387      48.240  27.237  72.326  1.00  0.00           C
ATOM   9658  C29 POPEi 387      49.409  27.987  72.927  1.00  0.00           C
ATOM   9660 0C21 POPEi 387      49.390  28.837  73.967  1.00  0.00           C
ATOM   9662 1C21 POPEi 387      48.200  29.227  74.807  1.00  0.00           C
ATOM   9665 2C21 POPEi 387      48.590  29.437  76.286  1.00  0.00           C
ATOM   9668 3C21 POPEi 387      49.090  28.157  76.977  1.00  0.00           C
ATOM   9671 4C21 POPEi 387      49.420  28.387  78.456  1.00  0.00           C
ATOM   9674 5C21 POPEi 387      49.740  27.097  79.227  1.00  0.00           C
ATOM   9677 6C21 POPEi 387      50.960  26.330  78.688  1.00  0.00           C
ATOM   9680 7C21 POPEi 387      51.260  25.090  79.527  1.00  0.00           C
ATOM   9683 8C21 POPEi 387      52.450  24.290  79.027  1.00  0.00           C
ATOM   9687  C33 POPEi 387      45.310  23.090  65.376  1.00  0.00           C
ATOM   9690  C34 POPEi 387      45.310  22.840  66.887  1.00  0.00           C
ATOM   9693  C35 POPEi 387      45.190  24.120  67.706  1.00  0.00           C
ATOM   9696  C36 POPEi 387      44.940  23.850  69.188  1.00  0.00           C
ATOM   9699  C37 POPEi 387      44.550  25.130  69.938  1.00  0.00           C
ATOM   9702  C38 POPEi 387      44.350  24.920  71.437  1.00  0.00           C
ATOM   9705  C39 POPEi 387      43.790  26.170  72.117  1.00  0.00           C
ATOM   9708 0C31 POPEi 387      43.580  25.990  73.626  1.00  0.00           C
ATOM   9711 1C31 POPEi 387      42.870  27.207  74.228  1.00  0.00           C
ATOM   9714 2C31 POPEi 387      42.760  27.197  75.757  1.00  0.00           C
ATOM   9717 3C31 POPEi 387      42.040  28.457  76.246  1.00  0.00           C
ATOM   9720 4C31 POPEi 387      42.150  28.677  77.757  1.00  0.00           C
ATOM   9723 5C31 POPEi 387      41.460  29.977  78.196  1.00  0.00           C
ATOM   9726 6C31 POPEi 387      41.780  30.377  79.636  1.00  0.00           C
ATOM   9730  NH3 POPEj 388      52.930  21.290  59.797  1.00  0.00           N
ATOM   9734  C12 POPEj 388      54.320  21.020  60.346  1.00  0.00           C
ATOM   9737  C11 POPEj 388      55.350  22.130  60.018  1.00  0.00           C
ATOM   9740  P   POPEj 388      57.910  22.640  60.387  1.00  0.00           P
ATOM   9741  O13 POPEj 388      59.000  21.680  60.667  1.00  0.00           O
ATOM   9742  O14 POPEj 388      57.830  23.240  59.037  1.00  0.00           O
ATOM   9743  O11 POPEj 388      58.130  23.810  61.437  1.00  0.00           O
ATOM   9744  O12 POPEj 388      56.520  21.980  60.836  1.00  0.00           O
ATOM   9745  C1  POPEj 388      57.069  24.760  61.618  1.00  0.00           C
ATOM   9748  C2  POPEj 388      57.170  25.440  63.006  1.00  0.00           C
ATOM   9750  O21 POPEj 388      56.040  26.300  63.167  1.00  0.00           O
ATOM   9751  C21 POPEj 388      55.010  26.010  63.967  1.00  0.00           C
ATOM   9752  O22 POPEj 388      53.850  26.250  63.656  1.00  0.00           O
ATOM   9753  C22 POPEj 388      55.430  25.340  65.276  1.00  0.00           C
ATOM   9756  C3  POPEj 388      58.470  26.280  63.137  1.00  0.00           C
ATOM   9759  O31 POPEj 388      58.830  26.470  64.518  1.00  0.00           O
ATOM   9760  C31 POPEj 388      58.390  27.587  65.096  1.00  0.00           C
ATOM   9761  O32 POPEj 388      57.720  28.447  64.566  1.00  0.00           O
ATOM   9762  C32 POPEj 388      58.820  27.587  66.567  1.00  0.00           C
ATOM   9765  C23 POPEj 388      54.569  25.800  66.477  1.00  0.00           C
ATOM   9768  C24 POPEj 388      55.080  25.150  67.776  1.00  0.00           C
ATOM   9771  C25 POPEj 388      54.360  25.690  69.026  1.00  0.00           C
ATOM   9774  C26 POPEj 388      54.970  25.200  70.346  1.00  0.00           C
ATOM   9777  C27 POPEj 388      54.790  23.690  70.587  1.00  0.00           C
ATOM   9780  C28 POPEj 388      55.370  23.240  71.938  1.00  0.00           C
ATOM   9783  C29 POPEj 388      55.270  21.750  72.096  1.00  0.00           C
ATOM   9785 0C21 POPEj 388      54.710  21.050  73.106  1.00  0.00           C
ATOM   9787 1C21 POPEj 388      54.080  21.590  74.356  1.00  0.00           C
ATOM   9790 2C21 POPEj 388      52.560  21.340  74.407  1.00  0.00           C
ATOM   9793 3C21 POPEj 388      51.930  21.940  75.666  1.00  0.00           C
ATOM   9796 4C21 POPEj 388      50.400  21.840  75.688  1.00  0.00           C
ATOM   9799 5C21 POPEj 388      49.770  22.820  76.688  1.00  0.00           C
ATOM   9802 6C21 POPEj 388      48.240  22.850  76.617  1.00  0.00           C
ATOM   9805 7C21 POPEj 388      47.659  24.180  77.107  1.00  0.00           C
ATOM   9808 8C21 POPEj 388      46.130  24.230  77.076  1.00  0.00           C
ATOM   9812  C33 POPEj 388      57.750  28.157  67.527  1.00  0.00           C
ATOM   9815  C34 POPEj 388      58.150  27.877  68.977  1.00  0.00           C
ATOM   9818  C35 POPEj 388      57.250  28.537  70.027  1.00  0.00           C
ATOM   9821  C36 POPEj 388      57.880  28.437  71.416  1.00  0.00           C
ATOM   9824  C37 POPEj 388      57.230  29.367  72.457  1.00  0.00           C
ATOM   9827  C38 POPEj 388      58.220  29.637  73.606  1.00  0.00           C
ATOM   9830  C39 POPEj 388      57.690  30.567  74.706  1.00  0.00           C
ATOM   9833 0C31 POPEj 388      56.479  29.957  75.427  1.00  0.00           C
ATOM   9836 1C31 POPEj 388      56.310  30.437  76.868  1.00  0.00           C
ATOM   9839 2C31 POPEj 388      55.410  29.507  77.677  1.00  0.00           C
ATOM   9842 3C31 POPEj 388      55.420  29.807  79.177  1.00  0.00           C
ATOM   9845 4C31 POPEj 388      54.549  28.827  79.957  1.00  0.00           C
ATOM   9848 5C31 POPEj 388      54.409  29.207  81.437  1.00  0.00           C
ATOM   9851 6C31 POPEj 388      53.470  28.277  82.206  1.00  0.00           C
ATOM   9855  NH3 POPEk 389     153.626  63.377 104.117  1.00  0.00           N
ATOM   9859  C12 POPEk 389     154.947  63.907 104.587  1.00  0.00           C
ATOM   9862  C11 POPEk 389     156.066  63.477 103.626  1.00  0.00           C
ATOM   9865  P   POPEk 389     157.627  61.547 104.446  1.00  0.00           P
ATOM   9866  O13 POPEk 389     157.506  61.947 105.857  1.00  0.00           O
ATOM   9867  O14 POPEk 389     157.807  60.107 104.146  1.00  0.00           O
ATOM   9868  O11 POPEk 389     158.756  62.447 103.797  1.00  0.00           O
ATOM   9869  O12 POPEk 389     156.327  62.077 103.727  1.00  0.00           O
ATOM   9870  C1  POPEk 389     159.777  61.957 102.927  1.00  0.00           C
ATOM   9873  C2  POPEk 389     159.296  61.977 101.446  1.00  0.00           C
ATOM   9875  O21 POPEk 389     160.326  61.647 100.497  1.00  0.00           O
ATOM   9876  C21 POPEk 389     160.736  60.387 100.517  1.00  0.00           C
ATOM   9877  O22 POPEk 389     160.516  59.577 101.387  1.00  0.00           O
ATOM   9878  C22 POPEk 389     161.576  60.087  99.277  1.00  0.00           C
ATOM   9881  C3  POPEk 389     158.756  63.377 101.057  1.00  0.00           C
ATOM   9884  O31 POPEk 389     158.196  63.367  99.717  1.00  0.00           O
ATOM   9885  C31 POPEk 389     158.227  64.557  99.127  1.00  0.00           C
ATOM   9886  O32 POPEk 389     158.846  65.527  99.528  1.00  0.00           O
ATOM   9887  C32 POPEk 389     157.307  64.567  97.907  1.00  0.00           C
ATOM   9890  C23 POPEk 389     160.947  60.647  97.986  1.00  0.00           C
ATOM   9893  C24 POPEk 389     161.506  59.947  96.747  1.00  0.00           C
ATOM   9896  C25 POPEk 389     160.817  60.387  95.447  1.00  0.00           C
ATOM   9899  C26 POPEk 389     160.637  59.237  94.446  1.00  0.00           C
ATOM   9902  C27 POPEk 389     159.527  58.267  94.876  1.00  0.00           C
ATOM   9905  C28 POPEk 389     159.286  57.117  93.887  1.00  0.00           C
ATOM   9908  C29 POPEk 389     157.956  56.447  94.126  1.00  0.00           C
ATOM   9910 0C21 POPEk 389     157.067  56.087  93.188  1.00  0.00           C
ATOM   9912 1C21 POPEk 389     157.217  56.247  91.696  1.00  0.00           C
ATOM   9915 2C21 POPEk 389     157.536  54.947  90.947  1.00  0.00           C
ATOM   9918 3C21 POPEk 389     157.497  55.177  89.426  1.00  0.00           C
ATOM   9921 4C21 POPEk 389     157.617  53.887  88.597  1.00  0.00           C
ATOM   9924 5C21 POPEk 389     159.066  53.437  88.346  1.00  0.00           C
ATOM   9927 6C21 POPEk 389     159.736  54.207  87.206  1.00  0.00           C
ATOM   9930 7C21 POPEk 389     161.167  53.727  86.917  1.00  0.00           C
ATOM   9933 8C21 POPEk 389     161.796  54.417  85.707  1.00  0.00           C
ATOM   9937  C33 POPEk 389     157.646  63.537  96.806  1.00  0.00           C
ATOM   9940  C34 POPEk 389     156.607  63.657  95.696  1.00  0.00           C
ATOM   9943  C35 POPEk 389     157.107  63.277  94.297  1.00  0.00           C
ATOM   9946  C36 POPEk 389     157.256  61.767  94.076  1.00  0.00           C
ATOM   9949  C37 POPEk 389     157.347  61.437  92.577  1.00  0.00           C
ATOM   9952  C38 POPEk 389     156.997  59.987  92.236  1.00  0.00           C
ATOM   9955  C39 POPEk 389     157.016  59.717  90.727  1.00  0.00           C
ATOM   9958 0C31 POPEk 389     158.396  59.967  90.087  1.00  0.00           C
ATOM   9961 1C31 POPEk 389     158.547  59.307  88.708  1.00  0.00           C
ATOM   9964 2C31 POPEk 389     159.926  59.557  88.087  1.00  0.00           C
ATOM   9967 3C31 POPEk 389     160.096  60.967  87.507  1.00  0.00           C
ATOM   9970 4C31 POPEk 389     161.436  61.147  86.777  1.00  0.00           C
ATOM   9973 5C31 POPEk 389     161.566  62.547  86.176  1.00  0.00           C
ATOM   9976 6C31 POPEk 389     162.886  62.827  85.457  1.00  0.00           C
ATOM   9980  NH3 POPEl 390      35.120 109.937  61.528  1.00  0.00           N
ATOM   9984  C12 POPEl 390      35.880 109.127  60.527  1.00  0.00           C
ATOM   9987  C11 POPEl 390      37.100 109.917  60.028  1.00  0.00           C
ATOM   9990  P   POPEl 390      39.420 109.867  61.327  1.00  0.00           P
ATOM   9991  O13 POPEl 390      39.880 108.987  60.228  1.00  0.00           O
ATOM   9992  O14 POPEl 390      40.160 111.147  61.496  1.00  0.00           O
ATOM   9993  O11 POPEl 390      39.350 109.107  62.717  1.00  0.00           O
ATOM   9994  O12 POPEl 390      37.910 110.297  61.126  1.00  0.00           O
ATOM   9995  C1  POPEl 390      39.060 109.947  63.836  1.00  0.00           C
ATOM   9998  C2  POPEl 390      38.830 109.127  65.127  1.00  0.00           C
ATOM  10000  O21 POPEl 390      38.010 109.797  66.106  1.00  0.00           O
ATOM  10001  C21 POPEl 390      38.180 111.077  66.386  1.00  0.00           C
ATOM  10002  O22 POPEl 390      38.990 111.827  65.876  1.00  0.00           O
ATOM  10003  C22 POPEl 390      37.250 111.467  67.536  1.00  0.00           C
ATOM  10006  C3  POPEl 390      40.180 108.617  65.717  1.00  0.00           C
ATOM  10009  O31 POPEl 390      40.130 108.407  67.158  1.00  0.00           O
ATOM  10010  C31 POPEl 390      39.440 107.307  67.476  1.00  0.00           C
ATOM  10011  O32 POPEl 390      38.990 106.497  66.677  1.00  0.00           O
ATOM  10012  C32 POPEl 390      39.380 107.157  69.007  1.00  0.00           C
ATOM  10015  C23 POPEl 390      37.340 110.487  68.726  1.00  0.00           C
ATOM  10018  C24 POPEl 390      36.690 111.027  70.077  1.00  0.00           C
ATOM  10021  C25 POPEl 390      36.200 112.477  70.478  1.00  0.00           C
ATOM  10024  C26 POPEl 390      36.830 112.987  71.786  1.00  0.00           C
ATOM  10027  C27 POPEl 390      36.260 114.327  72.266  1.00  0.00           C
ATOM  10030  C28 POPEl 390      36.170 114.397  73.796  1.00  0.00           C
ATOM  10033  C29 POPEl 390      35.730 115.767  74.236  1.00  0.00           C
ATOM  10035 0C21 POPEl 390      34.640 116.097  74.957  1.00  0.00           C
ATOM  10037 1C21 POPEl 390      33.630 115.137  75.548  1.00  0.00           C
ATOM  10040 2C21 POPEl 390      33.110 115.597  76.926  1.00  0.00           C
ATOM  10043 3C21 POPEl 390      34.190 115.657  78.017  1.00  0.00           C
ATOM  10046 4C21 POPEl 390      33.630 116.067  79.387  1.00  0.00           C
ATOM  10049 5C21 POPEl 390      32.850 114.957  80.096  1.00  0.00           C
ATOM  10052 6C21 POPEl 390      33.760 113.947  80.807  1.00  0.00           C
ATOM  10055 7C21 POPEl 390      32.960 112.917  81.607  1.00  0.00           C
ATOM  10058 8C21 POPEl 390      33.840 111.987  82.426  1.00  0.00           C
ATOM  10062  C33 POPEl 390      37.980 106.777  69.556  1.00  0.00           C
ATOM  10065  C34 POPEl 390      38.010 106.517  71.076  1.00  0.00           C
ATOM  10068  C35 POPEl 390      36.620 106.247  71.677  1.00  0.00           C
ATOM  10071  C36 POPEl 390      36.680 105.887  73.166  1.00  0.00           C
ATOM  10074  C37 POPEl 390      35.310 105.937  73.866  1.00  0.00           C
ATOM  10077  C38 POPEl 390      35.400 105.817  75.396  1.00  0.00           C
ATOM  10080  C39 POPEl 390      34.190 106.417  76.117  1.00  0.00           C
ATOM  10083 0C31 POPEl 390      34.370 106.517  77.636  1.00  0.00           C
ATOM  10086 1C31 POPEl 390      33.270 107.357  78.316  1.00  0.00           C
ATOM  10089 2C31 POPEl 390      33.720 108.037  79.607  1.00  0.00           C
ATOM  10092 3C31 POPEl 390      33.920 107.087  80.797  1.00  0.00           C
ATOM  10095 4C31 POPEl 390      32.620 106.787  81.556  1.00  0.00           C
ATOM  10098 5C31 POPEl 390      32.870 105.897  82.787  1.00  0.00           C
ATOM  10101 6C31 POPEl 390      31.640 105.707  83.666  1.00  0.00           C
ATOM  10105  NH3 POPEm 391     148.286   4.950  58.768  1.00  0.00           N
ATOM  10109  C12 POPEm 391     149.387   5.240  57.778  1.00  0.00           C
ATOM  10112  C11 POPEm 391     149.316   6.620  57.086  1.00  0.00           C
ATOM  10115  P   POPEm 391     148.357   8.410  58.716  1.00  0.00           P
ATOM  10116  O13 POPEm 391     148.676   9.820  58.986  1.00  0.00           O
ATOM  10117  O14 POPEm 391     147.107   8.140  57.986  1.00  0.00           O
ATOM  10118  O11 POPEm 391     148.227   7.650  60.106  1.00  0.00           O
ATOM  10119  O12 POPEm 391     149.567   7.700  57.978  1.00  0.00           O
ATOM  10120  C1  POPEm 391     149.197   7.730  61.146  1.00  0.00           C
ATOM  10123  C2  POPEm 391     148.646   8.280  62.496  1.00  0.00           C
ATOM  10125  O21 POPEm 391     147.997   7.190  63.207  1.00  0.00           O
ATOM  10126  C21 POPEm 391     148.266   7.170  64.518  1.00  0.00           C
ATOM  10127  O22 POPEm 391     148.856   8.040  65.116  1.00  0.00           O
ATOM  10128  C22 POPEm 391     147.736   5.890  65.187  1.00  0.00           C
ATOM  10131  C3  POPEm 391     147.717   9.510  62.286  1.00  0.00           C
ATOM  10134  O31 POPEm 391     147.107   9.990  63.516  1.00  0.00           O
ATOM  10135  C31 POPEm 391     145.817   9.740  63.687  1.00  0.00           C
ATOM  10136  O32 POPEm 391     145.087   9.170  62.887  1.00  0.00           O
ATOM  10137  C32 POPEm 391     145.346  10.310  65.027  1.00  0.00           C
ATOM  10140  C23 POPEm 391     147.437   6.110  66.696  1.00  0.00           C
ATOM  10143  C24 POPEm 391     147.376   4.810  67.516  1.00  0.00           C
ATOM  10146  C25 POPEm 391     146.906   5.020  68.977  1.00  0.00           C
ATOM  10149  C26 POPEm 391     147.997   5.510  69.938  1.00  0.00           C
ATOM  10152  C27 POPEm 391     147.437   5.820  71.346  1.00  0.00           C
ATOM  10155  C28 POPEm 391     148.536   6.140  72.387  1.00  0.00           C
ATOM  10158  C29 POPEm 391     147.947   6.610  73.697  1.00  0.00           C
ATOM  10160 0C21 POPEm 391     147.977   5.980  74.887  1.00  0.00           C
ATOM  10162 1C21 POPEm 391     148.606   4.640  75.206  1.00  0.00           C
ATOM  10165 2C21 POPEm 391     149.667   4.750  76.337  1.00  0.00           C
ATOM  10168 3C21 POPEm 391     150.176   3.380  76.786  1.00  0.00           C
ATOM  10171 4C21 POPEm 391     151.277   3.490  77.846  1.00  0.00           C
ATOM  10174 5C21 POPEm 391     151.747   2.120  78.357  1.00  0.00           C
ATOM  10177 6C21 POPEm 391     153.036   2.220  79.188  1.00  0.00           C
ATOM  10180 7C21 POPEm 391     153.587   0.850  79.587  1.00  0.00           C
ATOM  10183 8C21 POPEm 391     154.966   0.940  80.236  1.00  0.00           C
ATOM  10187  C33 POPEm 391     144.697   9.200  65.908  1.00  0.00           C
ATOM  10190  C34 POPEm 391     144.016   9.710  67.187  1.00  0.00           C
ATOM  10193  C35 POPEm 391     144.947   9.870  68.386  1.00  0.00           C
ATOM  10196  C36 POPEm 391     144.206   9.660  69.716  1.00  0.00           C
ATOM  10199  C37 POPEm 391     145.106   9.820  70.946  1.00  0.00           C
ATOM  10202  C38 POPEm 391     144.396   9.460  72.266  1.00  0.00           C
ATOM  10205  C39 POPEm 391     145.117  10.000  73.507  1.00  0.00           C
ATOM  10208 0C31 POPEm 391     144.596   9.370  74.807  1.00  0.00           C
ATOM  10211 1C31 POPEm 391     145.426   9.750  76.048  1.00  0.00           C
ATOM  10214 2C31 POPEm 391     144.966   8.970  77.276  1.00  0.00           C
ATOM  10217 3C31 POPEm 391     145.837   9.170  78.526  1.00  0.00           C
ATOM  10220 4C31 POPEm 391     147.277   8.660  78.386  1.00  0.00           C
ATOM  10223 5C31 POPEm 391     147.997   8.570  79.736  1.00  0.00           C
ATOM  10226 6C31 POPEm 391     149.406   7.970  79.646  1.00  0.00           C
ATOM  10230  NH3 POPEn 392     108.830   3.870  57.857  1.00  0.00           N
ATOM  10234  C12 POPEn 392     108.820   5.070  58.778  1.00  0.00           C
ATOM  10237  C11 POPEn 392     107.890   4.870  59.976  1.00  0.00           C
ATOM  10240  P   POPEn 392     106.500   7.070  60.116  1.00  0.00           P
ATOM  10241  O13 POPEn 392     107.080   8.260  59.446  1.00  0.00           O
ATOM  10242  O14 POPEn 392     105.510   6.250  59.387  1.00  0.00           O
ATOM  10243  O11 POPEn 392     105.900   7.530  61.496  1.00  0.00           O
ATOM  10244  O12 POPEn 392     107.640   6.110  60.607  1.00  0.00           O
ATOM  10245  C1  POPEn 392     104.540   7.170  61.756  1.00  0.00           C
ATOM  10248  C2  POPEn 392     104.040   7.890  63.027  1.00  0.00           C
ATOM  10250  O21 POPEn 392     104.770   7.500  64.207  1.00  0.00           O
ATOM  10251  C21 POPEn 392     104.619   6.270  64.646  1.00  0.00           C
ATOM  10252  O22 POPEn 392     103.970   5.380  64.137  1.00  0.00           O
ATOM  10253  C22 POPEn 392     105.300   6.200  66.007  1.00  0.00           C
ATOM  10256  C3  POPEn 392     102.500   7.750  63.196  1.00  0.00           C
ATOM  10259  O31 POPEn 392     102.060   8.080  64.537  1.00  0.00           O
ATOM  10260  C31 POPEn 392     102.160   9.360  64.836  1.00  0.00           C
ATOM  10261  O32 POPEn 392     102.540  10.250  64.107  1.00  0.00           O
ATOM  10262  C32 POPEn 392     101.650   9.570  66.257  1.00  0.00           C
ATOM  10265  C23 POPEn 392     104.240   6.400  67.107  1.00  0.00           C
ATOM  10268  C24 POPEn 392     104.860   6.730  68.466  1.00  0.00           C
ATOM  10271  C25 POPEn 392     105.840   5.670  68.967  1.00  0.00           C
ATOM  10274  C26 POPEn 392     106.299   5.960  70.396  1.00  0.00           C
ATOM  10277  C27 POPEn 392     107.590   5.210  70.757  1.00  0.00           C
ATOM  10280  C28 POPEn 392     107.950   5.300  72.257  1.00  0.00           C
ATOM  10283  C29 POPEn 392     108.260   6.690  72.727  1.00  0.00           C
ATOM  10285 0C21 POPEn 392     107.990   7.200  73.947  1.00  0.00           C
ATOM  10287 1C21 POPEn 392     107.340   6.470  75.096  1.00  0.00           C
ATOM  10290 2C21 POPEn 392     108.340   6.130  76.216  1.00  0.00           C
ATOM  10293 3C21 POPEn 392     107.810   5.030  77.146  1.00  0.00           C
ATOM  10296 4C21 POPEn 392     108.790   4.610  78.246  1.00  0.00           C
ATOM  10299 5C21 POPEn 392     108.570   3.170  78.737  1.00  0.00           C
ATOM  10302 6C21 POPEn 392     107.140   2.850  79.196  1.00  0.00           C
ATOM  10305 7C21 POPEn 392     106.999   1.410  79.706  1.00  0.00           C
ATOM  10308 8C21 POPEn 392     105.580   1.030  80.077  1.00  0.00           C
ATOM  10312  C33 POPEn 392     100.920  10.930  66.356  1.00  0.00           C
ATOM  10315  C34 POPEn 392      99.960  10.980  67.546  1.00  0.00           C
ATOM  10318  C35 POPEn 392     100.630  10.830  68.906  1.00  0.00           C
ATOM  10321  C36 POPEn 392      99.720  11.310  70.036  1.00  0.00           C
ATOM  10324  C37 POPEn 392      99.909  10.490  71.316  1.00  0.00           C
ATOM  10327  C38 POPEn 392      99.700  11.280  72.606  1.00  0.00           C
ATOM  10330  C39 POPEn 392     100.820  12.300  72.857  1.00  0.00           C
ATOM  10333 0C31 POPEn 392     100.920  12.690  74.337  1.00  0.00           C
ATOM  10336 1C31 POPEn 392     102.160  13.540  74.636  1.00  0.00           C
ATOM  10339 2C31 POPEn 392     102.490  13.570  76.137  1.00  0.00           C
ATOM  10342 3C31 POPEn 392     101.510  14.400  76.986  1.00  0.00           C
ATOM  10345 4C31 POPEn 392     101.690  15.910  76.786  1.00  0.00           C
ATOM  10348 5C31 POPEn 392     101.260  16.720  78.017  1.00  0.00           C
ATOM  10351 6C31 POPEn 392     101.660  18.190  77.916  1.00  0.00           C
ATOM  10355  NH3 POPEo 393      36.350  38.857  61.868  1.00  0.00           N
ATOM  10359  C12 POPEo 393      35.600  39.907  61.126  1.00  0.00           C
ATOM  10362  C11 POPEo 393      34.550  39.307  60.196  1.00  0.00           C
ATOM  10365  P   POPEo 393      32.420  40.857  60.116  1.00  0.00           P
ATOM  10366  O13 POPEo 393      32.110  42.107  59.396  1.00  0.00           O
ATOM  10367  O14 POPEo 393      31.490  39.707  59.996  1.00  0.00           O
ATOM  10368  O11 POPEo 393      32.710  41.237  61.626  1.00  0.00           O
ATOM  10369  O12 POPEo 393      33.820  40.357  59.576  1.00  0.00           O
ATOM  10370  C1  POPEo 393      32.580  40.357  62.746  1.00  0.00           C
ATOM  10373  C2  POPEo 393      33.250  40.997  64.007  1.00  0.00           C
ATOM  10375  O21 POPEo 393      33.410  40.087  65.106  1.00  0.00           O
ATOM  10376  C21 POPEo 393      32.350  39.607  65.707  1.00  0.00           C
ATOM  10377  O22 POPEo 393      31.240  39.447  65.227  1.00  0.00           O
ATOM  10378  C22 POPEo 393      32.680  39.377  67.187  1.00  0.00           C
ATOM  10381  C3  POPEo 393      32.550  42.327  64.426  1.00  0.00           C
ATOM  10384  O31 POPEo 393      32.600  42.647  65.837  1.00  0.00           O
ATOM  10385  C31 POPEo 393      33.790  42.827  66.397  1.00  0.00           C
ATOM  10386  O32 POPEo 393      34.880  42.717  65.867  1.00  0.00           O
ATOM  10387  C32 POPEo 393      33.530  43.147  67.876  1.00  0.00           C
ATOM  10390  C23 POPEo 393      31.430  39.597  68.056  1.00  0.00           C
ATOM  10393  C24 POPEo 393      31.710  39.587  69.566  1.00  0.00           C
ATOM  10396  C25 POPEo 393      30.410  39.647  70.367  1.00  0.00           C
ATOM  10399  C26 POPEo 393      30.620  39.387  71.856  1.00  0.00           C
ATOM  10402  C27 POPEo 393      29.310  39.137  72.596  1.00  0.00           C
ATOM  10405  C28 POPEo 393      29.520  38.747  74.067  1.00  0.00           C
ATOM  10408  C29 POPEo 393      30.290  37.457  74.207  1.00  0.00           C
ATOM  10410 0C21 POPEo 393      29.770  36.217  74.166  1.00  0.00           C
ATOM  10412 1C21 POPEo 393      28.310  35.877  74.007  1.00  0.00           C
ATOM  10415 2C21 POPEo 393      27.510  36.107  75.296  1.00  0.00           C
ATOM  10418 3C21 POPEo 393      28.000  35.277  76.497  1.00  0.00           C
ATOM  10421 4C21 POPEo 393      27.400  35.757  77.826  1.00  0.00           C
ATOM  10424 5C21 POPEo 393      25.900  36.017  77.727  1.00  0.00           C
ATOM  10427 6C21 POPEo 393      25.190  35.957  79.067  1.00  0.00           C
ATOM  10430 7C21 POPEo 393      23.670  36.027  78.897  1.00  0.00           C
ATOM  10433 8C21 POPEo 393      22.940  35.677  80.187  1.00  0.00           C
ATOM  10437  C33 POPEo 393      34.800  43.177  68.726  1.00  0.00           C
ATOM  10440  C34 POPEo 393      34.630  44.067  69.957  1.00  0.00           C
ATOM  10443  C35 POPEo 393      35.910  44.147  70.787  1.00  0.00           C
ATOM  10446  C36 POPEo 393      35.830  45.227  71.868  1.00  0.00           C
ATOM  10449  C37 POPEo 393      36.940  45.077  72.916  1.00  0.00           C
ATOM  10452  C38 POPEo 393      37.250  46.377  73.667  1.00  0.00           C
ATOM  10455  C39 POPEo 393      36.040  46.987  74.387  1.00  0.00           C
ATOM  10458 0C31 POPEo 393      35.600  46.167  75.606  1.00  0.00           C
ATOM  10461 1C31 POPEo 393      36.590  46.267  76.777  1.00  0.00           C
ATOM  10464 2C31 POPEo 393      35.950  45.977  78.137  1.00  0.00           C
ATOM  10467 3C31 POPEo 393      36.790  46.507  79.298  1.00  0.00           C
ATOM  10470 4C31 POPEo 393      36.160  46.227  80.667  1.00  0.00           C
ATOM  10473 5C31 POPEo 393      37.010  46.757  81.827  1.00  0.00           C
ATOM  10476 6C31 POPEo 393      36.310  46.647  83.188  1.00  0.00           C
ATOM  10480  NH3 POPEp 394      26.280 127.677 103.166  1.00  0.00           N
ATOM  10484  C12 POPEp 394      26.460 126.367 103.877  1.00  0.00           C
ATOM  10487  C11 POPEp 394      25.390 125.307 103.517  1.00  0.00           C
ATOM  10490  P   POPEp 394      26.840 123.247 104.216  1.00  0.00           P
ATOM  10491  O13 POPEp 394      27.890 124.017 104.926  1.00  0.00           O
ATOM  10492  O14 POPEp 394      26.610 121.837 104.596  1.00  0.00           O
ATOM  10493  O11 POPEp 394      27.150 123.287 102.677  1.00  0.00           O
ATOM  10494  O12 POPEp 394      25.520 124.117 104.327  1.00  0.00           O
ATOM  10495  C1  POPEp 394      28.440 123.017 102.136  1.00  0.00           C
ATOM  10498  C2  POPEp 394      28.530 123.687 100.746  1.00  0.00           C
ATOM  10500  O21 POPEp 394      28.180 122.707  99.767  1.00  0.00           O
ATOM  10501  C21 POPEp 394      27.420 123.117  98.777  1.00  0.00           C
ATOM  10502  O22 POPEp 394      26.940 124.237  98.666  1.00  0.00           O
ATOM  10503  C22 POPEp 394      27.280 121.967  97.787  1.00  0.00           C
ATOM  10506  C3  POPEp 394      29.930 124.297 100.416  1.00  0.00           C
ATOM  10509  O31 POPEp 394      29.830 125.377  99.458  1.00  0.00           O
ATOM  10510  C31 POPEp 394      29.950 125.037  98.176  1.00  0.00           C
ATOM  10511  O32 POPEp 394      30.100 123.907  97.757  1.00  0.00           O
ATOM  10512  C32 POPEp 394      29.810 126.307  97.326  1.00  0.00           C
ATOM  10515  C23 POPEp 394      26.660 122.397  96.437  1.00  0.00           C
ATOM  10518  C24 POPEp 394      27.350 121.737  95.237  1.00  0.00           C
ATOM  10521  C25 POPEp 394      26.670 122.127  93.916  1.00  0.00           C
ATOM  10524  C26 POPEp 394      26.800 121.087  92.796  1.00  0.00           C
ATOM  10527  C27 POPEp 394      25.730 121.277  91.716  1.00  0.00           C
ATOM  10530  C28 POPEp 394      25.350 119.967  91.007  1.00  0.00           C
ATOM  10533  C29 POPEp 394      24.230 120.167  90.007  1.00  0.00           C
ATOM  10535 0C21 POPEp 394      24.230 119.847  88.708  1.00  0.00           C
ATOM  10537 1C21 POPEp 394      25.360 119.227  87.927  1.00  0.00           C
ATOM  10540 2C21 POPEp 394      25.280 117.687  87.826  1.00  0.00           C
ATOM  10543 3C21 POPEp 394      24.200 117.147  86.876  1.00  0.00           C
ATOM  10546 4C21 POPEp 394      22.780 117.007  87.466  1.00  0.00           C
ATOM  10549 5C21 POPEp 394      21.830 116.387  86.427  1.00  0.00           C
ATOM  10552 6C21 POPEp 394      20.440 116.017  86.967  1.00  0.00           C
ATOM  10555 7C21 POPEp 394      19.610 115.297  85.896  1.00  0.00           C
ATOM  10558 8C21 POPEp 394      18.230 114.847  86.377  1.00  0.00           C
ATOM  10562  C33 POPEp 394      29.930 126.047  95.806  1.00  0.00           C
ATOM  10565  C34 POPEp 394      29.850 127.357  95.007  1.00  0.00           C
ATOM  10568  C35 POPEp 394      30.020 127.147  93.498  1.00  0.00           C
ATOM  10571  C36 POPEp 394      28.770 126.587  92.817  1.00  0.00           C
ATOM  10574  C37 POPEp 394      29.040 126.137  91.377  1.00  0.00           C
ATOM  10577  C38 POPEp 394      27.760 125.807  90.606  1.00  0.00           C
ATOM  10580  C39 POPEp 394      28.010 125.157  89.247  1.00  0.00           C
ATOM  10583 0C31 POPEp 394      26.750 125.107  88.367  1.00  0.00           C
ATOM  10586 1C31 POPEp 394      26.400 126.497  87.796  1.00  0.00           C
ATOM  10589 2C31 POPEp 394      25.330 126.467  86.707  1.00  0.00           C
ATOM  10592 3C31 POPEp 394      25.200 127.847  86.048  1.00  0.00           C
ATOM  10595 4C31 POPEp 394      24.310 127.857  84.798  1.00  0.00           C
ATOM  10598 5C31 POPEp 394      24.410 129.177  84.037  1.00  0.00           C
ATOM  10601 6C31 POPEp 394      23.640 129.207  82.717  1.00  0.00           C
ATOM  10605  NH3 POPEq 395     136.676  41.247 105.727  1.00  0.00           N
ATOM  10609  C12 POPEq 395     137.587  41.977 106.688  1.00  0.00           C
ATOM  10612  C11 POPEq 395     137.316  43.497 106.757  1.00  0.00           C
ATOM  10615  P   POPEq 395     134.717  43.957 106.697  1.00  0.00           P
ATOM  10616  O13 POPEq 395     133.767  43.037 107.347  1.00  0.00           O
ATOM  10617  O14 POPEq 395     134.346  45.387 106.546  1.00  0.00           O
ATOM  10618  O11 POPEq 395     134.997  43.397 105.237  1.00  0.00           O
ATOM  10619  O12 POPEq 395     136.117  43.807 107.447  1.00  0.00           O
ATOM  10620  C1  POPEq 395     135.206  44.277 104.137  1.00  0.00           C
ATOM  10623  C2  POPEq 395     133.917  44.457 103.278  1.00  0.00           C
ATOM  10625  O21 POPEq 395     134.206  44.527 101.867  1.00  0.00           O
ATOM  10626  C21 POPEq 395     134.626  43.377 101.347  1.00  0.00           C
ATOM  10627  O22 POPEq 395     134.786  42.327 101.946  1.00  0.00           O
ATOM  10628  C22 POPEq 395     134.887  43.557  99.867  1.00  0.00           C
ATOM  10631  C3  POPEq 395     133.096  45.707 103.737  1.00  0.00           C
ATOM  10634  O31 POPEq 395     132.387  46.407 102.696  1.00  0.00           O
ATOM  10635  C31 POPEq 395     131.346  45.787 102.167  1.00  0.00           C
ATOM  10636  O32 POPEq 395     131.036  44.627 102.357  1.00  0.00           O
ATOM  10637  C32 POPEq 395     130.606  46.827 101.306  1.00  0.00           C
ATOM  10640  C23 POPEq 395     135.206  42.247  99.117  1.00  0.00           C
ATOM  10643  C24 POPEq 395     135.706  42.567  97.706  1.00  0.00           C
ATOM  10646  C25 POPEq 395     136.006  41.327  96.876  1.00  0.00           C
ATOM  10649  C26 POPEq 395     136.687  41.707  95.547  1.00  0.00           C
ATOM  10652  C27 POPEq 395     136.536  40.627  94.467  1.00  0.00           C
ATOM  10655  C28 POPEq 395     136.867  41.167  93.056  1.00  0.00           C
ATOM  10658  C29 POPEq 395     138.256  41.747  92.938  1.00  0.00           C
ATOM  10660 0C21 POPEq 395     139.176  41.447  92.006  1.00  0.00           C
ATOM  10662 1C21 POPEq 395     139.047  40.467  90.867  1.00  0.00           C
ATOM  10665 2C21 POPEq 395     139.197  41.197  89.527  1.00  0.00           C
ATOM  10668 3C21 POPEq 395     139.197  40.237  88.327  1.00  0.00           C
ATOM  10671 4C21 POPEq 395     139.637  40.927  87.027  1.00  0.00           C
ATOM  10674 5C21 POPEq 395     138.547  41.787  86.387  1.00  0.00           C
ATOM  10677 6C21 POPEq 395     137.766  41.007  85.317  1.00  0.00           C
ATOM  10680 7C21 POPEq 395     136.596  41.807  84.727  1.00  0.00           C
ATOM  10683 8C21 POPEq 395     135.906  41.087  83.557  1.00  0.00           C
ATOM  10687  C33 POPEq 395     131.426  47.457 100.156  1.00  0.00           C
ATOM  10690  C34 POPEq 395     131.327  46.667  98.837  1.00  0.00           C
ATOM  10693  C35 POPEq 395     131.697  47.517  97.606  1.00  0.00           C
ATOM  10696  C36 POPEq 395     131.316  46.837  96.286  1.00  0.00           C
ATOM  10699  C37 POPEq 395     131.367  47.767  95.066  1.00  0.00           C
ATOM  10702  C38 POPEq 395     130.936  47.047  93.786  1.00  0.00           C
ATOM  10705  C39 POPEq 395     131.006  47.907  92.507  1.00  0.00           C
ATOM  10708 0C31 POPEq 395     129.816  48.867  92.326  1.00  0.00           C
ATOM  10711 1C31 POPEq 395     129.126  48.657  90.967  1.00  0.00           C
ATOM  10714 2C31 POPEq 395     128.009  49.667  90.657  1.00  0.00           C
ATOM  10717 3C31 POPEq 395     127.350  49.407  89.298  1.00  0.00           C
ATOM  10720 4C31 POPEq 395     128.060  50.117  88.126  1.00  0.00           C
ATOM  10723 5C31 POPEq 395     127.480  49.737  86.757  1.00  0.00           C
ATOM  10726 6C31 POPEq 395     128.020  50.607  85.626  1.00  0.00           C
ATOM  10730  NH3 POPEr 396      34.400  58.747  64.376  1.00  0.00           N
ATOM  10734  C12 POPEr 396      33.000  58.237  64.486  1.00  0.00           C
ATOM  10737  C11 POPEr 396      32.270  58.367  63.146  1.00  0.00           C
ATOM  10740  P   POPEr 396      29.860  58.317  62.188  1.00  0.00           P
ATOM  10741  O13 POPEr 396      30.510  58.887  60.986  1.00  0.00           O
ATOM  10742  O14 POPEr 396      29.050  57.087  62.067  1.00  0.00           O
ATOM  10743  O11 POPEr 396      28.910  59.407  62.826  1.00  0.00           O
ATOM  10744  O12 POPEr 396      30.900  58.057  63.347  1.00  0.00           O
ATOM  10745  C1  POPEr 396      29.400  60.457  63.667  1.00  0.00           C
ATOM  10748  C2  POPEr 396      29.480  60.077  65.187  1.00  0.00           C
ATOM  10750  O21 POPEr 396      28.170  59.807  65.727  1.00  0.00           O
ATOM  10751  C21 POPEr 396      28.240  59.107  66.868  1.00  0.00           C
ATOM  10752  O22 POPEr 396      29.200  58.477  67.266  1.00  0.00           O
ATOM  10753  C22 POPEr 396      26.940  59.287  67.647  1.00  0.00           C
ATOM  10756  C3  POPEr 396      30.160  61.257  65.956  1.00  0.00           C
ATOM  10759  O31 POPEr 396      30.340  60.997  67.367  1.00  0.00           O
ATOM  10760  C31 POPEr 396      31.590  60.667  67.717  1.00  0.00           C
ATOM  10761  O32 POPEr 396      32.550  60.617  66.977  1.00  0.00           O
ATOM  10762  C32 POPEr 396      31.640  60.097  69.146  1.00  0.00           C
ATOM  10765  C23 POPEr 396      27.090  60.317  68.796  1.00  0.00           C
ATOM  10768  C24 POPEr 396      26.220  59.987  70.016  1.00  0.00           C
ATOM  10771  C25 POPEr 396      26.480  60.927  71.197  1.00  0.00           C
ATOM  10774  C26 POPEr 396      25.870  60.427  72.527  1.00  0.00           C
ATOM  10777  C27 POPEr 396      26.310  61.277  73.716  1.00  0.00           C
ATOM  10780  C28 POPEr 396      25.740  60.837  75.077  1.00  0.00           C
ATOM  10783  C29 POPEr 396      26.300  61.707  76.176  1.00  0.00           C
ATOM  10785 0C21 POPEr 396      25.750  61.977  77.376  1.00  0.00           C
ATOM  10787 1C21 POPEr 396      24.460  61.437  77.927  1.00  0.00           C
ATOM  10790 2C21 POPEr 396      23.460  62.557  78.287  1.00  0.00           C
ATOM  10793 3C21 POPEr 396      22.390  62.097  79.286  1.00  0.00           C
ATOM  10796 4C21 POPEr 396      21.310  63.167  79.507  1.00  0.00           C
ATOM  10799 5C21 POPEr 396      20.310  62.827  80.626  1.00  0.00           C
ATOM  10802 6C21 POPEr 396      20.910  62.907  82.037  1.00  0.00           C
ATOM  10805 7C21 POPEr 396      19.850  62.787  83.147  1.00  0.00           C
ATOM  10808 8C21 POPEr 396      20.420  62.877  84.566  1.00  0.00           C
ATOM  10812  C33 POPEr 396      30.900  60.857  70.276  1.00  0.00           C
ATOM  10815  C34 POPEr 396      30.980  60.007  71.556  1.00  0.00           C
ATOM  10818  C35 POPEr 396      30.370  60.637  72.817  1.00  0.00           C
ATOM  10821  C36 POPEr 396      31.070  61.917  73.268  1.00  0.00           C
ATOM  10824  C37 POPEr 396      30.720  62.277  74.716  1.00  0.00           C
ATOM  10827  C38 POPEr 396      31.360  63.607  75.156  1.00  0.00           C
ATOM  10830  C39 POPEr 396      31.370  63.807  76.677  1.00  0.00           C
ATOM  10833 0C31 POPEr 396      29.990  63.717  77.336  1.00  0.00           C
ATOM  10836 1C31 POPEr 396      30.050  64.087  78.837  1.00  0.00           C
ATOM  10839 2C31 POPEr 396      28.670  63.977  79.486  1.00  0.00           C
ATOM  10842 3C31 POPEr 396      28.580  64.627  80.877  1.00  0.00           C
ATOM  10845 4C31 POPEr 396      29.420  63.927  81.946  1.00  0.00           C
ATOM  10848 5C31 POPEr 396      29.180  64.537  83.327  1.00  0.00           C
ATOM  10851 6C31 POPEr 396      29.920  63.807  84.446  1.00  0.00           C
ATOM  10855  NH3 POPEs 397      76.230  73.167  62.266  1.00  0.00           N
ATOM  10859  C12 POPEs 397      77.350  73.187  61.268  1.00  0.00           C
ATOM  10862  C11 POPEs 397      78.109  74.517  61.286  1.00  0.00           C
ATOM  10865  P   POPEs 397      80.110  73.817  59.716  1.00  0.00           P
ATOM  10866  O13 POPEs 397      79.660  72.687  58.866  1.00  0.00           O
ATOM  10867  O14 POPEs 397      81.090  74.767  59.146  1.00  0.00           O
ATOM  10868  O11 POPEs 397      80.590  73.257  61.096  1.00  0.00           O
ATOM  10869  O12 POPEs 397      78.840  74.677  60.088  1.00  0.00           O
ATOM  10870  C1  POPEs 397      81.780  73.737  61.696  1.00  0.00           C
ATOM  10873  C2  POPEs 397      82.520  72.577  62.396  1.00  0.00           C
ATOM  10875  O21 POPEs 397      82.659  72.937  63.786  1.00  0.00           O
ATOM  10876  C21 POPEs 397      81.900  72.257  64.626  1.00  0.00           C
ATOM  10877  O22 POPEs 397      81.100  71.397  64.337  1.00  0.00           O
ATOM  10878  C22 POPEs 397      82.080  72.747  66.057  1.00  0.00           C
ATOM  10881  C3  POPEs 397      83.909  72.307  61.767  1.00  0.00           C
ATOM  10884  O31 POPEs 397      84.810  71.737  62.736  1.00  0.00           O
ATOM  10885  C31 POPEs 397      86.040  72.247  62.717  1.00  0.00           C
ATOM  10886  O32 POPEs 397      86.490  72.937  61.817  1.00  0.00           O
ATOM  10887  C32 POPEs 397      86.730  72.017  64.046  1.00  0.00           C
ATOM  10890  C23 POPEs 397      82.300  74.267  66.207  1.00  0.00           C
ATOM  10893  C24 POPEs 397      81.760  74.767  67.557  1.00  0.00           C
ATOM  10896  C25 POPEs 397      82.160  76.207  67.896  1.00  0.00           C
ATOM  10899  C26 POPEs 397      83.640  76.377  68.287  1.00  0.00           C
ATOM  10902  C27 POPEs 397      83.920  77.737  68.947  1.00  0.00           C
ATOM  10905  C28 POPEs 397      85.360  77.967  69.416  1.00  0.00           C
ATOM  10908  C29 POPEs 397      85.550  79.297  70.106  1.00  0.00           C
ATOM  10910 0C21 POPEs 397      85.540  79.467  71.447  1.00  0.00           C
ATOM  10912 1C21 POPEs 397      85.320  78.337  72.426  1.00  0.00           C
ATOM  10915 2C21 POPEs 397      85.580  78.737  73.877  1.00  0.00           C
ATOM  10918 3C21 POPEs 397      87.049  78.967  74.228  1.00  0.00           C
ATOM  10921 4C21 POPEs 397      87.300  78.977  75.746  1.00  0.00           C
ATOM  10924 5C21 POPEs 397      86.299  79.887  76.477  1.00  0.00           C
ATOM  10927 6C21 POPEs 397      86.650  80.187  77.938  1.00  0.00           C
ATOM  10930 7C21 POPEs 397      85.710  81.277  78.486  1.00  0.00           C
ATOM  10933 8C21 POPEs 397      86.190  81.937  79.786  1.00  0.00           C
ATOM  10937  C33 POPEs 397      86.640  73.277  64.947  1.00  0.00           C
ATOM  10940  C34 POPEs 397      87.790  73.387  65.946  1.00  0.00           C
ATOM  10943  C35 POPEs 397      87.670  72.377  67.096  1.00  0.00           C
ATOM  10946  C36 POPEs 397      88.570  72.687  68.306  1.00  0.00           C
ATOM  10949  C37 POPEs 397      88.180  71.837  69.527  1.00  0.00           C
ATOM  10952  C38 POPEs 397      88.970  72.187  70.806  1.00  0.00           C
ATOM  10955  C39 POPEs 397      90.370  71.567  70.816  1.00  0.00           C
ATOM  10958 0C31 POPEs 397      91.079  71.777  72.167  1.00  0.00           C
ATOM  10961 1C31 POPEs 397      92.399  70.997  72.266  1.00  0.00           C
ATOM  10964 2C31 POPEs 397      92.960  70.967  73.688  1.00  0.00           C
ATOM  10967 3C31 POPEs 397      93.790  72.217  74.026  1.00  0.00           C
ATOM  10970 4C31 POPEs 397      94.020  72.357  75.536  1.00  0.00           C
ATOM  10973 5C31 POPEs 397      94.890  73.567  75.886  1.00  0.00           C
ATOM  10976 6C31 POPEs 397      95.120  73.717  77.387  1.00  0.00           C
ATOM  10980  NH3 POPEt 398      13.860  31.547 101.557  1.00  0.00           N
ATOM  10984  C12 POPEt 398      12.560  31.197 102.257  1.00  0.00           C
ATOM  10987  C11 POPEt 398      11.330  31.117 101.306  1.00  0.00           C
ATOM  10990  P   POPEt 398       8.720  30.577 101.316  1.00  0.00           P
ATOM  10991  O13 POPEt 398       8.170  29.207 101.537  1.00  0.00           O
ATOM  10992  O14 POPEt 398       7.910  31.757 101.688  1.00  0.00           O
ATOM  10993  O11 POPEt 398       9.080  30.707  99.786  1.00  0.00           O
ATOM  10994  O12 POPEt 398      10.160  30.667 102.007  1.00  0.00           O
ATOM  10995  C1  POPEt 398       8.100  31.327  98.937  1.00  0.00           C
ATOM  10998  C2  POPEt 398       8.430  31.047  97.457  1.00  0.00           C
ATOM  11000  O21 POPEt 398       7.400  31.677  96.677  1.00  0.00           O
ATOM  11001  C21 POPEt 398       7.560  31.687  95.377  1.00  0.00           C
ATOM  11002  O22 POPEt 398       8.610  31.597  94.776  1.00  0.00           O
ATOM  11003  C22 POPEt 398       6.190  31.787  94.717  1.00  0.00           C
ATOM  11006  C3  POPEt 398       8.510  29.517  97.197  1.00  0.00           C
ATOM  11009  O31 POPEt 398       9.480  29.207  96.188  1.00  0.00           O
ATOM  11010  C31 POPEt 398       9.090  28.487  95.147  1.00  0.00           C
ATOM  11011  O32 POPEt 398       7.970  28.037  94.966  1.00  0.00           O
ATOM  11012  C32 POPEt 398      10.330  28.187  94.297  1.00  0.00           C
ATOM  11015  C23 POPEt 398       6.110  30.907  93.456  1.00  0.00           C
ATOM  11018  C24 POPEt 398       4.650  30.557  93.137  1.00  0.00           C
ATOM  11021  C25 POPEt 398       4.500  29.577  91.967  1.00  0.00           C
ATOM  11024  C26 POPEt 398       4.710  30.237  90.606  1.00  0.00           C
ATOM  11027  C27 POPEt 398       4.210  29.357  89.446  1.00  0.00           C
ATOM  11030  C28 POPEt 398       4.290  30.047  88.077  1.00  0.00           C
ATOM  11033  C29 POPEt 398       3.210  31.097  87.887  1.00  0.00           C
ATOM  11035 0C21 POPEt 398       2.370  31.187  86.837  1.00  0.00           C
ATOM  11037 1C21 POPEt 398       2.370  30.277  85.637  1.00  0.00           C
ATOM  11040 2C21 POPEt 398       1.830  30.957  84.356  1.00  0.00           C
ATOM  11043 3C21 POPEt 398       1.800  29.997  83.167  1.00  0.00           C
ATOM  11046 4C21 POPEt 398       1.230  30.617  81.887  1.00  0.00           C
ATOM  11049 5C21 POPEt 398       2.280  31.237  80.967  1.00  0.00           C
ATOM  11052 6C21 POPEt 398       1.650  31.927  79.736  1.00  0.00           C
ATOM  11055 7C21 POPEt 398       2.670  32.297  78.656  1.00  0.00           C
ATOM  11058 8C21 POPEt 398       2.030  32.887  77.406  1.00  0.00           C
ATOM  11062  C33 POPEt 398      10.000  27.707  92.867  1.00  0.00           C
ATOM  11065  C34 POPEt 398       9.480  28.817  91.946  1.00  0.00           C
ATOM  11068  C35 POPEt 398      10.410  30.047  91.847  1.00  0.00           C
ATOM  11071  C36 POPEt 398      10.200  30.827  90.536  1.00  0.00           C
ATOM  11074  C37 POPEt 398      11.050  32.097  90.466  1.00  0.00           C
ATOM  11077  C38 POPEt 398      11.100  32.707  89.056  1.00  0.00           C
ATOM  11080  C39 POPEt 398      12.320  33.617  88.837  1.00  0.00           C
ATOM  11083 0C31 POPEt 398      12.450  34.067  87.376  1.00  0.00           C
ATOM  11086 1C31 POPEt 398      13.690  34.937  87.136  1.00  0.00           C
ATOM  11089 2C31 POPEt 398      13.820  35.397  85.676  1.00  0.00           C
ATOM  11092 3C31 POPEt 398      13.840  36.917  85.507  1.00  0.00           C
ATOM  11095 4C31 POPEt 398      15.160  37.567  85.947  1.00  0.00           C
ATOM  11098 5C31 POPEt 398      15.100  39.107  85.896  1.00  0.00           C
ATOM  11101 6C31 POPEt 398      16.410  39.777  86.316  1.00  0.00           C
ATOM  11105  NH3 POPEu 399     152.736  38.957  62.266  1.00  0.00           N
ATOM  11109  C12 POPEu 399     152.387  37.867  61.296  1.00  0.00           C
ATOM  11112  C11 POPEu 399     153.387  36.697  61.356  1.00  0.00           C
ATOM  11115  P   POPEu 399     153.266  34.257  60.298  1.00  0.00           P
ATOM  11116  O13 POPEu 399     152.176  33.897  59.368  1.00  0.00           O
ATOM  11117  O14 POPEu 399     154.596  34.517  59.736  1.00  0.00           O
ATOM  11118  O11 POPEu 399     153.387  33.077  61.338  1.00  0.00           O
ATOM  11119  O12 POPEu 399     152.717  35.457  61.156  1.00  0.00           O
ATOM  11120  C1  POPEu 399     153.256  31.717  60.876  1.00  0.00           C
ATOM  11123  C2  POPEu 399     152.217  30.867  61.666  1.00  0.00           C
ATOM  11125  O21 POPEu 399     152.667  30.697  63.006  1.00  0.00           O
ATOM  11126  C21 POPEu 399     152.277  31.597  63.866  1.00  0.00           C
ATOM  11127  O22 POPEu 399     151.506  32.507  63.638  1.00  0.00           O
ATOM  11128  C22 POPEu 399     152.966  31.267  65.187  1.00  0.00           C
ATOM  11131  C3  POPEu 399     152.087  29.447  61.076  1.00  0.00           C
ATOM  11134  O31 POPEu 399     150.936  28.767  61.596  1.00  0.00           O
ATOM  11135  C31 POPEu 399     151.106  27.907  62.606  1.00  0.00           C
ATOM  11136  O32 POPEu 399     152.167  27.587  63.118  1.00  0.00           O
ATOM  11137  C32 POPEu 399     149.717  27.347  62.957  1.00  0.00           C
ATOM  11140  C23 POPEu 399     152.557  32.147  66.386  1.00  0.00           C
ATOM  11143  C24 POPEu 399     153.777  32.347  67.298  1.00  0.00           C
ATOM  11146  C25 POPEu 399     153.477  33.067  68.606  1.00  0.00           C
ATOM  11149  C26 POPEu 399     152.636  32.217  69.566  1.00  0.00           C
ATOM  11152  C27 POPEu 399     152.727  32.727  71.007  1.00  0.00           C
ATOM  11155  C28 POPEu 399     152.247  31.687  72.037  1.00  0.00           C
ATOM  11158  C29 POPEu 399     153.266  30.587  72.236  1.00  0.00           C
ATOM  11160 0C21 POPEu 399     154.016  30.387  73.337  1.00  0.00           C
ATOM  11162 1C21 POPEu 399     154.006  31.207  74.607  1.00  0.00           C
ATOM  11165 2C21 POPEu 399     155.426  31.537  75.106  1.00  0.00           C
ATOM  11168 3C21 POPEu 399     155.387  32.167  76.507  1.00  0.00           C
ATOM  11171 4C21 POPEu 399     156.756  32.617  77.007  1.00  0.00           C
ATOM  11174 5C21 POPEu 399     156.697  33.127  78.446  1.00  0.00           C
ATOM  11177 6C21 POPEu 399     157.096  32.077  79.496  1.00  0.00           C
ATOM  11180 7C21 POPEu 399     156.756  32.517  80.927  1.00  0.00           C
ATOM  11183 8C21 POPEu 399     157.277  31.567  82.006  1.00  0.00           C
ATOM  11187  C33 POPEu 399     149.557  26.680  64.346  1.00  0.00           C
ATOM  11190  C34 POPEu 399     148.066  26.490  64.677  1.00  0.00           C
ATOM  11193  C35 POPEu 399     147.807  26.090  66.137  1.00  0.00           C
ATOM  11196  C36 POPEu 399     146.346  25.680  66.346  1.00  0.00           C
ATOM  11199  C37 POPEu 399     146.036  25.250  67.776  1.00  0.00           C
ATOM  11202  C38 POPEu 399     144.617  24.700  67.896  1.00  0.00           C
ATOM  11205  C39 POPEu 399     144.307  24.170  69.306  1.00  0.00           C
ATOM  11208 0C31 POPEu 399     142.867  23.680  69.438  1.00  0.00           C
ATOM  11211 1C31 POPEu 399     142.536  23.210  70.867  1.00  0.00           C
ATOM  11214 2C31 POPEu 399     141.036  23.010  71.106  1.00  0.00           C
ATOM  11217 3C31 POPEu 399     140.727  22.330  72.447  1.00  0.00           C
ATOM  11220 4C31 POPEu 399     139.216  22.170  72.656  1.00  0.00           C
ATOM  11223 5C31 POPEu 399     138.846  21.740  74.076  1.00  0.00           C
ATOM  11226 6C31 POPEu 399     137.326  21.750  74.317  1.00  0.00           C
ATOM  11230  NH3 POPEv 400      84.320  40.137 104.977  1.00  0.00           N
ATOM  11234  C12 POPEv 400      82.930  39.647 105.237  1.00  0.00           C
ATOM  11237  C11 POPEv 400      82.880  38.747 106.477  1.00  0.00           C
ATOM  11240  P   POPEv 400      80.810  37.227 106.048  1.00  0.00           P
ATOM  11241  O13 POPEv 400      79.479  36.977 106.657  1.00  0.00           O
ATOM  11242  O14 POPEv 400      81.740  36.087 105.967  1.00  0.00           O
ATOM  11243  O11 POPEv 400      80.630  37.897 104.617  1.00  0.00           O
ATOM  11244  O12 POPEv 400      81.520  38.427 106.777  1.00  0.00           O
ATOM  11245  C1  POPEv 400      79.740  37.317 103.666  1.00  0.00           C
ATOM  11248  C2  POPEv 400      80.350  36.067 103.007  1.00  0.00           C
ATOM  11250  O21 POPEv 400      81.050  36.427 101.786  1.00  0.00           O
ATOM  11251  C21 POPEv 400      80.320  36.637 100.717  1.00  0.00           C
ATOM  11252  O22 POPEv 400      79.110  36.687 100.676  1.00  0.00           O
ATOM  11253  C22 POPEv 400      81.220  36.847  99.496  1.00  0.00           C
ATOM  11256  C3  POPEv 400      79.270  34.917 102.916  1.00  0.00           C
ATOM  11259  O31 POPEv 400      79.820  33.797 102.236  1.00  0.00           O
ATOM  11260  C31 POPEv 400      79.300  32.597 102.466  1.00  0.00           C
ATOM  11261  O32 POPEv 400      78.380  32.327 103.227  1.00  0.00           O
ATOM  11262  C32 POPEv 400      80.100  31.617 101.627  1.00  0.00           C
ATOM  11265  C23 POPEv 400      80.400  36.707  98.187  1.00  0.00           C
ATOM  11268  C24 POPEv 400      81.120  37.157  96.907  1.00  0.00           C
ATOM  11271  C25 POPEv 400      80.260  36.907  95.657  1.00  0.00           C
ATOM  11274  C26 POPEv 400      80.740  37.637  94.397  1.00  0.00           C
ATOM  11277  C27 POPEv 400      79.740  37.447  93.246  1.00  0.00           C
ATOM  11280  C28 POPEv 400      79.990  38.327  92.006  1.00  0.00           C
ATOM  11283  C29 POPEv 400      81.220  37.927  91.227  1.00  0.00           C
ATOM  11285 0C21 POPEv 400      81.260  37.467  89.958  1.00  0.00           C
ATOM  11287 1C21 POPEv 400      80.090  37.217  89.046  1.00  0.00           C
ATOM  11290 2C21 POPEv 400      79.770  38.397  88.106  1.00  0.00           C
ATOM  11293 3C21 POPEv 400      80.950  38.817  87.206  1.00  0.00           C
ATOM  11296 4C21 POPEv 400      80.620  40.017  86.306  1.00  0.00           C
ATOM  11299 5C21 POPEv 400      81.870  40.547  85.597  1.00  0.00           C
ATOM  11302 6C21 POPEv 400      81.630  41.787  84.727  1.00  0.00           C
ATOM  11305 7C21 POPEv 400      82.910  42.217  84.007  1.00  0.00           C
ATOM  11308 8C21 POPEv 400      82.780  43.497  83.167  1.00  0.00           C
ATOM  11312  C33 POPEv 400      79.780  31.847 100.127  1.00  0.00           C
ATOM  11315  C34 POPEv 400      80.980  31.717  99.188  1.00  0.00           C
ATOM  11318  C35 POPEv 400      80.500  31.797  97.727  1.00  0.00           C
ATOM  11321  C36 POPEv 400      81.530  31.317  96.707  1.00  0.00           C
ATOM  11324  C37 POPEv 400      80.850  30.797  95.438  1.00  0.00           C
ATOM  11327  C38 POPEv 400      81.850  30.187  94.446  1.00  0.00           C
ATOM  11330  C39 POPEv 400      82.320  31.177  93.386  1.00  0.00           C
ATOM  11333 0C31 POPEv 400      81.320  31.327  92.227  1.00  0.00           C
ATOM  11336 1C31 POPEv 400      81.890  32.197  91.097  1.00  0.00           C
ATOM  11339 2C31 POPEv 400      80.990  32.277  89.857  1.00  0.00           C
ATOM  11342 3C31 POPEv 400      79.650  32.987  90.106  1.00  0.00           C
ATOM  11345 4C31 POPEv 400      78.939  33.347  88.797  1.00  0.00           C
ATOM  11348 5C31 POPEv 400      77.620  34.077  89.017  1.00  0.00           C
ATOM  11351 6C31 POPEv 400      76.979  34.577  87.717  1.00  0.00           C
ATOM  11355  NH3 POPEw 401       3.060 128.577 105.438  1.00  0.00           N
ATOM  11359  C12 POPEw 401       4.150 129.527 104.997  1.00  0.00           C
ATOM  11362  C11 POPEw 401       3.600 130.917 104.607  1.00  0.00           C
ATOM  11365  P   POPEw 401       1.680 131.787 106.146  1.00  0.00           P
ATOM  11366  O13 POPEw 401       1.130 130.417 105.967  1.00  0.00           O
ATOM  11367  O14 POPEw 401       1.520 132.407 107.466  1.00  0.00           O
ATOM  11368  O11 POPEw 401       1.040 132.677 105.007  1.00  0.00           O
ATOM  11369  O12 POPEw 401       3.220 131.687 105.757  1.00  0.00           O
ATOM  11370  C1  POPEw 401       1.420 133.987 104.596  1.00  0.00           C
ATOM  11373  C2  POPEw 401       2.070 133.997 103.176  1.00  0.00           C
ATOM  11375  O21 POPEw 401       2.180 135.327 102.617  1.00  0.00           O
ATOM  11376  C21 POPEw 401       1.090 135.897 102.117  1.00  0.00           C
ATOM  11377  O22 POPEw 401      -0.060 135.557 102.347  1.00  0.00           O
ATOM  11378  C22 POPEw 401       1.470 136.887 100.997  1.00  0.00           C
ATOM  11381  C3  POPEw 401       1.420 132.977 102.177  1.00  0.00           C
ATOM  11384  O31 POPEw 401       2.340 132.687 101.107  1.00  0.00           O
ATOM  11385  C31 POPEw 401       1.980 132.307  99.876  1.00  0.00           C
ATOM  11386  O32 POPEw 401       2.770 131.967  99.017  1.00  0.00           O
ATOM  11387  C32 POPEw 401       0.470 132.287  99.636  1.00  0.00           C
ATOM  11390  C23 POPEw 401       1.770 136.137  99.667  1.00  0.00           C
ATOM  11393  C24 POPEw 401       1.530 136.947  98.386  1.00  0.00           C
ATOM  11396  C25 POPEw 401       2.640 137.937  98.047  1.00  0.00           C
ATOM  11399  C26 POPEw 401       2.460 138.597  96.666  1.00  0.00           C
ATOM  11402  C27 POPEw 401       3.410 139.777  96.456  1.00  0.00           C
ATOM  11405  C28 POPEw 401       3.130 140.627  95.206  1.00  0.00           C
ATOM  11408  C29 POPEw 401       4.060 141.817  95.187  1.00  0.00           C
ATOM  11410 0C21 POPEw 401       4.810 142.257  94.157  1.00  0.00           C
ATOM  11412 1C21 POPEw 401       4.840 141.697  92.767  1.00  0.00           C
ATOM  11415 2C21 POPEw 401       5.220 142.767  91.716  1.00  0.00           C
ATOM  11418 3C21 POPEw 401       5.390 142.157  90.317  1.00  0.00           C
ATOM  11421 4C21 POPEw 401       6.160 143.077  89.356  1.00  0.00           C
ATOM  11424 5C21 POPEw 401       6.520 142.357  88.048  1.00  0.00           C
ATOM  11427 6C21 POPEw 401       5.920 143.017  86.806  1.00  0.00           C
ATOM  11430 7C21 POPEw 401       6.270 142.237  85.536  1.00  0.00           C
ATOM  11433 8C21 POPEw 401       5.700 142.867  84.267  1.00  0.00           C
ATOM  11437  C33 POPEw 401       0.160 131.817  98.208  1.00  0.00           C
ATOM  11440  C34 POPEw 401      -1.340 131.627  97.938  1.00  0.00           C
ATOM  11443  C35 POPEw 401      -1.650 131.527  96.446  1.00  0.00           C
ATOM  11446  C36 POPEw 401      -0.870 130.437  95.687  1.00  0.00           C
ATOM  11449  C37 POPEw 401      -1.080 130.577  94.177  1.00  0.00           C
ATOM  11452  C38 POPEw 401      -0.280 129.577  93.327  1.00  0.00           C
ATOM  11455  C39 POPEw 401      -0.060 130.087  91.897  1.00  0.00           C
ATOM  11458 0C31 POPEw 401      -1.360 130.307  91.107  1.00  0.00           C
ATOM  11461 1C31 POPEw 401      -1.260 131.467  90.106  1.00  0.00           C
ATOM  11464 2C31 POPEw 401      -2.610 131.787  89.446  1.00  0.00           C
ATOM  11467 3C31 POPEw 401      -2.550 131.797  87.916  1.00  0.00           C
ATOM  11470 4C31 POPEw 401      -2.250 130.417  87.318  1.00  0.00           C
ATOM  11473 5C31 POPEw 401      -2.280 130.447  85.777  1.00  0.00           C
ATOM  11476 6C31 POPEw 401      -1.950 129.097  85.147  1.00  0.00           C
ATOM  11480  NH3 POPEx 402     123.670  49.127  63.516  1.00  0.00           N
ATOM  11484  C12 POPEx 402     124.180  47.877  62.826  1.00  0.00           C
ATOM  11487  C11 POPEx 402     123.100  47.197  61.917  1.00  0.00           C
ATOM  11490  P   POPEx 402     123.780  44.597  61.927  1.00  0.00           P
ATOM  11491  O13 POPEx 402     122.640  43.657  61.767  1.00  0.00           O
ATOM  11492  O14 POPEx 402     125.140  44.127  61.586  1.00  0.00           O
ATOM  11493  O11 POPEx 402     123.799  44.947  63.456  1.00  0.00           O
[truncated: 3,030,610 more chars]
