# Supplementary material for: Characterizing Membrane Association and Periplasmic Transfer of Bacterial Lipoproteins through Molecular Dynamics Simulations
Source: Structure. 2020 Apr 7;28(4):475–487.e3. doi: 10.1016/j.str.2020.01.012 (PMC7139219; doi:10.1016/j.str.2020.01.012)
Supplement: Data S3. Final Coordinates from Simulations (M–X), Related to Figure 3 [file mmc5.zip › M-X/MDTP-1-atomistic.pdb]

TITLE     Protein
REMARK    THIS IS A SIMULATION BOX
CRYST1  127.571  127.571  169.799  90.00  90.00  90.00 P 1           1
MODEL        1
ATOM      1  N   CYSTA   1      58.610  72.596  63.669  1.00  0.00           N
ATOM      3  CA  CYSTA   1      57.860  73.756  63.209  1.00  0.00           C
ATOM      5  C   CYSTA   1      58.080  75.026  64.270  1.00  0.00           C
ATOM      6  O   CYSTA   1      58.880  74.855  65.150  1.00  0.00           O
ATOM      7  CB  CYSTA   1      56.480  73.136  62.720  1.00  0.00           C
ATOM     10  SG  CYSTA   1      56.359  72.626  60.900  1.00  0.00           S
ATOM     11  C1  CYSTA   1      56.550  70.836  60.439  1.00  0.00           C
ATOM     14  CA1 CYSTA   1      59.260  71.525  63.120  1.00  0.00           C
ATOM     15  OA1 CYSTA   1      59.470  70.616  63.900  1.00  0.00           O
ATOM     16  CA2 CYSTA   1      59.790  71.296  61.710  1.00  0.00           C
ATOM     19  C11 CYSTA   1      56.260  70.326  58.970  1.00  0.00           C
ATOM     21  O11 CYSTA   1      56.770  71.215  57.950  1.00  0.00           O
ATOM     22  CX1 CYSTA   1      57.870  70.806  57.320  1.00  0.00           C
ATOM     23  OX1 CYSTA   1      58.680  70.026  57.790  1.00  0.00           O
ATOM     24  CX2 CYSTA   1      57.880  71.315  55.870  1.00  0.00           C
ATOM     27  C12 CYSTA   1      54.760  70.046  58.690  1.00  0.00           C
ATOM     30  O12 CYSTA   1      54.570  69.946  57.260  1.00  0.00           O
ATOM     31  CD1 CYSTA   1      53.960  68.895  56.760  1.00  0.00           C
ATOM     32  OD1 CYSTA   1      52.760  68.715  56.730  1.00  0.00           O
ATOM     33  CD2 CYSTA   1      55.020  68.046  56.029  1.00  0.00           C
ATOM     36  CA3 CYSTA   1      61.280  70.826  61.610  1.00  0.00           C
ATOM     39  CA4 CYSTA   1      61.940  71.336  60.310  1.00  0.00           C
ATOM     42  CA5 CYSTA   1      63.480  71.366  60.279  1.00  0.00           C
ATOM     45  CA6 CYSTA   1      64.090  72.745  60.579  1.00  0.00           C
ATOM     48  CA7 CYSTA   1      65.630  72.796  60.470  1.00  0.00           C
ATOM     51  CA8 CYSTA   1      66.149  74.016  59.680  1.00  0.00           C
ATOM     54  CA9 CYSTA   1      67.670  73.986  59.440  1.00  0.00           C
ATOM     57 0CA1 CYSTA   1      68.459  74.766  60.489  1.00  0.00           C
ATOM     60 1CA1 CYSTA   1      68.680  76.245  60.139  1.00  0.00           C
ATOM     63 2CA1 CYSTA   1      69.300  77.006  61.319  1.00  0.00           C
ATOM     66 3CA1 CYSTA   1      70.380  77.996  60.880  1.00  0.00           C
ATOM     69 4CA1 CYSTA   1      71.499  78.226  61.910  1.00  0.00           C
ATOM     72 5CA1 CYSTA   1      72.740  78.836  61.230  1.00  0.00           C
ATOM     75 6CA1 CYSTA   1      73.859  79.345  62.130  1.00  0.00           C
ATOM     79  CD3 CYSTA   1      54.740  66.536  56.050  1.00  0.00           C
ATOM     82  CD4 CYSTA   1      54.740  65.956  57.470  1.00  0.00           C
ATOM     85  CD5 CYSTA   1      54.820  64.426  57.510  1.00  0.00           C
ATOM     88  CD6 CYSTA   1      53.700  63.695  56.750  1.00  0.00           C
ATOM     91  CD7 CYSTA   1      54.240  62.445  56.029  1.00  0.00           C
ATOM     94  CD8 CYSTA   1      53.140  61.676  55.299  1.00  0.00           C
ATOM     97  CD9 CYSTA   1      53.700  60.626  54.329  1.00  0.00           C
ATOM    100 0CD1 CYSTA   1      52.580  59.925  53.550  1.00  0.00           C
ATOM    103 1CD1 CYSTA   1      51.850  58.846  54.360  1.00  0.00           C
ATOM    106 2CD1 CYSTA   1      50.510  58.495  53.720  1.00  0.00           C
ATOM    109 3CD1 CYSTA   1      49.960  57.116  54.110  1.00  0.00           C
ATOM    112 4CD1 CYSTA   1      49.730  56.216  52.890  1.00  0.00           C
ATOM    115 5CD1 CYSTA   1      48.670  56.756  51.910  1.00  0.00           C
ATOM    118 6CD1 CYSTA   1      48.460  55.866  50.680  1.00  0.00           C
ATOM    122  CX3 CYSTA   1      57.019  70.416  54.950  1.00  0.00           C
ATOM    125  CX4 CYSTA   1      56.730  70.965  53.540  1.00  0.00           C
ATOM    128  CX5 CYSTA   1      57.889  70.866  52.540  1.00  0.00           C
ATOM    131  CX6 CYSTA   1      57.450  71.326  51.140  1.00  0.00           C
ATOM    134  CX7 CYSTA   1      58.600  71.486  50.150  1.00  0.00           C
ATOM    137  CX8 CYSTA   1      58.120  72.006  48.780  1.00  0.00           C
ATOM    140  CX9 CYSTA   1      59.230  72.245  47.790  1.00  0.00           C
ATOM    142 0CX1 CYSTA   1      59.950  71.296  47.160  1.00  0.00           C
ATOM    144 1CX1 CYSTA   1      59.790  69.806  47.319  1.00  0.00           C
ATOM    147 2CX1 CYSTA   1      59.700  69.056  45.980  1.00  0.00           C
ATOM    150 3CX1 CYSTA   1      59.069  67.676  46.180  1.00  0.00           C
ATOM    153 4CX1 CYSTA   1      59.030  66.796  44.920  1.00  0.00           C
ATOM    156 5CX1 CYSTA   1      58.520  65.376  45.230  1.00  0.00           C
ATOM    159 6CX1 CYSTA   1      59.630  64.465  45.790  1.00  0.00           C
ATOM    162 7CX1 CYSTA   1      59.120  63.355  46.709  1.00  0.00           C
ATOM    165 8CX1 CYSTA   1      60.220  62.346  47.070  1.00  0.00           C
ATOM    169  N   ALA A   2      57.539  76.315  64.340  1.00  0.00           N
ATOM    171  CA  ALA A   2      58.140  77.626  64.879  1.00  0.00           C
ATOM    173  CB  ALA A   2      57.679  78.855  64.010  1.00  0.00           C
ATOM    177  C   ALA A   2      57.670  78.285  66.230  1.00  0.00           C
ATOM    178  O   ALA A   2      56.470  78.406  66.470  1.00  0.00           O
ATOM    179  N   LEU A   3      58.479  78.806  67.209  1.00  0.00           N
ATOM    181  CA  LEU A   3      59.890  78.846  67.600  1.00  0.00           C
ATOM    183  CB  LEU A   3      60.450  80.196  67.050  1.00  0.00           C
ATOM    186  CG  LEU A   3      60.890  80.315  65.559  1.00  0.00           C
ATOM    188  CD1 LEU A   3      60.790  81.775  65.100  1.00  0.00           C
ATOM    192  CD2 LEU A   3      62.320  79.866  65.249  1.00  0.00           C
ATOM    196  C   LEU A   3      59.960  78.855  69.200  1.00  0.00           C
ATOM    197  O   LEU A   3      59.090  79.526  69.750  1.00  0.00           O
ATOM    198  N   VAL A   4      60.920  78.136  69.950  1.00  0.00           N
ATOM    200  CA  VAL A   4      61.309  78.095  71.430  1.00  0.00           C
ATOM    202  CB  VAL A   4      61.340  79.686  71.940  1.00  0.00           C
ATOM    204  CG1 VAL A   4      60.850  80.665  73.050  1.00  0.00           C
ATOM    208  CG2 VAL A   4      62.530  80.455  71.450  1.00  0.00           C
ATOM    212  C   VAL A   4      62.040  76.586  71.790  1.00  0.00           C
ATOM    213  O   VAL A   4      62.460  76.086  70.780  1.00  0.00           O
ATOM    214  N   ARG A   5      62.370  75.785  72.989  1.00  0.00           N
ATOM    216  CA  ARG A   5      63.010  74.306  73.129  1.00  0.00           C
ATOM    218  CB  ARG A   5      64.080  73.895  72.069  1.00  0.00           C
ATOM    221  CG  ARG A   5      64.520  72.386  72.080  1.00  0.00           C
ATOM    224  CD  ARG A   5      66.029  72.086  72.110  1.00  0.00           C
ATOM    227  NE  ARG A   5      66.320  70.976  73.090  1.00  0.00           N
ATOM    229  CZ  ARG A   5      67.450  70.806  73.769  1.00  0.00           C
ATOM    230  NH1 ARG A   5      67.570  69.866  74.700  1.00  0.00           N
ATOM    233  NH2 ARG A   5      68.540  71.476  73.500  1.00  0.00           N
ATOM    236  C   ARG A   5      63.560  73.485  74.459  1.00  0.00           C
ATOM    237  O   ARG A   5      64.779  73.596  74.650  1.00  0.00           O
ATOM    238  N   LYS A   6      62.770  72.696  75.370  1.00  0.00           N
ATOM    240  CA  LYS A   6      62.580  72.315  76.910  1.00  0.00           C
ATOM    242  CB  LYS A   6      61.789  72.986  78.260  1.00  0.00           C
ATOM    245  CG  LYS A   6      61.750  74.345  79.130  1.00  0.00           C
ATOM    248  CD  LYS A   6      62.800  75.135  79.989  1.00  0.00           C
ATOM    251  CE  LYS A   6      62.650  76.645  79.659  1.00  0.00           C
ATOM    254  NZ  LYS A   6      63.820  77.506  79.970  1.00  0.00           N
ATOM    258  C   LYS A   6      63.020  70.946  77.279  1.00  0.00           C
ATOM    259  O   LYS A   6      63.310  70.616  78.440  1.00  0.00           O
ATOM    260  N   ASP A   7      62.940  70.076  76.269  1.00  0.00           N
ATOM    262  CA  ASP A   7      62.550  68.696  76.459  1.00  0.00           C
ATOM    264  CB  ASP A   7      62.300  68.076  75.059  1.00  0.00           C
ATOM    267  CG  ASP A   7      61.210  68.846  74.319  1.00  0.00           C
ATOM    268  OD1 ASP A   7      60.900  68.465  73.160  1.00  0.00           O
ATOM    269  OD2 ASP A   7      60.690  69.815  74.910  1.00  0.00           O
ATOM    270  C   ASP A   7      63.550  67.925  77.300  1.00  0.00           C
ATOM    271  O   ASP A   7      64.750  67.986  77.050  1.00  0.00           O
ATOM    272  N   SER A   8      63.109  67.276  78.400  1.00  0.00           N
ATOM    274  CA  SER A   8      64.040  66.886  79.470  1.00  0.00           C
ATOM    276  CB  SER A   8      64.149  67.925  80.620  1.00  0.00           C
ATOM    279  OG  SER A   8      65.399  68.605  80.579  1.00  0.00           O
ATOM    281  C   SER A   8      63.929  65.446  79.930  1.00  0.00           C
ATOM    282  O   SER A   8      64.580  64.626  79.290  1.00  0.00           O
ATOM    283  N   ALA A   9      63.190  65.076  81.010  1.00  0.00           N
ATOM    285  CA  ALA A   9      63.719  64.176  82.030  1.00  0.00           C
ATOM    287  CB  ALA A   9      64.550  62.976  81.510  1.00  0.00           C
ATOM    291  C   ALA A   9      62.790  63.875  83.230  1.00  0.00           C
ATOM    292  O   ALA A   9      62.450  64.855  83.909  1.00  0.00           O
ATOM    293  N   PRO A  10      62.380  62.645  83.640  1.00  0.00           N
ATOM    294  CD  PRO A  10      62.180  61.486  82.749  1.00  0.00           C
ATOM    297  CA  PRO A  10      61.899  62.355  84.999  1.00  0.00           C
ATOM    299  CB  PRO A  10      61.760  60.816  84.999  1.00  0.00           C
ATOM    302  CG  PRO A  10      61.390  60.465  83.560  1.00  0.00           C
ATOM    305  C   PRO A  10      62.790  62.816  86.169  1.00  0.00           C
ATOM    306  O   PRO A  10      63.730  63.586  85.970  1.00  0.00           O
ATOM    307  N   HIS A  11      62.500  62.416  87.430  1.00  0.00           N
ATOM    309  CA  HIS A  11      63.330  62.826  88.550  1.00  0.00           C
ATOM    311  CB  HIS A  11      62.710  64.036  89.300  1.00  0.00           C
ATOM    314  ND1 HIS A  11      63.999  64.416  91.389  1.00  0.00           N
ATOM    315  CG  HIS A  11      63.700  64.815  90.110  1.00  0.00           C
ATOM    316  CE1 HIS A  11      64.709  65.395  91.900  1.00  0.00           C
ATOM    318  NE2 HIS A  11      64.899  66.385  91.000  1.00  0.00           N
ATOM    320  CD2 HIS A  11      64.250  66.026  89.849  1.00  0.00           C
ATOM    322  C   HIS A  11      63.529  61.676  89.510  1.00  0.00           C
ATOM    323  O   HIS A  11      62.790  60.696  89.499  1.00  0.00           O
ATOM    324  N   GLN A  12      64.569  61.756  90.360  1.00  0.00           N
ATOM    326  CA  GLN A  12      64.940  60.785  91.380  1.00  0.00           C
ATOM    328  CB  GLN A  12      66.350  61.166  91.920  1.00  0.00           C
ATOM    331  CG  GLN A  12      66.920  60.286  93.059  1.00  0.00           C
ATOM    334  CD  GLN A  12      68.249  60.846  93.570  1.00  0.00           C
ATOM    335  OE1 GLN A  12      68.809  61.806  93.020  1.00  0.00           O
ATOM    336  NE2 GLN A  12      68.760  60.286  94.690  1.00  0.00           N
ATOM    339  C   GLN A  12      63.900  60.666  92.499  1.00  0.00           C
ATOM    340  O   GLN A  12      63.100  61.556  92.760  1.00  0.00           O
ATOM    341  N   GLN A  13      63.820  59.516  93.199  1.00  0.00           N
ATOM    343  CA  GLN A  13      62.990  59.376  94.390  1.00  0.00           C
ATOM    345  CB  GLN A  13      62.640  57.895  94.700  1.00  0.00           C
ATOM    348  CG  GLN A  13      63.770  57.035  95.330  1.00  0.00           C
ATOM    351  CD  GLN A  13      65.020  56.866  94.470  1.00  0.00           C
ATOM    352  OE1 GLN A  13      65.120  57.136  93.269  1.00  0.00           O
ATOM    353  NE2 GLN A  13      66.070  56.326  95.120  1.00  0.00           N
ATOM    356  C   GLN A  13      63.550  60.065  95.640  1.00  0.00           C
ATOM    357  O   GLN A  13      64.730  59.945  95.970  1.00  0.00           O
ATOM    358  N   LEU A  14      62.690  60.816  96.360  1.00  0.00           N
ATOM    360  CA  LEU A  14      63.130  61.776  97.370  1.00  0.00           C
ATOM    362  CB  LEU A  14      62.300  63.056  97.159  1.00  0.00           C
ATOM    365  CG  LEU A  14      62.279  63.586  95.709  1.00  0.00           C
ATOM    367  CD1 LEU A  14      60.960  64.316  95.470  1.00  0.00           C
ATOM    371  CD2 LEU A  14      63.470  64.506  95.439  1.00  0.00           C
ATOM    375  C   LEU A  14      62.840  61.296  98.780  1.00  0.00           C
ATOM    376  O   LEU A  14      63.330  61.806  99.800  1.00  0.00           O
ATOM    377  N   LYS A  15      61.990  60.275  98.859  1.00  0.00           N
ATOM    379  CA  LYS A  15      61.450  59.696 100.059  1.00  0.00           C
ATOM    381  CB  LYS A  15      59.899  59.616 100.010  1.00  0.00           C
ATOM    384  CG  LYS A  15      59.250  58.695  98.950  1.00  0.00           C
ATOM    387  CD  LYS A  15      59.480  59.155  97.499  1.00  0.00           C
ATOM    390  CE  LYS A  15      58.540  58.476  96.510  1.00  0.00           C
ATOM    393  NZ  LYS A  15      58.880  58.826  95.110  1.00  0.00           N
ATOM    397  C   LYS A  15      62.069  58.316 100.120  1.00  0.00           C
ATOM    398  O   LYS A  15      62.510  57.826  99.080  1.00  0.00           O
ATOM    399  N   PRO A  16      62.180  57.656 101.269  1.00  0.00           N
ATOM    400  CD  PRO A  16      61.580  58.126 102.519  1.00  0.00           C
ATOM    403  CA  PRO A  16      62.620  56.276 101.380  1.00  0.00           C
ATOM    405  CB  PRO A  16      62.330  55.886 102.840  1.00  0.00           C
ATOM    408  CG  PRO A  16      62.220  57.215 103.569  1.00  0.00           C
ATOM    411  C   PRO A  16      61.960  55.316 100.400  1.00  0.00           C
ATOM    412  O   PRO A  16      60.760  55.436 100.150  1.00  0.00           O
ATOM    413  N   GLU A  17      62.720  54.346  99.860  1.00  0.00           N
ATOM    415  CA  GLU A  17      62.240  53.376  98.909  1.00  0.00           C
ATOM    417  CB  GLU A  17      63.430  52.526  98.379  1.00  0.00           C
ATOM    420  CG  GLU A  17      64.399  53.296  97.440  1.00  0.00           C
ATOM    423  CD  GLU A  17      65.399  54.246  98.120  1.00  0.00           C
ATOM    424  OE1 GLU A  17      65.389  54.395  99.370  1.00  0.00           O
ATOM    425  OE2 GLU A  17      66.210  54.846  97.360  1.00  0.00           O
ATOM    426  C   GLU A  17      61.120  52.486  99.440  1.00  0.00           C
ATOM    427  O   GLU A  17      60.310  51.936  98.700  1.00  0.00           O
ATOM    428  N   GLN A  18      61.010  52.366 100.769  1.00  0.00           N
ATOM    430  CA  GLN A  18      59.969  51.606 101.430  1.00  0.00           C
ATOM    432  CB  GLN A  18      60.590  50.346 102.040  1.00  0.00           C
ATOM    435  CG  GLN A  18      60.950  49.326 100.939  1.00  0.00           C
ATOM    438  CD  GLN A  18      61.750  48.176 101.530  1.00  0.00           C
ATOM    439  OE1 GLN A  18      62.860  47.856 101.090  1.00  0.00           O
ATOM    440  NE2 GLN A  18      61.200  47.606 102.620  1.00  0.00           N
ATOM    443  C   GLN A  18      59.290  52.406 102.500  1.00  0.00           C
ATOM    444  O   GLN A  18      59.850  53.355 103.040  1.00  0.00           O
ATOM    445  N   ILE A  19      58.030  52.066 102.849  1.00  0.00           N
ATOM    447  CA  ILE A  19      57.240  52.775 103.849  1.00  0.00           C
ATOM    449  CB  ILE A  19      55.740  52.425 103.880  1.00  0.00           C
ATOM    451  CG2 ILE A  19      55.070  53.066 102.650  1.00  0.00           C
ATOM    455  CG1 ILE A  19      55.440  50.916 103.959  1.00  0.00           C
ATOM    458  CD  ILE A  19      53.930  50.605 103.980  1.00  0.00           C
ATOM    462  C   ILE A  19      57.870  52.666 105.220  1.00  0.00           C
ATOM    463  O   ILE A  19      57.889  53.636 105.970  1.00  0.00           O
ATOM    464  N   LYS A  20      58.430  51.486 105.530  1.00  0.00           N
ATOM    466  CA  LYS A  20      59.150  51.226 106.750  1.00  0.00           C
ATOM    468  CB  LYS A  20      58.199  51.416 107.980  1.00  0.00           C
ATOM    471  CG  LYS A  20      58.929  51.616 109.319  1.00  0.00           C
ATOM    474  CD  LYS A  20      58.040  52.285 110.390  1.00  0.00           C
ATOM    477  CE  LYS A  20      58.660  52.375 111.800  1.00  0.00           C
ATOM    480  NZ  LYS A  20      57.810  53.206 112.700  1.00  0.00           N
ATOM    484  C   LYS A  20      59.670  49.796 106.569  1.00  0.00           C
ATOM    485  O   LYS A  20      59.729  49.316 105.439  1.00  0.00           O
ATOM    486  N   LEU A  21      60.039  49.106 107.680  1.00  0.00           N
ATOM    488  CA  LEU A  21      60.580  47.756 107.770  1.00  0.00           C
ATOM    490  CB  LEU A  21      60.100  46.715 106.700  1.00  0.00           C
ATOM    493  CG  LEU A  21      60.380  45.216 107.030  1.00  0.00           C
ATOM    495  CD1 LEU A  21      59.690  44.766 108.319  1.00  0.00           C
ATOM    499  CD2 LEU A  21      59.930  44.316 105.879  1.00  0.00           C
ATOM    503  C   LEU A  21      62.080  47.856 107.849  1.00  0.00           C
ATOM    504  O   LEU A  21      62.640  48.926 107.609  1.00  0.00           O
ATOM    505  N   ALA A  22      62.790  46.796 108.260  1.00  0.00           N
ATOM    507  CA  ALA A  22      64.219  46.756 108.140  1.00  0.00           C
ATOM    509  CB  ALA A  22      64.820  46.046 109.379  1.00  0.00           C
ATOM    513  C   ALA A  22      64.590  46.006 106.870  1.00  0.00           C
ATOM    514  O   ALA A  22      64.399  44.796 106.800  1.00  0.00           O
ATOM    515  N   ASP A  23      65.160  46.696 105.849  1.00  0.00           N
ATOM    517  CA  ASP A  23      65.570  46.105 104.599  1.00  0.00           C
ATOM    519  CB  ASP A  23      64.480  46.245 103.510  1.00  0.00           C
ATOM    522  CG  ASP A  23      63.340  45.326 103.809  1.00  0.00           C
ATOM    523  OD1 ASP A  23      63.480  44.086 103.640  1.00  0.00           O
ATOM    524  OD2 ASP A  23      62.290  45.855 104.260  1.00  0.00           O
ATOM    525  C   ASP A  23      66.810  46.776 104.060  1.00  0.00           C
ATOM    526  O   ASP A  23      67.150  47.916 104.379  1.00  0.00           O
ATOM    527  N   ASP A  24      67.500  46.055 103.159  1.00  0.00           N
ATOM    529  CA  ASP A  24      68.450  46.636 102.250  1.00  0.00           C
ATOM    531  CB  ASP A  24      69.580  45.636 101.890  1.00  0.00           C
ATOM    534  CG  ASP A  24      70.460  45.246 103.050  1.00  0.00           C
ATOM    535  OD1 ASP A  24      70.399  45.866 104.150  1.00  0.00           O
ATOM    536  OD2 ASP A  24      71.340  44.376 102.810  1.00  0.00           O
ATOM    537  C   ASP A  24      67.690  46.996 100.970  1.00  0.00           C
ATOM    538  O   ASP A  24      66.719  46.315 100.610  1.00  0.00           O
ATOM    539  N   ILE A  25      68.140  48.016 100.200  1.00  0.00           N
ATOM    541  CA  ILE A  25      67.559  48.395  98.900  1.00  0.00           C
ATOM    543  CB  ILE A  25      68.389  49.496  98.220  1.00  0.00           C
ATOM    545  CG2 ILE A  25      67.920  49.756  96.770  1.00  0.00           C
ATOM    549  CG1 ILE A  25      68.330  50.816  99.020  1.00  0.00           C
ATOM    552  CD  ILE A  25      69.530  51.736  98.760  1.00  0.00           C
ATOM    556  C   ILE A  25      67.410  47.215  97.950  1.00  0.00           C
ATOM    557  O   ILE A  25      66.380  47.056  97.300  1.00  0.00           O
ATOM    558  N   HIS A  26      68.400  46.305  97.910  1.00  0.00           N
ATOM    560  CA  HIS A  26      68.360  45.166  97.010  1.00  0.00           C
ATOM    562  CB  HIS A  26      69.730  44.446  96.999  1.00  0.00           C
ATOM    565  ND1 HIS A  26      71.029  45.476  95.170  1.00  0.00           N
ATOM    566  CG  HIS A  26      70.850  45.296  96.529  1.00  0.00           C
ATOM    567  CE1 HIS A  26      72.130  46.195  95.069  1.00  0.00           C
ATOM    569  NE2 HIS A  26      72.690  46.445  96.280  1.00  0.00           N
ATOM    571  CD2 HIS A  26      71.870  45.876  97.220  1.00  0.00           C
ATOM    573  C   HIS A  26      67.310  44.116  97.340  1.00  0.00           C
ATOM    574  O   HIS A  26      67.040  43.226  96.529  1.00  0.00           O
ATOM    575  N   LEU A  27      66.719  44.156  98.550  1.00  0.00           N
ATOM    577  CA  LEU A  27      65.770  43.136  98.959  1.00  0.00           C
ATOM    579  CB  LEU A  27      65.980  42.746 100.450  1.00  0.00           C
ATOM    582  CG  LEU A  27      67.410  42.246 100.799  1.00  0.00           C
ATOM    584  CD1 LEU A  27      67.559  41.956 102.300  1.00  0.00           C
ATOM    588  CD2 LEU A  27      67.819  40.986 100.019  1.00  0.00           C
ATOM    592  C   LEU A  27      64.330  43.576  98.719  1.00  0.00           C
ATOM    593  O   LEU A  27      63.420  42.756  98.870  1.00  0.00           O
ATOM    594  N   ALA A  28      64.080  44.836  98.280  1.00  0.00           N
ATOM    596  CA  ALA A  28      62.740  45.265  97.969  1.00  0.00           C
ATOM    598  CB  ALA A  28      62.730  46.796  97.740  1.00  0.00           C
ATOM    602  C   ALA A  28      62.130  44.526  96.770  1.00  0.00           C
ATOM    603  O   ALA A  28      62.710  44.446  95.690  1.00  0.00           O
ATOM    604  N   SER A  29      60.920  43.936  96.930  1.00  0.00           N
ATOM    606  CA  SER A  29      60.150  43.476  95.780  1.00  0.00           C
ATOM    608  CB  SER A  29      60.530  42.046  95.249  1.00  0.00           C
ATOM    611  OG  SER A  29      60.190  40.956  96.110  1.00  0.00           O
ATOM    613  C   SER A  29      58.680  43.556  96.120  1.00  0.00           C
ATOM    614  O   SER A  29      58.220  43.096  97.170  1.00  0.00           O
ATOM    615  N   SER A  30      57.850  44.106  95.209  1.00  0.00           N
ATOM    617  CA  SER A  30      56.410  44.095  95.439  1.00  0.00           C
ATOM    619  CB  SER A  30      55.860  45.256  96.319  1.00  0.00           C
ATOM    622  OG  SER A  30      54.460  45.116  96.610  1.00  0.00           O
ATOM    624  C   SER A  30      55.630  44.016  94.150  1.00  0.00           C
ATOM    625  O   SER A  30      56.030  44.495  93.079  1.00  0.00           O
ATOM    626  N   GLY A  31      54.450  43.375  94.250  1.00  0.00           N
ATOM    628  CA  GLY A  31      53.460  43.215  93.209  1.00  0.00           C
ATOM    631  C   GLY A  31      52.110  43.566  93.760  1.00  0.00           C
ATOM    632  O   GLY A  31      51.170  42.766  93.669  1.00  0.00           O
ATOM    633  N   TRP A  32      51.950  44.766  94.370  1.00  0.00           N
ATOM    635  CA  TRP A  32      50.740  45.125  95.069  1.00  0.00           C
ATOM    637  CB  TRP A  32      51.070  45.715  96.490  1.00  0.00           C
ATOM    640  CG  TRP A  32      49.930  46.236  97.330  1.00  0.00           C
ATOM    641  CD1 TRP A  32      49.820  47.506  97.810  1.00  0.00           C
ATOM    643  NE1 TRP A  32      48.630  47.645  98.489  1.00  0.00           N
ATOM    645  CE2 TRP A  32      47.940  46.476  98.430  1.00  0.00           C
ATOM    646  CD2 TRP A  32      48.740  45.546  97.730  1.00  0.00           C
ATOM    647  CE3 TRP A  32      48.270  44.235  97.569  1.00  0.00           C
ATOM    649  CZ3 TRP A  32      47.000  43.916  98.050  1.00  0.00           C
ATOM    651  CZ2 TRP A  32      46.670  46.166  98.900  1.00  0.00           C
ATOM    653  CH2 TRP A  32      46.200  44.875  98.680  1.00  0.00           C
ATOM    655  C   TRP A  32      49.850  46.065  94.239  1.00  0.00           C
ATOM    656  O   TRP A  32      50.310  47.066  93.680  1.00  0.00           O
ATOM    657  N   PRO A  33      48.580  45.746  94.120  1.00  0.00           N
ATOM    658  CD  PRO A  33      48.240  44.406  93.599  1.00  0.00           C
ATOM    661  CA  PRO A  33      47.630  46.736  93.629  1.00  0.00           C
ATOM    663  CB  PRO A  33      47.290  46.175  92.250  1.00  0.00           C
ATOM    666  CG  PRO A  33      47.220  44.656  92.470  1.00  0.00           C
ATOM    669  C   PRO A  33      46.420  46.776  94.550  1.00  0.00           C
ATOM    670  O   PRO A  33      46.020  45.746  95.100  1.00  0.00           O
ATOM    671  N   GLN A  34      45.790  47.946  94.750  1.00  0.00           N
ATOM    673  CA  GLN A  34      44.520  47.996  95.439  1.00  0.00           C
ATOM    675  CB  GLN A  34      44.039  49.446  95.690  1.00  0.00           C
ATOM    678  CG  GLN A  34      44.820  50.236  96.780  1.00  0.00           C
ATOM    681  CD  GLN A  34      44.870  49.506  98.120  1.00  0.00           C
ATOM    682  OE1 GLN A  34      43.920  48.866  98.550  1.00  0.00           O
ATOM    683  NE2 GLN A  34      46.020  49.596  98.830  1.00  0.00           N
ATOM    686  C   GLN A  34      43.400  47.175  94.800  1.00  0.00           C
ATOM    687  O   GLN A  34      43.330  46.976  93.580  1.00  0.00           O
ATOM    688  N   ALA A  35      42.460  46.655  95.600  1.00  0.00           N
ATOM    690  CA  ALA A  35      41.180  46.216  95.069  1.00  0.00           C
ATOM    692  CB  ALA A  35      40.400  45.326  96.050  1.00  0.00           C
ATOM    696  C   ALA A  35      40.340  47.406  94.610  1.00  0.00           C
ATOM    697  O   ALA A  35      40.460  48.506  95.120  1.00  0.00           O
ATOM    698  N   GLN A  36      39.470  47.175  93.610  1.00  0.00           N
ATOM    700  CA  GLN A  36      38.370  48.076  93.269  1.00  0.00           C
ATOM    702  CB  GLN A  36      37.450  47.416  92.200  1.00  0.00           C
ATOM    705  CG  GLN A  36      38.120  47.145  90.839  1.00  0.00           C
ATOM    708  CD  GLN A  36      38.400  48.476  90.130  1.00  0.00           C
ATOM    709  OE1 GLN A  36      37.460  49.136  89.700  1.00  0.00           O
ATOM    710  NE2 GLN A  36      39.690  48.836  89.980  1.00  0.00           N
ATOM    713  C   GLN A  36      37.490  48.465  94.449  1.00  0.00           C
ATOM    714  O   GLN A  36      37.280  47.645  95.340  1.00  0.00           O
ATOM    715  N   TRP A  37      36.930  49.696  94.499  1.00  0.00           N
ATOM    717  CA  TRP A  37      36.170  50.205  95.620  1.00  0.00           C
ATOM    719  CB  TRP A  37      35.720  51.676  95.400  1.00  0.00           C
ATOM    722  CG  TRP A  37      34.810  51.976  94.260  1.00  0.00           C
ATOM    723  CD1 TRP A  37      35.210  52.466  93.050  1.00  0.00           C
ATOM    725  NE1 TRP A  37      34.100  52.775  92.310  1.00  0.00           N
ATOM    727  CE2 TRP A  37      32.980  52.486  93.000  1.00  0.00           C
ATOM    728  CD2 TRP A  37      33.370  51.965  94.250  1.00  0.00           C
ATOM    729  CE3 TRP A  37      32.400  51.606  95.180  1.00  0.00           C
ATOM    731  CZ3 TRP A  37      31.050  51.766  94.830  1.00  0.00           C
ATOM    733  CZ2 TRP A  37      31.650  52.676  92.659  1.00  0.00           C
ATOM    735  CH2 TRP A  37      30.680  52.305  93.599  1.00  0.00           C
ATOM    737  C   TRP A  37      35.000  49.326  96.029  1.00  0.00           C
ATOM    738  O   TRP A  37      34.770  49.096  97.220  1.00  0.00           O
ATOM    739  N   TRP A  38      34.310  48.745  95.030  1.00  0.00           N
ATOM    741  CA  TRP A  38      33.310  47.695  95.139  1.00  0.00           C
ATOM    743  CB  TRP A  38      33.000  47.215  93.700  1.00  0.00           C
ATOM    746  CG  TRP A  38      32.130  48.145  92.939  1.00  0.00           C
ATOM    747  CD1 TRP A  38      32.440  48.986  91.910  1.00  0.00           C
ATOM    749  NE1 TRP A  38      31.290  49.586  91.470  1.00  0.00           N
ATOM    751  CE2 TRP A  38      30.230  49.155  92.200  1.00  0.00           C
ATOM    752  CD2 TRP A  38      30.720  48.246  93.160  1.00  0.00           C
ATOM    753  CE3 TRP A  38      29.840  47.645  94.069  1.00  0.00           C
ATOM    755  CZ3 TRP A  38      28.480  47.895  93.930  1.00  0.00           C
ATOM    757  CZ2 TRP A  38      28.890  49.456  92.110  1.00  0.00           C
ATOM    759  CH2 TRP A  38      28.000  48.745  92.930  1.00  0.00           C
ATOM    761  C   TRP A  38      33.690  46.466  95.940  1.00  0.00           C
ATOM    762  O   TRP A  38      32.860  45.796  96.529  1.00  0.00           O
ATOM    763  N   LYS A  39      34.980  46.086  95.909  1.00  0.00           N
ATOM    765  CA  LYS A  39      35.500  44.956  96.660  1.00  0.00           C
ATOM    767  CB  LYS A  39      36.570  44.226  95.830  1.00  0.00           C
ATOM    770  CG  LYS A  39      36.070  43.546  94.550  1.00  0.00           C
ATOM    773  CD  LYS A  39      37.170  42.636  93.980  1.00  0.00           C
ATOM    776  CE  LYS A  39      36.660  41.736  92.849  1.00  0.00           C
ATOM    779  NZ  LYS A  39      37.780  40.996  92.239  1.00  0.00           N
ATOM    783  C   LYS A  39      36.200  45.376  97.939  1.00  0.00           C
ATOM    784  O   LYS A  39      36.320  44.616  98.900  1.00  0.00           O
ATOM    785  N   GLN A  40      36.700  46.626  97.989  1.00  0.00           N
ATOM    787  CA  GLN A  40      37.160  47.256  99.210  1.00  0.00           C
ATOM    789  CB  GLN A  40      37.760  48.646  98.930  1.00  0.00           C
ATOM    792  CG  GLN A  40      39.060  48.596  98.110  1.00  0.00           C
ATOM    795  CD  GLN A  40      39.650  49.995  97.969  1.00  0.00           C
ATOM    796  OE1 GLN A  40      39.050  50.986  98.400  1.00  0.00           O
ATOM    797  NE2 GLN A  40      40.860  50.086  97.400  1.00  0.00           N
ATOM    800  C   GLN A  40      36.110  47.445 100.270  1.00  0.00           C
ATOM    801  O   GLN A  40      36.390  47.266 101.459  1.00  0.00           O
ATOM    802  N   LEU A  41      34.890  47.826  99.860  1.00  0.00           N
ATOM    804  CA  LEU A  41      33.780  48.105 100.740  1.00  0.00           C
ATOM    806  CB  LEU A  41      33.030  49.376 100.280  1.00  0.00           C
ATOM    809  CG  LEU A  41      33.930  50.626 100.109  1.00  0.00           C
ATOM    811  CD1 LEU A  41      33.180  51.736  99.379  1.00  0.00           C
ATOM    815  CD2 LEU A  41      34.510  51.146 101.430  1.00  0.00           C
ATOM    819  C   LEU A  41      32.830  46.916 100.749  1.00  0.00           C
ATOM    820  O   LEU A  41      32.430  46.406  99.709  1.00  0.00           O
ATOM    821  N   ASN A  42      32.460  46.426 101.940  1.00  0.00           N
ATOM    823  CA  ASN A  42      31.520  45.326 102.069  1.00  0.00           C
ATOM    825  CB  ASN A  42      31.990  44.285 103.120  1.00  0.00           C
ATOM    828  CG  ASN A  42      33.270  43.626 102.640  1.00  0.00           C
ATOM    829  OD1 ASN A  42      33.380  43.176 101.499  1.00  0.00           O
ATOM    830  ND2 ASN A  42      34.290  43.546 103.520  1.00  0.00           N
ATOM    833  C   ASN A  42      30.180  45.836 102.550  1.00  0.00           C
ATOM    834  O   ASN A  42      29.230  45.055 102.670  1.00  0.00           O
ATOM    835  N   ASP A  43      30.040  47.145 102.830  1.00  0.00           N
ATOM    837  CA  ASP A  43      28.740  47.726 103.120  1.00  0.00           C
ATOM    839  CB  ASP A  43      28.850  48.916 104.120  1.00  0.00           C
ATOM    842  CG  ASP A  43      27.490  49.355 104.640  1.00  0.00           C
ATOM    843  OD1 ASP A  43      26.460  49.155 103.950  1.00  0.00           O
ATOM    844  OD2 ASP A  43      27.430  49.976 105.740  1.00  0.00           O
ATOM    845  C   ASP A  43      28.060  48.096 101.790  1.00  0.00           C
ATOM    846  O   ASP A  43      28.510  49.015 101.099  1.00  0.00           O
ATOM    847  N   PRO A  44      26.970  47.425 101.380  1.00  0.00           N
ATOM    848  CD  PRO A  44      26.280  46.395 102.170  1.00  0.00           C
ATOM    851  CA  PRO A  44      26.300  47.705 100.130  1.00  0.00           C
ATOM    853  CB  PRO A  44      25.380  46.486  99.969  1.00  0.00           C
ATOM    856  CG  PRO A  44      25.000  46.105 101.400  1.00  0.00           C
ATOM    859  C   PRO A  44      25.500  48.996 100.200  1.00  0.00           C
ATOM    860  O   PRO A  44      25.120  49.526  99.150  1.00  0.00           O
ATOM    861  N   GLN A  45      25.170  49.506 101.400  1.00  0.00           N
ATOM    863  CA  GLN A  45      24.490  50.776 101.530  1.00  0.00           C
ATOM    865  CB  GLN A  45      24.150  51.035 103.019  1.00  0.00           C
ATOM    868  CG  GLN A  45      23.260  52.256 103.299  1.00  0.00           C
ATOM    871  CD  GLN A  45      21.780  51.916 103.209  1.00  0.00           C
ATOM    872  OE1 GLN A  45      21.160  51.886 102.140  1.00  0.00           O
ATOM    873  NE2 GLN A  45      21.160  51.696 104.390  1.00  0.00           N
ATOM    876  C   GLN A  45      25.360  51.916 101.020  1.00  0.00           C
ATOM    877  O   GLN A  45      24.940  52.756 100.230  1.00  0.00           O
ATOM    878  N   LEU A  46      26.640  51.895 101.450  1.00  0.00           N
ATOM    880  CA  LEU A  46      27.660  52.856 101.060  1.00  0.00           C
ATOM    882  CB  LEU A  46      28.970  52.576 101.829  1.00  0.00           C
ATOM    885  CG  LEU A  46      30.190  53.425 101.390  1.00  0.00           C
ATOM    887  CD1 LEU A  46      29.900  54.936 101.330  1.00  0.00           C
ATOM    891  CD2 LEU A  46      31.380  53.145 102.310  1.00  0.00           C
ATOM    895  C   LEU A  46      27.940  52.866  99.580  1.00  0.00           C
ATOM    896  O   LEU A  46      28.010  53.926  98.950  1.00  0.00           O
ATOM    897  N   ASP A  47      28.070  51.686  98.959  1.00  0.00           N
ATOM    899  CA  ASP A  47      28.270  51.576  97.530  1.00  0.00           C
ATOM    901  CB  ASP A  47      28.370  50.086  97.099  1.00  0.00           C
ATOM    904  CG  ASP A  47      29.650  49.436  97.610  1.00  0.00           C
ATOM    905  OD1 ASP A  47      30.520  50.135  98.170  1.00  0.00           O
ATOM    906  OD2 ASP A  47      29.750  48.206  97.390  1.00  0.00           O
ATOM    907  C   ASP A  47      27.160  52.256  96.750  1.00  0.00           C
ATOM    908  O   ASP A  47      27.420  53.096  95.889  1.00  0.00           O
ATOM    909  N   ALA A  48      25.880  52.026  97.120  1.00  0.00           N
ATOM    911  CA  ALA A  48      24.750  52.676  96.480  1.00  0.00           C
ATOM    913  CB  ALA A  48      23.450  52.145  97.099  1.00  0.00           C
ATOM    917  C   ALA A  48      24.790  54.206  96.520  1.00  0.00           C
ATOM    918  O   ALA A  48      24.430  54.875  95.550  1.00  0.00           O
ATOM    919  N   LEU A  49      25.270  54.785  97.650  1.00  0.00           N
ATOM    921  CA  LEU A  49      25.640  56.195  97.730  1.00  0.00           C
ATOM    923  CB  LEU A  49      26.060  56.596  99.160  1.00  0.00           C
ATOM    926  CG  LEU A  49      25.010  56.315 100.260  1.00  0.00           C
ATOM    928  CD1 LEU A  49      25.630  56.566 101.640  1.00  0.00           C
ATOM    932  CD2 LEU A  49      23.750  57.166 100.059  1.00  0.00           C
ATOM    936  C   LEU A  49      26.770  56.596  96.800  1.00  0.00           C
ATOM    937  O   LEU A  49      26.640  57.586  96.080  1.00  0.00           O
ATOM    938  N   ILE A  50      27.880  55.846  96.750  1.00  0.00           N
ATOM    940  CA  ILE A  50      29.010  56.146  95.870  1.00  0.00           C
ATOM    942  CB  ILE A  50      30.230  55.275  96.160  1.00  0.00           C
ATOM    944  CG2 ILE A  50      31.350  55.516  95.110  1.00  0.00           C
ATOM    948  CG1 ILE A  50      30.760  55.576  97.590  1.00  0.00           C
ATOM    951  CD  ILE A  50      31.810  54.566  98.069  1.00  0.00           C
ATOM    955  C   ILE A  50      28.630  56.166  94.390  1.00  0.00           C
ATOM    956  O   ILE A  50      28.980  57.096  93.660  1.00  0.00           O
ATOM    957  N   GLN A  51      27.830  55.205  93.889  1.00  0.00           N
ATOM    959  CA  GLN A  51      27.420  55.226  92.480  1.00  0.00           C
ATOM    961  CB  GLN A  51      26.530  53.996  92.170  1.00  0.00           C
ATOM    964  CG  GLN A  51      26.300  53.695  90.670  1.00  0.00           C
ATOM    967  CD  GLN A  51      27.640  53.596  89.940  1.00  0.00           C
ATOM    968  OE1 GLN A  51      28.510  52.786  90.270  1.00  0.00           O
ATOM    969  NE2 GLN A  51      27.880  54.476  88.940  1.00  0.00           N
ATOM    972  C   GLN A  51      26.640  56.476  92.080  1.00  0.00           C
ATOM    973  O   GLN A  51      26.850  57.105  91.040  1.00  0.00           O
ATOM    974  N   ARG A  52      25.710  56.876  92.960  1.00  0.00           N
ATOM    976  CA  ARG A  52      24.960  58.116  92.910  1.00  0.00           C
ATOM    978  CB  ARG A  52      23.910  58.105  94.049  1.00  0.00           C
ATOM    981  CG  ARG A  52      22.680  57.175  93.980  1.00  0.00           C
ATOM    984  CD  ARG A  52      21.890  57.236  95.310  1.00  0.00           C
ATOM    987  NE  ARG A  52      20.770  56.245  95.260  1.00  0.00           N
ATOM    989  CZ  ARG A  52      19.860  56.055  96.200  1.00  0.00           C
ATOM    990  NH1 ARG A  52      19.720  56.776  97.290  1.00  0.00           N
ATOM    993  NH2 ARG A  52      19.020  55.055  96.040  1.00  0.00           N
ATOM    996  C   ARG A  52      25.820  59.395  92.989  1.00  0.00           C
ATOM    997  O   ARG A  52      25.570  60.356  92.279  1.00  0.00           O
ATOM    998  N   THR A  53      26.870  59.465  93.860  1.00  0.00           N
ATOM   1000  CA  THR A  53      27.760  60.636  93.959  1.00  0.00           C
ATOM   1002  CB  THR A  53      28.740  60.656  95.150  1.00  0.00           C
ATOM   1004  OG1 THR A  53      29.570  59.516  95.180  1.00  0.00           O
ATOM   1006  CG2 THR A  53      27.940  60.666  96.450  1.00  0.00           C
ATOM   1010  C   THR A  53      28.560  60.876  92.700  1.00  0.00           C
ATOM   1011  O   THR A  53      28.720  62.006  92.239  1.00  0.00           O
ATOM   1012  N   LEU A  54      29.040  59.785  92.080  1.00  0.00           N
ATOM   1014  CA  LEU A  54      29.740  59.785  90.819  1.00  0.00           C
ATOM   1016  CB  LEU A  54      30.170  58.346  90.480  1.00  0.00           C
ATOM   1019  CG  LEU A  54      31.260  57.835  91.420  1.00  0.00           C
ATOM   1021  CD1 LEU A  54      31.370  56.315  91.309  1.00  0.00           C
ATOM   1025  CD2 LEU A  54      32.600  58.506  91.080  1.00  0.00           C
ATOM   1029  C   LEU A  54      28.940  60.335  89.659  1.00  0.00           C
ATOM   1030  O   LEU A  54      29.440  61.046  88.790  1.00  0.00           O
ATOM   1031  N   SER A  55      27.640  60.016  89.650  1.00  0.00           N
ATOM   1033  CA  SER A  55      26.700  60.586  88.700  1.00  0.00           C
ATOM   1035  CB  SER A  55      25.420  59.726  88.640  1.00  0.00           C
ATOM   1038  OG  SER A  55      25.720  58.436  88.100  1.00  0.00           O
ATOM   1040  C   SER A  55      26.300  62.035  88.940  1.00  0.00           C
ATOM   1041  O   SER A  55      26.100  62.786  87.980  1.00  0.00           O
ATOM   1042  N   GLY A  56      26.140  62.445  90.220  1.00  0.00           N
ATOM   1044  CA  GLY A  56      25.460  63.686  90.610  1.00  0.00           C
ATOM   1047  C   GLY A  56      26.320  64.785  91.160  1.00  0.00           C
ATOM   1048  O   GLY A  56      25.900  65.946  91.140  1.00  0.00           O
ATOM   1049  N   SER A  57      27.510  64.476  91.689  1.00  0.00           N
ATOM   1051  CA  SER A  57      28.370  65.476  92.310  1.00  0.00           C
ATOM   1053  CB  SER A  57      29.660  64.875  92.950  1.00  0.00           C
ATOM   1056  OG  SER A  57      30.510  65.846  93.570  1.00  0.00           O
ATOM   1058  C   SER A  57      28.770  66.655  91.440  1.00  0.00           C
ATOM   1059  O   SER A  57      29.370  66.525  90.370  1.00  0.00           O
ATOM   1060  N   HIS A  58      28.490  67.885  91.920  1.00  0.00           N
ATOM   1062  CA  HIS A  58      28.910  69.106  91.249  1.00  0.00           C
ATOM   1064  CB  HIS A  58      28.310  70.376  91.870  1.00  0.00           C
ATOM   1067  ND1 HIS A  58      26.110  70.216  90.680  1.00  0.00           N
ATOM   1068  CG  HIS A  58      26.830  70.366  91.860  1.00  0.00           C
ATOM   1069  CE1 HIS A  58      24.850  70.266  91.060  1.00  0.00           C
ATOM   1071  NE2 HIS A  58      24.720  70.455  92.390  1.00  0.00           N
ATOM   1073  CD2 HIS A  58      25.990  70.506  92.910  1.00  0.00           C
ATOM   1075  C   HIS A  58      30.420  69.266  91.110  1.00  0.00           C
ATOM   1076  O   HIS A  58      30.900  69.616  90.040  1.00  0.00           O
ATOM   1077  N   THR A  59      31.220  68.946  92.159  1.00  0.00           N
ATOM   1079  CA  THR A  59      32.690  68.986  92.089  1.00  0.00           C
ATOM   1081  CB  THR A  59      33.360  68.526  93.389  1.00  0.00           C
ATOM   1083  OG1 THR A  59      32.840  69.226  94.510  1.00  0.00           O
ATOM   1085  CG2 THR A  59      34.870  68.826  93.389  1.00  0.00           C
ATOM   1089  C   THR A  59      33.260  68.095  91.010  1.00  0.00           C
ATOM   1090  O   THR A  59      34.140  68.476  90.240  1.00  0.00           O
ATOM   1091  N   LEU A  60      32.740  66.855  90.909  1.00  0.00           N
ATOM   1093  CA  LEU A  60      33.180  65.906  89.919  1.00  0.00           C
ATOM   1095  CB  LEU A  60      32.760  64.486  90.340  1.00  0.00           C
ATOM   1098  CG  LEU A  60      33.270  63.366  89.410  1.00  0.00           C
ATOM   1100  CD1 LEU A  60      34.810  63.326  89.360  1.00  0.00           C
ATOM   1104  CD2 LEU A  60      32.730  62.006  89.849  1.00  0.00           C
ATOM   1108  C   LEU A  60      32.690  66.226  88.520  1.00  0.00           C
ATOM   1109  O   LEU A  60      33.420  66.086  87.550  1.00  0.00           O
ATOM   1110  N   ALA A  61      31.460  66.756  88.380  1.00  0.00           N
ATOM   1112  CA  ALA A  61      30.990  67.375  87.159  1.00  0.00           C
ATOM   1114  CB  ALA A  61      29.530  67.856  87.340  1.00  0.00           C
ATOM   1118  C   ALA A  61      31.860  68.535  86.680  1.00  0.00           C
ATOM   1119  O   ALA A  61      32.190  68.605  85.500  1.00  0.00           O
ATOM   1120  N   GLU A  62      32.280  69.446  87.600  1.00  0.00           N
ATOM   1122  CA  GLU A  62      33.210  70.525  87.279  1.00  0.00           C
ATOM   1124  CB  GLU A  62      33.430  71.506  88.479  1.00  0.00           C
ATOM   1127  CG  GLU A  62      34.190  72.785  88.050  1.00  0.00           C
ATOM   1130  CD  GLU A  62      34.730  73.756  89.120  1.00  0.00           C
ATOM   1131  OE1 GLU A  62      35.100  73.366  90.249  1.00  0.00           O
ATOM   1132  OE2 GLU A  62      34.900  74.936  88.700  1.00  0.00           O
ATOM   1133  C   GLU A  62      34.560  70.046  86.760  1.00  0.00           C
ATOM   1134  O   GLU A  62      35.090  70.576  85.780  1.00  0.00           O
ATOM   1135  N   ALA A  63      35.140  68.995  87.379  1.00  0.00           N
ATOM   1137  CA  ALA A  63      36.390  68.376  86.949  1.00  0.00           C
ATOM   1139  CB  ALA A  63      36.750  67.296  87.980  1.00  0.00           C
ATOM   1143  C   ALA A  63      36.340  67.796  85.530  1.00  0.00           C
ATOM   1144  O   ALA A  63      37.200  68.056  84.690  1.00  0.00           O
ATOM   1145  N   LYS A  64      35.260  67.066  85.200  1.00  0.00           N
ATOM   1147  CA  LYS A  64      35.020  66.576  83.860  1.00  0.00           C
ATOM   1149  CB  LYS A  64      33.740  65.706  83.840  1.00  0.00           C
ATOM   1152  CG  LYS A  64      33.830  64.395  84.630  1.00  0.00           C
ATOM   1155  CD  LYS A  64      32.430  63.756  84.790  1.00  0.00           C
ATOM   1158  CE  LYS A  64      32.430  62.396  85.489  1.00  0.00           C
ATOM   1161  NZ  LYS A  64      31.040  61.916  85.620  1.00  0.00           N
ATOM   1165  C   LYS A  64      34.920  67.686  82.799  1.00  0.00           C
ATOM   1166  O   LYS A  64      35.530  67.616  81.739  1.00  0.00           O
ATOM   1167  N   LEU A  65      34.190  68.776  83.100  1.00  0.00           N
ATOM   1169  CA  LEU A  65      34.170  69.965  82.260  1.00  0.00           C
ATOM   1171  CB  LEU A  65      33.090  70.965  82.749  1.00  0.00           C
ATOM   1174  CG  LEU A  65      31.640  70.436  82.659  1.00  0.00           C
ATOM   1176  CD1 LEU A  65      30.650  71.346  83.409  1.00  0.00           C
ATOM   1180  CD2 LEU A  65      31.180  70.245  81.200  1.00  0.00           C
ATOM   1184  C   LEU A  65      35.530  70.676  82.120  1.00  0.00           C
ATOM   1185  O   LEU A  65      35.880  71.206  81.060  1.00  0.00           O
ATOM   1186  N   ARG A  66      36.360  70.686  83.170  1.00  0.00           N
ATOM   1188  CA  ARG A  66      37.740  71.145  83.079  1.00  0.00           C
ATOM   1190  CB  ARG A  66      38.400  71.236  84.490  1.00  0.00           C
ATOM   1193  CG  ARG A  66      37.800  72.366  85.340  1.00  0.00           C
ATOM   1196  CD  ARG A  66      38.320  72.425  86.780  1.00  0.00           C
ATOM   1199  NE  ARG A  66      37.670  73.636  87.390  1.00  0.00           N
ATOM   1201  CZ  ARG A  66      38.230  74.815  87.559  1.00  0.00           C
ATOM   1202  NH1 ARG A  66      39.480  75.076  87.260  1.00  0.00           N
ATOM   1205  NH2 ARG A  66      37.480  75.796  88.020  1.00  0.00           N
ATOM   1208  C   ARG A  66      38.630  70.376  82.099  1.00  0.00           C
ATOM   1209  O   ARG A  66      39.400  70.985  81.360  1.00  0.00           O
ATOM   1210  N   GLU A  67      38.510  69.025  82.050  1.00  0.00           N
ATOM   1212  CA  GLU A  67      39.120  68.136  81.060  1.00  0.00           C
ATOM   1214  CB  GLU A  67      38.790  66.686  81.499  1.00  0.00           C
ATOM   1217  CG  GLU A  67      39.170  65.506  80.569  1.00  0.00           C
ATOM   1220  CD  GLU A  67      38.490  64.226  81.060  1.00  0.00           C
ATOM   1221  OE1 GLU A  67      38.560  63.955  82.300  1.00  0.00           O
ATOM   1222  OE2 GLU A  67      37.830  63.526  80.240  1.00  0.00           O
ATOM   1223  C   GLU A  67      38.680  68.395  79.620  1.00  0.00           C
ATOM   1224  O   GLU A  67      39.490  68.516  78.700  1.00  0.00           O
ATOM   1225  N   GLU A  68      37.370  68.586  79.400  1.00  0.00           N
ATOM   1227  CA  GLU A  68      36.830  68.995  78.100  1.00  0.00           C
ATOM   1229  CB  GLU A  68      35.289  69.076  78.140  1.00  0.00           C
ATOM   1232  CG  GLU A  68      34.580  67.705  78.310  1.00  0.00           C
ATOM   1235  CD  GLU A  68      33.080  67.796  78.140  1.00  0.00           C
ATOM   1236  OE1 GLU A  68      32.540  68.925  77.980  1.00  0.00           O
ATOM   1237  OE2 GLU A  68      32.430  66.726  78.059  1.00  0.00           O
ATOM   1238  C   GLU A  68      37.360  70.336  77.580  1.00  0.00           C
ATOM   1239  O   GLU A  68      37.780  70.455  76.430  1.00  0.00           O
ATOM   1240  N   LYS A  69      37.400  71.355  78.459  1.00  0.00           N
ATOM   1242  CA  LYS A  69      37.990  72.666  78.199  1.00  0.00           C
ATOM   1244  CB  LYS A  69      37.780  73.516  79.470  1.00  0.00           C
ATOM   1247  CG  LYS A  69      38.190  74.995  79.379  1.00  0.00           C
ATOM   1250  CD  LYS A  69      37.940  75.715  80.720  1.00  0.00           C
ATOM   1253  CE  LYS A  69      38.470  77.156  80.760  1.00  0.00           C
ATOM   1256  NZ  LYS A  69      38.110  77.806  82.040  1.00  0.00           N
ATOM   1260  C   LYS A  69      39.470  72.616  77.870  1.00  0.00           C
ATOM   1261  O   LYS A  69      39.960  73.276  76.949  1.00  0.00           O
ATOM   1262  N   ALA A  70      40.250  71.806  78.610  1.00  0.00           N
ATOM   1264  CA  ALA A  70      41.630  71.495  78.300  1.00  0.00           C
ATOM   1266  CB  ALA A  70      42.230  70.645  79.430  1.00  0.00           C
ATOM   1270  C   ALA A  70      41.840  70.826  76.940  1.00  0.00           C
ATOM   1271  O   ALA A  70      42.789  71.196  76.230  1.00  0.00           O
ATOM   1272  N   GLN A  71      40.980  69.875  76.520  1.00  0.00           N
ATOM   1274  CA  GLN A  71      41.000  69.345  75.170  1.00  0.00           C
ATOM   1276  CB  GLN A  71      39.960  68.215  75.040  1.00  0.00           C
ATOM   1279  CG  GLN A  71      40.010  67.516  73.669  1.00  0.00           C
ATOM   1282  CD  GLN A  71      38.880  66.506  73.590  1.00  0.00           C
ATOM   1283  OE1 GLN A  71      37.850  66.645  74.239  1.00  0.00           O
ATOM   1284  NE2 GLN A  71      39.060  65.476  72.740  1.00  0.00           N
ATOM   1287  C   GLN A  71      40.710  70.356  74.080  1.00  0.00           C
ATOM   1288  O   GLN A  71      41.410  70.455  73.069  1.00  0.00           O
ATOM   1289  N   SER A  72      39.670  71.196  74.260  1.00  0.00           N
ATOM   1291  CA  SER A  72      39.330  72.276  73.330  1.00  0.00           C
ATOM   1293  CB  SER A  72      38.050  73.035  73.760  1.00  0.00           C
ATOM   1296  OG  SER A  72      36.900  72.215  73.580  1.00  0.00           O
ATOM   1298  C   SER A  72      40.450  73.276  73.140  1.00  0.00           C
ATOM   1299  O   SER A  72      40.780  73.675  72.030  1.00  0.00           O
ATOM   1300  N   GLN A  73      41.110  73.656  74.250  1.00  0.00           N
ATOM   1302  CA  GLN A  73      42.310  74.455  74.230  1.00  0.00           C
ATOM   1304  CB  GLN A  73      42.660  74.806  75.699  1.00  0.00           C
ATOM   1307  CG  GLN A  73      43.870  75.746  75.909  1.00  0.00           C
ATOM   1310  CD  GLN A  73      43.620  77.126  75.299  1.00  0.00           C
ATOM   1311  OE1 GLN A  73      42.690  77.826  75.720  1.00  0.00           O
ATOM   1312  NE2 GLN A  73      44.460  77.556  74.350  1.00  0.00           N
ATOM   1315  C   GLN A  73      43.500  73.846  73.459  1.00  0.00           C
ATOM   1316  O   GLN A  73      44.220  74.546  72.760  1.00  0.00           O
ATOM   1317  N   ALA A  74      43.720  72.506  73.580  1.00  0.00           N
ATOM   1319  CA  ALA A  74      44.730  71.775  72.819  1.00  0.00           C
ATOM   1321  CB  ALA A  74      44.830  70.326  73.349  1.00  0.00           C
ATOM   1325  C   ALA A  74      44.470  71.785  71.319  1.00  0.00           C
ATOM   1326  O   ALA A  74      45.330  72.196  70.540  1.00  0.00           O
ATOM   1327  N   ASP A  75      43.230  71.455  70.900  1.00  0.00           N
ATOM   1329  CA  ASP A  75      42.789  71.565  69.519  1.00  0.00           C
ATOM   1331  CB  ASP A  75      41.350  71.016  69.340  1.00  0.00           C
ATOM   1334  CG  ASP A  75      41.220  69.496  69.350  1.00  0.00           C
ATOM   1335  OD1 ASP A  75      42.240  68.766  69.220  1.00  0.00           O
ATOM   1336  OD2 ASP A  75      40.040  69.056  69.309  1.00  0.00           O
ATOM   1337  C   ASP A  75      42.860  72.996  68.980  1.00  0.00           C
ATOM   1338  O   ASP A  75      43.300  73.235  67.849  1.00  0.00           O
ATOM   1339  N   LEU A  76      42.480  74.025  69.779  1.00  0.00           N
ATOM   1341  CA  LEU A  76      42.640  75.425  69.420  1.00  0.00           C
ATOM   1343  CB  LEU A  76      42.110  76.326  70.579  1.00  0.00           C
ATOM   1346  CG  LEU A  76      42.430  77.836  70.510  1.00  0.00           C
ATOM   1348  CD1 LEU A  76      41.830  78.506  69.260  1.00  0.00           C
ATOM   1352  CD2 LEU A  76      41.950  78.526  71.800  1.00  0.00           C
ATOM   1356  C   LEU A  76      44.070  75.816  69.090  1.00  0.00           C
ATOM   1357  O   LEU A  76      44.360  76.446  68.069  1.00  0.00           O
ATOM   1358  N   LEU A  77      45.030  75.376  69.910  1.00  0.00           N
ATOM   1360  CA  LEU A  77      46.440  75.516  69.620  1.00  0.00           C
ATOM   1362  CB  LEU A  77      47.270  75.256  70.889  1.00  0.00           C
ATOM   1365  CG  LEU A  77      47.010  76.315  71.980  1.00  0.00           C
ATOM   1367  CD1 LEU A  77      47.719  75.925  73.280  1.00  0.00           C
ATOM   1371  CD2 LEU A  77      47.370  77.745  71.520  1.00  0.00           C
ATOM   1375  C   LEU A  77      46.920  74.696  68.440  1.00  0.00           C
ATOM   1376  O   LEU A  77      47.780  75.156  67.690  1.00  0.00           O
ATOM   1377  N   ASP A  78      46.420  73.446  68.249  1.00  0.00           N
ATOM   1379  CA  ASP A  78      46.770  72.565  67.139  1.00  0.00           C
ATOM   1381  CB  ASP A  78      46.270  71.125  67.390  1.00  0.00           C
ATOM   1384  CG  ASP A  78      46.950  70.156  66.440  1.00  0.00           C
ATOM   1385  OD1 ASP A  78      48.140  70.376  66.090  1.00  0.00           O
ATOM   1386  OD2 ASP A  78      46.290  69.156  66.070  1.00  0.00           O
ATOM   1387  C   ASP A  78      46.360  73.116  65.790  1.00  0.00           C
ATOM   1388  O   ASP A  78      47.130  73.176  64.840  1.00  0.00           O
ATOM   1389  N   ALA A  79      45.140  73.666  65.720  1.00  0.00           N
ATOM   1391  CA  ALA A  79      44.640  74.415  64.589  1.00  0.00           C
ATOM   1393  CB  ALA A  79      43.220  74.906  64.930  1.00  0.00           C
ATOM   1397  C   ALA A  79      45.530  75.595  64.169  1.00  0.00           C
ATOM   1398  O   ALA A  79      45.510  76.035  63.030  1.00  0.00           O
ATOM   1399  N   GLY A  80      46.370  76.096  65.100  1.00  0.00           N
ATOM   1401  CA  GLY A  80      47.450  77.035  64.820  1.00  0.00           C
ATOM   1404  C   GLY A  80      48.660  76.466  64.090  1.00  0.00           C
ATOM   1405  O   GLY A  80      49.380  77.186  63.409  1.00  0.00           O
ATOM   1406  N   SER A  81      48.950  75.156  64.189  1.00  0.00           N
ATOM   1408  CA  SER A  81      50.070  74.556  63.450  1.00  0.00           C
ATOM   1410  CB  SER A  81      50.650  73.246  64.110  1.00  0.00           C
ATOM   1413  OG  SER A  81      49.860  72.066  63.909  1.00  0.00           O
ATOM   1415  C   SER A  81      49.620  74.275  62.030  1.00  0.00           C
ATOM   1416  O   SER A  81      50.400  73.916  61.129  1.00  0.00           O
ATOM   1417  N   GLN A  82      48.310  74.476  61.800  1.00  0.00           N
ATOM   1419  CA  GLN A  82      47.690  74.446  60.520  1.00  0.00           C
ATOM   1421  CB  GLN A  82      46.290  73.806  60.569  1.00  0.00           C
ATOM   1424  CG  GLN A  82      46.320  72.336  61.050  1.00  0.00           C
ATOM   1427  CD  GLN A  82      47.390  71.525  60.319  1.00  0.00           C
ATOM   1428  OE1 GLN A  82      47.330  71.346  59.099  1.00  0.00           O
ATOM   1429  NE2 GLN A  82      48.410  71.035  61.050  1.00  0.00           N
ATOM   1432  C   GLN A  82      47.630  75.766  59.790  1.00  0.00           C
ATOM   1433  O   GLN A  82      47.530  76.866  60.310  1.00  0.00           O
ATOM   1434  N   LEU A  83      47.670  75.595  58.470  1.00  0.00           N
ATOM   1436  CA  LEU A  83      47.310  76.546  57.460  1.00  0.00           C
ATOM   1438  CB  LEU A  83      47.670  75.855  56.120  1.00  0.00           C
ATOM   1441  CG  LEU A  83      47.080  74.455  55.889  1.00  0.00           C
ATOM   1443  CD1 LEU A  83      45.780  74.556  55.120  1.00  0.00           C
ATOM   1447  CD2 LEU A  83      48.010  73.476  55.159  1.00  0.00           C
ATOM   1451  C   LEU A  83      45.860  77.095  57.499  1.00  0.00           C
ATOM   1452  O   LEU A  83      44.910  76.436  57.919  1.00  0.00           O
ATOM   1453  N   GLN A  84      45.680  78.366  57.080  1.00  0.00           N
ATOM   1455  CA  GLN A  84      44.460  79.126  57.200  1.00  0.00           C
ATOM   1457  CB  GLN A  84      44.700  80.406  58.050  1.00  0.00           C
ATOM   1460  CG  GLN A  84      45.310  80.135  59.440  1.00  0.00           C
ATOM   1463  CD  GLN A  84      45.530  81.455  60.150  1.00  0.00           C
ATOM   1464  OE1 GLN A  84      46.550  82.116  59.980  1.00  0.00           O
ATOM   1465  NE2 GLN A  84      44.520  81.926  60.920  1.00  0.00           N
ATOM   1468  C   GLN A  84      43.969  79.636  55.849  1.00  0.00           C
ATOM   1469  O   GLN A  84      44.690  80.366  55.170  1.00  0.00           O
ATOM   1470  N   VAL A  85      42.719  79.306  55.450  1.00  0.00           N
ATOM   1472  CA  VAL A  85      42.030  80.006  54.370  1.00  0.00           C
ATOM   1474  CB  VAL A  85      41.160  79.135  53.459  1.00  0.00           C
ATOM   1476  CG1 VAL A  85      40.750  79.936  52.200  1.00  0.00           C
ATOM   1480  CG2 VAL A  85      41.940  77.906  53.000  1.00  0.00           C
ATOM   1484  C   VAL A  85      41.150  81.105  54.950  1.00  0.00           C
ATOM   1485  O   VAL A  85      40.420  80.895  55.920  1.00  0.00           O
ATOM   1486  N   ALA A  86      41.180  82.306  54.350  1.00  0.00           N
ATOM   1488  CA  ALA A  86      40.289  83.395  54.690  1.00  0.00           C
ATOM   1490  CB  ALA A  86      41.040  84.416  55.559  1.00  0.00           C
ATOM   1494  C   ALA A  86      39.710  84.035  53.430  1.00  0.00           C
ATOM   1495  O   ALA A  86      39.770  83.485  52.340  1.00  0.00           O
ATOM   1496  N   ALA A  87      39.130  85.246  53.550  1.00  0.00           N
ATOM   1498  CA  ALA A  87      38.760  86.036  52.390  1.00  0.00           C
ATOM   1500  CB  ALA A  87      37.420  85.615  51.760  1.00  0.00           C
ATOM   1504  C   ALA A  87      38.720  87.496  52.790  1.00  0.00           C
ATOM   1505  O   ALA A  87      38.650  87.846  53.970  1.00  0.00           O
ATOM   1506  N   LEU A  88      38.830  88.395  51.800  1.00  0.00           N
ATOM   1508  CA  LEU A  88      38.980  89.815  52.050  1.00  0.00           C
ATOM   1510  CB  LEU A  88      40.480  90.226  51.970  1.00  0.00           C
ATOM   1513  CG  LEU A  88      40.800  91.725  52.150  1.00  0.00           C
ATOM   1515  CD1 LEU A  88      40.390  92.245  53.529  1.00  0.00           C
ATOM   1519  CD2 LEU A  88      42.290  91.995  51.910  1.00  0.00           C
ATOM   1523  C   LEU A  88      38.190  90.545  50.989  1.00  0.00           C
ATOM   1524  O   LEU A  88      38.210  90.165  49.820  1.00  0.00           O
ATOM   1525  N   GLY A  89      37.470  91.625  51.340  1.00  0.00           N
ATOM   1527  CA  GLY A  89      36.870  92.506  50.349  1.00  0.00           C
ATOM   1530  C   GLY A  89      37.120  93.915  50.769  1.00  0.00           C
ATOM   1531  O   GLY A  89      36.920  94.266  51.930  1.00  0.00           O
ATOM   1532  N   MET A  90      37.590  94.775  49.840  1.00  0.00           N
ATOM   1534  CA  MET A  90      37.960  96.125  50.170  1.00  0.00           C
ATOM   1536  CB  MET A  90      39.500  96.226  50.360  1.00  0.00           C
ATOM   1539  CG  MET A  90      40.060  97.625  50.680  1.00  0.00           C
ATOM   1542  SD  MET A  90      41.870  97.765  50.500  1.00  0.00           S
ATOM   1543  CE  MET A  90      42.310  96.576  51.800  1.00  0.00           C
ATOM   1547  C   MET A  90      37.530  97.095  49.090  1.00  0.00           C
ATOM   1548  O   MET A  90      37.890  96.955  47.919  1.00  0.00           O
ATOM   1549  N   LEU A  91      36.820  98.175  49.499  1.00  0.00           N
ATOM   1551  CA  LEU A  91      36.650  99.376  48.710  1.00  0.00           C
ATOM   1553  CB  LEU A  91      35.160  99.796  48.599  1.00  0.00           C
ATOM   1556  CG  LEU A  91      34.240  98.726  47.970  1.00  0.00           C
ATOM   1558  CD1 LEU A  91      32.760  99.125  48.060  1.00  0.00           C
ATOM   1562  CD2 LEU A  91      34.630  98.465  46.520  1.00  0.00           C
ATOM   1566  C   LEU A  91      37.420 100.475  49.410  1.00  0.00           C
ATOM   1567  O   LEU A  91      37.150 100.836  50.550  1.00  0.00           O
ATOM   1568  N   ASN A  92      38.420 101.065  48.730  1.00  0.00           N
ATOM   1570  CA  ASN A  92      39.090 102.275  49.130  1.00  0.00           C
ATOM   1572  CB  ASN A  92      40.420 102.345  48.320  1.00  0.00           C
ATOM   1575  CG  ASN A  92      41.420 103.376  48.840  1.00  0.00           C
ATOM   1576  OD1 ASN A  92      41.150 104.575  48.940  1.00  0.00           O
ATOM   1577  ND2 ASN A  92      42.649 102.925  49.180  1.00  0.00           N
ATOM   1580  C   ASN A  92      38.130 103.446  48.889  1.00  0.00           C
ATOM   1581  O   ASN A  92      37.190 103.296  48.130  1.00  0.00           O
ATOM   1582  N   ARG A  93      38.290 104.626  49.519  1.00  0.00           N
ATOM   1584  CA  ARG A  93      37.860 105.866  48.900  1.00  0.00           C
ATOM   1586  CB  ARG A  93      36.399 106.336  49.220  1.00  0.00           C
ATOM   1589  CG  ARG A  93      35.260 105.666  48.400  1.00  0.00           C
ATOM   1592  CD  ARG A  93      33.810 106.135  48.620  1.00  0.00           C
ATOM   1595  NE  ARG A  93      32.960 105.265  47.749  1.00  0.00           N
ATOM   1597  CZ  ARG A  93      31.640 105.386  47.630  1.00  0.00           C
ATOM   1598  NH1 ARG A  93      30.960 106.196  48.409  1.00  0.00           N
ATOM   1601  NH2 ARG A  93      31.000 104.696  46.709  1.00  0.00           N
ATOM   1604  C   ARG A  93      38.890 106.925  49.250  1.00  0.00           C
ATOM   1605  O   ARG A  93      39.160 107.186  50.410  1.00  0.00           O
ATOM   1606  N   GLN A  94      39.490 107.595  48.260  1.00  0.00           N
ATOM   1608  CA  GLN A  94      40.340 108.716  48.570  1.00  0.00           C
ATOM   1610  CB  GLN A  94      41.770 108.366  49.069  1.00  0.00           C
ATOM   1613  CG  GLN A  94      42.630 107.606  48.040  1.00  0.00           C
ATOM   1616  CD  GLN A  94      44.010 107.215  48.580  1.00  0.00           C
ATOM   1617  OE1 GLN A  94      44.880 108.045  48.830  1.00  0.00           O
ATOM   1618  NE2 GLN A  94      44.220 105.895  48.760  1.00  0.00           N
ATOM   1621  C   GLN A  94      40.420 109.565  47.340  1.00  0.00           C
ATOM   1622  O   GLN A  94      39.890 109.256  46.269  1.00  0.00           O
ATOM   1623  N   ARG A  95      41.030 110.726  47.519  1.00  0.00           N
ATOM   1625  CA  ARG A  95      41.220 111.736  46.520  1.00  0.00           C
ATOM   1627  CB  ARG A  95      39.880 112.466  46.209  1.00  0.00           C
ATOM   1630  CG  ARG A  95      39.380 113.546  47.190  1.00  0.00           C
ATOM   1633  CD  ARG A  95      39.340 113.196  48.690  1.00  0.00           C
ATOM   1636  NE  ARG A  95      38.590 114.295  49.379  1.00  0.00           N
ATOM   1638  CZ  ARG A  95      37.900 114.175  50.510  1.00  0.00           C
ATOM   1639  NH1 ARG A  95      37.950 113.086  51.239  1.00  0.00           N
ATOM   1642  NH2 ARG A  95      37.130 115.165  50.909  1.00  0.00           N
ATOM   1645  C   ARG A  95      42.250 112.586  47.220  1.00  0.00           C
ATOM   1646  O   ARG A  95      42.560 112.336  48.380  1.00  0.00           O
ATOM   1647  N   VAL A  96      42.830 113.595  46.560  1.00  0.00           N
ATOM   1649  CA  VAL A  96      43.600 114.626  47.249  1.00  0.00           C
ATOM   1651  CB  VAL A  96      44.690 115.216  46.360  1.00  0.00           C
ATOM   1653  CG1 VAL A  96      45.720 114.125  46.040  1.00  0.00           C
ATOM   1657  CG2 VAL A  96      44.120 115.666  45.030  1.00  0.00           C
ATOM   1661  C   VAL A  96      42.680 115.675  47.910  1.00  0.00           C
ATOM   1662  O   VAL A  96      41.620 115.375  48.459  1.00  0.00           O
ATOM   1663  N   SER A  97      43.030 116.976  47.900  1.00  0.00           N
ATOM   1665  CA  SER A  97      42.180 118.026  48.440  1.00  0.00           C
ATOM   1667  CB  SER A  97      42.780 118.665  49.729  1.00  0.00           C
ATOM   1670  OG  SER A  97      42.010 119.766  50.220  1.00  0.00           O
ATOM   1672  C   SER A  97      42.020 119.066  47.350  1.00  0.00           C
ATOM   1673  O   SER A  97      42.960 119.246  46.580  1.00  0.00           O
ATOM   1674  N   ALA A  98      40.840 119.735  47.249  1.00  0.00           N
ATOM   1676  CA  ALA A  98      40.500 120.755  46.260  1.00  0.00           C
ATOM   1678  CB  ALA A  98      39.400 120.276  45.279  1.00  0.00           C
ATOM   1682  C   ALA A  98      40.120 122.116  46.880  1.00  0.00           C
ATOM   1683  O   ALA A  98      39.600 122.996  46.200  1.00  0.00           O
ATOM   1684  N   ASN A  99      40.420 122.375  48.169  1.00  0.00           N
ATOM   1686  CA  ASN A  99      40.130 123.656  48.830  1.00  0.00           C
ATOM   1688  CB  ASN A  99      39.100 123.325  49.970  1.00  0.00           C
ATOM   1691  CG  ASN A  99      38.650 124.546  50.769  1.00  0.00           C
ATOM   1692  OD1 ASN A  99      38.899 125.696  50.400  1.00  0.00           O
ATOM   1693  ND2 ASN A  99      38.000 124.306  51.930  1.00  0.00           N
ATOM   1696  C   ASN A  99      41.380 124.346  49.430  1.00  0.00           C
ATOM   1697  O   ASN A  99      41.840 123.945  50.489  1.00  0.00           O
ATOM   1698  N   GLY A 100      41.940 125.416  48.809  1.00  0.00           N
ATOM   1700  CA  GLY A 100      43.010 126.235  49.420  1.00  0.00           C
ATOM   1703  C   GLY A 100      44.300 126.386  48.640  1.00  0.00           C
ATOM   1704  O   GLY A 100      45.230 127.065  49.069  1.00  0.00           O
ATOM   1705  N   PHE A 101      44.410 125.755  47.459  1.00  0.00           N
ATOM   1707  CA  PHE A 101      45.640 125.666  46.680  1.00  0.00           C
ATOM   1709  CB  PHE A 101      46.440 124.315  47.050  1.00  0.00           C
ATOM   1712  CG  PHE A 101      46.560 122.975  46.280  1.00  0.00           C
ATOM   1713  CD1 PHE A 101      46.050 122.686  45.010  1.00  0.00           C
ATOM   1715  CE1 PHE A 101      46.250 121.456  44.380  1.00  0.00           C
ATOM   1717  CZ  PHE A 101      46.880 120.416  45.060  1.00  0.00           C
ATOM   1719  CD2 PHE A 101      47.280 121.925  46.910  1.00  0.00           C
ATOM   1721  CE2 PHE A 101      47.400 120.645  46.340  1.00  0.00           C
ATOM   1723  C   PHE A 101      45.270 126.116  45.249  1.00  0.00           C
ATOM   1724  O   PHE A 101      45.700 125.605  44.230  1.00  0.00           O
ATOM   1725  N   LEU A 102      44.410 127.156  45.130  1.00  0.00           N
ATOM   1727  CA  LEU A 102      43.880 127.665  43.870  1.00  0.00           C
ATOM   1729  CB  LEU A 102      42.450 128.196  44.220  1.00  0.00           C
ATOM   1732  CG  LEU A 102      41.590 128.786  43.080  1.00  0.00           C
ATOM   1734  CD1 LEU A 102      41.360 127.756  41.989  1.00  0.00           C
ATOM   1738  CD2 LEU A 102      40.200 129.236  43.560  1.00  0.00           C
ATOM   1742  C   LEU A 102      44.810 128.676  43.160  1.00  0.00           C
ATOM   1743  O   LEU A 102      44.710 128.926  41.959  1.00  0.00           O
ATOM   1744  N   SER A 103      45.780 129.236  43.920  1.00  0.00           N
ATOM   1746  CA  SER A 103      46.990 130.015  43.620  1.00  0.00           C
ATOM   1748  CB  SER A 103      47.340 130.815  44.910  1.00  0.00           C
ATOM   1751  OG  SER A 103      46.390 130.535  45.960  1.00  0.00           O
ATOM   1753  C   SER A 103      48.190 129.236  42.959  1.00  0.00           C
ATOM   1754  O   SER A 103      47.780 128.425  42.180  1.00  0.00           O
ATOM   1755  N   PRO A 104      49.570 129.325  43.020  1.00  0.00           N
ATOM   1756  CD  PRO A 104      50.100 130.696  43.020  1.00  0.00           C
ATOM   1759  CA  PRO A 104      50.530 128.416  42.249  1.00  0.00           C
ATOM   1761  CB  PRO A 104      51.590 129.406  41.720  1.00  0.00           C
ATOM   1764  CG  PRO A 104      50.870 130.755  41.709  1.00  0.00           C
ATOM   1767  C   PRO A 104      51.350 127.196  42.880  1.00  0.00           C
ATOM   1768  O   PRO A 104      51.730 127.296  44.050  1.00  0.00           O
ATOM   1769  N   TYR A 105      51.630 126.036  42.150  1.00  0.00           N
ATOM   1771  CA  TYR A 105      52.290 124.766  42.630  1.00  0.00           C
ATOM   1773  CB  TYR A 105      52.350 123.476  41.639  1.00  0.00           C
ATOM   1776  CG  TYR A 105      52.560 122.016  42.239  1.00  0.00           C
ATOM   1777  CD1 TYR A 105      52.340 121.725  43.590  1.00  0.00           C
ATOM   1779  CE1 TYR A 105      52.560 120.475  44.180  1.00  0.00           C
ATOM   1781  CZ  TYR A 105      53.060 119.425  43.410  1.00  0.00           C
ATOM   1782  OH  TYR A 105      53.400 118.196  43.999  1.00  0.00           O
ATOM   1784  CD2 TYR A 105      52.940 120.885  41.480  1.00  0.00           C
ATOM   1786  CE2 TYR A 105      53.220 119.626  42.040  1.00  0.00           C
ATOM   1788  C   TYR A 105      53.690 124.946  43.190  1.00  0.00           C
ATOM   1789  O   TYR A 105      54.440 125.845  42.840  1.00  0.00           O
ATOM   1790  N   SER A 106      54.110 123.985  44.050  1.00  0.00           N
ATOM   1792  CA  SER A 106      55.480 123.556  44.310  1.00  0.00           C
ATOM   1794  CB  SER A 106      55.490 122.215  45.120  1.00  0.00           C
ATOM   1797  OG  SER A 106      54.520 122.196  46.160  1.00  0.00           O
ATOM   1799  C   SER A 106      56.340 123.215  43.090  1.00  0.00           C
ATOM   1800  O   SER A 106      57.559 123.285  43.190  1.00  0.00           O
ATOM   1801  N   MET A 107      55.740 122.756  41.970  1.00  0.00           N
ATOM   1803  CA  MET A 107      56.490 122.256  40.820  1.00  0.00           C
ATOM   1805  CB  MET A 107      56.760 120.736  40.999  1.00  0.00           C
ATOM   1808  CG  MET A 107      57.640 120.066  39.920  1.00  0.00           C
ATOM   1811  SD  MET A 107      59.350 120.685  39.810  1.00  0.00           S
ATOM   1812  CE  MET A 107      59.899 120.116  41.450  1.00  0.00           C
ATOM   1816  C   MET A 107      55.800 122.586  39.489  1.00  0.00           C
ATOM   1817  O   MET A 107      56.120 123.546  38.800  1.00  0.00           O
ATOM   1818  N   ASP A 108      54.810 121.766  39.110  1.00  0.00           N
ATOM   1820  CA  ASP A 108      54.010 121.776  37.900  1.00  0.00           C
ATOM   1822  CB  ASP A 108      53.740 120.256  37.670  1.00  0.00           C
ATOM   1825  CG  ASP A 108      53.160 119.856  36.330  1.00  0.00           C
ATOM   1826  OD1 ASP A 108      52.620 120.745  35.630  1.00  0.00           O
ATOM   1827  OD2 ASP A 108      53.230 118.635  36.020  1.00  0.00           O
ATOM   1828  C   ASP A 108      52.690 122.555  38.080  1.00  0.00           C
ATOM   1829  O   ASP A 108      51.860 122.186  38.910  1.00  0.00           O
ATOM   1830  N   ALA A 109      52.420 123.676  37.370  1.00  0.00           N
ATOM   1832  CA  ALA A 109      51.240 124.516  37.660  1.00  0.00           C
ATOM   1834  CB  ALA A 109      51.670 125.955  37.990  1.00  0.00           C
ATOM   1838  C   ALA A 109      50.160 124.546  36.550  1.00  0.00           C
ATOM   1839  O   ALA A 109      50.410 125.055  35.459  1.00  0.00           O
ATOM   1840  N   PRO A 110      48.930 124.035  36.790  1.00  0.00           N
ATOM   1841  CD  PRO A 110      48.830 122.816  37.560  1.00  0.00           C
ATOM   1844  CA  PRO A 110      47.930 123.966  35.720  1.00  0.00           C
ATOM   1846  CB  PRO A 110      47.800 122.455  35.459  1.00  0.00           C
ATOM   1849  CG  PRO A 110      48.760 121.785  36.450  1.00  0.00           C
ATOM   1852  C   PRO A 110      46.610 124.616  36.180  1.00  0.00           C
ATOM   1853  O   PRO A 110      46.620 125.356  37.140  1.00  0.00           O
ATOM   1854  N   ALA A 111      45.480 124.386  35.459  1.00  0.00           N
ATOM   1856  CA  ALA A 111      44.320 125.276  35.349  1.00  0.00           C
ATOM   1858  CB  ALA A 111      43.580 124.836  34.080  1.00  0.00           C
ATOM   1862  C   ALA A 111      43.290 125.645  36.470  1.00  0.00           C
ATOM   1863  O   ALA A 111      43.000 126.825  36.610  1.00  0.00           O
ATOM   1864  N   LEU A 112      42.649 124.726  37.239  1.00  0.00           N
ATOM   1866  CA  LEU A 112      41.469 125.046  38.090  1.00  0.00           C
ATOM   1868  CB  LEU A 112      40.289 124.106  37.970  1.00  0.00           C
ATOM   1871  CG  LEU A 112      39.680 124.006  36.590  1.00  0.00           C
ATOM   1873  CD1 LEU A 112      38.620 122.925  36.819  1.00  0.00           C
ATOM   1877  CD2 LEU A 112      39.170 125.375  36.120  1.00  0.00           C
ATOM   1881  C   LEU A 112      41.720 125.256  39.559  1.00  0.00           C
ATOM   1882  O   LEU A 112      42.490 126.165  39.819  1.00  0.00           O
ATOM   1883  N   GLY A 113      41.170 124.575  40.640  1.00  0.00           N
ATOM   1885  CA  GLY A 113      40.430 123.325  41.010  1.00  0.00           C
ATOM   1888  C   GLY A 113      41.180 121.965  41.090  1.00  0.00           C
ATOM   1889  O   GLY A 113      41.270 121.326  40.069  1.00  0.00           O
ATOM   1890  N   MET A 114      41.700 121.426  42.239  1.00  0.00           N
ATOM   1892  CA  MET A 114      42.670 120.295  42.210  1.00  0.00           C
ATOM   1894  CB  MET A 114      43.330 119.775  43.540  1.00  0.00           C
ATOM   1897  CG  MET A 114      44.200 118.485  43.480  1.00  0.00           C
ATOM   1900  SD  MET A 114      45.510 118.476  42.220  1.00  0.00           S
ATOM   1901  CE  MET A 114      46.770 117.275  42.800  1.00  0.00           C
ATOM   1905  C   MET A 114      42.050 119.076  41.669  1.00  0.00           C
ATOM   1906  O   MET A 114      41.210 118.516  42.370  1.00  0.00           O
ATOM   1907  N   ASP A 115      42.420 118.716  40.419  1.00  0.00           N
ATOM   1909  CA  ASP A 115      41.750 117.805  39.540  1.00  0.00           C
ATOM   1911  CB  ASP A 115      42.740 116.785  38.940  1.00  0.00           C
ATOM   1914  CG  ASP A 115      43.230 117.145  37.560  1.00  0.00           C
ATOM   1915  OD1 ASP A 115      42.940 118.266  37.090  1.00  0.00           O
ATOM   1916  OD2 ASP A 115      43.940 116.316  36.970  1.00  0.00           O
ATOM   1917  C   ASP A 115      40.600 117.065  40.170  1.00  0.00           C
ATOM   1918  O   ASP A 115      40.800 116.146  40.950  1.00  0.00           O
ATOM   1919  N   GLY A 116      39.360 117.446  39.870  1.00  0.00           N
ATOM   1921  CA  GLY A 116      38.240 116.836  40.569  1.00  0.00           C
ATOM   1924  C   GLY A 116      38.080 115.326  40.599  1.00  0.00           C
ATOM   1925  O   GLY A 116      37.660 114.845  41.660  1.00  0.00           O
ATOM   1926  N   PRO A 117      38.240 114.526  39.540  1.00  0.00           N
ATOM   1927  CD  PRO A 117      39.210 114.705  38.450  1.00  0.00           C
ATOM   1930  CA  PRO A 117      37.719 113.175  39.540  1.00  0.00           C
ATOM   1932  CB  PRO A 117      37.970 112.686  38.110  1.00  0.00           C
ATOM   1935  CG  PRO A 117      39.270 113.376  37.700  1.00  0.00           C
ATOM   1938  C   PRO A 117      38.320 112.266  40.590  1.00  0.00           C
ATOM   1939  O   PRO A 117      39.500 111.916  40.520  1.00  0.00           O
ATOM   1940  N   TYR A 118      37.470 111.795  41.529  1.00  0.00           N
ATOM   1942  CA  TYR A 118      37.680 110.645  42.370  1.00  0.00           C
ATOM   1944  CB  TYR A 118      36.370 109.985  42.910  1.00  0.00           C
ATOM   1947  CG  TYR A 118      35.240 110.866  43.379  1.00  0.00           C
ATOM   1948  CD1 TYR A 118      34.570 111.785  42.550  1.00  0.00           C
ATOM   1950  CE1 TYR A 118      33.460 112.496  43.020  1.00  0.00           C
ATOM   1952  CZ  TYR A 118      32.960 112.266  44.310  1.00  0.00           C
ATOM   1953  OH  TYR A 118      31.920 113.065  44.819  1.00  0.00           O
ATOM   1955  CD2 TYR A 118      34.680 110.596  44.640  1.00  0.00           C
ATOM   1957  CE2 TYR A 118      33.530 111.265  45.100  1.00  0.00           C
ATOM   1959  C   TYR A 118      38.380 109.526  41.620  1.00  0.00           C
ATOM   1960  O   TYR A 118      37.870 109.045  40.599  1.00  0.00           O
ATOM   1961  N   TYR A 119      39.510 109.026  42.120  1.00  0.00           N
ATOM   1963  CA  TYR A 119      39.930 107.686  41.770  1.00  0.00           C
ATOM   1965  CB  TYR A 119      41.370 107.426  42.230  1.00  0.00           C
ATOM   1968  CG  TYR A 119      42.300 108.255  41.400  1.00  0.00           C
ATOM   1969  CD1 TYR A 119      42.460 107.916  40.050  1.00  0.00           C
ATOM   1971  CE1 TYR A 119      43.190 108.756  39.200  1.00  0.00           C
ATOM   1973  CZ  TYR A 119      43.790 109.896  39.710  1.00  0.00           C
ATOM   1974  OH  TYR A 119      44.420 110.726  38.790  1.00  0.00           O
ATOM   1976  CD2 TYR A 119      42.960 109.376  41.919  1.00  0.00           C
ATOM   1978  CE2 TYR A 119      43.710 110.206  41.069  1.00  0.00           C
ATOM   1980  C   TYR A 119      38.950 106.645  42.300  1.00  0.00           C
ATOM   1981  O   TYR A 119      38.370 106.815  43.370  1.00  0.00           O
ATOM   1982  N   THR A 120      38.740 105.565  41.529  1.00  0.00           N
ATOM   1984  CA  THR A 120      37.860 104.476  41.919  1.00  0.00           C
ATOM   1986  CB  THR A 120      36.560 104.325  41.150  1.00  0.00           C
ATOM   1988  OG1 THR A 120      35.700 105.416  41.450  1.00  0.00           O
ATOM   1990  CG2 THR A 120      35.770 103.086  41.590  1.00  0.00           C
ATOM   1994  C   THR A 120      38.640 103.215  41.919  1.00  0.00           C
ATOM   1995  O   THR A 120      39.430 103.016  41.020  1.00  0.00           O
ATOM   1996  N   GLU A 121      38.470 102.385  42.970  1.00  0.00           N
ATOM   1998  CA  GLU A 121      39.260 101.205  43.150  1.00  0.00           C
ATOM   2000  CB  GLU A 121      40.570 101.545  43.910  1.00  0.00           C
ATOM   2003  CG  GLU A 121      41.740 100.685  43.430  1.00  0.00           C
ATOM   2006  CD  GLU A 121      41.910 100.876  41.919  1.00  0.00           C
ATOM   2007  OE1 GLU A 121      42.570 101.865  41.520  1.00  0.00           O
ATOM   2008  OE2 GLU A 121      41.370 100.015  41.190  1.00  0.00           O
ATOM   2009  C   GLU A 121      38.470 100.206  43.970  1.00  0.00           C
ATOM   2010  O   GLU A 121      37.690 100.556  44.850  1.00  0.00           O
ATOM   2011  N   ALA A 122      38.660  98.905  43.690  1.00  0.00           N
ATOM   2013  CA  ALA A 122      38.150  97.816  44.480  1.00  0.00           C
ATOM   2015  CB  ALA A 122      36.740  97.396  44.010  1.00  0.00           C
ATOM   2019  C   ALA A 122      39.090  96.636  44.349  1.00  0.00           C
ATOM   2020  O   ALA A 122      39.710  96.415  43.320  1.00  0.00           O
ATOM   2021  N   THR A 123      39.220  95.836  45.419  1.00  0.00           N
ATOM   2023  CA  THR A 123      40.070  94.645  45.419  1.00  0.00           C
ATOM   2025  CB  THR A 123      41.539  94.936  45.770  1.00  0.00           C
ATOM   2027  OG1 THR A 123      42.370  93.786  45.660  1.00  0.00           O
ATOM   2029  CG2 THR A 123      41.670  95.475  47.210  1.00  0.00           C
ATOM   2033  C   THR A 123      39.450  93.656  46.380  1.00  0.00           C
ATOM   2034  O   THR A 123      38.720  94.045  47.300  1.00  0.00           O
ATOM   2035  N   VAL A 124      39.670  92.356  46.170  1.00  0.00           N
ATOM   2037  CA  VAL A 124      39.050  91.275  46.919  1.00  0.00           C
ATOM   2039  CB  VAL A 124      37.700  90.825  46.300  1.00  0.00           C
ATOM   2041  CG1 VAL A 124      37.260  89.395  46.669  1.00  0.00           C
ATOM   2045  CG2 VAL A 124      36.539  91.785  46.590  1.00  0.00           C
ATOM   2049  C   VAL A 124      40.110  90.186  46.970  1.00  0.00           C
ATOM   2050  O   VAL A 124      41.050  90.155  46.180  1.00  0.00           O
ATOM   2051  N   GLY A 125      40.060  89.256  47.950  1.00  0.00           N
ATOM   2053  CA  GLY A 125      40.990  88.145  48.020  1.00  0.00           C
ATOM   2056  C   GLY A 125      40.440  86.946  48.749  1.00  0.00           C
ATOM   2057  O   GLY A 125      39.340  86.995  49.300  1.00  0.00           O
ATOM   2058  N   LEU A 126      41.200  85.836  48.800  1.00  0.00           N
ATOM   2060  CA  LEU A 126      40.730  84.526  49.280  1.00  0.00           C
ATOM   2062  CB  LEU A 126      40.350  83.686  48.010  1.00  0.00           C
ATOM   2065  CG  LEU A 126      39.690  82.306  48.239  1.00  0.00           C
ATOM   2067  CD1 LEU A 126      38.450  82.416  49.120  1.00  0.00           C
ATOM   2071  CD2 LEU A 126      39.350  81.576  46.930  1.00  0.00           C
ATOM   2075  C   LEU A 126      41.800  83.815  50.139  1.00  0.00           C
ATOM   2076  O   LEU A 126      42.170  82.675  49.890  1.00  0.00           O
ATOM   2077  N   PHE A 127      42.450  84.516  51.120  1.00  0.00           N
ATOM   2079  CA  PHE A 127      43.860  84.256  51.450  1.00  0.00           C
ATOM   2081  CB  PHE A 127      44.680  85.395  52.099  1.00  0.00           C
ATOM   2084  CG  PHE A 127      44.100  85.925  53.370  1.00  0.00           C
ATOM   2085  CD1 PHE A 127      44.620  85.506  54.599  1.00  0.00           C
ATOM   2087  CE1 PHE A 127      44.190  86.095  55.790  1.00  0.00           C
ATOM   2089  CZ  PHE A 127      43.210  87.105  55.749  1.00  0.00           C
ATOM   2091  CD2 PHE A 127      43.150  86.955  53.330  1.00  0.00           C
ATOM   2093  CE2 PHE A 127      42.700  87.546  54.519  1.00  0.00           C
ATOM   2095  C   PHE A 127      44.290  82.916  51.990  1.00  0.00           C
ATOM   2096  O   PHE A 127      43.610  82.306  52.799  1.00  0.00           O
ATOM   2097  N   ALA A 128      45.490  82.506  51.560  1.00  0.00           N
ATOM   2099  CA  ALA A 128      46.190  81.346  52.030  1.00  0.00           C
ATOM   2101  CB  ALA A 128      46.620  80.525  50.790  1.00  0.00           C
ATOM   2105  C   ALA A 128      47.410  81.796  52.819  1.00  0.00           C
ATOM   2106  O   ALA A 128      48.270  82.516  52.310  1.00  0.00           O
ATOM   2107  N   GLY A 129      47.520  81.366  54.099  1.00  0.00           N
ATOM   2109  CA  GLY A 129      48.760  81.466  54.860  1.00  0.00           C
ATOM   2112  C   GLY A 129      49.020  80.205  55.640  1.00  0.00           C
ATOM   2113  O   GLY A 129      48.130  79.656  56.269  1.00  0.00           O
ATOM   2114  N   LEU A 130      50.280  79.735  55.590  1.00  0.00           N
ATOM   2116  CA  LEU A 130      50.800  78.625  56.350  1.00  0.00           C
ATOM   2118  CB  LEU A 130      51.070  77.416  55.430  1.00  0.00           C
ATOM   2121  CG  LEU A 130      51.910  76.245  56.020  1.00  0.00           C
ATOM   2123  CD1 LEU A 130      51.320  75.676  57.310  1.00  0.00           C
ATOM   2127  CD2 LEU A 130      52.100  75.126  54.999  1.00  0.00           C
ATOM   2131  C   LEU A 130      52.120  79.056  56.920  1.00  0.00           C
ATOM   2132  O   LEU A 130      53.040  79.415  56.180  1.00  0.00           O
ATOM   2133  N   ASP A 131      52.320  78.995  58.249  1.00  0.00           N
ATOM   2135  CA  ASP A 131      53.660  79.006  58.780  1.00  0.00           C
ATOM   2137  CB  ASP A 131      53.660  79.306  60.299  1.00  0.00           C
ATOM   2140  CG  ASP A 131      53.110  80.696  60.629  1.00  0.00           C
ATOM   2141  OD1 ASP A 131      52.910  81.535  59.709  1.00  0.00           O
ATOM   2142  OD2 ASP A 131      52.930  80.985  61.840  1.00  0.00           O
ATOM   2143  C   ASP A 131      54.320  77.666  58.430  1.00  0.00           C
ATOM   2144  O   ASP A 131      53.810  76.606  58.790  1.00  0.00           O
ATOM   2145  N   LEU A 132      55.480  77.645  57.730  1.00  0.00           N
ATOM   2147  CA  LEU A 132      56.250  76.425  57.559  1.00  0.00           C
ATOM   2149  CB  LEU A 132      57.310  76.525  56.440  1.00  0.00           C
ATOM   2152  CG  LEU A 132      57.450  75.216  55.650  1.00  0.00           C
ATOM   2154  CD1 LEU A 132      56.219  75.056  54.739  1.00  0.00           C
ATOM   2158  CD2 LEU A 132      58.740  75.135  54.820  1.00  0.00           C
ATOM   2162  C   LEU A 132      57.000  76.105  58.819  1.00  0.00           C
ATOM   2163  O   LEU A 132      57.410  74.965  59.049  1.00  0.00           O
ATOM   2164  N   ASP A 133      57.159  77.145  59.670  1.00  0.00           N
ATOM   2166  CA  ASP A 133      57.159  77.035  61.110  1.00  0.00           C
ATOM   2168  CB  ASP A 133      55.830  76.186  61.389  1.00  0.00           C
ATOM   2171  CG  ASP A 133      54.930  76.166  62.630  1.00  0.00           C
ATOM   2172  OD1 ASP A 133      55.170  76.866  63.620  1.00  0.00           O
ATOM   2173  OD2 ASP A 133      53.940  75.385  62.569  1.00  0.00           O
ATOM   2174  C   ASP A 133      58.640  76.645  61.490  1.00  0.00           C
ATOM   2175  O   ASP A 133      59.379  77.355  62.159  1.00  0.00           O
ATOM   2176  N   LEU A 134      59.220  75.576  60.959  1.00  0.00           N
ATOM   2178  CA  LEU A 134      60.600  75.145  61.200  1.00  0.00           C
ATOM   2180  CB  LEU A 134      61.639  75.746  60.230  1.00  0.00           C
ATOM   2183  CG  LEU A 134      61.270  75.656  58.710  1.00  0.00           C
ATOM   2185  CD1 LEU A 134      62.410  76.196  57.840  1.00  0.00           C
ATOM   2189  CD2 LEU A 134      60.909  74.236  58.209  1.00  0.00           C
ATOM   2193  C   LEU A 134      61.149  74.546  62.540  1.00  0.00           C
ATOM   2194  O   LEU A 134      61.480  73.386  62.510  1.00  0.00           O
ATOM   2195  N   TRP A 135      61.359  75.145  63.730  1.00  0.00           N
ATOM   2197  CA  TRP A 135      62.100  74.446  64.820  1.00  0.00           C
ATOM   2199  CB  TRP A 135      63.210  75.385  65.360  1.00  0.00           C
ATOM   2202  CG  TRP A 135      64.480  75.285  64.599  1.00  0.00           C
ATOM   2203  CD1 TRP A 135      64.950  76.086  63.599  1.00  0.00           C
ATOM   2205  NE1 TRP A 135      66.200  75.645  63.230  1.00  0.00           N
ATOM   2207  CE2 TRP A 135      66.540  74.546  63.970  1.00  0.00           C
ATOM   2208  CD2 TRP A 135      65.469  74.266  64.840  1.00  0.00           C
ATOM   2209  CE3 TRP A 135      65.539  73.165  65.690  1.00  0.00           C
ATOM   2211  CZ3 TRP A 135      66.690  72.375  65.680  1.00  0.00           C
ATOM   2213  CZ2 TRP A 135      67.690  73.776  63.959  1.00  0.00           C
ATOM   2215  CH2 TRP A 135      67.749  72.675  64.830  1.00  0.00           C
ATOM   2217  C   TRP A 135      61.350  73.785  66.010  1.00  0.00           C
ATOM   2218  O   TRP A 135      61.560  74.166  67.159  1.00  0.00           O
ATOM   2219  N   GLY A 136      60.510  72.745  65.780  1.00  0.00           N
ATOM   2221  CA  GLY A 136      59.610  71.996  66.689  1.00  0.00           C
ATOM   2224  C   GLY A 136      58.680  72.656  67.700  1.00  0.00           C
ATOM   2225  O   GLY A 136      58.680  72.285  68.860  1.00  0.00           O
ATOM   2226  N   VAL A 137      57.819  73.625  67.300  1.00  0.00           N
ATOM   2228  CA  VAL A 137      57.170  74.526  68.249  1.00  0.00           C
ATOM   2230  CB  VAL A 137      57.749  75.876  68.140  1.00  0.00           C
ATOM   2232  CG1 VAL A 137      57.060  76.855  69.150  1.00  0.00           C
ATOM   2236  CG2 VAL A 137      59.270  75.766  68.269  1.00  0.00           C
ATOM   2240  C   VAL A 137      55.680  74.756  68.209  1.00  0.00           C
ATOM   2241  O   VAL A 137      55.020  74.586  69.230  1.00  0.00           O
ATOM   2242  N   HIS A 138      55.010  75.196  67.099  1.00  0.00           N
ATOM   2244  CA  HIS A 138      53.540  75.186  67.110  1.00  0.00           C
ATOM   2246  CB  HIS A 138      52.800  75.806  65.860  1.00  0.00           C
ATOM   2249  ND1 HIS A 138      52.830  78.266  66.590  1.00  0.00           N
ATOM   2250  CG  HIS A 138      52.880  77.306  65.590  1.00  0.00           C
ATOM   2251  CE1 HIS A 138      52.820  79.426  65.950  1.00  0.00           C
ATOM   2253  NE2 HIS A 138      52.820  79.275  64.599  1.00  0.00           N
ATOM   2255  CD2 HIS A 138      52.840  77.916  64.370  1.00  0.00           C
ATOM   2257  C   HIS A 138      53.060  73.745  67.390  1.00  0.00           C
ATOM   2258  O   HIS A 138      52.140  73.516  68.160  1.00  0.00           O
ATOM   2259  N   ARG A 139      53.820  72.736  66.900  1.00  0.00           N
ATOM   2261  CA  ARG A 139      53.790  71.376  67.390  1.00  0.00           C
ATOM   2263  CB  ARG A 139      54.860  70.565  66.620  1.00  0.00           C
ATOM   2266  CG  ARG A 139      54.930  69.065  66.970  1.00  0.00           C
ATOM   2269  CD  ARG A 139      55.930  68.285  66.110  1.00  0.00           C
ATOM   2272  NE  ARG A 139      55.990  66.866  66.610  1.00  0.00           N
ATOM   2274  CZ  ARG A 139      56.710  65.916  66.020  1.00  0.00           C
ATOM   2275  NH1 ARG A 139      57.220  66.105  64.820  1.00  0.00           N
ATOM   2278  NH2 ARG A 139      57.019  64.826  66.700  1.00  0.00           N
ATOM   2281  C   ARG A 139      54.010  71.125  68.900  1.00  0.00           C
ATOM   2282  O   ARG A 139      53.320  70.296  69.490  1.00  0.00           O
ATOM   2283  N   SER A 140      54.950  71.806  69.589  1.00  0.00           N
ATOM   2285  CA  SER A 140      55.230  71.516  70.989  1.00  0.00           C
ATOM   2287  CB  SER A 140      56.700  71.736  71.370  1.00  0.00           C
ATOM   2290  OG  SER A 140      57.030  73.105  71.160  1.00  0.00           O
ATOM   2292  C   SER A 140      54.440  72.386  71.949  1.00  0.00           C
ATOM   2293  O   SER A 140      54.110  71.976  73.050  1.00  0.00           O
ATOM   2294  N   ALA A 141      54.030  73.596  71.560  1.00  0.00           N
ATOM   2296  CA  ALA A 141      53.080  74.406  72.279  1.00  0.00           C
ATOM   2298  CB  ALA A 141      53.000  75.785  71.620  1.00  0.00           C
ATOM   2302  C   ALA A 141      51.710  73.756  72.320  1.00  0.00           C
ATOM   2303  O   ALA A 141      50.990  73.796  73.319  1.00  0.00           O
ATOM   2304  N   VAL A 142      51.360  73.065  71.220  1.00  0.00           N
ATOM   2306  CA  VAL A 142      50.350  72.026  71.200  1.00  0.00           C
ATOM   2308  CB  VAL A 142      50.240  71.506  69.770  1.00  0.00           C
ATOM   2310  CG1 VAL A 142      49.520  70.156  69.630  1.00  0.00           C
ATOM   2314  CG2 VAL A 142      49.490  72.576  68.990  1.00  0.00           C
ATOM   2318  C   VAL A 142      50.630  70.876  72.150  1.00  0.00           C
ATOM   2319  O   VAL A 142      49.800  70.516  72.960  1.00  0.00           O
ATOM   2320  N   ALA A 143      51.860  70.326  72.139  1.00  0.00           N
ATOM   2322  CA  ALA A 143      52.280  69.256  73.010  1.00  0.00           C
ATOM   2324  CB  ALA A 143      53.700  68.806  72.610  1.00  0.00           C
ATOM   2328  C   ALA A 143      52.210  69.556  74.510  1.00  0.00           C
ATOM   2329  O   ALA A 143      51.700  68.766  75.290  1.00  0.00           O
ATOM   2330  N   ALA A 144      52.620  70.766  74.919  1.00  0.00           N
ATOM   2332  CA  ALA A 144      52.440  71.315  76.230  1.00  0.00           C
ATOM   2334  CB  ALA A 144      53.050  72.736  76.269  1.00  0.00           C
ATOM   2338  C   ALA A 144      50.970  71.416  76.630  1.00  0.00           C
ATOM   2339  O   ALA A 144      50.580  71.125  77.760  1.00  0.00           O
ATOM   2340  N   ALA A 145      50.110  71.826  75.690  1.00  0.00           N
ATOM   2342  CA  ALA A 145      48.670  71.836  75.810  1.00  0.00           C
ATOM   2344  CB  ALA A 145      48.130  72.656  74.630  1.00  0.00           C
ATOM   2348  C   ALA A 145      48.020  70.455  75.900  1.00  0.00           C
ATOM   2349  O   ALA A 145      47.110  70.205  76.689  1.00  0.00           O
ATOM   2350  N   ILE A 146      48.510  69.485  75.110  1.00  0.00           N
ATOM   2352  CA  ILE A 146      48.180  68.065  75.220  1.00  0.00           C
ATOM   2354  CB  ILE A 146      48.750  67.245  74.060  1.00  0.00           C
ATOM   2356  CG2 ILE A 146      48.600  65.715  74.300  1.00  0.00           C
ATOM   2360  CG1 ILE A 146      48.080  67.656  72.720  1.00  0.00           C
ATOM   2363  CD  ILE A 146      48.830  67.156  71.480  1.00  0.00           C
ATOM   2367  C   ILE A 146      48.600  67.516  76.569  1.00  0.00           C
ATOM   2368  O   ILE A 146      47.840  66.846  77.260  1.00  0.00           O
ATOM   2369  N   GLY A 147      49.810  67.866  77.050  1.00  0.00           N
ATOM   2371  CA  GLY A 147      50.360  67.456  78.339  1.00  0.00           C
ATOM   2374  C   GLY A 147      49.570  67.996  79.490  1.00  0.00           C
ATOM   2375  O   GLY A 147      49.290  67.315  80.470  1.00  0.00           O
ATOM   2376  N   ALA A 148      49.140  69.256  79.360  1.00  0.00           N
ATOM   2378  CA  ALA A 148      48.160  69.895  80.220  1.00  0.00           C
ATOM   2380  CB  ALA A 148      48.060  71.376  79.830  1.00  0.00           C
ATOM   2384  C   ALA A 148      46.800  69.236  80.230  1.00  0.00           C
ATOM   2385  O   ALA A 148      46.230  69.016  81.300  1.00  0.00           O
ATOM   2386  N   HIS A 149      46.260  68.866  79.060  1.00  0.00           N
ATOM   2388  CA  HIS A 149      45.070  68.025  78.950  1.00  0.00           C
ATOM   2390  CB  HIS A 149      44.650  67.936  77.460  1.00  0.00           C
ATOM   2393  ND1 HIS A 149      42.350  67.116  77.840  1.00  0.00           N
ATOM   2394  CG  HIS A 149      43.540  66.976  77.159  1.00  0.00           C
ATOM   2395  CE1 HIS A 149      41.560  66.175  77.349  1.00  0.00           C
ATOM   2397  NE2 HIS A 149      42.190  65.456  76.389  1.00  0.00           N
ATOM   2399  CD2 HIS A 149      43.460  65.965  76.260  1.00  0.00           C
ATOM   2401  C   HIS A 149      45.210  66.645  79.599  1.00  0.00           C
ATOM   2402  O   HIS A 149      44.340  66.186  80.340  1.00  0.00           O
ATOM   2403  N   ASN A 150      46.350  65.956  79.410  1.00  0.00           N
ATOM   2405  CA  ASN A 150      46.690  64.736  80.120  1.00  0.00           C
ATOM   2407  CB  ASN A 150      48.060  64.176  79.659  1.00  0.00           C
ATOM   2410  CG  ASN A 150      48.090  63.945  78.160  1.00  0.00           C
ATOM   2411  OD1 ASN A 150      47.090  63.885  77.450  1.00  0.00           O
ATOM   2412  ND2 ASN A 150      49.330  63.866  77.610  1.00  0.00           N
ATOM   2415  C   ASN A 150      46.770  64.925  81.630  1.00  0.00           C
ATOM   2416  O   ASN A 150      46.250  64.126  82.400  1.00  0.00           O
ATOM   2417  N   ALA A 151      47.390  66.016  82.120  1.00  0.00           N
ATOM   2419  CA  ALA A 151      47.330  66.346  83.529  1.00  0.00           C
ATOM   2421  CB  ALA A 151      48.280  67.506  83.860  1.00  0.00           C
ATOM   2425  C   ALA A 151      45.940  66.645  84.060  1.00  0.00           C
ATOM   2426  O   ALA A 151      45.570  66.146  85.120  1.00  0.00           O
ATOM   2427  N   ALA A 152      45.110  67.406  83.319  1.00  0.00           N
ATOM   2429  CA  ALA A 152      43.720  67.666  83.640  1.00  0.00           C
ATOM   2431  CB  ALA A 152      43.110  68.645  82.620  1.00  0.00           C
ATOM   2435  C   ALA A 152      42.850  66.406  83.749  1.00  0.00           C
ATOM   2436  O   ALA A 152      42.070  66.296  84.690  1.00  0.00           O
ATOM   2437  N   LEU A 153      43.020  65.405  82.849  1.00  0.00           N
ATOM   2439  CA  LEU A 153      42.410  64.076  82.980  1.00  0.00           C
ATOM   2441  CB  LEU A 153      42.750  63.196  81.739  1.00  0.00           C
ATOM   2444  CG  LEU A 153      42.270  61.726  81.760  1.00  0.00           C
ATOM   2446  CD1 LEU A 153      40.740  61.606  81.890  1.00  0.00           C
ATOM   2450  CD2 LEU A 153      42.670  60.976  80.480  1.00  0.00           C
ATOM   2454  C   LEU A 153      42.820  63.366  84.280  1.00  0.00           C
ATOM   2455  O   LEU A 153      42.000  62.746  84.970  1.00  0.00           O
ATOM   2456  N   ALA A 154      44.100  63.465  84.670  1.00  0.00           N
ATOM   2458  CA  ALA A 154      44.600  62.986  85.940  1.00  0.00           C
ATOM   2460  CB  ALA A 154      46.120  62.835  85.810  1.00  0.00           C
ATOM   2464  C   ALA A 154      44.160  63.756  87.190  1.00  0.00           C
ATOM   2465  O   ALA A 154      43.940  63.156  88.249  1.00  0.00           O
ATOM   2466  N   GLU A 155      43.950  65.086  87.099  1.00  0.00           N
ATOM   2468  CA  GLU A 155      43.200  65.846  88.079  1.00  0.00           C
ATOM   2470  CB  GLU A 155      43.180  67.366  87.760  1.00  0.00           C
ATOM   2473  CG  GLU A 155      44.570  68.046  87.790  1.00  0.00           C
ATOM   2476  CD  GLU A 155      44.500  69.576  87.740  1.00  0.00           C
ATOM   2477  OE1 GLU A 155      43.410  70.156  87.950  1.00  0.00           O
ATOM   2478  OE2 GLU A 155      45.590  70.186  87.519  1.00  0.00           O
ATOM   2479  C   GLU A 155      41.760  65.356  88.240  1.00  0.00           C
ATOM   2480  O   GLU A 155      41.270  65.176  89.350  1.00  0.00           O
ATOM   2481  N   THR A 156      41.060  65.076  87.120  1.00  0.00           N
ATOM   2483  CA  THR A 156      39.700  64.496  87.170  1.00  0.00           C
ATOM   2485  CB  THR A 156      39.020  64.366  85.810  1.00  0.00           C
ATOM   2487  OG1 THR A 156      39.030  65.586  85.090  1.00  0.00           O
ATOM   2489  CG2 THR A 156      37.530  64.036  85.970  1.00  0.00           C
ATOM   2493  C   THR A 156      39.640  63.145  87.900  1.00  0.00           C
ATOM   2494  O   THR A 156      38.750  62.916  88.730  1.00  0.00           O
ATOM   2495  N   ALA A 157      40.610  62.236  87.650  1.00  0.00           N
ATOM   2497  CA  ALA A 157      40.800  60.995  88.380  1.00  0.00           C
ATOM   2499  CB  ALA A 157      42.000  60.246  87.770  1.00  0.00           C
ATOM   2503  C   ALA A 157      41.050  61.166  89.879  1.00  0.00           C
ATOM   2504  O   ALA A 157      40.490  60.476  90.720  1.00  0.00           O
ATOM   2505  N   ALA A 158      41.890  62.156  90.260  1.00  0.00           N
ATOM   2507  CA  ALA A 158      42.150  62.536  91.630  1.00  0.00           C
ATOM   2509  CB  ALA A 158      43.210  63.656  91.620  1.00  0.00           C
ATOM   2513  C   ALA A 158      40.920  63.006  92.390  1.00  0.00           C
ATOM   2514  O   ALA A 158      40.650  62.586  93.520  1.00  0.00           O
ATOM   2515  N   VAL A 159      40.080  63.846  91.750  1.00  0.00           N
ATOM   2517  CA  VAL A 159      38.760  64.215  92.229  1.00  0.00           C
ATOM   2519  CB  VAL A 159      38.140  65.306  91.350  1.00  0.00           C
ATOM   2521  CG1 VAL A 159      36.710  65.666  91.819  1.00  0.00           C
ATOM   2525  CG2 VAL A 159      39.020  66.566  91.409  1.00  0.00           C
ATOM   2529  C   VAL A 159      37.810  63.016  92.360  1.00  0.00           C
ATOM   2530  O   VAL A 159      37.110  62.856  93.360  1.00  0.00           O
ATOM   2531  N   GLU A 160      37.780  62.116  91.360  1.00  0.00           N
ATOM   2533  CA  GLU A 160      36.950  60.916  91.360  1.00  0.00           C
ATOM   2535  CB  GLU A 160      37.050  60.176  89.989  1.00  0.00           C
ATOM   2538  CG  GLU A 160      36.130  58.926  89.849  1.00  0.00           C
ATOM   2541  CD  GLU A 160      35.700  58.555  88.420  1.00  0.00           C
ATOM   2542  OE1 GLU A 160      35.940  59.346  87.480  1.00  0.00           O
ATOM   2543  OE2 GLU A 160      35.060  57.476  88.249  1.00  0.00           O
ATOM   2544  C   GLU A 160      37.240  59.986  92.530  1.00  0.00           C
ATOM   2545  O   GLU A 160      36.330  59.535  93.220  1.00  0.00           O
ATOM   2546  N   LEU A 161      38.530  59.706  92.840  1.00  0.00           N
ATOM   2548  CA  LEU A 161      38.860  58.895  93.999  1.00  0.00           C
ATOM   2550  CB  LEU A 161      40.289  58.316  93.870  1.00  0.00           C
ATOM   2553  CG  LEU A 161      40.430  57.285  92.740  1.00  0.00           C
ATOM   2555  CD1 LEU A 161      41.910  56.926  92.540  1.00  0.00           C
ATOM   2559  CD2 LEU A 161      39.620  56.006  93.020  1.00  0.00           C
ATOM   2563  C   LEU A 161      38.740  59.626  95.319  1.00  0.00           C
ATOM   2564  O   LEU A 161      38.400  59.015  96.340  1.00  0.00           O
ATOM   2565  N   SER A 162      38.969  60.956  95.370  1.00  0.00           N
ATOM   2567  CA  SER A 162      38.740  61.706  96.599  1.00  0.00           C
ATOM   2569  CB  SER A 162      39.410  63.105  96.599  1.00  0.00           C
ATOM   2572  OG  SER A 162      38.720  64.085  95.830  1.00  0.00           O
ATOM   2574  C   SER A 162      37.250  61.806  96.930  1.00  0.00           C
ATOM   2575  O   SER A 162      36.870  61.846  98.099  1.00  0.00           O
ATOM   2576  N   LEU A 163      36.360  61.826  95.909  1.00  0.00           N
ATOM   2578  CA  LEU A 163      34.930  61.836  96.099  1.00  0.00           C
ATOM   2580  CB  LEU A 163      34.180  62.016  94.750  1.00  0.00           C
ATOM   2583  CG  LEU A 163      32.640  62.096  94.849  1.00  0.00           C
ATOM   2585  CD1 LEU A 163      32.160  63.246  95.760  1.00  0.00           C
ATOM   2589  CD2 LEU A 163      32.030  62.226  93.450  1.00  0.00           C
ATOM   2593  C   LEU A 163      34.400  60.596  96.800  1.00  0.00           C
ATOM   2594  O   LEU A 163      33.640  60.696  97.770  1.00  0.00           O
ATOM   2595  N   ALA A 164      34.830  59.406  96.360  1.00  0.00           N
ATOM   2597  CA  ALA A 164      34.410  58.126  96.930  1.00  0.00           C
ATOM   2599  CB  ALA A 164      35.050  56.965  96.140  1.00  0.00           C
ATOM   2603  C   ALA A 164      34.830  58.016  98.379  1.00  0.00           C
ATOM   2604  O   ALA A 164      34.070  57.666  99.280  1.00  0.00           O
ATOM   2605  N   THR A 165      36.060  58.465  98.599  1.00  0.00           N
ATOM   2607  CA  THR A 165      36.710  58.646  99.879  1.00  0.00           C
ATOM   2609  CB  THR A 165      38.090  59.215  99.629  1.00  0.00           C
ATOM   2611  OG1 THR A 165      39.020  58.176  99.349  1.00  0.00           O
ATOM   2613  CG2 THR A 165      38.660  59.995 100.810  1.00  0.00           C
ATOM   2617  C   THR A 165      35.940  59.516 100.870  1.00  0.00           C
ATOM   2618  O   THR A 165      35.750  59.136 102.019  1.00  0.00           O
ATOM   2619  N   GLY A 166      35.460  60.706 100.439  1.00  0.00           N
ATOM   2621  CA  GLY A 166      34.740  61.616 101.330  1.00  0.00           C
ATOM   2624  C   GLY A 166      33.350  61.146 101.670  1.00  0.00           C
ATOM   2625  O   GLY A 166      32.890  61.266 102.810  1.00  0.00           O
ATOM   2626  N   VAL A 167      32.670  60.566 100.680  1.00  0.00           N
ATOM   2628  CA  VAL A 167      31.360  59.936 100.780  1.00  0.00           C
ATOM   2630  CB  VAL A 167      30.910  59.546  99.370  1.00  0.00           C
ATOM   2632  CG1 VAL A 167      29.620  58.695  99.370  1.00  0.00           C
ATOM   2636  CG2 VAL A 167      30.710  60.855  98.579  1.00  0.00           C
ATOM   2640  C   VAL A 167      31.350  58.745 101.730  1.00  0.00           C
ATOM   2641  O   VAL A 167      30.510  58.686 102.640  1.00  0.00           O
ATOM   2642  N   ALA A 168      32.350  57.846 101.610  1.00  0.00           N
ATOM   2644  CA  ALA A 168      32.600  56.776 102.550  1.00  0.00           C
ATOM   2646  CB  ALA A 168      33.810  55.956 102.040  1.00  0.00           C
ATOM   2650  C   ALA A 168      32.840  57.256 103.980  1.00  0.00           C
ATOM   2651  O   ALA A 168      32.210  56.806 104.930  1.00  0.00           O
ATOM   2652  N   GLN A 169      33.700  58.266 104.170  1.00  0.00           N
ATOM   2654  CA  GLN A 169      33.910  58.895 105.460  1.00  0.00           C
ATOM   2656  CB  GLN A 169      35.100  59.875 105.400  1.00  0.00           C
ATOM   2659  CG  GLN A 169      36.450  59.155 105.189  1.00  0.00           C
ATOM   2662  CD  GLN A 169      37.600  60.156 105.170  1.00  0.00           C
ATOM   2663  OE1 GLN A 169      37.850  60.855 106.150  1.00  0.00           O
ATOM   2664  NE2 GLN A 169      38.360  60.246 104.060  1.00  0.00           N
ATOM   2667  C   GLN A 169      32.690  59.576 106.069  1.00  0.00           C
ATOM   2668  O   GLN A 169      32.400  59.406 107.260  1.00  0.00           O
ATOM   2669  N   LEU A 170      31.900  60.335 105.280  1.00  0.00           N
ATOM   2671  CA  LEU A 170      30.620  60.876 105.690  1.00  0.00           C
ATOM   2673  CB  LEU A 170      30.040  61.876 104.670  1.00  0.00           C
ATOM   2676  CG  LEU A 170      30.790  63.226 104.599  1.00  0.00           C
ATOM   2678  CD1 LEU A 170      30.080  64.136 103.599  1.00  0.00           C
ATOM   2682  CD2 LEU A 170      30.850  63.916 105.970  1.00  0.00           C
ATOM   2686  C   LEU A 170      29.550  59.855 106.050  1.00  0.00           C
ATOM   2687  O   LEU A 170      28.860  60.016 107.049  1.00  0.00           O
ATOM   2688  N   TYR A 171      29.400  58.766 105.270  1.00  0.00           N
ATOM   2690  CA  TYR A 171      28.480  57.695 105.610  1.00  0.00           C
ATOM   2692  CB  TYR A 171      28.430  56.676 104.450  1.00  0.00           C
ATOM   2695  CG  TYR A 171      27.670  55.416 104.810  1.00  0.00           C
ATOM   2696  CD1 TYR A 171      26.280  55.426 104.959  1.00  0.00           C
ATOM   2698  CE1 TYR A 171      25.600  54.266 105.370  1.00  0.00           C
ATOM   2700  CZ  TYR A 171      26.320  53.096 105.610  1.00  0.00           C
ATOM   2701  OH  TYR A 171      25.680  51.916 106.010  1.00  0.00           O
ATOM   2703  CD2 TYR A 171      28.380  54.246 105.080  1.00  0.00           C
ATOM   2705  CE2 TYR A 171      27.710  53.086 105.469  1.00  0.00           C
ATOM   2707  C   TYR A 171      28.800  57.035 106.950  1.00  0.00           C
ATOM   2708  O   TYR A 171      27.930  56.846 107.790  1.00  0.00           O
ATOM   2709  N   TYR A 172      30.090  56.736 107.220  1.00  0.00           N
ATOM   2711  CA  TYR A 172      30.480  56.186 108.500  1.00  0.00           C
ATOM   2713  CB  TYR A 172      31.830  55.446 108.420  1.00  0.00           C
ATOM   2716  CG  TYR A 172      31.710  54.236 107.519  1.00  0.00           C
ATOM   2717  CD1 TYR A 172      30.830  53.166 107.819  1.00  0.00           C
ATOM   2719  CE1 TYR A 172      30.780  52.035 106.999  1.00  0.00           C
ATOM   2721  CZ  TYR A 172      31.610  51.946 105.879  1.00  0.00           C
ATOM   2722  OH  TYR A 172      31.530  50.816 105.040  1.00  0.00           O
ATOM   2724  CD2 TYR A 172      32.530  54.116 106.390  1.00  0.00           C
ATOM   2726  CE2 TYR A 172      32.490  52.976 105.569  1.00  0.00           C
ATOM   2728  C   TYR A 172      30.480  57.215 109.629  1.00  0.00           C
ATOM   2729  O   TYR A 172      30.260  56.846 110.780  1.00  0.00           O
ATOM   2730  N   SER A 173      30.660  58.526 109.349  1.00  0.00           N
ATOM   2732  CA  SER A 173      30.289  59.596 110.270  1.00  0.00           C
ATOM   2734  CB  SER A 173      30.690  61.016 109.779  1.00  0.00           C
ATOM   2737  OG  SER A 173      32.110  61.156 109.590  1.00  0.00           O
ATOM   2739  C   SER A 173      28.800  59.626 110.599  1.00  0.00           C
ATOM   2740  O   SER A 173      28.400  59.736 111.750  1.00  0.00           O
ATOM   2741  N   MET A 174      27.910  59.506 109.590  1.00  0.00           N
ATOM   2743  CA  MET A 174      26.480  59.395 109.810  1.00  0.00           C
ATOM   2745  CB  MET A 174      25.720  59.496 108.470  1.00  0.00           C
ATOM   2748  CG  MET A 174      24.180  59.535 108.610  1.00  0.00           C
ATOM   2751  SD  MET A 174      23.280  59.596 107.040  1.00  0.00           S
ATOM   2752  CE  MET A 174      23.750  57.916 106.530  1.00  0.00           C
ATOM   2756  C   MET A 174      26.050  58.156 110.579  1.00  0.00           C
ATOM   2757  O   MET A 174      25.260  58.256 111.510  1.00  0.00           O
ATOM   2758  N   GLN A 175      26.630  56.986 110.260  1.00  0.00           N
ATOM   2760  CA  GLN A 175      26.550  55.776 111.050  1.00  0.00           C
ATOM   2762  CB  GLN A 175      27.190  54.556 110.330  1.00  0.00           C
ATOM   2765  CG  GLN A 175      26.450  54.145 109.030  1.00  0.00           C
ATOM   2768  CD  GLN A 175      24.960  53.976 109.239  1.00  0.00           C
ATOM   2769  OE1 GLN A 175      24.130  54.736 108.730  1.00  0.00           O
ATOM   2770  NE2 GLN A 175      24.560  52.986 110.059  1.00  0.00           N
ATOM   2773  C   GLN A 175      27.100  55.895 112.469  1.00  0.00           C
ATOM   2774  O   GLN A 175      26.490  55.386 113.400  1.00  0.00           O
ATOM   2775  N   ALA A 176      28.220  56.616 112.670  1.00  0.00           N
ATOM   2777  CA  ALA A 176      28.680  57.006 113.999  1.00  0.00           C
ATOM   2779  CB  ALA A 176      30.010  57.786 113.880  1.00  0.00           C
ATOM   2783  C   ALA A 176      27.710  57.876 114.779  1.00  0.00           C
ATOM   2784  O   ALA A 176      27.460  57.635 115.959  1.00  0.00           O
ATOM   2785  N   SER A 177      27.130  58.895 114.140  1.00  0.00           N
ATOM   2787  CA  SER A 177      26.090  59.726 114.739  1.00  0.00           C
ATOM   2789  CB  SER A 177      25.620  60.886 113.840  1.00  0.00           C
ATOM   2792  OG  SER A 177      26.700  61.596 113.249  1.00  0.00           O
ATOM   2794  C   SER A 177      24.870  58.916 115.109  1.00  0.00           C
ATOM   2795  O   SER A 177      24.350  59.066 116.219  1.00  0.00           O
ATOM   2796  N   TYR A 178      24.400  58.016 114.210  1.00  0.00           N
ATOM   2798  CA  TYR A 178      23.330  57.066 114.470  1.00  0.00           C
ATOM   2800  CB  TYR A 178      23.050  56.166 113.220  1.00  0.00           C
ATOM   2803  CG  TYR A 178      22.180  56.785 112.170  1.00  0.00           C
ATOM   2804  CD1 TYR A 178      20.920  57.256 112.540  1.00  0.00           C
ATOM   2806  CE1 TYR A 178      19.970  57.635 111.590  1.00  0.00           C
ATOM   2808  CZ  TYR A 178      20.280  57.565 110.230  1.00  0.00           C
ATOM   2809  OH  TYR A 178      19.320  57.976 109.280  1.00  0.00           O
ATOM   2811  CD2 TYR A 178      22.470  56.686 110.799  1.00  0.00           C
ATOM   2813  CE2 TYR A 178      21.530  57.086 109.829  1.00  0.00           C
ATOM   2815  C   TYR A 178      23.610  56.116 115.640  1.00  0.00           C
ATOM   2816  O   TYR A 178      22.820  55.995 116.569  1.00  0.00           O
ATOM   2817  N   GLN A 179      24.780  55.456 115.650  1.00  0.00           N
ATOM   2819  CA  GLN A 179      25.200  54.605 116.739  1.00  0.00           C
ATOM   2821  CB  GLN A 179      26.520  53.846 116.400  1.00  0.00           C
ATOM   2824  CG  GLN A 179      26.300  52.736 115.340  1.00  0.00           C
ATOM   2827  CD  GLN A 179      27.530  51.855 115.099  1.00  0.00           C
ATOM   2828  OE1 GLN A 179      28.640  52.046 115.599  1.00  0.00           O
ATOM   2829  NE2 GLN A 179      27.310  50.756 114.349  1.00  0.00           N
ATOM   2832  C   GLN A 179      25.300  55.316 118.079  1.00  0.00           C
ATOM   2833  O   GLN A 179      24.890  54.815 119.120  1.00  0.00           O
ATOM   2834  N   MET A 180      25.850  56.556 118.090  1.00  0.00           N
ATOM   2836  CA  MET A 180      25.900  57.346 119.290  1.00  0.00           C
ATOM   2838  CB  MET A 180      26.780  58.596 119.110  1.00  0.00           C
ATOM   2841  CG  MET A 180      28.290  58.256 119.069  1.00  0.00           C
ATOM   2844  SD  MET A 180      29.380  59.645 118.650  1.00  0.00           S
ATOM   2845  CE  MET A 180      29.090  60.586 120.170  1.00  0.00           C
ATOM   2849  C   MET A 180      24.550  57.705 119.900  1.00  0.00           C
ATOM   2850  O   MET A 180      24.420  57.705 121.129  1.00  0.00           O
ATOM   2851  N   LEU A 181      23.520  58.006 119.069  1.00  0.00           N
ATOM   2853  CA  LEU A 181      22.190  58.296 119.599  1.00  0.00           C
ATOM   2855  CB  LEU A 181      21.170  58.805 118.540  1.00  0.00           C
ATOM   2858  CG  LEU A 181      19.840  59.326 119.140  1.00  0.00           C
ATOM   2860  CD1 LEU A 181      20.030  60.556 120.030  1.00  0.00           C
ATOM   2864  CD2 LEU A 181      18.760  59.636 118.090  1.00  0.00           C
ATOM   2868  C   LEU A 181      21.590  57.126 120.349  1.00  0.00           C
ATOM   2869  O   LEU A 181      21.100  57.326 121.459  1.00  0.00           O
ATOM   2870  N   ASP A 182      21.670  55.895 119.779  1.00  0.00           N
ATOM   2872  CA  ASP A 182      21.130  54.696 120.410  1.00  0.00           C
ATOM   2874  CB  ASP A 182      21.300  53.425 119.519  1.00  0.00           C
ATOM   2877  CG  ASP A 182      20.480  53.296 118.230  1.00  0.00           C
ATOM   2878  OD1 ASP A 182      20.100  54.306 117.599  1.00  0.00           O
ATOM   2879  OD2 ASP A 182      20.380  52.116 117.770  1.00  0.00           O
ATOM   2880  C   ASP A 182      21.750  54.426 121.790  1.00  0.00           C
ATOM   2881  O   ASP A 182      21.050  54.186 122.780  1.00  0.00           O
ATOM   2882  N   LEU A 183      23.100  54.516 121.930  1.00  0.00           N
ATOM   2884  CA  LEU A 183      23.780  54.366 123.209  1.00  0.00           C
ATOM   2886  CB  LEU A 183      25.310  54.285 123.069  1.00  0.00           C
ATOM   2889  CG  LEU A 183      25.820  53.006 122.360  1.00  0.00           C
ATOM   2891  CD1 LEU A 183      27.330  52.866 122.550  1.00  0.00           C
ATOM   2895  CD2 LEU A 183      25.140  51.736 122.900  1.00  0.00           C
ATOM   2899  C   LEU A 183      23.410  55.386 124.280  1.00  0.00           C
ATOM   2900  O   LEU A 183      23.230  55.046 125.450  1.00  0.00           O
ATOM   2901  N   LEU A 184      23.250  56.666 123.890  1.00  0.00           N
ATOM   2903  CA  LEU A 184      22.610  57.645 124.720  1.00  0.00           C
ATOM   2905  CB  LEU A 184      22.770  59.015 124.060  1.00  0.00           C
ATOM   2908  CG  LEU A 184      24.240  59.426 123.900  1.00  0.00           C
ATOM   2910  CD1 LEU A 184      24.350  60.605 122.930  1.00  0.00           C
ATOM   2914  CD2 LEU A 184      24.860  59.736 125.270  1.00  0.00           C
ATOM   2918  C   LEU A 184      21.140  57.375 125.059  1.00  0.00           C
ATOM   2919  O   LEU A 184      20.760  57.445 126.230  1.00  0.00           O
ATOM   2920  N   GLU A 185      20.290  57.006 124.090  1.00  0.00           N
ATOM   2922  CA  GLU A 185      18.900  56.666 124.370  1.00  0.00           C
ATOM   2924  CB  GLU A 185      18.000  56.585 123.090  1.00  0.00           C
ATOM   2927  CG  GLU A 185      17.680  57.976 122.440  1.00  0.00           C
ATOM   2930  CD  GLU A 185      16.650  57.965 121.300  1.00  0.00           C
ATOM   2931  OE1 GLU A 185      16.490  56.895 120.659  1.00  0.00           O
ATOM   2932  OE2 GLU A 185      16.020  59.036 121.050  1.00  0.00           O
ATOM   2933  C   GLU A 185      18.740  55.476 125.330  1.00  0.00           C
ATOM   2934  O   GLU A 185      17.970  55.546 126.280  1.00  0.00           O
ATOM   2935  N   GLN A 186      19.510  54.386 125.180  1.00  0.00           N
ATOM   2937  CA  GLN A 186      19.430  53.276 126.110  1.00  0.00           C
ATOM   2939  CB  GLN A 186      19.920  51.965 125.430  1.00  0.00           C
ATOM   2942  CG  GLN A 186      21.440  51.846 125.170  1.00  0.00           C
ATOM   2945  CD  GLN A 186      22.170  51.426 126.439  1.00  0.00           C
ATOM   2946  OE1 GLN A 186      21.650  50.666 127.250  1.00  0.00           O
ATOM   2947  NE2 GLN A 186      23.410  51.946 126.620  1.00  0.00           N
ATOM   2950  C   GLN A 186      20.140  53.565 127.440  1.00  0.00           C
ATOM   2951  O   GLN A 186      19.750  53.086 128.499  1.00  0.00           O
ATOM   2952  N   THR A 187      21.170  54.436 127.469  1.00  0.00           N
ATOM   2954  CA  THR A 187      21.730  54.945 128.720  1.00  0.00           C
ATOM   2956  CB  THR A 187      23.060  55.686 128.590  1.00  0.00           C
ATOM   2958  OG1 THR A 187      24.070  54.815 128.079  1.00  0.00           O
ATOM   2960  CG2 THR A 187      23.580  56.146 129.959  1.00  0.00           C
ATOM   2964  C   THR A 187      20.720  55.756 129.520  1.00  0.00           C
ATOM   2965  O   THR A 187      20.640  55.636 130.740  1.00  0.00           O
ATOM   2966  N   HIS A 188      19.870  56.576 128.840  1.00  0.00           N
ATOM   2968  CA  HIS A 188      18.730  57.256 129.469  1.00  0.00           C
ATOM   2970  CB  HIS A 188      17.990  58.156 128.450  1.00  0.00           C
ATOM   2973  ND1 HIS A 188      16.700  59.706 129.909  1.00  0.00           N
ATOM   2974  CG  HIS A 188      16.690  58.716 128.950  1.00  0.00           C
ATOM   2975  CE1 HIS A 188      15.420  59.925 130.169  1.00  0.00           C
ATOM   2977  NE2 HIS A 188      14.610  59.145 129.420  1.00  0.00           N
ATOM   2979  CD2 HIS A 188      15.420  58.366 128.620  1.00  0.00           C
ATOM   2981  C   HIS A 188      17.740  56.286 130.099  1.00  0.00           C
ATOM   2982  O   HIS A 188      17.350  56.436 131.260  1.00  0.00           O
ATOM   2983  N   ASP A 189      17.390  55.205 129.390  1.00  0.00           N
ATOM   2985  CA  ASP A 189      16.570  54.126 129.909  1.00  0.00           C
ATOM   2987  CB  ASP A 189      16.240  53.126 128.750  1.00  0.00           C
ATOM   2990  CG  ASP A 189      15.340  53.796 127.709  1.00  0.00           C
ATOM   2991  OD1 ASP A 189      14.570  54.706 128.090  1.00  0.00           O
ATOM   2992  OD2 ASP A 189      15.280  53.316 126.549  1.00  0.00           O
ATOM   2993  C   ASP A 189      17.150  53.416 131.139  1.00  0.00           C
ATOM   2994  O   ASP A 189      16.450  53.156 132.129  1.00  0.00           O
ATOM   2995  N   VAL A 190      18.480  53.156 131.159  1.00  0.00           N
ATOM   2997  CA  VAL A 190      19.210  52.705 132.340  1.00  0.00           C
ATOM   2999  CB  VAL A 190      20.660  52.366 131.969  1.00  0.00           C
ATOM   3001  CG1 VAL A 190      21.550  52.096 133.209  1.00  0.00           C
ATOM   3005  CG2 VAL A 190      20.640  51.125 131.069  1.00  0.00           C
ATOM   3009  C   VAL A 190      19.170  53.666 133.529  1.00  0.00           C
ATOM   3010  O   VAL A 190      18.950  53.246 134.670  1.00  0.00           O
ATOM   3011  N   ILE A 191      19.380  54.976 133.300  1.00  0.00           N
ATOM   3013  CA  ILE A 191      19.360  55.965 134.369  1.00  0.00           C
ATOM   3015  CB  ILE A 191      20.070  57.276 134.040  1.00  0.00           C
ATOM   3017  CG2 ILE A 191      20.090  58.215 135.269  1.00  0.00           C
ATOM   3021  CG1 ILE A 191      21.530  57.016 133.590  1.00  0.00           C
ATOM   3024  CD  ILE A 191      22.110  58.226 132.850  1.00  0.00           C
ATOM   3028  C   ILE A 191      17.960  56.216 134.920  1.00  0.00           C
ATOM   3029  O   ILE A 191      17.790  56.336 136.129  1.00  0.00           O
ATOM   3030  N   ASP A 192      16.920  56.195 134.059  1.00  0.00           N
ATOM   3032  CA  ASP A 192      15.530  56.175 134.499  1.00  0.00           C
ATOM   3034  CB  ASP A 192      14.540  56.206 133.300  1.00  0.00           C
ATOM   3037  CG  ASP A 192      14.300  57.625 132.819  1.00  0.00           C
ATOM   3038  OD1 ASP A 192      15.010  58.555 133.270  1.00  0.00           O
ATOM   3039  OD2 ASP A 192      13.320  57.816 132.030  1.00  0.00           O
ATOM   3040  C   ASP A 192      15.200  54.995 135.400  1.00  0.00           C
ATOM   3041  O   ASP A 192      14.580  55.145 136.450  1.00  0.00           O
ATOM   3042  N   TYR A 193      15.670  53.776 135.070  1.00  0.00           N
ATOM   3044  CA  TYR A 193      15.560  52.666 136.010  1.00  0.00           C
ATOM   3046  CB  TYR A 193      16.130  51.395 135.319  1.00  0.00           C
ATOM   3049  CG  TYR A 193      15.970  50.156 136.170  1.00  0.00           C
ATOM   3050  CD1 TYR A 193      14.700  49.666 136.480  1.00  0.00           C
ATOM   3052  CE1 TYR A 193      14.550  48.535 137.300  1.00  0.00           C
ATOM   3054  CZ  TYR A 193      15.680  47.886 137.799  1.00  0.00           C
ATOM   3055  OH  TYR A 193      15.550  46.776 138.658  1.00  0.00           O
ATOM   3057  CD2 TYR A 193      17.100  49.465 136.640  1.00  0.00           C
ATOM   3059  CE2 TYR A 193      16.960  48.336 137.459  1.00  0.00           C
ATOM   3061  C   TYR A 193      16.290  52.905 137.340  1.00  0.00           C
ATOM   3062  O   TYR A 193      15.790  52.645 138.429  1.00  0.00           O
ATOM   3063  N   ALA A 194      17.520  53.446 137.250  1.00  0.00           N
ATOM   3065  CA  ALA A 194      18.340  53.786 138.379  1.00  0.00           C
ATOM   3067  CB  ALA A 194      19.750  54.166 137.870  1.00  0.00           C
ATOM   3071  C   ALA A 194      17.770  54.846 139.329  1.00  0.00           C
ATOM   3072  O   ALA A 194      17.840  54.675 140.539  1.00  0.00           O
ATOM   3073  N   VAL A 195      17.160  55.936 138.818  1.00  0.00           N
ATOM   3075  CA  VAL A 195      16.430  56.906 139.648  1.00  0.00           C
ATOM   3077  CB  VAL A 195      16.110  58.206 138.909  1.00  0.00           C
ATOM   3079  CG1 VAL A 195      14.840  58.145 138.030  1.00  0.00           C
ATOM   3083  CG2 VAL A 195      16.000  59.355 139.928  1.00  0.00           C
ATOM   3087  C   VAL A 195      15.180  56.315 140.308  1.00  0.00           C
ATOM   3088  O   VAL A 195      14.870  56.585 141.469  1.00  0.00           O
ATOM   3089  N   LYS A 196      14.440  55.456 139.599  1.00  0.00           N
ATOM   3091  CA  LYS A 196      13.270  54.736 140.089  1.00  0.00           C
ATOM   3093  CB  LYS A 196      12.570  54.085 138.888  1.00  0.00           C
ATOM   3096  CG  LYS A 196      11.880  55.096 137.960  1.00  0.00           C
ATOM   3099  CD  LYS A 196      11.500  54.386 136.660  1.00  0.00           C
ATOM   3102  CE  LYS A 196      10.730  55.186 135.630  1.00  0.00           C
ATOM   3105  NZ  LYS A 196      10.290  54.226 134.590  1.00  0.00           N
ATOM   3109  C   LYS A 196      13.520  53.726 141.209  1.00  0.00           C
ATOM   3110  O   LYS A 196      12.740  53.596 142.158  1.00  0.00           O
ATOM   3111  N   ALA A 197      14.650  53.006 141.159  1.00  0.00           N
ATOM   3113  CA  ALA A 197      15.150  52.206 142.258  1.00  0.00           C
ATOM   3115  CB  ALA A 197      16.460  51.566 141.798  1.00  0.00           C
ATOM   3119  C   ALA A 197      15.410  53.026 143.519  1.00  0.00           C
ATOM   3120  O   ALA A 197      15.000  52.676 144.629  1.00  0.00           O
ATOM   3121  N   HIS A 198      16.050  54.196 143.349  1.00  0.00           N
ATOM   3123  CA  HIS A 198      16.280  55.186 144.378  1.00  0.00           C
ATOM   3125  CB  HIS A 198      17.200  56.286 143.818  1.00  0.00           C
ATOM   3128  ND1 HIS A 198      19.090  54.596 143.619  1.00  0.00           N
ATOM   3129  CG  HIS A 198      18.640  55.895 143.848  1.00  0.00           C
ATOM   3130  CE1 HIS A 198      20.310  54.586 144.089  1.00  0.00           C
ATOM   3132  NE2 HIS A 198      20.690  55.785 144.569  1.00  0.00           N
ATOM   3134  CD2 HIS A 198      19.630  56.636 144.399  1.00  0.00           C
ATOM   3136  C   HIS A 198      15.020  55.785 144.989  1.00  0.00           C
ATOM   3137  O   HIS A 198      14.860  55.836 146.208  1.00  0.00           O
ATOM   3138  N   GLN A 199      14.020  56.156 144.159  1.00  0.00           N
ATOM   3140  CA  GLN A 199      12.710  56.566 144.618  1.00  0.00           C
ATOM   3142  CB  GLN A 199      11.810  56.976 143.419  1.00  0.00           C
ATOM   3145  CG  GLN A 199      12.220  58.316 142.738  1.00  0.00           C
ATOM   3148  CD  GLN A 199      11.280  58.675 141.589  1.00  0.00           C
ATOM   3149  OE1 GLN A 199      10.330  57.956 141.278  1.00  0.00           O
ATOM   3150  NE2 GLN A 199      11.480  59.855 140.949  1.00  0.00           N
ATOM   3153  C   GLN A 199      11.980  55.535 145.469  1.00  0.00           C
ATOM   3154  O   GLN A 199      11.400  55.846 146.519  1.00  0.00           O
ATOM   3155  N   SER A 200      12.050  54.256 145.059  1.00  0.00           N
ATOM   3157  CA  SER A 200      11.630  53.105 145.838  1.00  0.00           C
ATOM   3159  CB  SER A 200      11.720  51.785 145.028  1.00  0.00           C
ATOM   3162  OG  SER A 200      10.790  51.766 143.949  1.00  0.00           O
ATOM   3164  C   SER A 200      12.390  52.956 147.159  1.00  0.00           C
ATOM   3165  O   SER A 200      11.800  52.765 148.209  1.00  0.00           O
ATOM   3166  N   LYS A 201      13.730  53.105 147.179  1.00  0.00           N
ATOM   3168  CA  LYS A 201      14.490  53.126 148.419  1.00  0.00           C
ATOM   3170  CB  LYS A 201      16.000  53.196 148.188  1.00  0.00           C
ATOM   3173  CG  LYS A 201      16.580  51.886 147.649  1.00  0.00           C
ATOM   3176  CD  LYS A 201      18.090  52.035 147.458  1.00  0.00           C
ATOM   3179  CE  LYS A 201      18.670  50.866 146.679  1.00  0.00           C
ATOM   3182  NZ  LYS A 201      18.610  49.626 147.458  1.00  0.00           N
ATOM   3186  C   LYS A 201      14.150  54.226 149.399  1.00  0.00           C
ATOM   3187  O   LYS A 201      14.010  53.955 150.588  1.00  0.00           O
ATOM   3188  N   VAL A 202      14.020  55.486 148.928  1.00  0.00           N
ATOM   3190  CA  VAL A 202      13.830  56.636 149.809  1.00  0.00           C
ATOM   3192  CB  VAL A 202      14.030  57.996 149.119  1.00  0.00           C
ATOM   3194  CG1 VAL A 202      12.800  58.476 148.319  1.00  0.00           C
ATOM   3198  CG2 VAL A 202      14.460  59.036 150.178  1.00  0.00           C
ATOM   3202  C   VAL A 202      12.470  56.556 150.458  1.00  0.00           C
ATOM   3203  O   VAL A 202      12.280  56.976 151.598  1.00  0.00           O
ATOM   3204  N   ALA A 203      11.500  55.965 149.739  1.00  0.00           N
ATOM   3206  CA  ALA A 203      10.170  55.696 150.219  1.00  0.00           C
ATOM   3208  CB  ALA A 203       9.390  55.046 149.068  1.00  0.00           C
ATOM   3212  C   ALA A 203      10.140  54.796 151.428  1.00  0.00           C
ATOM   3213  O   ALA A 203       9.500  55.096 152.439  1.00  0.00           O
ATOM   3214  N   HIS A 204      10.950  53.726 151.379  1.00  0.00           N
ATOM   3216  CA  HIS A 204      11.160  52.786 152.458  1.00  0.00           C
ATOM   3218  CB  HIS A 204      11.840  51.496 151.919  1.00  0.00           C
ATOM   3221  ND1 HIS A 204       9.680  50.356 151.498  1.00  0.00           N
ATOM   3222  CG  HIS A 204      10.910  50.746 151.008  1.00  0.00           C
ATOM   3223  CE1 HIS A 204       9.020  49.896 150.448  1.00  0.00           C
ATOM   3225  NE2 HIS A 204       9.780  49.906 149.338  1.00  0.00           N
ATOM   3227  CD2 HIS A 204      11.000  50.446 149.688  1.00  0.00           C
ATOM   3229  C   HIS A 204      12.010  53.355 153.578  1.00  0.00           C
ATOM   3230  O   HIS A 204      12.110  52.796 154.659  1.00  0.00           O
ATOM   3231  N   GLY A 205      12.650  54.516 153.319  1.00  0.00           N
ATOM   3233  CA  GLY A 205      13.550  55.205 154.208  1.00  0.00           C
ATOM   3236  C   GLY A 205      14.960  54.686 154.168  1.00  0.00           C
ATOM   3237  O   GLY A 205      15.720  54.925 155.098  1.00  0.00           O
ATOM   3238  N   LEU A 206      15.350  53.986 153.088  1.00  0.00           N
ATOM   3240  CA  LEU A 206      16.580  53.206 153.048  1.00  0.00           C
ATOM   3242  CB  LEU A 206      16.300  51.866 152.309  1.00  0.00           C
ATOM   3245  CG  LEU A 206      15.400  50.916 153.109  1.00  0.00           C
ATOM   3247  CD1 LEU A 206      14.850  49.796 152.218  1.00  0.00           C
ATOM   3251  CD2 LEU A 206      16.180  50.306 154.289  1.00  0.00           C
ATOM   3255  C   LEU A 206      17.730  53.895 152.349  1.00  0.00           C
ATOM   3256  O   LEU A 206      18.890  53.486 152.489  1.00  0.00           O
ATOM   3257  N   GLU A 207      17.480  54.986 151.619  1.00  0.00           N
ATOM   3259  CA  GLU A 207      18.560  55.766 151.038  1.00  0.00           C
ATOM   3261  CB  GLU A 207      18.540  55.785 149.499  1.00  0.00           C
ATOM   3264  CG  GLU A 207      17.320  56.476 148.829  1.00  0.00           C
ATOM   3267  CD  GLU A 207      17.650  56.846 147.388  1.00  0.00           C
ATOM   3268  OE1 GLU A 207      18.480  56.105 146.798  1.00  0.00           O
ATOM   3269  OE2 GLU A 207      17.090  57.856 146.889  1.00  0.00           O
ATOM   3270  C   GLU A 207      18.560  57.156 151.609  1.00  0.00           C
ATOM   3271  O   GLU A 207      18.270  57.375 152.789  1.00  0.00           O
ATOM   3272  N   ALA A 208      18.920  58.145 150.789  1.00  0.00           N
ATOM   3274  CA  ALA A 208      18.890  59.496 151.229  1.00  0.00           C
ATOM   3276  CB  ALA A 208      20.120  59.815 152.078  1.00  0.00           C
ATOM   3280  C   ALA A 208      18.860  60.395 150.028  1.00  0.00           C
ATOM   3281  O   ALA A 208      19.120  60.006 148.899  1.00  0.00           O
ATOM   3282  N   GLN A 209      18.510  61.666 150.269  1.00  0.00           N
ATOM   3284  CA  GLN A 209      18.270  62.625 149.208  1.00  0.00           C
ATOM   3286  CB  GLN A 209      17.670  63.916 149.799  1.00  0.00           C
ATOM   3289  CG  GLN A 209      16.250  63.706 150.339  1.00  0.00           C
ATOM   3292  CD  GLN A 209      15.730  64.986 150.989  1.00  0.00           C
ATOM   3293  OE1 GLN A 209      16.280  66.076 150.809  1.00  0.00           O
ATOM   3294  NE2 GLN A 209      14.640  64.846 151.749  1.00  0.00           N
ATOM   3297  C   GLN A 209      19.460  62.905 148.298  1.00  0.00           C
ATOM   3298  O   GLN A 209      19.290  63.105 147.099  1.00  0.00           O
ATOM   3299  N   VAL A 210      20.700  62.936 148.839  1.00  0.00           N
ATOM   3301  CA  VAL A 210      21.900  63.116 148.029  1.00  0.00           C
ATOM   3303  CB  VAL A 210      23.160  63.336 148.879  1.00  0.00           C
ATOM   3305  CG1 VAL A 210      24.340  63.756 147.988  1.00  0.00           C
ATOM   3309  CG2 VAL A 210      22.900  64.416 149.949  1.00  0.00           C
ATOM   3313  C   VAL A 210      22.110  62.026 146.948  1.00  0.00           C
ATOM   3314  O   VAL A 210      22.320  62.406 145.789  1.00  0.00           O
ATOM   3315  N   PRO A 211      22.010  60.706 147.179  1.00  0.00           N
ATOM   3316  CD  PRO A 211      22.340  60.086 148.468  1.00  0.00           C
ATOM   3319  CA  PRO A 211      21.760  59.706 146.148  1.00  0.00           C
ATOM   3321  CB  PRO A 211      21.410  58.446 146.969  1.00  0.00           C
ATOM   3324  CG  PRO A 211      22.260  58.576 148.239  1.00  0.00           C
ATOM   3327  C   PRO A 211      20.740  60.026 145.068  1.00  0.00           C
ATOM   3328  O   PRO A 211      21.080  59.966 143.888  1.00  0.00           O
ATOM   3329  N   PHE A 212      19.490  60.356 145.469  1.00  0.00           N
ATOM   3331  CA  PHE A 212      18.390  60.696 144.578  1.00  0.00           C
ATOM   3333  CB  PHE A 212      17.110  60.995 145.429  1.00  0.00           C
ATOM   3336  CG  PHE A 212      15.970  61.576 144.648  1.00  0.00           C
ATOM   3337  CD1 PHE A 212      15.350  60.806 143.659  1.00  0.00           C
ATOM   3339  CE1 PHE A 212      14.330  61.356 142.859  1.00  0.00           C
ATOM   3341  CZ  PHE A 212      13.910  62.676 143.069  1.00  0.00           C
ATOM   3343  CD2 PHE A 212      15.530  62.905 144.858  1.00  0.00           C
ATOM   3345  CE2 PHE A 212      14.510  63.446 144.068  1.00  0.00           C
ATOM   3347  C   PHE A 212      18.700  61.866 143.648  1.00  0.00           C
ATOM   3348  O   PHE A 212      18.480  61.816 142.439  1.00  0.00           O
ATOM   3349  N   HIS A 213      19.270  62.946 144.219  1.00  0.00           N
ATOM   3351  CA  HIS A 213      19.720  64.106 143.479  1.00  0.00           C
ATOM   3353  CB  HIS A 213      20.210  65.186 144.448  1.00  0.00           C
ATOM   3356  ND1 HIS A 213      19.370  66.416 146.409  1.00  0.00           N
ATOM   3357  CG  HIS A 213      19.090  65.766 145.229  1.00  0.00           C
ATOM   3358  CE1 HIS A 213      18.220  66.916 146.808  1.00  0.00           C
ATOM   3360  NE2 HIS A 213      17.210  66.626 145.959  1.00  0.00           N
ATOM   3362  CD2 HIS A 213      17.760  65.866 144.949  1.00  0.00           C
ATOM   3364  C   HIS A 213      20.790  63.856 142.449  1.00  0.00           C
ATOM   3365  O   HIS A 213      20.720  64.366 141.329  1.00  0.00           O
ATOM   3366  N   GLY A 214      21.810  63.046 142.799  1.00  0.00           N
ATOM   3368  CA  GLY A 214      22.850  62.625 141.868  1.00  0.00           C
ATOM   3371  C   GLY A 214      22.320  61.816 140.719  1.00  0.00           C
ATOM   3372  O   GLY A 214      22.680  62.046 139.559  1.00  0.00           O
ATOM   3373  N   ALA A 215      21.420  60.846 140.999  1.00  0.00           N
ATOM   3375  CA  ALA A 215      20.780  60.026 139.989  1.00  0.00           C
ATOM   3377  CB  ALA A 215      19.920  58.945 140.688  1.00  0.00           C
ATOM   3381  C   ALA A 215      19.930  60.826 139.009  1.00  0.00           C
ATOM   3382  O   ALA A 215      20.030  60.656 137.790  1.00  0.00           O
ATOM   3383  N   ARG A 216      19.130  61.785 139.519  1.00  0.00           N
ATOM   3385  CA  ARG A 216      18.350  62.705 138.729  1.00  0.00           C
ATOM   3387  CB  ARG A 216      17.400  63.506 139.649  1.00  0.00           C
ATOM   3390  CG  ARG A 216      16.620  64.645 138.959  1.00  0.00           C
ATOM   3393  CD  ARG A 216      15.190  64.756 139.489  1.00  0.00           C
ATOM   3396  NE  ARG A 216      14.530  65.986 138.939  1.00  0.00           N
ATOM   3398  CZ  ARG A 216      13.330  66.375 139.329  1.00  0.00           C
ATOM   3399  NH1 ARG A 216      12.540  65.566 139.989  1.00  0.00           N
ATOM   3402  NH2 ARG A 216      12.840  67.565 139.079  1.00  0.00           N
ATOM   3405  C   ARG A 216      19.160  63.605 137.830  1.00  0.00           C
ATOM   3406  O   ARG A 216      18.790  63.856 136.680  1.00  0.00           O
ATOM   3407  N   ALA A 217      20.310  64.106 138.308  1.00  0.00           N
ATOM   3409  CA  ALA A 217      21.230  64.936 137.540  1.00  0.00           C
ATOM   3411  CB  ALA A 217      22.420  65.275 138.469  1.00  0.00           C
ATOM   3415  C   ALA A 217      21.740  64.276 136.260  1.00  0.00           C
ATOM   3416  O   ALA A 217      21.720  64.866 135.180  1.00  0.00           O
ATOM   3417  N   GLN A 218      22.130  62.986 136.340  1.00  0.00           N
ATOM   3419  CA  GLN A 218      22.620  62.196 135.230  1.00  0.00           C
ATOM   3421  CB  GLN A 218      23.230  60.855 135.700  1.00  0.00           C
ATOM   3424  CG  GLN A 218      24.550  61.055 136.500  1.00  0.00           C
ATOM   3427  CD  GLN A 218      25.260  59.726 136.760  1.00  0.00           C
ATOM   3428  OE1 GLN A 218      24.690  58.745 137.260  1.00  0.00           O
ATOM   3429  NE2 GLN A 218      26.560  59.645 136.400  1.00  0.00           N
ATOM   3432  C   GLN A 218      21.630  61.986 134.069  1.00  0.00           C
ATOM   3433  O   GLN A 218      22.030  61.906 132.909  1.00  0.00           O
ATOM   3434  N   ILE A 219      20.310  61.946 134.349  1.00  0.00           N
ATOM   3436  CA  ILE A 219      19.280  61.926 133.310  1.00  0.00           C
ATOM   3438  CB  ILE A 219      17.890  61.906 133.960  1.00  0.00           C
ATOM   3440  CG2 ILE A 219      16.790  61.956 132.879  1.00  0.00           C
ATOM   3444  CG1 ILE A 219      17.730  60.666 134.879  1.00  0.00           C
ATOM   3447  CD  ILE A 219      16.430  60.656 135.700  1.00  0.00           C
ATOM   3451  C   ILE A 219      19.380  63.156 132.420  1.00  0.00           C
ATOM   3452  O   ILE A 219      19.420  63.105 131.190  1.00  0.00           O
ATOM   3453  N   LEU A 220      19.510  64.326 133.060  1.00  0.00           N
ATOM   3455  CA  LEU A 220      19.530  65.616 132.420  1.00  0.00           C
ATOM   3457  CB  LEU A 220      19.300  66.666 133.520  1.00  0.00           C
ATOM   3460  CG  LEU A 220      18.040  66.436 134.390  1.00  0.00           C
ATOM   3462  CD1 LEU A 220      17.990  67.495 135.480  1.00  0.00           C
ATOM   3466  CD2 LEU A 220      16.740  66.445 133.599  1.00  0.00           C
ATOM   3470  C   LEU A 220      20.840  65.886 131.689  1.00  0.00           C
ATOM   3471  O   LEU A 220      20.900  66.616 130.700  1.00  0.00           O
ATOM   3472  N   ALA A 221      21.940  65.275 132.170  1.00  0.00           N
ATOM   3474  CA  ALA A 221      23.190  65.176 131.470  1.00  0.00           C
ATOM   3476  CB  ALA A 221      24.250  64.616 132.440  1.00  0.00           C
ATOM   3480  C   ALA A 221      23.110  64.336 130.189  1.00  0.00           C
ATOM   3481  O   ALA A 221      23.570  64.766 129.129  1.00  0.00           O
ATOM   3482  N   VAL A 222      22.490  63.145 130.260  1.00  0.00           N
ATOM   3484  CA  VAL A 222      22.240  62.276 129.120  1.00  0.00           C
ATOM   3486  CB  VAL A 222      21.860  60.866 129.560  1.00  0.00           C
ATOM   3488  CG1 VAL A 222      21.340  59.995 128.399  1.00  0.00           C
ATOM   3492  CG2 VAL A 222      23.120  60.216 130.150  1.00  0.00           C
ATOM   3496  C   VAL A 222      21.310  62.846 128.060  1.00  0.00           C
ATOM   3497  O   VAL A 222      21.640  62.796 126.879  1.00  0.00           O
ATOM   3498  N   ASP A 223      20.170  63.476 128.430  1.00  0.00           N
ATOM   3500  CA  ASP A 223      19.250  64.166 127.510  1.00  0.00           C
ATOM   3502  CB  ASP A 223      18.070  64.785 128.310  1.00  0.00           C
ATOM   3505  CG  ASP A 223      16.790  63.936 128.349  1.00  0.00           C
ATOM   3506  OD1 ASP A 223      16.430  63.296 127.340  1.00  0.00           O
ATOM   3507  OD2 ASP A 223      16.030  64.206 129.329  1.00  0.00           O
ATOM   3508  C   ASP A 223      19.960  65.265 126.689  1.00  0.00           C
ATOM   3509  O   ASP A 223      19.790  65.386 125.480  1.00  0.00           O
ATOM   3510  N   LYS A 224      20.840  66.055 127.329  1.00  0.00           N
ATOM   3512  CA  LYS A 224      21.740  66.986 126.660  1.00  0.00           C
ATOM   3514  CB  LYS A 224      22.560  67.796 127.700  1.00  0.00           C
ATOM   3517  CG  LYS A 224      23.810  68.556 127.189  1.00  0.00           C
ATOM   3520  CD  LYS A 224      25.150  67.786 127.290  1.00  0.00           C
ATOM   3523  CE  LYS A 224      26.300  68.516 126.590  1.00  0.00           C
ATOM   3526  NZ  LYS A 224      27.500  67.656 126.450  1.00  0.00           N
ATOM   3530  C   LYS A 224      22.680  66.356 125.640  1.00  0.00           C
ATOM   3531  O   LYS A 224      22.920  66.886 124.560  1.00  0.00           O
ATOM   3532  N   GLN A 225      23.240  65.176 125.959  1.00  0.00           N
ATOM   3534  CA  GLN A 225      23.920  64.366 124.969  1.00  0.00           C
ATOM   3536  CB  GLN A 225      24.680  63.206 125.640  1.00  0.00           C
ATOM   3539  CG  GLN A 225      25.850  63.656 126.540  1.00  0.00           C
ATOM   3542  CD  GLN A 225      26.420  62.495 127.349  1.00  0.00           C
ATOM   3543  OE1 GLN A 225      25.690  61.576 127.730  1.00  0.00           O
ATOM   3544  NE2 GLN A 225      27.730  62.526 127.670  1.00  0.00           N
ATOM   3547  C   GLN A 225      23.010  63.866 123.859  1.00  0.00           C
ATOM   3548  O   GLN A 225      23.350  63.955 122.680  1.00  0.00           O
ATOM   3549  N   ILE A 226      21.790  63.386 124.189  1.00  0.00           N
ATOM   3551  CA  ILE A 226      20.780  62.965 123.230  1.00  0.00           C
ATOM   3553  CB  ILE A 226      19.510  62.436 123.939  1.00  0.00           C
ATOM   3555  CG2 ILE A 226      18.300  62.336 122.980  1.00  0.00           C
ATOM   3559  CG1 ILE A 226      19.790  61.076 124.620  1.00  0.00           C
ATOM   3562  CD  ILE A 226      18.650  60.556 125.519  1.00  0.00           C
ATOM   3566  C   ILE A 226      20.450  64.056 122.220  1.00  0.00           C
ATOM   3567  O   ILE A 226      20.540  63.815 121.020  1.00  0.00           O
ATOM   3568  N   VAL A 227      20.170  65.306 122.630  1.00  0.00           N
ATOM   3570  CA  VAL A 227      19.860  66.366 121.680  1.00  0.00           C
ATOM   3572  CB  VAL A 227      19.080  67.495 122.349  1.00  0.00           C
ATOM   3574  CG1 VAL A 227      17.770  66.926 122.930  1.00  0.00           C
ATOM   3578  CG2 VAL A 227      19.910  68.176 123.450  1.00  0.00           C
ATOM   3582  C   VAL A 227      21.080  66.906 120.939  1.00  0.00           C
ATOM   3583  O   VAL A 227      20.980  67.355 119.800  1.00  0.00           O
ATOM   3584  N   ALA A 228      22.280  66.816 121.549  1.00  0.00           N
ATOM   3586  CA  ALA A 228      23.550  67.066 120.900  1.00  0.00           C
ATOM   3588  CB  ALA A 228      24.690  67.006 121.940  1.00  0.00           C
ATOM   3592  C   ALA A 228      23.830  66.116 119.760  1.00  0.00           C
ATOM   3593  O   ALA A 228      24.300  66.515 118.690  1.00  0.00           O
ATOM   3594  N   VAL A 229      23.530  64.815 119.930  1.00  0.00           N
ATOM   3596  CA  VAL A 229      23.700  63.836 118.890  1.00  0.00           C
ATOM   3598  CB  VAL A 229      23.840  62.445 119.480  1.00  0.00           C
ATOM   3600  CG1 VAL A 229      23.950  61.406 118.349  1.00  0.00           C
ATOM   3604  CG2 VAL A 229      25.120  62.476 120.349  1.00  0.00           C
ATOM   3608  C   VAL A 229      22.610  63.916 117.830  1.00  0.00           C
ATOM   3609  O   VAL A 229      22.870  63.706 116.650  1.00  0.00           O
ATOM   3610  N   LYS A 230      21.390  64.336 118.200  1.00  0.00           N
ATOM   3612  CA  LYS A 230      20.360  64.696 117.230  1.00  0.00           C
ATOM   3614  CB  LYS A 230      19.020  65.016 117.930  1.00  0.00           C
ATOM   3617  CG  LYS A 230      18.370  63.786 118.569  1.00  0.00           C
ATOM   3620  CD  LYS A 230      17.050  64.166 119.280  1.00  0.00           C
ATOM   3623  CE  LYS A 230      16.290  62.976 119.870  1.00  0.00           C
ATOM   3626  NZ  LYS A 230      15.030  63.446 120.469  1.00  0.00           N
ATOM   3630  C   LYS A 230      20.760  65.806 116.280  1.00  0.00           C
ATOM   3631  O   LYS A 230      20.570  65.686 115.069  1.00  0.00           O
ATOM   3632  N   GLY A 231      21.420  66.876 116.780  1.00  0.00           N
ATOM   3634  CA  GLY A 231      22.130  67.836 115.939  1.00  0.00           C
ATOM   3637  C   GLY A 231      23.200  67.236 115.050  1.00  0.00           C
ATOM   3638  O   GLY A 231      23.240  67.506 113.859  1.00  0.00           O
ATOM   3639  N   GLN A 232      24.100  66.385 115.590  1.00  0.00           N
ATOM   3641  CA  GLN A 232      25.140  65.776 114.770  1.00  0.00           C
ATOM   3643  CB  GLN A 232      26.130  64.966 115.629  1.00  0.00           C
ATOM   3646  CG  GLN A 232      27.410  64.605 114.840  1.00  0.00           C
ATOM   3649  CD  GLN A 232      28.410  63.926 115.740  1.00  0.00           C
ATOM   3650  OE1 GLN A 232      28.600  62.705 115.769  1.00  0.00           O
ATOM   3651  NE2 GLN A 232      29.130  64.776 116.520  1.00  0.00           N
ATOM   3654  C   GLN A 232      24.640  64.875 113.640  1.00  0.00           C
ATOM   3655  O   GLN A 232      25.210  64.826 112.540  1.00  0.00           O
ATOM   3656  N   ILE A 233      23.550  64.116 113.870  1.00  0.00           N
ATOM   3658  CA  ILE A 233      22.870  63.355 112.830  1.00  0.00           C
ATOM   3660  CB  ILE A 233      21.750  62.526 113.439  1.00  0.00           C
ATOM   3662  CG2 ILE A 233      20.870  61.876 112.349  1.00  0.00           C
ATOM   3666  CG1 ILE A 233      22.350  61.445 114.370  1.00  0.00           C
ATOM   3669  CD  ILE A 233      21.340  60.826 115.330  1.00  0.00           C
ATOM   3673  C   ILE A 233      22.340  64.236 111.710  1.00  0.00           C
ATOM   3674  O   ILE A 233      22.490  63.936 110.530  1.00  0.00           O
ATOM   3675  N   THR A 234      21.720  65.376 112.060  1.00  0.00           N
ATOM   3677  CA  THR A 234      21.270  66.346 111.079  1.00  0.00           C
ATOM   3679  CB  THR A 234      20.260  67.346 111.599  1.00  0.00           C
ATOM   3681  OG1 THR A 234      20.620  67.955 112.830  1.00  0.00           O
ATOM   3683  CG2 THR A 234      19.040  66.486 111.940  1.00  0.00           C
ATOM   3687  C   THR A 234      22.380  67.006 110.319  1.00  0.00           C
ATOM   3688  O   THR A 234      22.330  67.096 109.090  1.00  0.00           O
ATOM   3689  N   GLU A 235      23.480  67.366 111.010  1.00  0.00           N
ATOM   3691  CA  GLU A 235      24.710  67.806 110.379  1.00  0.00           C
ATOM   3693  CB  GLU A 235      25.780  68.145 111.470  1.00  0.00           C
ATOM   3696  CG  GLU A 235      25.490  69.386 112.360  1.00  0.00           C
ATOM   3699  CD  GLU A 235      26.530  69.626 113.480  1.00  0.00           C
ATOM   3700  OE1 GLU A 235      27.440  68.785 113.670  1.00  0.00           O
ATOM   3701  OE2 GLU A 235      26.420  70.665 114.200  1.00  0.00           O
ATOM   3702  C   GLU A 235      25.290  66.776 109.390  1.00  0.00           C
ATOM   3703  O   GLU A 235      25.650  67.126 108.260  1.00  0.00           O
ATOM   3704  N   THR A 236      25.420  65.486 109.760  1.00  0.00           N
ATOM   3706  CA  THR A 236      25.890  64.416 108.870  1.00  0.00           C
ATOM   3708  CB  THR A 236      26.310  63.105 109.549  1.00  0.00           C
ATOM   3710  OG1 THR A 236      25.280  62.565 110.349  1.00  0.00           O
ATOM   3712  CG2 THR A 236      27.520  63.366 110.460  1.00  0.00           C
ATOM   3716  C   THR A 236      24.980  64.096 107.700  1.00  0.00           C
ATOM   3717  O   THR A 236      25.470  63.906 106.580  1.00  0.00           O
ATOM   3718  N   ARG A 237      23.640  64.056 107.879  1.00  0.00           N
ATOM   3720  CA  ARG A 237      22.700  63.976 106.769  1.00  0.00           C
ATOM   3722  CB  ARG A 237      21.230  63.826 107.260  1.00  0.00           C
ATOM   3725  CG  ARG A 237      20.870  62.456 107.900  1.00  0.00           C
ATOM   3728  CD  ARG A 237      19.380  62.375 108.299  1.00  0.00           C
ATOM   3731  NE  ARG A 237      19.120  61.166 109.180  1.00  0.00           N
ATOM   3733  CZ  ARG A 237      18.290  61.175 110.220  1.00  0.00           C
ATOM   3734  NH1 ARG A 237      17.730  62.256 110.709  1.00  0.00           N
ATOM   3737  NH2 ARG A 237      18.020  60.036 110.819  1.00  0.00           N
ATOM   3740  C   ARG A 237      22.780  65.125 105.769  1.00  0.00           C
ATOM   3741  O   ARG A 237      22.810  64.886 104.560  1.00  0.00           O
ATOM   3742  N   GLU A 238      22.850  66.395 106.230  1.00  0.00           N
ATOM   3744  CA  GLU A 238      23.000  67.546 105.349  1.00  0.00           C
ATOM   3746  CB  GLU A 238      22.650  68.876 106.040  1.00  0.00           C
ATOM   3749  CG  GLU A 238      21.150  69.016 106.409  1.00  0.00           C
ATOM   3752  CD  GLU A 238      20.200  68.686 105.270  1.00  0.00           C
ATOM   3753  OE1 GLU A 238      20.110  69.476 104.280  1.00  0.00           O
ATOM   3754  OE2 GLU A 238      19.560  67.586 105.330  1.00  0.00           O
ATOM   3755  C   GLU A 238      24.340  67.645 104.610  1.00  0.00           C
ATOM   3756  O   GLU A 238      24.410  68.006 103.430  1.00  0.00           O
ATOM   3757  N   SER A 239      25.440  67.296 105.280  1.00  0.00           N
ATOM   3759  CA  SER A 239      26.730  67.116 104.610  1.00  0.00           C
ATOM   3761  CB  SER A 239      27.840  66.816 105.640  1.00  0.00           C
ATOM   3764  OG  SER A 239      28.270  68.046 106.230  1.00  0.00           O
ATOM   3766  C   SER A 239      26.770  66.016 103.590  1.00  0.00           C
ATOM   3767  O   SER A 239      27.240  66.195 102.459  1.00  0.00           O
ATOM   3768  N   LEU A 240      26.240  64.815 103.939  1.00  0.00           N
ATOM   3770  CA  LEU A 240      26.290  63.656 103.079  1.00  0.00           C
ATOM   3772  CB  LEU A 240      25.710  62.416 103.809  1.00  0.00           C
ATOM   3775  CG  LEU A 240      25.620  61.116 102.989  1.00  0.00           C
ATOM   3777  CD1 LEU A 240      26.960  60.715 102.349  1.00  0.00           C
ATOM   3781  CD2 LEU A 240      25.100  59.966 103.870  1.00  0.00           C
ATOM   3785  C   LEU A 240      25.570  63.926 101.780  1.00  0.00           C
ATOM   3786  O   LEU A 240      26.120  63.726 100.700  1.00  0.00           O
ATOM   3787  N   ARG A 241      24.350  64.516 101.879  1.00  0.00           N
ATOM   3789  CA  ARG A 241      23.540  64.866 100.730  1.00  0.00           C
ATOM   3791  CB  ARG A 241      22.120  65.366 101.090  1.00  0.00           C
ATOM   3794  CG  ARG A 241      22.010  66.746 101.750  1.00  0.00           C
ATOM   3797  CD  ARG A 241      20.620  67.416 101.810  1.00  0.00           C
ATOM   3800  NE  ARG A 241      19.660  66.506 102.500  1.00  0.00           N
ATOM   3802  CZ  ARG A 241      18.430  66.855 102.830  1.00  0.00           C
ATOM   3803  NH1 ARG A 241      17.900  68.025 102.530  1.00  0.00           N
ATOM   3806  NH2 ARG A 241      17.740  66.076 103.650  1.00  0.00           N
ATOM   3809  C   ARG A 241      24.170  65.866  99.790  1.00  0.00           C
ATOM   3810  O   ARG A 241      23.940  65.816  98.590  1.00  0.00           O
ATOM   3811  N   ALA A 242      24.990  66.806 100.290  1.00  0.00           N
ATOM   3813  CA  ALA A 242      25.710  67.746  99.470  1.00  0.00           C
ATOM   3815  CB  ALA A 242      26.490  68.696 100.400  1.00  0.00           C
ATOM   3819  C   ALA A 242      26.650  67.076  98.489  1.00  0.00           C
ATOM   3820  O   ALA A 242      26.600  67.346  97.290  1.00  0.00           O
ATOM   3821  N   LEU A 243      27.460  66.105  98.959  1.00  0.00           N
ATOM   3823  CA  LEU A 243      28.290  65.275  98.110  1.00  0.00           C
ATOM   3825  CB  LEU A 243      29.260  64.376  98.909  1.00  0.00           C
ATOM   3828  CG  LEU A 243      30.420  65.106  99.620  1.00  0.00           C
ATOM   3830  CD1 LEU A 243      31.399  64.106 100.239  1.00  0.00           C
ATOM   3834  CD2 LEU A 243      31.200  65.995  98.650  1.00  0.00           C
ATOM   3838  C   LEU A 243      27.510  64.436  97.120  1.00  0.00           C
ATOM   3839  O   LEU A 243      27.920  64.226  95.979  1.00  0.00           O
ATOM   3840  N   ILE A 244      26.330  63.945  97.550  1.00  0.00           N
ATOM   3842  CA  ILE A 244      25.360  63.246  96.700  1.00  0.00           C
ATOM   3844  CB  ILE A 244      24.200  62.635  97.499  1.00  0.00           C
ATOM   3846  CG2 ILE A 244      23.170  61.976  96.560  1.00  0.00           C
ATOM   3850  CG1 ILE A 244      24.750  61.666  98.579  1.00  0.00           C
ATOM   3853  CD  ILE A 244      23.680  61.026  99.470  1.00  0.00           C
ATOM   3857  C   ILE A 244      24.840  64.096  95.559  1.00  0.00           C
ATOM   3858  O   ILE A 244      24.650  63.605  94.449  1.00  0.00           O
ATOM   3859  N   GLY A 245      24.560  65.386  95.810  1.00  0.00           N
ATOM   3861  CA  GLY A 245      23.900  66.256  94.849  1.00  0.00           C
ATOM   3864  C   GLY A 245      22.400  66.146  94.950  1.00  0.00           C
ATOM   3865  O   GLY A 245      21.680  67.136  94.890  1.00  0.00           O
ATOM   3866  N   ALA A 246      21.870  64.916  95.069  1.00  0.00           N
ATOM   3868  CA  ALA A 246      20.470  64.596  95.200  1.00  0.00           C
ATOM   3870  CB  ALA A 246      20.190  63.256  94.510  1.00  0.00           C
ATOM   3874  C   ALA A 246      19.980  64.535  96.640  1.00  0.00           C
ATOM   3875  O   ALA A 246      19.630  63.465  97.139  1.00  0.00           O
ATOM   3876  N   GLY A 247      19.890  65.676  97.330  1.00  0.00           N
ATOM   3878  CA  GLY A 247      19.530  65.726  98.750  1.00  0.00           C
ATOM   3881  C   GLY A 247      18.090  65.586  99.110  1.00  0.00           C
ATOM   3882  O   GLY A 247      17.700  65.256 100.230  1.00  0.00           O
ATOM   3883  N   ALA A 248      17.240  65.756  98.120  1.00  0.00           N
ATOM   3885  CA  ALA A 248      15.820  65.496  98.180  1.00  0.00           C
ATOM   3887  CB  ALA A 248      15.180  66.195  96.959  1.00  0.00           C
ATOM   3891  C   ALA A 248      15.490  64.006  98.170  1.00  0.00           C
ATOM   3892  O   ALA A 248      14.330  63.625  98.330  1.00  0.00           O
ATOM   3893  N   SER A 249      16.490  63.116  97.969  1.00  0.00           N
ATOM   3895  CA  SER A 249      16.390  61.686  98.240  1.00  0.00           C
ATOM   3897  CB  SER A 249      17.550  60.846  97.620  1.00  0.00           C
ATOM   3900  OG  SER A 249      18.820  60.965  98.280  1.00  0.00           O
ATOM   3902  C   SER A 249      16.300  61.375  99.720  1.00  0.00           C
ATOM   3903  O   SER A 249      16.900  62.066 100.540  1.00  0.00           O
ATOM   3904  N   ASP A 250      15.560  60.316 100.090  1.00  0.00           N
ATOM   3906  CA  ASP A 250      15.670  59.666 101.380  1.00  0.00           C
ATOM   3908  CB  ASP A 250      14.800  58.386 101.390  1.00  0.00           C
ATOM   3911  CG  ASP A 250      13.340  58.675 101.140  1.00  0.00           C
ATOM   3912  OD1 ASP A 250      12.890  59.815 101.450  1.00  0.00           O
ATOM   3913  OD2 ASP A 250      12.620  57.726 100.740  1.00  0.00           O
ATOM   3914  C   ASP A 250      17.110  59.296 101.739  1.00  0.00           C
ATOM   3915  O   ASP A 250      17.860  58.786 100.909  1.00  0.00           O
ATOM   3916  N   MET A 251      17.550  59.605 102.969  1.00  0.00           N
ATOM   3918  CA  MET A 251      18.890  59.296 103.430  1.00  0.00           C
ATOM   3920  CB  MET A 251      19.370  60.326 104.490  1.00  0.00           C
ATOM   3923  CG  MET A 251      19.280  61.796 104.030  1.00  0.00           C
ATOM   3926  SD  MET A 251      20.230  62.196 102.530  1.00  0.00           S
ATOM   3927  CE  MET A 251      21.850  61.895 103.269  1.00  0.00           C
ATOM   3931  C   MET A 251      18.890  57.916 104.099  1.00  0.00           C
ATOM   3932  O   MET A 251      17.890  57.616 104.750  1.00  0.00           O
ATOM   3933  N   PRO A 252      19.920  57.066 104.010  1.00  0.00           N
ATOM   3934  CD  PRO A 252      21.190  57.406 103.370  1.00  0.00           C
ATOM   3937  CA  PRO A 252      20.020  55.806 104.770  1.00  0.00           C
ATOM   3939  CB  PRO A 252      21.500  55.405 104.659  1.00  0.00           C
ATOM   3942  CG  PRO A 252      21.990  56.105 103.390  1.00  0.00           C
ATOM   3945  C   PRO A 252      19.560  55.796 106.219  1.00  0.00           C
ATOM   3946  O   PRO A 252      19.850  56.736 106.970  1.00  0.00           O
ATOM   3947  N   GLU A 253      18.900  54.715 106.670  1.00  0.00           N
ATOM   3949  CA  GLU A 253      18.610  54.506 108.079  1.00  0.00           C
ATOM   3951  CB  GLU A 253      17.300  53.706 108.240  1.00  0.00           C
ATOM   3954  CG  GLU A 253      16.030  54.486 107.819  1.00  0.00           C
ATOM   3957  CD  GLU A 253      15.910  55.895 108.409  1.00  0.00           C
ATOM   3958  OE1 GLU A 253      16.010  56.076 109.650  1.00  0.00           O
ATOM   3959  OE2 GLU A 253      15.630  56.816 107.599  1.00  0.00           O
ATOM   3960  C   GLU A 253      19.770  53.815 108.800  1.00  0.00           C
ATOM   3961  O   GLU A 253      20.750  53.406 108.170  1.00  0.00           O
ATOM   3962  N   ILE A 254      19.700  53.716 110.140  1.00  0.00           N
ATOM   3964  CA  ILE A 254      20.680  53.026 110.970  1.00  0.00           C
ATOM   3966  CB  ILE A 254      20.450  53.186 112.480  1.00  0.00           C
ATOM   3968  CG2 ILE A 254      19.070  52.616 112.879  1.00  0.00           C
ATOM   3972  CG1 ILE A 254      21.600  52.546 113.299  1.00  0.00           C
ATOM   3975  CD  ILE A 254      21.590  52.866 114.800  1.00  0.00           C
ATOM   3979  C   ILE A 254      20.840  51.556 110.599  1.00  0.00           C
ATOM   3980  O   ILE A 254      19.900  50.866 110.200  1.00  0.00           O
ATOM   3981  N   ARG A 255      22.090  51.065 110.670  1.00  0.00           N
ATOM   3983  CA  ARG A 255      22.490  49.766 110.239  1.00  0.00           C
ATOM   3985  CB  ARG A 255      22.870  49.796 108.730  1.00  0.00           C
ATOM   3988  CG  ARG A 255      21.700  49.956 107.720  1.00  0.00           C
ATOM   3991  CD  ARG A 255      20.560  48.916 107.770  1.00  0.00           C
ATOM   3994  NE  ARG A 255      19.570  49.246 106.689  1.00  0.00           N
ATOM   3996  CZ  ARG A 255      18.420  49.855 106.900  1.00  0.00           C
ATOM   3997  NH1 ARG A 255      18.060  50.366 108.060  1.00  0.00           N
ATOM   4000  NH2 ARG A 255      17.560  49.966 105.900  1.00  0.00           N
ATOM   4003  C   ARG A 255      23.690  49.376 111.099  1.00  0.00           C
ATOM   4004  O   ARG A 255      24.460  50.275 111.459  1.00  0.00           O
ATOM   4005  N   PRO A 256      23.920  48.116 111.489  1.00  0.00           N
ATOM   4006  CD  PRO A 256      23.060  46.976 111.190  1.00  0.00           C
ATOM   4009  CA  PRO A 256      25.120  47.686 112.200  1.00  0.00           C
ATOM   4011  CB  PRO A 256      24.830  46.226 112.559  1.00  0.00           C
ATOM   4014  CG  PRO A 256      23.930  45.746 111.420  1.00  0.00           C
ATOM   4017  C   PRO A 256      26.370  47.816 111.340  1.00  0.00           C
ATOM   4018  O   PRO A 256      26.470  47.175 110.290  1.00  0.00           O
ATOM   4019  N   VAL A 257      27.370  48.586 111.780  1.00  0.00           N
ATOM   4021  CA  VAL A 257      28.600  48.786 111.010  1.00  0.00           C
ATOM   4023  CB  VAL A 257      28.930  50.296 110.970  1.00  0.00           C
ATOM   4025  CG1 VAL A 257      30.400  50.696 110.780  1.00  0.00           C
ATOM   4029  CG2 VAL A 257      28.090  50.866 109.810  1.00  0.00           C
ATOM   4033  C   VAL A 257      29.670  47.765 111.400  1.00  0.00           C
ATOM   4034  O   VAL A 257      29.620  46.616 110.950  1.00  0.00           O
ATOM   4035  N   ALA A 258      30.660  48.096 112.250  1.00  0.00           N
ATOM   4037  CA  ALA A 258      31.740  47.226 112.650  1.00  0.00           C
ATOM   4039  CB  ALA A 258      31.320  45.866 113.240  1.00  0.00           C
ATOM   4043  C   ALA A 258      32.900  47.136 111.660  1.00  0.00           C
ATOM   4044  O   ALA A 258      32.900  47.676 110.550  1.00  0.00           O
ATOM   4045  N   LEU A 259      33.990  46.466 112.069  1.00  0.00           N
ATOM   4047  CA  LEU A 259      35.190  46.276 111.290  1.00  0.00           C
ATOM   4049  CB  LEU A 259      36.290  45.645 112.170  1.00  0.00           C
ATOM   4052  CG  LEU A 259      37.700  45.626 111.549  1.00  0.00           C
ATOM   4054  CD1 LEU A 259      38.180  47.035 111.200  1.00  0.00           C
ATOM   4058  CD2 LEU A 259      38.690  44.956 112.510  1.00  0.00           C
ATOM   4062  C   LEU A 259      35.060  45.546 109.940  1.00  0.00           C
ATOM   4063  O   LEU A 259      35.670  46.035 108.980  1.00  0.00           O
ATOM   4064  N   PRO A 260      34.320  44.436 109.720  1.00  0.00           N
ATOM   4065  CD  PRO A 260      33.680  43.636 110.760  1.00  0.00           C
ATOM   4068  CA  PRO A 260      34.340  43.716 108.430  1.00  0.00           C
ATOM   4070  CB  PRO A 260      33.690  42.355 108.780  1.00  0.00           C
ATOM   4073  CG  PRO A 260      32.820  42.645 109.989  1.00  0.00           C
ATOM   4076  C   PRO A 260      33.590  44.395 107.300  1.00  0.00           C
ATOM   4077  O   PRO A 260      33.370  43.766 106.269  1.00  0.00           O
ATOM   4078  N   GLN A 261      33.240  45.696 107.420  1.00  0.00           N
ATOM   4080  CA  GLN A 261      32.670  46.466 106.340  1.00  0.00           C
ATOM   4082  CB  GLN A 261      31.890  47.695 106.879  1.00  0.00           C
ATOM   4085  CG  GLN A 261      30.780  47.406 107.939  1.00  0.00           C
ATOM   4088  CD  GLN A 261      29.610  46.546 107.450  1.00  0.00           C
ATOM   4089  OE1 GLN A 261      29.760  45.405 107.019  1.00  0.00           O
ATOM   4090  NE2 GLN A 261      28.380  47.096 107.590  1.00  0.00           N
ATOM   4093  C   GLN A 261      33.760  46.926 105.360  1.00  0.00           C
ATOM   4094  O   GLN A 261      33.470  47.336 104.239  1.00  0.00           O
ATOM   4095  N   VAL A 262      35.050  46.846 105.749  1.00  0.00           N
ATOM   4097  CA  VAL A 262      36.210  47.276 104.969  1.00  0.00           C
ATOM   4099  CB  VAL A 262      36.550  48.776 105.109  1.00  0.00           C
ATOM   4101  CG1 VAL A 262      35.440  49.626 104.470  1.00  0.00           C
ATOM   4105  CG2 VAL A 262      36.770  49.166 106.580  1.00  0.00           C
ATOM   4109  C   VAL A 262      37.430  46.436 105.349  1.00  0.00           C
ATOM   4110  O   VAL A 262      37.300  45.526 106.170  1.00  0.00           O
ATOM   4111  N   GLN A 263      38.630  46.736 104.760  1.00  0.00           N
ATOM   4113  CA  GLN A 263      40.000  46.515 105.270  1.00  0.00           C
ATOM   4115  CB  GLN A 263      40.180  45.785 106.640  1.00  0.00           C
ATOM   4118  CG  GLN A 263      39.730  46.525 107.930  1.00  0.00           C
ATOM   4121  CD  GLN A 263      40.530  47.786 108.260  1.00  0.00           C
ATOM   4122  OE1 GLN A 263      41.750  47.886 108.140  1.00  0.00           O
ATOM   4123  NE2 GLN A 263      39.800  48.826 108.750  1.00  0.00           N
ATOM   4126  C   GLN A 263      40.990  45.956 104.230  1.00  0.00           C
ATOM   4127  O   GLN A 263      40.620  45.275 103.269  1.00  0.00           O
ATOM   4128  N   THR A 264      42.310  46.245 104.370  1.00  0.00           N
ATOM   4130  CA  THR A 264      43.370  45.846 103.430  1.00  0.00           C
ATOM   4132  CB  THR A 264      43.980  47.016 102.630  1.00  0.00           C
ATOM   4134  OG1 THR A 264      44.390  48.096 103.459  1.00  0.00           O
ATOM   4136  CG2 THR A 264      42.880  47.526 101.689  1.00  0.00           C
ATOM   4140  C   THR A 264      44.520  45.065 104.060  1.00  0.00           C
ATOM   4141  O   THR A 264      44.700  45.036 105.280  1.00  0.00           O
ATOM   4142  N   GLY A 265      45.330  44.355 103.230  1.00  0.00           N
ATOM   4144  CA  GLY A 265      46.620  43.805 103.620  1.00  0.00           C
ATOM   4147  C   GLY A 265      47.690  44.395 102.760  1.00  0.00           C
ATOM   4148  O   GLY A 265      47.450  44.816 101.640  1.00  0.00           O
ATOM   4149  N   ILE A 266      48.940  44.465 103.260  1.00  0.00           N
ATOM   4151  CA  ILE A 266      50.010  45.145 102.550  1.00  0.00           C
ATOM   4153  CB  ILE A 266      50.230  46.556 103.110  1.00  0.00           C
ATOM   4155  CG2 ILE A 266      51.640  47.096 102.760  1.00  0.00           C
ATOM   4159  CG1 ILE A 266      49.120  47.516 102.620  1.00  0.00           C
ATOM   4162  CD  ILE A 266      49.190  48.906 103.240  1.00  0.00           C
ATOM   4166  C   ILE A 266      51.260  44.296 102.670  1.00  0.00           C
ATOM   4167  O   ILE A 266      51.590  43.966 103.800  1.00  0.00           O
ATOM   4168  N   PRO A 267      51.970  43.866 101.599  1.00  0.00           N
ATOM   4169  CD  PRO A 267      51.560  44.056 100.200  1.00  0.00           C
ATOM   4172  CA  PRO A 267      53.300  43.256 101.680  1.00  0.00           C
ATOM   4174  CB  PRO A 267      53.800  43.206 100.220  1.00  0.00           C
ATOM   4177  CG  PRO A 267      52.510  43.156  99.400  1.00  0.00           C
ATOM   4180  C   PRO A 267      54.290  43.936 102.599  1.00  0.00           C
ATOM   4181  O   PRO A 267      54.360  45.166 102.569  1.00  0.00           O
ATOM   4182  N   ALA A 268      55.100  43.186 103.370  1.00  0.00           N
ATOM   4184  CA  ALA A 268      56.010  43.745 104.370  1.00  0.00           C
ATOM   4186  CB  ALA A 268      56.780  42.576 105.010  1.00  0.00           C
ATOM   4190  C   ALA A 268      57.010  44.746 103.780  1.00  0.00           C
ATOM   4191  O   ALA A 268      57.220  45.866 104.260  1.00  0.00           O
ATOM   4192  N   THR A 269      57.570  44.355 102.630  1.00  0.00           N
ATOM   4194  CA  THR A 269      58.470  45.106 101.800  1.00  0.00           C
ATOM   4196  CB  THR A 269      59.490  44.165 101.129  1.00  0.00           C
ATOM   4198  OG1 THR A 269      58.880  42.956 100.659  1.00  0.00           O
ATOM   4200  CG2 THR A 269      60.480  43.745 102.209  1.00  0.00           C
ATOM   4204  C   THR A 269      57.749  45.936 100.749  1.00  0.00           C
ATOM   4205  O   THR A 269      58.190  46.046  99.610  1.00  0.00           O
ATOM   4206  N   LEU A 270      56.600  46.576 101.069  1.00  0.00           N
ATOM   4208  CA  LEU A 270      55.930  47.456 100.109  1.00  0.00           C
ATOM   4210  CB  LEU A 270      54.540  47.956 100.569  1.00  0.00           C
ATOM   4213  CG  LEU A 270      53.760  48.815  99.530  1.00  0.00           C
ATOM   4215  CD1 LEU A 270      53.510  48.056  98.220  1.00  0.00           C
ATOM   4219  CD2 LEU A 270      52.430  49.336 100.090  1.00  0.00           C
ATOM   4223  C   LEU A 270      56.760  48.656  99.620  1.00  0.00           C
ATOM   4224  O   LEU A 270      56.970  49.656 100.319  1.00  0.00           O
ATOM   4225  N   SER A 271      57.250  48.586  98.370  1.00  0.00           N
ATOM   4227  CA  SER A 271      57.910  49.675  97.659  1.00  0.00           C
ATOM   4229  CB  SER A 271      58.460  49.246  96.269  1.00  0.00           C
ATOM   4232  OG  SER A 271      58.960  50.356  95.520  1.00  0.00           O
ATOM   4234  C   SER A 271      57.080  50.956  97.519  1.00  0.00           C
ATOM   4235  O   SER A 271      55.850  50.906  97.430  1.00  0.00           O
ATOM   4236  N   TYR A 272      57.760  52.116  97.450  1.00  0.00           N
ATOM   4238  CA  TYR A 272      57.240  53.456  97.229  1.00  0.00           C
ATOM   4240  CB  TYR A 272      58.409  54.496  97.330  1.00  0.00           C
ATOM   4243  CG  TYR A 272      59.290  54.576  96.080  1.00  0.00           C
ATOM   4244  CD1 TYR A 272      58.970  55.436  95.010  1.00  0.00           C
ATOM   4246  CE1 TYR A 272      59.800  55.526  93.880  1.00  0.00           C
ATOM   4248  CZ  TYR A 272      60.950  54.745  93.819  1.00  0.00           C
ATOM   4249  OH  TYR A 272      61.859  54.846  92.770  1.00  0.00           O
ATOM   4251  CD2 TYR A 272      60.400  53.736  95.940  1.00  0.00           C
ATOM   4253  CE2 TYR A 272      61.230  53.826  94.830  1.00  0.00           C
ATOM   4255  C   TYR A 272      56.590  53.586  95.870  1.00  0.00           C
ATOM   4256  O   TYR A 272      55.810  54.506  95.629  1.00  0.00           O
ATOM   4257  N   GLU A 273      56.949  52.705  94.930  1.00  0.00           N
ATOM   4259  CA  GLU A 273      56.720  52.905  93.520  1.00  0.00           C
ATOM   4261  CB  GLU A 273      57.539  51.855  92.770  1.00  0.00           C
ATOM   4264  CG  GLU A 273      59.069  52.035  92.840  1.00  0.00           C
ATOM   4267  CD  GLU A 273      59.750  50.806  92.279  1.00  0.00           C
ATOM   4268  OE1 GLU A 273      59.760  49.756  92.980  1.00  0.00           O
ATOM   4269  OE2 GLU A 273      60.210  50.866  91.110  1.00  0.00           O
ATOM   4270  C   GLU A 273      55.250  52.826  93.150  1.00  0.00           C
ATOM   4271  O   GLU A 273      54.810  53.316  92.120  1.00  0.00           O
ATOM   4272  N   LEU A 274      54.430  52.285  94.069  1.00  0.00           N
ATOM   4274  CA  LEU A 274      52.990  52.315  94.040  1.00  0.00           C
ATOM   4276  CB  LEU A 274      52.420  51.636  95.290  1.00  0.00           C
ATOM   4279  CG  LEU A 274      50.920  51.326  95.220  1.00  0.00           C
ATOM   4281  CD1 LEU A 274      50.660  50.125  94.300  1.00  0.00           C
ATOM   4285  CD2 LEU A 274      50.390  51.046  96.630  1.00  0.00           C
ATOM   4289  C   LEU A 274      52.460  53.745  93.970  1.00  0.00           C
ATOM   4290  O   LEU A 274      51.550  54.046  93.209  1.00  0.00           O
ATOM   4291  N   LEU A 275      53.090  54.696  94.700  1.00  0.00           N
ATOM   4293  CA  LEU A 275      52.789  56.116  94.650  1.00  0.00           C
ATOM   4295  CB  LEU A 275      53.700  56.926  95.620  1.00  0.00           C
ATOM   4298  CG  LEU A 275      53.650  56.496  97.099  1.00  0.00           C
ATOM   4300  CD1 LEU A 275      54.770  57.186  97.890  1.00  0.00           C
ATOM   4304  CD2 LEU A 275      52.300  56.806  97.770  1.00  0.00           C
ATOM   4308  C   LEU A 275      52.910  56.715  93.249  1.00  0.00           C
ATOM   4309  O   LEU A 275      52.300  57.746  92.960  1.00  0.00           O
ATOM   4310  N   ALA A 276      53.660  56.076  92.340  1.00  0.00           N
ATOM   4312  CA  ALA A 276      53.830  56.515  90.970  1.00  0.00           C
ATOM   4314  CB  ALA A 276      55.010  55.776  90.330  1.00  0.00           C
ATOM   4318  C   ALA A 276      52.610  56.326  90.090  1.00  0.00           C
ATOM   4319  O   ALA A 276      52.550  56.916  89.010  1.00  0.00           O
ATOM   4320  N   ARG A 277      51.640  55.496  90.559  1.00  0.00           N
ATOM   4322  CA  ARG A 277      50.370  55.205  89.930  1.00  0.00           C
ATOM   4324  CB  ARG A 277      50.010  53.706  90.120  1.00  0.00           C
ATOM   4327  CG  ARG A 277      51.000  52.645  89.540  1.00  0.00           C
ATOM   4330  CD  ARG A 277      50.550  51.226  89.930  1.00  0.00           C
ATOM   4333  NE  ARG A 277      51.380  50.176  89.239  1.00  0.00           N
ATOM   4335  CZ  ARG A 277      51.250  48.875  89.510  1.00  0.00           C
ATOM   4336  NH1 ARG A 277      50.400  48.416  90.400  1.00  0.00           N
ATOM   4339  NH2 ARG A 277      52.080  48.016  88.950  1.00  0.00           N
ATOM   4342  C   ARG A 277      49.220  56.046  90.510  1.00  0.00           C
ATOM   4343  O   ARG A 277      48.090  55.965  90.050  1.00  0.00           O
ATOM   4344  N   ARG A 278      49.480  56.926  91.510  1.00  0.00           N
ATOM   4346  CA  ARG A 278      48.500  57.895  91.959  1.00  0.00           C
ATOM   4348  CB  ARG A 278      48.940  58.766  93.170  1.00  0.00           C
ATOM   4351  CG  ARG A 278      48.800  58.226  94.599  1.00  0.00           C
ATOM   4354  CD  ARG A 278      49.060  59.395  95.559  1.00  0.00           C
ATOM   4357  NE  ARG A 278      48.660  59.066  96.959  1.00  0.00           N
ATOM   4359  CZ  ARG A 278      48.390  60.016  97.849  1.00  0.00           C
ATOM   4360  NH1 ARG A 278      48.140  61.266  97.530  1.00  0.00           N
ATOM   4363  NH2 ARG A 278      48.400  59.686  99.129  1.00  0.00           N
ATOM   4366  C   ARG A 278      48.090  58.906  90.880  1.00  0.00           C
ATOM   4367  O   ARG A 278      48.980  59.416  90.190  1.00  0.00           O
ATOM   4368  N   PRO A 279      46.830  59.326  90.769  1.00  0.00           N
ATOM   4369  CD  PRO A 279      45.660  58.596  91.300  1.00  0.00           C
ATOM   4372  CA  PRO A 279      46.440  60.256  89.729  1.00  0.00           C
ATOM   4374  CB  PRO A 279      44.920  60.346  89.860  1.00  0.00           C
ATOM   4377  CG  PRO A 279      44.520  58.955  90.349  1.00  0.00           C
ATOM   4380  C   PRO A 279      47.060  61.616  89.919  1.00  0.00           C
ATOM   4381  O   PRO A 279      47.420  62.276  88.950  1.00  0.00           O
ATOM   4382  N   ASP A 280      47.220  62.066  91.169  1.00  0.00           N
ATOM   4384  CA  ASP A 280      47.840  63.346  91.450  1.00  0.00           C
ATOM   4386  CB  ASP A 280      47.660  63.686  92.970  1.00  0.00           C
ATOM   4389  CG  ASP A 280      48.270  62.666  93.930  1.00  0.00           C
ATOM   4390  OD1 ASP A 280      49.090  61.826  93.510  1.00  0.00           O
ATOM   4391  OD2 ASP A 280      47.960  62.746  95.150  1.00  0.00           O
ATOM   4392  C   ASP A 280      49.290  63.456  90.940  1.00  0.00           C
ATOM   4393  O   ASP A 280      49.700  64.446  90.340  1.00  0.00           O
ATOM   4394  N   LEU A 281      50.100  62.396  91.110  1.00  0.00           N
ATOM   4396  CA  LEU A 281      51.469  62.326  90.680  1.00  0.00           C
ATOM   4398  CB  LEU A 281      52.190  61.276  91.529  1.00  0.00           C
ATOM   4401  CG  LEU A 281      53.730  61.296  91.420  1.00  0.00           C
ATOM   4403  CD1 LEU A 281      54.320  62.656  91.819  1.00  0.00           C
ATOM   4407  CD2 LEU A 281      54.320  60.205  92.300  1.00  0.00           C
ATOM   4411  C   LEU A 281      51.620  62.006  89.200  1.00  0.00           C
ATOM   4412  O   LEU A 281      52.580  62.416  88.560  1.00  0.00           O
ATOM   4413  N   GLN A 282      50.630  61.315  88.599  1.00  0.00           N
ATOM   4415  CA  GLN A 282      50.430  61.245  87.170  1.00  0.00           C
ATOM   4417  CB  GLN A 282      49.320  60.226  86.800  1.00  0.00           C
ATOM   4420  CG  GLN A 282      49.720  58.736  86.970  1.00  0.00           C
ATOM   4423  CD  GLN A 282      48.520  57.806  86.770  1.00  0.00           C
ATOM   4424  OE1 GLN A 282      47.370  58.156  86.980  1.00  0.00           O
ATOM   4425  NE2 GLN A 282      48.800  56.546  86.350  1.00  0.00           N
ATOM   4428  C   GLN A 282      50.160  62.586  86.529  1.00  0.00           C
ATOM   4429  O   GLN A 282      50.760  62.926  85.510  1.00  0.00           O
ATOM   4430  N   ALA A 283      49.290  63.416  87.150  1.00  0.00           N
ATOM   4432  CA  ALA A 283      49.100  64.796  86.750  1.00  0.00           C
ATOM   4434  CB  ALA A 283      48.010  65.465  87.610  1.00  0.00           C
ATOM   4438  C   ALA A 283      50.370  65.605  86.840  1.00  0.00           C
ATOM   4439  O   ALA A 283      50.750  66.286  85.889  1.00  0.00           O
ATOM   4440  N   MET A 284      51.140  65.486  87.950  1.00  0.00           N
ATOM   4442  CA  MET A 284      52.430  66.146  88.069  1.00  0.00           C
ATOM   4444  CB  MET A 284      53.120  65.906  89.440  1.00  0.00           C
ATOM   4447  CG  MET A 284      52.410  66.476  90.670  1.00  0.00           C
ATOM   4450  SD  MET A 284      52.100  68.256  90.579  1.00  0.00           S
ATOM   4451  CE  MET A 284      50.350  68.116  90.130  1.00  0.00           C
ATOM   4455  C   MET A 284      53.440  65.736  87.010  1.00  0.00           C
ATOM   4456  O   MET A 284      54.190  66.546  86.490  1.00  0.00           O
ATOM   4457  N   ARG A 285      53.480  64.426  86.689  1.00  0.00           N
ATOM   4459  CA  ARG A 285      54.330  63.885  85.650  1.00  0.00           C
ATOM   4461  CB  ARG A 285      54.180  62.355  85.620  1.00  0.00           C
ATOM   4464  CG  ARG A 285      55.260  61.686  84.760  1.00  0.00           C
ATOM   4467  CD  ARG A 285      55.140  60.166  84.639  1.00  0.00           C
ATOM   4470  NE  ARG A 285      55.390  59.605  86.020  1.00  0.00           N
ATOM   4472  CZ  ARG A 285      54.470  59.145  86.850  1.00  0.00           C
ATOM   4473  NH1 ARG A 285      53.190  59.006  86.569  1.00  0.00           N
ATOM   4476  NH2 ARG A 285      54.840  58.695  88.030  1.00  0.00           N
ATOM   4479  C   ARG A 285      53.990  64.446  84.280  1.00  0.00           C
ATOM   4480  O   ARG A 285      54.870  64.836  83.520  1.00  0.00           O
ATOM   4481  N   TRP A 286      52.690  64.526  83.959  1.00  0.00           N
ATOM   4483  CA  TRP A 286      52.210  65.265  82.819  1.00  0.00           C
ATOM   4485  CB  TRP A 286      50.730  64.956  82.530  1.00  0.00           C
ATOM   4488  CG  TRP A 286      50.470  63.565  82.030  1.00  0.00           C
ATOM   4489  CD1 TRP A 286      49.660  62.616  82.600  1.00  0.00           C
ATOM   4491  NE1 TRP A 286      49.620  61.496  81.790  1.00  0.00           N
ATOM   4493  CE2 TRP A 286      50.430  61.696  80.709  1.00  0.00           C
ATOM   4494  CD2 TRP A 286      50.980  62.996  80.810  1.00  0.00           C
ATOM   4495  CE3 TRP A 286      51.790  63.486  79.779  1.00  0.00           C
ATOM   4497  CZ3 TRP A 286      52.060  62.645  78.690  1.00  0.00           C
ATOM   4499  CZ2 TRP A 286      50.700  60.876  79.630  1.00  0.00           C
ATOM   4501  CH2 TRP A 286      51.530  61.366  78.620  1.00  0.00           C
ATOM   4503  C   TRP A 286      52.490  66.766  82.849  1.00  0.00           C
ATOM   4504  O   TRP A 286      52.870  67.326  81.829  1.00  0.00           O
ATOM   4505  N   TYR A 287      52.370  67.466  83.999  1.00  0.00           N
ATOM   4507  CA  TYR A 287      52.830  68.836  84.189  1.00  0.00           C
ATOM   4509  CB  TYR A 287      52.440  69.426  85.579  1.00  0.00           C
ATOM   4512  CG  TYR A 287      51.010  69.886  85.590  1.00  0.00           C
ATOM   4513  CD1 TYR A 287      50.620  70.936  84.760  1.00  0.00           C
ATOM   4515  CE1 TYR A 287      49.290  71.366  84.729  1.00  0.00           C
ATOM   4517  CZ  TYR A 287      48.340  70.776  85.569  1.00  0.00           C
ATOM   4518  OH  TYR A 287      47.000  71.206  85.500  1.00  0.00           O
ATOM   4520  CD2 TYR A 287      50.070  69.336  86.470  1.00  0.00           C
ATOM   4522  CE2 TYR A 287      48.740  69.785  86.480  1.00  0.00           C
ATOM   4524  C   TYR A 287      54.300  69.076  83.980  1.00  0.00           C
ATOM   4525  O   TYR A 287      54.680  70.046  83.319  1.00  0.00           O
ATOM   4526  N   VAL A 288      55.160  68.156  84.470  1.00  0.00           N
ATOM   4528  CA  VAL A 288      56.560  68.065  84.080  1.00  0.00           C
ATOM   4530  CB  VAL A 288      57.300  66.946  84.810  1.00  0.00           C
ATOM   4532  CG1 VAL A 288      58.719  66.696  84.230  1.00  0.00           C
ATOM   4536  CG2 VAL A 288      57.430  67.326  86.290  1.00  0.00           C
ATOM   4540  C   VAL A 288      56.710  67.885  82.590  1.00  0.00           C
ATOM   4541  O   VAL A 288      57.440  68.636  81.980  1.00  0.00           O
ATOM   4542  N   GLN A 289      55.960  66.956  81.959  1.00  0.00           N
ATOM   4544  CA  GLN A 289      55.930  66.846  80.510  1.00  0.00           C
ATOM   4546  CB  GLN A 289      55.110  65.636  80.019  1.00  0.00           C
ATOM   4549  CG  GLN A 289      55.219  65.386  78.500  1.00  0.00           C
ATOM   4552  CD  GLN A 289      56.660  65.125  78.050  1.00  0.00           C
ATOM   4553  OE1 GLN A 289      57.350  64.246  78.570  1.00  0.00           O
ATOM   4554  NE2 GLN A 289      57.120  65.876  77.010  1.00  0.00           N
ATOM   4557  C   GLN A 289      55.490  68.116  79.790  1.00  0.00           C
ATOM   4558  O   GLN A 289      56.090  68.526  78.809  1.00  0.00           O
ATOM   4559  N   ALA A 290      54.470  68.836  80.290  1.00  0.00           N
ATOM   4561  CA  ALA A 290      54.050  70.096  79.709  1.00  0.00           C
ATOM   4563  CB  ALA A 290      52.710  70.525  80.319  1.00  0.00           C
ATOM   4567  C   ALA A 290      55.080  71.215  79.830  1.00  0.00           C
ATOM   4568  O   ALA A 290      55.130  72.116  78.990  1.00  0.00           O
ATOM   4569  N   SER A 291      55.980  71.175  80.839  1.00  0.00           N
ATOM   4571  CA  SER A 291      57.180  72.026  80.849  1.00  0.00           C
ATOM   4573  CB  SER A 291      57.539  72.565  82.260  1.00  0.00           C
ATOM   4576  OG  SER A 291      58.020  71.546  83.140  1.00  0.00           O
ATOM   4578  C   SER A 291      58.400  71.346  80.249  1.00  0.00           C
ATOM   4579  O   SER A 291      59.480  71.915  80.159  1.00  0.00           O
ATOM   4580  N   LEU A 292      58.240  70.116  79.720  1.00  0.00           N
ATOM   4582  CA  LEU A 292      59.100  69.476  78.739  1.00  0.00           C
ATOM   4584  CB  LEU A 292      59.210  67.906  78.850  1.00  0.00           C
ATOM   4587  CG  LEU A 292      59.670  67.245  80.159  1.00  0.00           C
ATOM   4589  CD1 LEU A 292      60.170  65.816  79.890  1.00  0.00           C
ATOM   4593  CD2 LEU A 292      60.680  68.105  80.889  1.00  0.00           C
ATOM   4597  C   LEU A 292      58.560  69.735  77.340  1.00  0.00           C
ATOM   4598  O   LEU A 292      58.740  68.895  76.480  1.00  0.00           O
ATOM   4599  N   ASP A 293      57.870  70.886  77.139  1.00  0.00           N
ATOM   4601  CA  ASP A 293      57.399  71.336  75.849  1.00  0.00           C
ATOM   4603  CB  ASP A 293      56.010  70.676  75.530  1.00  0.00           C
ATOM   4606  CG  ASP A 293      55.930  69.156  75.299  1.00  0.00           C
ATOM   4607  OD1 ASP A 293      56.610  68.596  74.410  1.00  0.00           O
ATOM   4608  OD2 ASP A 293      54.990  68.546  75.900  1.00  0.00           O
ATOM   4609  C   ASP A 293      57.260  72.906  75.860  1.00  0.00           C
ATOM   4610  O   ASP A 293      56.840  73.546  74.900  1.00  0.00           O
ATOM   4611  N   GLN A 294      57.690  73.625  76.949  1.00  0.00           N
ATOM   4613  CA  GLN A 294      57.700  75.105  77.080  1.00  0.00           C
ATOM   4615  CB  GLN A 294      56.820  75.516  78.280  1.00  0.00           C
ATOM   4618  CG  GLN A 294      55.340  75.226  78.000  1.00  0.00           C
ATOM   4621  CD  GLN A 294      54.510  75.636  79.200  1.00  0.00           C
ATOM   4622  OE1 GLN A 294      54.890  75.465  80.370  1.00  0.00           O
ATOM   4623  NE2 GLN A 294      53.350  76.276  78.920  1.00  0.00           N
ATOM   4626  C   GLN A 294      59.060  75.826  77.209  1.00  0.00           C
ATOM   4627  O   GLN A 294      59.180  76.965  77.639  1.00  0.00           O
ATOM   4628  N   VAL A 295      60.130  75.116  76.829  1.00  0.00           N
ATOM   4630  CA  VAL A 295      61.289  75.306  75.930  1.00  0.00           C
ATOM   4632  CB  VAL A 295      62.980  75.516  76.350  1.00  0.00           C
ATOM   4634  CG1 VAL A 295      63.710  76.826  76.760  1.00  0.00           C
ATOM   4638  CG2 VAL A 295      64.090  74.656  77.120  1.00  0.00           C
ATOM   4642  C   VAL A 295      60.500  74.116  75.159  1.00  0.00           C
ATOM   4643  O   VAL A 295      60.179  73.116  75.760  1.00  0.00           O
ATOM   4644  N   ASP A 296      59.780  74.226  74.049  1.00  0.00           N
ATOM   4646  CA  ASP A 296      59.940  74.035  72.610  1.00  0.00           C
ATOM   4648  CB  ASP A 296      59.729  72.556  72.170  1.00  0.00           C
ATOM   4651  CG  ASP A 296      61.020  71.715  72.150  1.00  0.00           C
ATOM   4652  OD1 ASP A 296      61.710  71.645  73.190  1.00  0.00           O
ATOM   4653  OD2 ASP A 296      61.410  71.215  71.050  1.00  0.00           O
ATOM   4654  C   ASP A 296      59.060  75.166  72.120  1.00  0.00           C
ATOM   4655  O   ASP A 296      58.690  75.296  70.979  1.00  0.00           O
ATOM   4656  N   SER A 297      58.859  76.105  73.050  1.00  0.00           N
ATOM   4658  CA  SER A 297      58.320  77.416  72.989  1.00  0.00           C
ATOM   4660  CB  SER A 297      56.820  77.285  73.389  1.00  0.00           C
ATOM   4663  OG  SER A 297      56.060  78.485  73.280  1.00  0.00           O
ATOM   4665  C   SER A 297      59.160  78.196  74.020  1.00  0.00           C
ATOM   4666  O   SER A 297      58.640  79.076  74.709  1.00  0.00           O
ATOM   4667  N   ALA A 298      60.500  77.916  74.140  1.00  0.00           N
ATOM   4669  CA  ALA A 298      61.569  78.636  74.930  1.00  0.00           C
ATOM   4671  CB  ALA A 298      61.200  78.675  76.420  1.00  0.00           C
ATOM   4675  C   ALA A 298      63.160  78.766  74.490  1.00  0.00           C
ATOM   4676  O   ALA A 298      63.820  79.666  74.989  1.00  0.00           O
ATOM   4677  N   ARG A 299      63.880  77.976  73.599  1.00  0.00           N
ATOM   4679  CA  ARG A 299      65.260  78.186  73.059  1.00  0.00           C
ATOM   4681  CB  ARG A 299      66.289  76.985  73.150  1.00  0.00           C
ATOM   4684  CG  ARG A 299      66.580  76.336  74.510  1.00  0.00           C
ATOM   4687  CD  ARG A 299      67.489  75.096  74.459  1.00  0.00           C
ATOM   4690  NE  ARG A 299      68.020  74.836  75.839  1.00  0.00           N
ATOM   4692  CZ  ARG A 299      67.780  73.745  76.549  1.00  0.00           C
ATOM   4693  NH1 ARG A 299      66.789  72.936  76.300  1.00  0.00           N
ATOM   4696  NH2 ARG A 299      68.590  73.386  77.530  1.00  0.00           N
ATOM   4699  C   ARG A 299      65.370  78.425  71.540  1.00  0.00           C
ATOM   4700  O   ARG A 299      66.260  79.116  71.080  1.00  0.00           O
ATOM   4701  N   ALA A 300      64.550  77.836  70.660  1.00  0.00           N
ATOM   4703  CA  ALA A 300      64.650  78.016  69.239  1.00  0.00           C
ATOM   4705  CB  ALA A 300      64.310  76.656  68.560  1.00  0.00           C
ATOM   4709  C   ALA A 300      63.760  79.106  68.610  1.00  0.00           C
ATOM   4710  O   ALA A 300      62.910  78.766  67.819  1.00  0.00           O
ATOM   4711  N   LEU A 301      63.950  80.416  68.959  1.00  0.00           N
ATOM   4713  CA  LEU A 301      63.450  81.696  68.360  1.00  0.00           C
ATOM   4715  CB  LEU A 301      62.609  82.745  69.230  1.00  0.00           C
ATOM   4718  CG  LEU A 301      61.060  82.656  69.440  1.00  0.00           C
ATOM   4720  CD1 LEU A 301      60.600  83.366  70.730  1.00  0.00           C
ATOM   4724  CD2 LEU A 301      60.230  83.345  68.349  1.00  0.00           C
ATOM   4728  C   LEU A 301      64.740  82.406  68.079  1.00  0.00           C
ATOM   4729  O   LEU A 301      64.800  83.565  67.730  1.00  0.00           O
ATOM   4730  N   PHE A 302      65.870  81.705  68.280  1.00  0.00           N
ATOM   4732  CA  PHE A 302      67.180  82.206  68.030  1.00  0.00           C
ATOM   4734  CB  PHE A 302      68.140  81.616  69.110  1.00  0.00           C
ATOM   4737  CG  PHE A 302      67.910  82.156  70.520  1.00  0.00           C
ATOM   4738  CD1 PHE A 302      66.780  81.855  71.300  1.00  0.00           C
ATOM   4740  CE1 PHE A 302      66.750  82.086  72.680  1.00  0.00           C
ATOM   4742  CZ  PHE A 302      67.819  82.756  73.290  1.00  0.00           C
ATOM   4744  CD2 PHE A 302      68.950  82.856  71.150  1.00  0.00           C
ATOM   4746  CE2 PHE A 302      68.900  83.186  72.510  1.00  0.00           C
ATOM   4748  C   PHE A 302      67.570  81.766  66.620  1.00  0.00           C
ATOM   4749  O   PHE A 302      68.580  82.196  66.070  1.00  0.00           O
ATOM   4750  N   TYR A 303      66.719  80.936  66.000  1.00  0.00           N
ATOM   4752  CA  TYR A 303      66.850  80.356  64.670  1.00  0.00           C
ATOM   4754  CB  TYR A 303      66.530  78.836  64.639  1.00  0.00           C
ATOM   4757  CG  TYR A 303      67.440  78.025  65.520  1.00  0.00           C
ATOM   4758  CD1 TYR A 303      68.580  77.366  65.030  1.00  0.00           C
ATOM   4760  CE1 TYR A 303      69.280  76.466  65.839  1.00  0.00           C
ATOM   4762  CZ  TYR A 303      68.850  76.215  67.150  1.00  0.00           C
ATOM   4763  OH  TYR A 303      69.490  75.236  67.930  1.00  0.00           O
ATOM   4765  CD2 TYR A 303      67.040  77.785  66.829  1.00  0.00           C
ATOM   4767  CE2 TYR A 303      67.740  76.895  67.650  1.00  0.00           C
ATOM   4769  C   TYR A 303      65.830  81.016  63.739  1.00  0.00           C
ATOM   4770  O   TYR A 303      64.870  81.606  64.220  1.00  0.00           O
ATOM   4771  N   PRO A 304      65.990  80.946  62.430  1.00  0.00           N
ATOM   4772  CD  PRO A 304      67.200  80.446  61.770  1.00  0.00           C
ATOM   4775  CA  PRO A 304      64.969  81.366  61.470  1.00  0.00           C
ATOM   4777  CB  PRO A 304      65.630  81.086  60.100  1.00  0.00           C
ATOM   4780  CG  PRO A 304      67.139  81.035  60.370  1.00  0.00           C
ATOM   4783  C   PRO A 304      63.570  80.726  61.529  1.00  0.00           C
ATOM   4784  O   PRO A 304      63.459  79.535  61.800  1.00  0.00           O
ATOM   4785  N   SER A 305      62.489  81.476  61.210  1.00  0.00           N
ATOM   4787  CA  SER A 305      61.180  80.906  60.880  1.00  0.00           C
ATOM   4789  CB  SER A 305      59.980  81.436  61.720  1.00  0.00           C
ATOM   4792  OG  SER A 305      60.050  82.856  61.870  1.00  0.00           O
ATOM   4794  C   SER A 305      60.830  81.125  59.420  1.00  0.00           C
ATOM   4795  O   SER A 305      61.120  82.175  58.840  1.00  0.00           O
ATOM   4796  N   PHE A 306      60.210  80.126  58.760  1.00  0.00           N
ATOM   4798  CA  PHE A 306      59.840  80.256  57.370  1.00  0.00           C
ATOM   4800  CB  PHE A 306      60.470  79.086  56.569  1.00  0.00           C
ATOM   4803  CG  PHE A 306      60.380  79.266  55.069  1.00  0.00           C
ATOM   4804  CD1 PHE A 306      61.340  80.046  54.400  1.00  0.00           C
ATOM   4806  CE1 PHE A 306      61.400  80.076  53.010  1.00  0.00           C
ATOM   4808  CZ  PHE A 306      60.520  79.306  52.260  1.00  0.00           C
ATOM   4810  CD2 PHE A 306      59.440  78.576  54.300  1.00  0.00           C
ATOM   4812  CE2 PHE A 306      59.500  78.586  52.900  1.00  0.00           C
ATOM   4814  C   PHE A 306      58.330  80.226  57.300  1.00  0.00           C
ATOM   4815  O   PHE A 306      57.690  79.355  57.880  1.00  0.00           O
ATOM   4816  N   ASP A 307      57.720  81.186  56.590  1.00  0.00           N
ATOM   4818  CA  ASP A 307      56.289  81.215  56.380  1.00  0.00           C
ATOM   4820  CB  ASP A 307      55.580  82.315  57.239  1.00  0.00           C
ATOM   4823  CG  ASP A 307      56.010  83.745  57.019  1.00  0.00           C
ATOM   4824  OD1 ASP A 307      56.480  84.116  55.920  1.00  0.00           O
ATOM   4825  OD2 ASP A 307      55.750  84.586  57.930  1.00  0.00           O
ATOM   4826  C   ASP A 307      55.990  81.236  54.890  1.00  0.00           C
ATOM   4827  O   ASP A 307      56.750  81.715  54.060  1.00  0.00           O
ATOM   4828  N   ILE A 308      54.860  80.605  54.499  1.00  0.00           N
ATOM   4830  CA  ILE A 308      54.410  80.516  53.120  1.00  0.00           C
ATOM   4832  CB  ILE A 308      54.340  79.076  52.600  1.00  0.00           C
ATOM   4834  CG2 ILE A 308      53.600  79.025  51.230  1.00  0.00           C
ATOM   4838  CG1 ILE A 308      55.770  78.495  52.480  1.00  0.00           C
ATOM   4841  CD  ILE A 308      55.830  77.105  51.819  1.00  0.00           C
ATOM   4845  C   ILE A 308      53.070  81.206  53.030  1.00  0.00           C
ATOM   4846  O   ILE A 308      52.130  80.946  53.780  1.00  0.00           O
ATOM   4847  N   LYS A 309      52.920  82.126  52.060  1.00  0.00           N
ATOM   4849  CA  LYS A 309      51.630  82.675  51.739  1.00  0.00           C
ATOM   4851  CB  LYS A 309      51.360  84.085  52.370  1.00  0.00           C
ATOM   4854  CG  LYS A 309      51.399  84.106  53.909  1.00  0.00           C
ATOM   4857  CD  LYS A 309      51.190  85.506  54.519  1.00  0.00           C
ATOM   4860  CE  LYS A 309      51.200  85.486  56.060  1.00  0.00           C
ATOM   4863  NZ  LYS A 309      51.420  86.855  56.590  1.00  0.00           N
ATOM   4867  C   LYS A 309      51.560  82.726  50.230  1.00  0.00           C
ATOM   4868  O   LYS A 309      52.570  82.885  49.550  1.00  0.00           O
ATOM   4869  N   ALA A 310      50.370  82.526  49.659  1.00  0.00           N
ATOM   4871  CA  ALA A 310      50.210  82.406  48.230  1.00  0.00           C
ATOM   4873  CB  ALA A 310      50.070  80.916  47.849  1.00  0.00           C
ATOM   4877  C   ALA A 310      48.910  83.095  47.930  1.00  0.00           C
ATOM   4878  O   ALA A 310      48.000  82.936  48.739  1.00  0.00           O
ATOM   4879  N   PHE A 311      48.780  83.895  46.840  1.00  0.00           N
ATOM   4881  CA  PHE A 311      47.590  84.726  46.610  1.00  0.00           C
ATOM   4883  CB  PHE A 311      47.820  86.216  47.070  1.00  0.00           C
ATOM   4886  CG  PHE A 311      48.400  86.436  48.470  1.00  0.00           C
ATOM   4887  CD1 PHE A 311      47.960  85.745  49.620  1.00  0.00           C
ATOM   4889  CE1 PHE A 311      48.540  85.965  50.880  1.00  0.00           C
ATOM   4891  CZ  PHE A 311      49.580  86.895  51.010  1.00  0.00           C
ATOM   4893  CD2 PHE A 311      49.400  87.406  48.650  1.00  0.00           C
ATOM   4895  CE2 PHE A 311      50.010  87.606  49.890  1.00  0.00           C
ATOM   4897  C   PHE A 311      46.940  84.735  45.180  1.00  0.00           C
ATOM   4898  O   PHE A 311      47.490  85.316  44.250  1.00  0.00           O
ATOM   4899  N   PHE A 312      45.690  84.175  44.999  1.00  0.00           N
ATOM   4901  CA  PHE A 312      44.560  84.635  44.160  1.00  0.00           C
ATOM   4903  CB  PHE A 312      43.140  83.916  44.390  1.00  0.00           C
ATOM   4906  CG  PHE A 312      42.900  82.476  43.980  1.00  0.00           C
ATOM   4907  CD1 PHE A 312      42.830  82.156  42.620  1.00  0.00           C
ATOM   4909  CE1 PHE A 312      42.540  80.855  42.190  1.00  0.00           C
ATOM   4911  CZ  PHE A 312      42.360  79.826  43.120  1.00  0.00           C
ATOM   4913  CD2 PHE A 312      42.530  81.455  44.900  1.00  0.00           C
ATOM   4915  CE2 PHE A 312      42.330  80.135  44.480  1.00  0.00           C
ATOM   4917  C   PHE A 312      44.230  86.095  44.450  1.00  0.00           C
ATOM   4918  O   PHE A 312      43.470  86.405  45.370  1.00  0.00           O
ATOM   4919  N   GLY A 313      44.730  87.035  43.629  1.00  0.00           N
ATOM   4921  CA  GLY A 313      44.310  88.425  43.720  1.00  0.00           C
ATOM   4924  C   GLY A 313      43.760  88.836  42.400  1.00  0.00           C
ATOM   4925  O   GLY A 313      44.000  88.205  41.370  1.00  0.00           O
ATOM   4926  N   LEU A 314      42.990  89.926  42.410  1.00  0.00           N
ATOM   4928  CA  LEU A 314      42.500  90.535  41.200  1.00  0.00           C
ATOM   4930  CB  LEU A 314      41.190  89.906  40.610  1.00  0.00           C
ATOM   4933  CG  LEU A 314      40.910  88.376  40.380  1.00  0.00           C
ATOM   4935  CD1 LEU A 314      40.750  87.436  41.590  1.00  0.00           C
ATOM   4939  CD2 LEU A 314      39.630  88.285  39.530  1.00  0.00           C
ATOM   4943  C   LEU A 314      42.230  91.976  41.650  1.00  0.00           C
ATOM   4944  O   LEU A 314      42.040  92.205  42.849  1.00  0.00           O
ATOM   4945  N   ASP A 315      42.200  92.986  40.749  1.00  0.00           N
ATOM   4947  CA  ASP A 315      41.890  94.365  41.120  1.00  0.00           C
ATOM   4949  CB  ASP A 315      43.140  95.015  41.750  1.00  0.00           C
ATOM   4952  CG  ASP A 315      44.410  94.815  40.940  1.00  0.00           C
ATOM   4953  OD1 ASP A 315      44.370  94.416  39.739  1.00  0.00           O
ATOM   4954  OD2 ASP A 315      45.470  95.086  41.550  1.00  0.00           O
ATOM   4955  C   ASP A 315      41.270  95.246  39.999  1.00  0.00           C
ATOM   4956  O   ASP A 315      41.469  95.025  38.810  1.00  0.00           O
ATOM   4957  N   SER A 316      40.410  96.246  40.360  1.00  0.00           N
ATOM   4959  CA  SER A 316      39.680  97.065  39.370  1.00  0.00           C
ATOM   4961  CB  SER A 316      38.340  96.405  38.910  1.00  0.00           C
ATOM   4964  OG  SER A 316      37.719  97.035  37.760  1.00  0.00           O
ATOM   4966  C   SER A 316      39.210  98.436  39.830  1.00  0.00           C
ATOM   4967  O   SER A 316      38.650  98.595  40.910  1.00  0.00           O
ATOM   4968  N   ILE A 317      39.210  99.386  38.860  1.00  0.00           N
ATOM   4970  CA  ILE A 317      38.650 100.715  39.020  1.00  0.00           C
ATOM   4972  CB  ILE A 317      39.210 101.756  38.029  1.00  0.00           C
ATOM   4974  CG2 ILE A 317      40.720 101.876  38.260  1.00  0.00           C
ATOM   4978  CG1 ILE A 317      38.840 101.476  36.540  1.00  0.00           C
ATOM   4981  CD  ILE A 317      39.010 102.706  35.640  1.00  0.00           C
ATOM   4985  C   ILE A 317      37.140 100.755  38.860  1.00  0.00           C
ATOM   4986  O   ILE A 317      36.530 101.806  38.980  1.00  0.00           O
ATOM   4987  N   HIS A 318      36.480  99.626  38.540  1.00  0.00           N
ATOM   4989  CA  HIS A 318      35.030  99.586  38.510  1.00  0.00           C
ATOM   4991  CB  HIS A 318      34.450 100.025  37.150  1.00  0.00           C
ATOM   4994  ND1 HIS A 318      33.730 102.275  37.819  1.00  0.00           N
ATOM   4995  CG  HIS A 318      34.530 101.506  36.999  1.00  0.00           C
ATOM   4996  CE1 HIS A 318      34.000 103.516  37.499  1.00  0.00           C
ATOM   4998  NE2 HIS A 318      34.900 103.595  36.490  1.00  0.00           N
ATOM   5000  CD2 HIS A 318      35.250 102.306  36.160  1.00  0.00           C
ATOM   5002  C   HIS A 318      34.390  98.255  38.860  1.00  0.00           C
ATOM   5003  O   HIS A 318      34.840  97.166  38.489  1.00  0.00           O
ATOM   5004  N   LEU A 319      33.240  98.345  39.550  1.00  0.00           N
ATOM   5006  CA  LEU A 319      32.520  97.235  40.150  1.00  0.00           C
ATOM   5008  CB  LEU A 319      31.469  97.785  41.139  1.00  0.00           C
ATOM   5011  CG  LEU A 319      31.680  97.286  42.569  1.00  0.00           C
ATOM   5013  CD1 LEU A 319      33.010  97.756  43.190  1.00  0.00           C
ATOM   5017  CD2 LEU A 319      30.510  97.716  43.460  1.00  0.00           C
ATOM   5021  C   LEU A 319      31.860  96.326  39.150  1.00  0.00           C
ATOM   5022  O   LEU A 319      31.620  95.145  39.400  1.00  0.00           O
ATOM   5023  N   HIS A 320      31.590  96.815  37.940  1.00  0.00           N
ATOM   5025  CA  HIS A 320      31.050  95.985  36.890  1.00  0.00           C
ATOM   5027  CB  HIS A 320      29.970  96.736  36.090  1.00  0.00           C
ATOM   5030  ND1 HIS A 320      28.230  95.136  35.290  1.00  0.00           N
ATOM   5031  CG  HIS A 320      29.330  95.916  35.019  1.00  0.00           C
ATOM   5032  CE1 HIS A 320      27.840  94.675  34.120  1.00  0.00           C
ATOM   5034  NE2 HIS A 320      28.650  95.095  33.120  1.00  0.00           N
ATOM   5036  CD2 HIS A 320      29.600  95.895  33.700  1.00  0.00           C
ATOM   5038  C   HIS A 320      32.160  95.456  35.999  1.00  0.00           C
ATOM   5039  O   HIS A 320      31.930  94.936  34.920  1.00  0.00           O
ATOM   5040  N   THR A 321      33.440  95.506  36.410  1.00  0.00           N
ATOM   5042  CA  THR A 321      34.420  94.595  35.830  1.00  0.00           C
ATOM   5044  CB  THR A 321      35.470  95.256  34.950  1.00  0.00           C
ATOM   5046  OG1 THR A 321      35.660  96.616  35.310  1.00  0.00           O
ATOM   5048  CG2 THR A 321      34.960  95.256  33.499  1.00  0.00           C
ATOM   5052  C   THR A 321      35.040  93.756  36.910  1.00  0.00           C
ATOM   5053  O   THR A 321      35.940  92.965  36.620  1.00  0.00           O
ATOM   5054  N   LEU A 322      34.530  93.836  38.160  1.00  0.00           N
ATOM   5056  CA  LEU A 322      35.170  93.296  39.349  1.00  0.00           C
ATOM   5058  CB  LEU A 322      34.320  93.606  40.630  1.00  0.00           C
ATOM   5061  CG  LEU A 322      34.900  94.406  41.840  1.00  0.00           C
ATOM   5063  CD1 LEU A 322      34.400  93.805  43.160  1.00  0.00           C
ATOM   5067  CD2 LEU A 322      36.399  94.425  41.989  1.00  0.00           C
ATOM   5071  C   LEU A 322      35.450  91.785  39.230  1.00  0.00           C
ATOM   5072  O   LEU A 322      36.550  91.326  39.430  1.00  0.00           O
ATOM   5073  N   PHE A 323      34.530  90.916  38.769  1.00  0.00           N
ATOM   5075  CA  PHE A 323      34.850  89.486  38.740  1.00  0.00           C
ATOM   5077  CB  PHE A 323      33.770  88.625  39.450  1.00  0.00           C
ATOM   5080  CG  PHE A 323      33.899  88.786  40.960  1.00  0.00           C
ATOM   5081  CD1 PHE A 323      34.510  87.785  41.730  1.00  0.00           C
ATOM   5083  CE1 PHE A 323      34.610  87.925  43.130  1.00  0.00           C
ATOM   5085  CZ  PHE A 323      34.110  89.066  43.760  1.00  0.00           C
ATOM   5087  CD2 PHE A 323      33.420  89.936  41.620  1.00  0.00           C
ATOM   5089  CE2 PHE A 323      33.510  90.076  43.010  1.00  0.00           C
ATOM   5091  C   PHE A 323      35.330  88.985  37.370  1.00  0.00           C
ATOM   5092  O   PHE A 323      35.160  87.816  37.010  1.00  0.00           O
ATOM   5093  N   LYS A 324      36.000  89.836  36.569  1.00  0.00           N
ATOM   5095  CA  LYS A 324      36.800  89.386  35.419  1.00  0.00           C
ATOM   5097  CB  LYS A 324      37.280  90.565  34.530  1.00  0.00           C
ATOM   5100  CG  LYS A 324      36.180  91.275  33.730  1.00  0.00           C
ATOM   5103  CD  LYS A 324      35.560  90.425  32.589  1.00  0.00           C
ATOM   5106  CE  LYS A 324      34.520  91.246  31.810  1.00  0.00           C
ATOM   5109  NZ  LYS A 324      33.640  90.416  30.950  1.00  0.00           N
ATOM   5113  C   LYS A 324      38.000  88.485  35.739  1.00  0.00           C
ATOM   5114  O   LYS A 324      38.720  88.646  36.709  1.00  0.00           O
ATOM   5115  N   LYS A 325      38.310  87.506  34.850  1.00  0.00           N
ATOM   5117  CA  LYS A 325      39.620  86.865  34.840  1.00  0.00           C
ATOM   5119  CB  LYS A 325      39.600  85.516  34.090  1.00  0.00           C
ATOM   5122  CG  LYS A 325      39.280  84.306  34.970  1.00  0.00           C
ATOM   5125  CD  LYS A 325      39.810  83.035  34.270  1.00  0.00           C
ATOM   5128  CE  LYS A 325      39.800  81.726  35.050  1.00  0.00           C
ATOM   5131  NZ  LYS A 325      39.710  80.535  34.160  1.00  0.00           N
ATOM   5135  C   LYS A 325      40.750  87.695  34.250  1.00  0.00           C
ATOM   5136  O   LYS A 325      41.930  87.436  34.510  1.00  0.00           O
ATOM   5137  N   THR A 326      40.400  88.735  33.460  1.00  0.00           N
ATOM   5139  CA  THR A 326      41.290  89.686  32.760  1.00  0.00           C
ATOM   5141  CB  THR A 326      40.530  90.925  32.319  1.00  0.00           C
ATOM   5143  OG1 THR A 326      39.480  90.565  31.430  1.00  0.00           O
ATOM   5145  CG2 THR A 326      41.410  91.916  31.540  1.00  0.00           C
ATOM   5149  C   THR A 326      42.480  90.106  33.590  1.00  0.00           C
ATOM   5150  O   THR A 326      43.620  90.095  33.150  1.00  0.00           O
ATOM   5151  N   SER A 327      42.210  90.405  34.870  1.00  0.00           N
ATOM   5153  CA  SER A 327      43.110  91.076  35.780  1.00  0.00           C
ATOM   5155  CB  SER A 327      42.410  92.345  36.240  1.00  0.00           C
ATOM   5158  OG  SER A 327      41.930  93.045  35.080  1.00  0.00           O
ATOM   5160  C   SER A 327      43.310  90.206  36.989  1.00  0.00           C
ATOM   5161  O   SER A 327      43.540  90.666  38.099  1.00  0.00           O
ATOM   5162  N   ARG A 328      43.130  88.886  36.840  1.00  0.00           N
ATOM   5164  CA  ARG A 328      43.490  87.935  37.870  1.00  0.00           C
ATOM   5166  CB  ARG A 328      42.600  86.675  37.770  1.00  0.00           C
ATOM   5169  CG  ARG A 328      42.800  85.645  38.910  1.00  0.00           C
ATOM   5172  CD  ARG A 328      41.790  84.495  38.880  1.00  0.00           C
ATOM   5175  NE  ARG A 328      40.460  85.095  39.209  1.00  0.00           N
ATOM   5177  CZ  ARG A 328      39.290  84.516  38.990  1.00  0.00           C
ATOM   5178  NH1 ARG A 328      39.230  83.386  38.340  1.00  0.00           N
ATOM   5181  NH2 ARG A 328      38.170  85.046  39.450  1.00  0.00           N
ATOM   5184  C   ARG A 328      44.940  87.525  37.810  1.00  0.00           C
ATOM   5185  O   ARG A 328      45.510  87.366  36.720  1.00  0.00           O
ATOM   5186  N   GLN A 329      45.520  87.345  39.020  1.00  0.00           N
ATOM   5188  CA  GLN A 329      46.890  87.035  39.300  1.00  0.00           C
ATOM   5190  CB  GLN A 329      47.500  88.266  40.019  1.00  0.00           C
ATOM   5193  CG  GLN A 329      49.000  88.166  40.330  1.00  0.00           C
ATOM   5196  CD  GLN A 329      49.620  89.435  40.890  1.00  0.00           C
ATOM   5197  OE1 GLN A 329      49.800  89.546  42.099  1.00  0.00           O
ATOM   5198  NE2 GLN A 329      49.970  90.416  40.030  1.00  0.00           N
ATOM   5201  C   GLN A 329      46.990  85.836  40.240  1.00  0.00           C
ATOM   5202  O   GLN A 329      46.070  85.516  40.999  1.00  0.00           O
ATOM   5203  N   PHE A 330      48.160  85.155  40.220  1.00  0.00           N
ATOM   5205  CA  PHE A 330      48.660  84.246  41.249  1.00  0.00           C
ATOM   5207  CB  PHE A 330      49.180  82.916  40.620  1.00  0.00           C
ATOM   5210  CG  PHE A 330      49.760  81.815  41.510  1.00  0.00           C
ATOM   5211  CD1 PHE A 330      49.510  81.635  42.889  1.00  0.00           C
ATOM   5213  CE1 PHE A 330      50.050  80.556  43.590  1.00  0.00           C
ATOM   5215  CZ  PHE A 330      50.880  79.636  42.940  1.00  0.00           C
ATOM   5217  CD2 PHE A 330      50.580  80.855  40.879  1.00  0.00           C
ATOM   5219  CE2 PHE A 330      51.140  79.785  41.580  1.00  0.00           C
ATOM   5221  C   PHE A 330      49.870  84.915  41.860  1.00  0.00           C
ATOM   5222  O   PHE A 330      50.570  85.675  41.209  1.00  0.00           O
ATOM   5223  N   ASN A 331      50.130  84.626  43.130  1.00  0.00           N
ATOM   5225  CA  ASN A 331      51.270  85.095  43.850  1.00  0.00           C
ATOM   5227  CB  ASN A 331      50.820  86.316  44.680  1.00  0.00           C
ATOM   5230  CG  ASN A 331      51.750  86.616  45.830  1.00  0.00           C
ATOM   5231  OD1 ASN A 331      51.480  86.265  46.970  1.00  0.00           O
ATOM   5232  ND2 ASN A 331      52.920  87.205  45.529  1.00  0.00           N
ATOM   5235  C   ASN A 331      51.720  83.926  44.690  1.00  0.00           C
ATOM   5236  O   ASN A 331      50.900  83.186  45.230  1.00  0.00           O
ATOM   5237  N   PHE A 332      53.040  83.715  44.819  1.00  0.00           N
ATOM   5239  CA  PHE A 332      53.560  82.775  45.780  1.00  0.00           C
ATOM   5241  CB  PHE A 332      53.969  81.476  45.040  1.00  0.00           C
ATOM   5244  CG  PHE A 332      54.390  80.356  45.940  1.00  0.00           C
ATOM   5245  CD1 PHE A 332      53.420  79.586  46.610  1.00  0.00           C
ATOM   5247  CE1 PHE A 332      53.790  78.476  47.370  1.00  0.00           C
ATOM   5249  CZ  PHE A 332      55.140  78.105  47.450  1.00  0.00           C
ATOM   5251  CD2 PHE A 332      55.730  79.965  46.010  1.00  0.00           C
ATOM   5253  CE2 PHE A 332      56.110  78.846  46.750  1.00  0.00           C
ATOM   5255  C   PHE A 332      54.700  83.506  46.470  1.00  0.00           C
ATOM   5256  O   PHE A 332      55.600  84.015  45.809  1.00  0.00           O
ATOM   5257  N   ILE A 333      54.630  83.636  47.800  1.00  0.00           N
ATOM   5259  CA  ILE A 333      55.650  84.306  48.590  1.00  0.00           C
ATOM   5261  CB  ILE A 333      55.180  85.605  49.250  1.00  0.00           C
ATOM   5263  CG2 ILE A 333      56.309  86.205  50.120  1.00  0.00           C
ATOM   5267  CG1 ILE A 333      54.710  86.625  48.190  1.00  0.00           C
ATOM   5270  CD  ILE A 333      53.840  87.735  48.769  1.00  0.00           C
ATOM   5274  C   ILE A 333      56.080  83.366  49.680  1.00  0.00           C
ATOM   5275  O   ILE A 333      55.370  83.205  50.680  1.00  0.00           O
ATOM   5276  N   PRO A 334      57.250  82.785  49.589  1.00  0.00           N
ATOM   5277  CD  PRO A 334      57.910  82.406  48.330  1.00  0.00           C
ATOM   5280  CA  PRO A 334      57.910  82.226  50.749  1.00  0.00           C
ATOM   5282  CB  PRO A 334      58.820  81.136  50.139  1.00  0.00           C
ATOM   5285  CG  PRO A 334      58.440  81.026  48.650  1.00  0.00           C
ATOM   5288  C   PRO A 334      58.680  83.345  51.440  1.00  0.00           C
ATOM   5289  O   PRO A 334      59.309  84.155  50.760  1.00  0.00           O
ATOM   5290  N   GLY A 335      58.600  83.456  52.770  1.00  0.00           N
ATOM   5292  CA  GLY A 335      59.350  84.455  53.529  1.00  0.00           C
ATOM   5295  C   GLY A 335      60.160  83.785  54.589  1.00  0.00           C
ATOM   5296  O   GLY A 335      59.770  82.756  55.130  1.00  0.00           O
ATOM   5297  N   LEU A 336      61.340  84.346  54.930  1.00  0.00           N
ATOM   5299  CA  LEU A 336      62.200  83.796  55.959  1.00  0.00           C
ATOM   5301  CB  LEU A 336      63.490  83.186  55.360  1.00  0.00           C
ATOM   5304  CG  LEU A 336      64.450  82.495  56.370  1.00  0.00           C
ATOM   5306  CD1 LEU A 336      63.840  81.226  56.970  1.00  0.00           C
ATOM   5310  CD2 LEU A 336      65.780  82.126  55.699  1.00  0.00           C
ATOM   5314  C   LEU A 336      62.539  84.915  56.920  1.00  0.00           C
ATOM   5315  O   LEU A 336      63.109  85.936  56.520  1.00  0.00           O
ATOM   5316  N   LYS A 337      62.220  84.735  58.209  1.00  0.00           N
ATOM   5318  CA  LYS A 337      62.570  85.675  59.250  1.00  0.00           C
ATOM   5320  CB  LYS A 337      61.400  85.906  60.220  1.00  0.00           C
ATOM   5323  CG  LYS A 337      60.319  86.785  59.580  1.00  0.00           C
ATOM   5326  CD  LYS A 337      59.080  86.935  60.480  1.00  0.00           C
ATOM   5329  CE  LYS A 337      57.930  87.695  59.790  1.00  0.00           C
ATOM   5332  NZ  LYS A 337      56.910  88.075  60.780  1.00  0.00           N
ATOM   5336  C   LYS A 337      63.789  85.195  59.989  1.00  0.00           C
ATOM   5337  O   LYS A 337      63.859  84.056  60.419  1.00  0.00           O
ATOM   5338  N   LEU A 338      64.790  86.076  60.170  1.00  0.00           N
ATOM   5340  CA  LEU A 338      66.000  85.745  60.880  1.00  0.00           C
ATOM   5342  CB  LEU A 338      67.200  85.895  59.919  1.00  0.00           C
ATOM   5345  CG  LEU A 338      68.570  85.815  60.600  1.00  0.00           C
ATOM   5347  CD1 LEU A 338      68.640  84.576  61.470  1.00  0.00           C
ATOM   5351  CD2 LEU A 338      69.700  85.785  59.569  1.00  0.00           C
ATOM   5355  C   LEU A 338      66.239  86.616  62.130  1.00  0.00           C
ATOM   5356  O   LEU A 338      66.630  87.785  61.999  1.00  0.00           O
ATOM   5357  N   PRO A 339      66.080  86.095  63.339  1.00  0.00           N
ATOM   5358  CD  PRO A 339      65.340  84.875  63.610  1.00  0.00           C
ATOM   5361  CA  PRO A 339      66.639  86.655  64.569  1.00  0.00           C
ATOM   5363  CB  PRO A 339      66.149  85.726  65.680  1.00  0.00           C
ATOM   5366  CG  PRO A 339      64.950  85.015  65.059  1.00  0.00           C
ATOM   5369  C   PRO A 339      68.160  86.825  64.610  1.00  0.00           C
ATOM   5370  O   PRO A 339      68.929  85.946  64.239  1.00  0.00           O
ATOM   5371  N   LEU A 340      68.620  87.965  65.120  1.00  0.00           N
ATOM   5373  CA  LEU A 340      70.030  88.205  65.310  1.00  0.00           C
ATOM   5375  CB  LEU A 340      70.570  89.175  64.250  1.00  0.00           C
ATOM   5378  CG  LEU A 340      72.040  89.595  64.410  1.00  0.00           C
ATOM   5380  CD1 LEU A 340      72.930  88.446  63.980  1.00  0.00           C
ATOM   5384  CD2 LEU A 340      72.399  90.866  63.620  1.00  0.00           C
ATOM   5388  C   LEU A 340      70.200  88.775  66.680  1.00  0.00           C
ATOM   5389  O   LEU A 340      70.520  88.056  67.620  1.00  0.00           O
ATOM   5390  N   PHE A 341      69.919  90.086  66.840  1.00  0.00           N
ATOM   5392  CA  PHE A 341      70.090  90.776  68.079  1.00  0.00           C
ATOM   5394  CB  PHE A 341      71.149  91.906  67.919  1.00  0.00           C
ATOM   5397  CG  PHE A 341      71.219  92.716  69.180  1.00  0.00           C
ATOM   5398  CD1 PHE A 341      71.870  92.215  70.310  1.00  0.00           C
ATOM   5400  CE1 PHE A 341      71.800  92.895  71.529  1.00  0.00           C
ATOM   5402  CZ  PHE A 341      71.090  94.106  71.599  1.00  0.00           C
ATOM   5404  CD2 PHE A 341      70.530  93.945  69.260  1.00  0.00           C
ATOM   5406  CE2 PHE A 341      70.469  94.635  70.470  1.00  0.00           C
ATOM   5408  C   PHE A 341      68.739  91.296  68.520  1.00  0.00           C
ATOM   5409  O   PHE A 341      68.109  92.126  67.870  1.00  0.00           O
ATOM   5410  N   ASP A 342      68.270  90.806  69.680  1.00  0.00           N
ATOM   5412  CA  ASP A 342      67.360  91.566  70.489  1.00  0.00           C
ATOM   5414  CB  ASP A 342      65.910  91.036  70.390  1.00  0.00           C
ATOM   5417  CG  ASP A 342      65.530  89.735  71.099  1.00  0.00           C
ATOM   5418  OD1 ASP A 342      66.070  89.386  72.190  1.00  0.00           O
ATOM   5419  OD2 ASP A 342      64.480  89.215  70.650  1.00  0.00           O
ATOM   5420  C   ASP A 342      68.010  91.555  71.860  1.00  0.00           C
ATOM   5421  O   ASP A 342      68.929  90.766  72.120  1.00  0.00           O
ATOM   5422  N   GLY A 343      67.609  92.496  72.749  1.00  0.00           N
ATOM   5424  CA  GLY A 343      68.290  92.795  74.010  1.00  0.00           C
ATOM   5427  C   GLY A 343      67.969  91.836  75.130  1.00  0.00           C
ATOM   5428  O   GLY A 343      67.500  92.196  76.210  1.00  0.00           O
ATOM   5429  N   GLY A 344      68.179  90.545  74.840  1.00  0.00           N
ATOM   5431  CA  GLY A 344      67.990  89.446  75.769  1.00  0.00           C
ATOM   5434  C   GLY A 344      66.560  89.096  75.989  1.00  0.00           C
ATOM   5435  O   GLY A 344      66.250  88.376  76.940  1.00  0.00           O
ATOM   5436  N   ARG A 345      65.649  89.546  75.100  1.00  0.00           N
ATOM   5438  CA  ARG A 345      64.250  89.185  75.130  1.00  0.00           C
ATOM   5440  CB  ARG A 345      63.400  89.896  74.040  1.00  0.00           C
ATOM   5443  CG  ARG A 345      63.350  91.436  74.099  1.00  0.00           C
ATOM   5446  CD  ARG A 345      62.530  91.986  72.930  1.00  0.00           C
ATOM   5449  NE  ARG A 345      62.440  93.485  73.020  1.00  0.00           N
ATOM   5451  CZ  ARG A 345      63.190  94.306  72.300  1.00  0.00           C
ATOM   5452  NH1 ARG A 345      64.320  93.905  71.790  1.00  0.00           N
ATOM   5455  NH2 ARG A 345      62.700  95.496  72.040  1.00  0.00           N
ATOM   5458  C   ARG A 345      64.090  87.706  74.919  1.00  0.00           C
ATOM   5459  O   ARG A 345      63.370  87.035  75.670  1.00  0.00           O
ATOM   5460  N   LEU A 346      64.820  87.145  73.940  1.00  0.00           N
ATOM   5462  CA  LEU A 346      64.890  85.715  73.760  1.00  0.00           C
ATOM   5464  CB  LEU A 346      65.660  85.326  72.489  1.00  0.00           C
ATOM   5467  CG  LEU A 346      65.100  85.876  71.180  1.00  0.00           C
ATOM   5469  CD1 LEU A 346      65.830  85.216  70.010  1.00  0.00           C
ATOM   5473  CD2 LEU A 346      63.590  85.645  71.110  1.00  0.00           C
ATOM   5477  C   LEU A 346      65.480  84.955  74.910  1.00  0.00           C
ATOM   5478  O   LEU A 346      64.910  83.966  75.370  1.00  0.00           O
ATOM   5479  N   ASN A 347      66.639  85.395  75.439  1.00  0.00           N
ATOM   5481  CA  ASN A 347      67.290  84.796  76.599  1.00  0.00           C
ATOM   5483  CB  ASN A 347      68.700  85.386  76.809  1.00  0.00           C
ATOM   5486  CG  ASN A 347      69.660  84.826  75.769  1.00  0.00           C
ATOM   5487  OD1 ASN A 347      69.919  83.616  75.749  1.00  0.00           O
ATOM   5488  ND2 ASN A 347      70.200  85.696  74.879  1.00  0.00           N
ATOM   5491  C   ASN A 347      66.510  84.855  77.900  1.00  0.00           C
ATOM   5492  O   ASN A 347      66.480  83.895  78.660  1.00  0.00           O
ATOM   5493  N   ALA A 348      65.819  85.955  78.199  1.00  0.00           N
ATOM   5495  CA  ALA A 348      64.830  86.006  79.260  1.00  0.00           C
ATOM   5497  CB  ALA A 348      64.380  87.466  79.470  1.00  0.00           C
ATOM   5501  C   ALA A 348      63.630  85.076  79.040  1.00  0.00           C
ATOM   5502  O   ALA A 348      63.160  84.376  79.940  1.00  0.00           O
ATOM   5503  N   ASN A 349      63.090  85.015  77.799  1.00  0.00           N
ATOM   5505  CA  ASN A 349      61.960  84.166  77.499  1.00  0.00           C
ATOM   5507  CB  ASN A 349      61.289  84.675  76.200  1.00  0.00           C
ATOM   5510  CG  ASN A 349      59.980  83.955  75.920  1.00  0.00           C
ATOM   5511  OD1 ASN A 349      59.940  83.086  75.050  1.00  0.00           O
ATOM   5512  ND2 ASN A 349      58.900  84.346  76.640  1.00  0.00           N
ATOM   5515  C   ASN A 349      62.360  82.686  77.450  1.00  0.00           C
ATOM   5516  O   ASN A 349      61.540  81.806  77.700  1.00  0.00           O
ATOM   5517  N   LEU A 350      63.660  82.416  77.229  1.00  0.00           N
ATOM   5519  CA  LEU A 350      64.390  81.236  77.610  1.00  0.00           C
ATOM   5521  CB  LEU A 350      65.790  81.226  76.920  1.00  0.00           C
ATOM   5524  CG  LEU A 350      66.810  80.135  77.330  1.00  0.00           C
ATOM   5526  CD1 LEU A 350      66.200  78.756  77.180  1.00  0.00           C
ATOM   5530  CD2 LEU A 350      68.070  80.236  76.459  1.00  0.00           C
ATOM   5534  C   LEU A 350      64.460  80.995  79.110  1.00  0.00           C
ATOM   5535  O   LEU A 350      63.840  80.056  79.599  1.00  0.00           O
ATOM   5536  N   GLU A 351      65.200  81.815  79.910  1.00  0.00           N
ATOM   5538  CA  GLU A 351      65.500  81.546  81.309  1.00  0.00           C
ATOM   5540  CB  GLU A 351      66.260  82.745  81.940  1.00  0.00           C
ATOM   5543  CG  GLU A 351      67.730  82.815  81.470  1.00  0.00           C
ATOM   5546  CD  GLU A 351      68.580  83.846  82.209  1.00  0.00           C
ATOM   5547  OE1 GLU A 351      68.039  84.756  82.880  1.00  0.00           O
ATOM   5548  OE2 GLU A 351      69.830  83.675  82.170  1.00  0.00           O
ATOM   5549  C   GLU A 351      64.300  81.256  82.209  1.00  0.00           C
ATOM   5550  O   GLU A 351      64.280  80.275  82.970  1.00  0.00           O
ATOM   5551  N   GLY A 352      63.240  82.076  82.080  1.00  0.00           N
ATOM   5553  CA  GLY A 352      62.040  82.035  82.910  1.00  0.00           C
ATOM   5556  C   GLY A 352      61.350  80.715  82.989  1.00  0.00           C
ATOM   5557  O   GLY A 352      60.940  80.275  84.060  1.00  0.00           O
ATOM   5558  N   THR A 353      61.230  79.995  81.879  1.00  0.00           N
ATOM   5560  CA  THR A 353      60.540  78.726  81.890  1.00  0.00           C
ATOM   5562  CB  THR A 353      59.860  78.446  80.550  1.00  0.00           C
ATOM   5564  OG1 THR A 353      60.620  78.986  79.480  1.00  0.00           O
ATOM   5566  CG2 THR A 353      58.530  79.205  80.500  1.00  0.00           C
ATOM   5570  C   THR A 353      61.429  77.596  82.400  1.00  0.00           C
ATOM   5571  O   THR A 353      60.950  76.495  82.620  1.00  0.00           O
ATOM   5572  N   ARG A 354      62.780  77.775  82.550  1.00  0.00           N
ATOM   5574  CA  ARG A 354      63.730  76.736  83.020  1.00  0.00           C
ATOM   5576  CB  ARG A 354      65.270  76.976  82.690  1.00  0.00           C
ATOM   5579  CG  ARG A 354      66.020  76.086  81.640  1.00  0.00           C
ATOM   5582  CD  ARG A 354      67.399  76.686  81.249  1.00  0.00           C
ATOM   5585  NE  ARG A 354      67.800  76.336  79.840  1.00  0.00           N
ATOM   5587  CZ  ARG A 354      68.999  76.666  79.340  1.00  0.00           C
ATOM   5588  NH1 ARG A 354      69.969  77.066  80.130  1.00  0.00           N
ATOM   5591  NH2 ARG A 354      69.230  76.565  78.040  1.00  0.00           N
ATOM   5594  C   ARG A 354      63.580  76.705  84.510  1.00  0.00           C
ATOM   5595  O   ARG A 354      63.500  75.656  85.130  1.00  0.00           O
ATOM   5596  N   ALA A 355      63.410  77.906  85.069  1.00  0.00           N
ATOM   5598  CA  ALA A 355      62.870  78.105  86.380  1.00  0.00           C
ATOM   5600  CB  ALA A 355      62.930  79.616  86.650  1.00  0.00           C
ATOM   5604  C   ALA A 355      61.460  77.516  86.529  1.00  0.00           C
ATOM   5605  O   ALA A 355      61.160  76.895  87.530  1.00  0.00           O
ATOM   5606  N   ALA A 356      60.570  77.645  85.530  1.00  0.00           N
ATOM   5608  CA  ALA A 356      59.300  76.906  85.500  1.00  0.00           C
ATOM   5610  CB  ALA A 356      58.339  77.436  84.420  1.00  0.00           C
ATOM   5614  C   ALA A 356      59.360  75.376  85.410  1.00  0.00           C
ATOM   5615  O   ALA A 356      58.590  74.686  86.090  1.00  0.00           O
ATOM   5616  N   SER A 357      60.260  74.785  84.599  1.00  0.00           N
ATOM   5618  CA  SER A 357      60.610  73.366  84.569  1.00  0.00           C
ATOM   5620  CB  SER A 357      61.740  73.056  83.560  1.00  0.00           C
ATOM   5623  OG  SER A 357      61.289  73.355  82.239  1.00  0.00           O
ATOM   5625  C   SER A 357      61.140  72.815  85.870  1.00  0.00           C
ATOM   5626  O   SER A 357      60.640  71.815  86.380  1.00  0.00           O
ATOM   5627  N   ASN A 358      62.110  73.526  86.480  1.00  0.00           N
ATOM   5629  CA  ASN A 358      62.620  73.285  87.810  1.00  0.00           C
ATOM   5631  CB  ASN A 358      63.789  74.246  88.150  1.00  0.00           C
ATOM   5634  CG  ASN A 358      65.020  74.006  87.260  1.00  0.00           C
ATOM   5635  OD1 ASN A 358      65.140  73.076  86.470  1.00  0.00           O
ATOM   5636  ND2 ASN A 358      66.020  74.916  87.390  1.00  0.00           N
ATOM   5639  C   ASN A 358      61.499  73.395  88.840  1.00  0.00           C
ATOM   5640  O   ASN A 358      61.420  72.626  89.790  1.00  0.00           O
ATOM   5641  N   MET A 359      60.580  74.355  88.680  1.00  0.00           N
ATOM   5643  CA  MET A 359      59.330  74.376  89.410  1.00  0.00           C
ATOM   5645  CB  MET A 359      58.590  75.726  89.290  1.00  0.00           C
ATOM   5648  CG  MET A 359      59.210  76.895  90.069  1.00  0.00           C
ATOM   5651  SD  MET A 359      58.409  78.476  89.680  1.00  0.00           S
ATOM   5652  CE  MET A 359      56.840  78.196  90.540  1.00  0.00           C
ATOM   5656  C   MET A 359      58.370  73.196  89.210  1.00  0.00           C
ATOM   5657  O   MET A 359      57.810  72.716  90.180  1.00  0.00           O
ATOM   5658  N   MET A 360      58.149  72.675  87.970  1.00  0.00           N
ATOM   5660  CA  MET A 360      57.430  71.425  87.749  1.00  0.00           C
ATOM   5662  CB  MET A 360      57.130  71.105  86.269  1.00  0.00           C
ATOM   5665  CG  MET A 360      56.270  72.166  85.559  1.00  0.00           C
ATOM   5668  SD  MET A 360      54.690  72.526  86.340  1.00  0.00           S
ATOM   5669  CE  MET A 360      54.280  73.706  85.030  1.00  0.00           C
ATOM   5673  C   MET A 360      58.110  70.216  88.360  1.00  0.00           C
ATOM   5674  O   MET A 360      57.450  69.355  88.930  1.00  0.00           O
ATOM   5675  N   ILE A 361      59.449  70.166  88.290  1.00  0.00           N
ATOM   5677  CA  ILE A 361      60.210  69.215  89.080  1.00  0.00           C
ATOM   5679  CB  ILE A 361      61.710  69.336  88.780  1.00  0.00           C
ATOM   5681  CG2 ILE A 361      62.559  68.686  89.900  1.00  0.00           C
ATOM   5685  CG1 ILE A 361      62.020  68.726  87.390  1.00  0.00           C
ATOM   5688  CD  ILE A 361      63.430  69.046  86.879  1.00  0.00           C
ATOM   5692  C   ILE A 361      59.910  69.336  90.559  1.00  0.00           C
ATOM   5693  O   ILE A 361      59.480  68.386  91.200  1.00  0.00           O
ATOM   5694  N   GLU A 362      59.980  70.556  91.129  1.00  0.00           N
ATOM   5696  CA  GLU A 362      59.630  70.796  92.510  1.00  0.00           C
ATOM   5698  CB  GLU A 362      60.030  72.215  92.960  1.00  0.00           C
ATOM   5701  CG  GLU A 362      61.569  72.395  93.050  1.00  0.00           C
ATOM   5704  CD  GLU A 362      62.209  71.385  93.980  1.00  0.00           C
ATOM   5705  OE1 GLU A 362      61.730  71.276  95.139  1.00  0.00           O
ATOM   5706  OE2 GLU A 362      63.220  70.735  93.599  1.00  0.00           O
ATOM   5707  C   GLU A 362      58.190  70.486  92.900  1.00  0.00           C
ATOM   5708  O   GLU A 362      57.930  69.986  93.980  1.00  0.00           O
ATOM   5709  N   ARG A 363      57.210  70.776  92.030  1.00  0.00           N
ATOM   5711  CA  ARG A 363      55.830  70.356  92.180  1.00  0.00           C
ATOM   5713  CB  ARG A 363      54.970  70.956  91.050  1.00  0.00           C
ATOM   5716  CG  ARG A 363      54.810  72.476  91.190  1.00  0.00           C
ATOM   5719  CD  ARG A 363      54.370  73.116  89.879  1.00  0.00           C
ATOM   5722  NE  ARG A 363      54.390  74.586  90.130  1.00  0.00           N
ATOM   5724  CZ  ARG A 363      53.720  75.446  89.379  1.00  0.00           C
ATOM   5725  NH1 ARG A 363      53.250  75.205  88.190  1.00  0.00           N
ATOM   5728  NH2 ARG A 363      53.510  76.626  89.930  1.00  0.00           N
ATOM   5731  C   ARG A 363      55.600  68.855  92.209  1.00  0.00           C
ATOM   5732  O   ARG A 363      54.860  68.355  93.050  1.00  0.00           O
ATOM   5733  N   TYR A 364      56.260  68.105  91.300  1.00  0.00           N
ATOM   5735  CA  TYR A 364      56.280  66.655  91.309  1.00  0.00           C
ATOM   5737  CB  TYR A 364      57.010  66.186  90.010  1.00  0.00           C
ATOM   5740  CG  TYR A 364      57.229  64.696  89.910  1.00  0.00           C
ATOM   5741  CD1 TYR A 364      58.350  64.116  90.540  1.00  0.00           C
ATOM   5743  CE1 TYR A 364      58.560  62.736  90.489  1.00  0.00           C
ATOM   5745  CZ  TYR A 364      57.679  61.916  89.779  1.00  0.00           C
ATOM   5746  OH  TYR A 364      57.900  60.526  89.770  1.00  0.00           O
ATOM   5748  CD2 TYR A 364      56.370  63.866  89.169  1.00  0.00           C
ATOM   5750  CE2 TYR A 364      56.590  62.476  89.099  1.00  0.00           C
ATOM   5752  C   TYR A 364      56.890  66.105  92.600  1.00  0.00           C
ATOM   5753  O   TYR A 364      56.340  65.226  93.269  1.00  0.00           O
ATOM   5754  N   ASN A 365      58.030  66.696  93.010  1.00  0.00           N
ATOM   5756  CA  ASN A 365      58.690  66.436  94.270  1.00  0.00           C
ATOM   5758  CB  ASN A 365      59.969  67.315  94.360  1.00  0.00           C
ATOM   5761  CG  ASN A 365      61.020  67.026  93.310  1.00  0.00           C
ATOM   5762  OD1 ASN A 365      60.920  66.105  92.499  1.00  0.00           O
ATOM   5763  ND2 ASN A 365      62.090  67.866  93.290  1.00  0.00           N
ATOM   5766  C   ASN A 365      57.850  66.706  95.520  1.00  0.00           C
ATOM   5767  O   ASN A 365      57.790  65.886  96.430  1.00  0.00           O
ATOM   5768  N   GLN A 366      57.159  67.876  95.590  1.00  0.00           N
ATOM   5770  CA  GLN A 366      56.270  68.256  96.680  1.00  0.00           C
ATOM   5772  CB  GLN A 366      55.740  69.706  96.499  1.00  0.00           C
ATOM   5775  CG  GLN A 366      56.770  70.826  96.829  1.00  0.00           C
ATOM   5778  CD  GLN A 366      56.300  72.196  96.319  1.00  0.00           C
ATOM   5779  OE1 GLN A 366      55.720  72.336  95.249  1.00  0.00           O
ATOM   5780  NE2 GLN A 366      56.580  73.285  97.080  1.00  0.00           N
ATOM   5783  C   GLN A 366      55.080  67.326  96.879  1.00  0.00           C
ATOM   5784  O   GLN A 366      54.810  66.855  97.980  1.00  0.00           O
ATOM   5785  N   SER A 367      54.370  66.996  95.790  1.00  0.00           N
ATOM   5787  CA  SER A 367      53.250  66.065  95.800  1.00  0.00           C
ATOM   5789  CB  SER A 367      52.610  65.956  94.400  1.00  0.00           C
ATOM   5792  OG  SER A 367      52.100  67.236  94.040  1.00  0.00           O
ATOM   5794  C   SER A 367      53.610  64.686  96.260  1.00  0.00           C
ATOM   5795  O   SER A 367      52.900  64.066  97.050  1.00  0.00           O
ATOM   5796  N   VAL A 368      54.760  64.136  95.819  1.00  0.00           N
ATOM   5798  CA  VAL A 368      55.090  62.786  96.230  1.00  0.00           C
ATOM   5800  CB  VAL A 368      56.070  62.156  95.260  1.00  0.00           C
ATOM   5802  CG1 VAL A 368      57.520  62.576  95.500  1.00  0.00           C
ATOM   5806  CG2 VAL A 368      55.900  60.636  95.340  1.00  0.00           C
ATOM   5810  C   VAL A 368      55.540  62.705  97.690  1.00  0.00           C
ATOM   5811  O   VAL A 368      55.289  61.696  98.360  1.00  0.00           O
ATOM   5812  N   LEU A 369      56.110  63.796  98.269  1.00  0.00           N
ATOM   5814  CA  LEU A 369      56.359  63.906  99.700  1.00  0.00           C
ATOM   5816  CB  LEU A 369      57.330  65.076 100.010  1.00  0.00           C
ATOM   5819  CG  LEU A 369      58.050  65.026 101.380  1.00  0.00           C
ATOM   5821  CD1 LEU A 369      58.760  63.695 101.689  1.00  0.00           C
ATOM   5825  CD2 LEU A 369      59.090  66.156 101.480  1.00  0.00           C
ATOM   5829  C   LEU A 369      55.080  63.996 100.540  1.00  0.00           C
ATOM   5830  O   LEU A 369      55.000  63.456 101.650  1.00  0.00           O
ATOM   5831  N   ASN A 370      54.010  64.656 100.030  1.00  0.00           N
ATOM   5833  CA  ASN A 370      52.680  64.546 100.640  1.00  0.00           C
ATOM   5835  CB  ASN A 370      51.660  65.516  99.989  1.00  0.00           C
ATOM   5838  CG  ASN A 370      50.300  65.486 100.709  1.00  0.00           C
ATOM   5839  OD1 ASN A 370      49.310  64.896 100.280  1.00  0.00           O
ATOM   5840  ND2 ASN A 370      50.260  66.156 101.890  1.00  0.00           N
ATOM   5843  C   ASN A 370      52.120  63.126 100.590  1.00  0.00           C
ATOM   5844  O   ASN A 370      51.620  62.606 101.590  1.00  0.00           O
ATOM   5845  N   ALA A 371      52.240  62.466  99.420  1.00  0.00           N
ATOM   5847  CA  ALA A 371      51.710  61.146  99.150  1.00  0.00           C
ATOM   5849  CB  ALA A 371      51.980  60.806  97.670  1.00  0.00           C
ATOM   5853  C   ALA A 371      52.280  60.065 100.059  1.00  0.00           C
ATOM   5854  O   ALA A 371      51.539  59.276 100.650  1.00  0.00           O
ATOM   5855  N   VAL A 372      53.620  60.065 100.260  1.00  0.00           N
ATOM   5857  CA  VAL A 372      54.290  59.196 101.219  1.00  0.00           C
ATOM   5859  CB  VAL A 372      55.810  59.196 101.020  1.00  0.00           C
ATOM   5861  CG1 VAL A 372      56.520  60.395 101.670  1.00  0.00           C
ATOM   5865  CG2 VAL A 372      56.380  57.876 101.569  1.00  0.00           C
ATOM   5869  C   VAL A 372      53.880  59.476 102.670  1.00  0.00           C
ATOM   5870  O   VAL A 372      53.630  58.555 103.439  1.00  0.00           O
ATOM   5871  N   ARG A 373      53.730  60.756 103.060  1.00  0.00           N
ATOM   5873  CA  ARG A 373      53.230  61.146 104.370  1.00  0.00           C
ATOM   5875  CB  ARG A 373      53.380  62.676 104.640  1.00  0.00           C
ATOM   5878  CG  ARG A 373      52.750  63.176 105.959  1.00  0.00           C
ATOM   5881  CD  ARG A 373      52.930  64.686 106.200  1.00  0.00           C
ATOM   5884  NE  ARG A 373      52.170  65.086 107.430  1.00  0.00           N
ATOM   5886  CZ  ARG A 373      50.870  65.346 107.459  1.00  0.00           C
ATOM   5887  NH1 ARG A 373      50.080  65.116 106.439  1.00  0.00           N
ATOM   5890  NH2 ARG A 373      50.289  65.836 108.529  1.00  0.00           N
ATOM   5893  C   ARG A 373      51.820  60.666 104.670  1.00  0.00           C
ATOM   5894  O   ARG A 373      51.580  60.166 105.769  1.00  0.00           O
ATOM   5895  N   ASP A 374      50.870  60.726 103.709  1.00  0.00           N
ATOM   5897  CA  ASP A 374      49.560  60.096 103.900  1.00  0.00           C
ATOM   5899  CB  ASP A 374      48.690  60.145 102.620  1.00  0.00           C
ATOM   5902  CG  ASP A 374      47.830  61.356 102.340  1.00  0.00           C
ATOM   5903  OD1 ASP A 374      47.510  62.186 103.220  1.00  0.00           O
ATOM   5904  OD2 ASP A 374      47.300  61.336 101.190  1.00  0.00           O
ATOM   5905  C   ASP A 374      49.680  58.596 104.200  1.00  0.00           C
ATOM   5906  O   ASP A 374      49.150  58.105 105.189  1.00  0.00           O
ATOM   5907  N   VAL A 375      50.430  57.846 103.370  1.00  0.00           N
ATOM   5909  CA  VAL A 375      50.580  56.406 103.550  1.00  0.00           C
ATOM   5911  CB  VAL A 375      51.370  55.776 102.420  1.00  0.00           C
ATOM   5913  CG1 VAL A 375      51.550  54.266 102.670  1.00  0.00           C
ATOM   5917  CG2 VAL A 375      50.620  55.976 101.099  1.00  0.00           C
ATOM   5921  C   VAL A 375      51.220  56.046 104.879  1.00  0.00           C
ATOM   5922  O   VAL A 375      50.700  55.205 105.629  1.00  0.00           O
ATOM   5923  N   ALA A 376      52.310  56.736 105.249  1.00  0.00           N
ATOM   5925  CA  ALA A 376      52.980  56.536 106.510  1.00  0.00           C
ATOM   5927  CB  ALA A 376      54.180  57.506 106.560  1.00  0.00           C
ATOM   5931  C   ALA A 376      52.090  56.806 107.709  1.00  0.00           C
ATOM   5932  O   ALA A 376      51.970  55.976 108.620  1.00  0.00           O
ATOM   5933  N   VAL A 377      51.399  57.956 107.709  1.00  0.00           N
ATOM   5935  CA  VAL A 377      50.500  58.376 108.769  1.00  0.00           C
ATOM   5937  CB  VAL A 377      49.990  59.785 108.459  1.00  0.00           C
ATOM   5939  CG1 VAL A 377      48.780  60.195 109.319  1.00  0.00           C
ATOM   5943  CG2 VAL A 377      51.150  60.766 108.680  1.00  0.00           C
ATOM   5947  C   VAL A 377      49.340  57.425 108.980  1.00  0.00           C
ATOM   5948  O   VAL A 377      49.039  57.026 110.099  1.00  0.00           O
ATOM   5949  N   ASN A 378      48.700  57.016 107.879  1.00  0.00           N
ATOM   5951  CA  ASN A 378      47.580  56.105 107.879  1.00  0.00           C
ATOM   5953  CB  ASN A 378      46.920  56.055 106.480  1.00  0.00           C
ATOM   5956  CG  ASN A 378      46.420  57.445 106.090  1.00  0.00           C
ATOM   5957  OD1 ASN A 378      46.290  58.355 106.909  1.00  0.00           O
ATOM   5958  ND2 ASN A 378      46.160  57.656 104.779  1.00  0.00           N
ATOM   5961  C   ASN A 378      47.970  54.726 108.390  1.00  0.00           C
ATOM   5962  O   ASN A 378      47.250  54.116 109.170  1.00  0.00           O
ATOM   5963  N   GLY A 379      49.170  54.226 108.010  1.00  0.00           N
ATOM   5965  CA  GLY A 379      49.680  52.965 108.540  1.00  0.00           C
ATOM   5968  C   GLY A 379      50.020  53.006 110.019  1.00  0.00           C
ATOM   5969  O   GLY A 379      49.730  52.066 110.749  1.00  0.00           O
ATOM   5970  N   THR A 380      50.650  54.085 110.530  1.00  0.00           N
ATOM   5972  CA  THR A 380      50.940  54.186 111.970  1.00  0.00           C
ATOM   5974  CB  THR A 380      51.950  55.275 112.370  1.00  0.00           C
ATOM   5976  OG1 THR A 380      51.490  56.606 112.189  1.00  0.00           O
ATOM   5978  CG2 THR A 380      53.220  55.106 111.540  1.00  0.00           C
ATOM   5982  C   THR A 380      49.680  54.336 112.799  1.00  0.00           C
ATOM   5983  O   THR A 380      49.520  53.745 113.870  1.00  0.00           O
ATOM   5984  N   ARG A 381      48.730  55.125 112.270  1.00  0.00           N
ATOM   5986  CA  ARG A 381      47.400  55.296 112.810  1.00  0.00           C
ATOM   5988  CB  ARG A 381      46.600  56.356 112.019  1.00  0.00           C
ATOM   5991  CG  ARG A 381      46.990  57.816 112.349  1.00  0.00           C
ATOM   5994  CD  ARG A 381      46.250  58.836 111.489  1.00  0.00           C
ATOM   5997  NE  ARG A 381      46.630  60.226 111.930  1.00  0.00           N
ATOM   5999  CZ  ARG A 381      46.140  61.336 111.390  1.00  0.00           C
ATOM   6000  NH1 ARG A 381      45.289  61.276 110.379  1.00  0.00           N
ATOM   6003  NH2 ARG A 381      46.520  62.516 111.829  1.00  0.00           N
ATOM   6006  C   ARG A 381      46.630  53.996 112.900  1.00  0.00           C
ATOM   6007  O   ARG A 381      45.920  53.766 113.870  1.00  0.00           O
ATOM   6008  N   LEU A 382      46.760  53.105 111.900  1.00  0.00           N
ATOM   6010  CA  LEU A 382      46.150  51.785 111.909  1.00  0.00           C
ATOM   6012  CB  LEU A 382      46.500  51.076 110.579  1.00  0.00           C
ATOM   6015  CG  LEU A 382      46.000  49.636 110.410  1.00  0.00           C
ATOM   6017  CD1 LEU A 382      44.490  49.546 110.569  1.00  0.00           C
ATOM   6021  CD2 LEU A 382      46.399  49.116 109.020  1.00  0.00           C
ATOM   6025  C   LEU A 382      46.560  50.916 113.090  1.00  0.00           C
ATOM   6026  O   LEU A 382      45.710  50.376 113.790  1.00  0.00           O
ATOM   6027  N   GLN A 383      47.880  50.846 113.390  1.00  0.00           N
ATOM   6029  CA  GLN A 383      48.420  50.205 114.580  1.00  0.00           C
ATOM   6031  CB  GLN A 383      49.970  50.306 114.569  1.00  0.00           C
ATOM   6034  CG  GLN A 383      50.700  49.686 115.799  1.00  0.00           C
ATOM   6037  CD  GLN A 383      50.570  48.166 115.840  1.00  0.00           C
ATOM   6038  OE1 GLN A 383      51.270  47.486 115.080  1.00  0.00           O
ATOM   6039  NE2 GLN A 383      49.700  47.606 116.710  1.00  0.00           N
ATOM   6042  C   GLN A 383      47.920  50.846 115.860  1.00  0.00           C
ATOM   6043  O   GLN A 383      47.350  50.166 116.719  1.00  0.00           O
ATOM   6044  N   THR A 384      48.030  52.186 115.970  1.00  0.00           N
ATOM   6046  CA  THR A 384      47.590  52.976 117.110  1.00  0.00           C
ATOM   6048  CB  THR A 384      47.890  54.465 116.909  1.00  0.00           C
ATOM   6050  OG1 THR A 384      49.290  54.686 116.819  1.00  0.00           O
ATOM   6052  CG2 THR A 384      47.410  55.335 118.069  1.00  0.00           C
ATOM   6056  C   THR A 384      46.120  52.806 117.420  1.00  0.00           C
ATOM   6057  O   THR A 384      45.740  52.526 118.560  1.00  0.00           O
ATOM   6058  N   LEU A 385      45.219  52.876 116.409  1.00  0.00           N
ATOM   6060  CA  LEU A 385      43.800  52.676 116.620  1.00  0.00           C
ATOM   6062  CB  LEU A 385      42.990  53.246 115.430  1.00  0.00           C
ATOM   6065  CG  LEU A 385      43.070  54.776 115.260  1.00  0.00           C
ATOM   6067  CD1 LEU A 385      42.470  55.125 113.900  1.00  0.00           C
ATOM   6071  CD2 LEU A 385      42.330  55.526 116.370  1.00  0.00           C
ATOM   6075  C   LEU A 385      43.400  51.216 116.800  1.00  0.00           C
ATOM   6076  O   LEU A 385      42.390  50.916 117.430  1.00  0.00           O
ATOM   6077  N   ASN A 386      44.180  50.246 116.280  1.00  0.00           N
ATOM   6079  CA  ASN A 386      44.039  48.866 116.719  1.00  0.00           C
ATOM   6081  CB  ASN A 386      44.900  47.876 115.849  1.00  0.00           C
ATOM   6084  CG  ASN A 386      44.360  47.616 114.440  1.00  0.00           C
ATOM   6085  OD1 ASN A 386      45.060  47.126 113.540  1.00  0.00           O
ATOM   6086  ND2 ASN A 386      43.050  47.886 114.210  1.00  0.00           N
ATOM   6089  C   ASN A 386      44.360  48.675 118.200  1.00  0.00           C
ATOM   6090  O   ASN A 386      43.550  48.105 118.939  1.00  0.00           O
ATOM   6091  N   ASP A 387      45.490  49.215 118.670  1.00  0.00           N
ATOM   6093  CA  ASP A 387      45.880  49.166 120.069  1.00  0.00           C
ATOM   6095  CB  ASP A 387      47.370  49.605 120.189  1.00  0.00           C
ATOM   6098  CG  ASP A 387      48.310  48.675 119.430  1.00  0.00           C
ATOM   6099  OD1 ASP A 387      48.000  47.466 119.239  1.00  0.00           O
ATOM   6100  OD2 ASP A 387      49.450  49.126 119.140  1.00  0.00           O
ATOM   6101  C   ASP A 387      44.950  49.956 121.000  1.00  0.00           C
ATOM   6102  O   ASP A 387      44.500  49.446 122.030  1.00  0.00           O
ATOM   6103  N   GLU A 388      44.570  51.216 120.640  1.00  0.00           N
ATOM   6105  CA  GLU A 388      43.620  52.046 121.400  1.00  0.00           C
ATOM   6107  CB  GLU A 388      43.350  53.446 120.760  1.00  0.00           C
ATOM   6110  CG  GLU A 388      44.480  54.506 120.909  1.00  0.00           C
ATOM   6113  CD  GLU A 388      44.060  55.886 120.390  1.00  0.00           C
ATOM   6114  OE1 GLU A 388      43.180  56.525 121.029  1.00  0.00           O
ATOM   6115  OE2 GLU A 388      44.570  56.346 119.329  1.00  0.00           O
ATOM   6116  C   GLU A 388      42.280  51.366 121.610  1.00  0.00           C
ATOM   6117  O   GLU A 388      41.750  51.356 122.720  1.00  0.00           O
ATOM   6118  N   ARG A 389      41.720  50.746 120.560  1.00  0.00           N
ATOM   6120  CA  ARG A 389      40.510  49.956 120.599  1.00  0.00           C
ATOM   6122  CB  ARG A 389      40.190  49.546 119.150  1.00  0.00           C
ATOM   6125  CG  ARG A 389      38.750  49.066 118.909  1.00  0.00           C
ATOM   6128  CD  ARG A 389      38.430  47.616 119.150  1.00  0.00           C
ATOM   6131  NE  ARG A 389      36.990  47.536 118.730  1.00  0.00           N
ATOM   6133  CZ  ARG A 389      36.210  46.546 119.129  1.00  0.00           C
ATOM   6134  NH1 ARG A 389      36.670  45.465 119.709  1.00  0.00           N
ATOM   6137  NH2 ARG A 389      34.920  46.616 118.900  1.00  0.00           N
ATOM   6140  C   ARG A 389      40.550  48.706 121.470  1.00  0.00           C
ATOM   6141  O   ARG A 389      39.620  48.446 122.230  1.00  0.00           O
ATOM   6142  N   GLU A 390      41.640  47.895 121.390  1.00  0.00           N
ATOM   6144  CA  GLU A 390      41.800  46.676 122.189  1.00  0.00           C
ATOM   6146  CB  GLU A 390      43.090  45.895 121.780  1.00  0.00           C
ATOM   6149  CG  GLU A 390      43.250  44.495 122.459  1.00  0.00           C
ATOM   6152  CD  GLU A 390      44.500  43.675 122.030  1.00  0.00           C
ATOM   6153  OE1 GLU A 390      45.330  44.235 121.260  1.00  0.00           O
ATOM   6154  OE2 GLU A 390      44.630  42.506 122.500  1.00  0.00           O
ATOM   6155  C   GLU A 390      41.810  46.986 123.680  1.00  0.00           C
ATOM   6156  O   GLU A 390      41.000  46.466 124.450  1.00  0.00           O
ATOM   6157  N   MET A 391      42.649  47.965 124.090  1.00  0.00           N
ATOM   6159  CA  MET A 391      42.750  48.436 125.469  1.00  0.00           C
ATOM   6161  CB  MET A 391      43.890  49.476 125.650  1.00  0.00           C
ATOM   6164  CG  MET A 391      45.320  49.056 125.230  1.00  0.00           C
ATOM   6167  SD  MET A 391      46.050  47.645 126.099  1.00  0.00           S
ATOM   6168  CE  MET A 391      45.730  46.436 124.779  1.00  0.00           C
ATOM   6172  C   MET A 391      41.469  49.066 126.010  1.00  0.00           C
ATOM   6173  O   MET A 391      41.030  48.796 127.140  1.00  0.00           O
ATOM   6174  N   GLN A 392      40.810  49.916 125.180  1.00  0.00           N
ATOM   6176  CA  GLN A 392      39.520  50.506 125.480  1.00  0.00           C
ATOM   6178  CB  GLN A 392      39.130  51.566 124.420  1.00  0.00           C
ATOM   6181  CG  GLN A 392      37.920  52.456 124.819  1.00  0.00           C
ATOM   6184  CD  GLN A 392      38.260  53.306 126.050  1.00  0.00           C
ATOM   6185  OE1 GLN A 392      39.380  53.316 126.560  1.00  0.00           O
ATOM   6186  NE2 GLN A 392      37.260  54.096 126.510  1.00  0.00           N
ATOM   6189  C   GLN A 392      38.380  49.506 125.650  1.00  0.00           C
ATOM   6190  O   GLN A 392      37.570  49.645 126.560  1.00  0.00           O
ATOM   6191  N   ALA A 393      38.310  48.446 124.829  1.00  0.00           N
ATOM   6193  CA  ALA A 393      37.400  47.326 124.989  1.00  0.00           C
ATOM   6195  CB  ALA A 393      37.550  46.385 123.780  1.00  0.00           C
ATOM   6199  C   ALA A 393      37.530  46.546 126.300  1.00  0.00           C
ATOM   6200  O   ALA A 393      36.520  46.245 126.950  1.00  0.00           O
ATOM   6201  N   GLU A 394      38.770  46.226 126.760  1.00  0.00           N
ATOM   6203  CA  GLU A 394      39.020  45.696 128.099  1.00  0.00           C
ATOM   6205  CB  GLU A 394      40.510  45.275 128.280  1.00  0.00           C
ATOM   6208  CG  GLU A 394      40.900  44.016 127.469  1.00  0.00           C
ATOM   6211  CD  GLU A 394      42.200  43.356 127.910  1.00  0.00           C
ATOM   6212  OE1 GLU A 394      42.640  43.556 129.069  1.00  0.00           O
ATOM   6213  OE2 GLU A 394      42.810  42.636 127.080  1.00  0.00           O
ATOM   6214  C   GLU A 394      38.600  46.616 129.250  1.00  0.00           C
ATOM   6215  O   GLU A 394      38.010  46.206 130.239  1.00  0.00           O
ATOM   6216  N   ARG A 395      38.880  47.926 129.100  1.00  0.00           N
ATOM   6218  CA  ARG A 395      38.500  48.945 130.070  1.00  0.00           C
ATOM   6220  CB  ARG A 395      39.070  50.306 129.620  1.00  0.00           C
ATOM   6223  CG  ARG A 395      38.800  51.455 130.610  1.00  0.00           C
ATOM   6226  CD  ARG A 395      39.230  52.816 130.040  1.00  0.00           C
ATOM   6229  NE  ARG A 395      38.670  53.836 130.969  1.00  0.00           N
ATOM   6231  CZ  ARG A 395      38.670  55.135 130.740  1.00  0.00           C
ATOM   6232  NH1 ARG A 395      39.250  55.645 129.690  1.00  0.00           N
ATOM   6235  NH2 ARG A 395      37.990  55.916 131.559  1.00  0.00           N
ATOM   6238  C   ARG A 395      36.990  49.046 130.299  1.00  0.00           C
ATOM   6239  O   ARG A 395      36.520  49.066 131.439  1.00  0.00           O
ATOM   6240  N   VAL A 396      36.190  48.996 129.210  1.00  0.00           N
ATOM   6242  CA  VAL A 396      34.730  48.926 129.260  1.00  0.00           C
ATOM   6244  CB  VAL A 396      34.150  48.926 127.830  1.00  0.00           C
ATOM   6246  CG1 VAL A 396      32.660  48.516 127.770  1.00  0.00           C
ATOM   6250  CG2 VAL A 396      34.290  50.335 127.239  1.00  0.00           C
ATOM   6254  C   VAL A 396      34.210  47.716 130.029  1.00  0.00           C
ATOM   6255  O   VAL A 396      33.280  47.806 130.840  1.00  0.00           O
ATOM   6256  N   GLU A 397      34.820  46.536 129.819  1.00  0.00           N
ATOM   6258  CA  GLU A 397      34.530  45.326 130.549  1.00  0.00           C
ATOM   6260  CB  GLU A 397      35.260  44.136 129.870  1.00  0.00           C
ATOM   6263  CG  GLU A 397      35.040  42.756 130.530  1.00  0.00           C
ATOM   6266  CD  GLU A 397      33.580  42.395 130.709  1.00  0.00           C
ATOM   6267  OE1 GLU A 397      32.660  43.016 130.120  1.00  0.00           O
ATOM   6268  OE2 GLU A 397      33.310  41.436 131.460  1.00  0.00           O
ATOM   6269  C   GLU A 397      34.820  45.395 132.050  1.00  0.00           C
ATOM   6270  O   GLU A 397      34.000  45.016 132.890  1.00  0.00           O
ATOM   6271  N   ALA A 398      35.980  45.976 132.420  1.00  0.00           N
ATOM   6273  CA  ALA A 398      36.370  46.236 133.790  1.00  0.00           C
ATOM   6275  CB  ALA A 398      37.780  46.866 133.790  1.00  0.00           C
ATOM   6279  C   ALA A 398      35.410  47.166 134.520  1.00  0.00           C
ATOM   6280  O   ALA A 398      34.990  46.906 135.650  1.00  0.00           O
ATOM   6281  N   THR A 399      35.000  48.266 133.860  1.00  0.00           N
ATOM   6283  CA  THR A 399      34.080  49.256 134.410  1.00  0.00           C
ATOM   6285  CB  THR A 399      34.140  50.576 133.659  1.00  0.00           C
ATOM   6287  OG1 THR A 399      35.500  50.925 133.469  1.00  0.00           O
ATOM   6289  CG2 THR A 399      33.540  51.736 134.459  1.00  0.00           C
ATOM   6293  C   THR A 399      32.649  48.695 134.480  1.00  0.00           C
ATOM   6294  O   THR A 399      31.880  49.006 135.390  1.00  0.00           O
ATOM   6295  N   ARG A 400      32.290  47.765 133.569  1.00  0.00           N
ATOM   6297  CA  ARG A 400      31.070  46.976 133.670  1.00  0.00           C
ATOM   6299  CB  ARG A 400      30.890  46.086 132.409  1.00  0.00           C
ATOM   6302  CG  ARG A 400      29.520  45.395 132.290  1.00  0.00           C
ATOM   6305  CD  ARG A 400      29.430  44.395 131.129  1.00  0.00           C
ATOM   6308  NE  ARG A 400      30.289  43.226 131.450  1.00  0.00           N
ATOM   6310  CZ  ARG A 400      29.960  42.166 132.180  1.00  0.00           C
ATOM   6311  NH1 ARG A 400      28.740  41.956 132.620  1.00  0.00           N
ATOM   6314  NH2 ARG A 400      30.860  41.276 132.489  1.00  0.00           N
ATOM   6317  C   ARG A 400      30.980  46.086 134.920  1.00  0.00           C
ATOM   6318  O   ARG A 400      29.970  46.096 135.640  1.00  0.00           O
ATOM   6319  N   PHE A 401      32.050  45.356 135.280  1.00  0.00           N
ATOM   6321  CA  PHE A 401      32.190  44.706 136.580  1.00  0.00           C
ATOM   6323  CB  PHE A 401      33.440  43.805 136.640  1.00  0.00           C
ATOM   6326  CG  PHE A 401      33.210  42.495 135.950  1.00  0.00           C
ATOM   6327  CD1 PHE A 401      32.380  41.535 136.540  1.00  0.00           C
ATOM   6329  CE1 PHE A 401      32.250  40.256 135.980  1.00  0.00           C
ATOM   6331  CZ  PHE A 401      33.010  39.916 134.849  1.00  0.00           C
ATOM   6333  CD2 PHE A 401      33.930  42.156 134.790  1.00  0.00           C
ATOM   6335  CE2 PHE A 401      33.860  40.856 134.269  1.00  0.00           C
ATOM   6337  C   PHE A 401      32.210  45.636 137.790  1.00  0.00           C
ATOM   6338  O   PHE A 401      31.530  45.386 138.788  1.00  0.00           O
ATOM   6339  N   THR A 402      32.960  46.766 137.710  1.00  0.00           N
ATOM   6341  CA  THR A 402      33.010  47.826 138.729  1.00  0.00           C
ATOM   6343  CB  THR A 402      33.899  49.006 138.349  1.00  0.00           C
ATOM   6345  OG1 THR A 402      35.260  48.596 138.269  1.00  0.00           O
ATOM   6347  CG2 THR A 402      33.890  50.135 139.399  1.00  0.00           C
ATOM   6351  C   THR A 402      31.650  48.406 139.009  1.00  0.00           C
ATOM   6352  O   THR A 402      31.250  48.596 140.159  1.00  0.00           O
ATOM   6353  N   GLN A 403      30.850  48.666 137.949  1.00  0.00           N
ATOM   6355  CA  GLN A 403      29.490  49.136 138.090  1.00  0.00           C
ATOM   6357  CB  GLN A 403      28.880  49.346 136.680  1.00  0.00           C
ATOM   6360  CG  GLN A 403      27.390  49.736 136.640  1.00  0.00           C
ATOM   6363  CD  GLN A 403      27.190  51.116 137.270  1.00  0.00           C
ATOM   6364  OE1 GLN A 403      27.840  52.076 136.880  1.00  0.00           O
ATOM   6365  NE2 GLN A 403      26.300  51.245 138.279  1.00  0.00           N
ATOM   6368  C   GLN A 403      28.590  48.196 138.869  1.00  0.00           C
ATOM   6369  O   GLN A 403      27.900  48.605 139.799  1.00  0.00           O
ATOM   6370  N   ARG A 404      28.600  46.886 138.538  1.00  0.00           N
ATOM   6372  CA  ARG A 404      27.860  45.866 139.269  1.00  0.00           C
ATOM   6374  CB  ARG A 404      27.990  44.495 138.559  1.00  0.00           C
ATOM   6377  CG  ARG A 404      27.350  44.416 137.160  1.00  0.00           C
ATOM   6380  CD  ARG A 404      25.810  44.495 137.149  1.00  0.00           C
ATOM   6383  NE  ARG A 404      25.360  45.925 137.020  1.00  0.00           N
ATOM   6385  CZ  ARG A 404      25.190  46.566 135.879  1.00  0.00           C
ATOM   6386  NH1 ARG A 404      25.360  45.995 134.709  1.00  0.00           N
ATOM   6389  NH2 ARG A 404      24.810  47.816 135.849  1.00  0.00           N
ATOM   6392  C   ARG A 404      28.260  45.736 140.728  1.00  0.00           C
ATOM   6393  O   ARG A 404      27.440  45.596 141.629  1.00  0.00           O
ATOM   6394  N   ALA A 405      29.580  45.796 140.999  1.00  0.00           N
ATOM   6396  CA  ALA A 405      30.140  45.776 142.328  1.00  0.00           C
ATOM   6398  CB  ALA A 405      31.670  45.746 142.188  1.00  0.00           C
ATOM   6402  C   ALA A 405      29.730  46.965 143.188  1.00  0.00           C
ATOM   6403  O   ALA A 405      29.310  46.826 144.338  1.00  0.00           O
ATOM   6404  N   ALA A 406      29.800  48.166 142.579  1.00  0.00           N
ATOM   6406  CA  ALA A 406      29.340  49.416 143.128  1.00  0.00           C
ATOM   6408  CB  ALA A 406      29.630  50.535 142.118  1.00  0.00           C
ATOM   6412  C   ALA A 406      27.860  49.426 143.449  1.00  0.00           C
ATOM   6413  O   ALA A 406      27.440  49.916 144.499  1.00  0.00           O
ATOM   6414  N   GLU A 407      27.030  48.846 142.579  1.00  0.00           N
ATOM   6416  CA  GLU A 407      25.630  48.605 142.899  1.00  0.00           C
ATOM   6418  CB  GLU A 407      24.890  47.986 141.689  1.00  0.00           C
ATOM   6421  CG  GLU A 407      24.700  49.006 140.539  1.00  0.00           C
ATOM   6424  CD  GLU A 407      24.370  48.346 139.219  1.00  0.00           C
ATOM   6425  OE1 GLU A 407      24.030  47.136 139.149  1.00  0.00           O
ATOM   6426  OE2 GLU A 407      24.460  49.076 138.188  1.00  0.00           O
ATOM   6427  C   GLU A 407      25.410  47.705 144.109  1.00  0.00           C
ATOM   6428  O   GLU A 407      24.680  48.056 145.038  1.00  0.00           O
ATOM   6429  N   ALA A 408      26.100  46.556 144.168  1.00  0.00           N
ATOM   6431  CA  ALA A 408      25.960  45.656 145.299  1.00  0.00           C
ATOM   6433  CB  ALA A 408      26.700  44.346 144.979  1.00  0.00           C
ATOM   6437  C   ALA A 408      26.420  46.216 146.649  1.00  0.00           C
ATOM   6438  O   ALA A 408      25.740  46.046 147.659  1.00  0.00           O
ATOM   6439  N   ALA A 409      27.570  46.906 146.689  1.00  0.00           N
ATOM   6441  CA  ALA A 409      28.080  47.565 147.878  1.00  0.00           C
ATOM   6443  CB  ALA A 409      29.470  48.126 147.549  1.00  0.00           C
ATOM   6447  C   ALA A 409      27.150  48.656 148.419  1.00  0.00           C
ATOM   6448  O   ALA A 409      26.810  48.675 149.609  1.00  0.00           O
ATOM   6449  N   TYR A 410      26.660  49.556 147.528  1.00  0.00           N
ATOM   6451  CA  TYR A 410      25.760  50.645 147.869  1.00  0.00           C
ATOM   6453  CB  TYR A 410      25.510  51.525 146.589  1.00  0.00           C
ATOM   6456  CG  TYR A 410      24.350  52.495 146.729  1.00  0.00           C
ATOM   6457  CD1 TYR A 410      24.480  53.576 147.608  1.00  0.00           C
ATOM   6459  CE1 TYR A 410      23.390  54.416 147.859  1.00  0.00           C
ATOM   6461  CZ  TYR A 410      22.160  54.196 147.229  1.00  0.00           C
ATOM   6462  OH  TYR A 410      21.100  55.086 147.528  1.00  0.00           O
ATOM   6464  CD2 TYR A 410      23.120  52.276 146.078  1.00  0.00           C
ATOM   6466  CE2 TYR A 410      22.020  53.105 146.348  1.00  0.00           C
ATOM   6468  C   TYR A 410      24.450  50.166 148.479  1.00  0.00           C
ATOM   6469  O   TYR A 410      23.970  50.645 149.508  1.00  0.00           O
ATOM   6470  N   GLN A 411      23.880  49.106 147.878  1.00  0.00           N
ATOM   6472  CA  GLN A 411      22.610  48.546 148.289  1.00  0.00           C
ATOM   6474  CB  GLN A 411      22.100  47.526 147.239  1.00  0.00           C
ATOM   6477  CG  GLN A 411      21.660  48.176 145.898  1.00  0.00           C
ATOM   6480  CD  GLN A 411      21.170  47.096 144.928  1.00  0.00           C
ATOM   6481  OE1 GLN A 411      20.630  46.076 145.369  1.00  0.00           O
ATOM   6482  NE2 GLN A 411      21.340  47.326 143.608  1.00  0.00           N
ATOM   6485  C   GLN A 411      22.650  47.886 149.659  1.00  0.00           C
ATOM   6486  O   GLN A 411      21.630  47.635 150.289  1.00  0.00           O
ATOM   6487  N   ARG A 412      23.870  47.586 150.149  1.00  0.00           N
ATOM   6489  CA  ARG A 412      24.120  46.936 151.409  1.00  0.00           C
ATOM   6491  CB  ARG A 412      25.040  45.715 151.138  1.00  0.00           C
ATOM   6494  CG  ARG A 412      24.330  44.616 150.308  1.00  0.00           C
ATOM   6497  CD  ARG A 412      25.250  43.526 149.739  1.00  0.00           C
ATOM   6500  NE  ARG A 412      24.430  42.416 149.159  1.00  0.00           N
ATOM   6502  CZ  ARG A 412      23.860  42.436 147.948  1.00  0.00           C
ATOM   6503  NH1 ARG A 412      23.860  43.506 147.179  1.00  0.00           N
ATOM   6506  NH2 ARG A 412      23.240  41.346 147.528  1.00  0.00           N
ATOM   6509  C   ARG A 412      24.710  47.926 152.409  1.00  0.00           C
ATOM   6510  O   ARG A 412      25.150  47.546 153.499  1.00  0.00           O
ATOM   6511  N   GLY A 413      24.720  49.236 152.059  1.00  0.00           N
ATOM   6513  CA  GLY A 413      25.190  50.335 152.899  1.00  0.00           C
ATOM   6516  C   GLY A 413      26.680  50.346 153.158  1.00  0.00           C
ATOM   6517  O   GLY A 413      27.140  50.766 154.219  1.00  0.00           O
ATOM   6518  N   LEU A 414      27.480  49.866 152.199  1.00  0.00           N
ATOM   6520  CA  LEU A 414      28.910  49.706 152.409  1.00  0.00           C
ATOM   6522  CB  LEU A 414      29.350  48.316 151.908  1.00  0.00           C
ATOM   6525  CG  LEU A 414      28.620  47.166 152.608  1.00  0.00           C
ATOM   6527  CD1 LEU A 414      29.190  45.846 152.078  1.00  0.00           C
ATOM   6531  CD2 LEU A 414      28.750  47.276 154.138  1.00  0.00           C
ATOM   6535  C   LEU A 414      29.720  50.746 151.679  1.00  0.00           C
ATOM   6536  O   LEU A 414      30.950  50.816 151.768  1.00  0.00           O
ATOM   6537  N   THR A 415      29.020  51.606 150.929  1.00  0.00           N
ATOM   6539  CA  THR A 415      29.630  52.676 150.189  1.00  0.00           C
ATOM   6541  CB  THR A 415      30.390  52.236 148.928  1.00  0.00           C
ATOM   6543  OG1 THR A 415      31.200  53.266 148.389  1.00  0.00           O
ATOM   6545  CG2 THR A 415      29.450  51.706 147.839  1.00  0.00           C
ATOM   6549  C   THR A 415      28.510  53.636 149.888  1.00  0.00           C
ATOM   6550  O   THR A 415      27.330  53.366 150.108  1.00  0.00           O
ATOM   6551  N   SER A 416      28.880  54.836 149.429  1.00  0.00           N
ATOM   6553  CA  SER A 416      27.950  55.895 149.109  1.00  0.00           C
ATOM   6555  CB  SER A 416      28.600  57.285 149.349  1.00  0.00           C
ATOM   6558  OG  SER A 416      29.530  57.656 148.339  1.00  0.00           O
ATOM   6560  C   SER A 416      27.460  55.736 147.689  1.00  0.00           C
ATOM   6561  O   SER A 416      27.870  54.826 146.959  1.00  0.00           O
ATOM   6562  N   ARG A 417      26.550  56.606 147.209  1.00  0.00           N
ATOM   6564  CA  ARG A 417      26.040  56.466 145.849  1.00  0.00           C
ATOM   6566  CB  ARG A 417      24.670  57.166 145.688  1.00  0.00           C
ATOM   6569  CG  ARG A 417      24.000  57.086 144.289  1.00  0.00           C
ATOM   6572  CD  ARG A 417      23.870  55.656 143.739  1.00  0.00           C
ATOM   6575  NE  ARG A 417      23.070  55.736 142.468  1.00  0.00           N
ATOM   6577  CZ  ARG A 417      22.370  54.736 141.938  1.00  0.00           C
ATOM   6578  NH1 ARG A 417      22.600  53.476 142.269  1.00  0.00           N
ATOM   6581  NH2 ARG A 417      21.380  55.006 141.108  1.00  0.00           N
ATOM   6584  C   ARG A 417      27.040  56.936 144.799  1.00  0.00           C
ATOM   6585  O   ARG A 417      26.980  56.536 143.638  1.00  0.00           O
ATOM   6586  N   LEU A 418      28.030  57.746 145.219  1.00  0.00           N
ATOM   6588  CA  LEU A 418      29.090  58.276 144.378  1.00  0.00           C
ATOM   6590  CB  LEU A 418      30.040  59.176 145.208  1.00  0.00           C
ATOM   6593  CG  LEU A 418      31.090  59.925 144.378  1.00  0.00           C
ATOM   6595  CD1 LEU A 418      30.420  60.836 143.338  1.00  0.00           C
ATOM   6599  CD2 LEU A 418      31.970  60.806 145.269  1.00  0.00           C
ATOM   6603  C   LEU A 418      29.890  57.186 143.669  1.00  0.00           C
ATOM   6604  O   LEU A 418      30.240  57.305 142.509  1.00  0.00           O
ATOM   6605  N   GLN A 419      30.130  56.055 144.349  1.00  0.00           N
ATOM   6607  CA  GLN A 419      30.770  54.906 143.759  1.00  0.00           C
ATOM   6609  CB  GLN A 419      30.850  53.796 144.828  1.00  0.00           C
ATOM   6612  CG  GLN A 419      31.680  52.565 144.399  1.00  0.00           C
ATOM   6615  CD  GLN A 419      33.130  52.965 144.138  1.00  0.00           C
ATOM   6616  OE1 GLN A 419      33.899  53.145 145.089  1.00  0.00           O
ATOM   6617  NE2 GLN A 419      33.500  53.156 142.859  1.00  0.00           N
ATOM   6620  C   GLN A 419      30.040  54.346 142.528  1.00  0.00           C
ATOM   6621  O   GLN A 419      30.650  54.056 141.509  1.00  0.00           O
ATOM   6622  N   ALA A 420      28.700  54.226 142.568  1.00  0.00           N
ATOM   6624  CA  ALA A 420      27.940  53.836 141.388  1.00  0.00           C
ATOM   6626  CB  ALA A 420      26.590  53.226 141.838  1.00  0.00           C
ATOM   6630  C   ALA A 420      27.710  54.976 140.399  1.00  0.00           C
ATOM   6631  O   ALA A 420      27.560  54.756 139.198  1.00  0.00           O
ATOM   6632  N   THR A 421      27.710  56.245 140.859  1.00  0.00           N
ATOM   6634  CA  THR A 421      27.730  57.436 139.998  1.00  0.00           C
ATOM   6636  CB  THR A 421      27.530  58.706 140.819  1.00  0.00           C
ATOM   6638  OG1 THR A 421      26.310  58.625 141.549  1.00  0.00           O
ATOM   6640  CG2 THR A 421      27.460  59.945 139.909  1.00  0.00           C
ATOM   6644  C   THR A 421      28.970  57.526 139.139  1.00  0.00           C
ATOM   6645  O   THR A 421      28.890  57.726 137.930  1.00  0.00           O
ATOM   6646  N   GLU A 422      30.130  57.276 139.769  1.00  0.00           N
ATOM   6648  CA  GLU A 422      31.460  57.336 139.189  1.00  0.00           C
ATOM   6650  CB  GLU A 422      32.420  57.866 140.278  1.00  0.00           C
ATOM   6653  CG  GLU A 422      33.860  58.236 139.819  1.00  0.00           C
ATOM   6656  CD  GLU A 422      33.870  59.046 138.538  1.00  0.00           C
ATOM   6657  OE1 GLU A 422      33.030  59.966 138.408  1.00  0.00           O
ATOM   6658  OE2 GLU A 422      34.720  58.776 137.659  1.00  0.00           O
ATOM   6659  C   GLU A 422      31.890  55.956 138.699  1.00  0.00           C
ATOM   6660  O   GLU A 422      33.040  55.676 138.388  1.00  0.00           O
ATOM   6661  N   ALA A 423      30.920  55.036 138.588  1.00  0.00           N
ATOM   6663  CA  ALA A 423      30.980  53.916 137.689  1.00  0.00           C
ATOM   6665  CB  ALA A 423      30.490  52.666 138.429  1.00  0.00           C
ATOM   6669  C   ALA A 423      30.160  54.226 136.450  1.00  0.00           C
ATOM   6670  O   ALA A 423      30.660  54.076 135.339  1.00  0.00           O
ATOM   6671  N   ARG A 424      28.910  54.745 136.559  1.00  0.00           N
ATOM   6673  CA  ARG A 424      28.070  55.026 135.390  1.00  0.00           C
ATOM   6675  CB  ARG A 424      26.660  55.535 135.780  1.00  0.00           C
ATOM   6678  CG  ARG A 424      25.680  54.426 136.209  1.00  0.00           C
ATOM   6681  CD  ARG A 424      24.230  54.896 136.340  1.00  0.00           C
ATOM   6684  NE  ARG A 424      24.160  56.006 137.349  1.00  0.00           N
ATOM   6686  CZ  ARG A 424      24.430  55.846 138.638  1.00  0.00           C
ATOM   6687  NH1 ARG A 424      24.560  54.656 139.178  1.00  0.00           N
ATOM   6690  NH2 ARG A 424      24.540  56.895 139.418  1.00  0.00           N
ATOM   6693  C   ARG A 424      28.620  56.026 134.400  1.00  0.00           C
ATOM   6694  O   ARG A 424      28.610  55.796 133.189  1.00  0.00           O
ATOM   6695  N   LEU A 425      29.120  57.156 134.920  1.00  0.00           N
ATOM   6697  CA  LEU A 425      29.700  58.215 134.140  1.00  0.00           C
ATOM   6699  CB  LEU A 425      29.870  59.456 135.040  1.00  0.00           C
ATOM   6702  CG  LEU A 425      30.470  60.686 134.349  1.00  0.00           C
ATOM   6704  CD1 LEU A 425      29.580  61.245 133.230  1.00  0.00           C
ATOM   6708  CD2 LEU A 425      30.840  61.756 135.370  1.00  0.00           C
ATOM   6712  C   LEU A 425      30.930  57.796 133.310  1.00  0.00           C
ATOM   6713  O   LEU A 425      31.010  58.156 132.140  1.00  0.00           O
ATOM   6714  N   PRO A 426      31.880  56.996 133.809  1.00  0.00           N
ATOM   6715  CD  PRO A 426      32.360  57.026 135.189  1.00  0.00           C
ATOM   6718  CA  PRO A 426      32.890  56.406 132.939  1.00  0.00           C
ATOM   6720  CB  PRO A 426      33.950  55.836 133.870  1.00  0.00           C
ATOM   6723  CG  PRO A 426      33.860  56.736 135.099  1.00  0.00           C
ATOM   6726  C   PRO A 426      32.370  55.346 132.010  1.00  0.00           C
ATOM   6727  O   PRO A 426      32.850  55.346 130.879  1.00  0.00           O
ATOM   6728  N   VAL A 427      31.430  54.436 132.389  1.00  0.00           N
ATOM   6730  CA  VAL A 427      30.920  53.436 131.439  1.00  0.00           C
ATOM   6732  CB  VAL A 427      29.780  52.565 132.020  1.00  0.00           C
ATOM   6734  CG1 VAL A 427      29.080  51.706 130.950  1.00  0.00           C
ATOM   6738  CG2 VAL A 427      30.330  51.616 133.099  1.00  0.00           C
ATOM   6742  C   VAL A 427      30.390  54.106 130.180  1.00  0.00           C
ATOM   6743  O   VAL A 427      30.810  53.805 129.069  1.00  0.00           O
ATOM   6744  N   LEU A 428      29.550  55.135 130.360  1.00  0.00           N
ATOM   6746  CA  LEU A 428      29.000  55.906 129.269  1.00  0.00           C
ATOM   6748  CB  LEU A 428      28.080  56.976 129.909  1.00  0.00           C
ATOM   6751  CG  LEU A 428      27.450  57.976 128.930  1.00  0.00           C
ATOM   6753  CD1 LEU A 428      26.720  57.266 127.780  1.00  0.00           C
ATOM   6757  CD2 LEU A 428      26.500  58.916 129.690  1.00  0.00           C
ATOM   6761  C   LEU A 428      30.050  56.606 128.420  1.00  0.00           C
ATOM   6762  O   LEU A 428      30.080  56.486 127.189  1.00  0.00           O
ATOM   6763  N   ALA A 429      30.990  57.315 129.059  1.00  0.00           N
ATOM   6765  CA  ALA A 429      32.080  57.976 128.390  1.00  0.00           C
ATOM   6767  CB  ALA A 429      32.820  58.826 129.430  1.00  0.00           C
ATOM   6771  C   ALA A 429      33.020  57.026 127.640  1.00  0.00           C
ATOM   6772  O   ALA A 429      33.420  57.296 126.499  1.00  0.00           O
ATOM   6773  N   GLU A 430      33.350  55.866 128.240  1.00  0.00           N
ATOM   6775  CA  GLU A 430      34.140  54.815 127.630  1.00  0.00           C
ATOM   6777  CB  GLU A 430      34.450  53.675 128.639  1.00  0.00           C
ATOM   6780  CG  GLU A 430      35.430  54.066 129.779  1.00  0.00           C
ATOM   6783  CD  GLU A 430      35.540  53.096 130.959  1.00  0.00           C
ATOM   6784  OE1 GLU A 430      35.149  51.906 130.870  1.00  0.00           O
ATOM   6785  OE2 GLU A 430      36.150  53.526 131.980  1.00  0.00           O
ATOM   6786  C   GLU A 430      33.490  54.226 126.370  1.00  0.00           C
ATOM   6787  O   GLU A 430      34.150  54.015 125.360  1.00  0.00           O
ATOM   6788  N   GLU A 431      32.160  53.986 126.430  1.00  0.00           N
ATOM   6790  CA  GLU A 431      31.290  53.565 125.340  1.00  0.00           C
ATOM   6792  CB  GLU A 431      29.870  53.226 125.890  1.00  0.00           C
ATOM   6795  CG  GLU A 431      29.810  51.886 126.670  1.00  0.00           C
ATOM   6798  CD  GLU A 431      28.400  51.445 127.049  1.00  0.00           C
ATOM   6799  OE1 GLU A 431      27.500  52.285 127.270  1.00  0.00           O
ATOM   6800  OE2 GLU A 431      28.180  50.195 127.060  1.00  0.00           O
ATOM   6801  C   GLU A 431      31.200  54.516 124.160  1.00  0.00           C
ATOM   6802  O   GLU A 431      31.310  54.106 123.000  1.00  0.00           O
ATOM   6803  N   MET A 432      31.040  55.836 124.430  1.00  0.00           N
ATOM   6805  CA  MET A 432      31.170  56.926 123.480  1.00  0.00           C
ATOM   6807  CB  MET A 432      30.890  58.266 124.210  1.00  0.00           C
ATOM   6810  CG  MET A 432      29.420  58.506 124.620  1.00  0.00           C
ATOM   6813  SD  MET A 432      29.110  60.086 125.489  1.00  0.00           S
ATOM   6814  CE  MET A 432      29.090  61.125 123.999  1.00  0.00           C
ATOM   6818  C   MET A 432      32.550  57.026 122.830  1.00  0.00           C
ATOM   6819  O   MET A 432      32.690  57.126 121.610  1.00  0.00           O
ATOM   6820  N   SER A 433      33.630  56.926 123.650  1.00  0.00           N
ATOM   6822  CA  SER A 433      35.010  56.886 123.190  1.00  0.00           C
ATOM   6824  CB  SER A 433      36.060  56.876 124.349  1.00  0.00           C
ATOM   6827  OG  SER A 433      36.120  58.145 125.010  1.00  0.00           O
ATOM   6829  C   SER A 433      35.300  55.715 122.270  1.00  0.00           C
ATOM   6830  O   SER A 433      35.970  55.846 121.250  1.00  0.00           O
ATOM   6831  N   LEU A 434      34.760  54.526 122.599  1.00  0.00           N
ATOM   6833  CA  LEU A 434      34.890  53.326 121.800  1.00  0.00           C
ATOM   6835  CB  LEU A 434      34.390  52.105 122.620  1.00  0.00           C
ATOM   6838  CG  LEU A 434      34.830  50.715 122.120  1.00  0.00           C
ATOM   6840  CD1 LEU A 434      36.330  50.636 121.810  1.00  0.00           C
ATOM   6844  CD2 LEU A 434      34.480  49.656 123.180  1.00  0.00           C
ATOM   6848  C   LEU A 434      34.240  53.376 120.410  1.00  0.00           C
ATOM   6849  O   LEU A 434      34.840  52.946 119.420  1.00  0.00           O
ATOM   6850  N   LEU A 435      33.020  53.955 120.280  1.00  0.00           N
ATOM   6852  CA  LEU A 435      32.400  54.226 118.980  1.00  0.00           C
ATOM   6854  CB  LEU A 435      31.000  54.886 119.150  1.00  0.00           C
ATOM   6857  CG  LEU A 435      29.890  53.976 119.720  1.00  0.00           C
ATOM   6859  CD1 LEU A 435      28.570  54.766 119.810  1.00  0.00           C
ATOM   6863  CD2 LEU A 435      29.670  52.736 118.840  1.00  0.00           C
ATOM   6867  C   LEU A 435      33.200  55.156 118.090  1.00  0.00           C
ATOM   6868  O   LEU A 435      33.480  54.855 116.930  1.00  0.00           O
ATOM   6869  N   MET A 436      33.650  56.305 118.640  1.00  0.00           N
ATOM   6871  CA  MET A 436      34.480  57.276 117.960  1.00  0.00           C
ATOM   6873  CB  MET A 436      34.670  58.516 118.859  1.00  0.00           C
ATOM   6876  CG  MET A 436      33.400  59.386 118.959  1.00  0.00           C
ATOM   6879  SD  MET A 436      32.820  60.076 117.379  1.00  0.00           S
ATOM   6880  CE  MET A 436      34.310  61.086 117.110  1.00  0.00           C
ATOM   6884  C   MET A 436      35.830  56.796 117.489  1.00  0.00           C
ATOM   6885  O   MET A 436      36.250  57.096 116.359  1.00  0.00           O
ATOM   6886  N   LEU A 437      36.530  56.016 118.330  1.00  0.00           N
ATOM   6888  CA  LEU A 437      37.719  55.286 117.930  1.00  0.00           C
ATOM   6890  CB  LEU A 437      38.320  54.486 119.110  1.00  0.00           C
ATOM   6893  CG  LEU A 437      39.060  55.296 120.180  1.00  0.00           C
ATOM   6895  CD1 LEU A 437      39.370  54.406 121.400  1.00  0.00           C
ATOM   6899  CD2 LEU A 437      40.350  55.876 119.610  1.00  0.00           C
ATOM   6903  C   LEU A 437      37.460  54.316 116.790  1.00  0.00           C
ATOM   6904  O   LEU A 437      38.250  54.226 115.849  1.00  0.00           O
ATOM   6905  N   ASP A 438      36.340  53.546 116.819  1.00  0.00           N
ATOM   6907  CA  ASP A 438      35.960  52.676 115.709  1.00  0.00           C
ATOM   6909  CB  ASP A 438      34.740  51.776 116.099  1.00  0.00           C
ATOM   6912  CG  ASP A 438      35.100  50.335 116.480  1.00  0.00           C
ATOM   6913  OD1 ASP A 438      36.240  49.866 116.219  1.00  0.00           O
ATOM   6914  OD2 ASP A 438      34.160  49.586 116.870  1.00  0.00           O
ATOM   6915  C   ASP A 438      35.680  53.465 114.430  1.00  0.00           C
ATOM   6916  O   ASP A 438      36.150  53.126 113.349  1.00  0.00           O
ATOM   6917  N   SER A 439      34.970  54.605 114.510  1.00  0.00           N
ATOM   6919  CA  SER A 439      34.770  55.526 113.390  1.00  0.00           C
ATOM   6921  CB  SER A 439      33.899  56.736 113.790  1.00  0.00           C
ATOM   6924  OG  SER A 439      32.690  56.286 114.379  1.00  0.00           O
ATOM   6926  C   SER A 439      36.060  56.076 112.790  1.00  0.00           C
ATOM   6927  O   SER A 439      36.260  56.046 111.580  1.00  0.00           O
ATOM   6928  N   ARG A 440      37.010  56.506 113.670  1.00  0.00           N
ATOM   6930  CA  ARG A 440      38.370  56.866 113.299  1.00  0.00           C
ATOM   6932  CB  ARG A 440      39.260  57.215 114.530  1.00  0.00           C
ATOM   6935  CG  ARG A 440      38.940  58.565 115.180  1.00  0.00           C
ATOM   6938  CD  ARG A 440      39.620  58.786 116.530  1.00  0.00           C
ATOM   6941  NE  ARG A 440      39.090  60.086 117.030  1.00  0.00           N
ATOM   6943  CZ  ARG A 440      39.350  60.535 118.249  1.00  0.00           C
ATOM   6944  NH1 ARG A 440      40.130  59.866 119.060  1.00  0.00           N
ATOM   6947  NH2 ARG A 440      38.810  61.655 118.659  1.00  0.00           N
ATOM   6950  C   ARG A 440      39.080  55.756 112.580  1.00  0.00           C
ATOM   6951  O   ARG A 440      39.750  55.965 111.569  1.00  0.00           O
ATOM   6952  N   ARG A 441      38.940  54.516 113.079  1.00  0.00           N
ATOM   6954  CA  ARG A 441      39.520  53.336 112.489  1.00  0.00           C
ATOM   6956  CB  ARG A 441      39.300  52.136 113.450  1.00  0.00           C
ATOM   6959  CG  ARG A 441      39.920  50.855 112.900  1.00  0.00           C
ATOM   6962  CD  ARG A 441      40.170  49.726 113.880  1.00  0.00           C
ATOM   6965  NE  ARG A 441      38.870  49.215 114.420  1.00  0.00           N
ATOM   6967  CZ  ARG A 441      38.780  48.066 115.059  1.00  0.00           C
ATOM   6968  NH1 ARG A 441      39.830  47.305 115.230  1.00  0.00           N
ATOM   6971  NH2 ARG A 441      37.630  47.666 115.540  1.00  0.00           N
ATOM   6974  C   ARG A 441      39.039  53.035 111.079  1.00  0.00           C
ATOM   6975  O   ARG A 441      39.830  52.765 110.180  1.00  0.00           O
ATOM   6976  N   VAL A 442      37.730  53.166 110.840  1.00  0.00           N
ATOM   6978  CA  VAL A 442      37.160  53.126 109.499  1.00  0.00           C
ATOM   6980  CB  VAL A 442      35.650  53.056 109.590  1.00  0.00           C
ATOM   6982  CG1 VAL A 442      35.040  53.056 108.180  1.00  0.00           C
ATOM   6986  CG2 VAL A 442      35.250  51.785 110.370  1.00  0.00           C
ATOM   6990  C   VAL A 442      37.600  54.276 108.610  1.00  0.00           C
ATOM   6991  O   VAL A 442      37.960  54.096 107.450  1.00  0.00           O
ATOM   6992  N   ILE A 443      37.630  55.506 109.140  1.00  0.00           N
ATOM   6994  CA  ILE A 443      38.140  56.666 108.420  1.00  0.00           C
ATOM   6996  CB  ILE A 443      37.920  57.936 109.269  1.00  0.00           C
ATOM   6998  CG2 ILE A 443      38.770  59.116 108.769  1.00  0.00           C
ATOM   7002  CG1 ILE A 443      36.420  58.306 109.280  1.00  0.00           C
ATOM   7005  CD  ILE A 443      36.040  59.306 110.370  1.00  0.00           C
ATOM   7009  C   ILE A 443      39.590  56.506 107.969  1.00  0.00           C
ATOM   7010  O   ILE A 443      39.930  56.766 106.819  1.00  0.00           O
ATOM   7011  N   GLN A 444      40.460  56.016 108.859  1.00  0.00           N
ATOM   7013  CA  GLN A 444      41.850  55.706 108.569  1.00  0.00           C
ATOM   7015  CB  GLN A 444      42.649  55.436 109.860  1.00  0.00           C
ATOM   7018  CG  GLN A 444      42.820  56.686 110.780  1.00  0.00           C
ATOM   7021  CD  GLN A 444      43.240  57.936 110.000  1.00  0.00           C
ATOM   7022  OE1 GLN A 444      44.350  57.996 109.470  1.00  0.00           O
ATOM   7023  NE2 GLN A 444      42.390  58.976 109.920  1.00  0.00           N
ATOM   7026  C   GLN A 444      42.100  54.616 107.530  1.00  0.00           C
ATOM   7027  O   GLN A 444      43.000  54.766 106.700  1.00  0.00           O
ATOM   7028  N   SER A 445      41.340  53.506 107.500  1.00  0.00           N
ATOM   7030  CA  SER A 445      41.450  52.536 106.409  1.00  0.00           C
ATOM   7032  CB  SER A 445      40.770  51.186 106.710  1.00  0.00           C
ATOM   7035  OG  SER A 445      39.410  51.346 107.110  1.00  0.00           O
ATOM   7037  C   SER A 445      41.020  53.035 105.040  1.00  0.00           C
ATOM   7038  O   SER A 445      41.700  52.786 104.049  1.00  0.00           O
ATOM   7039  N   ILE A 446      39.930  53.826 104.959  1.00  0.00           N
ATOM   7041  CA  ILE A 446      39.530  54.556 103.760  1.00  0.00           C
ATOM   7043  CB  ILE A 446      38.190  55.265 103.970  1.00  0.00           C
ATOM   7045  CG2 ILE A 446      37.830  56.156 102.760  1.00  0.00           C
ATOM   7049  CG1 ILE A 446      37.070  54.226 104.239  1.00  0.00           C
ATOM   7052  CD  ILE A 446      35.870  54.855 104.959  1.00  0.00           C
ATOM   7056  C   ILE A 446      40.600  55.556 103.310  1.00  0.00           C
ATOM   7057  O   ILE A 446      40.930  55.676 102.129  1.00  0.00           O
ATOM   7058  N   GLN A 447      41.230  56.256 104.269  1.00  0.00           N
ATOM   7060  CA  GLN A 447      42.450  56.996 104.010  1.00  0.00           C
ATOM   7062  CB  GLN A 447      42.770  57.946 105.180  1.00  0.00           C
ATOM   7065  CG  GLN A 447      41.750  59.106 105.280  1.00  0.00           C
ATOM   7068  CD  GLN A 447      42.040  60.125 106.390  1.00  0.00           C
ATOM   7069  OE1 GLN A 447      43.180  60.405 106.780  1.00  0.00           O
ATOM   7070  NE2 GLN A 447      40.950  60.766 106.879  1.00  0.00           N
ATOM   7073  C   GLN A 447      43.630  56.186 103.489  1.00  0.00           C
ATOM   7074  O   GLN A 447      44.280  56.556 102.519  1.00  0.00           O
ATOM   7075  N   LEU A 448      43.930  55.006 104.080  1.00  0.00           N
ATOM   7077  CA  LEU A 448      44.940  54.085 103.540  1.00  0.00           C
ATOM   7079  CB  LEU A 448      45.170  52.936 104.560  1.00  0.00           C
ATOM   7082  CG  LEU A 448      46.410  52.046 104.319  1.00  0.00           C
ATOM   7084  CD1 LEU A 448      47.710  52.856 104.189  1.00  0.00           C
ATOM   7088  CD2 LEU A 448      46.550  51.026 105.460  1.00  0.00           C
ATOM   7092  C   LEU A 448      44.660  53.555 102.129  1.00  0.00           C
ATOM   7093  O   LEU A 448      45.540  53.535 101.269  1.00  0.00           O
ATOM   7094  N   MET A 449      43.400  53.156 101.810  1.00  0.00           N
ATOM   7096  CA  MET A 449      42.960  52.746 100.480  1.00  0.00           C
ATOM   7098  CB  MET A 449      41.469  52.336 100.530  1.00  0.00           C
ATOM   7101  CG  MET A 449      41.170  51.055 101.319  1.00  0.00           C
ATOM   7104  SD  MET A 449      39.410  50.886 101.730  1.00  0.00           S
ATOM   7105  CE  MET A 449      39.490  49.186 102.340  1.00  0.00           C
ATOM   7109  C   MET A 449      43.120  53.805  99.400  1.00  0.00           C
ATOM   7110  O   MET A 449      43.690  53.535  98.340  1.00  0.00           O
ATOM   7111  N   LYS A 450      42.710  55.046  99.700  1.00  0.00           N
ATOM   7113  CA  LYS A 450      42.960  56.236  98.909  1.00  0.00           C
ATOM   7115  CB  LYS A 450      42.270  57.436  99.610  1.00  0.00           C
ATOM   7118  CG  LYS A 450      42.560  58.856  99.090  1.00  0.00           C
ATOM   7121  CD  LYS A 450      43.660  59.626  99.870  1.00  0.00           C
ATOM   7124  CE  LYS A 450      43.880  61.076  99.409  1.00  0.00           C
ATOM   7127  NZ  LYS A 450      44.790  61.796 100.330  1.00  0.00           N
ATOM   7131  C   LYS A 450      44.420  56.566  98.690  1.00  0.00           C
ATOM   7132  O   LYS A 450      44.850  56.866  97.580  1.00  0.00           O
ATOM   7133  N   SER A 451      45.230  56.496  99.770  1.00  0.00           N
ATOM   7135  CA  SER A 451      46.570  57.046  99.750  1.00  0.00           C
ATOM   7137  CB  SER A 451      47.130  57.355 101.180  1.00  0.00           C
ATOM   7140  OG  SER A 451      47.290  56.195 101.999  1.00  0.00           O
ATOM   7142  C   SER A 451      47.540  56.166  99.010  1.00  0.00           C
ATOM   7143  O   SER A 451      48.570  56.626  98.520  1.00  0.00           O
ATOM   7144  N   LEU A 452      47.170  54.886  98.849  1.00  0.00           N
ATOM   7146  CA  LEU A 452      47.860  53.875  98.079  1.00  0.00           C
ATOM   7148  CB  LEU A 452      47.740  52.526  98.809  1.00  0.00           C
ATOM   7151  CG  LEU A 452      48.480  52.495 100.150  1.00  0.00           C
ATOM   7153  CD1 LEU A 452      48.070  51.256 100.939  1.00  0.00           C
ATOM   7157  CD2 LEU A 452      50.010  52.516  99.980  1.00  0.00           C
ATOM   7161  C   LEU A 452      47.290  53.736  96.680  1.00  0.00           C
ATOM   7162  O   LEU A 452      47.570  52.765  95.970  1.00  0.00           O
ATOM   7163  N   GLY A 453      46.460  54.706  96.249  1.00  0.00           N
ATOM   7165  CA  GLY A 453      45.790  54.666  94.970  1.00  0.00           C
ATOM   7168  C   GLY A 453      44.520  53.885  95.069  1.00  0.00           C
ATOM   7169  O   GLY A 453      44.530  52.676  94.849  1.00  0.00           O
ATOM   7170  N   GLY A 454      43.390  54.546  95.400  1.00  0.00           N
ATOM   7172  CA  GLY A 454      42.080  53.885  95.430  1.00  0.00           C
ATOM   7175  C   GLY A 454      41.710  53.226  94.130  1.00  0.00           C
ATOM   7176  O   GLY A 454      42.050  53.716  93.059  1.00  0.00           O
ATOM   7177  N   GLY A 455      41.000  52.096  94.210  1.00  0.00           N
ATOM   7179  CA  GLY A 455      40.380  51.455  93.069  1.00  0.00           C
ATOM   7182  C   GLY A 455      38.890  51.826  93.030  1.00  0.00           C
ATOM   7183  OT1 GLY A 455      38.490  52.826  93.680  1.00  0.00           O
ATOM   7184  OT2 GLY A 455      38.130  51.076  92.370  1.00  0.00           O
ATOM   7185  NH3 POPEB 456      24.140  54.976  71.680  1.00  0.00           N
ATOM   7189  C12 POPEB 456      24.750  54.015  72.659  1.00  0.00           C
ATOM   7192  C11 POPEB 456      26.280  54.085  72.600  1.00  0.00           C
ATOM   7195  P   POPEB 456      27.230  51.666  72.480  1.00  0.00           P
ATOM   7196  O13 POPEB 456      28.470  51.895  71.700  1.00  0.00           O
ATOM   7197  O14 POPEB 456      27.310  50.526  73.420  1.00  0.00           O
ATOM   7198  O11 POPEB 456      26.070  51.436  71.440  1.00  0.00           O
ATOM   7199  O12 POPEB 456      26.830  52.965  73.290  1.00  0.00           O
ATOM   7200  C1  POPEB 456      26.250  50.436  70.430  1.00  0.00           C
ATOM   7203  C2  POPEB 456      26.310  51.055  68.999  1.00  0.00           C
ATOM   7205  O21 POPEB 456      25.430  50.346  68.110  1.00  0.00           O
ATOM   7206  C21 POPEB 456      25.840  49.166  67.700  1.00  0.00           C
ATOM   7207  O22 POPEB 456      26.820  48.555  68.100  1.00  0.00           O
ATOM   7208  C22 POPEB 456      24.970  48.695  66.549  1.00  0.00           C
ATOM   7211  C3  POPEB 456      27.750  51.226  68.409  1.00  0.00           C
ATOM   7214  O31 POPEB 456      27.750  51.356  66.970  1.00  0.00           O
ATOM   7215  C31 POPEB 456      27.220  52.506  66.540  1.00  0.00           C
ATOM   7216  O32 POPEB 456      26.900  53.425  67.279  1.00  0.00           O
ATOM   7217  C32 POPEB 456      27.030  52.506  65.019  1.00  0.00           C
ATOM   7220  C23 POPEB 456      23.550  48.285  66.990  1.00  0.00           C
ATOM   7223  C24 POPEB 456      22.590  48.236  65.800  1.00  0.00           C
ATOM   7226  C25 POPEB 456      22.840  47.056  64.830  1.00  0.00           C
ATOM   7229  C26 POPEB 456      22.230  47.355  63.450  1.00  0.00           C
ATOM   7232  C27 POPEB 456      22.180  46.146  62.510  1.00  0.00           C
ATOM   7235  C28 POPEB 456      21.660  46.515  61.099  1.00  0.00           C
ATOM   7238  C29 POPEB 456      22.700  47.236  60.279  1.00  0.00           C
ATOM   7240 0C21 POPEB 456      22.690  47.355  58.940  1.00  0.00           C
ATOM   7242 1C21 POPEB 456      21.600  46.826  58.030  1.00  0.00           C
ATOM   7245 2C21 POPEB 456      21.910  47.006  56.529  1.00  0.00           C
ATOM   7248 3C21 POPEB 456      23.090  46.136  56.050  1.00  0.00           C
ATOM   7251 4C21 POPEB 456      23.350  46.216  54.540  1.00  0.00           C
ATOM   7254 5C21 POPEB 456      23.770  47.616  54.060  1.00  0.00           C
ATOM   7257 6C21 POPEB 456      24.320  47.606  52.630  1.00  0.00           C
ATOM   7260 7C21 POPEB 456      24.710  48.996  52.120  1.00  0.00           C
ATOM   7263 8C21 POPEB 456      25.240  48.966  50.680  1.00  0.00           C
ATOM   7267  C33 POPEB 456      25.730  53.246  64.589  1.00  0.00           C
ATOM   7270  C34 POPEB 456      24.490  52.355  64.550  1.00  0.00           C
ATOM   7273  C35 POPEB 456      23.160  53.126  64.690  1.00  0.00           C
ATOM   7276  C36 POPEB 456      23.000  54.336  63.760  1.00  0.00           C
ATOM   7279  C37 POPEB 456      21.640  55.026  63.959  1.00  0.00           C
ATOM   7282  C38 POPEB 456      21.590  56.476  63.430  1.00  0.00           C
ATOM   7285  C39 POPEB 456      21.840  56.626  61.920  1.00  0.00           C
ATOM   7288 0C31 POPEB 456      20.700  56.086  61.040  1.00  0.00           C
ATOM   7291 1C31 POPEB 456      21.010  56.256  59.550  1.00  0.00           C
ATOM   7294 2C31 POPEB 456      19.870  55.806  58.629  1.00  0.00           C
ATOM   7297 3C31 POPEB 456      20.270  55.796  57.139  1.00  0.00           C
ATOM   7300 4C31 POPEB 456      20.850  57.126  56.640  1.00  0.00           C
ATOM   7303 5C31 POPEB 456      21.210  57.116  55.139  1.00  0.00           C
ATOM   7306 6C31 POPEB 456      21.900  58.406  54.690  1.00  0.00           C
ATOM   7310  NH3 POPEC 457      34.550  26.426  32.560  1.00  0.00           N
ATOM   7314  C12 POPEC 457      35.350  25.216  32.130  1.00  0.00           C
ATOM   7317  C11 POPEC 457      35.750  25.286  30.630  1.00  0.00           C
ATOM   7320  P   POPEC 457      37.520  23.216  30.700  1.00  0.00           P
ATOM   7321  O13 POPEC 457      37.670  21.976  29.900  1.00  0.00           O
ATOM   7322  O14 POPEC 457      38.710  23.996  31.060  1.00  0.00           O
ATOM   7323  O11 POPEC 457      36.800  22.856  32.040  1.00  0.00           O
ATOM   7324  O12 POPEC 457      36.370  24.116  30.089  1.00  0.00           O
ATOM   7325  C1  POPEC 457      36.660  21.516  32.480  1.00  0.00           C
ATOM   7328  C2  POPEC 457      36.950  21.466  33.990  1.00  0.00           C
ATOM   7330  O21 POPEC 457      36.160  20.376  34.480  1.00  0.00           O
ATOM   7331  C21 POPEC 457      36.700  19.676  35.440  1.00  0.00           C
ATOM   7332  O22 POPEC 457      37.719  19.926  36.060  1.00  0.00           O
ATOM   7333  C22 POPEC 457      35.850  18.416  35.580  1.00  0.00           C
ATOM   7336  C3  POPEC 457      36.539  22.776  34.710  1.00  0.00           C
ATOM   7339  O31 POPEC 457      36.620  22.616  36.129  1.00  0.00           O
ATOM   7340  C31 POPEC 457      36.640  23.756  36.810  1.00  0.00           C
ATOM   7341  O32 POPEC 457      36.440  24.856  36.319  1.00  0.00           O
ATOM   7342  C32 POPEC 457      36.960  23.466  38.270  1.00  0.00           C
ATOM   7345  C23 POPEC 457      36.510  17.266  36.360  1.00  0.00           C
ATOM   7348  C24 POPEC 457      35.460  16.186  36.650  1.00  0.00           C
ATOM   7351  C25 POPEC 457      36.020  14.896  37.249  1.00  0.00           C
ATOM   7354  C26 POPEC 457      37.080  15.086  38.340  1.00  0.00           C
ATOM   7357  C27 POPEC 457      37.490  13.766  38.990  1.00  0.00           C
ATOM   7360  C28 POPEC 457      38.420  13.976  40.190  1.00  0.00           C
ATOM   7363  C29 POPEC 457      38.660  12.676  40.910  1.00  0.00           C
ATOM   7365 0C21 POPEC 457      38.660  12.506  42.239  1.00  0.00           C
ATOM   7367 1C21 POPEC 457      38.470  13.606  43.249  1.00  0.00           C
ATOM   7370 2C21 POPEC 457      38.060  13.086  44.629  1.00  0.00           C
ATOM   7373 3C21 POPEC 457      36.630  12.526  44.690  1.00  0.00           C
ATOM   7376 4C21 POPEC 457      36.090  12.526  46.129  1.00  0.00           C
ATOM   7379 5C21 POPEC 457      34.640  12.066  46.260  1.00  0.00           C
ATOM   7382 6C21 POPEC 457      34.200  12.106  47.730  1.00  0.00           C
ATOM   7385 7C21 POPEC 457      32.760  11.616  47.950  1.00  0.00           C
ATOM   7388 8C21 POPEC 457      32.380  11.596  49.430  1.00  0.00           C
ATOM   7392  C33 POPEC 457      35.910  23.996  39.270  1.00  0.00           C
ATOM   7395  C34 POPEC 457      36.250  23.556  40.700  1.00  0.00           C
ATOM   7398  C35 POPEC 457      35.420  24.246  41.779  1.00  0.00           C
ATOM   7401  C36 POPEC 457      35.750  23.736  43.190  1.00  0.00           C
ATOM   7404  C37 POPEC 457      35.380  24.756  44.279  1.00  0.00           C
ATOM   7407  C38 POPEC 457      35.570  24.266  45.720  1.00  0.00           C
ATOM   7410  C39 POPEC 457      36.860  23.466  45.999  1.00  0.00           C
ATOM   7413 0C31 POPEC 457      37.070  23.256  47.510  1.00  0.00           C
ATOM   7416 1C31 POPEC 457      38.160  22.226  47.819  1.00  0.00           C
ATOM   7419 2C31 POPEC 457      38.280  21.916  49.309  1.00  0.00           C
ATOM   7422 3C31 POPEC 457      39.090  20.636  49.589  1.00  0.00           C
ATOM   7425 4C31 POPEC 457      38.750  20.036  50.970  1.00  0.00           C
ATOM   7428 5C31 POPEC 457      39.980  19.666  51.790  1.00  0.00           C
ATOM   7431 6C31 POPEC 457      39.630  19.326  53.240  1.00  0.00           C
ATOM   7435  NH3 POPED 458      71.050  33.366  28.440  1.00  0.00           N
ATOM   7439  C12 POPED 458      71.970  34.056  27.470  1.00  0.00           C
ATOM   7442  C11 POPED 458      73.249  34.535  28.160  1.00  0.00           C
ATOM   7445  P   POPED 458      75.609  35.466  27.459  1.00  0.00           P
ATOM   7446  O13 POPED 458      76.740  34.606  27.050  1.00  0.00           O
ATOM   7447  O14 POPED 458      75.570  36.805  26.840  1.00  0.00           O
ATOM   7448  O11 POPED 458      75.640  35.676  29.020  1.00  0.00           O
ATOM   7449  O12 POPED 458      74.250  34.736  27.170  1.00  0.00           O
ATOM   7450  C1  POPED 458      76.560  34.976  29.880  1.00  0.00           C
ATOM   7453  C2  POPED 458      76.270  35.376  31.350  1.00  0.00           C
ATOM   7455  O21 POPED 458      77.150  34.656  32.249  1.00  0.00           O
ATOM   7456  C21 POPED 458      77.580  35.366  33.280  1.00  0.00           C
ATOM   7457  O22 POPED 458      77.550  36.586  33.380  1.00  0.00           O
ATOM   7458  C22 POPED 458      78.019  34.456  34.419  1.00  0.00           C
ATOM   7461  C3  POPED 458      74.779  35.046  31.680  1.00  0.00           C
ATOM   7464  O31 POPED 458      74.410  35.456  33.020  1.00  0.00           O
ATOM   7465  C31 POPED 458      74.260  34.465  33.889  1.00  0.00           C
ATOM   7466  O32 POPED 458      74.499  33.285  33.700  1.00  0.00           O
ATOM   7467  C32 POPED 458      73.580  35.016  35.139  1.00  0.00           C
ATOM   7470  C23 POPED 458      78.059  35.276  35.739  1.00  0.00           C
ATOM   7473  C24 POPED 458      78.649  34.516  36.930  1.00  0.00           C
ATOM   7476  C25 POPED 458      77.630  33.656  37.680  1.00  0.00           C
ATOM   7479  C26 POPED 458      78.220  33.036  38.950  1.00  0.00           C
ATOM   7482  C27 POPED 458      77.139  32.416  39.860  1.00  0.00           C
ATOM   7485  C28 POPED 458      77.700  31.706  41.110  1.00  0.00           C
ATOM   7488  C29 POPED 458      78.380  32.656  42.059  1.00  0.00           C
ATOM   7490 0C21 POPED 458      78.810  32.336  43.290  1.00  0.00           C
ATOM   7492 1C21 POPED 458      78.690  30.976  43.930  1.00  0.00           C
ATOM   7495 2C21 POPED 458      79.129  30.996  45.400  1.00  0.00           C
ATOM   7498 3C21 POPED 458      79.080  29.606  46.050  1.00  0.00           C
ATOM   7501 4C21 POPED 458      79.589  29.635  47.499  1.00  0.00           C
ATOM   7504 5C21 POPED 458      79.539  28.266  48.190  1.00  0.00           C
ATOM   7507 6C21 POPED 458      80.109  28.326  49.620  1.00  0.00           C
ATOM   7510 7C21 POPED 458      80.050  26.986  50.360  1.00  0.00           C
ATOM   7513 8C21 POPED 458      80.680  27.035  51.750  1.00  0.00           C
ATOM   7517  C33 POPED 458      74.020  34.266  36.410  1.00  0.00           C
ATOM   7520  C34 POPED 458      73.340  34.836  37.650  1.00  0.00           C
ATOM   7523  C35 POPED 458      73.459  33.916  38.870  1.00  0.00           C
ATOM   7526  C36 POPED 458      72.870  34.586  40.110  1.00  0.00           C
ATOM   7529  C37 POPED 458      72.819  33.626  41.300  1.00  0.00           C
ATOM   7532  C38 POPED 458      72.370  34.346  42.580  1.00  0.00           C
ATOM   7535  C39 POPED 458      72.310  33.376  43.769  1.00  0.00           C
ATOM   7538 0C31 POPED 458      72.250  34.066  45.130  1.00  0.00           C
ATOM   7541 1C31 POPED 458      72.679  33.096  46.240  1.00  0.00           C
ATOM   7544 2C31 POPED 458      72.800  33.706  47.639  1.00  0.00           C
ATOM   7547 3C31 POPED 458      71.440  34.096  48.209  1.00  0.00           C
ATOM   7550 4C31 POPED 458      71.460  34.436  49.700  1.00  0.00           C
ATOM   7553 5C31 POPED 458      70.030  34.646  50.200  1.00  0.00           C
ATOM   7556 6C31 POPED 458      69.890  35.125  51.640  1.00  0.00           C
ATOM   7560  NH3 POPEE 459      77.840 131.496  28.709  1.00  0.00           N
ATOM   7564  C12 POPEE 459      76.880 130.565  28.000  1.00  0.00           C
ATOM   7567  C11 POPEE 459      76.140 129.605  28.959  1.00  0.00           C
ATOM   7570  P   POPEE 459      76.110 127.205  27.930  1.00  0.00           P
ATOM   7571  O13 POPEE 459      75.220 126.305  27.150  1.00  0.00           O
ATOM   7572  O14 POPEE 459      77.469 127.496  27.430  1.00  0.00           O
ATOM   7573  O11 POPEE 459      76.160 126.636  29.400  1.00  0.00           O
ATOM   7574  O12 POPEE 459      75.410 128.595  28.220  1.00  0.00           O
ATOM   7575  C1  POPEE 459      76.780 125.386  29.670  1.00  0.00           C
ATOM   7578  C2  POPEE 459      78.019 125.565  30.600  1.00  0.00           C
ATOM   7580  O21 POPEE 459      77.620 125.895  31.950  1.00  0.00           O
ATOM   7581  C21 POPEE 459      77.209 124.856  32.639  1.00  0.00           C
ATOM   7582  O22 POPEE 459      76.980 123.746  32.210  1.00  0.00           O
ATOM   7583  C22 POPEE 459      77.090 125.246  34.130  1.00  0.00           C
ATOM   7586  C3  POPEE 459      78.989 126.666  30.089  1.00  0.00           C
ATOM   7589  O31 POPEE 459      80.080 126.855  31.020  1.00  0.00           O
ATOM   7590  C31 POPEE 459      80.610 128.075  30.980  1.00  0.00           C
ATOM   7591  O32 POPEE 459      80.279 128.966  30.209  1.00  0.00           O
ATOM   7592  C32 POPEE 459      81.669 128.226  32.090  1.00  0.00           C
ATOM   7595  C23 POPEE 459      76.899 124.035  35.100  1.00  0.00           C
ATOM   7598  C24 POPEE 459      77.860 123.966  36.310  1.00  0.00           C
ATOM   7601  C25 POPEE 459      77.480 122.846  37.290  1.00  0.00           C
ATOM   7604  C26 POPEE 459      78.500 122.616  38.430  1.00  0.00           C
ATOM   7607  C27 POPEE 459      78.050 121.515  39.410  1.00  0.00           C
ATOM   7610  C28 POPEE 459      79.120 121.095  40.450  1.00  0.00           C
ATOM   7613  C29 POPEE 459      79.280 122.065  41.599  1.00  0.00           C
ATOM   7615 0C21 POPEE 459      79.480 121.766  42.900  1.00  0.00           C
ATOM   7617 1C21 POPEE 459      79.630 120.395  43.510  1.00  0.00           C
ATOM   7620 2C21 POPEE 459      78.539 119.976  44.520  1.00  0.00           C
ATOM   7623 3C21 POPEE 459      78.770 118.516  44.950  1.00  0.00           C
ATOM   7626 4C21 POPEE 459      77.730 117.905  45.900  1.00  0.00           C
ATOM   7629 5C21 POPEE 459      78.100 116.445  46.180  1.00  0.00           C
ATOM   7632 6C21 POPEE 459      77.100 115.675  47.050  1.00  0.00           C
ATOM   7635 7C21 POPEE 459      77.639 114.276  47.410  1.00  0.00           C
ATOM   7638 8C21 POPEE 459      76.690 113.425  48.249  1.00  0.00           C
ATOM   7642  C33 POPEE 459      82.300 129.645  32.140  1.00  0.00           C
ATOM   7645  C34 POPEE 459      83.679 129.726  32.830  1.00  0.00           C
ATOM   7648  C35 POPEE 459      83.719 130.086  34.330  1.00  0.00           C
ATOM   7651  C36 POPEE 459      83.339 131.545  34.650  1.00  0.00           C
ATOM   7654  C37 POPEE 459      83.560 131.955  36.120  1.00  0.00           C
ATOM   7657  C38 POPEE 459      82.970 133.346  36.450  1.00  0.00           C
ATOM   7660  C39 POPEE 459      83.989 134.497  36.550  1.00  0.00           C
ATOM   7663 0C31 POPEE 459      84.929 134.367  37.770  1.00  0.00           C
ATOM   7666 1C31 POPEE 459      85.890 135.556  37.900  1.00  0.00           C
ATOM   7669 2C31 POPEE 459      86.990 135.347  38.950  1.00  0.00           C
ATOM   7672 3C31 POPEE 459      86.870 136.287  40.160  1.00  0.00           C
ATOM   7675 4C31 POPEE 459      87.960 136.047  41.220  1.00  0.00           C
ATOM   7678 5C31 POPEE 459      87.870 137.056  42.370  1.00  0.00           C
ATOM   7681 6C31 POPEE 459      88.910 136.847  43.480  1.00  0.00           C
ATOM   7685  NH3 POPEF 460      79.810 100.145  24.370  1.00  0.00           N
ATOM   7689  C12 POPEF 460      78.849 100.685  25.409  1.00  0.00           C
ATOM   7692  C11 POPEF 460      78.050  99.546  26.080  1.00  0.00           C
ATOM   7695  P   POPEF 460      75.580 100.226  26.659  1.00  0.00           P
ATOM   7696  O13 POPEF 460      75.460 100.465  25.200  1.00  0.00           O
ATOM   7697  O14 POPEF 460      74.860  99.045  27.210  1.00  0.00           O
ATOM   7698  O11 POPEF 460      75.090 101.496  27.430  1.00  0.00           O
ATOM   7699  O12 POPEF 460      77.120 100.086  27.030  1.00  0.00           O
ATOM   7700  C1  POPEF 460      75.850 102.385  28.220  1.00  0.00           C
ATOM   7703  C2  POPEF 460      75.319 102.385  29.680  1.00  0.00           C
ATOM   7705  O21 POPEF 460      76.169 101.535  30.490  1.00  0.00           O
ATOM   7706  C21 POPEF 460      77.080 102.205  31.180  1.00  0.00           C
ATOM   7707  O22 POPEF 460      77.160 103.416  31.240  1.00  0.00           O
ATOM   7708  C22 POPEF 460      77.989 101.246  31.940  1.00  0.00           C
ATOM   7711  C3  POPEF 460      73.859 101.855  29.730  1.00  0.00           C
ATOM   7714  O31 POPEF 460      73.340 101.895  31.080  1.00  0.00           O
ATOM   7715  C31 POPEF 460      72.700 100.855  31.650  1.00  0.00           C
ATOM   7716  O32 POPEF 460      72.200 100.906  32.760  1.00  0.00           O
ATOM   7717  C32 POPEF 460      72.620  99.616  30.770  1.00  0.00           C
ATOM   7720  C23 POPEF 460      78.110 101.645  33.420  1.00  0.00           C
ATOM   7723  C24 POPEF 460      79.129 100.796  34.180  1.00  0.00           C
ATOM   7726  C25 POPEF 460      79.269 101.296  35.620  1.00  0.00           C
ATOM   7729  C26 POPEF 460      79.910 100.285  36.580  1.00  0.00           C
ATOM   7732  C27 POPEF 460      79.880 100.845  38.000  1.00  0.00           C
ATOM   7735  C28 POPEF 460      80.440  99.885  39.060  1.00  0.00           C
ATOM   7738  C29 POPEF 460      80.179 100.465  40.430  1.00  0.00           C
ATOM   7740 0C21 POPEF 460      79.500  99.885  41.440  1.00  0.00           C
ATOM   7742 1C21 POPEF 460      78.880  98.506  41.420  1.00  0.00           C
ATOM   7745 2C21 POPEF 460      79.880  97.396  41.819  1.00  0.00           C
ATOM   7748 3C21 POPEF 460      79.300  96.436  42.870  1.00  0.00           C
ATOM   7751 4C21 POPEF 460      80.249  95.256  43.160  1.00  0.00           C
ATOM   7754 5C21 POPEF 460      79.810  94.365  44.330  1.00  0.00           C
ATOM   7757 6C21 POPEF 460      79.719  95.125  45.660  1.00  0.00           C
ATOM   7760 7C21 POPEF 460      79.760  94.196  46.880  1.00  0.00           C
ATOM   7763 8C21 POPEF 460      79.600  94.926  48.220  1.00  0.00           C
ATOM   7767  C33 POPEF 460      71.960  98.416  31.450  1.00  0.00           C
ATOM   7770  C34 POPEF 460      72.260  97.135  30.660  1.00  0.00           C
ATOM   7773  C35 POPEF 460      71.999  95.906  31.510  1.00  0.00           C
ATOM   7776  C36 POPEF 460      72.700  94.616  31.120  1.00  0.00           C
ATOM   7779  C37 POPEF 460      71.990  93.465  31.850  1.00  0.00           C
ATOM   7782  C38 POPEF 460      72.860  92.226  32.040  1.00  0.00           C
ATOM   7785  C39 POPEF 460      73.599  92.256  33.380  1.00  0.00           C
ATOM   7788 0C31 POPEF 460      74.340  90.946  33.630  1.00  0.00           C
ATOM   7791 1C31 POPEF 460      74.989  90.876  35.010  1.00  0.00           C
ATOM   7794 2C31 POPEF 460      75.340  89.425  35.389  1.00  0.00           C
ATOM   7797 3C31 POPEF 460      74.100  88.635  35.809  1.00  0.00           C
ATOM   7800 4C31 POPEF 460      74.330  87.126  35.830  1.00  0.00           C
ATOM   7803 5C31 POPEF 460      73.220  86.336  36.529  1.00  0.00           C
ATOM   7806 6C31 POPEF 460      73.690  84.966  37.020  1.00  0.00           C
ATOM   7810  NH3 POPEG 461     130.470 114.136  23.300  1.00  0.00           N
ATOM   7814  C12 POPEG 461     129.381 113.296  23.920  1.00  0.00           C
ATOM   7817  C11 POPEG 461     129.621 111.795  23.760  1.00  0.00           C
ATOM   7820  P   POPEG 461     128.021 109.756  23.660  1.00  0.00           P
ATOM   7821  O13 POPEG 461     127.080 110.095  22.580  1.00  0.00           O
ATOM   7822  O14 POPEG 461     129.241 108.976  23.340  1.00  0.00           O
ATOM   7823  O11 POPEG 461     127.191 108.996  24.770  1.00  0.00           O
ATOM   7824  O12 POPEG 461     128.500 111.106  24.340  1.00  0.00           O
ATOM   7825  C1  POPEG 461     127.620 109.085  26.120  1.00  0.00           C
ATOM   7828  C2  POPEG 461     126.931 107.975  26.940  1.00  0.00           C
ATOM   7830  O21 POPEG 461     127.191 108.315  28.310  1.00  0.00           O
ATOM   7831  C21 POPEG 461     126.720 107.645  29.360  1.00  0.00           C
ATOM   7832  O22 POPEG 461     127.041 107.916  30.520  1.00  0.00           O
ATOM   7833  C22 POPEG 461     125.720 106.545  29.029  1.00  0.00           C
ATOM   7836  C3  POPEG 461     127.431 106.566  26.459  1.00  0.00           C
ATOM   7839  O31 POPEG 461     128.261 105.916  27.430  1.00  0.00           O
ATOM   7840  C31 POPEG 461     128.551 104.656  27.150  1.00  0.00           C
ATOM   7841  O32 POPEG 461     128.151 103.996  26.209  1.00  0.00           O
ATOM   7842  C32 POPEG 461     129.571 104.166  28.180  1.00  0.00           C
ATOM   7845  C23 POPEG 461     125.171 105.965  30.339  1.00  0.00           C
ATOM   7848  C24 POPEG 461     124.171 104.815  30.120  1.00  0.00           C
ATOM   7851  C25 POPEG 461     122.781 105.216  30.590  1.00  0.00           C
ATOM   7854  C26 POPEG 461     122.720 105.416  32.110  1.00  0.00           C
ATOM   7857  C27 POPEG 461     121.541 106.305  32.530  1.00  0.00           C
ATOM   7860  C28 POPEG 461     120.301 105.516  32.960  1.00  0.00           C
ATOM   7863  C29 POPEG 461     120.551 104.896  34.319  1.00  0.00           C
ATOM   7865 0C21 POPEG 461     119.831 105.076  35.430  1.00  0.00           C
ATOM   7867 1C21 POPEG 461     118.560 105.866  35.599  1.00  0.00           C
ATOM   7870 2C21 POPEG 461     117.401 104.875  35.739  1.00  0.00           C
ATOM   7873 3C21 POPEG 461     116.031 105.526  35.960  1.00  0.00           C
ATOM   7876 4C21 POPEG 461     114.951 104.455  36.110  1.00  0.00           C
ATOM   7879 5C21 POPEG 461     113.511 104.985  36.040  1.00  0.00           C
ATOM   7882 6C21 POPEG 461     113.161 105.976  37.160  1.00  0.00           C
ATOM   7885 7C21 POPEG 461     111.650 106.216  37.260  1.00  0.00           C
ATOM   7888 8C21 POPEG 461     111.261 107.215  38.349  1.00  0.00           C
ATOM   7892  C33 POPEG 461     128.961 103.385  29.370  1.00  0.00           C
ATOM   7895  C34 POPEG 461     129.931 103.266  30.560  1.00  0.00           C
ATOM   7898  C35 POPEG 461     130.051 104.565  31.370  1.00  0.00           C
ATOM   7901  C36 POPEG 461     128.830 104.786  32.270  1.00  0.00           C
ATOM   7904  C37 POPEG 461     129.041 105.845  33.360  1.00  0.00           C
ATOM   7907  C38 POPEG 461     128.231 105.556  34.629  1.00  0.00           C
ATOM   7910  C39 POPEG 461     126.711 105.675  34.419  1.00  0.00           C
ATOM   7913 0C31 POPEG 461     125.961 105.405  35.730  1.00  0.00           C
ATOM   7916 1C31 POPEG 461     124.510 105.916  35.720  1.00  0.00           C
ATOM   7919 2C31 POPEG 461     123.781 105.696  37.059  1.00  0.00           C
ATOM   7922 3C31 POPEG 461     123.851 106.886  38.029  1.00  0.00           C
ATOM   7925 4C31 POPEG 461     125.171 107.026  38.800  1.00  0.00           C
ATOM   7928 5C31 POPEG 461     125.121 108.145  39.850  1.00  0.00           C
ATOM   7931 6C31 POPEG 461     126.420 108.276  40.650  1.00  0.00           C
ATOM   7935  NH3 POPEH 462      10.060  79.776  28.880  1.00  0.00           N
ATOM   7939  C12 POPEH 462       8.950  79.995  27.890  1.00  0.00           C
ATOM   7942  C11 POPEH 462       9.340  81.046  26.840  1.00  0.00           C
ATOM   7945  P   POPEH 462       9.100  83.605  26.480  1.00  0.00           P
ATOM   7946  O13 POPEH 462       9.780  83.376  25.190  1.00  0.00           O
ATOM   7947  O14 POPEH 462       7.970  84.565  26.490  1.00  0.00           O
ATOM   7948  O11 POPEH 462      10.140  84.035  27.620  1.00  0.00           O
ATOM   7949  O12 POPEH 462       8.560  82.226  27.040  1.00  0.00           O
ATOM   7950  C1  POPEH 462       9.560  84.336  28.920  1.00  0.00           C
ATOM   7953  C2  POPEH 462      10.600  84.446  30.089  1.00  0.00           C
ATOM   7955  O21 POPEH 462      10.090  83.936  31.330  1.00  0.00           O
ATOM   7956  C21 POPEH 462       9.940  82.635  31.470  1.00  0.00           C
ATOM   7957  O22 POPEH 462       9.740  81.815  30.580  1.00  0.00           O
ATOM   7958  C22 POPEH 462      10.110  82.285  32.940  1.00  0.00           C
ATOM   7961  C3  POPEH 462      11.080  85.916  30.320  1.00  0.00           C
ATOM   7964  O31 POPEH 462      11.610  86.146  31.659  1.00  0.00           O
ATOM   7965  C31 POPEH 462      10.960  87.016  32.440  1.00  0.00           C
ATOM   7966  O32 POPEH 462      10.030  87.726  32.100  1.00  0.00           O
ATOM   7967  C32 POPEH 462      11.450  86.925  33.870  1.00  0.00           C
ATOM   7970  C23 POPEH 462      10.330  80.776  33.150  1.00  0.00           C
ATOM   7973  C24 POPEH 462      11.120  80.416  34.410  1.00  0.00           C
ATOM   7976  C25 POPEH 462      10.500  80.806  35.770  1.00  0.00           C
ATOM   7979  C26 POPEH 462      10.640  82.285  36.160  1.00  0.00           C
ATOM   7982  C27 POPEH 462      11.350  82.675  37.470  1.00  0.00           C
ATOM   7985  C28 POPEH 462      10.960  81.886  38.740  1.00  0.00           C
ATOM   7988  C29 POPEH 462      11.840  80.676  38.950  1.00  0.00           C
ATOM   7990 0C21 POPEH 462      13.090  80.696  39.450  1.00  0.00           C
ATOM   7992 1C21 POPEH 462      13.850  81.886  39.970  1.00  0.00           C
ATOM   7995 2C21 POPEH 462      13.470  82.266  41.420  1.00  0.00           C
ATOM   7998 3C21 POPEH 462      13.130  81.065  42.310  1.00  0.00           C
ATOM   8001 4C21 POPEH 462      12.660  81.455  43.709  1.00  0.00           C
ATOM   8004 5C21 POPEH 462      11.960  80.266  44.370  1.00  0.00           C
ATOM   8007 6C21 POPEH 462      11.480  80.576  45.780  1.00  0.00           C
ATOM   8010 7C21 POPEH 462      11.020  79.345  46.540  1.00  0.00           C
ATOM   8013 8C21 POPEH 462      10.690  79.675  47.990  1.00  0.00           C
ATOM   8017  C33 POPEH 462      12.500  87.956  34.340  1.00  0.00           C
ATOM   8020  C34 POPEH 462      12.360  88.226  35.849  1.00  0.00           C
ATOM   8023  C35 POPEH 462      12.450  86.955  36.700  1.00  0.00           C
ATOM   8026  C36 POPEH 462      12.580  87.205  38.209  1.00  0.00           C
ATOM   8029  C37 POPEH 462      12.490  85.895  38.999  1.00  0.00           C
ATOM   8032  C38 POPEH 462      13.050  86.006  40.419  1.00  0.00           C
ATOM   8035  C39 POPEH 462      14.560  85.796  40.480  1.00  0.00           C
ATOM   8038 0C31 POPEH 462      15.130  85.836  41.900  1.00  0.00           C
ATOM   8041 1C31 POPEH 462      16.650  85.666  41.910  1.00  0.00           C
ATOM   8044 2C31 POPEH 462      17.270  86.036  43.270  1.00  0.00           C
ATOM   8047 3C31 POPEH 462      18.770  86.356  43.200  1.00  0.00           C
ATOM   8050 4C31 POPEH 462      19.070  87.506  42.230  1.00  0.00           C
ATOM   8053 5C31 POPEH 462      20.270  88.366  42.630  1.00  0.00           C
ATOM   8056 6C31 POPEH 462      20.370  89.626  41.760  1.00  0.00           C
ATOM   8060  NH3 POPEI 463      53.150  23.126  30.409  1.00  0.00           N
ATOM   8064  C12 POPEI 463      54.350  22.256  30.120  1.00  0.00           C
ATOM   8067  C11 POPEI 463      55.580  23.046  29.630  1.00  0.00           C
ATOM   8070  P   POPEI 463      57.910  21.676  29.630  1.00  0.00           P
ATOM   8071  O13 POPEI 463      57.840  20.216  29.920  1.00  0.00           O
ATOM   8072  O14 POPEI 463      59.030  22.176  28.810  1.00  0.00           O
ATOM   8073  O11 POPEI 463      58.059  22.426  31.010  1.00  0.00           O
ATOM   8074  O12 POPEI 463      56.510  22.146  29.070  1.00  0.00           O
ATOM   8075  C1  POPEI 463      58.500  21.736  32.170  1.00  0.00           C
ATOM   8078  C2  POPEI 463      57.740  22.326  33.360  1.00  0.00           C
ATOM   8080  O21 POPEI 463      58.330  21.916  34.599  1.00  0.00           O
ATOM   8081  C21 POPEI 463      58.050  20.716  35.050  1.00  0.00           C
ATOM   8082  O22 POPEI 463      57.600  19.766  34.440  1.00  0.00           O
ATOM   8083  C22 POPEI 463      58.430  20.706  36.520  1.00  0.00           C
ATOM   8086  C3  POPEI 463      56.200  22.076  33.270  1.00  0.00           C
ATOM   8089  O31 POPEI 463      55.520  22.396  34.489  1.00  0.00           O
ATOM   8090  C31 POPEI 463      55.460  23.676  34.770  1.00  0.00           C
ATOM   8091  O32 POPEI 463      55.800  24.586  34.029  1.00  0.00           O
ATOM   8092  C32 POPEI 463      55.070  23.846  36.230  1.00  0.00           C
ATOM   8095  C23 POPEI 463      57.730  19.616  37.350  1.00  0.00           C
ATOM   8098  C24 POPEI 463      58.339  19.586  38.749  1.00  0.00           C
ATOM   8101  C25 POPEI 463      57.679  18.586  39.700  1.00  0.00           C
ATOM   8104  C26 POPEI 463      58.430  18.616  41.040  1.00  0.00           C
ATOM   8107  C27 POPEI 463      57.860  17.726  42.140  1.00  0.00           C
ATOM   8110  C28 POPEI 463      58.750  17.826  43.390  1.00  0.00           C
ATOM   8113  C29 POPEI 463      58.199  17.136  44.610  1.00  0.00           C
ATOM   8115 0C21 POPEI 463      57.330  17.656  45.490  1.00  0.00           C
ATOM   8117 1C21 POPEI 463      56.680  19.016  45.419  1.00  0.00           C
ATOM   8120 2C21 POPEI 463      57.070  19.906  46.610  1.00  0.00           C
ATOM   8123 3C21 POPEI 463      56.320  21.236  46.639  1.00  0.00           C
ATOM   8126 4C21 POPEI 463      56.429  21.926  48.020  1.00  0.00           C
ATOM   8129 5C21 POPEI 463      55.890  23.356  48.020  1.00  0.00           C
ATOM   8132 6C21 POPEI 463      56.960  24.395  47.680  1.00  0.00           C
ATOM   8135 7C21 POPEI 463      56.420  25.826  47.569  1.00  0.00           C
ATOM   8138 8C21 POPEI 463      57.500  26.826  47.180  1.00  0.00           C
ATOM   8142  C33 POPEI 463      56.200  24.556  36.989  1.00  0.00           C
ATOM   8145  C34 POPEI 463      55.970  24.486  38.499  1.00  0.00           C
ATOM   8148  C35 POPEI 463      56.250  23.086  39.050  1.00  0.00           C
ATOM   8151  C36 POPEI 463      55.460  22.776  40.319  1.00  0.00           C
ATOM   8154  C37 POPEI 463      55.380  21.266  40.560  1.00  0.00           C
ATOM   8157  C38 POPEI 463      54.650  20.826  41.840  1.00  0.00           C
ATOM   8160  C39 POPEI 463      54.110  19.406  41.700  1.00  0.00           C
ATOM   8163 0C31 POPEI 463      53.480  18.866  42.990  1.00  0.00           C
ATOM   8166 1C31 POPEI 463      52.910  17.446  42.790  1.00  0.00           C
ATOM   8169 2C31 POPEI 463      52.420  16.816  44.099  1.00  0.00           C
ATOM   8172 3C31 POPEI 463      53.570  16.246  44.950  1.00  0.00           C
ATOM   8175 4C31 POPEI 463      53.120  15.786  46.340  1.00  0.00           C
ATOM   8178 5C31 POPEI 463      54.280  15.226  47.170  1.00  0.00           C
ATOM   8181 6C31 POPEI 463      53.890  14.936  48.620  1.00  0.00           C
ATOM   8185  NH3 POPEJ 464      54.610   4.704  71.910  1.00  0.00           N
ATOM   8189  C12 POPEJ 464      55.950   4.324  72.480  1.00  0.00           C
ATOM   8192  C11 POPEJ 464      56.770   3.465  71.510  1.00  0.00           C
ATOM   8195  P   POPEJ 464      57.790   1.125  71.970  1.00  0.00           P
ATOM   8196  O13 POPEJ 464      58.290   1.464  73.330  1.00  0.00           O
ATOM   8197  O14 POPEJ 464      57.570  -0.305  71.640  1.00  0.00           O
ATOM   8198  O11 POPEJ 464      58.780   1.765  70.909  1.00  0.00           O
ATOM   8199  O12 POPEJ 464      56.499   2.055  71.700  1.00  0.00           O
ATOM   8200  C1  POPEJ 464      58.570   1.505  69.510  1.00  0.00           C
ATOM   8203  C2  POPEJ 464      58.370   2.785  68.610  1.00  0.00           C
ATOM   8205  O21 POPEJ 464      57.000   2.875  68.140  1.00  0.00           O
ATOM   8206  C21 POPEJ 464      56.680   2.004  67.200  1.00  0.00           C
ATOM   8207  O22 POPEJ 464      57.210   0.924  67.010  1.00  0.00           O
ATOM   8208  C22 POPEJ 464      55.500   2.524  66.389  1.00  0.00           C
ATOM   8211  C3  POPEJ 464      59.390   2.875  67.410  1.00  0.00           C
ATOM   8214  O31 POPEJ 464      58.880   3.645  66.290  1.00  0.00           O
ATOM   8215  C31 POPEJ 464      59.530   4.755  65.950  1.00  0.00           C
ATOM   8216  O32 POPEJ 464      60.470   5.235  66.560  1.00  0.00           O
ATOM   8217  C32 POPEJ 464      58.920   5.376  64.690  1.00  0.00           C
ATOM   8220  C23 POPEJ 464      54.870   1.444  65.470  1.00  0.00           C
ATOM   8223  C24 POPEJ 464      54.020   2.064  64.360  1.00  0.00           C
ATOM   8226  C25 POPEJ 464      52.630   2.545  64.820  1.00  0.00           C
ATOM   8229  C26 POPEJ 464      51.800   3.034  63.629  1.00  0.00           C
ATOM   8232  C27 POPEJ 464      50.350   3.405  63.959  1.00  0.00           C
ATOM   8235  C28 POPEJ 464      49.550   3.824  62.709  1.00  0.00           C
ATOM   8238  C29 POPEJ 464      49.310   2.694  61.739  1.00  0.00           C
ATOM   8240 0C21 POPEJ 464      48.330   1.765  61.840  1.00  0.00           C
ATOM   8242 1C21 POPEJ 464      47.310   1.685  62.950  1.00  0.00           C
ATOM   8245 2C21 POPEJ 464      45.850   1.714  62.470  1.00  0.00           C
ATOM   8248 3C21 POPEJ 464      45.430   2.974  61.710  1.00  0.00           C
ATOM   8251 4C21 POPEJ 464      43.910   3.155  61.750  1.00  0.00           C
ATOM   8254 5C21 POPEJ 464      43.360   4.224  60.790  1.00  0.00           C
ATOM   8257 6C21 POPEJ 464      43.320   3.755  59.329  1.00  0.00           C
ATOM   8260 7C21 POPEJ 464      42.190   4.424  58.529  1.00  0.00           C
ATOM   8263 8C21 POPEJ 464      42.010   3.834  57.130  1.00  0.00           C
ATOM   8267  C33 POPEJ 464      58.750   4.384  63.520  1.00  0.00           C
ATOM   8270  C34 POPEJ 464      58.190   5.065  62.260  1.00  0.00           C
ATOM   8273  C35 POPEJ 464      58.339   4.175  61.010  1.00  0.00           C
ATOM   8276  C36 POPEJ 464      57.720   4.795  59.760  1.00  0.00           C
ATOM   8279  C37 POPEJ 464      57.860   3.895  58.520  1.00  0.00           C
ATOM   8282  C38 POPEJ 464      56.899   4.285  57.379  1.00  0.00           C
ATOM   8285  C39 POPEJ 464      57.370   3.804  56.000  1.00  0.00           C
ATOM   8288 0C31 POPEJ 464      56.340   4.025  54.890  1.00  0.00           C
ATOM   8291 1C31 POPEJ 464      56.910   3.715  53.500  1.00  0.00           C
ATOM   8294 2C31 POPEJ 464      55.880   3.834  52.370  1.00  0.00           C
ATOM   8297 3C31 POPEJ 464      54.840   2.705  52.360  1.00  0.00           C
ATOM   8300 4C31 POPEJ 464      53.860   2.854  51.190  1.00  0.00           C
ATOM   8303 5C31 POPEJ 464      52.890   1.675  51.080  1.00  0.00           C
ATOM   8306 6C31 POPEJ 464      52.000   1.744  49.849  1.00  0.00           C
ATOM   8310  NH3 POPEK 465     115.591  62.716  25.409  1.00  0.00           N
ATOM   8314  C12 POPEK 465     115.731  61.356  24.790  1.00  0.00           C
ATOM   8317  C11 POPEK 465     116.871  61.315  23.780  1.00  0.00           C
ATOM   8320  P   POPEK 465     118.441  59.206  23.730  1.00  0.00           P
ATOM   8321  O13 POPEK 465     118.140  57.746  23.700  1.00  0.00           O
ATOM   8322  O14 POPEK 465     119.441  59.745  22.779  1.00  0.00           O
ATOM   8323  O11 POPEK 465     118.811  59.675  25.209  1.00  0.00           O
ATOM   8324  O12 POPEK 465     117.111  59.976  23.400  1.00  0.00           O
ATOM   8325  C1  POPEK 465     118.420  58.955  26.389  1.00  0.00           C
ATOM   8328  C2  POPEK 465     119.510  59.006  27.520  1.00  0.00           C
ATOM   8330  O21 POPEK 465     118.931  58.486  28.730  1.00  0.00           O
ATOM   8331  C21 POPEK 465     119.801  58.056  29.650  1.00  0.00           C
ATOM   8332  O22 POPEK 465     121.001  57.895  29.490  1.00  0.00           O
ATOM   8333  C22 POPEK 465     119.061  57.895  30.980  1.00  0.00           C
ATOM   8336  C3  POPEK 465     119.971  60.486  27.740  1.00  0.00           C
ATOM   8339  O31 POPEK 465     120.811  60.616  28.910  1.00  0.00           O
ATOM   8340  C31 POPEK 465     120.640  61.696  29.630  1.00  0.00           C
ATOM   8341  O32 POPEK 465     119.871  62.616  29.380  1.00  0.00           O
ATOM   8342  C32 POPEK 465     121.571  61.706  30.840  1.00  0.00           C
ATOM   8345  C23 POPEK 465     119.871  57.236  32.130  1.00  0.00           C
ATOM   8348  C24 POPEK 465     119.341  57.645  33.520  1.00  0.00           C
ATOM   8351  C25 POPEK 465     119.871  56.766  34.680  1.00  0.00           C
ATOM   8354  C26 POPEK 465     119.371  57.226  36.060  1.00  0.00           C
ATOM   8357  C27 POPEK 465     119.451  56.136  37.140  1.00  0.00           C
ATOM   8360  C28 POPEK 465     118.761  56.536  38.470  1.00  0.00           C
ATOM   8363  C29 POPEK 465     118.521  55.356  39.390  1.00  0.00           C
ATOM   8365 0C21 POPEK 465     118.871  55.226  40.680  1.00  0.00           C
ATOM   8367 1C21 POPEK 465     119.571  56.245  41.550  1.00  0.00           C
ATOM   8370 2C21 POPEK 465     119.010  56.305  42.990  1.00  0.00           C
ATOM   8373 3C21 POPEK 465     117.571  56.846  43.060  1.00  0.00           C
ATOM   8376 4C21 POPEK 465     117.080  57.145  44.489  1.00  0.00           C
ATOM   8379 5C21 POPEK 465     117.821  58.316  45.180  1.00  0.00           C
ATOM   8382 6C21 POPEK 465     117.131  58.756  46.480  1.00  0.00           C
ATOM   8385 7C21 POPEK 465     117.891  59.875  47.210  1.00  0.00           C
ATOM   8388 8C21 POPEK 465     117.170  60.376  48.470  1.00  0.00           C
ATOM   8392  C33 POPEK 465     121.121  60.766  31.990  1.00  0.00           C
ATOM   8395  C34 POPEK 465     121.761  61.156  33.330  1.00  0.00           C
ATOM   8398  C35 POPEK 465     121.201  62.456  33.940  1.00  0.00           C
ATOM   8401  C36 POPEK 465     121.911  62.816  35.249  1.00  0.00           C
ATOM   8404  C37 POPEK 465     121.361  64.116  35.849  1.00  0.00           C
ATOM   8407  C38 POPEK 465     122.220  64.715  36.970  1.00  0.00           C
ATOM   8410  C39 POPEK 465     122.580  63.716  38.069  1.00  0.00           C
ATOM   8413 0C31 POPEK 465     123.461  64.355  39.160  1.00  0.00           C
ATOM   8416 1C31 POPEK 465     124.250  63.326  39.959  1.00  0.00           C
ATOM   8419 2C31 POPEK 465     125.220  63.955  40.970  1.00  0.00           C
ATOM   8422 3C31 POPEK 465     126.241  62.936  41.499  1.00  0.00           C
ATOM   8425 4C31 POPEK 465     125.681  61.895  42.470  1.00  0.00           C
ATOM   8428 5C31 POPEK 465     126.780  60.956  42.990  1.00  0.00           C
ATOM   8431 6C31 POPEK 465     126.251  59.836  43.880  1.00  0.00           C
ATOM   8435  NH3 POPEL 466       3.370  81.226  24.250  1.00  0.00           N
ATOM   8439  C12 POPEL 466       3.390  80.016  23.360  1.00  0.00           C
ATOM   8442  C11 POPEL 466       2.460  78.916  23.920  1.00  0.00           C
ATOM   8445  P   POPEL 466       3.910  77.775  25.749  1.00  0.00           P
ATOM   8446  O13 POPEL 466       5.160  78.456  25.349  1.00  0.00           O
ATOM   8447  O14 POPEL 466       3.670  76.376  25.330  1.00  0.00           O
ATOM   8448  O11 POPEL 466       3.820  77.826  27.330  1.00  0.00           O
ATOM   8449  O12 POPEL 466       2.680  78.656  25.310  1.00  0.00           O
ATOM   8450  C1  POPEL 466       3.620  79.065  28.020  1.00  0.00           C
ATOM   8453  C2  POPEL 466       2.440  79.006  29.020  1.00  0.00           C
ATOM   8455  O21 POPEL 466       2.660  79.956  30.080  1.00  0.00           O
ATOM   8456  C21 POPEL 466       2.380  81.186  29.749  1.00  0.00           C
ATOM   8457  O22 POPEL 466       1.910  81.576  28.700  1.00  0.00           O
ATOM   8458  C22 POPEL 466       2.600  82.105  30.940  1.00  0.00           C
ATOM   8461  C3  POPEL 466       2.250  77.626  29.690  1.00  0.00           C
ATOM   8464  O31 POPEL 466       1.230  77.705  30.700  1.00  0.00           O
ATOM   8465  C31 POPEL 466       0.190  76.876  30.590  1.00  0.00           C
ATOM   8466  O32 POPEL 466       0.070  75.995  29.749  1.00  0.00           O
ATOM   8467  C32 POPEL 466      -0.730  77.086  31.799  1.00  0.00           C
ATOM   8470  C23 POPEL 466       4.070  82.486  31.200  1.00  0.00           C
ATOM   8473  C24 POPEL 466       4.120  83.526  32.310  1.00  0.00           C
ATOM   8476  C25 POPEL 466       5.500  84.035  32.680  1.00  0.00           C
ATOM   8479  C26 POPEL 466       5.370  85.235  33.639  1.00  0.00           C
ATOM   8482  C27 POPEL 466       6.680  85.556  34.360  1.00  0.00           C
ATOM   8485  C28 POPEL 466       6.610  86.706  35.389  1.00  0.00           C
ATOM   8488  C29 POPEL 466       5.380  86.655  36.260  1.00  0.00           C
ATOM   8490 0C21 POPEL 466       5.280  86.336  37.560  1.00  0.00           C
ATOM   8492 1C21 POPEL 466       6.380  85.925  38.499  1.00  0.00           C
ATOM   8495 2C21 POPEL 466       5.850  84.855  39.480  1.00  0.00           C
ATOM   8498 3C21 POPEL 466       6.930  84.266  40.389  1.00  0.00           C
ATOM   8501 4C21 POPEL 466       6.350  83.395  41.520  1.00  0.00           C
ATOM   8504 5C21 POPEL 466       7.450  82.705  42.330  1.00  0.00           C
ATOM   8507 6C21 POPEL 466       6.910  81.845  43.480  1.00  0.00           C
ATOM   8510 7C21 POPEL 466       7.760  80.586  43.690  1.00  0.00           C
ATOM   8513 8C21 POPEL 466       7.480  79.855  45.010  1.00  0.00           C
ATOM   8517  C33 POPEL 466      -0.090  76.476  33.070  1.00  0.00           C
ATOM   8520  C34 POPEL 466       0.110  77.476  34.220  1.00  0.00           C
ATOM   8523  C35 POPEL 466       1.230  77.006  35.160  1.00  0.00           C
ATOM   8526  C36 POPEL 466       1.410  77.876  36.400  1.00  0.00           C
ATOM   8529  C37 POPEL 466       2.490  77.326  37.340  1.00  0.00           C
ATOM   8532  C38 POPEL 466       2.730  78.276  38.530  1.00  0.00           C
ATOM   8535  C39 POPEL 466       3.740  77.756  39.550  1.00  0.00           C
ATOM   8538 0C31 POPEL 466       5.180  78.126  39.190  1.00  0.00           C
ATOM   8541 1C31 POPEL 466       6.210  77.576  40.190  1.00  0.00           C
ATOM   8544 2C31 POPEL 466       7.640  77.925  39.790  1.00  0.00           C
ATOM   8547 3C31 POPEL 466       8.680  77.186  40.640  1.00  0.00           C
ATOM   8550 4C31 POPEL 466      10.110  77.425  40.150  1.00  0.00           C
ATOM   8553 5C31 POPEL 466      11.160  76.736  41.020  1.00  0.00           C
ATOM   8556 6C31 POPEL 466      12.530  76.705  40.349  1.00  0.00           C
ATOM   8560  NH3 POPEM 467      38.890 113.395  27.860  1.00  0.00           N
ATOM   8564  C12 POPEM 467      39.030 114.006  26.490  1.00  0.00           C
ATOM   8567  C11 POPEM 467      39.790 115.335  26.529  1.00  0.00           C
ATOM   8570  P   POPEM 467      39.290 117.795  27.240  1.00  0.00           P
ATOM   8571  O13 POPEM 467      39.170 118.285  25.850  1.00  0.00           O
ATOM   8572  O14 POPEM 467      40.560 118.166  27.890  1.00  0.00           O
ATOM   8573  O11 POPEM 467      38.100 118.366  28.090  1.00  0.00           O
ATOM   8574  O12 POPEM 467      39.039 116.246  27.319  1.00  0.00           O
ATOM   8575  C1  POPEM 467      37.490 117.595  29.120  1.00  0.00           C
ATOM   8578  C2  POPEM 467      38.380 117.546  30.390  1.00  0.00           C
ATOM   8580  O21 POPEM 467      37.760 116.766  31.430  1.00  0.00           O
ATOM   8581  C21 POPEM 467      37.719 115.465  31.230  1.00  0.00           C
ATOM   8582  O22 POPEM 467      38.150 114.875  30.250  1.00  0.00           O
ATOM   8583  C22 POPEM 467      36.950 114.826  32.410  1.00  0.00           C
ATOM   8586  C3  POPEM 467      38.680 118.985  30.930  1.00  0.00           C
ATOM   8589  O31 POPEM 467      38.060 119.266  32.210  1.00  0.00           O
ATOM   8590  C31 POPEM 467      36.760 119.495  32.180  1.00  0.00           C
ATOM   8591  O32 POPEM 467      36.050 119.556  31.190  1.00  0.00           O
ATOM   8592  C32 POPEM 467      36.230 119.616  33.610  1.00  0.00           C
ATOM   8595  C23 POPEM 467      36.480 115.766  33.560  1.00  0.00           C
ATOM   8598  C24 POPEM 467      35.270 115.246  34.349  1.00  0.00           C
ATOM   8601  C25 POPEM 467      35.470 115.206  35.879  1.00  0.00           C
ATOM   8604  C26 POPEM 467      34.150 114.875  36.610  1.00  0.00           C
ATOM   8607  C27 POPEM 467      34.270 114.425  38.090  1.00  0.00           C
ATOM   8610  C28 POPEM 467      34.440 115.545  39.150  1.00  0.00           C
ATOM   8613  C29 POPEM 467      33.470 115.435  40.319  1.00  0.00           C
ATOM   8615 0C21 POPEM 467      33.630 115.866  41.590  1.00  0.00           C
ATOM   8617 1C21 POPEM 467      34.830 116.555  42.180  1.00  0.00           C
ATOM   8620 2C21 POPEM 467      34.920 116.606  43.730  1.00  0.00           C
ATOM   8623 3C21 POPEM 467      34.740 115.246  44.419  1.00  0.00           C
ATOM   8626 4C21 POPEM 467      35.090 115.186  45.920  1.00  0.00           C
ATOM   8629 5C21 POPEM 467      34.980 113.746  46.450  1.00  0.00           C
ATOM   8632 6C21 POPEM 467      35.560 113.406  47.830  1.00  0.00           C
ATOM   8635 7C21 POPEM 467      35.670 111.876  47.959  1.00  0.00           C
ATOM   8638 8C21 POPEM 467      36.130 111.316  49.309  1.00  0.00           C
ATOM   8642  C33 POPEM 467      34.700 119.806  33.630  1.00  0.00           C
ATOM   8645  C34 POPEM 467      34.140 120.136  35.019  1.00  0.00           C
ATOM   8648  C35 POPEM 467      34.370 119.045  36.069  1.00  0.00           C
ATOM   8651  C36 POPEM 467      35.620 119.225  36.950  1.00  0.00           C
ATOM   8654  C37 POPEM 467      35.460 120.335  38.000  1.00  0.00           C
ATOM   8657  C38 POPEM 467      36.750 120.596  38.780  1.00  0.00           C
ATOM   8660  C39 POPEM 467      36.730 120.055  40.220  1.00  0.00           C
ATOM   8663 0C31 POPEM 467      35.870 120.895  41.180  1.00  0.00           C
ATOM   8666 1C31 POPEM 467      36.080 120.516  42.660  1.00  0.00           C
ATOM   8669 2C31 POPEM 467      35.330 121.476  43.600  1.00  0.00           C
ATOM   8672 3C31 POPEM 467      35.450 121.095  45.080  1.00  0.00           C
ATOM   8675 4C31 POPEM 467      35.060 122.256  46.010  1.00  0.00           C
ATOM   8678 5C31 POPEM 467      35.000 121.865  47.499  1.00  0.00           C
ATOM   8681 6C31 POPEM 467      33.580 121.596  48.000  1.00  0.00           C
ATOM   8685  NH3 POPEN 468      97.070   7.146  66.840  1.00  0.00           N
ATOM   8689  C12 POPEN 468      98.550   7.446  66.900  1.00  0.00           C
ATOM   8692  C11 POPEN 468      98.859   8.576  67.919  1.00  0.00           C
ATOM   8695  P   POPEN 468      97.550  10.666  66.990  1.00  0.00           P
ATOM   8696  O13 POPEN 468      96.669  11.686  67.580  1.00  0.00           O
ATOM   8697  O14 POPEN 468      98.789  11.096  66.330  1.00  0.00           O
ATOM   8698  O11 POPEN 468      96.730   9.786  65.959  1.00  0.00           O
ATOM   8699  O12 POPEN 468      97.819   9.536  68.059  1.00  0.00           O
ATOM   8700  C1  POPEN 468      95.570  10.336  65.319  1.00  0.00           C
ATOM   8703  C2  POPEN 468      95.710  10.316  63.780  1.00  0.00           C
ATOM   8705  O21 POPEN 468      95.600  11.666  63.310  1.00  0.00           O
ATOM   8706  C21 POPEN 468      95.939  11.896  62.060  1.00  0.00           C
ATOM   8707  O22 POPEN 468      96.599  11.186  61.319  1.00  0.00           O
ATOM   8708  C22 POPEN 468      95.279  13.226  61.650  1.00  0.00           C
ATOM   8711  C3  POPEN 468      94.570   9.416  63.209  1.00  0.00           C
ATOM   8714  O31 POPEN 468      94.460   9.426  61.780  1.00  0.00           O
ATOM   8715  C31 POPEN 468      93.569   8.546  61.319  1.00  0.00           C
ATOM   8716  O32 POPEN 468      92.860   7.836  62.010  1.00  0.00           O
ATOM   8717  C32 POPEN 468      93.530   8.586  59.800  1.00  0.00           C
ATOM   8720  C23 POPEN 468      95.080  13.336  60.130  1.00  0.00           C
ATOM   8723  C24 POPEN 468      94.190  14.496  59.659  1.00  0.00           C
ATOM   8726  C25 POPEN 468      94.490  14.896  58.199  1.00  0.00           C
ATOM   8729  C26 POPEN 468      93.399  15.696  57.470  1.00  0.00           C
ATOM   8732  C27 POPEN 468      93.830  16.016  56.029  1.00  0.00           C
ATOM   8735  C28 POPEN 468      92.709  16.616  55.159  1.00  0.00           C
ATOM   8738  C29 POPEN 468      93.220  17.186  53.860  1.00  0.00           C
ATOM   8740 0C21 POPEN 468      92.520  17.956  53.000  1.00  0.00           C
ATOM   8742 1C21 POPEN 468      91.069  18.376  53.140  1.00  0.00           C
ATOM   8745 2C21 POPEN 468      90.890  19.816  53.660  1.00  0.00           C
ATOM   8748 3C21 POPEN 468      91.410  20.916  52.709  1.00  0.00           C
ATOM   8751 4C21 POPEN 468      90.279  21.686  51.999  1.00  0.00           C
ATOM   8754 5C21 POPEN 468      90.810  22.886  51.190  1.00  0.00           C
ATOM   8757 6C21 POPEN 468      89.710  23.776  50.579  1.00  0.00           C
ATOM   8760 7C21 POPEN 468      88.749  23.026  49.639  1.00  0.00           C
ATOM   8763 8C21 POPEN 468      87.830  23.956  48.850  1.00  0.00           C
ATOM   8767  C33 POPEN 468      94.940   8.656  59.160  1.00  0.00           C
ATOM   8770  C34 POPEN 468      94.890   9.006  57.670  1.00  0.00           C
ATOM   8773  C35 POPEN 468      94.649   7.816  56.750  1.00  0.00           C
ATOM   8776  C36 POPEN 468      94.580   8.226  55.270  1.00  0.00           C
ATOM   8779  C37 POPEN 468      94.850   7.086  54.270  1.00  0.00           C
ATOM   8782  C38 POPEN 468      95.139   7.516  52.830  1.00  0.00           C
ATOM   8785  C39 POPEN 468      94.020   8.356  52.190  1.00  0.00           C
ATOM   8788 0C31 POPEN 468      92.709   7.586  52.019  1.00  0.00           C
ATOM   8791 1C31 POPEN 468      91.569   8.466  51.480  1.00  0.00           C
ATOM   8794 2C31 POPEN 468      90.349   7.656  51.010  1.00  0.00           C
ATOM   8797 3C31 POPEN 468      89.780   6.696  52.060  1.00  0.00           C
ATOM   8800 4C31 POPEN 468      88.810   5.666  51.459  1.00  0.00           C
ATOM   8803 5C31 POPEN 468      88.409   4.605  52.489  1.00  0.00           C
ATOM   8806 6C31 POPEN 468      87.490   3.515  51.930  1.00  0.00           C
ATOM   8810  NH3 POPEO 469      20.610  36.526  69.440  1.00  0.00           N
ATOM   8814  C12 POPEO 469      21.640  37.566  69.110  1.00  0.00           C
ATOM   8817  C11 POPEO 469      21.640  38.656  70.180  1.00  0.00           C
ATOM   8820  P   POPEO 469      24.130  39.476  70.200  1.00  0.00           P
ATOM   8821  O13 POPEO 469      24.680  40.785  70.579  1.00  0.00           O
ATOM   8822  O14 POPEO 469      24.300  38.346  71.140  1.00  0.00           O
ATOM   8823  O11 POPEO 469      24.720  39.096  68.780  1.00  0.00           O
ATOM   8824  O12 POPEO 469      22.590  39.676  69.900  1.00  0.00           O
ATOM   8825  C1  POPEO 469      24.140  39.476  67.540  1.00  0.00           C
ATOM   8828  C2  POPEO 469      24.000  41.006  67.320  1.00  0.00           C
ATOM   8830  O21 POPEO 469      23.380  41.175  66.020  1.00  0.00           O
ATOM   8831  C21 POPEO 469      22.630  42.276  65.900  1.00  0.00           C
ATOM   8832  O22 POPEO 469      22.340  43.026  66.809  1.00  0.00           O
ATOM   8833  C22 POPEO 469      22.200  42.456  64.449  1.00  0.00           C
ATOM   8836  C3  POPEO 469      25.370  41.736  67.370  1.00  0.00           C
ATOM   8839  O31 POPEO 469      25.250  43.106  66.930  1.00  0.00           O
ATOM   8840  C31 POPEO 469      26.390  43.645  66.540  1.00  0.00           C
ATOM   8841  O32 POPEO 469      27.490  43.136  66.680  1.00  0.00           O
ATOM   8842  C32 POPEO 469      26.090  44.886  65.690  1.00  0.00           C
ATOM   8845  C23 POPEO 469      23.370  42.715  63.470  1.00  0.00           C
ATOM   8848  C24 POPEO 469      24.060  41.416  63.000  1.00  0.00           C
ATOM   8851  C25 POPEO 469      25.180  41.626  61.959  1.00  0.00           C
ATOM   8854  C26 POPEO 469      25.040  40.626  60.800  1.00  0.00           C
ATOM   8857  C27 POPEO 469      26.080  40.805  59.690  1.00  0.00           C
ATOM   8860  C28 POPEO 469      25.870  39.765  58.560  1.00  0.00           C
ATOM   8863  C29 POPEO 469      26.780  39.995  57.379  1.00  0.00           C
ATOM   8865 0C21 POPEO 469      26.410  40.066  56.090  1.00  0.00           C
ATOM   8867 1C21 POPEO 469      25.010  39.916  55.550  1.00  0.00           C
ATOM   8870 2C21 POPEO 469      24.300  41.266  55.390  1.00  0.00           C
ATOM   8873 3C21 POPEO 469      22.860  41.136  54.860  1.00  0.00           C
ATOM   8876 4C21 POPEO 469      22.150  42.486  54.770  1.00  0.00           C
ATOM   8879 5C21 POPEO 469      20.690  42.395  54.309  1.00  0.00           C
ATOM   8882 6C21 POPEO 469      19.990  43.756  54.329  1.00  0.00           C
ATOM   8885 7C21 POPEO 469      18.520  43.696  53.880  1.00  0.00           C
ATOM   8888 8C21 POPEO 469      17.770  45.006  54.090  1.00  0.00           C
ATOM   8892  C33 POPEO 469      27.360  45.686  65.360  1.00  0.00           C
ATOM   8895  C34 POPEO 469      27.220  46.566  64.120  1.00  0.00           C
ATOM   8898  C35 POPEO 469      27.070  45.736  62.840  1.00  0.00           C
ATOM   8901  C36 POPEO 469      26.960  46.585  61.569  1.00  0.00           C
ATOM   8904  C37 POPEO 469      26.700  45.715  60.340  1.00  0.00           C
ATOM   8907  C38 POPEO 469      26.580  46.515  59.040  1.00  0.00           C
ATOM   8910  C39 POPEO 469      27.880  47.226  58.669  1.00  0.00           C
ATOM   8913 0C31 POPEO 469      27.840  47.806  57.250  1.00  0.00           C
ATOM   8916 1C31 POPEO 469      29.190  48.395  56.809  1.00  0.00           C
ATOM   8919 2C31 POPEO 469      29.070  49.155  55.489  1.00  0.00           C
ATOM   8922 3C31 POPEO 469      30.370  49.875  55.100  1.00  0.00           C
ATOM   8925 4C31 POPEO 469      30.130  50.895  53.980  1.00  0.00           C
ATOM   8928 5C31 POPEO 469      31.370  51.756  53.669  1.00  0.00           C
ATOM   8931 6C31 POPEO 469      31.050  52.956  52.779  1.00  0.00           C
ATOM   8935  NH3 POPEP 470      66.770 112.306  24.050  1.00  0.00           N
ATOM   8939  C12 POPEP 470      66.390 113.756  24.099  1.00  0.00           C
ATOM   8942  C11 POPEP 470      65.080 113.976  24.860  1.00  0.00           C
ATOM   8945  P   POPEP 470      63.770 116.226  25.040  1.00  0.00           P
ATOM   8946  O13 POPEP 470      64.219 117.536  24.510  1.00  0.00           O
ATOM   8947  O14 POPEP 470      62.760 115.475  24.270  1.00  0.00           O
ATOM   8948  O11 POPEP 470      63.290 116.466  26.529  1.00  0.00           O
ATOM   8949  O12 POPEP 470      65.039 115.335  25.300  1.00  0.00           O
ATOM   8950  C1  POPEP 470      62.550 115.405  27.180  1.00  0.00           C
ATOM   8953  C2  POPEP 470      61.760 115.906  28.420  1.00  0.00           C
ATOM   8955  O21 POPEP 470      62.620 116.685  29.270  1.00  0.00           O
ATOM   8956  C21 POPEP 470      63.420 116.086  30.120  1.00  0.00           C
ATOM   8957  O22 POPEP 470      63.640 114.896  30.220  1.00  0.00           O
ATOM   8958  C22 POPEP 470      64.139 117.175  30.910  1.00  0.00           C
ATOM   8961  C3  POPEP 470      60.979 114.775  29.169  1.00  0.00           C
ATOM   8964  O31 POPEP 470      60.720 115.145  30.540  1.00  0.00           O
ATOM   8965  C31 POPEP 470      60.160 114.175  31.260  1.00  0.00           C
ATOM   8966  O32 POPEP 470      59.880 113.065  30.840  1.00  0.00           O
ATOM   8967  C32 POPEP 470      60.140 114.626  32.730  1.00  0.00           C
ATOM   8970  C23 POPEP 470      64.100 116.946  32.420  1.00  0.00           C
ATOM   8973  C24 POPEP 470      64.810 118.105  33.140  1.00  0.00           C
ATOM   8976  C25 POPEP 470      64.919 117.905  34.650  1.00  0.00           C
ATOM   8979  C26 POPEP 470      65.570 116.566  35.040  1.00  0.00           C
ATOM   8982  C27 POPEP 470      66.350 116.636  36.360  1.00  0.00           C
ATOM   8985  C28 POPEP 470      66.789 115.235  36.840  1.00  0.00           C
ATOM   8988  C29 POPEP 470      67.940 115.265  37.810  1.00  0.00           C
ATOM   8990 0C21 POPEP 470      67.880 115.666  39.090  1.00  0.00           C
ATOM   8992 1C21 POPEP 470      66.639 116.146  39.800  1.00  0.00           C
ATOM   8995 2C21 POPEP 470      66.730 115.985  41.340  1.00  0.00           C
ATOM   8998 3C21 POPEP 470      66.760 114.535  41.840  1.00  0.00           C
ATOM   9001 4C21 POPEP 470      65.399 113.836  41.730  1.00  0.00           C
ATOM   9004 5C21 POPEP 470      65.450 112.385  42.239  1.00  0.00           C
ATOM   9007 6C21 POPEP 470      64.139 111.625  42.030  1.00  0.00           C
ATOM   9010 7C21 POPEP 470      63.020 112.065  42.990  1.00  0.00           C
ATOM   9013 8C21 POPEP 470      62.310 110.876  43.639  1.00  0.00           C
ATOM   9017  C33 POPEP 470      58.960 114.066  33.560  1.00  0.00           C
ATOM   9020  C34 POPEP 470      59.330 113.836  35.030  1.00  0.00           C
ATOM   9023  C35 POPEP 470      59.650 115.136  35.800  1.00  0.00           C
ATOM   9026  C36 POPEP 470      60.010 114.885  37.270  1.00  0.00           C
ATOM   9029  C37 POPEP 470      60.160 116.196  38.069  1.00  0.00           C
ATOM   9032  C38 POPEP 470      61.340 116.186  39.060  1.00  0.00           C
ATOM   9035  C39 POPEP 470      61.120 115.346  40.330  1.00  0.00           C
ATOM   9038 0C31 POPEP 470      60.640 116.186  41.529  1.00  0.00           C
ATOM   9041 1C31 POPEP 470      60.890 115.486  42.880  1.00  0.00           C
ATOM   9044 2C31 POPEP 470      60.760 116.426  44.090  1.00  0.00           C
ATOM   9047 3C31 POPEP 470      61.590 115.965  45.300  1.00  0.00           C
ATOM   9050 4C31 POPEP 470      60.909 114.906  46.180  1.00  0.00           C
ATOM   9053 5C31 POPEP 470      60.059 115.506  47.300  1.00  0.00           C
ATOM   9056 6C31 POPEP 470      59.830 114.526  48.459  1.00  0.00           C
ATOM   9060  NH3 POPEQ 471      14.860  88.215  72.470  1.00  0.00           N
ATOM   9064  C12 POPEQ 471      15.890  87.186  72.860  1.00  0.00           C
ATOM   9067  C11 POPEQ 471      17.070  87.776  73.669  1.00  0.00           C
ATOM   9070  P   POPEQ 471      19.190  88.805  72.470  1.00  0.00           P
ATOM   9071  O13 POPEQ 471      20.040  88.075  73.440  1.00  0.00           O
ATOM   9072  O14 POPEQ 471      19.680  90.116  71.980  1.00  0.00           O
ATOM   9073  O11 POPEQ 471      18.970  87.866  71.230  1.00  0.00           O
ATOM   9074  O12 POPEQ 471      17.690  88.895  73.020  1.00  0.00           O
ATOM   9075  C1  POPEQ 471      17.940  88.175  70.279  1.00  0.00           C
ATOM   9078  C2  POPEQ 471      18.530  88.516  68.900  1.00  0.00           C
ATOM   9080  O21 POPEQ 471      17.500  88.425  67.910  1.00  0.00           O
ATOM   9081  C21 POPEQ 471      16.640  89.395  67.779  1.00  0.00           C
ATOM   9082  O22 POPEQ 471      16.460  90.326  68.550  1.00  0.00           O
ATOM   9083  C22 POPEQ 471      15.750  89.035  66.590  1.00  0.00           C
ATOM   9086  C3  POPEQ 471      19.650  87.515  68.479  1.00  0.00           C
ATOM   9089  O31 POPEQ 471      20.130  87.835  67.159  1.00  0.00           O
ATOM   9090  C31 POPEQ 471      19.410  87.345  66.160  1.00  0.00           C
ATOM   9091  O32 POPEQ 471      18.600  86.436  66.220  1.00  0.00           O
ATOM   9092  C32 POPEQ 471      19.670  88.226  64.930  1.00  0.00           C
ATOM   9095  C23 POPEQ 471      15.380  90.246  65.720  1.00  0.00           C
ATOM   9098  C24 POPEQ 471      14.420  89.885  64.580  1.00  0.00           C
ATOM   9101  C25 POPEQ 471      15.090  89.256  63.349  1.00  0.00           C
ATOM   9104  C26 POPEQ 471      14.110  89.196  62.180  1.00  0.00           C
ATOM   9107  C27 POPEQ 471      14.620  88.436  60.940  1.00  0.00           C
ATOM   9110  C28 POPEQ 471      13.550  88.465  59.849  1.00  0.00           C
ATOM   9113  C29 POPEQ 471      13.780  87.536  58.680  1.00  0.00           C
ATOM   9115 0C21 POPEQ 471      13.070  86.426  58.470  1.00  0.00           C
ATOM   9117 1C21 POPEQ 471      13.190  85.565  57.239  1.00  0.00           C
ATOM   9120 2C21 POPEQ 471      11.820  85.435  56.549  1.00  0.00           C
ATOM   9123 3C21 POPEQ 471      11.920  84.626  55.260  1.00  0.00           C
ATOM   9126 4C21 POPEQ 471      10.560  84.106  54.800  1.00  0.00           C
ATOM   9129 5C21 POPEQ 471      10.620  83.485  53.400  1.00  0.00           C
ATOM   9132 6C21 POPEQ 471      10.700  84.546  52.300  1.00  0.00           C
ATOM   9135 7C21 POPEQ 471      10.430  83.996  50.900  1.00  0.00           C
ATOM   9138 8C21 POPEQ 471      10.420  85.066  49.820  1.00  0.00           C
ATOM   9142  C33 POPEQ 471      20.230  87.446  63.720  1.00  0.00           C
ATOM   9145  C34 POPEQ 471      19.180  87.065  62.690  1.00  0.00           C
ATOM   9148  C35 POPEQ 471      18.060  86.176  63.240  1.00  0.00           C
ATOM   9151  C36 POPEQ 471      17.240  85.556  62.110  1.00  0.00           C
ATOM   9154  C37 POPEQ 471      16.090  84.696  62.630  1.00  0.00           C
ATOM   9157  C38 POPEQ 471      15.230  84.126  61.499  1.00  0.00           C
ATOM   9160  C39 POPEQ 471      16.040  83.316  60.470  1.00  0.00           C
ATOM   9163 0C31 POPEQ 471      15.130  82.726  59.400  1.00  0.00           C
ATOM   9166 1C31 POPEQ 471      15.900  81.855  58.409  1.00  0.00           C
ATOM   9169 2C31 POPEQ 471      14.980  80.845  57.709  1.00  0.00           C
ATOM   9172 3C31 POPEQ 471      15.740  79.826  56.870  1.00  0.00           C
ATOM   9175 4C31 POPEQ 471      16.240  80.406  55.550  1.00  0.00           C
ATOM   9178 5C31 POPEQ 471      17.050  79.386  54.760  1.00  0.00           C
ATOM   9181 6C31 POPEQ 471      17.430  79.916  53.400  1.00  0.00           C
ATOM   9185  NH3 POPER 472     100.170 112.595  64.449  1.00  0.00           N
ATOM   9189  C12 POPER 472      99.490 111.275  64.210  1.00  0.00           C
ATOM   9192  C11 POPER 472     100.090 110.186  65.120  1.00  0.00           C
ATOM   9195  P   POPER 472      98.870 107.946  64.420  1.00  0.00           P
ATOM   9196  O13 POPER 472      97.410 107.726  64.319  1.00  0.00           O
ATOM   9197  O14 POPER 472      99.679 106.785  64.870  1.00  0.00           O
ATOM   9198  O11 POPER 472      99.430 108.395  63.000  1.00  0.00           O
ATOM   9199  O12 POPER 472      99.139 109.155  65.390  1.00  0.00           O
ATOM   9200  C1  POPER 472      98.600 108.485  61.829  1.00  0.00           C
ATOM   9203  C2  POPER 472      98.719 107.245  60.889  1.00  0.00           C
ATOM   9205  O21 POPER 472      97.609 107.226  59.970  1.00  0.00           O
ATOM   9206  C21 POPER 472      97.770 108.026  58.930  1.00  0.00           C
ATOM   9207  O22 POPER 472      98.719 108.765  58.730  1.00  0.00           O
ATOM   9208  C22 POPER 472      96.590 107.846  57.980  1.00  0.00           C
ATOM   9211  C3  POPER 472      98.709 105.866  61.620  1.00  0.00           C
ATOM   9214  O31 POPER 472      98.940 104.786  60.699  1.00  0.00           O
ATOM   9215  C31 POPER 472      97.919 104.155  60.150  1.00  0.00           C
ATOM   9216  O32 POPER 472      96.730 104.285  60.430  1.00  0.00           O
ATOM   9217  C32 POPER 472      98.469 103.215  59.080  1.00  0.00           C
ATOM   9220  C23 POPER 472      96.820 108.395  56.549  1.00  0.00           C
ATOM   9223  C24 POPER 472      95.590 108.145  55.660  1.00  0.00           C
ATOM   9226  C25 POPER 472      95.690 108.786  54.260  1.00  0.00           C
ATOM   9229  C26 POPER 472      94.780 110.006  54.060  1.00  0.00           C
ATOM   9232  C27 POPER 472      94.870 110.556  52.630  1.00  0.00           C
ATOM   9235  C28 POPER 472      93.649 111.375  52.170  1.00  0.00           C
ATOM   9238  C29 POPER 472      93.479 112.735  52.810  1.00  0.00           C
ATOM   9240 0C21 POPER 472      93.030 113.836  52.170  1.00  0.00           C
ATOM   9242 1C21 POPER 472      92.590 113.886  50.720  1.00  0.00           C
ATOM   9245 2C21 POPER 472      93.709 114.336  49.760  1.00  0.00           C
ATOM   9248 3C21 POPER 472      93.760 115.855  49.550  1.00  0.00           C
ATOM   9251 4C21 POPER 472      94.969 116.286  48.710  1.00  0.00           C
ATOM   9254 5C21 POPER 472      95.030 117.795  48.440  1.00  0.00           C
ATOM   9257 6C21 POPER 472      95.349 118.625  49.690  1.00  0.00           C
ATOM   9260 7C21 POPER 472      95.310 120.145  49.440  1.00  0.00           C
ATOM   9263 8C21 POPER 472      95.519 120.965  50.720  1.00  0.00           C
ATOM   9267  C33 POPER 472      98.910 103.956  57.790  1.00  0.00           C
ATOM   9270  C34 POPER 472      99.859 103.105  56.920  1.00  0.00           C
ATOM   9273  C35 POPER 472      99.490 103.096  55.430  1.00  0.00           C
ATOM   9276  C36 POPER 472      99.549 104.476  54.750  1.00  0.00           C
ATOM   9279  C37 POPER 472      99.029 104.446  53.319  1.00  0.00           C
ATOM   9282  C38 POPER 472      99.020 105.806  52.600  1.00  0.00           C
ATOM   9285  C39 POPER 472      97.650 106.176  52.019  1.00  0.00           C
ATOM   9288 0C31 POPER 472      97.019 105.145  51.060  1.00  0.00           C
ATOM   9291 1C31 POPER 472      95.629 105.596  50.579  1.00  0.00           C
ATOM   9294 2C31 POPER 472      94.780 104.465  49.960  1.00  0.00           C
ATOM   9297 3C31 POPER 472      95.290 103.915  48.620  1.00  0.00           C
ATOM   9300 4C31 POPER 472      95.230 104.946  47.490  1.00  0.00           C
ATOM   9303 5C31 POPER 472      95.519 104.336  46.120  1.00  0.00           C
ATOM   9306 6C31 POPER 472      95.470 105.356  44.980  1.00  0.00           C
ATOM   9310  NH3 POPES 473     118.051 117.196  22.440  1.00  0.00           N
ATOM   9314  C12 POPES 473     117.571 118.606  22.680  1.00  0.00           C
ATOM   9317  C11 POPES 473     116.750 119.125  21.490  1.00  0.00           C
ATOM   9320  P   POPES 473     116.890 121.715  21.040  1.00  0.00           P
ATOM   9321  O13 POPES 473     118.351 121.466  20.940  1.00  0.00           O
ATOM   9322  O14 POPES 473     116.121 121.976  19.800  1.00  0.00           O
ATOM   9323  O11 POPES 473     116.681 122.875  22.070  1.00  0.00           O
ATOM   9324  O12 POPES 473     116.281 120.446  21.760  1.00  0.00           O
ATOM   9325  C1  POPES 473     117.091 122.695  23.430  1.00  0.00           C
ATOM   9328  C2  POPES 473     116.921 124.026  24.220  1.00  0.00           C
ATOM   9330  O21 POPES 473     117.501 124.085  25.530  1.00  0.00           O
ATOM   9331  C21 POPES 473     117.621 123.035  26.319  1.00  0.00           C
ATOM   9332  O22 POPES 473     117.551 121.855  25.999  1.00  0.00           O
ATOM   9333  C22 POPES 473     117.751 123.525  27.770  1.00  0.00           C
ATOM   9336  C3  POPES 473     115.441 124.465  24.290  1.00  0.00           C
ATOM   9339  O31 POPES 473     115.260 125.626  25.130  1.00  0.00           O
ATOM   9340  C31 POPES 473     114.790 125.386  26.350  1.00  0.00           C
ATOM   9341  O32 POPES 473     114.521 124.306  26.830  1.00  0.00           O
ATOM   9342  C32 POPES 473     114.611 126.725  27.060  1.00  0.00           C
ATOM   9345  C23 POPES 473     116.861 122.695  28.709  1.00  0.00           C
ATOM   9348  C24 POPES 473     116.691 123.266  30.130  1.00  0.00           C
ATOM   9351  C25 POPES 473     115.471 122.655  30.840  1.00  0.00           C
ATOM   9354  C26 POPES 473     115.391 123.016  32.330  1.00  0.00           C
ATOM   9357  C27 POPES 473     114.080 122.525  32.960  1.00  0.00           C
ATOM   9360  C28 POPES 473     113.871 122.986  34.419  1.00  0.00           C
ATOM   9363  C29 POPES 473     114.681 122.226  35.440  1.00  0.00           C
ATOM   9365 0C21 POPES 473     114.341 122.116  36.740  1.00  0.00           C
ATOM   9367 1C21 POPES 473     113.151 122.805  37.350  1.00  0.00           C
ATOM   9370 2C21 POPES 473     113.021 122.706  38.889  1.00  0.00           C
ATOM   9373 3C21 POPES 473     112.531 121.336  39.390  1.00  0.00           C
ATOM   9376 4C21 POPES 473     111.811 121.445  40.749  1.00  0.00           C
ATOM   9379 5C21 POPES 473     111.221 120.116  41.260  1.00  0.00           C
ATOM   9382 6C21 POPES 473     112.281 119.136  41.790  1.00  0.00           C
ATOM   9385 7C21 POPES 473     111.701 117.785  42.230  1.00  0.00           C
ATOM   9388 8C21 POPES 473     112.781 116.785  42.650  1.00  0.00           C
ATOM   9392  C33 POPES 473     114.421 126.535  28.580  1.00  0.00           C
ATOM   9395  C34 POPES 473     114.181 127.866  29.290  1.00  0.00           C
ATOM   9398  C35 POPES 473     113.951 127.726  30.790  1.00  0.00           C
ATOM   9401  C36 POPES 473     115.260 127.446  31.540  1.00  0.00           C
ATOM   9404  C37 POPES 473     115.051 127.075  33.010  1.00  0.00           C
ATOM   9407  C38 POPES 473     116.391 126.806  33.690  1.00  0.00           C
ATOM   9410  C39 POPES 473     116.291 126.286  35.120  1.00  0.00           C
ATOM   9413 0C31 POPES 473     115.511 127.196  36.080  1.00  0.00           C
ATOM   9416 1C31 POPES 473     115.801 126.806  37.540  1.00  0.00           C
ATOM   9419 2C31 POPES 473     115.171 127.716  38.590  1.00  0.00           C
ATOM   9422 3C31 POPES 473     113.641 127.595  38.670  1.00  0.00           C
ATOM   9425 4C31 POPES 473     113.161 127.595  40.130  1.00  0.00           C
ATOM   9428 5C31 POPES 473     111.661 127.875  40.270  1.00  0.00           C
ATOM   9431 6C31 POPES 473     111.211 127.996  41.730  1.00  0.00           C
ATOM   9435  NH3 POPET 474     123.140   5.556  64.420  1.00  0.00           N
ATOM   9439  C12 POPET 474     122.711   6.656  65.360  1.00  0.00           C
ATOM   9442  C11 POPET 474     122.231   7.926  64.630  1.00  0.00           C
ATOM   9445  P   POPET 474     123.341  10.286  64.480  1.00  0.00           P
ATOM   9446  O13 POPET 474     122.911  10.526  65.870  1.00  0.00           O
ATOM   9447  O14 POPET 474     124.611  10.926  64.080  1.00  0.00           O
ATOM   9448  O11 POPET 474     122.211  10.896  63.560  1.00  0.00           O
ATOM   9449  O12 POPET 474     123.321   8.726  64.130  1.00  0.00           O
ATOM   9450  C1  POPET 474     122.211  10.586  62.170  1.00  0.00           C
ATOM   9453  C2  POPET 474     121.491  11.646  61.300  1.00  0.00           C
ATOM   9455  O21 POPET 474     121.161  11.056  60.030  1.00  0.00           O
ATOM   9456  C21 POPET 474     122.150  10.706  59.230  1.00  0.00           C
ATOM   9457  O22 POPET 474     123.330  10.996  59.350  1.00  0.00           O
ATOM   9458  C22 POPET 474     121.541   9.866  58.090  1.00  0.00           C
ATOM   9461  C3  POPET 474     122.321  12.966  61.210  1.00  0.00           C
ATOM   9464  O31 POPET 474     122.080  13.706  59.999  1.00  0.00           O
ATOM   9465  C31 POPET 474     120.881  14.246  59.930  1.00  0.00           C
ATOM   9466  O32 POPET 474     120.080  14.356  60.830  1.00  0.00           O
ATOM   9467  C32 POPET 474     120.611  14.596  58.459  1.00  0.00           C
ATOM   9470  C23 POPET 474     122.451   8.706  57.620  1.00  0.00           C
ATOM   9473  C24 POPET 474     123.581   9.106  56.660  1.00  0.00           C
ATOM   9476  C25 POPET 474     123.071   9.926  55.460  1.00  0.00           C
ATOM   9479  C26 POPET 474     123.951   9.806  54.210  1.00  0.00           C
ATOM   9482  C27 POPET 474     123.411  10.686  53.079  1.00  0.00           C
ATOM   9485  C28 POPET 474     123.651  10.106  51.680  1.00  0.00           C
ATOM   9488  C29 POPET 474     125.111  10.056  51.290  1.00  0.00           C
ATOM   9490 0C21 POPET 474     125.780   8.976  50.830  1.00  0.00           C
ATOM   9492 1C21 POPET 474     125.201   7.596  50.640  1.00  0.00           C
ATOM   9495 2C21 POPET 474     126.271   6.496  50.650  1.00  0.00           C
ATOM   9498 3C21 POPET 474     125.681   5.076  50.629  1.00  0.00           C
ATOM   9501 4C21 POPET 474     124.761   4.775  49.430  1.00  0.00           C
ATOM   9504 5C21 POPET 474     124.301   3.305  49.400  1.00  0.00           C
ATOM   9507 6C21 POPET 474     123.231   2.995  48.330  1.00  0.00           C
ATOM   9510 7C21 POPET 474     123.601   3.525  46.940  1.00  0.00           C
ATOM   9513 8C21 POPET 474     122.631   3.105  45.830  1.00  0.00           C
ATOM   9517  C33 POPET 474     119.271  13.956  58.050  1.00  0.00           C
ATOM   9520  C34 POPET 474     119.021  13.956  56.540  1.00  0.00           C
ATOM   9523  C35 POPET 474     117.671  13.286  56.230  1.00  0.00           C
ATOM   9526  C36 POPET 474     117.271  13.336  54.750  1.00  0.00           C
ATOM   9529  C37 POPET 474     115.791  12.986  54.610  1.00  0.00           C
ATOM   9532  C38 POPET 474     115.251  13.056  53.170  1.00  0.00           C
ATOM   9535  C39 POPET 474     113.781  13.476  53.170  1.00  0.00           C
ATOM   9538 0C31 POPET 474     113.051  13.186  51.850  1.00  0.00           C
ATOM   9541 1C31 POPET 474     111.621  13.736  51.860  1.00  0.00           C
ATOM   9544 2C31 POPET 474     110.830  13.426  50.579  1.00  0.00           C
ATOM   9547 3C31 POPET 474     109.961  12.166  50.709  1.00  0.00           C
ATOM   9550 4C31 POPET 474     109.071  11.956  49.490  1.00  0.00           C
ATOM   9553 5C31 POPET 474     107.851  11.086  49.790  1.00  0.00           C
ATOM   9556 6C31 POPET 474     106.911  10.946  48.590  1.00  0.00           C
ATOM   9560  NH3 POPEU 475     124.331  46.375  28.380  1.00  0.00           N
ATOM   9564  C12 POPEU 475     125.731  46.426  28.940  1.00  0.00           C
ATOM   9567  C11 POPEU 475     126.641  47.406  28.180  1.00  0.00           C
ATOM   9570  P   POPEU 475     128.891  48.675  28.720  1.00  0.00           P
ATOM   9571  O13 POPEU 475     130.011  48.355  27.820  1.00  0.00           O
ATOM   9572  O14 POPEU 475     128.131  49.925  28.420  1.00  0.00           O
ATOM   9573  O11 POPEU 475     129.451  48.776  30.180  1.00  0.00           O
ATOM   9574  O12 POPEU 475     127.901  47.456  28.850  1.00  0.00           O
ATOM   9575  C1  POPEU 475     130.671  49.436  30.510  1.00  0.00           C
ATOM   9578  C2  POPEU 475     130.421  50.715  31.339  1.00  0.00           C
ATOM   9580  O21 POPEU 475     130.831  50.496  32.709  1.00  0.00           O
ATOM   9581  C21 POPEU 475     131.531  51.486  33.260  1.00  0.00           C
ATOM   9582  O22 POPEU 475     131.911  52.495  32.680  1.00  0.00           O
ATOM   9583  C22 POPEU 475     131.671  51.186  34.760  1.00  0.00           C
ATOM   9586  C3  POPEU 475     128.911  51.096  31.310  1.00  0.00           C
ATOM   9589  O31 POPEU 475     128.671  52.396  31.880  1.00  0.00           O
ATOM   9590  C31 POPEU 475     128.231  52.425  33.140  1.00  0.00           C
ATOM   9591  O32 POPEU 475     128.681  53.186  33.980  1.00  0.00           O
ATOM   9592  C32 POPEU 475     127.041  51.496  33.400  1.00  0.00           C
ATOM   9595  C23 POPEU 475     131.841  52.445  35.640  1.00  0.00           C
ATOM   9598  C24 POPEU 475     131.451  52.166  37.099  1.00  0.00           C
ATOM   9601  C25 POPEU 475     129.931  52.236  37.319  1.00  0.00           C
ATOM   9604  C26 POPEU 475     129.441  51.476  38.569  1.00  0.00           C
ATOM   9607  C27 POPEU 475     127.941  51.736  38.830  1.00  0.00           C
ATOM   9610  C28 POPEU 475     127.221  50.656  39.660  1.00  0.00           C
ATOM   9613  C29 POPEU 475     127.121  49.406  38.840  1.00  0.00           C
ATOM   9615 0C21 POPEU 475     126.031  48.856  38.260  1.00  0.00           C
ATOM   9617 1C21 POPEU 475     124.591  49.285  38.320  1.00  0.00           C
ATOM   9620 2C21 POPEU 475     123.741  48.156  38.940  1.00  0.00           C
ATOM   9623 3C21 POPEU 475     123.701  48.226  40.470  1.00  0.00           C
ATOM   9626 4C21 POPEU 475     122.911  47.066  41.100  1.00  0.00           C
ATOM   9629 5C21 POPEU 475     122.441  47.386  42.519  1.00  0.00           C
ATOM   9632 6C21 POPEU 475     121.731  46.206  43.200  1.00  0.00           C
ATOM   9635 7C21 POPEU 475     121.121  46.606  44.550  1.00  0.00           C
ATOM   9638 8C21 POPEU 475     120.211  45.526  45.139  1.00  0.00           C
ATOM   9642  C33 POPEU 475     127.401  50.286  34.290  1.00  0.00           C
ATOM   9645  C34 POPEU 475     126.151  49.586  34.850  1.00  0.00           C
ATOM   9648  C35 POPEU 475     125.201  49.025  33.790  1.00  0.00           C
ATOM   9651  C36 POPEU 475     123.971  48.376  34.440  1.00  0.00           C
ATOM   9654  C37 POPEU 475     122.961  47.806  33.430  1.00  0.00           C
ATOM   9657  C38 POPEU 475     123.441  46.556  32.680  1.00  0.00           C
ATOM   9660  C39 POPEU 475     123.721  45.376  33.620  1.00  0.00           C
ATOM   9663 0C31 POPEU 475     123.501  44.025  32.930  1.00  0.00           C
ATOM   9666 1C31 POPEU 475     123.751  42.826  33.850  1.00  0.00           C
ATOM   9669 2C31 POPEU 475     123.581  41.496  33.110  1.00  0.00           C
ATOM   9672 3C31 POPEU 475     123.431  40.285  34.040  1.00  0.00           C
ATOM   9675 4C31 POPEU 475     124.701  39.836  34.760  1.00  0.00           C
ATOM   9678 5C31 POPEU 475     124.341  38.716  35.749  1.00  0.00           C
ATOM   9681 6C31 POPEU 475     125.551  37.956  36.280  1.00  0.00           C
ATOM   9685  NH3 POPEV 476     102.420 103.345  62.749  1.00  0.00           N
ATOM   9689  C12 POPEV 476     102.849 101.906  62.590  1.00  0.00           C
ATOM   9692  C11 POPEV 476     102.000 100.965  63.459  1.00  0.00           C
ATOM   9695  P   POPEV 476     102.469  98.546  62.450  1.00  0.00           P
ATOM   9696  O13 POPEV 476     103.660  98.595  61.580  1.00  0.00           O
ATOM   9697  O14 POPEV 476     102.280  97.286  63.199  1.00  0.00           O
ATOM   9698  O11 POPEV 476     101.160  98.915  61.660  1.00  0.00           O
ATOM   9699  O12 POPEV 476     102.599  99.675  63.529  1.00  0.00           O
ATOM   9700  C1  POPEV 476     101.160  99.556  60.380  1.00  0.00           C
ATOM   9703  C2  POPEV 476     100.310  98.775  59.350  1.00  0.00           C
ATOM   9705  O21 POPEV 476     100.699  99.246  58.050  1.00  0.00           O
ATOM   9706  C21 POPEV 476     100.670  98.345  57.099  1.00  0.00           C
ATOM   9707  O22 POPEV 476     100.340  97.175  57.220  1.00  0.00           O
ATOM   9708  C22 POPEV 476     101.149  98.956  55.780  1.00  0.00           C
ATOM   9711  C3  POPEV 476      98.789  99.006  59.599  1.00  0.00           C
ATOM   9714  O31 POPEV 476      97.940  98.086  58.870  1.00  0.00           O
ATOM   9715  C31 POPEV 476      97.289  98.565  57.819  1.00  0.00           C
ATOM   9716  O32 POPEV 476      97.319  99.726  57.440  1.00  0.00           O
ATOM   9717  C32 POPEV 476      96.470  97.476  57.130  1.00  0.00           C
ATOM   9720  C23 POPEV 476     100.020  99.185  54.760  1.00  0.00           C
ATOM   9723  C24 POPEV 476     100.580  99.766  53.450  1.00  0.00           C
ATOM   9726  C25 POPEV 476      99.510 100.295  52.489  1.00  0.00           C
ATOM   9729  C26 POPEV 476     100.160 101.065  51.330  1.00  0.00           C
ATOM   9732  C27 POPEV 476      99.150 101.746  50.390  1.00  0.00           C
ATOM   9735  C28 POPEV 476      99.810 102.536  49.230  1.00  0.00           C
ATOM   9738  C29 POPEV 476     100.600 103.735  49.690  1.00  0.00           C
ATOM   9740 0C21 POPEV 476     100.590 104.976  49.160  1.00  0.00           C
ATOM   9742 1C21 POPEV 476      99.750 105.435  47.990  1.00  0.00           C
ATOM   9745 2C21 POPEV 476      99.420 106.935  48.069  1.00  0.00           C
ATOM   9748 3C21 POPEV 476      98.609 107.385  46.849  1.00  0.00           C
ATOM   9751 4C21 POPEV 476      98.399 108.905  46.730  1.00  0.00           C
ATOM   9754 5C21 POPEV 476      97.609 109.556  47.870  1.00  0.00           C
ATOM   9757 6C21 POPEV 476      96.209 108.956  48.040  1.00  0.00           C
ATOM   9760 7C21 POPEV 476      95.310 109.786  48.959  1.00  0.00           C
ATOM   9763 8C21 POPEV 476      93.940 109.136  49.189  1.00  0.00           C
ATOM   9767  C33 POPEV 476      97.280  96.196  56.850  1.00  0.00           C
ATOM   9770  C34 POPEV 476      96.470  95.046  56.230  1.00  0.00           C
ATOM   9773  C35 POPEV 476      95.909  95.305  54.820  1.00  0.00           C
ATOM   9776  C36 POPEV 476      95.349  94.055  54.110  1.00  0.00           C
ATOM   9779  C37 POPEV 476      94.819  94.395  52.709  1.00  0.00           C
ATOM   9782  C38 POPEV 476      94.330  93.236  51.829  1.00  0.00           C
ATOM   9785  C39 POPEV 476      93.900  93.786  50.460  1.00  0.00           C
ATOM   9788 0C31 POPEV 476      93.070  92.816  49.599  1.00  0.00           C
ATOM   9791 1C31 POPEV 476      93.920  91.736  48.930  1.00  0.00           C
ATOM   9794 2C31 POPEV 476      93.080  90.715  48.140  1.00  0.00           C
ATOM   9797 3C31 POPEV 476      93.929  89.756  47.280  1.00  0.00           C
ATOM   9800 4C31 POPEV 476      95.200  89.256  47.980  1.00  0.00           C
ATOM   9803 5C31 POPEV 476      95.860  88.056  47.280  1.00  0.00           C
ATOM   9806 6C31 POPEV 476      97.210  87.636  47.880  1.00  0.00           C
ATOM   9810  NH3 POPEW 477      57.710 104.906  68.959  1.00  0.00           N
ATOM   9814  C12 POPEW 477      56.390 105.465  69.400  1.00  0.00           C
ATOM   9817  C11 POPEW 477      55.380 104.346  69.720  1.00  0.00           C
ATOM   9820  P   POPEW 477      52.730 104.556  69.530  1.00  0.00           P
ATOM   9821  O13 POPEW 477      51.700 104.775  70.569  1.00  0.00           O
ATOM   9822  O14 POPEW 477      52.800 103.215  68.900  1.00  0.00           O
ATOM   9823  O11 POPEW 477      52.570 105.596  68.349  1.00  0.00           O
ATOM   9824  O12 POPEW 477      54.140 104.936  70.110  1.00  0.00           O
ATOM   9825  C1  POPEW 477      51.360 105.666  67.580  1.00  0.00           C
ATOM   9828  C2  POPEW 477      51.640 105.395  66.070  1.00  0.00           C
ATOM   9830  O21 POPEW 477      50.650 106.025  65.230  1.00  0.00           O
ATOM   9831  C21 POPEW 477      49.420 105.516  65.209  1.00  0.00           C
ATOM   9832  O22 POPEW 477      49.000 104.635  65.930  1.00  0.00           O
ATOM   9833  C22 POPEW 477      48.650 106.176  64.080  1.00  0.00           C
ATOM   9836  C3  POPEW 477      51.860 103.886  65.740  1.00  0.00           C
ATOM   9839  O31 POPEW 477      51.940 103.656  64.319  1.00  0.00           O
ATOM   9840  C31 POPEW 477      53.150 103.705  63.780  1.00  0.00           C
ATOM   9841  O32 POPEW 477      54.200 103.826  64.390  1.00  0.00           O
ATOM   9842  C32 POPEW 477      53.050 103.616  62.250  1.00  0.00           C
ATOM   9845  C23 POPEW 477      47.420 105.356  63.629  1.00  0.00           C
ATOM   9848  C24 POPEW 477      46.970 105.755  62.220  1.00  0.00           C
ATOM   9851  C25 POPEW 477      46.580 107.226  62.120  1.00  0.00           C
ATOM   9854  C26 POPEW 477      46.320 107.665  60.680  1.00  0.00           C
ATOM   9857  C27 POPEW 477      46.140 109.185  60.590  1.00  0.00           C
ATOM   9860  C28 POPEW 477      46.170 109.745  59.160  1.00  0.00           C
ATOM   9863  C29 POPEW 477      45.030 109.276  58.280  1.00  0.00           C
ATOM   9865 0C21 POPEW 477      44.230 110.046  57.519  1.00  0.00           C
ATOM   9867 1C21 POPEW 477      44.330 111.545  57.349  1.00  0.00           C
ATOM   9870 2C21 POPEW 477      44.080 112.016  55.909  1.00  0.00           C
ATOM   9873 3C21 POPEW 477      42.670 111.685  55.400  1.00  0.00           C
ATOM   9876 4C21 POPEW 477      42.260 112.446  54.120  1.00  0.00           C
ATOM   9879 5C21 POPEW 477      43.280 112.436  52.970  1.00  0.00           C
ATOM   9882 6C21 POPEW 477      43.320 111.176  52.089  1.00  0.00           C
ATOM   9885 7C21 POPEW 477      43.720 109.885  52.819  1.00  0.00           C
ATOM   9888 8C21 POPEW 477      44.150 108.765  51.879  1.00  0.00           C
ATOM   9892  C33 POPEW 477      53.310 102.196  61.689  1.00  0.00           C
ATOM   9895  C34 POPEW 477      53.070 102.116  60.170  1.00  0.00           C
ATOM   9898  C35 POPEW 477      53.810 103.166  59.329  1.00  0.00           C
ATOM   9901  C36 POPEW 477      53.670 102.905  57.819  1.00  0.00           C
ATOM   9904  C37 POPEW 477      54.000 104.145  56.970  1.00  0.00           C
ATOM   9907  C38 POPEW 477      53.960 103.866  55.450  1.00  0.00           C
ATOM   9910  C39 POPEW 477      55.090 102.935  54.999  1.00  0.00           C
ATOM   9913 0C31 POPEW 477      55.340 102.956  53.479  1.00  0.00           C
ATOM   9916 1C31 POPEW 477      56.540 102.065  53.120  1.00  0.00           C
ATOM   9919 2C31 POPEW 477      57.110 102.336  51.730  1.00  0.00           C
ATOM   9922 3C31 POPEW 477      58.440 101.625  51.470  1.00  0.00           C
ATOM   9925 4C31 POPEW 477      59.600 102.256  52.260  1.00  0.00           C
ATOM   9928 5C31 POPEW 477      60.979 101.776  51.819  1.00  0.00           C
ATOM   9931 6C31 POPEW 477      62.080 102.706  52.330  1.00  0.00           C
ATOM   9935  NH3 POPEX 478      70.880  38.506  72.320  1.00  0.00           N
ATOM   9939  C12 POPEX 478      70.190  39.676  72.980  1.00  0.00           C
ATOM   9942  C11 POPEX 478      70.950  41.006  72.849  1.00  0.00           C
ATOM   9945  P   POPEX 478      69.370  43.046  72.310  1.00  0.00           P
ATOM   9946  O13 POPEX 478      68.620  44.025  73.129  1.00  0.00           O
ATOM   9947  O14 POPEX 478      70.380  43.496  71.340  1.00  0.00           O
ATOM   9948  O11 POPEX 478      68.350  42.156  71.490  1.00  0.00           O
ATOM   9949  O12 POPEX 478      70.100  42.066  73.300  1.00  0.00           O
ATOM   9950  C1  POPEX 478      67.770  42.785  70.330  1.00  0.00           C
ATOM   9953  C2  POPEX 478      66.890  41.766  69.569  1.00  0.00           C
ATOM   9955  O21 POPEX 478      66.660  42.116  68.180  1.00  0.00           O
ATOM   9956  C21 POPEX 478      65.840  43.126  67.930  1.00  0.00           C
ATOM   9957  O22 POPEX 478      65.389  43.905  68.749  1.00  0.00           O
ATOM   9958  C22 POPEX 478      65.530  43.166  66.440  1.00  0.00           C
ATOM   9961  C3  POPEX 478      65.600  41.456  70.390  1.00  0.00           C
ATOM   9964  O31 POPEX 478      64.670  40.686  69.610  1.00  0.00           O
ATOM   9965  C31 POPEX 478      63.510  40.506  70.230  1.00  0.00           C
ATOM   9966  O32 POPEX 478      63.230  40.846  71.360  1.00  0.00           O
ATOM   9967  C32 POPEX 478      62.590  39.816  69.220  1.00  0.00           C
ATOM   9970  C23 POPEX 478      64.499  44.276  66.099  1.00  0.00           C
ATOM   9973  C24 POPEX 478      64.359  44.495  64.589  1.00  0.00           C
ATOM   9976  C25 POPEX 478      63.330  45.576  64.250  1.00  0.00           C
ATOM   9979  C26 POPEX 478      63.370  45.965  62.770  1.00  0.00           C
ATOM   9982  C27 POPEX 478      62.139  46.776  62.320  1.00  0.00           C
ATOM   9985  C28 POPEX 478      62.469  48.105  61.620  1.00  0.00           C
ATOM   9988  C29 POPEX 478      63.350  47.956  60.419  1.00  0.00           C
ATOM   9990 0C21 POPEX 478      62.969  47.986  59.130  1.00  0.00           C
ATOM   9992 1C21 POPEX 478      61.580  48.126  58.580  1.00  0.00           C
ATOM   9995 2C21 POPEX 478      61.250  46.956  57.650  1.00  0.00           C
ATOM   9998 3C21 POPEX 478      59.870  47.076  56.990  1.00  0.00           C
ATOM  10001 4C21 POPEX 478      59.460  45.826  56.190  1.00  0.00           C
ATOM  10004 5C21 POPEX 478      60.520  45.376  55.170  1.00  0.00           C
ATOM  10007 6C21 POPEX 478      60.080  44.186  54.319  1.00  0.00           C
ATOM  10010 7C21 POPEX 478      61.260  43.546  53.590  1.00  0.00           C
ATOM  10013 8C21 POPEX 478      60.870  42.376  52.690  1.00  0.00           C
ATOM  10017  C33 POPEX 478      61.170  39.526  69.770  1.00  0.00           C
ATOM  10020  C34 POPEX 478      60.290  38.875  68.700  1.00  0.00           C
ATOM  10023  C35 POPEX 478      59.899  39.855  67.590  1.00  0.00           C
ATOM  10026  C36 POPEX 478      59.050  39.236  66.480  1.00  0.00           C
ATOM  10029  C37 POPEX 478      58.250  40.316  65.740  1.00  0.00           C
ATOM  10032  C38 POPEX 478      57.390  39.736  64.610  1.00  0.00           C
ATOM  10035  C39 POPEX 478      56.380  40.766  64.090  1.00  0.00           C
ATOM  10038 0C31 POPEX 478      55.670  40.336  62.799  1.00  0.00           C
ATOM  10041 1C31 POPEX 478      54.470  41.245  62.489  1.00  0.00           C
ATOM  10044 2C31 POPEX 478      53.910  41.046  61.080  1.00  0.00           C
ATOM  10047 3C31 POPEX 478      53.400  39.625  60.790  1.00  0.00           C
ATOM  10050 4C31 POPEX 478      52.860  39.526  59.350  1.00  0.00           C
ATOM  10053 5C31 POPEX 478      52.490  38.096  58.940  1.00  0.00           C
ATOM  10056 6C31 POPEX 478      51.940  37.996  57.519  1.00  0.00           C
ATOM  10060  NH3 POPEY 479       9.430  47.145  29.060  1.00  0.00           N
ATOM  10064  C12 POPEY 479       9.440  45.766  28.490  1.00  0.00           C
ATOM  10067  C11 POPEY 479       8.640  44.826  29.400  1.00  0.00           C
ATOM  10070  P   POPEY 479       7.790  42.376  29.610  1.00  0.00           P
ATOM  10071  O13 POPEY 479       6.750  41.866  28.700  1.00  0.00           O
ATOM  10072  O14 POPEY 479       8.680  41.326  30.150  1.00  0.00           O
ATOM  10073  O11 POPEY 479       7.110  43.055  30.860  1.00  0.00           O
ATOM  10074  O12 POPEY 479       8.630  43.496  28.880  1.00  0.00           O
ATOM  10075  C1  POPEY 479       7.830  43.305  32.090  1.00  0.00           C
ATOM  10078  C2  POPEY 479       7.720  42.136  33.110  1.00  0.00           C
ATOM  10080  O21 POPEY 479       7.220  42.606  34.370  1.00  0.00           O
ATOM  10081  C21 POPEY 479       6.230  41.906  34.900  1.00  0.00           C
ATOM  10082  O22 POPEY 479       5.620  40.996  34.340  1.00  0.00           O
ATOM  10083  C22 POPEY 479       6.040  42.306  36.370  1.00  0.00           C
ATOM  10086  C3  POPEY 479       9.090  41.476  33.380  1.00  0.00           C
ATOM  10089  O31 POPEY 479       8.960  40.096  33.720  1.00  0.00           O
ATOM  10090  C31 POPEY 479       8.950  39.785  35.010  1.00  0.00           C
ATOM  10091  O32 POPEY 479       8.910  40.566  35.950  1.00  0.00           O
ATOM  10092  C32 POPEY 479       9.030  38.266  35.080  1.00  0.00           C
ATOM  10095  C23 POPEY 479       4.570  42.526  36.790  1.00  0.00           C
ATOM  10098  C24 POPEY 479       4.440  43.266  38.140  1.00  0.00           C
ATOM  10101  C25 POPEY 479       4.980  42.495  39.360  1.00  0.00           C
ATOM  10104  C26 POPEY 479       4.110  41.276  39.720  1.00  0.00           C
ATOM  10107  C27 POPEY 479       4.520  40.616  41.050  1.00  0.00           C
ATOM  10110  C28 POPEY 479       3.380  39.765  41.650  1.00  0.00           C
ATOM  10113  C29 POPEY 479       3.830  38.996  42.860  1.00  0.00           C
ATOM  10115 0C21 POPEY 479       3.340  39.046  44.110  1.00  0.00           C
ATOM  10117 1C21 POPEY 479       2.240  39.946  44.610  1.00  0.00           C
ATOM  10120 2C21 POPEY 479       2.440  40.386  46.080  1.00  0.00           C
ATOM  10123 3C21 POPEY 479       3.700  41.216  46.330  1.00  0.00           C
ATOM  10126 4C21 POPEY 479       3.770  41.756  47.770  1.00  0.00           C
ATOM  10129 5C21 POPEY 479       5.120  42.436  48.060  1.00  0.00           C
ATOM  10132 6C21 POPEY 479       5.160  43.126  49.430  1.00  0.00           C
ATOM  10135 7C21 POPEY 479       6.530  43.756  49.729  1.00  0.00           C
ATOM  10138 8C21 POPEY 479       6.510  44.676  50.950  1.00  0.00           C
ATOM  10142  C33 POPEY 479       8.120  37.666  36.150  1.00  0.00           C
ATOM  10145  C34 POPEY 479       6.620  37.876  35.870  1.00  0.00           C
ATOM  10148  C35 POPEY 479       5.730  36.976  36.730  1.00  0.00           C
ATOM  10151  C36 POPEY 479       6.280  36.746  38.150  1.00  0.00           C
ATOM  10154  C37 POPEY 479       5.370  35.895  39.029  1.00  0.00           C
ATOM  10157  C38 POPEY 479       6.130  35.366  40.249  1.00  0.00           C
ATOM  10160  C39 POPEY 479       5.280  34.456  41.150  1.00  0.00           C
ATOM  10163 0C31 POPEY 479       4.210  35.225  41.919  1.00  0.00           C
ATOM  10166 1C31 POPEY 479       3.640  34.386  43.060  1.00  0.00           C
ATOM  10169 2C31 POPEY 479       2.580  35.136  43.889  1.00  0.00           C
ATOM  10172 3C31 POPEY 479       2.130  34.346  45.130  1.00  0.00           C
ATOM  10175 4C31 POPEY 479       1.520  32.986  44.770  1.00  0.00           C
ATOM  10178 5C31 POPEY 479       1.050  32.186  45.989  1.00  0.00           C
ATOM  10181 6C31 POPEY 479       0.550  30.806  45.590  1.00  0.00           C
ATOM  10185  NH3 POPEZ 480      40.360  48.346  28.460  1.00  0.00           N
ATOM  10189  C12 POPEZ 480      40.600  47.035  27.740  1.00  0.00           C
ATOM  10192  C11 POPEZ 480      40.010  46.996  26.300  1.00  0.00           C
ATOM  10195  P   POPEZ 480      37.570  47.876  26.740  1.00  0.00           P
ATOM  10196  O13 POPEZ 480      37.690  48.586  28.030  1.00  0.00           O
ATOM  10197  O14 POPEZ 480      36.510  48.376  25.850  1.00  0.00           O
ATOM  10198  O11 POPEZ 480      37.370  46.356  27.060  1.00  0.00           O
ATOM  10199  O12 POPEZ 480      38.969  47.946  26.050  1.00  0.00           O
ATOM  10200  C1  POPEZ 480      36.270  45.866  27.830  1.00  0.00           C
ATOM  10203  C2  POPEZ 480      36.730  45.326  29.210  1.00  0.00           C
ATOM  10205  O21 POPEZ 480      35.590  44.886  29.959  1.00  0.00           O
ATOM  10206  C21 POPEZ 480      35.430  43.576  29.970  1.00  0.00           C
ATOM  10207  O22 POPEZ 480      35.930  42.785  29.190  1.00  0.00           O
ATOM  10208  C22 POPEZ 480      34.780  43.156  31.270  1.00  0.00           C
ATOM  10211  C3  POPEZ 480      37.470  46.366  30.100  1.00  0.00           C
ATOM  10214  O31 POPEZ 480      37.640  45.846  31.440  1.00  0.00           O
ATOM  10215  C31 POPEZ 480      38.830  46.026  31.980  1.00  0.00           C
ATOM  10216  O32 POPEZ 480      39.790  46.566  31.459  1.00  0.00           O
ATOM  10217  C32 POPEZ 480      38.780  45.446  33.400  1.00  0.00           C
ATOM  10220  C23 POPEZ 480      35.890  42.785  32.270  1.00  0.00           C
ATOM  10223  C24 POPEZ 480      35.350  42.726  33.700  1.00  0.00           C
ATOM  10226  C25 POPEZ 480      36.430  42.416  34.749  1.00  0.00           C
ATOM  10229  C26 POPEZ 480      35.860  42.495  36.170  1.00  0.00           C
ATOM  10232  C27 POPEZ 480      34.880  41.366  36.499  1.00  0.00           C
ATOM  10235  C28 POPEZ 480      34.330  41.456  37.940  1.00  0.00           C
ATOM  10238  C29 POPEZ 480      33.570  40.196  38.320  1.00  0.00           C
ATOM  10240 0C21 POPEZ 480      33.840  39.366  39.340  1.00  0.00           C
ATOM  10242 1C21 POPEZ 480      34.970  39.456  40.330  1.00  0.00           C
ATOM  10245 2C21 POPEZ 480      35.560  38.076  40.680  1.00  0.00           C
ATOM  10248 3C21 POPEZ 480      36.730  38.186  41.650  1.00  0.00           C
ATOM  10251 4C21 POPEZ 480      37.300  36.826  42.070  1.00  0.00           C
ATOM  10254 5C21 POPEZ 480      38.300  36.965  43.230  1.00  0.00           C
ATOM  10257 6C21 POPEZ 480      38.840  35.626  43.749  1.00  0.00           C
ATOM  10260 7C21 POPEZ 480      39.710  35.836  44.999  1.00  0.00           C
ATOM  10263 8C21 POPEZ 480      40.380  34.556  45.520  1.00  0.00           C
ATOM  10267  C33 POPEZ 480      39.810  46.076  34.360  1.00  0.00           C
ATOM  10270  C34 POPEZ 480      39.840  45.405  35.739  1.00  0.00           C
ATOM  10273  C35 POPEZ 480      38.520  45.496  36.540  1.00  0.00           C
ATOM  10276  C36 POPEZ 480      38.620  44.796  37.910  1.00  0.00           C
ATOM  10279  C37 POPEZ 480      38.160  45.666  39.080  1.00  0.00           C
ATOM  10282  C38 POPEZ 480      38.270  44.966  40.440  1.00  0.00           C
ATOM  10285  C39 POPEZ 480      37.220  45.465  41.450  1.00  0.00           C
ATOM  10288 0C31 POPEZ 480      35.990  44.546  41.540  1.00  0.00           C
ATOM  10291 1C31 POPEZ 480      35.990  43.645  42.779  1.00  0.00           C
ATOM  10294 2C31 POPEZ 480      35.190  44.206  43.970  1.00  0.00           C
ATOM  10297 3C31 POPEZ 480      35.670  45.576  44.459  1.00  0.00           C
ATOM  10300 4C31 POPEZ 480      34.910  46.086  45.690  1.00  0.00           C
ATOM  10303 5C31 POPEZ 480      35.240  47.546  46.020  1.00  0.00           C
ATOM  10306 6C31 POPEZ 480      34.550  48.046  47.290  1.00  0.00           C
ATOM  10310  NH3 POPEa 481     118.001 105.745  64.420  1.00  0.00           N
ATOM  10314  C12 POPEa 481     118.171 106.426  65.749  1.00  0.00           C
ATOM  10317  C11 POPEa 481     119.641 106.825  65.920  1.00  0.00           C
ATOM  10320  P   POPEa 481     120.771 108.656  67.360  1.00  0.00           P
ATOM  10321  O13 POPEa 481     119.861 109.786  66.999  1.00  0.00           O
ATOM  10322  O14 POPEa 481     121.551 108.705  68.610  1.00  0.00           O
ATOM  10323  O11 POPEa 481     121.721 108.465  66.140  1.00  0.00           O
ATOM  10324  O12 POPEa 481     119.911 107.336  67.239  1.00  0.00           O
ATOM  10325  C1  POPEa 481     122.971 109.076  65.909  1.00  0.00           C
ATOM  10328  C2  POPEa 481     123.351 108.756  64.449  1.00  0.00           C
ATOM  10330  O21 POPEa 481     124.441 109.575  63.999  1.00  0.00           O
ATOM  10331  C21 POPEa 481     124.241 110.806  63.560  1.00  0.00           C
ATOM  10332  O22 POPEa 481     123.211 111.466  63.669  1.00  0.00           O
ATOM  10333  C22 POPEa 481     125.491 111.205  62.770  1.00  0.00           C
ATOM  10336  C3  POPEa 481     122.081 108.775  63.529  1.00  0.00           C
ATOM  10339  O31 POPEa 481     122.331 108.765  62.120  1.00  0.00           O
ATOM  10340  C31 POPEa 481     122.371 107.555  61.590  1.00  0.00           C
ATOM  10341  O32 POPEa 481     122.571 106.515  62.180  1.00  0.00           O
ATOM  10342  C32 POPEa 481     122.001 107.636  60.120  1.00  0.00           C
ATOM  10345  C23 POPEa 481     125.301 110.976  61.249  1.00  0.00           C
ATOM  10348  C24 POPEa 481     126.601 111.086  60.439  1.00  0.00           C
ATOM  10351  C25 POPEa 481     126.391 110.806  58.940  1.00  0.00           C
ATOM  10354  C26 POPEa 481     127.701 110.836  58.129  1.00  0.00           C
ATOM  10357  C27 POPEa 481     127.501 110.506  56.640  1.00  0.00           C
ATOM  10360  C28 POPEa 481     128.771 110.656  55.780  1.00  0.00           C
ATOM  10363  C29 POPEa 481     129.841 109.645  56.099  1.00  0.00           C
ATOM  10365 0C21 POPEa 481     130.491 108.856  55.220  1.00  0.00           C
ATOM  10367 1C21 POPEa 481     130.301 108.856  53.730  1.00  0.00           C
ATOM  10370 2C21 POPEa 481     131.281 107.925  52.980  1.00  0.00           C
ATOM  10373 3C21 POPEa 481     132.751 108.355  53.110  1.00  0.00           C
ATOM  10376 4C21 POPEa 481     133.731 107.476  52.320  1.00  0.00           C
ATOM  10379 5C21 POPEa 481     135.201 107.826  52.590  1.00  0.00           C
ATOM  10382 6C21 POPEa 481     135.651 109.206  52.069  1.00  0.00           C
ATOM  10385 7C21 POPEa 481     137.011 109.605  52.639  1.00  0.00           C
ATOM  10388 8C21 POPEa 481     137.611 110.876  52.030  1.00  0.00           C
ATOM  10392  C33 POPEa 481     122.701 108.786  59.379  1.00  0.00           C
ATOM  10395  C34 POPEa 481     122.331 108.746  57.900  1.00  0.00           C
ATOM  10398  C35 POPEa 481     123.021 107.606  57.130  1.00  0.00           C
ATOM  10401  C36 POPEa 481     124.371 108.016  56.510  1.00  0.00           C
ATOM  10404  C37 POPEa 481     124.401 107.655  55.019  1.00  0.00           C
ATOM  10407  C38 POPEa 481     125.641 108.145  54.270  1.00  0.00           C
ATOM  10410  C39 POPEa 481     125.471 107.946  52.749  1.00  0.00           C
ATOM  10413 0C31 POPEa 481     126.661 108.416  51.910  1.00  0.00           C
ATOM  10416 1C31 POPEa 481     126.331 108.366  50.410  1.00  0.00           C
ATOM  10419 2C31 POPEa 481     127.401 108.966  49.499  1.00  0.00           C
ATOM  10422 3C31 POPEa 481     128.731 108.205  49.530  1.00  0.00           C
ATOM  10425 4C31 POPEa 481     129.561 108.395  48.239  1.00  0.00           C
ATOM  10428 5C31 POPEa 481     130.731 107.406  48.130  1.00  0.00           C
ATOM  10431 6C31 POPEa 481     131.541 107.555  46.849  1.00  0.00           C
ATOM  10435  NH3 POPEb 482      83.299  98.205  68.580  1.00  0.00           N
ATOM  10439  C12 POPEb 482      83.520  97.116  67.559  1.00  0.00           C
ATOM  10442  C11 POPEb 482      84.330  95.936  68.140  1.00  0.00           C
ATOM  10445  P   POPEb 482      84.689  93.366  67.760  1.00  0.00           P
ATOM  10446  O13 POPEb 482      85.249  92.726  66.549  1.00  0.00           O
ATOM  10447  O14 POPEb 482      85.610  93.516  68.909  1.00  0.00           O
ATOM  10448  O11 POPEb 482      83.420  92.515  68.180  1.00  0.00           O
ATOM  10449  O12 POPEb 482      84.020  94.756  67.400  1.00  0.00           O
ATOM  10450  C1  POPEb 482      82.140  92.776  67.590  1.00  0.00           C
ATOM  10453  C2  POPEb 482      82.019  92.455  66.070  1.00  0.00           C
ATOM  10455  O21 POPEb 482      80.710  92.916  65.699  1.00  0.00           O
ATOM  10456  C21 POPEb 482      80.279  92.835  64.449  1.00  0.00           C
ATOM  10457  O22 POPEb 482      79.150  92.485  64.140  1.00  0.00           O
ATOM  10458  C22 POPEb 482      81.280  93.425  63.450  1.00  0.00           C
ATOM  10461  C3  POPEb 482      82.200  90.936  65.810  1.00  0.00           C
ATOM  10464  O31 POPEb 482      81.980  90.526  64.440  1.00  0.00           O
ATOM  10465  C31 POPEb 482      80.870  89.796  64.230  1.00  0.00           C
ATOM  10466  O32 POPEb 482      79.969  89.635  65.030  1.00  0.00           O
ATOM  10467  C32 POPEb 482      80.850  89.276  62.790  1.00  0.00           C
ATOM  10470  C23 POPEb 482      80.559  93.866  62.150  1.00  0.00           C
ATOM  10473  C24 POPEb 482      81.520  94.295  61.050  1.00  0.00           C
ATOM  10476  C25 POPEb 482      80.820  94.745  59.760  1.00  0.00           C
ATOM  10479  C26 POPEb 482      80.179  93.616  58.940  1.00  0.00           C
ATOM  10482  C27 POPEb 482      79.750  94.096  57.550  1.00  0.00           C
ATOM  10485  C28 POPEb 482      79.110  92.996  56.680  1.00  0.00           C
ATOM  10488  C29 POPEb 482      78.950  93.506  55.260  1.00  0.00           C
ATOM  10490 0C21 POPEb 482      79.129  92.805  54.130  1.00  0.00           C
ATOM  10492 1C21 POPEb 482      79.399  91.326  54.040  1.00  0.00           C
ATOM  10495 2C21 POPEb 482      78.810  90.755  52.730  1.00  0.00           C
ATOM  10498 3C21 POPEb 482      78.749  89.215  52.709  1.00  0.00           C
ATOM  10501 4C21 POPEb 482      78.120  88.656  51.430  1.00  0.00           C
ATOM  10504 5C21 POPEb 482      76.600  88.875  51.340  1.00  0.00           C
ATOM  10507 6C21 POPEb 482      75.790  87.866  52.180  1.00  0.00           C
ATOM  10510 7C21 POPEb 482      74.270  88.056  52.099  1.00  0.00           C
ATOM  10513 8C21 POPEb 482      73.470  87.016  52.880  1.00  0.00           C
ATOM  10517  C33 POPEb 482      80.319  90.316  61.780  1.00  0.00           C
ATOM  10520  C34 POPEb 482      80.030  89.766  60.380  1.00  0.00           C
ATOM  10523  C35 POPEb 482      78.620  89.175  60.220  1.00  0.00           C
ATOM  10526  C36 POPEb 482      78.569  87.665  60.489  1.00  0.00           C
ATOM  10529  C37 POPEb 482      77.240  87.235  61.099  1.00  0.00           C
ATOM  10532  C38 POPEb 482      77.290  85.836  61.710  1.00  0.00           C
ATOM  10535  C39 POPEb 482      77.650  84.775  60.680  1.00  0.00           C
ATOM  10538 0C31 POPEb 482      77.510  83.355  61.239  1.00  0.00           C
ATOM  10541 1C31 POPEb 482      77.290  82.375  60.100  1.00  0.00           C
ATOM  10544 2C31 POPEb 482      77.209  80.925  60.559  1.00  0.00           C
ATOM  10547 3C31 POPEb 482      77.100  79.956  59.379  1.00  0.00           C
ATOM  10550 4C31 POPEb 482      75.790  80.086  58.590  1.00  0.00           C
ATOM  10553 5C31 POPEb 482      75.950  79.706  57.120  1.00  0.00           C
ATOM  10556 6C31 POPEb 482      74.680  80.006  56.319  1.00  0.00           C
ATOM  10560  NH3 POPEc 483      77.499  38.406  27.979  1.00  0.00           N
ATOM  10564  C12 POPEc 483      78.520  37.566  27.260  1.00  0.00           C
ATOM  10567  C11 POPEc 483      79.890  38.246  27.160  1.00  0.00           C
ATOM  10570  P   POPEc 483      80.610  39.906  29.029  1.00  0.00           P
ATOM  10571  O13 POPEc 483      79.280  40.536  29.060  1.00  0.00           O
ATOM  10572  O14 POPEc 483      81.690  40.616  28.330  1.00  0.00           O
ATOM  10573  O11 POPEc 483      81.039  39.645  30.510  1.00  0.00           O
ATOM  10574  O12 POPEc 483      80.460  38.445  28.460  1.00  0.00           O
ATOM  10575  C1  POPEc 483      82.120  38.726  30.740  1.00  0.00           C
ATOM  10578  C2  POPEc 483      81.620  37.346  31.270  1.00  0.00           C
ATOM  10580  O21 POPEc 483      81.039  37.406  32.580  1.00  0.00           O
ATOM  10581  C21 POPEc 483      81.660  37.986  33.580  1.00  0.00           C
ATOM  10582  O22 POPEc 483      82.749  38.535  33.580  1.00  0.00           O
ATOM  10583  C22 POPEc 483      80.820  37.766  34.819  1.00  0.00           C
ATOM  10586  C3  POPEc 483      82.679  36.206  31.180  1.00  0.00           C
ATOM  10589  O31 POPEc 483      83.789  36.446  32.060  1.00  0.00           O
ATOM  10590  C31 POPEc 483      84.260  35.416  32.760  1.00  0.00           C
ATOM  10591  O32 POPEc 483      83.959  34.246  32.580  1.00  0.00           O
ATOM  10592  C32 POPEc 483      85.279  35.926  33.790  1.00  0.00           C
ATOM  10595  C23 POPEc 483      81.380  38.465  36.080  1.00  0.00           C
ATOM  10598  C24 POPEc 483      80.659  37.986  37.350  1.00  0.00           C
ATOM  10601  C25 POPEc 483      81.359  38.375  38.650  1.00  0.00           C
ATOM  10604  C26 POPEc 483      80.789  37.586  39.840  1.00  0.00           C
ATOM  10607  C27 POPEc 483      81.650  37.636  41.100  1.00  0.00           C
ATOM  10610  C28 POPEc 483      81.050  36.756  42.210  1.00  0.00           C
ATOM  10613  C29 POPEc 483      81.980  36.566  43.390  1.00  0.00           C
ATOM  10615 0C21 POPEc 483      81.590  36.366  44.660  1.00  0.00           C
ATOM  10617 1C21 POPEc 483      80.170  36.266  45.160  1.00  0.00           C
ATOM  10620 2C21 POPEc 483      79.910  35.076  46.110  1.00  0.00           C
ATOM  10623 3C21 POPEc 483      80.780  35.116  47.370  1.00  0.00           C
ATOM  10626 4C21 POPEc 483      80.300  34.186  48.489  1.00  0.00           C
ATOM  10629 5C21 POPEc 483      81.179  34.346  49.739  1.00  0.00           C
ATOM  10632 6C21 POPEc 483      80.430  34.056  51.050  1.00  0.00           C
ATOM  10635 7C21 POPEc 483      81.359  34.056  52.260  1.00  0.00           C
ATOM  10638 8C21 POPEc 483      80.640  33.906  53.599  1.00  0.00           C
ATOM  10642  C33 POPEc 483      84.850  35.796  35.279  1.00  0.00           C
ATOM  10645  C34 POPEc 483      85.939  36.276  36.249  1.00  0.00           C
ATOM  10648  C35 POPEc 483      85.450  36.296  37.709  1.00  0.00           C
ATOM  10651  C36 POPEc 483      86.429  36.656  38.850  1.00  0.00           C
ATOM  10654  C37 POPEc 483      85.810  36.305  40.220  1.00  0.00           C
ATOM  10657  C38 POPEc 483      86.389  37.076  41.410  1.00  0.00           C
ATOM  10660  C39 POPEc 483      85.789  38.476  41.569  1.00  0.00           C
ATOM  10663 0C31 POPEc 483      86.289  39.186  42.840  1.00  0.00           C
ATOM  10666 1C31 POPEc 483      85.810  40.636  42.940  1.00  0.00           C
ATOM  10669 2C31 POPEc 483      84.570  40.856  43.819  1.00  0.00           C
ATOM  10672 3C31 POPEc 483      84.880  40.766  45.330  1.00  0.00           C
ATOM  10675 4C31 POPEc 483      83.709  41.175  46.230  1.00  0.00           C
ATOM  10678 5C31 POPEc 483      84.139  41.286  47.700  1.00  0.00           C
ATOM  10681 6C31 POPEc 483      83.010  41.666  48.660  1.00  0.00           C
ATOM  10685  NH3 POPEd 484      16.900 115.006  28.839  1.00  0.00           N
ATOM  10689  C12 POPEd 484      16.770 113.696  28.100  1.00  0.00           C
ATOM  10692  C11 POPEd 484      15.560 113.616  27.140  1.00  0.00           C
ATOM  10695  P   POPEd 484      15.390 110.976  26.940  1.00  0.00           P
ATOM  10696  O13 POPEd 484      14.460 110.256  26.050  1.00  0.00           O
ATOM  10697  O14 POPEd 484      16.730 110.405  27.160  1.00  0.00           O
ATOM  10698  O11 POPEd 484      14.690 111.316  28.290  1.00  0.00           O
ATOM  10699  O12 POPEd 484      15.560 112.426  26.339  1.00  0.00           O
ATOM  10700  C1  POPEd 484      14.380 110.285  29.210  1.00  0.00           C
ATOM  10703  C2  POPEd 484      13.250 110.845  30.089  1.00  0.00           C
ATOM  10705  O21 POPEd 484      13.120 110.066  31.290  1.00  0.00           O
ATOM  10706  C21 POPEd 484      14.070 110.335  32.170  1.00  0.00           C
ATOM  10707  O22 POPEd 484      14.880 111.235  32.110  1.00  0.00           O
ATOM  10708  C22 POPEd 484      13.980 109.315  33.290  1.00  0.00           C
ATOM  10711  C3  POPEd 484      11.910 110.916  29.310  1.00  0.00           C
ATOM  10714  O31 POPEd 484      11.290 112.186  29.530  1.00  0.00           O
ATOM  10715  C31 POPEd 484      10.750 112.466  30.730  1.00  0.00           C
ATOM  10716  O32 POPEd 484      10.800 113.556  31.260  1.00  0.00           O
ATOM  10717  C32 POPEd 484      10.020 111.256  31.360  1.00  0.00           C
ATOM  10720  C23 POPEd 484      13.360 109.955  34.550  1.00  0.00           C
ATOM  10723  C24 POPEd 484      13.020 108.886  35.580  1.00  0.00           C
ATOM  10726  C25 POPEd 484      12.510 109.486  36.880  1.00  0.00           C
ATOM  10729  C26 POPEd 484      12.220 108.406  37.919  1.00  0.00           C
ATOM  10732  C27 POPEd 484      11.850 109.026  39.260  1.00  0.00           C
ATOM  10735  C28 POPEd 484      11.870 108.016  40.419  1.00  0.00           C
ATOM  10738  C29 POPEd 484      11.610 108.765  41.700  1.00  0.00           C
ATOM  10740 0C21 POPEd 484      12.310 108.696  42.849  1.00  0.00           C
ATOM  10742 1C21 POPEd 484      13.500 107.816  43.150  1.00  0.00           C
ATOM  10745 2C21 POPEd 484      13.240 106.895  44.360  1.00  0.00           C
ATOM  10748 3C21 POPEd 484      14.500 106.165  44.850  1.00  0.00           C
ATOM  10751 4C21 POPEd 484      14.440 105.766  46.330  1.00  0.00           C
ATOM  10754 5C21 POPEd 484      13.510 104.586  46.599  1.00  0.00           C
ATOM  10757 6C21 POPEd 484      12.670 104.806  47.860  1.00  0.00           C
ATOM  10760 7C21 POPEd 484      11.680 103.665  48.120  1.00  0.00           C
ATOM  10763 8C21 POPEd 484      10.770 103.936  49.319  1.00  0.00           C
ATOM  10767  C33 POPEd 484       8.950 111.685  32.400  1.00  0.00           C
ATOM  10770  C34 POPEd 484       9.300 111.426  33.870  1.00  0.00           C
ATOM  10773  C35 POPEd 484       8.940 110.006  34.349  1.00  0.00           C
ATOM  10776  C36 POPEd 484       8.390 109.985  35.790  1.00  0.00           C
ATOM  10779  C37 POPEd 484       7.780 108.635  36.160  1.00  0.00           C
ATOM  10782  C38 POPEd 484       6.980 108.665  37.470  1.00  0.00           C
ATOM  10785  C39 POPEd 484       7.820 108.926  38.730  1.00  0.00           C
ATOM  10788 0C31 POPEd 484       6.960 108.805  39.990  1.00  0.00           C
ATOM  10791 1C31 POPEd 484       7.670 109.276  41.269  1.00  0.00           C
ATOM  10794 2C31 POPEd 484       6.820 109.106  42.540  1.00  0.00           C
ATOM  10797 3C31 POPEd 484       5.460 109.815  42.459  1.00  0.00           C
ATOM  10800 4C31 POPEd 484       4.720 109.806  43.800  1.00  0.00           C
ATOM  10803 5C31 POPEd 484       3.340 110.465  43.700  1.00  0.00           C
ATOM  10806 6C31 POPEd 484       2.620 110.596  45.050  1.00  0.00           C
ATOM  10810  NH3 POPEe 485      22.530  58.256  31.350  1.00  0.00           N
ATOM  10814  C12 POPEe 485      23.500  57.105  31.139  1.00  0.00           C
ATOM  10817  C11 POPEe 485      23.690  56.785  29.650  1.00  0.00           C
ATOM  10820  P   POPEe 485      23.870  54.546  28.290  1.00  0.00           P
ATOM  10821  O13 POPEe 485      22.390  54.576  28.220  1.00  0.00           O
ATOM  10822  O14 POPEe 485      24.600  54.936  27.060  1.00  0.00           O
ATOM  10823  O11 POPEe 485      24.330  53.105  28.770  1.00  0.00           O
ATOM  10824  O12 POPEe 485      24.310  55.496  29.499  1.00  0.00           O
ATOM  10825  C1  POPEe 485      25.290  52.916  29.810  1.00  0.00           C
ATOM  10828  C2  POPEe 485      24.580  52.726  31.160  1.00  0.00           C
ATOM  10830  O21 POPEe 485      25.580  52.416  32.160  1.00  0.00           O
ATOM  10831  C21 POPEe 485      26.010  53.476  32.830  1.00  0.00           C
ATOM  10832  O22 POPEe 485      27.090  54.036  32.680  1.00  0.00           O
ATOM  10833  C22 POPEe 485      24.990  53.885  33.880  1.00  0.00           C
ATOM  10836  C3  POPEe 485      23.530  51.576  31.080  1.00  0.00           C
ATOM  10839  O31 POPEe 485      23.130  51.166  32.400  1.00  0.00           O
ATOM  10840  C31 POPEe 485      23.720  50.065  32.880  1.00  0.00           C
ATOM  10841  O32 POPEe 485      24.410  49.306  32.220  1.00  0.00           O
ATOM  10842  C32 POPEe 485      23.470  49.986  34.390  1.00  0.00           C
ATOM  10845  C23 POPEe 485      25.670  54.076  35.249  1.00  0.00           C
ATOM  10848  C24 POPEe 485      24.690  54.556  36.310  1.00  0.00           C
ATOM  10851  C25 POPEe 485      25.320  54.756  37.690  1.00  0.00           C
ATOM  10854  C26 POPEe 485      25.660  53.456  38.420  1.00  0.00           C
ATOM  10857  C27 POPEe 485      26.060  53.695  39.889  1.00  0.00           C
ATOM  10860  C28 POPEe 485      25.470  52.625  40.830  1.00  0.00           C
ATOM  10863  C29 POPEe 485      25.660  52.996  42.280  1.00  0.00           C
ATOM  10865 0C21 POPEe 485      26.020  52.175  43.270  1.00  0.00           C
ATOM  10867 1C21 POPEe 485      26.320  50.696  43.160  1.00  0.00           C
ATOM  10870 2C21 POPEe 485      27.220  50.226  44.319  1.00  0.00           C
ATOM  10873 3C21 POPEe 485      26.480  50.166  45.669  1.00  0.00           C
ATOM  10876 4C21 POPEe 485      26.030  48.745  46.060  1.00  0.00           C
ATOM  10879 5C21 POPEe 485      27.200  47.876  46.529  1.00  0.00           C
ATOM  10882 6C21 POPEe 485      26.800  46.746  47.480  1.00  0.00           C
ATOM  10885 7C21 POPEe 485      27.990  46.245  48.290  1.00  0.00           C
ATOM  10888 8C21 POPEe 485      27.600  45.306  49.430  1.00  0.00           C
ATOM  10892  C33 POPEe 485      24.730  50.145  35.279  1.00  0.00           C
ATOM  10895  C34 POPEe 485      24.410  50.636  36.709  1.00  0.00           C
ATOM  10898  C35 POPEe 485      23.350  49.836  37.490  1.00  0.00           C
ATOM  10901  C36 POPEe 485      23.000  50.456  38.860  1.00  0.00           C
ATOM  10904  C37 POPEe 485      21.880  49.675  39.559  1.00  0.00           C
ATOM  10907  C38 POPEe 485      21.380  50.246  40.910  1.00  0.00           C
ATOM  10910  C39 POPEe 485      22.380  50.135  42.070  1.00  0.00           C
ATOM  10913 0C31 POPEe 485      21.710  50.456  43.420  1.00  0.00           C
ATOM  10916 1C31 POPEe 485      22.660  50.416  44.640  1.00  0.00           C
ATOM  10919 2C31 POPEe 485      21.950  50.916  45.900  1.00  0.00           C
ATOM  10922 3C31 POPEe 485      22.830  50.986  47.150  1.00  0.00           C
ATOM  10925 4C31 POPEe 485      22.100  51.676  48.309  1.00  0.00           C
ATOM  10928 5C31 POPEe 485      22.880  51.696  49.620  1.00  0.00           C
ATOM  10931 6C31 POPEe 485      22.090  52.296  50.780  1.00  0.00           C
ATOM  10935  NH3 POPEf 486      42.390  61.645  28.460  1.00  0.00           N
ATOM  10939  C12 POPEf 486      42.920  62.486  29.610  1.00  0.00           C
ATOM  10942  C11 POPEf 486      44.440  62.756  29.450  1.00  0.00           C
ATOM  10945  P   POPEf 486      44.800  65.316  29.850  1.00  0.00           P
ATOM  10946  O13 POPEf 486      45.140  65.376  28.410  1.00  0.00           O
ATOM  10947  O14 POPEf 486      45.550  66.195  30.770  1.00  0.00           O
ATOM  10948  O11 POPEf 486      43.250  65.496  30.089  1.00  0.00           O
ATOM  10949  O12 POPEf 486      44.930  63.796  30.310  1.00  0.00           O
ATOM  10950  C1  POPEf 486      42.719  66.076  31.290  1.00  0.00           C
ATOM  10953  C2  POPEf 486      43.220  65.496  32.670  1.00  0.00           C
ATOM  10955  O21 POPEf 486      42.520  64.316  33.110  1.00  0.00           O
ATOM  10956  C21 POPEf 486      41.260  64.486  33.480  1.00  0.00           C
ATOM  10957  O22 POPEf 486      40.540  65.416  33.150  1.00  0.00           O
ATOM  10958  C22 POPEf 486      40.860  63.425  34.520  1.00  0.00           C
ATOM  10961  C3  POPEf 486      43.270  66.585  33.780  1.00  0.00           C
ATOM  10964  O31 POPEf 486      43.820  66.046  34.999  1.00  0.00           O
ATOM  10965  C31 POPEf 486      42.980  65.846  36.010  1.00  0.00           C
ATOM  10966  O32 POPEf 486      41.800  66.136  36.020  1.00  0.00           O
ATOM  10967  C32 POPEf 486      43.690  65.055  37.110  1.00  0.00           C
ATOM  10970  C23 POPEf 486      39.640  63.906  35.340  1.00  0.00           C
ATOM  10973  C24 POPEf 486      39.650  63.516  36.830  1.00  0.00           C
ATOM  10976  C25 POPEf 486      38.850  64.546  37.650  1.00  0.00           C
ATOM  10979  C26 POPEf 486      38.710  64.176  39.130  1.00  0.00           C
ATOM  10982  C27 POPEf 486      37.950  65.226  39.950  1.00  0.00           C
[truncated: 1,810,060 more chars]
