# Supplementary material for: Characterizing Membrane Association and Periplasmic Transfer of Bacterial Lipoproteins through Molecular Dynamics Simulations
Source: Structure. 2020 Apr 7;28(4):475–487.e3. doi: 10.1016/j.str.2020.01.012 (PMC7139219; doi:10.1016/j.str.2020.01.012)
Supplement: Data S3. Final Coordinates from Simulations (M–X), Related to Figure 3 [file mmc5.zip › M-X/MDTP-2-atomistic.pdb]

TITLE     Protein
REMARK    THIS IS A SIMULATION BOX
CRYST1  126.029  126.029  173.898  90.00  90.00  90.00 P 1           1
MODEL        1
ATOM      1  N   CYSTA   1      55.380  61.399  56.900  1.00  0.00           N
ATOM      3  CA  CYSTA   1      56.639  61.829  57.490  1.00  0.00           C
ATOM      5  C   CYSTA   1      56.450  63.059  58.360  1.00  0.00           C
ATOM      6  O   CYSTA   1      56.560  62.999  59.580  1.00  0.00           O
ATOM      7  CB  CYSTA   1      57.829  61.979  56.500  1.00  0.00           C
ATOM     10  SG  CYSTA   1      58.200  60.449  55.600  1.00  0.00           S
ATOM     11  C1  CYSTA   1      57.899  61.029  53.890  1.00  0.00           C
ATOM     14  CA1 CYSTA   1      54.689  62.099  55.970  1.00  0.00           C
ATOM     15  OA1 CYSTA   1      55.259  62.879  55.220  1.00  0.00           O
ATOM     16  CA2 CYSTA   1      53.200  62.029  55.920  1.00  0.00           C
ATOM     19  C11 CYSTA   1      59.130  61.338  52.990  1.00  0.00           C
ATOM     21  O11 CYSTA   1      60.310  60.669  53.450  1.00  0.00           O
ATOM     22  CX1 CYSTA   1      60.459  59.428  53.060  1.00  0.00           C
ATOM     23  OX1 CYSTA   1      59.629  58.739  52.500  1.00  0.00           O
ATOM     24  CX2 CYSTA   1      61.889  58.999  53.360  1.00  0.00           C
ATOM     27  C12 CYSTA   1      59.459  62.869  52.810  1.00  0.00           C
ATOM     30  O12 CYSTA   1      59.990  63.529  53.970  1.00  0.00           O
ATOM     31  CD1 CYSTA   1      61.280  63.899  54.100  1.00  0.00           C
ATOM     32  OD1 CYSTA   1      61.660  64.770  54.860  1.00  0.00           O
ATOM     33  CD2 CYSTA   1      62.259  63.099  53.220  1.00  0.00           C
ATOM     36  CA3 CYSTA   1      52.639  63.059  56.940  1.00  0.00           C
ATOM     39  CA4 CYSTA   1      51.110  63.199  56.900  1.00  0.00           C
ATOM     42  CA5 CYSTA   1      50.599  64.490  56.220  1.00  0.00           C
ATOM     45  CA6 CYSTA   1      51.069  64.698  54.770  1.00  0.00           C
ATOM     48  CA7 CYSTA   1      52.099  65.829  54.630  1.00  0.00           C
ATOM     51  CA8 CYSTA   1      52.740  65.909  53.240  1.00  0.00           C
ATOM     54  CA9 CYSTA   1      53.109  67.339  52.840  1.00  0.00           C
ATOM     57 0CA1 CYSTA   1      53.950  67.429  51.550  1.00  0.00           C
ATOM     60 1CA1 CYSTA   1      53.939  68.838  50.950  1.00  0.00           C
ATOM     63 2CA1 CYSTA   1      54.930  69.029  49.790  1.00  0.00           C
ATOM     66 3CA1 CYSTA   1      54.710  70.369  49.060  1.00  0.00           C
ATOM     69 4CA1 CYSTA   1      55.750  70.659  47.960  1.00  0.00           C
ATOM     72 5CA1 CYSTA   1      57.070  71.239  48.460  1.00  0.00           C
ATOM     75 6CA1 CYSTA   1      58.029  71.669  47.350  1.00  0.00           C
ATOM     79  CD3 CYSTA   1      63.639  62.838  53.870  1.00  0.00           C
ATOM     82  CD4 CYSTA   1      64.630  63.979  53.610  1.00  0.00           C
ATOM     85  CD5 CYSTA   1      66.020  63.759  54.210  1.00  0.00           C
ATOM     88  CD6 CYSTA   1      66.719  62.479  53.750  1.00  0.00           C
ATOM     91  CD7 CYSTA   1      66.950  62.379  52.240  1.00  0.00           C
ATOM     94  CD8 CYSTA   1      67.649  61.059  51.880  1.00  0.00           C
ATOM     97  CD9 CYSTA   1      67.429  60.669  50.420  1.00  0.00           C
ATOM    100 0CD1 CYSTA   1      68.160  59.379  50.030  1.00  0.00           C
ATOM    103 1CD1 CYSTA   1      69.679  59.568  49.930  1.00  0.00           C
ATOM    106 2CD1 CYSTA   1      70.399  58.329  49.420  1.00  0.00           C
ATOM    109 3CD1 CYSTA   1      71.910  58.549  49.290  1.00  0.00           C
ATOM    112 4CD1 CYSTA   1      72.319  58.959  47.880  1.00  0.00           C
ATOM    115 5CD1 CYSTA   1      73.829  59.029  47.710  1.00  0.00           C
ATOM    118 6CD1 CYSTA   1      74.270  59.018  46.250  1.00  0.00           C
ATOM    122  CX3 CYSTA   1      62.519  58.239  52.170  1.00  0.00           C
ATOM    125  CX4 CYSTA   1      62.950  59.228  51.100  1.00  0.00           C
ATOM    128  CX5 CYSTA   1      63.229  58.689  49.690  1.00  0.00           C
ATOM    131  CX6 CYSTA   1      64.340  57.639  49.690  1.00  0.00           C
ATOM    134  CX7 CYSTA   1      64.840  57.259  48.290  1.00  0.00           C
ATOM    137  CX8 CYSTA   1      65.969  56.209  48.350  1.00  0.00           C
ATOM    140  CX9 CYSTA   1      66.369  55.678  47.000  1.00  0.00           C
ATOM    142 0CX1 CYSTA   1      67.149  56.319  46.110  1.00  0.00           C
ATOM    144 1CX1 CYSTA   1      67.779  57.669  46.320  1.00  0.00           C
ATOM    147 2CX1 CYSTA   1      68.829  57.989  45.240  1.00  0.00           C
ATOM    150 3CX1 CYSTA   1      69.479  59.358  45.450  1.00  0.00           C
ATOM    153 4CX1 CYSTA   1      70.509  59.698  44.360  1.00  0.00           C
ATOM    156 5CX1 CYSTA   1      71.240  61.019  44.620  1.00  0.00           C
ATOM    159 6CX1 CYSTA   1      72.200  61.429  43.490  1.00  0.00           C
ATOM    162 7CX1 CYSTA   1      72.880  62.779  43.780  1.00  0.00           C
ATOM    165 8CX1 CYSTA   1      73.709  63.289  42.600  1.00  0.00           C
ATOM    169  N   ALA A   2      56.100  64.169  57.680  1.00  0.00           N
ATOM    171  CA  ALA A   2      56.100  65.579  58.020  1.00  0.00           C
ATOM    173  CB  ALA A   2      57.430  66.149  57.500  1.00  0.00           C
ATOM    177  C   ALA A   2      55.840  66.109  59.430  1.00  0.00           C
ATOM    178  O   ALA A   2      56.059  67.289  59.690  1.00  0.00           O
ATOM    179  N   LEU A   3      55.310  65.309  60.360  1.00  0.00           N
ATOM    181  CA  LEU A   3      55.229  65.689  61.760  1.00  0.00           C
ATOM    183  CB  LEU A   3      53.910  65.268  62.450  1.00  0.00           C
ATOM    186  CG  LEU A   3      52.770  66.309  62.330  1.00  0.00           C
ATOM    188  CD1 LEU A   3      51.520  65.889  63.110  1.00  0.00           C
ATOM    192  CD2 LEU A   3      52.410  66.658  60.880  1.00  0.00           C
ATOM    196  C   LEU A   3      56.439  65.139  62.490  1.00  0.00           C
ATOM    197  O   LEU A   3      56.420  64.038  63.030  1.00  0.00           O
ATOM    198  N   VAL A   4      57.509  65.959  62.490  1.00  0.00           N
ATOM    200  CA  VAL A   4      58.650  65.859  63.390  1.00  0.00           C
ATOM    202  CB  VAL A   4      59.840  65.239  62.680  1.00  0.00           C
ATOM    204  CG1 VAL A   4      61.229  65.649  63.200  1.00  0.00           C
ATOM    208  CG2 VAL A   4      59.720  63.719  62.790  1.00  0.00           C
ATOM    212  C   VAL A   4      58.959  67.279  63.800  1.00  0.00           C
ATOM    213  O   VAL A   4      59.510  68.059  63.030  1.00  0.00           O
ATOM    214  N   ARG A   5      58.610  67.768  64.990  1.00  0.00           N
ATOM    216  CA  ARG A   5      57.919  67.109  66.070  1.00  0.00           C
ATOM    218  CB  ARG A   5      58.489  67.599  67.430  1.00  0.00           C
ATOM    221  CG  ARG A   5      59.970  67.188  67.630  1.00  0.00           C
ATOM    224  CD  ARG A   5      60.549  67.669  68.960  1.00  0.00           C
ATOM    227  NE  ARG A   5      61.889  67.018  69.170  1.00  0.00           N
ATOM    229  CZ  ARG A   5      62.639  67.279  70.230  1.00  0.00           C
ATOM    230  NH1 ARG A   5      63.629  66.468  70.530  1.00  0.00           N
ATOM    233  NH2 ARG A   5      62.490  68.359  70.970  1.00  0.00           N
ATOM    236  C   ARG A   5      56.410  67.270  65.930  1.00  0.00           C
ATOM    237  O   ARG A   5      55.809  66.789  64.970  1.00  0.00           O
ATOM    238  N   LYS A   6      55.729  67.879  66.900  1.00  0.00           N
ATOM    240  CA  LYS A   6      54.310  67.709  67.050  1.00  0.00           C
ATOM    242  CB  LYS A   6      53.969  66.359  67.770  1.00  0.00           C
ATOM    245  CG  LYS A   6      53.920  65.119  66.850  1.00  0.00           C
ATOM    248  CD  LYS A   6      52.689  64.239  67.140  1.00  0.00           C
ATOM    251  CE  LYS A   6      51.369  64.869  66.630  1.00  0.00           C
ATOM    254  NZ  LYS A   6      50.240  64.819  67.590  1.00  0.00           N
ATOM    258  C   LYS A   6      53.670  68.919  67.710  1.00  0.00           C
ATOM    259  O   LYS A   6      54.229  70.009  67.740  1.00  0.00           O
ATOM    260  N   ASP A   7      52.449  68.688  68.230  1.00  0.00           N
ATOM    262  CA  ASP A   7      51.339  69.599  68.320  1.00  0.00           C
ATOM    264  CB  ASP A   7      50.019  68.768  68.050  1.00  0.00           C
ATOM    267  CG  ASP A   7      49.780  68.149  66.670  1.00  0.00           C
ATOM    268  OD1 ASP A   7      49.189  67.029  66.690  1.00  0.00           O
ATOM    269  OD2 ASP A   7      50.060  68.749  65.610  1.00  0.00           O
ATOM    270  C   ASP A   7      51.250  70.218  69.730  1.00  0.00           C
ATOM    271  O   ASP A   7      51.660  71.349  69.980  1.00  0.00           O
ATOM    272  N   SER A   8      50.649  69.479  70.690  1.00  0.00           N
ATOM    274  CA  SER A   8      49.819  69.999  71.780  1.00  0.00           C
ATOM    276  CB  SER A   8      48.379  69.419  71.730  1.00  0.00           C
ATOM    279  OG  SER A   8      47.889  69.329  70.400  1.00  0.00           O
ATOM    281  C   SER A   8      50.319  69.599  73.170  1.00  0.00           C
ATOM    282  O   SER A   8      51.090  68.639  73.290  1.00  0.00           O
ATOM    283  N   ALA A   9      49.860  70.268  74.250  1.00  0.00           N
ATOM    285  CA  ALA A   9      50.360  69.999  75.590  1.00  0.00           C
ATOM    287  CB  ALA A   9      51.750  70.649  75.740  1.00  0.00           C
ATOM    291  C   ALA A   9      49.340  70.149  76.770  1.00  0.00           C
ATOM    292  O   ALA A   9      48.390  69.359  76.690  1.00  0.00           O
ATOM    293  N   PRO A  10      49.370  70.929  77.890  1.00  0.00           N
ATOM    294  CD  PRO A  10      50.219  72.109  78.130  1.00  0.00           C
ATOM    297  CA  PRO A  10      48.699  70.569  79.150  1.00  0.00           C
ATOM    299  CB  PRO A  10      48.990  71.719  80.110  1.00  0.00           C
ATOM    302  CG  PRO A  10      50.360  72.159  79.660  1.00  0.00           C
ATOM    305  C   PRO A  10      47.229  70.259  79.240  1.00  0.00           C
ATOM    306  O   PRO A  10      46.410  70.709  78.450  1.00  0.00           O
ATOM    307  N   HIS A  11      46.899  69.499  80.310  1.00  0.00           N
ATOM    309  CA  HIS A  11      45.569  69.059  80.680  1.00  0.00           C
ATOM    311  CB  HIS A  11      45.719  67.639  81.270  1.00  0.00           C
ATOM    314  ND1 HIS A  11      43.610  67.059  82.350  1.00  0.00           N
ATOM    315  CG  HIS A  11      44.459  66.868  81.290  1.00  0.00           C
ATOM    316  CE1 HIS A  11      42.579  66.268  82.100  1.00  0.00           C
ATOM    318  NE2 HIS A  11      42.740  65.579  80.950  1.00  0.00           N
ATOM    320  CD2 HIS A  11      43.959  65.959  80.420  1.00  0.00           C
ATOM    322  C   HIS A  11      44.869  70.018  81.670  1.00  0.00           C
ATOM    323  O   HIS A  11      45.509  70.679  82.500  1.00  0.00           O
ATOM    324  N   GLN A  12      43.530  70.139  81.600  1.00  0.00           N
ATOM    326  CA  GLN A  12      42.639  70.999  82.380  1.00  0.00           C
ATOM    328  CB  GLN A  12      41.189  70.819  81.840  1.00  0.00           C
ATOM    331  CG  GLN A  12      40.119  71.709  82.510  1.00  0.00           C
ATOM    334  CD  GLN A  12      38.729  71.449  81.940  1.00  0.00           C
ATOM    335  OE1 GLN A  12      38.479  70.459  81.240  1.00  0.00           O
ATOM    336  NE2 GLN A  12      37.750  72.299  82.300  1.00  0.00           N
ATOM    339  C   GLN A  12      42.610  70.799  83.910  1.00  0.00           C
ATOM    340  O   GLN A  12      42.810  69.698  84.420  1.00  0.00           O
ATOM    341  N   GLN A  13      42.340  71.829  84.750  1.00  0.00           N
ATOM    343  CA  GLN A  13      42.059  71.589  86.170  1.00  0.00           C
ATOM    345  CB  GLN A  13      42.129  72.879  87.040  1.00  0.00           C
ATOM    348  CG  GLN A  13      40.970  73.899  86.940  1.00  0.00           C
ATOM    351  CD  GLN A  13      40.859  74.659  85.610  1.00  0.00           C
ATOM    352  OE1 GLN A  13      41.669  74.549  84.680  1.00  0.00           O
ATOM    353  NE2 GLN A  13      39.799  75.499  85.530  1.00  0.00           N
ATOM    356  C   GLN A  13      40.779  70.809  86.520  1.00  0.00           C
ATOM    357  O   GLN A  13      39.669  71.089  86.060  1.00  0.00           O
ATOM    358  N   LEU A  14      40.940  69.789  87.390  1.00  0.00           N
ATOM    360  CA  LEU A  14      39.930  68.779  87.650  1.00  0.00           C
ATOM    362  CB  LEU A  14      40.660  67.429  87.780  1.00  0.00           C
ATOM    365  CG  LEU A  14      41.599  67.099  86.600  1.00  0.00           C
ATOM    367  CD1 LEU A  14      42.740  66.198  87.060  1.00  0.00           C
ATOM    371  CD2 LEU A  14      40.840  66.499  85.430  1.00  0.00           C
ATOM    375  C   LEU A  14      39.219  68.979  88.970  1.00  0.00           C
ATOM    376  O   LEU A  14      38.049  68.639  89.140  1.00  0.00           O
ATOM    377  N   LYS A  15      39.920  69.569  89.930  1.00  0.00           N
ATOM    379  CA  LYS A  15      39.479  69.869  91.270  1.00  0.00           C
ATOM    381  CB  LYS A  15      40.630  69.618  92.280  1.00  0.00           C
ATOM    384  CG  LYS A  15      41.870  70.529  92.150  1.00  0.00           C
ATOM    387  CD  LYS A  15      42.630  70.389  90.830  1.00  0.00           C
ATOM    390  CE  LYS A  15      43.990  71.049  90.880  1.00  0.00           C
ATOM    393  NZ  LYS A  15      44.760  70.809  89.650  1.00  0.00           N
ATOM    397  C   LYS A  15      39.090  71.328  91.280  1.00  0.00           C
ATOM    398  O   LYS A  15      39.549  72.039  90.370  1.00  0.00           O
ATOM    399  N   PRO A  16      38.259  71.809  92.200  1.00  0.00           N
ATOM    400  CD  PRO A  16      37.700  70.999  93.280  1.00  0.00           C
ATOM    403  CA  PRO A  16      37.930  73.229  92.370  1.00  0.00           C
ATOM    405  CB  PRO A  16      37.220  73.289  93.730  1.00  0.00           C
ATOM    408  CG  PRO A  16      36.649  71.889  93.920  1.00  0.00           C
ATOM    411  C   PRO A  16      39.090  74.199  92.290  1.00  0.00           C
ATOM    412  O   PRO A  16      40.189  73.889  92.750  1.00  0.00           O
ATOM    413  N   GLU A  17      38.860  75.399  91.720  1.00  0.00           N
ATOM    415  CA  GLU A  17      39.889  76.389  91.500  1.00  0.00           C
ATOM    417  CB  GLU A  17      39.410  77.539  90.580  1.00  0.00           C
ATOM    420  CG  GLU A  17      39.309  77.130  89.080  1.00  0.00           C
ATOM    423  CD  GLU A  17      38.059  76.349  88.710  1.00  0.00           C
ATOM    424  OE1 GLU A  17      37.079  76.309  89.500  1.00  0.00           O
ATOM    425  OE2 GLU A  17      38.029  75.809  87.570  1.00  0.00           O
ATOM    426  C   GLU A  17      40.459  76.969  92.780  1.00  0.00           C
ATOM    427  O   GLU A  17      41.619  77.380  92.850  1.00  0.00           O
ATOM    428  N   GLN A  18      39.679  76.949  93.870  1.00  0.00           N
ATOM    430  CA  GLN A  18      40.110  77.389  95.170  1.00  0.00           C
ATOM    432  CB  GLN A  18      39.379  78.688  95.580  1.00  0.00           C
ATOM    435  CG  GLN A  18      39.710  79.889  94.660  1.00  0.00           C
ATOM    438  CD  GLN A  18      38.700  81.019  94.800  1.00  0.00           C
ATOM    439  OE1 GLN A  18      38.099  81.449  93.810  1.00  0.00           O
ATOM    440  NE2 GLN A  18      38.479  81.499  96.040  1.00  0.00           N
ATOM    443  C   GLN A  18      39.790  76.299  96.160  1.00  0.00           C
ATOM    444  O   GLN A  18      38.919  75.469  95.930  1.00  0.00           O
ATOM    445  N   ILE A  19      40.509  76.268  97.300  1.00  0.00           N
ATOM    447  CA  ILE A  19      40.310  75.279  98.350  1.00  0.00           C
ATOM    449  CB  ILE A  19      41.439  75.249  99.380  1.00  0.00           C
ATOM    451  CG2 ILE A  19      42.719  74.819  98.630  1.00  0.00           C
ATOM    455  CG1 ILE A  19      41.630  76.589 100.120  1.00  0.00           C
ATOM    458  CD  ILE A  19      42.729  76.549 101.200  1.00  0.00           C
ATOM    462  C   ILE A  19      38.930  75.319  98.980  1.00  0.00           C
ATOM    463  O   ILE A  19      38.319  74.269  99.200  1.00  0.00           O
ATOM    464  N   LYS A  20      38.380  76.529  99.230  1.00  0.00           N
ATOM    466  CA  LYS A  20      36.979  76.729  99.580  1.00  0.00           C
ATOM    468  CB  LYS A  20      36.739  76.359 101.070  1.00  0.00           C
ATOM    471  CG  LYS A  20      35.270  76.078 101.430  1.00  0.00           C
ATOM    474  CD  LYS A  20      35.139  75.149 102.660  1.00  0.00           C
ATOM    477  CE  LYS A  20      33.680  74.919 103.080  1.00  0.00           C
ATOM    480  NZ  LYS A  20      33.619  74.099 104.310  1.00  0.00           N
ATOM    484  C   LYS A  20      36.579  78.169  99.230  1.00  0.00           C
ATOM    485  O   LYS A  20      36.759  78.609  98.090  1.00  0.00           O
ATOM    486  N   LEU A  21      36.020  78.919 100.200  1.00  0.00           N
ATOM    488  CA  LEU A  21      35.430  80.258 100.100  1.00  0.00           C
ATOM    490  CB  LEU A  21      36.520  81.359  99.960  1.00  0.00           C
ATOM    493  CG  LEU A  21      36.160  82.799 100.430  1.00  0.00           C
ATOM    495  CD1 LEU A  21      35.810  82.869 101.930  1.00  0.00           C
ATOM    499  CD2 LEU A  21      37.309  83.769 100.170  1.00  0.00           C
ATOM    503  C   LEU A  21      34.259  80.408  99.120  1.00  0.00           C
ATOM    504  O   LEU A  21      33.930  79.529  98.330  1.00  0.00           O
ATOM    505  N   ALA A  22      33.530  81.539  99.230  1.00  0.00           N
ATOM    507  CA  ALA A  22      32.450  81.889  98.320  1.00  0.00           C
ATOM    509  CB  ALA A  22      31.270  82.509  99.110  1.00  0.00           C
ATOM    513  C   ALA A  22      32.930  82.889  97.280  1.00  0.00           C
ATOM    514  O   ALA A  22      32.919  84.100  97.510  1.00  0.00           O
ATOM    515  N   ASP A  23      33.329  82.400  96.090  1.00  0.00           N
ATOM    517  CA  ASP A  23      33.919  83.219  95.050  1.00  0.00           C
ATOM    519  CB  ASP A  23      35.439  83.029  94.990  1.00  0.00           C
ATOM    522  CG  ASP A  23      36.030  83.879  96.080  1.00  0.00           C
ATOM    523  OD1 ASP A  23      35.910  85.129  95.990  1.00  0.00           O
ATOM    524  OD2 ASP A  23      36.619  83.279  97.010  1.00  0.00           O
ATOM    525  C   ASP A  23      33.419  82.889  93.660  1.00  0.00           C
ATOM    526  O   ASP A  23      33.020  81.768  93.320  1.00  0.00           O
ATOM    527  N   ASP A  24      33.509  83.909  92.800  1.00  0.00           N
ATOM    529  CA  ASP A  24      33.470  83.769  91.370  1.00  0.00           C
ATOM    531  CB  ASP A  24      32.880  85.040  90.700  1.00  0.00           C
ATOM    534  CG  ASP A  24      31.379  85.159  90.910  1.00  0.00           C
ATOM    535  OD1 ASP A  24      30.719  84.149  91.270  1.00  0.00           O
ATOM    536  OD2 ASP A  24      30.859  86.259  90.570  1.00  0.00           O
ATOM    537  C   ASP A  24      34.899  83.510  90.890  1.00  0.00           C
ATOM    538  O   ASP A  24      35.869  84.008  91.460  1.00  0.00           O
ATOM    539  N   ILE A  25      35.049  82.758  89.790  1.00  0.00           N
ATOM    541  CA  ILE A  25      36.319  82.339  89.200  1.00  0.00           C
ATOM    543  CB  ILE A  25      36.020  81.549  87.920  1.00  0.00           C
ATOM    545  CG2 ILE A  25      37.259  81.460  86.990  1.00  0.00           C
ATOM    549  CG1 ILE A  25      35.469  80.140  88.260  1.00  0.00           C
ATOM    552  CD  ILE A  25      34.910  79.399  87.050  1.00  0.00           C
ATOM    556  C   ILE A  25      37.209  83.529  88.930  1.00  0.00           C
ATOM    557  O   ILE A  25      38.410  83.548  89.200  1.00  0.00           O
ATOM    558  N   HIS A  26      36.569  84.620  88.480  1.00  0.00           N
ATOM    560  CA  HIS A  26      37.169  85.880  88.130  1.00  0.00           C
ATOM    562  CB  HIS A  26      36.069  86.768  87.490  1.00  0.00           C
ATOM    565  ND1 HIS A  26      36.410  86.019  85.200  1.00  0.00           N
ATOM    566  CG  HIS A  26      35.549  86.129  86.260  1.00  0.00           C
ATOM    567  CE1 HIS A  26      35.719  85.429  84.240  1.00  0.00           C
ATOM    569  NE2 HIS A  26      34.449  85.159  84.640  1.00  0.00           N
ATOM    571  CD2 HIS A  26      34.329  85.609  85.940  1.00  0.00           C
ATOM    573  C   HIS A  26      37.779  86.649  89.290  1.00  0.00           C
ATOM    574  O   HIS A  26      38.559  87.570  89.050  1.00  0.00           O
ATOM    575  N   LEU A  27      37.439  86.309  90.550  1.00  0.00           N
ATOM    577  CA  LEU A  27      37.849  87.039  91.730  1.00  0.00           C
ATOM    579  CB  LEU A  27      36.639  87.199  92.680  1.00  0.00           C
ATOM    582  CG  LEU A  27      35.439  87.960  92.060  1.00  0.00           C
ATOM    584  CD1 LEU A  27      34.250  87.939  93.030  1.00  0.00           C
ATOM    588  CD2 LEU A  27      35.799  89.410  91.720  1.00  0.00           C
ATOM    592  C   LEU A  27      38.970  86.299  92.450  1.00  0.00           C
ATOM    593  O   LEU A  27      39.590  86.810  93.390  1.00  0.00           O
ATOM    594  N   ALA A  28      39.349  85.109  91.950  1.00  0.00           N
ATOM    596  CA  ALA A  28      40.520  84.429  92.430  1.00  0.00           C
ATOM    598  CB  ALA A  28      40.539  82.969  91.950  1.00  0.00           C
ATOM    602  C   ALA A  28      41.819  85.149  92.070  1.00  0.00           C
ATOM    603  O   ALA A  28      42.229  85.268  90.910  1.00  0.00           O
ATOM    604  N   SER A  29      42.519  85.630  93.100  1.00  0.00           N
ATOM    606  CA  SER A  29      43.899  86.029  92.970  1.00  0.00           C
ATOM    608  CB  SER A  29      44.119  87.570  92.800  1.00  0.00           C
ATOM    611  OG  SER A  29      43.829  88.349  93.970  1.00  0.00           O
ATOM    613  C   SER A  29      44.629  85.529  94.200  1.00  0.00           C
ATOM    614  O   SER A  29      44.079  85.479  95.300  1.00  0.00           O
ATOM    615  N   SER A  30      45.900  85.129  94.040  1.00  0.00           N
ATOM    617  CA  SER A  30      46.759  84.839  95.170  1.00  0.00           C
ATOM    619  CB  SER A  30      46.610  83.370  95.690  1.00  0.00           C
ATOM    622  OG  SER A  30      47.569  83.029  96.700  1.00  0.00           O
ATOM    624  C   SER A  30      48.209  85.099  94.810  1.00  0.00           C
ATOM    625  O   SER A  30      48.619  84.959  93.660  1.00  0.00           O
ATOM    626  N   GLY A  31      49.029  85.469  95.810  1.00  0.00           N
ATOM    628  CA  GLY A  31      50.479  85.490  95.730  1.00  0.00           C
ATOM    631  C   GLY A  31      51.030  84.879  96.990  1.00  0.00           C
ATOM    632  O   GLY A  31      51.529  85.588  97.850  1.00  0.00           O
ATOM    633  N   TRP A  32      50.919  83.548  97.140  1.00  0.00           N
ATOM    635  CA  TRP A  32      51.290  82.789  98.310  1.00  0.00           C
ATOM    637  CB  TRP A  32      50.040  82.069  98.910  1.00  0.00           C
ATOM    640  CG  TRP A  32      50.279  81.150 100.070  1.00  0.00           C
ATOM    641  CD1 TRP A  32      50.160  79.779 100.050  1.00  0.00           C
ATOM    643  NE1 TRP A  32      50.620  79.249 101.230  1.00  0.00           N
ATOM    645  CE2 TRP A  32      51.059  80.258 102.030  1.00  0.00           C
ATOM    646  CD2 TRP A  32      50.820  81.479 101.360  1.00  0.00           C
ATOM    647  CE3 TRP A  32      51.129  82.680 101.990  1.00  0.00           C
ATOM    649  CZ3 TRP A  32      51.750  82.640 103.240  1.00  0.00           C
ATOM    651  CZ2 TRP A  32      51.680  80.218 103.270  1.00  0.00           C
ATOM    653  CH2 TRP A  32      52.049  81.430 103.860  1.00  0.00           C
ATOM    655  C   TRP A  32      52.369  81.749  97.970  1.00  0.00           C
ATOM    656  O   TRP A  32      52.140  80.809  97.210  1.00  0.00           O
ATOM    657  N   PRO A  33      53.549  81.889  98.530  1.00  0.00           N
ATOM    658  CD  PRO A  33      54.219  83.188  98.510  1.00  0.00           C
ATOM    661  CA  PRO A  33      54.500  80.789  98.530  1.00  0.00           C
ATOM    663  CB  PRO A  33      55.719  81.430  97.850  1.00  0.00           C
ATOM    666  CG  PRO A  33      55.709  82.869  98.370  1.00  0.00           C
ATOM    669  C   PRO A  33      54.809  80.408  99.960  1.00  0.00           C
ATOM    670  O   PRO A  33      54.790  81.259 100.850  1.00  0.00           O
ATOM    671  N   GLN A  34      55.119  79.129 100.220  1.00  0.00           N
ATOM    673  CA  GLN A  34      55.609  78.709 101.520  1.00  0.00           C
ATOM    675  CB  GLN A  34      55.809  77.169 101.640  1.00  0.00           C
ATOM    678  CG  GLN A  34      54.500  76.338 101.800  1.00  0.00           C
ATOM    681  CD  GLN A  34      53.619  76.839 102.940  1.00  0.00           C
ATOM    682  OE1 GLN A  34      54.079  77.380 103.950  1.00  0.00           O
ATOM    683  NE2 GLN A  34      52.290  76.649 102.800  1.00  0.00           N
ATOM    686  C   GLN A  34      56.859  79.449 102.010  1.00  0.00           C
ATOM    687  O   GLN A  34      57.700  79.919 101.240  1.00  0.00           O
ATOM    688  N   ALA A  35      56.979  79.609 103.340  1.00  0.00           N
ATOM    690  CA  ALA A  35      58.260  79.859 103.960  1.00  0.00           C
ATOM    692  CB  ALA A  35      58.109  80.479 105.370  1.00  0.00           C
ATOM    696  C   ALA A  35      59.139  78.619 103.990  1.00  0.00           C
ATOM    697  O   ALA A  35      58.660  77.489 103.950  1.00  0.00           O
ATOM    698  N   GLN A  36      60.469  78.828 104.020  1.00  0.00           N
ATOM    700  CA  GLN A  36      61.469  77.799 104.200  1.00  0.00           C
ATOM    702  CB  GLN A  36      62.860  78.469 104.130  1.00  0.00           C
ATOM    705  CG  GLN A  36      63.130  79.108 102.760  1.00  0.00           C
ATOM    708  CD  GLN A  36      63.520  78.009 101.780  1.00  0.00           C
ATOM    709  OE1 GLN A  36      64.700  77.629 101.790  1.00  0.00           O
ATOM    710  NE2 GLN A  36      62.589  77.529 100.930  1.00  0.00           N
ATOM    713  C   GLN A  36      61.339  77.069 105.510  1.00  0.00           C
ATOM    714  O   GLN A  36      60.929  77.669 106.490  1.00  0.00           O
ATOM    715  N   TRP A  37      61.669  75.768 105.560  1.00  0.00           N
ATOM    717  CA  TRP A  37      61.389  74.938 106.720  1.00  0.00           C
ATOM    719  CB  TRP A  37      61.770  73.479 106.470  1.00  0.00           C
ATOM    722  CG  TRP A  37      63.219  73.159 106.220  1.00  0.00           C
ATOM    723  CD1 TRP A  37      63.699  72.919 104.960  1.00  0.00           C
ATOM    725  NE1 TRP A  37      64.959  72.399 105.040  1.00  0.00           N
ATOM    727  CE2 TRP A  37      65.360  72.328 106.320  1.00  0.00           C
ATOM    728  CD2 TRP A  37      64.310  72.839 107.120  1.00  0.00           C
ATOM    729  CE3 TRP A  37      64.479  72.899 108.500  1.00  0.00           C
ATOM    731  CZ3 TRP A  37      65.679  72.419 109.040  1.00  0.00           C
ATOM    733  CZ2 TRP A  37      66.520  71.809 106.860  1.00  0.00           C
ATOM    735  CH2 TRP A  37      66.669  71.868 108.240  1.00  0.00           C
ATOM    737  C   TRP A  37      62.010  75.408 108.020  1.00  0.00           C
ATOM    738  O   TRP A  37      61.339  75.499 109.040  1.00  0.00           O
ATOM    739  N   TRP A  38      63.289  75.829 107.960  1.00  0.00           N
ATOM    741  CA  TRP A  38      64.029  76.589 108.950  1.00  0.00           C
ATOM    743  CB  TRP A  38      65.369  77.049 108.290  1.00  0.00           C
ATOM    746  CG  TRP A  38      66.430  76.020 108.050  1.00  0.00           C
ATOM    747  CD1 TRP A  38      66.840  75.439 106.880  1.00  0.00           C
ATOM    749  NE1 TRP A  38      67.990  74.709 107.100  1.00  0.00           N
ATOM    751  CE2 TRP A  38      68.330  74.789 108.420  1.00  0.00           C
ATOM    752  CD2 TRP A  38      67.369  75.609 109.060  1.00  0.00           C
ATOM    753  CE3 TRP A  38      67.490  75.868 110.420  1.00  0.00           C
ATOM    755  CZ3 TRP A  38      68.569  75.309 111.120  1.00  0.00           C
ATOM    757  CZ2 TRP A  38      69.390  74.239 109.110  1.00  0.00           C
ATOM    759  CH2 TRP A  38      69.490  74.490 110.480  1.00  0.00           C
ATOM    761  C   TRP A  38      63.330  77.839 109.500  1.00  0.00           C
ATOM    762  O   TRP A  38      63.709  78.389 110.530  1.00  0.00           O
ATOM    763  N   LYS A  39      62.330  78.389 108.780  1.00  0.00           N
ATOM    765  CA  LYS A  39      61.500  79.499 109.220  1.00  0.00           C
ATOM    767  CB  LYS A  39      61.380  80.579 108.110  1.00  0.00           C
ATOM    770  CG  LYS A  39      62.689  81.250 107.680  1.00  0.00           C
ATOM    773  CD  LYS A  39      62.400  82.269 106.560  1.00  0.00           C
ATOM    776  CE  LYS A  39      63.610  83.060 106.070  1.00  0.00           C
ATOM    779  NZ  LYS A  39      63.169  84.310 105.400  1.00  0.00           N
ATOM    783  C   LYS A  39      60.089  79.049 109.550  1.00  0.00           C
ATOM    784  O   LYS A  39      59.410  79.698 110.350  1.00  0.00           O
ATOM    785  N   GLN A  40      59.599  77.929 108.980  1.00  0.00           N
ATOM    787  CA  GLN A  40      58.379  77.240 109.390  1.00  0.00           C
ATOM    789  CB  GLN A  40      58.009  76.069 108.430  1.00  0.00           C
ATOM    792  CG  GLN A  40      57.589  76.479 107.000  1.00  0.00           C
ATOM    795  CD  GLN A  40      57.249  75.239 106.170  1.00  0.00           C
ATOM    796  OE1 GLN A  40      57.500  74.099 106.570  1.00  0.00           O
ATOM    797  NE2 GLN A  40      56.639  75.429 104.970  1.00  0.00           N
ATOM    800  C   GLN A  40      58.450  76.679 110.810  1.00  0.00           C
ATOM    801  O   GLN A  40      57.449  76.649 111.530  1.00  0.00           O
ATOM    802  N   LEU A  41      59.629  76.188 111.200  1.00  0.00           N
ATOM    804  CA  LEU A  41      59.889  75.539 112.450  1.00  0.00           C
ATOM    806  CB  LEU A  41      60.690  74.229 112.190  1.00  0.00           C
ATOM    809  CG  LEU A  41      60.030  73.249 111.180  1.00  0.00           C
ATOM    811  CD1 LEU A  41      60.970  72.079 110.860  1.00  0.00           C
ATOM    815  CD2 LEU A  41      58.670  72.729 111.660  1.00  0.00           C
ATOM    819  C   LEU A  41      60.660  76.499 113.350  1.00  0.00           C
ATOM    820  O   LEU A  41      61.680  77.079 112.980  1.00  0.00           O
ATOM    821  N   ASN A  42      60.139  76.729 114.580  1.00  0.00           N
ATOM    823  CA  ASN A  42      60.770  77.599 115.560  1.00  0.00           C
ATOM    825  CB  ASN A  42      59.729  78.560 116.190  1.00  0.00           C
ATOM    828  CG  ASN A  42      59.180  79.579 115.190  1.00  0.00           C
ATOM    829  OD1 ASN A  42      59.809  79.899 114.190  1.00  0.00           O
ATOM    830  ND2 ASN A  42      58.029  80.199 115.550  1.00  0.00           N
ATOM    833  C   ASN A  42      61.420  76.798 116.690  1.00  0.00           C
ATOM    834  O   ASN A  42      62.029  77.380 117.600  1.00  0.00           O
ATOM    835  N   ASP A  43      61.319  75.449 116.660  1.00  0.00           N
ATOM    837  CA  ASP A  43      62.049  74.618 117.610  1.00  0.00           C
ATOM    839  CB  ASP A  43      61.280  73.329 118.040  1.00  0.00           C
ATOM    842  CG  ASP A  43      61.950  72.619 119.210  1.00  0.00           C
ATOM    843  OD1 ASP A  43      63.190  72.729 119.400  1.00  0.00           O
ATOM    844  OD2 ASP A  43      61.250  71.879 119.960  1.00  0.00           O
ATOM    845  C   ASP A  43      63.410  74.279 117.000  1.00  0.00           C
ATOM    846  O   ASP A  43      63.470  73.529 116.030  1.00  0.00           O
ATOM    847  N   PRO A  44      64.530  74.779 117.540  1.00  0.00           N
ATOM    848  CD  PRO A  44      64.600  75.449 118.840  1.00  0.00           C
ATOM    851  CA  PRO A  44      65.840  74.569 116.960  1.00  0.00           C
ATOM    853  CB  PRO A  44      66.710  75.569 117.740  1.00  0.00           C
ATOM    856  CG  PRO A  44      66.090  75.569 119.140  1.00  0.00           C
ATOM    859  C   PRO A  44      66.310  73.169 117.200  1.00  0.00           C
ATOM    860  O   PRO A  44      67.310  72.739 116.600  1.00  0.00           O
ATOM    861  N   GLN A  45      65.669  72.419 118.140  1.00  0.00           N
ATOM    863  CA  GLN A  45      66.030  71.049 118.410  1.00  0.00           C
ATOM    865  CB  GLN A  45      65.360  70.499 119.700  1.00  0.00           C
ATOM    868  CG  GLN A  45      65.830  69.089 120.180  1.00  0.00           C
ATOM    871  CD  GLN A  45      66.789  69.069 121.380  1.00  0.00           C
ATOM    872  OE1 GLN A  45      68.000  68.779 121.290  1.00  0.00           O
ATOM    873  NE2 GLN A  45      66.219  69.279 122.580  1.00  0.00           N
ATOM    876  C   GLN A  45      65.689  70.199 117.200  1.00  0.00           C
ATOM    877  O   GLN A  45      66.469  69.339 116.790  1.00  0.00           O
ATOM    878  N   LEU A  46      64.500  70.429 116.600  1.00  0.00           N
ATOM    880  CA  LEU A  46      63.990  69.758 115.420  1.00  0.00           C
ATOM    882  CB  LEU A  46      62.500  70.149 115.220  1.00  0.00           C
ATOM    885  CG  LEU A  46      61.840  69.559 113.960  1.00  0.00           C
ATOM    887  CD1 LEU A  46      62.020  68.039 113.860  1.00  0.00           C
ATOM    891  CD2 LEU A  46      60.340  69.919 113.920  1.00  0.00           C
ATOM    895  C   LEU A  46      64.789  69.999 114.160  1.00  0.00           C
ATOM    896  O   LEU A  46      65.160  69.069 113.450  1.00  0.00           O
ATOM    897  N   ASP A  47      65.160  71.259 113.890  1.00  0.00           N
ATOM    899  CA  ASP A  47      65.969  71.658 112.750  1.00  0.00           C
ATOM    901  CB  ASP A  47      66.160  73.189 112.770  1.00  0.00           C
ATOM    904  CG  ASP A  47      64.840  73.899 112.500  1.00  0.00           C
ATOM    905  OD1 ASP A  47      63.810  73.229 112.290  1.00  0.00           O
ATOM    906  OD2 ASP A  47      64.880  75.158 112.520  1.00  0.00           O
ATOM    907  C   ASP A  47      67.329  70.979 112.720  1.00  0.00           C
ATOM    908  O   ASP A  47      67.829  70.539 111.680  1.00  0.00           O
ATOM    909  N   ALA A  48      67.969  70.799 113.900  1.00  0.00           N
ATOM    911  CA  ALA A  48      69.130  69.948 114.020  1.00  0.00           C
ATOM    913  CB  ALA A  48      69.590  69.938 115.480  1.00  0.00           C
ATOM    917  C   ALA A  48      68.910  68.490 113.610  1.00  0.00           C
ATOM    918  O   ALA A  48      69.740  67.899 112.900  1.00  0.00           O
ATOM    919  N   LEU A  49      67.779  67.869 114.030  1.00  0.00           N
ATOM    921  CA  LEU A  49      67.420  66.518 113.620  1.00  0.00           C
ATOM    923  CB  LEU A  49      66.090  65.999 114.230  1.00  0.00           C
ATOM    926  CG  LEU A  49      66.009  65.889 115.760  1.00  0.00           C
ATOM    928  CD1 LEU A  49      64.630  65.369 116.140  1.00  0.00           C
ATOM    932  CD2 LEU A  49      67.080  64.948 116.320  1.00  0.00           C
ATOM    936  C   LEU A  49      67.240  66.379 112.130  1.00  0.00           C
ATOM    937  O   LEU A  49      67.759  65.449 111.520  1.00  0.00           O
ATOM    938  N   ILE A  50      66.509  67.339 111.540  1.00  0.00           N
ATOM    940  CA  ILE A  50      66.209  67.399 110.120  1.00  0.00           C
ATOM    942  CB  ILE A  50      65.130  68.419 109.800  1.00  0.00           C
ATOM    944  CG2 ILE A  50      64.979  68.578 108.260  1.00  0.00           C
ATOM    948  CG1 ILE A  50      63.819  67.939 110.460  1.00  0.00           C
ATOM    951  CD  ILE A  50      62.660  68.939 110.370  1.00  0.00           C
ATOM    955  C   ILE A  50      67.459  67.569 109.290  1.00  0.00           C
ATOM    956  O   ILE A  50      67.680  66.879 108.300  1.00  0.00           O
ATOM    957  N   GLN A  51      68.380  68.438 109.710  1.00  0.00           N
ATOM    959  CA  GLN A  51      69.640  68.578 109.020  1.00  0.00           C
ATOM    961  CB  GLN A  51      70.479  69.688 109.700  1.00  0.00           C
ATOM    964  CG  GLN A  51      71.759  70.029 108.910  1.00  0.00           C
ATOM    967  CD  GLN A  51      71.430  70.249 107.430  1.00  0.00           C
ATOM    968  OE1 GLN A  51      70.679  71.179 107.110  1.00  0.00           O
ATOM    969  NE2 GLN A  51      71.950  69.409 106.510  1.00  0.00           N
ATOM    972  C   GLN A  51      70.469  67.299 108.970  1.00  0.00           C
ATOM    973  O   GLN A  51      71.049  66.929 107.950  1.00  0.00           O
ATOM    974  N   ARG A  52      70.520  66.569 110.090  1.00  0.00           N
ATOM    976  CA  ARG A  52      71.090  65.239 110.180  1.00  0.00           C
ATOM    978  CB  ARG A  52      71.079  64.770 111.650  1.00  0.00           C
ATOM    981  CG  ARG A  52      71.979  65.569 112.620  1.00  0.00           C
ATOM    984  CD  ARG A  52      71.579  65.279 114.070  1.00  0.00           C
ATOM    987  NE  ARG A  52      72.490  66.029 114.990  1.00  0.00           N
ATOM    989  CZ  ARG A  52      72.649  65.729 116.270  1.00  0.00           C
ATOM    990  NH1 ARG A  52      72.000  64.779 116.900  1.00  0.00           N
ATOM    993  NH2 ARG A  52      73.549  66.389 116.960  1.00  0.00           N
ATOM    996  C   ARG A  52      70.399  64.189 109.300  1.00  0.00           C
ATOM    997  O   ARG A  52      71.069  63.369 108.680  1.00  0.00           O
ATOM    998  N   THR A  53      69.050  64.169 109.240  1.00  0.00           N
ATOM   1000  CA  THR A  53      68.270  63.209 108.420  1.00  0.00           C
ATOM   1002  CB  THR A  53      66.759  63.199 108.680  1.00  0.00           C
ATOM   1004  OG1 THR A  53      66.160  64.459 108.430  1.00  0.00           O
ATOM   1006  CG2 THR A  53      66.490  62.849 110.150  1.00  0.00           C
ATOM   1010  C   THR A  53      68.509  63.359 106.930  1.00  0.00           C
ATOM   1011  O   THR A  53      68.660  62.379 106.200  1.00  0.00           O
ATOM   1012  N   LEU A  54      68.609  64.609 106.440  1.00  0.00           N
ATOM   1014  CA  LEU A  54      69.020  64.929 105.090  1.00  0.00           C
ATOM   1016  CB  LEU A  54      68.950  66.459 104.860  1.00  0.00           C
ATOM   1019  CG  LEU A  54      67.540  67.069 105.020  1.00  0.00           C
ATOM   1021  CD1 LEU A  54      67.639  68.599 105.130  1.00  0.00           C
ATOM   1025  CD2 LEU A  54      66.590  66.679 103.870  1.00  0.00           C
ATOM   1029  C   LEU A  54      70.410  64.399 104.730  1.00  0.00           C
ATOM   1030  O   LEU A  54      70.640  63.908 103.630  1.00  0.00           O
ATOM   1031  N   SER A  55      71.369  64.469 105.670  1.00  0.00           N
ATOM   1033  CA  SER A  55      72.670  63.829 105.550  1.00  0.00           C
ATOM   1035  CB  SER A  55      73.639  64.309 106.660  1.00  0.00           C
ATOM   1038  OG  SER A  55      73.709  65.740 106.680  1.00  0.00           O
ATOM   1040  C   SER A  55      72.689  62.299 105.520  1.00  0.00           C
ATOM   1041  O   SER A  55      73.490  61.709 104.790  1.00  0.00           O
ATOM   1042  N   GLY A  56      71.840  61.629 106.340  1.00  0.00           N
ATOM   1044  CA  GLY A  56      71.979  60.209 106.730  1.00  0.00           C
ATOM   1047  C   GLY A  56      70.789  59.279 106.550  1.00  0.00           C
ATOM   1048  O   GLY A  56      70.880  58.089 106.820  1.00  0.00           O
ATOM   1049  N   SER A  57      69.630  59.759 106.090  1.00  0.00           N
ATOM   1051  CA  SER A  57      68.499  58.899 105.760  1.00  0.00           C
ATOM   1053  CB  SER A  57      67.200  59.719 105.600  1.00  0.00           C
ATOM   1056  OG  SER A  57      66.049  58.908 105.340  1.00  0.00           O
ATOM   1058  C   SER A  57      68.729  58.038 104.520  1.00  0.00           C
ATOM   1059  O   SER A  57      68.819  58.539 103.390  1.00  0.00           O
ATOM   1060  N   HIS A  58      68.790  56.699 104.690  1.00  0.00           N
ATOM   1062  CA  HIS A  58      68.969  55.719 103.620  1.00  0.00           C
ATOM   1064  CB  HIS A  58      69.029  54.249 104.130  1.00  0.00           C
ATOM   1067  ND1 HIS A  58      71.430  54.179 104.920  1.00  0.00           N
ATOM   1068  CG  HIS A  58      70.090  53.919 105.160  1.00  0.00           C
ATOM   1069  CE1 HIS A  58      72.049  53.869 106.040  1.00  0.00           C
ATOM   1071  NE2 HIS A  58      71.189  53.359 106.950  1.00  0.00           N
ATOM   1073  CD2 HIS A  58      69.939  53.359 106.390  1.00  0.00           C
ATOM   1075  C   HIS A  58      67.889  55.809 102.530  1.00  0.00           C
ATOM   1076  O   HIS A  58      68.169  55.618 101.350  1.00  0.00           O
ATOM   1077  N   THR A  59      66.610  56.099 102.870  1.00  0.00           N
ATOM   1079  CA  THR A  59      65.549  56.299 101.880  1.00  0.00           C
ATOM   1081  CB  THR A  59      64.191  56.619 102.520  1.00  0.00           C
ATOM   1083  OG1 THR A  59      63.759  55.629 103.440  1.00  0.00           O
ATOM   1085  CG2 THR A  59      63.069  56.719 101.480  1.00  0.00           C
ATOM   1089  C   THR A  59      65.840  57.448 100.930  1.00  0.00           C
ATOM   1090  O   THR A  59      65.700  57.349  99.710  1.00  0.00           O
ATOM   1091  N   LEU A  60      66.280  58.599 101.490  1.00  0.00           N
ATOM   1093  CA  LEU A  60      66.669  59.769 100.710  1.00  0.00           C
ATOM   1095  CB  LEU A  60      66.810  61.039 101.590  1.00  0.00           C
ATOM   1098  CG  LEU A  60      67.170  62.339 100.840  1.00  0.00           C
ATOM   1100  CD1 LEU A  60      66.130  62.719  99.780  1.00  0.00           C
ATOM   1104  CD2 LEU A  60      67.340  63.509 101.820  1.00  0.00           C
ATOM   1108  C   LEU A  60      67.919  59.519  99.890  1.00  0.00           C
ATOM   1109  O   LEU A  60      68.009  59.909  98.730  1.00  0.00           O
ATOM   1110  N   ALA A  61      68.899  58.789 100.450  1.00  0.00           N
ATOM   1112  CA  ALA A  61      70.040  58.318  99.700  1.00  0.00           C
ATOM   1114  CB  ALA A  61      70.939  57.539 100.660  1.00  0.00           C
ATOM   1118  C   ALA A  61      69.679  57.429  98.500  1.00  0.00           C
ATOM   1119  O   ALA A  61      70.139  57.658  97.380  1.00  0.00           O
ATOM   1120  N   GLU A  62      68.759  56.459  98.670  1.00  0.00           N
ATOM   1122  CA  GLU A  62      68.250  55.669  97.560  1.00  0.00           C
ATOM   1124  CB  GLU A  62      67.299  54.549  98.050  1.00  0.00           C
ATOM   1127  CG  GLU A  62      66.869  53.589  96.910  1.00  0.00           C
ATOM   1130  CD  GLU A  62      66.139  52.319  97.330  1.00  0.00           C
ATOM   1131  OE1 GLU A  62      65.939  52.059  98.540  1.00  0.00           O
ATOM   1132  OE2 GLU A  62      65.799  51.529  96.400  1.00  0.00           O
ATOM   1133  C   GLU A  62      67.579  56.518  96.480  1.00  0.00           C
ATOM   1134  O   GLU A  62      67.840  56.349  95.290  1.00  0.00           O
ATOM   1135  N   ALA A  63      66.740  57.518  96.860  1.00  0.00           N
ATOM   1137  CA  ALA A  63      66.170  58.459  95.910  1.00  0.00           C
ATOM   1139  CB  ALA A  63      65.219  59.389  96.690  1.00  0.00           C
ATOM   1143  C   ALA A  63      67.179  59.279  95.100  1.00  0.00           C
ATOM   1144  O   ALA A  63      67.059  59.399  93.880  1.00  0.00           O
ATOM   1145  N   LYS A  64      68.240  59.809  95.720  1.00  0.00           N
ATOM   1147  CA  LYS A  64      69.359  60.429  95.020  1.00  0.00           C
ATOM   1149  CB  LYS A  64      70.369  60.969  96.060  1.00  0.00           C
ATOM   1152  CG  LYS A  64      69.869  62.179  96.860  1.00  0.00           C
ATOM   1155  CD  LYS A  64      70.799  62.429  98.050  1.00  0.00           C
ATOM   1158  CE  LYS A  64      70.450  63.679  98.850  1.00  0.00           C
ATOM   1161  NZ  LYS A  64      71.329  63.789 100.020  1.00  0.00           N
ATOM   1165  C   LYS A  64      70.109  59.519  94.050  1.00  0.00           C
ATOM   1166  O   LYS A  64      70.450  59.909  92.940  1.00  0.00           O
ATOM   1167  N   LEU A  65      70.380  58.259  94.450  1.00  0.00           N
ATOM   1169  CA  LEU A  65      70.939  57.239  93.580  1.00  0.00           C
ATOM   1171  CB  LEU A  65      71.299  55.969  94.390  1.00  0.00           C
ATOM   1174  CG  LEU A  65      72.380  56.189  95.460  1.00  0.00           C
ATOM   1176  CD1 LEU A  65      72.579  54.929  96.310  1.00  0.00           C
ATOM   1180  CD2 LEU A  65      73.709  56.608  94.830  1.00  0.00           C
ATOM   1184  C   LEU A  65      70.049  56.868  92.400  1.00  0.00           C
ATOM   1185  O   LEU A  65      70.529  56.619  91.300  1.00  0.00           O
ATOM   1186  N   ARG A  66      68.719  56.839  92.590  1.00  0.00           N
ATOM   1188  CA  ARG A  66      67.759  56.699  91.520  1.00  0.00           C
ATOM   1190  CB  ARG A  66      66.329  56.509  92.080  1.00  0.00           C
ATOM   1193  CG  ARG A  66      66.150  55.119  92.740  1.00  0.00           C
ATOM   1196  CD  ARG A  66      64.799  54.959  93.450  1.00  0.00           C
ATOM   1199  NE  ARG A  66      64.749  53.599  94.080  1.00  0.00           N
ATOM   1201  CZ  ARG A  66      64.289  52.499  93.500  1.00  0.00           C
ATOM   1202  NH1 ARG A  66      63.979  52.419  92.230  1.00  0.00           N
ATOM   1205  NH2 ARG A  66      64.110  51.429  94.260  1.00  0.00           N
ATOM   1208  C   ARG A  66      67.820  57.799  90.460  1.00  0.00           C
ATOM   1209  O   ARG A  66      67.740  57.499  89.270  1.00  0.00           O
ATOM   1210  N   GLU A  67      68.000  59.069  90.850  1.00  0.00           N
ATOM   1212  CA  GLU A  67      68.309  60.169  89.940  1.00  0.00           C
ATOM   1214  CB  GLU A  67      68.340  61.499  90.720  1.00  0.00           C
ATOM   1217  CG  GLU A  67      68.590  62.768  89.860  1.00  0.00           C
ATOM   1220  CD  GLU A  67      68.799  64.009  90.720  1.00  0.00           C
ATOM   1221  OE1 GLU A  67      68.359  64.018  91.910  1.00  0.00           O
ATOM   1222  OE2 GLU A  67      69.490  64.959  90.260  1.00  0.00           O
ATOM   1223  C   GLU A  67      69.619  59.959  89.160  1.00  0.00           C
ATOM   1224  O   GLU A  67      69.679  60.149  87.950  1.00  0.00           O
ATOM   1225  N   GLU A  68      70.700  59.489  89.830  1.00  0.00           N
ATOM   1227  CA  GLU A  68      71.950  59.129  89.160  1.00  0.00           C
ATOM   1229  CB  GLU A  68      73.039  58.619  90.140  1.00  0.00           C
ATOM   1232  CG  GLU A  68      73.560  59.679  91.140  1.00  0.00           C
ATOM   1235  CD  GLU A  68      74.789  59.209  91.900  1.00  0.00           C
ATOM   1236  OE1 GLU A  68      75.270  58.048  91.730  1.00  0.00           O
ATOM   1237  OE2 GLU A  68      75.340  60.079  92.640  1.00  0.00           O
ATOM   1238  C   GLU A  68      71.750  58.038  88.110  1.00  0.00           C
ATOM   1239  O   GLU A  68      72.210  58.129  86.970  1.00  0.00           O
ATOM   1240  N   LYS A  69      70.999  56.989  88.500  1.00  0.00           N
ATOM   1242  CA  LYS A  69      70.619  55.899  87.630  1.00  0.00           C
ATOM   1244  CB  LYS A  69      69.869  54.829  88.470  1.00  0.00           C
ATOM   1247  CG  LYS A  69      69.510  53.569  87.660  1.00  0.00           C
ATOM   1250  CD  LYS A  69      69.020  52.369  88.490  1.00  0.00           C
ATOM   1253  CE  LYS A  69      68.939  51.119  87.590  1.00  0.00           C
ATOM   1256  NZ  LYS A  69      68.000  50.119  88.130  1.00  0.00           N
ATOM   1260  C   LYS A  69      69.799  56.338  86.430  1.00  0.00           C
ATOM   1261  O   LYS A  69      70.090  55.959  85.300  1.00  0.00           O
ATOM   1262  N   ALA A  70      68.780  57.198  86.630  1.00  0.00           N
ATOM   1264  CA  ALA A  70      68.039  57.799  85.550  1.00  0.00           C
ATOM   1266  CB  ALA A  70      66.899  58.639  86.140  1.00  0.00           C
ATOM   1270  C   ALA A  70      68.889  58.629  84.600  1.00  0.00           C
ATOM   1271  O   ALA A  70      68.719  58.549  83.380  1.00  0.00           O
ATOM   1272  N   GLN A  71      69.829  59.439  85.110  1.00  0.00           N
ATOM   1274  CA  GLN A  71      70.740  60.179  84.280  1.00  0.00           C
ATOM   1276  CB  GLN A  71      71.610  61.069  85.180  1.00  0.00           C
ATOM   1279  CG  GLN A  71      72.389  62.109  84.360  1.00  0.00           C
ATOM   1282  CD  GLN A  71      73.049  63.069  85.320  1.00  0.00           C
ATOM   1283  OE1 GLN A  71      72.880  62.978  86.540  1.00  0.00           O
ATOM   1284  NE2 GLN A  71      73.829  64.018  84.770  1.00  0.00           N
ATOM   1287  C   GLN A  71      71.649  59.329  83.420  1.00  0.00           C
ATOM   1288  O   GLN A  71      71.729  59.519  82.200  1.00  0.00           O
ATOM   1289  N   SER A  72      72.289  58.299  84.000  1.00  0.00           N
ATOM   1291  CA  SER A  72      73.100  57.339  83.270  1.00  0.00           C
ATOM   1293  CB  SER A  72      73.700  56.259  84.180  1.00  0.00           C
ATOM   1296  OG  SER A  72      74.580  56.819  85.150  1.00  0.00           O
ATOM   1298  C   SER A  72      72.319  56.619  82.200  1.00  0.00           C
ATOM   1299  O   SER A  72      72.829  56.379  81.100  1.00  0.00           O
ATOM   1300  N   GLN A  73      71.039  56.279  82.480  1.00  0.00           N
ATOM   1302  CA  GLN A  73      70.109  55.729  81.510  1.00  0.00           C
ATOM   1304  CB  GLN A  73      68.780  55.338  82.210  1.00  0.00           C
ATOM   1307  CG  GLN A  73      67.729  54.629  81.330  1.00  0.00           C
ATOM   1310  CD  GLN A  73      68.260  53.299  80.790  1.00  0.00           C
ATOM   1311  OE1 GLN A  73      68.509  52.369  81.550  1.00  0.00           O
ATOM   1312  NE2 GLN A  73      68.399  53.199  79.440  1.00  0.00           N
ATOM   1315  C   GLN A  73      69.829  56.658  80.330  1.00  0.00           C
ATOM   1316  O   GLN A  73      69.829  56.229  79.170  1.00  0.00           O
ATOM   1317  N   ALA A  74      69.600  57.969  80.550  1.00  0.00           N
ATOM   1319  CA  ALA A  74      69.520  58.939  79.470  1.00  0.00           C
ATOM   1321  CB  ALA A  74      69.110  60.319  79.990  1.00  0.00           C
ATOM   1325  C   ALA A  74      70.799  59.108  78.670  1.00  0.00           C
ATOM   1326  O   ALA A  74      70.789  59.099  77.440  1.00  0.00           O
ATOM   1327  N   ASP A  75      71.960  59.239  79.340  1.00  0.00           N
ATOM   1329  CA  ASP A  75      73.260  59.319  78.700  1.00  0.00           C
ATOM   1331  CB  ASP A  75      74.390  59.589  79.730  1.00  0.00           C
ATOM   1334  CG  ASP A  75      74.289  60.939  80.420  1.00  0.00           C
ATOM   1335  OD1 ASP A  75      73.280  61.669  80.310  1.00  0.00           O
ATOM   1336  OD2 ASP A  75      75.290  61.259  81.130  1.00  0.00           O
ATOM   1337  C   ASP A  75      73.609  58.079  77.880  1.00  0.00           C
ATOM   1338  O   ASP A  75      74.229  58.169  76.820  1.00  0.00           O
ATOM   1339  N   LEU A  76      73.200  56.879  78.360  1.00  0.00           N
ATOM   1341  CA  LEU A  76      73.219  55.639  77.600  1.00  0.00           C
ATOM   1343  CB  LEU A  76      72.670  54.479  78.500  1.00  0.00           C
ATOM   1346  CG  LEU A  76      72.369  53.129  77.830  1.00  0.00           C
ATOM   1348  CD1 LEU A  76      73.569  52.649  77.030  1.00  0.00           C
ATOM   1352  CD2 LEU A  76      71.960  52.068  78.880  1.00  0.00           C
ATOM   1356  C   LEU A  76      72.389  55.689  76.330  1.00  0.00           C
ATOM   1357  O   LEU A  76      72.860  55.379  75.230  1.00  0.00           O
ATOM   1358  N   LEU A  77      71.130  56.149  76.430  1.00  0.00           N
ATOM   1360  CA  LEU A  77      70.279  56.329  75.280  1.00  0.00           C
ATOM   1362  CB  LEU A  77      68.810  56.529  75.720  1.00  0.00           C
ATOM   1365  CG  LEU A  77      68.219  55.249  76.360  1.00  0.00           C
ATOM   1367  CD1 LEU A  77      66.840  55.509  76.970  1.00  0.00           C
ATOM   1371  CD2 LEU A  77      68.090  54.088  75.370  1.00  0.00           C
ATOM   1375  C   LEU A  77      70.760  57.369  74.280  1.00  0.00           C
ATOM   1376  O   LEU A  77      70.719  57.109  73.080  1.00  0.00           O
ATOM   1377  N   ASP A  78      71.280  58.529  74.720  1.00  0.00           N
ATOM   1379  CA  ASP A  78      71.840  59.568  73.860  1.00  0.00           C
ATOM   1381  CB  ASP A  78      72.119  60.849  74.690  1.00  0.00           C
ATOM   1384  CG  ASP A  78      72.299  62.129  73.880  1.00  0.00           C
ATOM   1385  OD1 ASP A  78      71.660  62.309  72.810  1.00  0.00           O
ATOM   1386  OD2 ASP A  78      72.941  63.048  74.460  1.00  0.00           O
ATOM   1387  C   ASP A  78      73.060  59.108  73.070  1.00  0.00           C
ATOM   1388  O   ASP A  78      73.219  59.399  71.880  1.00  0.00           O
ATOM   1389  N   ALA A  79      73.920  58.259  73.670  1.00  0.00           N
ATOM   1391  CA  ALA A  79      74.990  57.569  72.970  1.00  0.00           C
ATOM   1393  CB  ALA A  79      75.750  56.658  73.950  1.00  0.00           C
ATOM   1397  C   ALA A  79      74.510  56.769  71.760  1.00  0.00           C
ATOM   1398  O   ALA A  79      75.200  56.658  70.750  1.00  0.00           O
ATOM   1399  N   GLY A  80      73.260  56.279  71.790  1.00  0.00           N
ATOM   1401  CA  GLY A  80      72.609  55.649  70.650  1.00  0.00           C
ATOM   1404  C   GLY A  80      72.249  56.549  69.480  1.00  0.00           C
ATOM   1405  O   GLY A  80      71.990  56.039  68.400  1.00  0.00           O
ATOM   1406  N   SER A  81      72.219  57.889  69.660  1.00  0.00           N
ATOM   1408  CA  SER A  81      71.910  58.838  68.580  1.00  0.00           C
ATOM   1410  CB  SER A  81      71.100  60.119  69.020  1.00  0.00           C
ATOM   1413  OG  SER A  81      71.859  61.009  69.860  1.00  0.00           O
ATOM   1415  C   SER A  81      73.219  59.339  68.010  1.00  0.00           C
ATOM   1416  O   SER A  81      73.229  60.239  67.160  1.00  0.00           O
ATOM   1417  N   GLN A  82      74.331  58.759  68.480  1.00  0.00           N
ATOM   1419  CA  GLN A  82      75.649  59.038  67.990  1.00  0.00           C
ATOM   1421  CB  GLN A  82      76.610  59.368  69.170  1.00  0.00           C
ATOM   1424  CG  GLN A  82      76.189  60.649  69.930  1.00  0.00           C
ATOM   1427  CD  GLN A  82      75.920  61.749  68.910  1.00  0.00           C
ATOM   1428  OE1 GLN A  82      76.799  62.019  68.080  1.00  0.00           O
ATOM   1429  NE2 GLN A  82      74.700  62.299  68.880  1.00  0.00           N
ATOM   1432  C   GLN A  82      76.170  57.899  67.150  1.00  0.00           C
ATOM   1433  O   GLN A  82      75.700  56.749  67.200  1.00  0.00           O
ATOM   1434  N   LEU A  83      77.170  58.229  66.310  1.00  0.00           N
ATOM   1436  CA  LEU A  83      78.009  57.269  65.630  1.00  0.00           C
ATOM   1438  CB  LEU A  83      78.999  57.929  64.630  1.00  0.00           C
ATOM   1441  CG  LEU A  83      80.130  58.779  65.240  1.00  0.00           C
ATOM   1443  CD1 LEU A  83      81.450  57.999  65.400  1.00  0.00           C
ATOM   1447  CD2 LEU A  83      80.379  60.009  64.370  1.00  0.00           C
ATOM   1451  C   LEU A  83      78.759  56.329  66.550  1.00  0.00           C
ATOM   1452  O   LEU A  83      79.060  56.629  67.710  1.00  0.00           O
ATOM   1453  N   GLN A  84      79.060  55.149  66.020  1.00  0.00           N
ATOM   1455  CA  GLN A  84      79.889  54.158  66.650  1.00  0.00           C
ATOM   1457  CB  GLN A  84      79.139  52.819  66.770  1.00  0.00           C
ATOM   1460  CG  GLN A  84      77.950  52.879  67.730  1.00  0.00           C
ATOM   1463  CD  GLN A  84      77.249  51.529  67.700  1.00  0.00           C
ATOM   1464  OE1 GLN A  84      76.240  51.299  67.020  1.00  0.00           O
ATOM   1465  NE2 GLN A  84      77.829  50.569  68.440  1.00  0.00           N
ATOM   1468  C   GLN A  84      81.100  53.929  65.790  1.00  0.00           C
ATOM   1469  O   GLN A  84      80.990  53.749  64.580  1.00  0.00           O
ATOM   1470  N   VAL A  85      82.280  53.879  66.420  1.00  0.00           N
ATOM   1472  CA  VAL A  85      83.460  53.309  65.800  1.00  0.00           C
ATOM   1474  CB  VAL A  85      84.649  54.259  65.650  1.00  0.00           C
ATOM   1476  CG1 VAL A  85      85.759  53.569  64.830  1.00  0.00           C
ATOM   1480  CG2 VAL A  85      84.170  55.538  64.930  1.00  0.00           C
ATOM   1484  C   VAL A  85      83.810  52.099  66.630  1.00  0.00           C
ATOM   1485  O   VAL A  85      83.810  52.109  67.860  1.00  0.00           O
ATOM   1486  N   ALA A  86      84.030  50.959  65.960  1.00  0.00           N
ATOM   1488  CA  ALA A  86      84.310  49.698  66.590  1.00  0.00           C
ATOM   1490  CB  ALA A  86      83.110  48.729  66.480  1.00  0.00           C
ATOM   1494  C   ALA A  86      85.479  49.079  65.880  1.00  0.00           C
ATOM   1495  O   ALA A  86      85.829  49.509  64.790  1.00  0.00           O
ATOM   1496  N   ALA A  87      86.079  48.048  66.470  1.00  0.00           N
ATOM   1498  CA  ALA A  87      86.969  47.159  65.770  1.00  0.00           C
ATOM   1500  CB  ALA A  87      88.460  47.489  66.020  1.00  0.00           C
ATOM   1504  C   ALA A  87      86.629  45.739  66.170  1.00  0.00           C
ATOM   1505  O   ALA A  87      85.759  45.478  67.000  1.00  0.00           O
ATOM   1506  N   LEU A  88      87.240  44.789  65.470  1.00  0.00           N
ATOM   1508  CA  LEU A  88      86.670  43.509  65.170  1.00  0.00           C
ATOM   1510  CB  LEU A  88      85.939  43.689  63.820  1.00  0.00           C
ATOM   1513  CG  LEU A  88      85.200  42.489  63.210  1.00  0.00           C
ATOM   1515  CD1 LEU A  88      84.270  41.759  64.170  1.00  0.00           C
ATOM   1519  CD2 LEU A  88      84.410  42.999  61.990  1.00  0.00           C
ATOM   1523  C   LEU A  88      87.789  42.479  65.140  1.00  0.00           C
ATOM   1524  O   LEU A  88      88.969  42.819  65.200  1.00  0.00           O
ATOM   1525  N   GLY A  89      87.469  41.169  65.140  1.00  0.00           N
ATOM   1527  CA  GLY A  89      88.449  40.089  65.110  1.00  0.00           C
ATOM   1530  C   GLY A  89      87.809  38.989  64.350  1.00  0.00           C
ATOM   1531  O   GLY A  89      86.600  39.009  64.170  1.00  0.00           O
ATOM   1532  N   MET A  90      88.600  38.038  63.800  1.00  0.00           N
ATOM   1534  CA  MET A  90      88.081  37.229  62.710  1.00  0.00           C
ATOM   1536  CB  MET A  90      87.780  38.198  61.500  1.00  0.00           C
ATOM   1539  CG  MET A  90      86.699  37.749  60.510  1.00  0.00           C
ATOM   1542  SD  MET A  90      85.850  39.009  59.570  1.00  0.00           S
ATOM   1543  CE  MET A  90      84.649  37.829  58.870  1.00  0.00           C
ATOM   1547  C   MET A  90      89.139  36.189  62.300  1.00  0.00           C
ATOM   1548  O   MET A  90      90.079  36.539  61.600  1.00  0.00           O
ATOM   1549  N   LEU A  91      89.020  34.879  62.680  1.00  0.00           N
ATOM   1551  CA  LEU A  91      89.710  33.779  61.970  1.00  0.00           C
ATOM   1553  CB  LEU A  91      91.180  33.499  62.430  1.00  0.00           C
ATOM   1556  CG  LEU A  91      92.210  34.659  62.580  1.00  0.00           C
ATOM   1558  CD1 LEU A  91      93.320  34.219  63.510  1.00  0.00           C
ATOM   1562  CD2 LEU A  91      92.920  35.169  61.320  1.00  0.00           C
ATOM   1566  C   LEU A  91      88.899  32.429  61.990  1.00  0.00           C
ATOM   1567  O   LEU A  91      88.490  31.949  63.050  1.00  0.00           O
ATOM   1568  N   ASN A  92      88.650  31.759  60.810  1.00  0.00           N
ATOM   1570  CA  ASN A  92      87.619  30.729  60.470  1.00  0.00           C
ATOM   1572  CB  ASN A  92      86.559  31.319  59.470  1.00  0.00           C
ATOM   1575  CG  ASN A  92      85.410  30.429  58.970  1.00  0.00           C
ATOM   1576  OD1 ASN A  92      85.169  29.279  59.330  1.00  0.00           O
ATOM   1577  ND2 ASN A  92      84.600  31.049  58.080  1.00  0.00           N
ATOM   1580  C   ASN A  92      88.300  29.559  59.790  1.00  0.00           C
ATOM   1581  O   ASN A  92      89.459  29.689  59.540  1.00  0.00           O
ATOM   1582  N   ARG A  93      87.760  28.379  59.450  1.00  0.00           N
ATOM   1584  CA  ARG A  93      88.639  27.419  58.760  1.00  0.00           C
ATOM   1586  CB  ARG A  93      89.670  26.799  59.780  1.00  0.00           C
ATOM   1589  CG  ARG A  93      91.180  26.749  59.380  1.00  0.00           C
ATOM   1592  CD  ARG A  93      92.020  25.899  60.360  1.00  0.00           C
ATOM   1595  NE  ARG A  93      93.499  26.179  60.270  1.00  0.00           N
ATOM   1597  CZ  ARG A  93      94.369  25.538  61.050  1.00  0.00           C
ATOM   1598  NH1 ARG A  93      93.979  24.779  62.050  1.00  0.00           N
ATOM   1601  NH2 ARG A  93      95.669  25.649  60.910  1.00  0.00           N
ATOM   1604  C   ARG A  93      87.760  26.369  58.060  1.00  0.00           C
ATOM   1605  O   ARG A  93      87.339  25.369  58.630  1.00  0.00           O
ATOM   1606  N   GLN A  94      87.410  26.589  56.770  1.00  0.00           N
ATOM   1608  CA  GLN A  94      86.180  26.059  56.210  1.00  0.00           C
ATOM   1610  CB  GLN A  94      85.260  27.229  55.810  1.00  0.00           C
ATOM   1613  CG  GLN A  94      85.619  28.029  54.540  1.00  0.00           C
ATOM   1616  CD  GLN A  94      84.439  28.889  54.090  1.00  0.00           C
ATOM   1617  OE1 GLN A  94      83.849  28.659  53.040  1.00  0.00           O
ATOM   1618  NE2 GLN A  94      84.070  29.879  54.910  1.00  0.00           N
ATOM   1621  C   GLN A  94      86.399  25.169  55.000  1.00  0.00           C
ATOM   1622  O   GLN A  94      87.210  25.479  54.150  1.00  0.00           O
ATOM   1623  N   ARG A  95      85.710  24.019  54.830  1.00  0.00           N
ATOM   1625  CA  ARG A  95      86.060  23.169  53.700  1.00  0.00           C
ATOM   1627  CB  ARG A  95      87.479  22.539  53.940  1.00  0.00           C
ATOM   1630  CG  ARG A  95      87.710  21.469  55.030  1.00  0.00           C
ATOM   1633  CD  ARG A  95      87.570  21.769  56.530  1.00  0.00           C
ATOM   1636  NE  ARG A  95      88.279  20.619  57.200  1.00  0.00           N
ATOM   1638  CZ  ARG A  95      88.090  20.209  58.450  1.00  0.00           C
ATOM   1639  NH1 ARG A  95      87.369  20.899  59.300  1.00  0.00           N
ATOM   1642  NH2 ARG A  95      88.619  19.069  58.850  1.00  0.00           N
ATOM   1645  C   ARG A  95      84.950  22.159  53.370  1.00  0.00           C
ATOM   1646  O   ARG A  95      84.160  21.839  54.250  1.00  0.00           O
ATOM   1647  N   VAL A  96      84.889  21.629  52.100  1.00  0.00           N
ATOM   1649  CA  VAL A  96      84.109  20.449  51.670  1.00  0.00           C
ATOM   1651  CB  VAL A  96      83.940  20.269  50.130  1.00  0.00           C
ATOM   1653  CG1 VAL A  96      83.429  21.589  49.510  1.00  0.00           C
ATOM   1657  CG2 VAL A  96      85.161  19.829  49.280  1.00  0.00           C
ATOM   1661  C   VAL A  96      84.509  19.159  52.420  1.00  0.00           C
ATOM   1662  O   VAL A  96      84.410  19.119  53.640  1.00  0.00           O
ATOM   1663  N   SER A  97      84.969  18.049  51.800  1.00  0.00           N
ATOM   1665  CA  SER A  97      85.479  16.909  52.580  1.00  0.00           C
ATOM   1667  CB  SER A  97      84.380  16.129  53.330  1.00  0.00           C
ATOM   1670  OG  SER A  97      84.819  14.909  53.930  1.00  0.00           O
ATOM   1672  C   SER A  97      86.510  16.039  51.850  1.00  0.00           C
ATOM   1673  O   SER A  97      86.740  16.219  50.670  1.00  0.00           O
ATOM   1674  N   ALA A  98      87.210  15.139  52.600  1.00  0.00           N
ATOM   1676  CA  ALA A  98      88.399  14.389  52.220  1.00  0.00           C
ATOM   1678  CB  ALA A  98      89.600  14.779  53.090  1.00  0.00           C
ATOM   1682  C   ALA A  98      88.230  12.849  52.260  1.00  0.00           C
ATOM   1683  O   ALA A  98      89.199  12.089  52.290  1.00  0.00           O
ATOM   1684  N   ASN A  99      86.980  12.329  52.260  1.00  0.00           N
ATOM   1686  CA  ASN A  99      86.680  10.959  52.620  1.00  0.00           C
ATOM   1688  CB  ASN A  99      86.460  10.989  54.170  1.00  0.00           C
ATOM   1691  CG  ASN A  99      86.479   9.609  54.830  1.00  0.00           C
ATOM   1692  OD1 ASN A  99      86.860   8.599  54.240  1.00  0.00           O
ATOM   1693  ND2 ASN A  99      86.060   9.569  56.120  1.00  0.00           N
ATOM   1696  C   ASN A  99      85.430  10.409  51.880  1.00  0.00           C
ATOM   1697  O   ASN A  99      84.360  10.389  52.470  1.00  0.00           O
ATOM   1698  N   GLY A 100      85.470  10.029  50.560  1.00  0.00           N
ATOM   1700  CA  GLY A 100      84.279   9.599  49.790  1.00  0.00           C
ATOM   1703  C   GLY A 100      84.119   9.929  48.300  1.00  0.00           C
ATOM   1704  O   GLY A 100      83.399   9.219  47.600  1.00  0.00           O
ATOM   1705  N   PHE A 101      84.799  10.949  47.720  1.00  0.00           N
ATOM   1707  CA  PHE A 101      84.729  11.429  46.310  1.00  0.00           C
ATOM   1709  CB  PHE A 101      84.799  12.999  46.250  1.00  0.00           C
ATOM   1712  CG  PHE A 101      84.419  13.939  45.130  1.00  0.00           C
ATOM   1713  CD1 PHE A 101      85.161  14.029  43.940  1.00  0.00           C
ATOM   1715  CE1 PHE A 101      85.180  15.209  43.190  1.00  0.00           C
ATOM   1717  CZ  PHE A 101      84.410  16.299  43.600  1.00  0.00           C
ATOM   1719  CD2 PHE A 101      83.670  15.059  45.520  1.00  0.00           C
ATOM   1721  CE2 PHE A 101      83.650  16.229  44.770  1.00  0.00           C
ATOM   1723  C   PHE A 101      85.969  10.859  45.640  1.00  0.00           C
ATOM   1724  O   PHE A 101      86.570  11.409  44.730  1.00  0.00           O
ATOM   1725  N   LEU A 102      86.419   9.689  46.100  1.00  0.00           N
ATOM   1727  CA  LEU A 102      87.369   8.909  45.350  1.00  0.00           C
ATOM   1729  CB  LEU A 102      88.209   8.069  46.350  1.00  0.00           C
ATOM   1732  CG  LEU A 102      89.579   7.579  45.840  1.00  0.00           C
ATOM   1734  CD1 LEU A 102      90.520   8.729  45.420  1.00  0.00           C
ATOM   1738  CD2 LEU A 102      90.280   6.739  46.920  1.00  0.00           C
ATOM   1742  C   LEU A 102      86.570   8.089  44.330  1.00  0.00           C
ATOM   1743  O   LEU A 102      87.100   7.499  43.400  1.00  0.00           O
ATOM   1744  N   SER A 103      85.219   8.149  44.450  1.00  0.00           N
ATOM   1746  CA  SER A 103      84.279   8.069  43.340  1.00  0.00           C
ATOM   1748  CB  SER A 103      82.830   7.819  43.860  1.00  0.00           C
ATOM   1751  OG  SER A 103      82.319   8.909  44.630  1.00  0.00           O
ATOM   1753  C   SER A 103      84.270   9.339  42.460  1.00  0.00           C
ATOM   1754  O   SER A 103      84.430  10.439  42.990  1.00  0.00           O
ATOM   1755  N   PRO A 104      84.080   9.279  41.140  1.00  0.00           N
ATOM   1756  CD  PRO A 104      83.989   8.009  40.410  1.00  0.00           C
ATOM   1759  CA  PRO A 104      83.800  10.429  40.270  1.00  0.00           C
ATOM   1761  CB  PRO A 104      83.200   9.779  39.010  1.00  0.00           C
ATOM   1764  CG  PRO A 104      83.880   8.409  38.940  1.00  0.00           C
ATOM   1767  C   PRO A 104      82.869  11.529  40.810  1.00  0.00           C
ATOM   1768  O   PRO A 104      81.869  11.199  41.440  1.00  0.00           O
ATOM   1769  N   TYR A 105      83.149  12.839  40.560  1.00  0.00           N
ATOM   1771  CA  TYR A 105      82.229  13.929  40.880  1.00  0.00           C
ATOM   1773  CB  TYR A 105      82.900  15.319  40.600  1.00  0.00           C
ATOM   1776  CG  TYR A 105      82.219  16.559  41.180  1.00  0.00           C
ATOM   1777  CD1 TYR A 105      81.499  16.529  42.390  1.00  0.00           C
ATOM   1779  CE1 TYR A 105      80.960  17.699  42.950  1.00  0.00           C
ATOM   1781  CZ  TYR A 105      81.119  18.919  42.300  1.00  0.00           C
ATOM   1782  OH  TYR A 105      80.619  20.099  42.870  1.00  0.00           O
ATOM   1784  CD2 TYR A 105      82.369  17.809  40.550  1.00  0.00           C
ATOM   1786  CE2 TYR A 105      81.831  18.979  41.090  1.00  0.00           C
ATOM   1788  C   TYR A 105      80.929  13.869  40.080  1.00  0.00           C
ATOM   1789  O   TYR A 105      80.779  13.089  39.150  1.00  0.00           O
ATOM   1790  N   SER A 106      79.950  14.749  40.400  1.00  0.00           N
ATOM   1792  CA  SER A 106      78.740  14.989  39.640  1.00  0.00           C
ATOM   1794  CB  SER A 106      77.919  16.149  40.290  1.00  0.00           C
ATOM   1797  OG  SER A 106      77.770  15.949  41.690  1.00  0.00           O
ATOM   1799  C   SER A 106      79.009  15.419  38.210  1.00  0.00           C
ATOM   1800  O   SER A 106      78.229  15.149  37.310  1.00  0.00           O
ATOM   1801  N   MET A 107      80.120  16.159  38.010  1.00  0.00           N
ATOM   1803  CA  MET A 107      80.359  16.939  36.820  1.00  0.00           C
ATOM   1805  CB  MET A 107      79.980  18.419  37.120  1.00  0.00           C
ATOM   1808  CG  MET A 107      80.280  19.419  36.000  1.00  0.00           C
ATOM   1811  SD  MET A 107      79.380  19.089  34.460  1.00  0.00           S
ATOM   1812  CE  MET A 107      77.849  19.919  34.950  1.00  0.00           C
ATOM   1816  C   MET A 107      81.799  16.829  36.350  1.00  0.00           C
ATOM   1817  O   MET A 107      82.079  16.359  35.250  1.00  0.00           O
ATOM   1818  N   ASP A 108      82.760  17.309  37.170  1.00  0.00           N
ATOM   1820  CA  ASP A 108      84.150  17.489  36.790  1.00  0.00           C
ATOM   1822  CB  ASP A 108      84.430  19.009  36.760  1.00  0.00           C
ATOM   1825  CG  ASP A 108      85.649  19.359  35.930  1.00  0.00           C
ATOM   1826  OD1 ASP A 108      86.411  18.429  35.560  1.00  0.00           O
ATOM   1827  OD2 ASP A 108      85.809  20.579  35.660  1.00  0.00           O
ATOM   1828  C   ASP A 108      85.050  16.739  37.780  1.00  0.00           C
ATOM   1829  O   ASP A 108      84.959  16.889  38.990  1.00  0.00           O
ATOM   1830  N   ALA A 109      85.910  15.839  37.300  1.00  0.00           N
ATOM   1832  CA  ALA A 109      86.499  14.819  38.140  1.00  0.00           C
ATOM   1834  CB  ALA A 109      85.939  13.439  37.750  1.00  0.00           C
ATOM   1838  C   ALA A 109      88.029  14.839  38.040  1.00  0.00           C
ATOM   1839  O   ALA A 109      88.569  14.669  36.940  1.00  0.00           O
ATOM   1840  N   PRO A 110      88.799  15.049  39.130  1.00  0.00           N
ATOM   1841  CD  PRO A 110      88.329  15.629  40.390  1.00  0.00           C
ATOM   1844  CA  PRO A 110      90.249  15.169  38.990  1.00  0.00           C
ATOM   1846  CB  PRO A 110      90.669  16.009  40.220  1.00  0.00           C
ATOM   1849  CG  PRO A 110      89.389  16.679  40.710  1.00  0.00           C
ATOM   1852  C   PRO A 110      90.910  13.799  39.040  1.00  0.00           C
ATOM   1853  O   PRO A 110      90.249  12.779  39.200  1.00  0.00           O
ATOM   1854  N   ALA A 111      92.249  13.759  38.920  1.00  0.00           N
ATOM   1856  CA  ALA A 111      93.029  12.549  39.090  1.00  0.00           C
ATOM   1858  CB  ALA A 111      94.490  12.839  38.680  1.00  0.00           C
ATOM   1862  C   ALA A 111      92.979  11.959  40.500  1.00  0.00           C
ATOM   1863  O   ALA A 111      92.979  10.739  40.690  1.00  0.00           O
ATOM   1864  N   LEU A 112      92.949  12.829  41.520  1.00  0.00           N
ATOM   1866  CA  LEU A 112      92.960  12.439  42.920  1.00  0.00           C
ATOM   1868  CB  LEU A 112      94.139  13.069  43.710  1.00  0.00           C
ATOM   1871  CG  LEU A 112      95.549  12.859  43.120  1.00  0.00           C
ATOM   1873  CD1 LEU A 112      96.559  13.619  43.980  1.00  0.00           C
ATOM   1877  CD2 LEU A 112      95.969  11.379  43.050  1.00  0.00           C
ATOM   1881  C   LEU A 112      91.699  12.999  43.560  1.00  0.00           C
ATOM   1882  O   LEU A 112      91.279  14.099  43.210  1.00  0.00           O
ATOM   1883  N   GLY A 113      91.119  12.269  44.540  1.00  0.00           N
ATOM   1885  CA  GLY A 113      90.049  12.729  45.450  1.00  0.00           C
ATOM   1888  C   GLY A 113      89.229  13.949  45.070  1.00  0.00           C
ATOM   1889  O   GLY A 113      88.340  13.879  44.230  1.00  0.00           O
ATOM   1890  N   MET A 114      89.490  15.079  45.740  1.00  0.00           N
ATOM   1892  CA  MET A 114      88.799  16.329  45.490  1.00  0.00           C
ATOM   1894  CB  MET A 114      87.529  16.369  46.400  1.00  0.00           C
ATOM   1897  CG  MET A 114      86.729  17.679  46.520  1.00  0.00           C
ATOM   1900  SD  MET A 114      86.370  18.459  44.940  1.00  0.00           S
ATOM   1901  CE  MET A 114      85.180  19.719  45.450  1.00  0.00           C
ATOM   1905  C   MET A 114      89.780  17.499  45.650  1.00  0.00           C
ATOM   1906  O   MET A 114      89.410  18.659  45.810  1.00  0.00           O
ATOM   1907  N   ASP A 115      91.100  17.199  45.610  1.00  0.00           N
ATOM   1909  CA  ASP A 115      92.210  18.089  45.930  1.00  0.00           C
ATOM   1911  CB  ASP A 115      92.410  19.239  44.890  1.00  0.00           C
ATOM   1914  CG  ASP A 115      93.110  18.709  43.650  1.00  0.00           C
ATOM   1915  OD1 ASP A 115      92.789  17.579  43.220  1.00  0.00           O
ATOM   1916  OD2 ASP A 115      93.979  19.449  43.100  1.00  0.00           O
ATOM   1917  C   ASP A 115      92.319  18.599  47.380  1.00  0.00           C
ATOM   1918  O   ASP A 115      91.479  19.339  47.890  1.00  0.00           O
ATOM   1919  N   GLY A 116      93.410  18.229  48.100  1.00  0.00           N
ATOM   1921  CA  GLY A 116      93.619  18.619  49.500  1.00  0.00           C
ATOM   1924  C   GLY A 116      94.640  19.689  49.880  1.00  0.00           C
ATOM   1925  O   GLY A 116      95.109  19.609  51.010  1.00  0.00           O
ATOM   1926  N   PRO A 117      95.009  20.729  49.140  1.00  0.00           N
ATOM   1927  CD  PRO A 117      94.789  20.869  47.700  1.00  0.00           C
ATOM   1930  CA  PRO A 117      95.809  21.829  49.680  1.00  0.00           C
ATOM   1932  CB  PRO A 117      96.590  22.259  48.430  1.00  0.00           C
ATOM   1935  CG  PRO A 117      95.610  22.079  47.270  1.00  0.00           C
ATOM   1938  C   PRO A 117      95.000  22.989  50.270  1.00  0.00           C
ATOM   1939  O   PRO A 117      94.559  23.859  49.540  1.00  0.00           O
ATOM   1940  N   TYR A 118      94.810  23.038  51.600  1.00  0.00           N
ATOM   1942  CA  TYR A 118      94.139  24.109  52.370  1.00  0.00           C
ATOM   1944  CB  TYR A 118      94.679  24.159  53.820  1.00  0.00           C
ATOM   1947  CG  TYR A 118      94.559  22.859  54.580  1.00  0.00           C
ATOM   1948  CD1 TYR A 118      95.429  21.779  54.350  1.00  0.00           C
ATOM   1950  CE1 TYR A 118      95.330  20.609  55.110  1.00  0.00           C
ATOM   1952  CZ  TYR A 118      94.389  20.519  56.130  1.00  0.00           C
ATOM   1953  OH  TYR A 118      94.249  19.369  56.920  1.00  0.00           O
ATOM   1955  CD2 TYR A 118      93.600  22.739  55.590  1.00  0.00           C
ATOM   1957  CE2 TYR A 118      93.520  21.579  56.370  1.00  0.00           C
ATOM   1959  C   TYR A 118      94.160  25.549  51.810  1.00  0.00           C
ATOM   1960  O   TYR A 118      95.180  26.229  51.860  1.00  0.00           O
ATOM   1961  N   TYR A 119      93.009  26.109  51.370  1.00  0.00           N
ATOM   1963  CA  TYR A 119      92.809  27.559  51.320  1.00  0.00           C
ATOM   1965  CB  TYR A 119      91.489  27.999  50.640  1.00  0.00           C
ATOM   1968  CG  TYR A 119      91.200  27.519  49.250  1.00  0.00           C
ATOM   1969  CD1 TYR A 119      91.530  28.329  48.160  1.00  0.00           C
ATOM   1971  CE1 TYR A 119      91.139  27.989  46.860  1.00  0.00           C
ATOM   1973  CZ  TYR A 119      90.369  26.849  46.650  1.00  0.00           C
ATOM   1974  OH  TYR A 119      89.959  26.539  45.340  1.00  0.00           O
ATOM   1976  CD2 TYR A 119      90.379  26.399  49.030  1.00  0.00           C
ATOM   1978  CE2 TYR A 119      89.969  26.069  47.730  1.00  0.00           C
ATOM   1980  C   TYR A 119      92.780  28.209  52.720  1.00  0.00           C
ATOM   1981  O   TYR A 119      92.879  27.539  53.760  1.00  0.00           O
ATOM   1982  N   THR A 120      92.599  29.549  52.780  1.00  0.00           N
ATOM   1984  CA  THR A 120      92.359  30.299  54.010  1.00  0.00           C
ATOM   1986  CB  THR A 120      93.589  30.149  54.900  1.00  0.00           C
ATOM   1988  OG1 THR A 120      93.441  29.109  55.850  1.00  0.00           O
ATOM   1990  CG2 THR A 120      94.030  31.429  55.600  1.00  0.00           C
ATOM   1994  C   THR A 120      91.919  31.739  53.620  1.00  0.00           C
ATOM   1995  O   THR A 120      92.229  32.119  52.500  1.00  0.00           O
ATOM   1996  N   GLU A 121      91.180  32.549  54.450  1.00  0.00           N
ATOM   1998  CA  GLU A 121      90.660  33.909  54.110  1.00  0.00           C
ATOM   2000  CB  GLU A 121      89.509  33.849  53.090  1.00  0.00           C
ATOM   2003  CG  GLU A 121      88.999  35.229  52.620  1.00  0.00           C
ATOM   2006  CD  GLU A 121      88.930  35.289  51.110  1.00  0.00           C
ATOM   2007  OE1 GLU A 121      88.449  34.309  50.490  1.00  0.00           O
ATOM   2008  OE2 GLU A 121      89.430  36.279  50.550  1.00  0.00           O
ATOM   2009  C   GLU A 121      90.340  35.049  55.170  1.00  0.00           C
ATOM   2010  O   GLU A 121      89.210  35.149  55.640  1.00  0.00           O
ATOM   2011  N   ALA A 122      91.320  35.949  55.530  1.00  0.00           N
ATOM   2013  CA  ALA A 122      91.310  37.089  56.470  1.00  0.00           C
ATOM   2015  CB  ALA A 122      92.700  37.449  57.130  1.00  0.00           C
ATOM   2019  C   ALA A 122      90.880  38.389  55.850  1.00  0.00           C
ATOM   2020  O   ALA A 122      90.260  38.439  54.800  1.00  0.00           O
ATOM   2021  N   THR A 123      91.170  39.469  56.610  1.00  0.00           N
ATOM   2023  CA  THR A 123      90.540  40.759  56.650  1.00  0.00           C
ATOM   2025  CB  THR A 123      89.030  40.669  56.470  1.00  0.00           C
ATOM   2027  OG1 THR A 123      88.359  41.909  56.650  1.00  0.00           O
ATOM   2029  CG2 THR A 123      88.380  39.629  57.410  1.00  0.00           C
ATOM   2033  C   THR A 123      90.999  41.338  57.980  1.00  0.00           C
ATOM   2034  O   THR A 123      91.229  40.569  58.900  1.00  0.00           O
ATOM   2035  N   VAL A 124      91.250  42.679  58.130  1.00  0.00           N
ATOM   2037  CA  VAL A 124      91.450  43.289  59.460  1.00  0.00           C
ATOM   2039  CB  VAL A 124      92.889  43.679  59.850  1.00  0.00           C
ATOM   2041  CG1 VAL A 124      93.160  45.119  60.390  1.00  0.00           C
ATOM   2045  CG2 VAL A 124      93.279  42.739  60.990  1.00  0.00           C
ATOM   2049  C   VAL A 124      90.680  44.549  59.600  1.00  0.00           C
ATOM   2050  O   VAL A 124      90.779  45.358  58.690  1.00  0.00           O
ATOM   2051  N   GLY A 125      89.990  44.789  60.760  1.00  0.00           N
ATOM   2053  CA  GLY A 125      89.600  46.149  61.080  1.00  0.00           C
ATOM   2056  C   GLY A 125      88.560  46.658  62.020  1.00  0.00           C
ATOM   2057  O   GLY A 125      88.240  46.119  63.070  1.00  0.00           O
ATOM   2058  N   LEU A 126      88.149  47.858  61.580  1.00  0.00           N
ATOM   2060  CA  LEU A 126      87.689  49.059  62.250  1.00  0.00           C
ATOM   2062  CB  LEU A 126      88.899  50.029  62.110  1.00  0.00           C
ATOM   2065  CG  LEU A 126      88.880  51.389  62.830  1.00  0.00           C
ATOM   2067  CD1 LEU A 126      89.020  51.249  64.350  1.00  0.00           C
ATOM   2071  CD2 LEU A 126      90.029  52.249  62.260  1.00  0.00           C
ATOM   2075  C   LEU A 126      86.510  49.568  61.430  1.00  0.00           C
ATOM   2076  O   LEU A 126      86.650  49.839  60.230  1.00  0.00           O
ATOM   2077  N   PHE A 127      85.289  49.698  62.000  1.00  0.00           N
ATOM   2079  CA  PHE A 127      84.109  50.109  61.240  1.00  0.00           C
ATOM   2081  CB  PHE A 127      82.970  49.059  60.990  1.00  0.00           C
ATOM   2084  CG  PHE A 127      82.550  48.199  62.150  1.00  0.00           C
ATOM   2085  CD1 PHE A 127      81.399  48.559  62.860  1.00  0.00           C
ATOM   2087  CE1 PHE A 127      80.829  47.689  63.790  1.00  0.00           C
ATOM   2089  CZ  PHE A 127      81.399  46.439  64.040  1.00  0.00           C
ATOM   2091  CD2 PHE A 127      83.110  46.928  62.390  1.00  0.00           C
ATOM   2093  CE2 PHE A 127      82.550  46.059  63.340  1.00  0.00           C
ATOM   2095  C   PHE A 127      83.479  51.329  61.850  1.00  0.00           C
ATOM   2096  O   PHE A 127      83.569  51.559  63.050  1.00  0.00           O
ATOM   2097  N   ALA A 128      82.789  52.129  61.010  1.00  0.00           N
ATOM   2099  CA  ALA A 128      82.020  53.248  61.450  1.00  0.00           C
ATOM   2101  CB  ALA A 128      82.630  54.529  60.870  1.00  0.00           C
ATOM   2105  C   ALA A 128      80.581  53.099  61.030  1.00  0.00           C
ATOM   2106  O   ALA A 128      80.270  52.729  59.900  1.00  0.00           O
ATOM   2107  N   GLY A 129      79.630  53.399  61.940  1.00  0.00           N
ATOM   2109  CA  GLY A 129      78.210  53.369  61.640  1.00  0.00           C
ATOM   2112  C   GLY A 129      77.499  54.519  62.280  1.00  0.00           C
ATOM   2113  O   GLY A 129      77.899  54.979  63.360  1.00  0.00           O
ATOM   2114  N   LEU A 130      76.439  55.009  61.620  1.00  0.00           N
ATOM   2116  CA  LEU A 130      75.640  56.129  62.050  1.00  0.00           C
ATOM   2118  CB  LEU A 130      76.160  57.429  61.380  1.00  0.00           C
ATOM   2121  CG  LEU A 130      75.340  58.709  61.650  1.00  0.00           C
ATOM   2123  CD1 LEU A 130      75.490  59.169  63.110  1.00  0.00           C
ATOM   2127  CD2 LEU A 130      75.780  59.819  60.690  1.00  0.00           C
ATOM   2131  C   LEU A 130      74.210  55.869  61.610  1.00  0.00           C
ATOM   2132  O   LEU A 130      73.969  55.349  60.520  1.00  0.00           O
ATOM   2133  N   ASP A 131      73.229  56.259  62.440  1.00  0.00           N
ATOM   2135  CA  ASP A 131      71.840  56.299  62.020  1.00  0.00           C
ATOM   2137  CB  ASP A 131      70.890  55.639  63.040  1.00  0.00           C
ATOM   2140  CG  ASP A 131      71.109  54.149  63.190  1.00  0.00           C
ATOM   2141  OD1 ASP A 131      72.109  53.539  62.710  1.00  0.00           O
ATOM   2142  OD2 ASP A 131      70.240  53.579  63.900  1.00  0.00           O
ATOM   2143  C   ASP A 131      71.439  57.749  61.890  1.00  0.00           C
ATOM   2144  O   ASP A 131      71.740  58.589  62.730  1.00  0.00           O
ATOM   2145  N   LEU A 132      70.770  58.139  60.800  1.00  0.00           N
ATOM   2147  CA  LEU A 132      70.581  59.539  60.490  1.00  0.00           C
ATOM   2149  CB  LEU A 132      70.240  59.629  58.990  1.00  0.00           C
ATOM   2152  CG  LEU A 132      71.079  60.689  58.290  1.00  0.00           C
ATOM   2154  CD1 LEU A 132      72.530  60.209  58.210  1.00  0.00           C
ATOM   2158  CD2 LEU A 132      70.570  60.999  56.880  1.00  0.00           C
ATOM   2162  C   LEU A 132      69.510  60.239  61.330  1.00  0.00           C
ATOM   2163  O   LEU A 132      69.549  61.448  61.530  1.00  0.00           O
ATOM   2164  N   ASP A 133      68.569  59.439  61.860  1.00  0.00           N
ATOM   2166  CA  ASP A 133      67.450  59.829  62.700  1.00  0.00           C
ATOM   2168  CB  ASP A 133      67.930  60.059  64.150  1.00  0.00           C
ATOM   2171  CG  ASP A 133      66.859  59.749  65.170  1.00  0.00           C
ATOM   2172  OD1 ASP A 133      66.139  58.719  65.030  1.00  0.00           O
ATOM   2173  OD2 ASP A 133      66.820  60.449  66.210  1.00  0.00           O
ATOM   2174  C   ASP A 133      66.599  60.979  62.140  1.00  0.00           C
ATOM   2175  O   ASP A 133      66.219  61.928  62.830  1.00  0.00           O
ATOM   2176  N   LEU A 134      66.280  60.879  60.830  1.00  0.00           N
ATOM   2178  CA  LEU A 134      65.441  61.819  60.100  1.00  0.00           C
ATOM   2180  CB  LEU A 134      65.349  61.359  58.620  1.00  0.00           C
ATOM   2183  CG  LEU A 134      66.719  61.289  57.920  1.00  0.00           C
ATOM   2185  CD1 LEU A 134      66.599  60.529  56.600  1.00  0.00           C
ATOM   2189  CD2 LEU A 134      67.289  62.689  57.680  1.00  0.00           C
ATOM   2193  C   LEU A 134      64.040  61.949  60.650  1.00  0.00           C
ATOM   2194  O   LEU A 134      63.520  63.038  60.870  1.00  0.00           O
ATOM   2195  N   TRP A 135      63.429  60.789  60.960  1.00  0.00           N
ATOM   2197  CA  TRP A 135      62.210  60.699  61.740  1.00  0.00           C
ATOM   2199  CB  TRP A 135      61.180  59.729  61.100  1.00  0.00           C
ATOM   2202  CG  TRP A 135      61.090  60.018  59.640  1.00  0.00           C
ATOM   2203  CD1 TRP A 135      61.789  59.368  58.660  1.00  0.00           C
ATOM   2205  NE1 TRP A 135      61.979  60.239  57.610  1.00  0.00           N
ATOM   2207  CE2 TRP A 135      61.380  61.429  57.890  1.00  0.00           C
ATOM   2208  CD2 TRP A 135      60.739  61.309  59.130  1.00  0.00           C
ATOM   2209  CE3 TRP A 135      60.009  62.379  59.640  1.00  0.00           C
ATOM   2211  CZ3 TRP A 135      60.040  63.599  58.960  1.00  0.00           C
ATOM   2213  CZ2 TRP A 135      61.410  62.629  57.210  1.00  0.00           C
ATOM   2215  CH2 TRP A 135      60.750  63.729  57.760  1.00  0.00           C
ATOM   2217  C   TRP A 135      62.750  60.249  63.070  1.00  0.00           C
ATOM   2218  O   TRP A 135      63.379  59.189  63.130  1.00  0.00           O
ATOM   2219  N   GLY A 136      62.610  61.089  64.110  1.00  0.00           N
ATOM   2221  CA  GLY A 136      63.479  61.079  65.290  1.00  0.00           C
ATOM   2224  C   GLY A 136      63.200  59.999  66.300  1.00  0.00           C
ATOM   2225  O   GLY A 136      62.919  60.268  67.470  1.00  0.00           O
ATOM   2226  N   VAL A 137      63.289  58.739  65.870  1.00  0.00           N
ATOM   2228  CA  VAL A 137      63.090  57.529  66.640  1.00  0.00           C
ATOM   2230  CB  VAL A 137      63.320  56.259  65.790  1.00  0.00           C
ATOM   2232  CG1 VAL A 137      63.200  54.989  66.650  1.00  0.00           C
ATOM   2236  CG2 VAL A 137      62.299  56.169  64.650  1.00  0.00           C
ATOM   2240  C   VAL A 137      64.060  57.479  67.800  1.00  0.00           C
ATOM   2241  O   VAL A 137      63.699  57.149  68.940  1.00  0.00           O
ATOM   2242  N   HIS A 138      65.329  57.819  67.520  1.00  0.00           N
ATOM   2244  CA  HIS A 138      66.359  57.829  68.530  1.00  0.00           C
ATOM   2246  CB  HIS A 138      67.749  57.669  67.890  1.00  0.00           C
ATOM   2249  ND1 HIS A 138      67.740  55.169  67.650  1.00  0.00           N
ATOM   2250  CG  HIS A 138      67.910  56.419  67.070  1.00  0.00           C
ATOM   2251  CE1 HIS A 138      68.169  54.319  66.730  1.00  0.00           C
ATOM   2253  NE2 HIS A 138      68.600  54.948  65.620  1.00  0.00           N
ATOM   2255  CD2 HIS A 138      68.420  56.299  65.820  1.00  0.00           C
ATOM   2257  C   HIS A 138      66.290  59.099  69.380  1.00  0.00           C
ATOM   2258  O   HIS A 138      66.389  59.049  70.600  1.00  0.00           O
ATOM   2259  N   ARG A 139      66.049  60.268  68.750  1.00  0.00           N
ATOM   2261  CA  ARG A 139      65.920  61.569  69.380  1.00  0.00           C
ATOM   2263  CB  ARG A 139      65.710  62.689  68.300  1.00  0.00           C
ATOM   2266  CG  ARG A 139      65.710  64.129  68.850  1.00  0.00           C
ATOM   2269  CD  ARG A 139      65.710  65.249  67.790  1.00  0.00           C
ATOM   2272  NE  ARG A 139      66.060  66.539  68.490  1.00  0.00           N
ATOM   2274  CZ  ARG A 139      65.979  67.718  67.900  1.00  0.00           C
ATOM   2275  NH1 ARG A 139      65.450  67.929  66.720  1.00  0.00           N
ATOM   2278  NH2 ARG A 139      66.410  68.819  68.500  1.00  0.00           N
ATOM   2281  C   ARG A 139      64.819  61.649  70.440  1.00  0.00           C
ATOM   2282  O   ARG A 139      65.009  62.169  71.540  1.00  0.00           O
ATOM   2283  N   SER A 140      63.619  61.109  70.170  1.00  0.00           N
ATOM   2285  CA  SER A 140      62.569  61.139  71.170  1.00  0.00           C
ATOM   2287  CB  SER A 140      61.170  61.169  70.540  1.00  0.00           C
ATOM   2290  OG  SER A 140      60.950  59.999  69.750  1.00  0.00           O
ATOM   2292  C   SER A 140      62.639  59.989  72.170  1.00  0.00           C
ATOM   2293  O   SER A 140      62.189  60.109  73.310  1.00  0.00           O
ATOM   2294  N   ALA A 141      63.289  58.859  71.810  1.00  0.00           N
ATOM   2296  CA  ALA A 141      63.680  57.829  72.750  1.00  0.00           C
ATOM   2298  CB  ALA A 141      64.289  56.619  72.030  1.00  0.00           C
ATOM   2302  C   ALA A 141      64.649  58.359  73.810  1.00  0.00           C
ATOM   2303  O   ALA A 141      64.500  58.089  75.000  1.00  0.00           O
ATOM   2304  N   VAL A 142      65.619  59.199  73.400  1.00  0.00           N
ATOM   2306  CA  VAL A 142      66.439  60.018  74.290  1.00  0.00           C
ATOM   2308  CB  VAL A 142      67.479  60.799  73.480  1.00  0.00           C
ATOM   2310  CG1 VAL A 142      68.270  61.829  74.310  1.00  0.00           C
ATOM   2314  CG2 VAL A 142      68.469  59.809  72.870  1.00  0.00           C
ATOM   2318  C   VAL A 142      65.649  61.009  75.120  1.00  0.00           C
ATOM   2319  O   VAL A 142      65.789  61.079  76.350  1.00  0.00           O
ATOM   2320  N   ALA A 143      64.759  61.788  74.480  1.00  0.00           N
ATOM   2322  CA  ALA A 143      63.959  62.829  75.100  1.00  0.00           C
ATOM   2324  CB  ALA A 143      63.099  63.519  74.030  1.00  0.00           C
ATOM   2328  C   ALA A 143      63.060  62.339  76.210  1.00  0.00           C
ATOM   2329  O   ALA A 143      62.990  62.929  77.290  1.00  0.00           O
ATOM   2330  N   ALA A 144      62.410  61.179  75.990  1.00  0.00           N
ATOM   2332  CA  ALA A 144      61.639  60.478  76.990  1.00  0.00           C
ATOM   2334  CB  ALA A 144      61.009  59.228  76.340  1.00  0.00           C
ATOM   2338  C   ALA A 144      62.439  60.099  78.220  1.00  0.00           C
ATOM   2339  O   ALA A 144      61.979  60.268  79.350  1.00  0.00           O
ATOM   2340  N   ALA A 145      63.699  59.619  78.050  1.00  0.00           N
ATOM   2342  CA  ALA A 145      64.590  59.339  79.160  1.00  0.00           C
ATOM   2344  CB  ALA A 145      65.809  58.559  78.640  1.00  0.00           C
ATOM   2348  C   ALA A 145      65.049  60.559  79.940  1.00  0.00           C
ATOM   2349  O   ALA A 145      65.180  60.519  81.170  1.00  0.00           O
ATOM   2350  N   ILE A 146      65.290  61.689  79.250  1.00  0.00           N
ATOM   2352  CA  ILE A 146      65.520  62.989  79.870  1.00  0.00           C
ATOM   2354  CB  ILE A 146      65.929  64.029  78.830  1.00  0.00           C
ATOM   2356  CG2 ILE A 146      66.020  65.439  79.460  1.00  0.00           C
ATOM   2360  CG1 ILE A 146      67.280  63.609  78.200  1.00  0.00           C
ATOM   2363  CD  ILE A 146      67.579  64.368  76.910  1.00  0.00           C
ATOM   2367  C   ILE A 146      64.310  63.439  80.670  1.00  0.00           C
ATOM   2368  O   ILE A 146      64.419  63.829  81.830  1.00  0.00           O
ATOM   2369  N   GLY A 147      63.099  63.269  80.100  1.00  0.00           N
ATOM   2371  CA  GLY A 147      61.829  63.389  80.810  1.00  0.00           C
ATOM   2374  C   GLY A 147      61.729  62.509  82.040  1.00  0.00           C
ATOM   2375  O   GLY A 147      61.399  63.009  83.120  1.00  0.00           O
ATOM   2376  N   ALA A 148      62.059  61.219  81.930  1.00  0.00           N
ATOM   2378  CA  ALA A 148      62.090  60.288  83.040  1.00  0.00           C
ATOM   2380  CB  ALA A 148      62.459  58.889  82.520  1.00  0.00           C
ATOM   2384  C   ALA A 148      63.039  60.659  84.170  1.00  0.00           C
ATOM   2385  O   ALA A 148      62.670  60.579  85.340  1.00  0.00           O
ATOM   2386  N   HIS A 149      64.279  61.089  83.860  1.00  0.00           N
ATOM   2388  CA  HIS A 149      65.240  61.679  84.790  1.00  0.00           C
ATOM   2390  CB  HIS A 149      66.550  61.979  84.040  1.00  0.00           C
ATOM   2393  ND1 HIS A 149      68.320  62.259  85.740  1.00  0.00           N
ATOM   2394  CG  HIS A 149      67.540  62.838  84.760  1.00  0.00           C
ATOM   2395  CE1 HIS A 149      69.119  63.219  86.150  1.00  0.00           C
ATOM   2397  NE2 HIS A 149      68.930  64.368  85.470  1.00  0.00           N
ATOM   2399  CD2 HIS A 149      67.919  64.139  84.560  1.00  0.00           C
ATOM   2401  C   HIS A 149      64.789  62.959  85.480  1.00  0.00           C
ATOM   2402  O   HIS A 149      64.889  63.129  86.700  1.00  0.00           O
ATOM   2403  N   ASN A 150      64.210  63.879  84.690  1.00  0.00           N
ATOM   2405  CA  ASN A 150      63.580  65.078  85.190  1.00  0.00           C
ATOM   2407  CB  ASN A 150      63.029  65.938  84.020  1.00  0.00           C
ATOM   2410  CG  ASN A 150      64.090  66.429  83.030  1.00  0.00           C
ATOM   2411  OD1 ASN A 150      65.300  66.459  83.220  1.00  0.00           O
ATOM   2412  ND2 ASN A 150      63.590  66.909  81.860  1.00  0.00           N
ATOM   2415  C   ASN A 150      62.439  64.749  86.170  1.00  0.00           C
ATOM   2416  O   ASN A 150      62.330  65.358  87.240  1.00  0.00           O
ATOM   2417  N   ALA A 151      61.610  63.739  85.850  1.00  0.00           N
ATOM   2419  CA  ALA A 151      60.669  63.139  86.780  1.00  0.00           C
ATOM   2421  CB  ALA A 151      59.780  62.099  86.060  1.00  0.00           C
ATOM   2425  C   ALA A 151      61.290  62.489  88.030  1.00  0.00           C
ATOM   2426  O   ALA A 151      60.840  62.739  89.140  1.00  0.00           O
ATOM   2427  N   ALA A 152      62.379  61.719  87.880  1.00  0.00           N
ATOM   2429  CA  ALA A 152      63.160  61.159  88.980  1.00  0.00           C
ATOM   2431  CB  ALA A 152      64.299  60.288  88.430  1.00  0.00           C
ATOM   2435  C   ALA A 152      63.740  62.198  89.950  1.00  0.00           C
ATOM   2436  O   ALA A 152      63.660  62.049  91.160  1.00  0.00           O
ATOM   2437  N   LEU A 153      64.279  63.329  89.450  1.00  0.00           N
ATOM   2439  CA  LEU A 153      64.649  64.479  90.260  1.00  0.00           C
ATOM   2441  CB  LEU A 153      65.290  65.539  89.320  1.00  0.00           C
ATOM   2444  CG  LEU A 153      65.590  66.919  89.960  1.00  0.00           C
ATOM   2446  CD1 LEU A 153      66.540  66.779  91.150  1.00  0.00           C
ATOM   2450  CD2 LEU A 153      66.200  67.879  88.920  1.00  0.00           C
ATOM   2454  C   LEU A 153      63.479  65.109  91.040  1.00  0.00           C
ATOM   2455  O   LEU A 153      63.580  65.459  92.220  1.00  0.00           O
ATOM   2456  N   ALA A 154      62.319  65.249  90.400  1.00  0.00           N
ATOM   2458  CA  ALA A 154      61.080  65.639  91.050  1.00  0.00           C
ATOM   2460  CB  ALA A 154      60.009  65.839  89.960  1.00  0.00           C
ATOM   2464  C   ALA A 154      60.590  64.659  92.130  1.00  0.00           C
ATOM   2465  O   ALA A 154      60.170  65.049  93.220  1.00  0.00           O
ATOM   2466  N   GLU A 155      60.700  63.339  91.880  1.00  0.00           N
ATOM   2468  CA  GLU A 155      60.549  62.309  92.900  1.00  0.00           C
ATOM   2470  CB  GLU A 155      60.700  60.899  92.290  1.00  0.00           C
ATOM   2473  CG  GLU A 155      59.520  60.478  91.390  1.00  0.00           C
ATOM   2476  CD  GLU A 155      59.790  59.169  90.660  1.00  0.00           C
ATOM   2477  OE1 GLU A 155      60.760  58.448  91.020  1.00  0.00           O
ATOM   2478  OE2 GLU A 155      59.000  58.869  89.720  1.00  0.00           O
ATOM   2479  C   GLU A 155      61.520  62.429  94.060  1.00  0.00           C
ATOM   2480  O   GLU A 155      61.139  62.319  95.230  1.00  0.00           O
ATOM   2481  N   THR A 156      62.810  62.709  93.800  1.00  0.00           N
ATOM   2483  CA  THR A 156      63.810  62.908  94.860  1.00  0.00           C
ATOM   2485  CB  THR A 156      65.209  63.118  94.300  1.00  0.00           C
ATOM   2487  OG1 THR A 156      65.590  61.969  93.570  1.00  0.00           O
ATOM   2489  CG2 THR A 156      66.270  63.309  95.410  1.00  0.00           C
ATOM   2493  C   THR A 156      63.460  64.038  95.820  1.00  0.00           C
ATOM   2494  O   THR A 156      63.580  63.908  97.040  1.00  0.00           O
ATOM   2495  N   ALA A 157      62.990  65.179  95.290  1.00  0.00           N
ATOM   2497  CA  ALA A 157      62.470  66.289  96.050  1.00  0.00           C
ATOM   2499  CB  ALA A 157      62.270  67.459  95.080  1.00  0.00           C
ATOM   2503  C   ALA A 157      61.180  65.990  96.830  1.00  0.00           C
ATOM   2504  O   ALA A 157      60.950  66.468  97.940  1.00  0.00           O
ATOM   2505  N   ALA A 158      60.299  65.149  96.250  1.00  0.00           N
ATOM   2507  CA  ALA A 158      59.149  64.599  96.950  1.00  0.00           C
ATOM   2509  CB  ALA A 158      58.279  63.799  95.970  1.00  0.00           C
ATOM   2513  C   ALA A 158      59.489  63.759  98.180  1.00  0.00           C
ATOM   2514  O   ALA A 158      58.869  63.919  99.240  1.00  0.00           O
ATOM   2515  N   VAL A 159      60.509  62.889  98.070  1.00  0.00           N
ATOM   2517  CA  VAL A 159      61.119  62.189  99.210  1.00  0.00           C
ATOM   2519  CB  VAL A 159      62.140  61.159  98.730  1.00  0.00           C
ATOM   2521  CG1 VAL A 159      62.880  60.489  99.910  1.00  0.00           C
ATOM   2525  CG2 VAL A 159      61.399  60.088  97.910  1.00  0.00           C
ATOM   2529  C   VAL A 159      61.750  63.129 100.230  1.00  0.00           C
ATOM   2530  O   VAL A 159      61.579  62.989 101.440  1.00  0.00           O
ATOM   2531  N   GLU A 160      62.490  64.158  99.770  1.00  0.00           N
ATOM   2533  CA  GLU A 160      63.149  65.129 100.620  1.00  0.00           C
ATOM   2535  CB  GLU A 160      64.009  66.049  99.720  1.00  0.00           C
ATOM   2538  CG  GLU A 160      64.859  67.118 100.450  1.00  0.00           C
ATOM   2541  CD  GLU A 160      65.910  67.679  99.510  1.00  0.00           C
ATOM   2542  OE1 GLU A 160      65.529  67.979  98.350  1.00  0.00           O
ATOM   2543  OE2 GLU A 160      67.109  67.809  99.890  1.00  0.00           O
ATOM   2544  C   GLU A 160      62.220  65.938 101.530  1.00  0.00           C
ATOM   2545  O   GLU A 160      62.449  66.099 102.730  1.00  0.00           O
ATOM   2546  N   LEU A 161      61.080  66.439 101.000  1.00  0.00           N
ATOM   2548  CA  LEU A 161      60.089  67.118 101.810  1.00  0.00           C
ATOM   2550  CB  LEU A 161      59.160  67.979 100.920  1.00  0.00           C
ATOM   2553  CG  LEU A 161      59.869  69.139 100.190  1.00  0.00           C
ATOM   2555  CD1 LEU A 161      58.950  69.889  99.220  1.00  0.00           C
ATOM   2559  CD2 LEU A 161      60.410  70.169 101.190  1.00  0.00           C
ATOM   2563  C   LEU A 161      59.219  66.188 102.680  1.00  0.00           C
ATOM   2564  O   LEU A 161      58.689  66.589 103.720  1.00  0.00           O
ATOM   2565  N   SER A 162      59.060  64.899 102.310  1.00  0.00           N
ATOM   2567  CA  SER A 162      58.349  63.948 103.150  1.00  0.00           C
ATOM   2569  CB  SER A 162      57.740  62.739 102.380  1.00  0.00           C
ATOM   2572  OG  SER A 162      58.720  61.819 101.900  1.00  0.00           O
ATOM   2574  C   SER A 162      59.209  63.439 104.290  1.00  0.00           C
ATOM   2575  O   SER A 162      58.720  63.189 105.390  1.00  0.00           O
ATOM   2576  N   LEU A 163      60.539  63.329 104.080  1.00  0.00           N
ATOM   2578  CA  LEU A 163      61.490  63.089 105.140  1.00  0.00           C
ATOM   2580  CB  LEU A 163      62.910  62.899 104.550  1.00  0.00           C
ATOM   2583  CG  LEU A 163      64.020  62.588 105.590  1.00  0.00           C
ATOM   2585  CD1 LEU A 163      63.759  61.259 106.340  1.00  0.00           C
ATOM   2589  CD2 LEU A 163      65.380  62.549 104.890  1.00  0.00           C
ATOM   2593  C   LEU A 163      61.520  64.189 106.180  1.00  0.00           C
ATOM   2594  O   LEU A 163      61.469  63.919 107.380  1.00  0.00           O
ATOM   2595  N   ALA A 164      61.540  65.479 105.770  1.00  0.00           N
ATOM   2597  CA  ALA A 164      61.490  66.589 106.700  1.00  0.00           C
ATOM   2599  CB  ALA A 164      61.619  67.899 105.910  1.00  0.00           C
ATOM   2603  C   ALA A 164      60.200  66.608 107.540  1.00  0.00           C
ATOM   2604  O   ALA A 164      60.209  66.729 108.760  1.00  0.00           O
ATOM   2605  N   THR A 165      59.069  66.399 106.850  1.00  0.00           N
ATOM   2607  CA  THR A 165      57.729  66.279 107.400  1.00  0.00           C
ATOM   2609  CB  THR A 165      56.719  66.099 106.270  1.00  0.00           C
ATOM   2611  OG1 THR A 165      56.610  67.319 105.570  1.00  0.00           O
ATOM   2613  CG2 THR A 165      55.319  65.699 106.740  1.00  0.00           C
ATOM   2617  C   THR A 165      57.560  65.139 108.380  1.00  0.00           C
ATOM   2618  O   THR A 165      57.010  65.289 109.480  1.00  0.00           O
ATOM   2619  N   GLY A 166      58.079  63.948 108.010  1.00  0.00           N
ATOM   2621  CA  GLY A 166      58.020  62.759 108.830  1.00  0.00           C
ATOM   2624  C   GLY A 166      58.860  62.819 110.080  1.00  0.00           C
ATOM   2625  O   GLY A 166      58.460  62.349 111.140  1.00  0.00           O
ATOM   2626  N   VAL A 167      60.060  63.399 109.970  1.00  0.00           N
ATOM   2628  CA  VAL A 167      60.929  63.679 111.100  1.00  0.00           C
ATOM   2630  CB  VAL A 167      62.280  64.179 110.570  1.00  0.00           C
ATOM   2632  CG1 VAL A 167      63.139  64.819 111.680  1.00  0.00           C
ATOM   2636  CG2 VAL A 167      62.979  62.978 109.910  1.00  0.00           C
ATOM   2640  C   VAL A 167      60.319  64.649 112.090  1.00  0.00           C
ATOM   2641  O   VAL A 167      60.310  64.399 113.300  1.00  0.00           O
ATOM   2642  N   ALA A 168      59.700  65.749 111.590  1.00  0.00           N
ATOM   2644  CA  ALA A 168      58.969  66.699 112.390  1.00  0.00           C
ATOM   2646  CB  ALA A 168      58.479  67.829 111.450  1.00  0.00           C
ATOM   2650  C   ALA A 168      57.819  66.089 113.160  1.00  0.00           C
ATOM   2651  O   ALA A 168      57.689  66.268 114.370  1.00  0.00           O
ATOM   2652  N   GLN A 169      56.989  65.249 112.500  1.00  0.00           N
ATOM   2654  CA  GLN A 169      55.979  64.490 113.200  1.00  0.00           C
ATOM   2656  CB  GLN A 169      55.089  63.689 112.210  1.00  0.00           C
ATOM   2659  CG  GLN A 169      54.240  64.599 111.310  1.00  0.00           C
ATOM   2662  CD  GLN A 169      53.390  63.768 110.350  1.00  0.00           C
ATOM   2663  OE1 GLN A 169      52.799  62.739 110.710  1.00  0.00           O
ATOM   2664  NE2 GLN A 169      53.309  64.209 109.070  1.00  0.00           N
ATOM   2667  C   GLN A 169      56.509  63.549 114.280  1.00  0.00           C
ATOM   2668  O   GLN A 169      56.020  63.559 115.400  1.00  0.00           O
ATOM   2669  N   LEU A 170      57.579  62.768 114.000  1.00  0.00           N
ATOM   2671  CA  LEU A 170      58.209  61.909 114.990  1.00  0.00           C
ATOM   2673  CB  LEU A 170      59.240  60.929 114.380  1.00  0.00           C
ATOM   2676  CG  LEU A 170      58.590  59.779 113.610  1.00  0.00           C
ATOM   2678  CD1 LEU A 170      59.689  58.859 113.060  1.00  0.00           C
ATOM   2682  CD2 LEU A 170      57.630  58.979 114.500  1.00  0.00           C
ATOM   2686  C   LEU A 170      58.829  62.569 116.200  1.00  0.00           C
ATOM   2687  O   LEU A 170      58.740  62.059 117.310  1.00  0.00           O
ATOM   2688  N   TYR A 171      59.469  63.729 116.030  1.00  0.00           N
ATOM   2690  CA  TYR A 171      59.939  64.509 117.160  1.00  0.00           C
ATOM   2692  CB  TYR A 171      60.750  65.729 116.660  1.00  0.00           C
ATOM   2695  CG  TYR A 171      61.100  66.709 117.760  1.00  0.00           C
ATOM   2696  CD1 TYR A 171      61.829  66.309 118.890  1.00  0.00           C
ATOM   2698  CE1 TYR A 171      62.119  67.240 119.910  1.00  0.00           C
ATOM   2700  CZ  TYR A 171      61.700  68.569 119.780  1.00  0.00           C
ATOM   2701  OH  TYR A 171      62.039  69.529 120.740  1.00  0.00           O
ATOM   2703  CD2 TYR A 171      60.649  68.029 117.670  1.00  0.00           C
ATOM   2705  CE2 TYR A 171      60.970  68.959 118.660  1.00  0.00           C
ATOM   2707  C   TYR A 171      58.810  64.938 118.080  1.00  0.00           C
ATOM   2708  O   TYR A 171      58.880  64.799 119.290  1.00  0.00           O
ATOM   2709  N   TYR A 172      57.700  65.439 117.510  1.00  0.00           N
ATOM   2711  CA  TYR A 172      56.569  65.868 118.290  1.00  0.00           C
ATOM   2713  CB  TYR A 172      55.709  66.879 117.500  1.00  0.00           C
ATOM   2716  CG  TYR A 172      56.509  68.129 117.210  1.00  0.00           C
ATOM   2717  CD1 TYR A 172      57.140  68.849 118.250  1.00  0.00           C
ATOM   2719  CE1 TYR A 172      57.829  70.039 117.980  1.00  0.00           C
ATOM   2721  CZ  TYR A 172      57.880  70.539 116.670  1.00  0.00           C
ATOM   2722  OH  TYR A 172      58.509  71.779 116.420  1.00  0.00           O
ATOM   2724  CD2 TYR A 172      56.599  68.630 115.900  1.00  0.00           C
ATOM   2726  CE2 TYR A 172      57.280  69.828 115.630  1.00  0.00           C
ATOM   2728  C   TYR A 172      55.750  64.719 118.860  1.00  0.00           C
ATOM   2729  O   TYR A 172      55.160  64.839 119.930  1.00  0.00           O
ATOM   2730  N   SER A 173      55.779  63.539 118.210  1.00  0.00           N
ATOM   2732  CA  SER A 173      55.439  62.269 118.840  1.00  0.00           C
ATOM   2734  CB  SER A 173      55.490  61.079 117.860  1.00  0.00           C
ATOM   2737  OG  SER A 173      54.640  61.329 116.730  1.00  0.00           O
ATOM   2739  C   SER A 173      56.319  61.909 120.020  1.00  0.00           C
ATOM   2740  O   SER A 173      55.840  61.489 121.060  1.00  0.00           O
ATOM   2741  N   MET A 174      57.660  62.059 119.920  1.00  0.00           N
ATOM   2743  CA  MET A 174      58.530  61.839 121.060  1.00  0.00           C
ATOM   2745  CB  MET A 174      60.000  61.819 120.620  1.00  0.00           C
ATOM   2748  CG  MET A 174      60.999  61.459 121.740  1.00  0.00           C
ATOM   2751  SD  MET A 174      62.729  61.379 121.210  1.00  0.00           S
ATOM   2752  CE  MET A 174      62.840  63.149 120.860  1.00  0.00           C
ATOM   2756  C   MET A 174      58.299  62.819 122.210  1.00  0.00           C
ATOM   2757  O   MET A 174      58.209  62.439 123.370  1.00  0.00           O
ATOM   2758  N   GLN A 175      58.149  64.108 121.880  1.00  0.00           N
ATOM   2760  CA  GLN A 175      57.770  65.169 122.790  1.00  0.00           C
ATOM   2762  CB  GLN A 175      57.889  66.549 122.110  1.00  0.00           C
ATOM   2765  CG  GLN A 175      59.349  66.959 121.800  1.00  0.00           C
ATOM   2768  CD  GLN A 175      60.299  66.669 122.950  1.00  0.00           C
ATOM   2769  OE1 GLN A 175      61.180  65.809 122.880  1.00  0.00           O
ATOM   2770  NE2 GLN A 175      60.089  67.339 124.110  1.00  0.00           N
ATOM   2773  C   GLN A 175      56.420  65.018 123.460  1.00  0.00           C
ATOM   2774  O   GLN A 175      56.319  65.299 124.660  1.00  0.00           O
ATOM   2775  N   ALA A 176      55.389  64.529 122.750  1.00  0.00           N
ATOM   2777  CA  ALA A 176      54.149  64.049 123.320  1.00  0.00           C
ATOM   2779  CB  ALA A 176      53.239  63.539 122.180  1.00  0.00           C
ATOM   2783  C   ALA A 176      54.310  62.889 124.300  1.00  0.00           C
ATOM   2784  O   ALA A 176      53.780  62.929 125.410  1.00  0.00           O
ATOM   2785  N   SER A 177      55.100  61.849 123.940  1.00  0.00           N
ATOM   2787  CA  SER A 177      55.399  60.729 124.820  1.00  0.00           C
ATOM   2789  CB  SER A 177      56.299  59.629 124.180  1.00  0.00           C
ATOM   2792  OG  SER A 177      55.840  59.199 122.900  1.00  0.00           O
ATOM   2794  C   SER A 177      56.100  61.189 126.090  1.00  0.00           C
ATOM   2795  O   SER A 177      55.750  60.789 127.200  1.00  0.00           O
ATOM   2796  N   TYR A 178      57.080  62.119 125.970  1.00  0.00           N
ATOM   2798  CA  TYR A 178      57.680  62.788 127.110  1.00  0.00           C
ATOM   2800  CB  TYR A 178      58.780  63.789 126.660  1.00  0.00           C
ATOM   2803  CG  TYR A 178      60.100  63.159 126.350  1.00  0.00           C
ATOM   2804  CD1 TYR A 178      60.770  62.409 127.340  1.00  0.00           C
ATOM   2806  CE1 TYR A 178      62.080  61.969 127.130  1.00  0.00           C
ATOM   2808  CZ  TYR A 178      62.750  62.299 125.940  1.00  0.00           C
ATOM   2809  OH  TYR A 178      64.099  61.919 125.750  1.00  0.00           O
ATOM   2811  CD2 TYR A 178      60.779  63.469 125.170  1.00  0.00           C
ATOM   2813  CE2 TYR A 178      62.099  63.048 124.960  1.00  0.00           C
ATOM   2815  C   TYR A 178      56.700  63.559 127.980  1.00  0.00           C
ATOM   2816  O   TYR A 178      56.700  63.429 129.200  1.00  0.00           O
ATOM   2817  N   GLN A 179      55.799  64.368 127.370  1.00  0.00           N
ATOM   2819  CA  GLN A 179      54.770  65.099 128.090  1.00  0.00           C
ATOM   2821  CB  GLN A 179      54.049  66.139 127.190  1.00  0.00           C
ATOM   2824  CG  GLN A 179      54.949  67.359 126.890  1.00  0.00           C
ATOM   2827  CD  GLN A 179      54.410  68.219 125.750  1.00  0.00           C
ATOM   2828  OE1 GLN A 179      53.799  67.749 124.790  1.00  0.00           O
ATOM   2829  NE2 GLN A 179      54.679  69.539 125.810  1.00  0.00           N
ATOM   2832  C   GLN A 179      53.759  64.249 128.830  1.00  0.00           C
ATOM   2833  O   GLN A 179      53.369  64.568 129.950  1.00  0.00           O
ATOM   2834  N   MET A 180      53.309  63.139 128.200  1.00  0.00           N
ATOM   2836  CA  MET A 180      52.449  62.169 128.840  1.00  0.00           C
ATOM   2838  CB  MET A 180      51.979  61.099 127.810  1.00  0.00           C
ATOM   2841  CG  MET A 180      50.989  61.649 126.760  1.00  0.00           C
ATOM   2844  SD  MET A 180      50.649  60.538 125.360  1.00  0.00           S
ATOM   2845  CE  MET A 180      49.660  59.309 126.250  1.00  0.00           C
ATOM   2849  C   MET A 180      53.060  61.518 130.070  1.00  0.00           C
ATOM   2850  O   MET A 180      52.410  61.369 131.110  1.00  0.00           O
ATOM   2851  N   LEU A 181      54.359  61.149 130.010  1.00  0.00           N
ATOM   2853  CA  LEU A 181      55.049  60.589 131.170  1.00  0.00           C
ATOM   2855  CB  LEU A 181      56.459  60.079 130.790  1.00  0.00           C
ATOM   2858  CG  LEU A 181      57.220  59.358 131.920  1.00  0.00           C
ATOM   2860  CD1 LEU A 181      56.490  58.089 132.370  1.00  0.00           C
ATOM   2864  CD2 LEU A 181      58.660  58.979 131.510  1.00  0.00           C
ATOM   2868  C   LEU A 181      55.130  61.529 132.370  1.00  0.00           C
ATOM   2869  O   LEU A 181      54.780  61.139 133.480  1.00  0.00           O
ATOM   2870  N   ASP A 182      55.529  62.809 132.160  1.00  0.00           N
ATOM   2872  CA  ASP A 182      55.579  63.829 133.190  1.00  0.00           C
ATOM   2874  CB  ASP A 182      56.160  65.179 132.660  1.00  0.00           C
ATOM   2877  CG  ASP A 182      57.680  65.239 132.580  1.00  0.00           C
ATOM   2878  OD1 ASP A 182      58.390  64.199 132.680  1.00  0.00           O
ATOM   2879  OD2 ASP A 182      58.149  66.389 132.390  1.00  0.00           O
ATOM   2880  C   ASP A 182      54.219  64.108 133.850  1.00  0.00           C
ATOM   2881  O   ASP A 182      54.110  64.239 135.070  1.00  0.00           O
ATOM   2882  N   LEU A 183      53.120  64.199 133.060  1.00  0.00           N
ATOM   2884  CA  LEU A 183      51.779  64.298 133.630  1.00  0.00           C
ATOM   2886  CB  LEU A 183      50.719  64.669 132.580  1.00  0.00           C
ATOM   2889  CG  LEU A 183      50.840  66.078 131.950  1.00  0.00           C
ATOM   2891  CD1 LEU A 183      49.559  66.379 131.160  1.00  0.00           C
ATOM   2895  CD2 LEU A 183      51.080  67.188 132.980  1.00  0.00           C
ATOM   2899  C   LEU A 183      51.319  63.079 134.430  1.00  0.00           C
ATOM   2900  O   LEU A 183      50.709  63.219 135.490  1.00  0.00           O
ATOM   2901  N   LEU A 184      51.610  61.849 133.960  1.00  0.00           N
ATOM   2903  CA  LEU A 184      51.360  60.629 134.700  1.00  0.00           C
ATOM   2905  CB  LEU A 184      51.630  59.399 133.820  1.00  0.00           C
ATOM   2908  CG  LEU A 184      50.630  59.228 132.670  1.00  0.00           C
ATOM   2910  CD1 LEU A 184      51.160  58.239 131.630  1.00  0.00           C
ATOM   2914  CD2 LEU A 184      49.250  58.838 133.210  1.00  0.00           C
ATOM   2918  C   LEU A 184      52.150  60.519 135.990  1.00  0.00           C
ATOM   2919  O   LEU A 184      51.579  60.209 137.038  1.00  0.00           O
ATOM   2920  N   GLU A 185      53.460  60.809 135.980  1.00  0.00           N
ATOM   2922  CA  GLU A 185      54.270  60.869 137.188  1.00  0.00           C
ATOM   2924  CB  GLU A 185      55.770  61.019 136.808  1.00  0.00           C
ATOM   2927  CG  GLU A 185      56.369  59.749 136.130  1.00  0.00           C
ATOM   2930  CD  GLU A 185      57.849  59.859 135.750  1.00  0.00           C
ATOM   2931  OE1 GLU A 185      58.320  60.969 135.380  1.00  0.00           O
ATOM   2932  OE2 GLU A 185      58.540  58.809 135.790  1.00  0.00           O
ATOM   2933  C   GLU A 185      53.790  61.909 138.208  1.00  0.00           C
ATOM   2934  O   GLU A 185      53.610  61.588 139.388  1.00  0.00           O
ATOM   2935  N   GLN A 186      53.470  63.169 137.818  1.00  0.00           N
ATOM   2937  CA  GLN A 186      52.930  64.119 138.788  1.00  0.00           C
ATOM   2939  CB  GLN A 186      53.029  65.589 138.298  1.00  0.00           C
ATOM   2942  CG  GLN A 186      52.169  65.979 137.058  1.00  0.00           C
ATOM   2945  CD  GLN A 186      50.770  66.559 137.338  1.00  0.00           C
ATOM   2946  OE1 GLN A 186      50.620  67.709 137.768  1.00  0.00           O
ATOM   2947  NE2 GLN A 186      49.710  65.789 136.998  1.00  0.00           N
ATOM   2950  C   GLN A 186      51.500  63.799 139.228  1.00  0.00           C
ATOM   2951  O   GLN A 186      51.080  64.119 140.348  1.00  0.00           O
ATOM   2952  N   THR A 187      50.700  63.108 138.388  1.00  0.00           N
ATOM   2954  CA  THR A 187      49.429  62.529 138.798  1.00  0.00           C
ATOM   2956  CB  THR A 187      48.499  62.129 137.648  1.00  0.00           C
ATOM   2958  OG1 THR A 187      48.069  63.299 136.958  1.00  0.00           O
ATOM   2960  CG2 THR A 187      47.210  61.469 138.158  1.00  0.00           C
ATOM   2964  C   THR A 187      49.619  61.399 139.798  1.00  0.00           C
ATOM   2965  O   THR A 187      48.829  61.259 140.728  1.00  0.00           O
ATOM   2966  N   HIS A 188      50.700  60.599 139.678  1.00  0.00           N
ATOM   2968  CA  HIS A 188      51.069  59.609 140.678  1.00  0.00           C
ATOM   2970  CB  HIS A 188      52.259  58.719 140.238  1.00  0.00           C
ATOM   2973  ND1 HIS A 188      51.919  56.669 141.578  1.00  0.00           N
ATOM   2974  CG  HIS A 188      52.700  57.768 141.298  1.00  0.00           C
ATOM   2975  CE1 HIS A 188      52.430  56.179 142.698  1.00  0.00           C
ATOM   2977  NE2 HIS A 188      53.499  56.889 143.138  1.00  0.00           N
ATOM   2979  CD2 HIS A 188      53.689  57.899 142.228  1.00  0.00           C
ATOM   2981  C   HIS A 188      51.329  60.189 142.058  1.00  0.00           C
ATOM   2982  O   HIS A 188      50.739  59.779 143.068  1.00  0.00           O
ATOM   2983  N   ASP A 189      52.129  61.259 142.118  1.00  0.00           N
ATOM   2985  CA  ASP A 189      52.360  62.089 143.288  1.00  0.00           C
ATOM   2987  CB  ASP A 189      53.340  63.239 142.898  1.00  0.00           C
ATOM   2990  CG  ASP A 189      54.799  62.819 142.778  1.00  0.00           C
ATOM   2991  OD1 ASP A 189      55.209  61.858 143.478  1.00  0.00           O
ATOM   2992  OD2 ASP A 189      55.579  63.579 142.138  1.00  0.00           O
ATOM   2993  C   ASP A 189      51.059  62.658 143.878  1.00  0.00           C
ATOM   2994  O   ASP A 189      50.859  62.669 145.098  1.00  0.00           O
ATOM   2995  N   VAL A 190      50.110  63.139 143.048  1.00  0.00           N
ATOM   2997  CA  VAL A 190      48.780  63.549 143.518  1.00  0.00           C
ATOM   2999  CB  VAL A 190      47.919  64.139 142.388  1.00  0.00           C
ATOM   3001  CG1 VAL A 190      46.439  64.329 142.778  1.00  0.00           C
ATOM   3005  CG2 VAL A 190      48.489  65.509 141.968  1.00  0.00           C
ATOM   3009  C   VAL A 190      48.020  62.429 144.228  1.00  0.00           C
ATOM   3010  O   VAL A 190      47.410  62.649 145.278  1.00  0.00           O
ATOM   3011  N   ILE A 191      48.029  61.189 143.688  1.00  0.00           N
ATOM   3013  CA  ILE A 191      47.220  60.088 144.208  1.00  0.00           C
ATOM   3015  CB  ILE A 191      46.880  59.099 143.108  1.00  0.00           C
ATOM   3017  CG2 ILE A 191      45.979  57.959 143.628  1.00  0.00           C
ATOM   3021  CG1 ILE A 191      46.129  59.809 141.948  1.00  0.00           C
ATOM   3024  CD  ILE A 191      46.139  58.969 140.678  1.00  0.00           C
ATOM   3028  C   ILE A 191      47.860  59.419 145.408  1.00  0.00           C
ATOM   3029  O   ILE A 191      47.140  58.999 146.328  1.00  0.00           O
ATOM   3030  N   ASP A 192      49.209  59.409 145.508  1.00  0.00           N
ATOM   3032  CA  ASP A 192      49.939  59.129 146.738  1.00  0.00           C
ATOM   3034  CB  ASP A 192      51.479  59.209 146.518  1.00  0.00           C
ATOM   3037  CG  ASP A 192      52.080  57.879 146.068  1.00  0.00           C
ATOM   3038  OD1 ASP A 192      51.319  56.899 145.858  1.00  0.00           O
ATOM   3039  OD2 ASP A 192      53.340  57.809 145.968  1.00  0.00           O
ATOM   3040  C   ASP A 192      49.539  60.079 147.858  1.00  0.00           C
ATOM   3041  O   ASP A 192      49.200  59.669 148.968  1.00  0.00           O
ATOM   3042  N   TYR A 193      49.469  61.408 147.588  1.00  0.00           N
ATOM   3044  CA  TYR A 193      48.979  62.379 148.558  1.00  0.00           C
ATOM   3046  CB  TYR A 193      49.110  63.829 147.998  1.00  0.00           C
ATOM   3049  CG  TYR A 193      48.759  64.849 149.048  1.00  0.00           C
ATOM   3050  CD1 TYR A 193      49.669  65.099 150.078  1.00  0.00           C
ATOM   3052  CE1 TYR A 193      49.389  66.020 151.088  1.00  0.00           C
ATOM   3054  CZ  TYR A 193      48.160  66.689 151.088  1.00  0.00           C
ATOM   3055  OH  TYR A 193      47.889  67.588 152.128  1.00  0.00           O
ATOM   3057  CD2 TYR A 193      47.530  65.539 149.038  1.00  0.00           C
ATOM   3059  CE2 TYR A 193      47.229  66.449 150.068  1.00  0.00           C
ATOM   3061  C   TYR A 193      47.540  62.089 148.988  1.00  0.00           C
ATOM   3062  O   TYR A 193      47.200  62.119 150.178  1.00  0.00           O
ATOM   3063  N   ALA A 194      46.669  61.769 148.008  1.00  0.00           N
ATOM   3065  CA  ALA A 194      45.299  61.369 148.228  1.00  0.00           C
ATOM   3067  CB  ALA A 194      44.609  61.239 146.858  1.00  0.00           C
ATOM   3071  C   ALA A 194      45.079  60.099 149.068  1.00  0.00           C
ATOM   3072  O   ALA A 194      44.240  60.099 149.958  1.00  0.00           O
ATOM   3073  N   VAL A 195      45.830  58.999 148.838  1.00  0.00           N
ATOM   3075  CA  VAL A 195      45.760  57.809 149.688  1.00  0.00           C
ATOM   3077  CB  VAL A 195      46.389  56.569 149.038  1.00  0.00           C
ATOM   3079  CG1 VAL A 195      47.919  56.499 149.218  1.00  0.00           C
ATOM   3083  CG2 VAL A 195      45.729  55.299 149.608  1.00  0.00           C
ATOM   3087  C   VAL A 195      46.299  58.059 151.098  1.00  0.00           C
ATOM   3088  O   VAL A 195      45.770  57.588 152.098  1.00  0.00           O
ATOM   3089  N   LYS A 196      47.369  58.859 151.228  1.00  0.00           N
ATOM   3091  CA  LYS A 196      47.899  59.279 152.508  1.00  0.00           C
ATOM   3093  CB  LYS A 196      49.189  60.099 152.298  1.00  0.00           C
ATOM   3096  CG  LYS A 196      50.329  59.219 151.798  1.00  0.00           C
ATOM   3099  CD  LYS A 196      51.549  60.059 151.408  1.00  0.00           C
ATOM   3102  CE  LYS A 196      52.619  59.158 150.808  1.00  0.00           C
ATOM   3105  NZ  LYS A 196      53.860  59.909 150.578  1.00  0.00           N
ATOM   3109  C   LYS A 196      46.959  60.088 153.378  1.00  0.00           C
ATOM   3110  O   LYS A 196      46.880  59.909 154.588  1.00  0.00           O
ATOM   3111  N   ALA A 197      46.209  61.029 152.768  1.00  0.00           N
ATOM   3113  CA  ALA A 197      45.170  61.759 153.468  1.00  0.00           C
ATOM   3115  CB  ALA A 197      44.599  62.829 152.518  1.00  0.00           C
ATOM   3119  C   ALA A 197      44.049  60.859 153.998  1.00  0.00           C
ATOM   3120  O   ALA A 197      43.600  60.989 155.138  1.00  0.00           O
ATOM   3121  N   HIS A 198      43.619  59.879 153.188  1.00  0.00           N
ATOM   3123  CA  HIS A 198      42.729  58.799 153.578  1.00  0.00           C
ATOM   3125  CB  HIS A 198      42.379  57.949 152.338  1.00  0.00           C
ATOM   3128  ND1 HIS A 198      41.220  59.969 151.318  1.00  0.00           N
ATOM   3129  CG  HIS A 198      41.329  58.589 151.488  1.00  0.00           C
ATOM   3130  CE1 HIS A 198      40.000  60.149 150.898  1.00  0.00           C
ATOM   3132  NE2 HIS A 198      39.329  58.989 150.738  1.00  0.00           N
ATOM   3134  CD2 HIS A 198      40.180  57.978 151.098  1.00  0.00           C
ATOM   3136  C   HIS A 198      43.250  57.889 154.688  1.00  0.00           C
ATOM   3137  O   HIS A 198      42.560  57.599 155.668  1.00  0.00           O
ATOM   3138  N   GLN A 199      44.529  57.479 154.628  1.00  0.00           N
ATOM   3140  CA  GLN A 199      45.219  56.739 155.688  1.00  0.00           C
ATOM   3142  CB  GLN A 199      46.669  56.399 155.258  1.00  0.00           C
ATOM   3145  CG  GLN A 199      46.719  55.288 154.178  1.00  0.00           C
ATOM   3148  CD  GLN A 199      48.139  54.999 153.688  1.00  0.00           C
ATOM   3149  OE1 GLN A 199      49.090  55.769 153.818  1.00  0.00           O
ATOM   3150  NE2 GLN A 199      48.289  53.789 153.078  1.00  0.00           N
ATOM   3153  C   GLN A 199      45.240  57.448 157.028  1.00  0.00           C
ATOM   3154  O   GLN A 199      44.959  56.868 158.078  1.00  0.00           O
ATOM   3155  N   SER A 200      45.490  58.768 157.018  1.00  0.00           N
ATOM   3157  CA  SER A 200      45.299  59.649 158.158  1.00  0.00           C
ATOM   3159  CB  SER A 200      45.719  61.099 157.848  1.00  0.00           C
ATOM   3162  OG  SER A 200      47.080  61.149 157.458  1.00  0.00           O
ATOM   3164  C   SER A 200      43.869  59.719 158.678  1.00  0.00           C
ATOM   3165  O   SER A 200      43.629  59.749 159.878  1.00  0.00           O
ATOM   3166  N   LYS A 201      42.869  59.789 157.778  1.00  0.00           N
ATOM   3168  CA  LYS A 201      41.459  59.759 158.138  1.00  0.00           C
ATOM   3170  CB  LYS A 201      40.590  60.069 156.908  1.00  0.00           C
ATOM   3173  CG  LYS A 201      40.620  61.549 156.498  1.00  0.00           C
ATOM   3176  CD  LYS A 201      39.910  61.798 155.158  1.00  0.00           C
ATOM   3179  CE  LYS A 201      39.780  63.279 154.818  1.00  0.00           C
ATOM   3182  NZ  LYS A 201      39.020  63.969 155.878  1.00  0.00           N
ATOM   3186  C   LYS A 201      40.950  58.499 158.828  1.00  0.00           C
ATOM   3187  O   LYS A 201      40.219  58.579 159.828  1.00  0.00           O
ATOM   3188  N   VAL A 202      41.339  57.299 158.358  1.00  0.00           N
ATOM   3190  CA  VAL A 202      40.830  56.029 158.878  1.00  0.00           C
ATOM   3192  CB  VAL A 202      41.090  54.889 157.898  1.00  0.00           C
ATOM   3194  CG1 VAL A 202      42.519  54.309 157.988  1.00  0.00           C
ATOM   3198  CG2 VAL A 202      40.019  53.799 158.098  1.00  0.00           C
ATOM   3202  C   VAL A 202      41.410  55.729 160.258  1.00  0.00           C
ATOM   3203  O   VAL A 202      40.840  55.029 161.098  1.00  0.00           O
ATOM   3204  N   ALA A 203      42.549  56.379 160.538  1.00  0.00           N
ATOM   3206  CA  ALA A 203      43.260  56.369 161.798  1.00  0.00           C
ATOM   3208  CB  ALA A 203      44.679  56.868 161.518  1.00  0.00           C
ATOM   3212  C   ALA A 203      42.630  57.269 162.838  1.00  0.00           C
ATOM   3213  O   ALA A 203      42.880  57.129 164.038  1.00  0.00           O
ATOM   3214  N   HIS A 204      41.759  58.199 162.418  1.00  0.00           N
ATOM   3216  CA  HIS A 204      40.900  58.929 163.338  1.00  0.00           C
ATOM   3218  CB  HIS A 204      40.950  60.439 163.018  1.00  0.00           C
ATOM   3221  ND1 HIS A 204      42.910  61.089 164.438  1.00  0.00           N
ATOM   3222  CG  HIS A 204      42.319  61.019 163.188  1.00  0.00           C
ATOM   3223  CE1 HIS A 204      44.049  61.728 164.238  1.00  0.00           C
ATOM   3225  NE2 HIS A 204      44.209  62.068 162.938  1.00  0.00           N
ATOM   3227  CD2 HIS A 204      43.099  61.629 162.258  1.00  0.00           C
ATOM   3229  C   HIS A 204      39.469  58.439 163.258  1.00  0.00           C
ATOM   3230  O   HIS A 204      38.559  58.999 163.858  1.00  0.00           O
ATOM   3231  N   GLY A 205      39.200  57.339 162.508  1.00  0.00           N
ATOM   3233  CA  GLY A 205      37.860  56.749 162.418  1.00  0.00           C
ATOM   3236  C   GLY A 205      36.849  57.619 161.698  1.00  0.00           C
ATOM   3237  O   GLY A 205      35.660  57.658 162.008  1.00  0.00           O
ATOM   3238  N   LEU A 206      37.340  58.359 160.698  1.00  0.00           N
ATOM   3240  CA  LEU A 206      36.569  59.389 160.038  1.00  0.00           C
ATOM   3242  CB  LEU A 206      37.399  60.678 160.028  1.00  0.00           C
ATOM   3245  CG  LEU A 206      37.709  61.279 161.398  1.00  0.00           C
ATOM   3247  CD1 LEU A 206      38.610  62.518 161.268  1.00  0.00           C
ATOM   3251  CD2 LEU A 206      36.450  61.608 162.198  1.00  0.00           C
ATOM   3255  C   LEU A 206      36.260  59.038 158.608  1.00  0.00           C
ATOM   3256  O   LEU A 206      35.660  59.819 157.868  1.00  0.00           O
ATOM   3257  N   GLU A 207      36.649  57.858 158.168  1.00  0.00           N
ATOM   3259  CA  GLU A 207      36.380  57.409 156.838  1.00  0.00           C
ATOM   3261  CB  GLU A 207      37.459  57.809 155.818  1.00  0.00           C
ATOM   3264  CG  GLU A 207      38.819  57.068 155.968  1.00  0.00           C
ATOM   3267  CD  GLU A 207      39.340  56.639 154.608  1.00  0.00           C
ATOM   3268  OE1 GLU A 207      39.239  57.459 153.668  1.00  0.00           O
ATOM   3269  OE2 GLU A 207      39.799  55.478 154.488  1.00  0.00           O
ATOM   3270  C   GLU A 207      36.270  55.919 156.958  1.00  0.00           C
ATOM   3271  O   GLU A 207      36.209  55.369 158.048  1.00  0.00           O
ATOM   3272  N   ALA A 208      36.209  55.229 155.828  1.00  0.00           N
ATOM   3274  CA  ALA A 208      35.799  53.869 155.788  1.00  0.00           C
ATOM   3276  CB  ALA A 208      34.319  53.799 155.398  1.00  0.00           C
ATOM   3280  C   ALA A 208      36.660  53.169 154.768  1.00  0.00           C
ATOM   3281  O   ALA A 208      37.309  53.799 153.938  1.00  0.00           O
ATOM   3282  N   GLN A 209      36.689  51.839 154.808  1.00  0.00           N
ATOM   3284  CA  GLN A 209      37.630  51.079 154.018  1.00  0.00           C
ATOM   3286  CB  GLN A 209      37.689  49.629 154.558  1.00  0.00           C
ATOM   3289  CG  GLN A 209      38.209  49.519 156.018  1.00  0.00           C
ATOM   3292  CD  GLN A 209      37.950  48.129 156.628  1.00  0.00           C
ATOM   3293  OE1 GLN A 209      37.150  47.319 156.158  1.00  0.00           O
ATOM   3294  NE2 GLN A 209      38.639  47.829 157.748  1.00  0.00           N
ATOM   3297  C   GLN A 209      37.360  51.119 152.508  1.00  0.00           C
ATOM   3298  O   GLN A 209      38.289  50.979 151.718  1.00  0.00           O
ATOM   3299  N   VAL A 210      36.100  51.359 152.068  1.00  0.00           N
ATOM   3301  CA  VAL A 210      35.779  51.559 150.658  1.00  0.00           C
ATOM   3303  CB  VAL A 210      34.259  51.518 150.368  1.00  0.00           C
ATOM   3305  CG1 VAL A 210      34.040  51.489 148.848  1.00  0.00           C
ATOM   3309  CG2 VAL A 210      33.610  50.279 151.008  1.00  0.00           C
ATOM   3313  C   VAL A 210      36.430  52.809 150.008  1.00  0.00           C
ATOM   3314  O   VAL A 210      37.069  52.649 148.968  1.00  0.00           O
ATOM   3315  N   PRO A 211      36.380  54.038 150.558  1.00  0.00           N
ATOM   3316  CD  PRO A 211      35.319  54.519 151.458  1.00  0.00           C
ATOM   3319  CA  PRO A 211      37.270  55.139 150.188  1.00  0.00           C
ATOM   3321  CB  PRO A 211      37.039  56.179 151.288  1.00  0.00           C
ATOM   3324  CG  PRO A 211      35.569  56.029 151.638  1.00  0.00           C
ATOM   3327  C   PRO A 211      38.729  54.829 150.008  1.00  0.00           C
ATOM   3328  O   PRO A 211      39.270  55.109 148.938  1.00  0.00           O
ATOM   3329  N   PHE A 212      39.379  54.239 151.038  1.00  0.00           N
ATOM   3331  CA  PHE A 212      40.770  53.829 151.028  1.00  0.00           C
ATOM   3333  CB  PHE A 212      41.110  53.209 152.418  1.00  0.00           C
ATOM   3336  CG  PHE A 212      42.470  52.549 152.448  1.00  0.00           C
ATOM   3337  CD1 PHE A 212      43.619  53.309 152.228  1.00  0.00           C
ATOM   3339  CE1 PHE A 212      44.869  52.698 152.098  1.00  0.00           C
ATOM   3341  CZ  PHE A 212      44.970  51.309 152.228  1.00  0.00           C
ATOM   3343  CD2 PHE A 212      42.589  51.159 152.628  1.00  0.00           C
ATOM   3345  CE2 PHE A 212      43.839  50.538 152.528  1.00  0.00           C
ATOM   3347  C   PHE A 212      41.110  52.869 149.888  1.00  0.00           C
ATOM   3348  O   PHE A 212      42.080  53.059 149.138  1.00  0.00           O
ATOM   3349  N   HIS A 213      40.279  51.839 149.678  1.00  0.00           N
ATOM   3351  CA  HIS A 213      40.410  50.948 148.538  1.00  0.00           C
ATOM   3353  CB  HIS A 213      39.329  49.859 148.648  1.00  0.00           C
ATOM   3356  ND1 HIS A 213      38.889  47.709 149.788  1.00  0.00           N
ATOM   3357  CG  HIS A 213      39.669  48.849 149.688  1.00  0.00           C
ATOM   3358  CE1 HIS A 213      39.329  47.099 150.878  1.00  0.00           C
ATOM   3360  NE2 HIS A 213      40.380  47.749 151.428  1.00  0.00           N
ATOM   3362  CD2 HIS A 213      40.620  48.859 150.648  1.00  0.00           C
ATOM   3364  C   HIS A 213      40.329  51.579 147.158  1.00  0.00           C
ATOM   3365  O   HIS A 213      41.170  51.289 146.298  1.00  0.00           O
ATOM   3366  N   GLY A 214      39.360  52.479 146.918  1.00  0.00           N
ATOM   3368  CA  GLY A 214      39.219  53.199 145.648  1.00  0.00           C
ATOM   3371  C   GLY A 214      40.349  54.158 145.398  1.00  0.00           C
ATOM   3372  O   GLY A 214      40.789  54.349 144.258  1.00  0.00           O
ATOM   3373  N   ALA A 215      40.869  54.779 146.468  1.00  0.00           N
ATOM   3375  CA  ALA A 215      42.049  55.599 146.438  1.00  0.00           C
ATOM   3377  CB  ALA A 215      42.249  56.239 147.838  1.00  0.00           C
ATOM   3381  C   ALA A 215      43.320  54.869 145.998  1.00  0.00           C
ATOM   3382  O   ALA A 215      44.079  55.358 145.178  1.00  0.00           O
ATOM   3383  N   ARG A 216      43.540  53.649 146.538  1.00  0.00           N
ATOM   3385  CA  ARG A 216      44.669  52.788 146.218  1.00  0.00           C
ATOM   3387  CB  ARG A 216      44.819  51.739 147.348  1.00  0.00           C
ATOM   3390  CG  ARG A 216      45.859  50.618 147.118  1.00  0.00           C
ATOM   3393  CD  ARG A 216      46.509  50.189 148.438  1.00  0.00           C
ATOM   3396  NE  ARG A 216      47.189  48.859 148.268  1.00  0.00           N
ATOM   3398  CZ  ARG A 216      47.869  48.248 149.228  1.00  0.00           C
ATOM   3399  NH1 ARG A 216      48.139  48.829 150.378  1.00  0.00           N
ATOM   3402  NH2 ARG A 216      48.190  46.989 149.018  1.00  0.00           N
ATOM   3405  C   ARG A 216      44.619  52.139 144.838  1.00  0.00           C
ATOM   3406  O   ARG A 216      45.630  51.959 144.168  1.00  0.00           O
ATOM   3407  N   ALA A 217      43.400  51.829 144.358  1.00  0.00           N
ATOM   3409  CA  ALA A 217      43.179  51.319 143.018  1.00  0.00           C
ATOM   3411  CB  ALA A 217      41.660  51.089 142.848  1.00  0.00           C
ATOM   3415  C   ALA A 217      43.660  52.239 141.908  1.00  0.00           C
ATOM   3416  O   ALA A 217      44.259  51.819 140.918  1.00  0.00           O
ATOM   3417  N   GLN A 218      43.429  53.549 142.078  1.00  0.00           N
ATOM   3419  CA  GLN A 218      43.869  54.579 141.158  1.00  0.00           C
ATOM   3421  CB  GLN A 218      43.179  55.919 141.488  1.00  0.00           C
ATOM   3424  CG  GLN A 218      41.680  55.909 141.118  1.00  0.00           C
ATOM   3427  CD  GLN A 218      41.080  57.309 141.118  1.00  0.00           C
ATOM   3428  OE1 GLN A 218      41.100  58.038 142.118  1.00  0.00           O
ATOM   3429  NE2 GLN A 218      40.509  57.729 139.968  1.00  0.00           N
ATOM   3432  C   GLN A 218      45.369  54.759 141.058  1.00  0.00           C
ATOM   3433  O   GLN A 218      45.849  55.198 140.008  1.00  0.00           O
ATOM   3434  N   ILE A 219      46.139  54.409 142.118  1.00  0.00           N
ATOM   3436  CA  ILE A 219      47.589  54.419 142.088  1.00  0.00           C
ATOM   3438  CB  ILE A 219      48.219  54.139 143.468  1.00  0.00           C
ATOM   3440  CG2 ILE A 219      49.759  54.149 143.368  1.00  0.00           C
ATOM   3444  CG1 ILE A 219      47.729  55.158 144.508  1.00  0.00           C
ATOM   3447  CD  ILE A 219      48.169  54.849 145.938  1.00  0.00           C
ATOM   3451  C   ILE A 219      48.139  53.429 141.078  1.00  0.00           C
ATOM   3452  O   ILE A 219      48.920  53.768 140.178  1.00  0.00           O
ATOM   3453  N   LEU A 220      47.639  52.198 141.178  1.00  0.00           N
ATOM   3455  CA  LEU A 220      48.000  51.069 140.348  1.00  0.00           C
ATOM   3457  CB  LEU A 220      47.350  49.789 140.938  1.00  0.00           C
ATOM   3460  CG  LEU A 220      47.689  49.549 142.428  1.00  0.00           C
ATOM   3462  CD1 LEU A 220      46.849  48.389 142.988  1.00  0.00           C
ATOM   3466  CD2 LEU A 220      49.189  49.288 142.648  1.00  0.00           C
ATOM   3470  C   LEU A 220      47.639  51.289 138.888  1.00  0.00           C
ATOM   3471  O   LEU A 220      48.379  50.919 137.978  1.00  0.00           O
ATOM   3472  N   ALA A 221      46.490  51.928 138.618  1.00  0.00           N
ATOM   3474  CA  ALA A 221      46.110  52.409 137.298  1.00  0.00           C
ATOM   3476  CB  ALA A 221      44.720  53.089 137.358  1.00  0.00           C
ATOM   3480  C   ALA A 221      47.080  53.409 136.668  1.00  0.00           C
ATOM   3481  O   ALA A 221      47.430  53.318 135.490  1.00  0.00           O
ATOM   3482  N   VAL A 222      47.569  54.389 137.448  1.00  0.00           N
ATOM   3484  CA  VAL A 222      48.590  55.309 137.008  1.00  0.00           C
ATOM   3486  CB  VAL A 222      48.600  56.569 137.868  1.00  0.00           C
ATOM   3488  CG1 VAL A 222      49.799  57.469 137.578  1.00  0.00           C
ATOM   3492  CG2 VAL A 222      47.299  57.329 137.548  1.00  0.00           C
ATOM   3496  C   VAL A 222      49.939  54.659 136.808  1.00  0.00           C
ATOM   3497  O   VAL A 222      50.609  54.909 135.810  1.00  0.00           O
ATOM   3498  N   ASP A 223      50.349  53.709 137.678  1.00  0.00           N
ATOM   3500  CA  ASP A 223      51.540  52.889 137.498  1.00  0.00           C
ATOM   3502  CB  ASP A 223      51.680  51.849 138.638  1.00  0.00           C
ATOM   3505  CG  ASP A 223      52.140  52.448 139.958  1.00  0.00           C
ATOM   3506  OD1 ASP A 223      53.060  53.309 139.968  1.00  0.00           O
ATOM   3507  OD2 ASP A 223      51.709  51.879 140.998  1.00  0.00           O
ATOM   3508  C   ASP A 223      51.549  52.129 136.168  1.00  0.00           C
ATOM   3509  O   ASP A 223      52.579  52.079 135.480  1.00  0.00           O
ATOM   3510  N   LYS A 224      50.399  51.549 135.760  1.00  0.00           N
ATOM   3512  CA  LYS A 224      50.200  50.989 134.430  1.00  0.00           C
ATOM   3514  CB  LYS A 224      48.819  50.288 134.320  1.00  0.00           C
ATOM   3517  CG  LYS A 224      48.369  49.799 132.930  1.00  0.00           C
ATOM   3520  CD  LYS A 224      47.540  50.769 132.060  1.00  0.00           C
ATOM   3523  CE  LYS A 224      47.249  50.189 130.660  1.00  0.00           C
ATOM   3526  NZ  LYS A 224      46.439  51.129 129.860  1.00  0.00           N
ATOM   3530  C   LYS A 224      50.360  51.959 133.280  1.00  0.00           C
ATOM   3531  O   LYS A 224      50.979  51.679 132.260  1.00  0.00           O
ATOM   3532  N   GLN A 225      49.770  53.169 133.420  1.00  0.00           N
ATOM   3534  CA  GLN A 225      49.930  54.228 132.450  1.00  0.00           C
ATOM   3536  CB  GLN A 225      48.930  55.379 132.740  1.00  0.00           C
ATOM   3539  CG  GLN A 225      47.430  54.999 132.550  1.00  0.00           C
ATOM   3542  CD  GLN A 225      46.500  56.119 133.020  1.00  0.00           C
ATOM   3543  OE1 GLN A 225      46.680  56.719 134.080  1.00  0.00           O
ATOM   3544  NE2 GLN A 225      45.459  56.469 132.220  1.00  0.00           N
ATOM   3547  C   GLN A 225      51.380  54.698 132.350  1.00  0.00           C
ATOM   3548  O   GLN A 225      51.910  54.919 131.260  1.00  0.00           O
ATOM   3549  N   ILE A 226      52.090  54.829 133.490  1.00  0.00           N
ATOM   3551  CA  ILE A 226      53.499  55.198 133.540  1.00  0.00           C
ATOM   3553  CB  ILE A 226      53.979  55.429 134.980  1.00  0.00           C
ATOM   3555  CG2 ILE A 226      55.509  55.589 135.050  1.00  0.00           C
ATOM   3559  CG1 ILE A 226      53.309  56.689 135.570  1.00  0.00           C
ATOM   3562  CD  ILE A 226      53.509  56.858 137.078  1.00  0.00           C
ATOM   3566  C   ILE A 226      54.399  54.219 132.810  1.00  0.00           C
ATOM   3567  O   ILE A 226      55.240  54.629 132.010  1.00  0.00           O
ATOM   3568  N   VAL A 227      54.250  52.899 133.010  1.00  0.00           N
ATOM   3570  CA  VAL A 227      55.049  51.939 132.260  1.00  0.00           C
ATOM   3572  CB  VAL A 227      55.100  50.559 132.900  1.00  0.00           C
ATOM   3574  CG1 VAL A 227      55.709  50.719 134.310  1.00  0.00           C
ATOM   3578  CG2 VAL A 227      53.720  49.899 132.960  1.00  0.00           C
ATOM   3582  C   VAL A 227      54.660  51.849 130.790  1.00  0.00           C
ATOM   3583  O   VAL A 227      55.520  51.639 129.920  1.00  0.00           O
ATOM   3584  N   ALA A 228      53.359  52.089 130.470  1.00  0.00           N
ATOM   3586  CA  ALA A 228      52.860  52.198 129.110  1.00  0.00           C
ATOM   3588  CB  ALA A 228      51.329  52.379 129.070  1.00  0.00           C
ATOM   3592  C   ALA A 228      53.489  53.329 128.310  1.00  0.00           C
ATOM   3593  O   ALA A 228      53.850  53.129 127.150  1.00  0.00           O
ATOM   3594  N   VAL A 229      53.670  54.519 128.900  1.00  0.00           N
ATOM   3596  CA  VAL A 229      54.240  55.659 128.200  1.00  0.00           C
ATOM   3598  CB  VAL A 229      53.680  56.959 128.750  1.00  0.00           C
ATOM   3600  CG1 VAL A 229      54.319  58.169 128.050  1.00  0.00           C
ATOM   3604  CG2 VAL A 229      52.169  56.979 128.470  1.00  0.00           C
ATOM   3608  C   VAL A 229      55.750  55.618 128.210  1.00  0.00           C
ATOM   3609  O   VAL A 229      56.410  56.129 127.310  1.00  0.00           O
ATOM   3610  N   LYS A 230      56.389  54.899 129.160  1.00  0.00           N
ATOM   3612  CA  LYS A 230      57.799  54.539 129.050  1.00  0.00           C
ATOM   3614  CB  LYS A 230      58.330  53.789 130.290  1.00  0.00           C
ATOM   3617  CG  LYS A 230      58.530  54.689 131.520  1.00  0.00           C
ATOM   3620  CD  LYS A 230      58.979  53.908 132.770  1.00  0.00           C
ATOM   3623  CE  LYS A 230      59.160  54.849 133.970  1.00  0.00           C
ATOM   3626  NZ  LYS A 230      59.349  54.108 135.240  1.00  0.00           N
ATOM   3630  C   LYS A 230      58.109  53.729 127.800  1.00  0.00           C
ATOM   3631  O   LYS A 230      59.090  53.948 127.100  1.00  0.00           O
ATOM   3632  N   GLY A 231      57.200  52.779 127.480  1.00  0.00           N
ATOM   3634  CA  GLY A 231      57.150  52.099 126.200  1.00  0.00           C
ATOM   3637  C   GLY A 231      56.840  52.959 125.000  1.00  0.00           C
ATOM   3638  O   GLY A 231      57.400  52.809 123.920  1.00  0.00           O
ATOM   3639  N   GLN A 232      55.910  53.919 125.120  1.00  0.00           N
ATOM   3641  CA  GLN A 232      55.679  54.869 124.040  1.00  0.00           C
ATOM   3643  CB  GLN A 232      54.419  55.719 124.350  1.00  0.00           C
ATOM   3646  CG  GLN A 232      53.799  56.369 123.090  1.00  0.00           C
ATOM   3649  CD  GLN A 232      52.560  57.189 123.440  1.00  0.00           C
ATOM   3650  OE1 GLN A 232      52.619  58.178 124.170  1.00  0.00           O
ATOM   3651  NE2 GLN A 232      51.380  56.779 122.920  1.00  0.00           N
ATOM   3654  C   GLN A 232      56.899  55.759 123.760  1.00  0.00           C
ATOM   3655  O   GLN A 232      57.280  55.989 122.610  1.00  0.00           O
ATOM   3656  N   ILE A 233      57.600  56.249 124.810  1.00  0.00           N
ATOM   3658  CA  ILE A 233      58.860  56.979 124.680  1.00  0.00           C
ATOM   3660  CB  ILE A 233      59.359  57.448 126.050  1.00  0.00           C
ATOM   3662  CG2 ILE A 233      60.830  57.939 126.010  1.00  0.00           C
ATOM   3666  CG1 ILE A 233      58.450  58.569 126.590  1.00  0.00           C
ATOM   3669  CD  ILE A 233      58.689  58.899 128.060  1.00  0.00           C
ATOM   3673  C   ILE A 233      59.979  56.209 124.000  1.00  0.00           C
ATOM   3674  O   ILE A 233      60.700  56.728 123.150  1.00  0.00           O
ATOM   3675  N   THR A 234      60.170  54.929 124.370  1.00  0.00           N
ATOM   3677  CA  THR A 234      61.119  54.069 123.670  1.00  0.00           C
ATOM   3679  CB  THR A 234      61.420  52.759 124.360  1.00  0.00           C
ATOM   3681  OG1 THR A 234      60.240  52.059 124.690  1.00  0.00           O
ATOM   3683  CG2 THR A 234      62.160  53.029 125.680  1.00  0.00           C
ATOM   3687  C   THR A 234      60.770  53.809 122.220  1.00  0.00           C
ATOM   3688  O   THR A 234      61.649  53.939 121.380  1.00  0.00           O
ATOM   3689  N   GLU A 235      59.489  53.509 121.880  1.00  0.00           N
ATOM   3691  CA  GLU A 235      59.020  53.389 120.510  1.00  0.00           C
ATOM   3693  CB  GLU A 235      57.490  53.069 120.450  1.00  0.00           C
ATOM   3696  CG  GLU A 235      57.140  51.619 120.860  1.00  0.00           C
ATOM   3699  CD  GLU A 235      55.660  51.249 120.820  1.00  0.00           C
ATOM   3700  OE1 GLU A 235      54.799  52.089 120.430  1.00  0.00           O
ATOM   3701  OE2 GLU A 235      55.369  50.079 121.180  1.00  0.00           O
ATOM   3702  C   GLU A 235      59.299  54.619 119.660  1.00  0.00           C
ATOM   3703  O   GLU A 235      59.900  54.509 118.590  1.00  0.00           O
ATOM   3704  N   THR A 236      58.969  55.829 120.150  1.00  0.00           N
ATOM   3706  CA  THR A 236      59.240  57.068 119.430  1.00  0.00           C
ATOM   3708  CB  THR A 236      58.610  58.329 120.030  1.00  0.00           C
ATOM   3710  OG1 THR A 236      58.930  58.489 121.400  1.00  0.00           O
ATOM   3712  CG2 THR A 236      57.090  58.189 119.940  1.00  0.00           C
ATOM   3716  C   THR A 236      60.709  57.339 119.160  1.00  0.00           C
ATOM   3717  O   THR A 236      61.080  57.669 118.040  1.00  0.00           O
ATOM   3718  N   ARG A 237      61.590  57.139 120.170  1.00  0.00           N
ATOM   3720  CA  ARG A 237      63.029  57.229 119.970  1.00  0.00           C
ATOM   3722  CB  ARG A 237      63.819  56.949 121.290  1.00  0.00           C
ATOM   3725  CG  ARG A 237      63.729  58.038 122.380  1.00  0.00           C
ATOM   3728  CD  ARG A 237      64.520  57.599 123.630  1.00  0.00           C
ATOM   3731  NE  ARG A 237      64.270  58.559 124.750  1.00  0.00           N
ATOM   3733  CZ  ARG A 237      64.200  58.219 126.020  1.00  0.00           C
ATOM   3734  NH1 ARG A 237      64.200  56.989 126.490  1.00  0.00           N
ATOM   3737  NH2 ARG A 237      64.060  59.199 126.880  1.00  0.00           N
ATOM   3740  C   ARG A 237      63.569  56.268 118.920  1.00  0.00           C
ATOM   3741  O   ARG A 237      64.320  56.669 118.040  1.00  0.00           O
ATOM   3742  N   GLU A 238      63.160  54.989 119.000  1.00  0.00           N
ATOM   3744  CA  GLU A 238      63.580  53.959 118.070  1.00  0.00           C
ATOM   3746  CB  GLU A 238      63.090  52.569 118.540  1.00  0.00           C
ATOM   3749  CG  GLU A 238      63.750  51.979 119.830  1.00  0.00           C
ATOM   3752  CD  GLU A 238      65.189  52.389 120.170  1.00  0.00           C
ATOM   3753  OE1 GLU A 238      66.030  52.259 119.240  1.00  0.00           O
ATOM   3754  OE2 GLU A 238      65.469  52.809 121.330  1.00  0.00           O
ATOM   3755  C   GLU A 238      63.139  54.189 116.620  1.00  0.00           C
ATOM   3756  O   GLU A 238      63.939  54.038 115.690  1.00  0.00           O
ATOM   3757  N   SER A 239      61.880  54.609 116.400  1.00  0.00           N
ATOM   3759  CA  SER A 239      61.350  55.099 115.130  1.00  0.00           C
ATOM   3761  CB  SER A 239      59.840  55.489 115.220  1.00  0.00           C
ATOM   3764  OG  SER A 239      59.009  54.368 115.550  1.00  0.00           O
ATOM   3766  C   SER A 239      62.049  56.338 114.620  1.00  0.00           C
ATOM   3767  O   SER A 239      62.400  56.469 113.450  1.00  0.00           O
ATOM   3768  N   LEU A 240      62.309  57.319 115.510  1.00  0.00           N
ATOM   3770  CA  LEU A 240      62.939  58.579 115.160  1.00  0.00           C
ATOM   3772  CB  LEU A 240      62.930  59.529 116.390  1.00  0.00           C
ATOM   3775  CG  LEU A 240      63.590  60.909 116.200  1.00  0.00           C
ATOM   3777  CD1 LEU A 240      62.919  61.689 115.060  1.00  0.00           C
ATOM   3781  CD2 LEU A 240      63.509  61.719 117.510  1.00  0.00           C
ATOM   3785  C   LEU A 240      64.350  58.399 114.600  1.00  0.00           C
ATOM   3786  O   LEU A 240      64.679  58.919 113.530  1.00  0.00           O
ATOM   3787  N   ARG A 241      65.170  57.569 115.280  1.00  0.00           N
ATOM   3789  CA  ARG A 241      66.560  57.289 114.930  1.00  0.00           C
ATOM   3791  CB  ARG A 241      67.369  56.549 116.030  1.00  0.00           C
ATOM   3794  CG  ARG A 241      66.820  55.179 116.440  1.00  0.00           C
ATOM   3797  CD  ARG A 241      67.810  54.249 117.160  1.00  0.00           C
ATOM   3800  NE  ARG A 241      68.081  54.689 118.560  1.00  0.00           N
ATOM   3802  CZ  ARG A 241      68.679  53.879 119.420  1.00  0.00           C
ATOM   3803  NH1 ARG A 241      69.250  52.749 119.040  1.00  0.00           N
ATOM   3806  NH2 ARG A 241      68.660  54.179 120.710  1.00  0.00           N
ATOM   3809  C   ARG A 241      66.700  56.549 113.620  1.00  0.00           C
ATOM   3810  O   ARG A 241      67.670  56.719 112.880  1.00  0.00           O
ATOM   3811  N   ALA A 242      65.689  55.729 113.260  1.00  0.00           N
ATOM   3813  CA  ALA A 242      65.619  55.079 111.970  1.00  0.00           C
ATOM   3815  CB  ALA A 242      64.399  54.139 111.900  1.00  0.00           C
ATOM   3819  C   ALA A 242      65.600  56.089 110.830  1.00  0.00           C
ATOM   3820  O   ALA A 242      66.380  55.989 109.890  1.00  0.00           O
ATOM   3821  N   LEU A 243      64.780  57.159 110.900  1.00  0.00           N
ATOM   3823  CA  LEU A 243      64.869  58.248 109.940  1.00  0.00           C
ATOM   3825  CB  LEU A 243      63.680  59.228 110.070  1.00  0.00           C
ATOM   3828  CG  LEU A 243      62.330  58.589 109.660  1.00  0.00           C
ATOM   3830  CD1 LEU A 243      61.199  59.609 109.740  1.00  0.00           C
ATOM   3834  CD2 LEU A 243      62.340  58.009 108.240  1.00  0.00           C
ATOM   3838  C   LEU A 243      66.179  59.029 109.940  1.00  0.00           C
ATOM   3839  O   LEU A 243      66.649  59.479 108.900  1.00  0.00           O
ATOM   3840  N   ILE A 244      66.799  59.219 111.120  1.00  0.00           N
ATOM   3842  CA  ILE A 244      68.119  59.849 111.260  1.00  0.00           C
ATOM   3844  CB  ILE A 244      68.509  60.088 112.730  1.00  0.00           C
ATOM   3846  CG2 ILE A 244      69.880  60.818 112.790  1.00  0.00           C
ATOM   3850  CG1 ILE A 244      67.439  60.919 113.460  1.00  0.00           C
ATOM   3853  CD  ILE A 244      67.609  61.049 114.980  1.00  0.00           C
ATOM   3857  C   ILE A 244      69.210  59.079 110.550  1.00  0.00           C
ATOM   3858  O   ILE A 244      70.160  59.659 110.020  1.00  0.00           O
ATOM   3859  N   GLY A 245      69.139  57.739 110.570  1.00  0.00           N
ATOM   3861  CA  GLY A 245      70.209  56.868 110.110  1.00  0.00           C
ATOM   3864  C   GLY A 245      71.189  56.658 111.220  1.00  0.00           C
ATOM   3865  O   GLY A 245      71.430  55.529 111.620  1.00  0.00           O
ATOM   3866  N   ALA A 246      71.729  57.759 111.770  1.00  0.00           N
ATOM   3868  CA  ALA A 246      72.509  57.709 112.970  1.00  0.00           C
ATOM   3870  CB  ALA A 246      73.390  58.959 113.100  1.00  0.00           C
ATOM   3874  C   ALA A 246      71.630  57.529 114.200  1.00  0.00           C
ATOM   3875  O   ALA A 246      70.859  58.399 114.600  1.00  0.00           O
ATOM   3876  N   GLY A 247      71.750  56.359 114.830  1.00  0.00           N
ATOM   3878  CA  GLY A 247      70.979  55.919 115.980  1.00  0.00           C
ATOM   3881  C   GLY A 247      71.880  55.489 117.090  1.00  0.00           C
ATOM   3882  O   GLY A 247      71.479  54.999 118.150  1.00  0.00           O
ATOM   3883  N   ALA A 248      73.179  55.709 116.890  1.00  0.00           N
ATOM   3885  CA  ALA A 248      74.149  55.659 117.940  1.00  0.00           C
ATOM   3887  CB  ALA A 248      75.469  55.169 117.330  1.00  0.00           C
ATOM   3891  C   ALA A 248      74.320  57.039 118.550  1.00  0.00           C
ATOM   3892  O   ALA A 248      74.990  57.198 119.560  1.00  0.00           O
ATOM   3893  N   SER A 249      73.650  58.069 117.980  1.00  0.00           N
ATOM   3895  CA  SER A 249      73.490  59.349 118.620  1.00  0.00           C
ATOM   3897  CB  SER A 249      73.119  60.469 117.630  1.00  0.00           C
ATOM   3900  OG  SER A 249      72.100  60.069 116.730  1.00  0.00           O
ATOM   3902  C   SER A 249      72.619  59.389 119.860  1.00  0.00           C
ATOM   3903  O   SER A 249      71.579  58.739 119.930  1.00  0.00           O
ATOM   3904  N   ASP A 250      73.020  60.209 120.860  1.00  0.00           N
ATOM   3906  CA  ASP A 250      72.149  60.618 121.940  1.00  0.00           C
ATOM   3908  CB  ASP A 250      72.800  61.649 122.910  1.00  0.00           C
ATOM   3911  CG  ASP A 250      74.009  61.219 123.720  1.00  0.00           C
ATOM   3912  OD1 ASP A 250      74.469  60.059 123.710  1.00  0.00           O
ATOM   3913  OD2 ASP A 250      74.500  62.149 124.430  1.00  0.00           O
ATOM   3914  C   ASP A 250      70.880  61.309 121.420  1.00  0.00           C
ATOM   3915  O   ASP A 250      70.939  62.219 120.590  1.00  0.00           O
ATOM   3916  N   MET A 251      69.710  60.879 121.940  1.00  0.00           N
ATOM   3918  CA  MET A 251      68.420  61.399 121.530  1.00  0.00           C
ATOM   3920  CB  MET A 251      67.299  60.369 121.820  1.00  0.00           C
ATOM   3923  CG  MET A 251      67.549  58.969 121.200  1.00  0.00           C
ATOM   3926  SD  MET A 251      67.869  58.919 119.410  1.00  0.00           S
ATOM   3927  CE  MET A 251      66.229  59.439 118.850  1.00  0.00           C
ATOM   3931  C   MET A 251      68.109  62.739 122.200  1.00  0.00           C
ATOM   3932  O   MET A 251      68.709  63.048 123.230  1.00  0.00           O
ATOM   3933  N   PRO A 252      67.240  63.619 121.690  1.00  0.00           N
ATOM   3934  CD  PRO A 252      66.750  63.599 120.310  1.00  0.00           C
ATOM   3937  CA  PRO A 252      66.700  64.740 122.440  1.00  0.00           C
ATOM   3939  CB  PRO A 252      65.719  65.429 121.480  1.00  0.00           C
ATOM   3942  CG  PRO A 252      66.209  65.009 120.090  1.00  0.00           C
ATOM   3945  C   PRO A 252      66.039  64.419 123.790  1.00  0.00           C
ATOM   3946  O   PRO A 252      65.209  63.519 123.890  1.00  0.00           O
ATOM   3947  N   GLU A 253      66.380  65.218 124.810  1.00  0.00           N
ATOM   3949  CA  GLU A 253      65.729  65.249 126.100  1.00  0.00           C
ATOM   3951  CB  GLU A 253      66.669  65.889 127.160  1.00  0.00           C
ATOM   3954  CG  GLU A 253      67.729  64.919 127.710  1.00  0.00           C
ATOM   3957  CD  GLU A 253      67.070  63.789 128.470  1.00  0.00           C
ATOM   3958  OE1 GLU A 253      66.049  64.038 129.180  1.00  0.00           O
ATOM   3959  OE2 GLU A 253      67.540  62.629 128.340  1.00  0.00           O
ATOM   3960  C   GLU A 253      64.429  66.039 126.030  1.00  0.00           C
ATOM   3961  O   GLU A 253      64.180  66.789 125.090  1.00  0.00           O
ATOM   3962  N   ILE A 254      63.569  65.899 127.060  1.00  0.00           N
ATOM   3964  CA  ILE A 254      62.340  66.679 127.150  1.00  0.00           C
ATOM   3966  CB  ILE A 254      61.479  66.249 128.340  1.00  0.00           C
ATOM   3968  CG2 ILE A 254      62.239  66.489 129.660  1.00  0.00           C
ATOM   3972  CG1 ILE A 254      60.079  66.929 128.320  1.00  0.00           C
ATOM   3975  CD  ILE A 254      59.160  66.419 129.440  1.00  0.00           C
ATOM   3979  C   ILE A 254      62.569  68.199 127.120  1.00  0.00           C
ATOM   3980  O   ILE A 254      63.549  68.739 127.630  1.00  0.00           O
ATOM   3981  N   ARG A 255      61.660  68.919 126.440  1.00  0.00           N
ATOM   3983  CA  ARG A 255      61.700  70.349 126.310  1.00  0.00           C
ATOM   3985  CB  ARG A 255      62.290  70.799 124.950  1.00  0.00           C
ATOM   3988  CG  ARG A 255      63.780  70.429 124.750  1.00  0.00           C
ATOM   3991  CD  ARG A 255      64.700  71.149 125.740  1.00  0.00           C
ATOM   3994  NE  ARG A 255      66.109  70.699 125.480  1.00  0.00           N
ATOM   3996  CZ  ARG A 255      66.770  69.859 126.260  1.00  0.00           C
ATOM   3997  NH1 ARG A 255      66.219  69.089 127.160  1.00  0.00           N
ATOM   4000  NH2 ARG A 255      68.081  69.819 126.130  1.00  0.00           N
ATOM   4003  C   ARG A 255      60.250  70.768 126.400  1.00  0.00           C
ATOM   4004  O   ARG A 255      59.380  69.959 126.100  1.00  0.00           O
ATOM   4005  N   PRO A 256      59.900  71.969 126.840  1.00  0.00           N
ATOM   4006  CD  PRO A 256      60.840  72.939 127.410  1.00  0.00           C
ATOM   4009  CA  PRO A 256      58.600  72.539 126.550  1.00  0.00           C
ATOM   4011  CB  PRO A 256      58.619  73.879 127.310  1.00  0.00           C
ATOM   4014  CG  PRO A 256      60.100  74.269 127.390  1.00  0.00           C
ATOM   4017  C   PRO A 256      58.330  72.689 125.050  1.00  0.00           C
ATOM   4018  O   PRO A 256      59.119  73.319 124.350  1.00  0.00           O
ATOM   4019  N   VAL A 257      57.239  72.099 124.530  1.00  0.00           N
ATOM   4021  CA  VAL A 257      56.770  72.319 123.170  1.00  0.00           C
ATOM   4023  CB  VAL A 257      56.450  70.969 122.520  1.00  0.00           C
ATOM   4025  CG1 VAL A 257      55.590  70.990 121.240  1.00  0.00           C
ATOM   4029  CG2 VAL A 257      57.810  70.339 122.150  1.00  0.00           C
ATOM   4033  C   VAL A 257      55.760  73.479 123.180  1.00  0.00           C
ATOM   4034  O   VAL A 257      56.110  74.518 123.730  1.00  0.00           O
ATOM   4035  N   ALA A 258      54.549  73.329 122.590  1.00  0.00           N
ATOM   4037  CA  ALA A 258      53.419  74.239 122.500  1.00  0.00           C
ATOM   4039  CB  ALA A 258      53.429  75.399 123.520  1.00  0.00           C
ATOM   4043  C   ALA A 258      53.160  74.729 121.070  1.00  0.00           C
ATOM   4044  O   ALA A 258      53.950  74.479 120.160  1.00  0.00           O
ATOM   4045  N   LEU A 259      52.039  75.449 120.840  1.00  0.00           N
ATOM   4047  CA  LEU A 259      51.669  75.979 119.530  1.00  0.00           C
ATOM   4049  CB  LEU A 259      50.279  76.679 119.590  1.00  0.00           C
ATOM   4052  CG  LEU A 259      49.650  77.069 118.230  1.00  0.00           C
ATOM   4054  CD1 LEU A 259      49.510  75.868 117.300  1.00  0.00           C
ATOM   4058  CD2 LEU A 259      48.260  77.709 118.390  1.00  0.00           C
ATOM   4062  C   LEU A 259      52.680  76.899 118.820  1.00  0.00           C
ATOM   4063  O   LEU A 259      52.849  76.729 117.610  1.00  0.00           O
ATOM   4064  N   PRO A 260      53.419  77.849 119.450  1.00  0.00           N
ATOM   4065  CD  PRO A 260      53.200  78.299 120.830  1.00  0.00           C
ATOM   4068  CA  PRO A 260      54.279  78.779 118.710  1.00  0.00           C
ATOM   4070  CB  PRO A 260      54.590  79.889 119.750  1.00  0.00           C
ATOM   4073  CG  PRO A 260      54.340  79.269 121.120  1.00  0.00           C
ATOM   4076  C   PRO A 260      55.569  78.179 118.160  1.00  0.00           C
ATOM   4077  O   PRO A 260      56.399  78.919 117.640  1.00  0.00           O
ATOM   4078  N   GLN A 261      55.739  76.839 118.180  1.00  0.00           N
ATOM   4080  CA  GLN A 261      56.859  76.149 117.580  1.00  0.00           C
ATOM   4082  CB  GLN A 261      56.950  74.749 118.210  1.00  0.00           C
ATOM   4085  CG  GLN A 261      57.210  74.709 119.740  1.00  0.00           C
ATOM   4088  CD  GLN A 261      58.619  75.169 120.110  1.00  0.00           C
ATOM   4089  OE1 GLN A 261      59.180  76.089 119.500  1.00  0.00           O
ATOM   4090  NE2 GLN A 261      59.219  74.539 121.150  1.00  0.00           N
ATOM   4093  C   GLN A 261      56.709  76.029 116.060  1.00  0.00           C
ATOM   4094  O   GLN A 261      57.670  75.799 115.340  1.00  0.00           O
ATOM   4095  N   VAL A 262      55.469  76.219 115.560  1.00  0.00           N
ATOM   4097  CA  VAL A 262      55.119  76.049 114.150  1.00  0.00           C
ATOM   4099  CB  VAL A 262      54.689  74.618 113.790  1.00  0.00           C
ATOM   4101  CG1 VAL A 262      55.919  73.688 113.810  1.00  0.00           C
ATOM   4105  CG2 VAL A 262      53.600  74.108 114.750  1.00  0.00           C
ATOM   4109  C   VAL A 262      53.979  76.999 113.840  1.00  0.00           C
ATOM   4110  O   VAL A 262      53.509  77.689 114.750  1.00  0.00           O
ATOM   4111  N   GLN A 263      53.530  77.049 112.570  1.00  0.00           N
ATOM   4113  CA  GLN A 263      52.210  77.469 112.080  1.00  0.00           C
ATOM   4115  CB  GLN A 263      51.189  78.089 113.100  1.00  0.00           C
ATOM   4118  CG  GLN A 263      50.539  77.130 114.140  1.00  0.00           C
ATOM   4121  CD  GLN A 263      49.660  76.039 113.520  1.00  0.00           C
ATOM   4122  OE1 GLN A 263      48.899  76.279 112.580  1.00  0.00           O
ATOM   4123  NE2 GLN A 263      49.729  74.789 114.070  1.00  0.00           N
ATOM   4126  C   GLN A 263      52.360  78.299 110.810  1.00  0.00           C
ATOM   4127  O   GLN A 263      53.450  78.749 110.450  1.00  0.00           O
ATOM   4128  N   THR A 264      51.259  78.469 110.060  1.00  0.00           N
ATOM   4130  CA  THR A 264      51.209  79.209 108.800  1.00  0.00           C
ATOM   4132  CB  THR A 264      51.310  78.368 107.520  1.00  0.00           C
ATOM   4134  OG1 THR A 264      50.459  77.229 107.530  1.00  0.00           O
ATOM   4136  CG2 THR A 264      52.750  77.849 107.350  1.00  0.00           C
ATOM   4140  C   THR A 264      49.920  79.999 108.750  1.00  0.00           C
ATOM   4141  O   THR A 264      48.969  79.740 109.490  1.00  0.00           O
ATOM   4142  N   GLY A 265      49.840  81.010 107.850  1.00  0.00           N
ATOM   4144  CA  GLY A 265      48.590  81.679 107.460  1.00  0.00           C
ATOM   4147  C   GLY A 265      48.400  81.518 105.980  1.00  0.00           C
ATOM   4148  O   GLY A 265      49.359  81.219 105.280  1.00  0.00           O
ATOM   4149  N   ILE A 266      47.169  81.679 105.450  1.00  0.00           N
ATOM   4151  CA  ILE A 266      46.880  81.409 104.030  1.00  0.00           C
ATOM   4153  CB  ILE A 266      46.310  79.989 103.810  1.00  0.00           C
ATOM   4155  CG2 ILE A 266      45.569  79.849 102.460  1.00  0.00           C
ATOM   4159  CG1 ILE A 266      47.389  78.899 104.000  1.00  0.00           C
ATOM   4162  CD  ILE A 266      46.770  77.499 104.130  1.00  0.00           C
ATOM   4166  C   ILE A 266      45.910  82.469 103.530  1.00  0.00           C
ATOM   4167  O   ILE A 266      44.900  82.689 104.200  1.00  0.00           O
ATOM   4168  N   PRO A 267      46.090  83.169 102.390  1.00  0.00           N
ATOM   4169  CD  PRO A 267      47.309  83.149 101.580  1.00  0.00           C
ATOM   4172  CA  PRO A 267      45.049  83.990 101.750  1.00  0.00           C
ATOM   4174  CB  PRO A 267      45.630  84.350 100.370  1.00  0.00           C
ATOM   4177  CG  PRO A 267      47.140  84.329 100.610  1.00  0.00           C
ATOM   4180  C   PRO A 267      43.670  83.349 101.640  1.00  0.00           C
ATOM   4181  O   PRO A 267      43.580  82.148 101.420  1.00  0.00           O
ATOM   4182  N   ALA A 268      42.579  84.109 101.800  1.00  0.00           N
ATOM   4184  CA  ALA A 268      41.229  83.589 101.680  1.00  0.00           C
ATOM   4186  CB  ALA A 268      40.270  84.729 102.050  1.00  0.00           C
ATOM   4190  C   ALA A 268      40.910  82.990 100.300  1.00  0.00           C
ATOM   4191  O   ALA A 268      40.229  81.969 100.160  1.00  0.00           O
ATOM   4192  N   THR A 269      41.410  83.608  99.230  1.00  0.00           N
ATOM   4194  CA  THR A 269      41.250  83.179  97.850  1.00  0.00           C
ATOM   4196  CB  THR A 269      40.989  84.380  96.950  1.00  0.00           C
ATOM   4198  OG1 THR A 269      41.899  85.448  97.220  1.00  0.00           O
ATOM   4200  CG2 THR A 269      39.580  84.909  97.260  1.00  0.00           C
ATOM   4204  C   THR A 269      42.449  82.389  97.350  1.00  0.00           C
ATOM   4205  O   THR A 269      42.979  82.640  96.260  1.00  0.00           O
ATOM   4206  N   LEU A 270      42.950  81.390  98.110  1.00  0.00           N
ATOM   4208  CA  LEU A 270      44.060  80.560  97.680  1.00  0.00           C
ATOM   4210  CB  LEU A 270      44.749  79.749  98.810  1.00  0.00           C
ATOM   4213  CG  LEU A 270      45.999  78.949  98.360  1.00  0.00           C
ATOM   4215  CD1 LEU A 270      47.109  79.859  97.810  1.00  0.00           C
ATOM   4219  CD2 LEU A 270      46.549  78.079  99.510  1.00  0.00           C
ATOM   4223  C   LEU A 270      43.699  79.630  96.530  1.00  0.00           C
ATOM   4224  O   LEU A 270      43.049  78.589  96.670  1.00  0.00           O
ATOM   4225  N   SER A 271      44.180  80.019  95.350  1.00  0.00           N
ATOM   4227  CA  SER A 271      44.169  79.249  94.120  1.00  0.00           C
ATOM   4229  CB  SER A 271      44.850  80.059  92.990  1.00  0.00           C
ATOM   4232  OG  SER A 271      44.710  79.419  91.720  1.00  0.00           O
ATOM   4234  C   SER A 271      44.840  77.879  94.190  1.00  0.00           C
ATOM   4235  O   SER A 271      45.869  77.689  94.850  1.00  0.00           O
ATOM   4236  N   TYR A 272      44.289  76.919  93.420  1.00  0.00           N
ATOM   4238  CA  TYR A 272      44.720  75.548  93.210  1.00  0.00           C
ATOM   4240  CB  TYR A 272      43.670  74.839  92.290  1.00  0.00           C
ATOM   4243  CG  TYR A 272      43.819  75.149  90.800  1.00  0.00           C
ATOM   4244  CD1 TYR A 272      44.700  74.359  90.030  1.00  0.00           C
ATOM   4246  CE1 TYR A 272      44.900  74.630  88.670  1.00  0.00           C
ATOM   4248  CZ  TYR A 272      44.219  75.679  88.070  1.00  0.00           C
ATOM   4249  OH  TYR A 272      44.510  75.999  86.730  1.00  0.00           O
ATOM   4251  CD2 TYR A 272      43.149  76.209  90.170  1.00  0.00           C
ATOM   4253  CE2 TYR A 272      43.330  76.468  88.800  1.00  0.00           C
ATOM   4255  C   TYR A 272      46.110  75.419  92.590  1.00  0.00           C
ATOM   4256  O   TYR A 272      46.689  74.329  92.500  1.00  0.00           O
ATOM   4257  N   GLU A 273      46.630  76.539  92.060  1.00  0.00           N
ATOM   4259  CA  GLU A 273      47.799  76.608  91.220  1.00  0.00           C
ATOM   4261  CB  GLU A 273      47.719  77.899  90.380  1.00  0.00           C
ATOM   4264  CG  GLU A 273      46.479  77.849  89.450  1.00  0.00           C
ATOM   4267  CD  GLU A 273      46.329  79.009  88.500  1.00  0.00           C
ATOM   4268  OE1 GLU A 273      46.669  80.169  88.870  1.00  0.00           O
ATOM   4269  OE2 GLU A 273      45.910  78.759  87.340  1.00  0.00           O
ATOM   4270  C   GLU A 273      49.090  76.479  91.990  1.00  0.00           C
ATOM   4271  O   GLU A 273      50.130  76.149  91.430  1.00  0.00           O
ATOM   4272  N   LEU A 274      49.029  76.639  93.320  1.00  0.00           N
ATOM   4274  CA  LEU A 274      50.110  76.309  94.230  1.00  0.00           C
ATOM   4276  CB  LEU A 274      49.689  76.619  95.680  1.00  0.00           C
ATOM   4279  CG  LEU A 274      50.840  76.619  96.690  1.00  0.00           C
ATOM   4281  CD1 LEU A 274      51.750  77.829  96.490  1.00  0.00           C
ATOM   4285  CD2 LEU A 274      50.250  76.629  98.100  1.00  0.00           C
ATOM   4289  C   LEU A 274      50.520  74.849  94.150  1.00  0.00           C
ATOM   4290  O   LEU A 274      51.700  74.518  94.150  1.00  0.00           O
ATOM   4291  N   LEU A 275      49.549  73.919  94.010  1.00  0.00           N
ATOM   4293  CA  LEU A 275      49.809  72.489  93.940  1.00  0.00           C
ATOM   4295  CB  LEU A 275      48.470  71.709  93.900  1.00  0.00           C
ATOM   4298  CG  LEU A 275      47.519  71.829  95.090  1.00  0.00           C
ATOM   4300  CD1 LEU A 275      46.150  71.198  94.760  1.00  0.00           C
ATOM   4304  CD2 LEU A 275      48.130  71.198  96.350  1.00  0.00           C
ATOM   4308  C   LEU A 275      50.560  72.059  92.680  1.00  0.00           C
ATOM   4309  O   LEU A 275      51.150  70.990  92.650  1.00  0.00           O
ATOM   4310  N   ALA A 276      50.590  72.908  91.630  1.00  0.00           N
ATOM   4312  CA  ALA A 276      51.410  72.739  90.440  1.00  0.00           C
ATOM   4314  CB  ALA A 276      51.189  73.889  89.450  1.00  0.00           C
ATOM   4318  C   ALA A 276      52.899  72.729  90.740  1.00  0.00           C
ATOM   4319  O   ALA A 276      53.680  72.118  90.010  1.00  0.00           O
ATOM   4320  N   ARG A 277      53.260  73.438  91.830  1.00  0.00           N
ATOM   4322  CA  ARG A 277      54.590  73.609  92.350  1.00  0.00           C
ATOM   4324  CB  ARG A 277      54.700  74.969  93.110  1.00  0.00           C
ATOM   4327  CG  ARG A 277      54.279  76.259  92.370  1.00  0.00           C
ATOM   4330  CD  ARG A 277      54.500  77.489  93.280  1.00  0.00           C
ATOM   4333  NE  ARG A 277      54.169  78.729  92.510  1.00  0.00           N
ATOM   4335  CZ  ARG A 277      54.169  79.969  92.980  1.00  0.00           C
ATOM   4336  NH1 ARG A 277      54.340  80.299  94.240  1.00  0.00           N
ATOM   4339  NH2 ARG A 277      53.959  80.939  92.110  1.00  0.00           N
ATOM   4342  C   ARG A 277      54.959  72.539  93.370  1.00  0.00           C
ATOM   4343  O   ARG A 277      56.059  72.599  93.920  1.00  0.00           O
ATOM   4344  N   ARG A 278      54.090  71.529  93.630  1.00  0.00           N
ATOM   4346  CA  ARG A 278      54.489  70.319  94.310  1.00  0.00           C
ATOM   4348  CB  ARG A 278      53.340  69.319  94.610  1.00  0.00           C
ATOM   4351  CG  ARG A 278      52.410  69.589  95.810  1.00  0.00           C
ATOM   4354  CD  ARG A 278      51.669  68.289  96.130  1.00  0.00           C
ATOM   4357  NE  ARG A 278      50.900  68.359  97.410  1.00  0.00           N
ATOM   4359  CZ  ARG A 278      50.349  67.270  97.930  1.00  0.00           C
ATOM   4360  NH1 ARG A 278      50.579  66.069  97.460  1.00  0.00           N
ATOM   4363  NH2 ARG A 278      49.500  67.380  98.930  1.00  0.00           N
ATOM   4366  C   ARG A 278      55.539  69.529  93.520  1.00  0.00           C
ATOM   4367  O   ARG A 278      55.469  69.490  92.290  1.00  0.00           O
ATOM   4368  N   PRO A 279      56.479  68.819  94.140  1.00  0.00           N
ATOM   4369  CD  PRO A 279      56.950  69.069  95.510  1.00  0.00           C
ATOM   4372  CA  PRO A 279      57.430  67.999  93.400  1.00  0.00           C
ATOM   4374  CB  PRO A 279      58.470  67.569  94.440  1.00  0.00           C
ATOM   4377  CG  PRO A 279      58.419  68.679  95.490  1.00  0.00           C
ATOM   4380  C   PRO A 279      56.750  66.789  92.780  1.00  0.00           C
ATOM   4381  O   PRO A 279      57.099  66.408  91.670  1.00  0.00           O
ATOM   4382  N   ASP A 280      55.779  66.169  93.450  1.00  0.00           N
ATOM   4384  CA  ASP A 280      55.079  64.999  92.940  1.00  0.00           C
ATOM   4386  CB  ASP A 280      54.189  64.419  94.080  1.00  0.00           C
ATOM   4389  CG  ASP A 280      53.169  65.379  94.690  1.00  0.00           C
ATOM   4390  OD1 ASP A 280      52.790  66.379  94.040  1.00  0.00           O
ATOM   4391  OD2 ASP A 280      52.649  65.088  95.790  1.00  0.00           O
ATOM   4392  C   ASP A 280      54.329  65.239  91.610  1.00  0.00           C
ATOM   4393  O   ASP A 280      54.429  64.498  90.630  1.00  0.00           O
ATOM   4394  N   LEU A 281      53.590  66.349  91.510  1.00  0.00           N
ATOM   4396  CA  LEU A 281      52.899  66.749  90.310  1.00  0.00           C
ATOM   4398  CB  LEU A 281      51.859  67.829  90.680  1.00  0.00           C
ATOM   4401  CG  LEU A 281      50.809  68.129  89.600  1.00  0.00           C
ATOM   4403  CD1 LEU A 281      50.030  66.868  89.190  1.00  0.00           C
ATOM   4407  CD2 LEU A 281      49.830  69.169  90.130  1.00  0.00           C
ATOM   4411  C   LEU A 281      53.839  67.240  89.210  1.00  0.00           C
ATOM   4412  O   LEU A 281      53.600  67.049  88.010  1.00  0.00           O
ATOM   4413  N   GLN A 282      54.979  67.829  89.600  1.00  0.00           N
ATOM   4415  CA  GLN A 282      56.110  68.069  88.730  1.00  0.00           C
ATOM   4417  CB  GLN A 282      57.200  68.929  89.410  1.00  0.00           C
ATOM   4420  CG  GLN A 282      56.759  70.399  89.580  1.00  0.00           C
ATOM   4423  CD  GLN A 282      57.740  71.179  90.450  1.00  0.00           C
ATOM   4424  OE1 GLN A 282      58.600  70.629  91.150  1.00  0.00           O
ATOM   4425  NE2 GLN A 282      57.630  72.518  90.400  1.00  0.00           N
ATOM   4428  C   GLN A 282      56.719  66.809  88.140  1.00  0.00           C
ATOM   4429  O   GLN A 282      57.020  66.789  86.940  1.00  0.00           O
ATOM   4430  N   ALA A 283      56.849  65.729  88.930  1.00  0.00           N
ATOM   4432  CA  ALA A 283      57.189  64.399  88.460  1.00  0.00           C
ATOM   4434  CB  ALA A 283      57.319  63.389  89.620  1.00  0.00           C
ATOM   4438  C   ALA A 283      56.180  63.879  87.460  1.00  0.00           C
ATOM   4439  O   ALA A 283      56.549  63.399  86.390  1.00  0.00           O
ATOM   4440  N   MET A 284      54.869  64.018  87.740  1.00  0.00           N
ATOM   4442  CA  MET A 284      53.810  63.649  86.810  1.00  0.00           C
ATOM   4444  CB  MET A 284      52.400  63.838  87.430  1.00  0.00           C
ATOM   4447  CG  MET A 284      52.070  62.949  88.630  1.00  0.00           C
ATOM   4450  SD  MET A 284      52.049  61.169  88.300  1.00  0.00           S
ATOM   4451  CE  MET A 284      53.650  60.818  89.070  1.00  0.00           C
ATOM   4455  C   MET A 284      53.829  64.389  85.480  1.00  0.00           C
ATOM   4456  O   MET A 284      53.680  63.779  84.420  1.00  0.00           O
ATOM   4457  N   ARG A 285      54.040  65.719  85.500  1.00  0.00           N
ATOM   4459  CA  ARG A 285      54.189  66.569  84.330  1.00  0.00           C
ATOM   4461  CB  ARG A 285      54.319  68.059  84.730  1.00  0.00           C
ATOM   4464  CG  ARG A 285      54.040  69.049  83.570  1.00  0.00           C
ATOM   4467  CD  ARG A 285      54.029  70.548  83.940  1.00  0.00           C
ATOM   4470  NE  ARG A 285      52.950  70.779  84.960  1.00  0.00           N
ATOM   4472  CZ  ARG A 285      53.169  71.149  86.220  1.00  0.00           C
ATOM   4473  NH1 ARG A 285      54.359  71.299  86.760  1.00  0.00           N
ATOM   4476  NH2 ARG A 285      52.150  71.429  86.990  1.00  0.00           N
ATOM   4479  C   ARG A 285      55.380  66.160  83.470  1.00  0.00           C
ATOM   4480  O   ARG A 285      55.279  66.109  82.240  1.00  0.00           O
ATOM   4481  N   TRP A 286      56.520  65.809  84.100  1.00  0.00           N
ATOM   4483  CA  TRP A 286      57.639  65.179  83.420  1.00  0.00           C
ATOM   4485  CB  TRP A 286      58.899  65.149  84.310  1.00  0.00           C
ATOM   4488  CG  TRP A 286      59.539  66.489  84.450  1.00  0.00           C
ATOM   4489  CD1 TRP A 286      59.759  67.209  85.590  1.00  0.00           C
ATOM   4491  NE1 TRP A 286      60.299  68.429  85.240  1.00  0.00           N
ATOM   4493  CE2 TRP A 286      60.459  68.490  83.890  1.00  0.00           C
ATOM   4494  CD2 TRP A 286      60.000  67.279  83.350  1.00  0.00           C
ATOM   4495  CE3 TRP A 286      60.089  67.059  81.970  1.00  0.00           C
ATOM   4497  CZ3 TRP A 286      60.620  68.069  81.160  1.00  0.00           C
ATOM   4499  CZ2 TRP A 286      60.950  69.499  83.090  1.00  0.00           C
ATOM   4501  CH2 TRP A 286      61.040  69.269  81.710  1.00  0.00           C
ATOM   4503  C   TRP A 286      57.389  63.809  82.810  1.00  0.00           C
ATOM   4504  O   TRP A 286      57.790  63.569  81.680  1.00  0.00           O
ATOM   4505  N   TYR A 287      56.689  62.899  83.520  1.00  0.00           N
ATOM   4507  CA  TYR A 287      56.199  61.669  82.920  1.00  0.00           C
ATOM   4509  CB  TYR A 287      55.500  60.759  83.970  1.00  0.00           C
ATOM   4512  CG  TYR A 287      56.500  60.049  84.840  1.00  0.00           C
ATOM   4513  CD1 TYR A 287      57.319  59.038  84.310  1.00  0.00           C
ATOM   4515  CE1 TYR A 287      58.169  58.299  85.150  1.00  0.00           C
ATOM   4517  CZ  TYR A 287      58.219  58.579  86.520  1.00  0.00           C
ATOM   4518  OH  TYR A 287      59.040  57.799  87.360  1.00  0.00           O
ATOM   4520  CD2 TYR A 287      56.549  60.309  86.220  1.00  0.00           C
ATOM   4522  CE2 TYR A 287      57.430  59.599  87.050  1.00  0.00           C
ATOM   4524  C   TYR A 287      55.259  61.868  81.730  1.00  0.00           C
ATOM   4525  O   TYR A 287      55.380  61.169  80.730  1.00  0.00           O
ATOM   4526  N   VAL A 288      54.340  62.849  81.800  1.00  0.00           N
ATOM   4528  CA  VAL A 288      53.549  63.309  80.660  1.00  0.00           C
ATOM   4530  CB  VAL A 288      52.509  64.368  81.060  1.00  0.00           C
ATOM   4532  CG1 VAL A 288      51.819  65.009  79.830  1.00  0.00           C
ATOM   4536  CG2 VAL A 288      51.430  63.698  81.930  1.00  0.00           C
ATOM   4540  C   VAL A 288      54.380  63.809  79.490  1.00  0.00           C
ATOM   4541  O   VAL A 288      54.110  63.469  78.350  1.00  0.00           O
ATOM   4542  N   GLN A 289      55.439  64.609  79.720  1.00  0.00           N
ATOM   4544  CA  GLN A 289      56.350  64.948  78.630  1.00  0.00           C
ATOM   4546  CB  GLN A 289      57.420  65.959  79.110  1.00  0.00           C
ATOM   4549  CG  GLN A 289      58.390  66.489  78.010  1.00  0.00           C
ATOM   4552  CD  GLN A 289      57.639  67.079  76.810  1.00  0.00           C
ATOM   4553  OE1 GLN A 289      56.969  68.109  76.890  1.00  0.00           O
ATOM   4554  NE2 GLN A 289      57.759  66.429  75.640  1.00  0.00           N
ATOM   4557  C   GLN A 289      57.010  63.729  77.990  1.00  0.00           C
ATOM   4558  O   GLN A 289      56.979  63.559  76.780  1.00  0.00           O
ATOM   4559  N   ALA A 290      57.540  62.809  78.830  1.00  0.00           N
ATOM   4561  CA  ALA A 290      58.160  61.579  78.380  1.00  0.00           C
ATOM   4563  CB  ALA A 290      58.670  60.769  79.590  1.00  0.00           C
ATOM   4567  C   ALA A 290      57.290  60.689  77.510  1.00  0.00           C
ATOM   4568  O   ALA A 290      57.759  60.099  76.540  1.00  0.00           O
ATOM   4569  N   SER A 291      55.979  60.559  77.800  1.00  0.00           N
ATOM   4571  CA  SER A 291      55.069  59.809  76.940  1.00  0.00           C
ATOM   4573  CB  SER A 291      53.780  59.379  77.680  1.00  0.00           C
ATOM   4576  OG  SER A 291      53.079  60.509  78.190  1.00  0.00           O
ATOM   4578  C   SER A 291      54.700  60.499  75.640  1.00  0.00           C
ATOM   4579  O   SER A 291      54.489  59.829  74.620  1.00  0.00           O
ATOM   4580  N   LEU A 292      54.669  61.849  75.570  1.00  0.00           N
ATOM   4582  CA  LEU A 292      54.570  62.549  74.290  1.00  0.00           C
ATOM   4584  CB  LEU A 292      54.580  64.099  74.440  1.00  0.00           C
ATOM   4587  CG  LEU A 292      53.429  64.740  75.230  1.00  0.00           C
ATOM   4589  CD1 LEU A 292      53.750  66.239  75.410  1.00  0.00           C
ATOM   4593  CD2 LEU A 292      52.059  64.509  74.570  1.00  0.00           C
ATOM   4597  C   LEU A 292      55.719  62.209  73.370  1.00  0.00           C
ATOM   4598  O   LEU A 292      55.520  61.879  72.200  1.00  0.00           O
ATOM   4599  N   ASP A 293      56.940  62.239  73.930  1.00  0.00           N
ATOM   4601  CA  ASP A 293      58.169  61.839  73.290  1.00  0.00           C
ATOM   4603  CB  ASP A 293      59.349  62.179  74.260  1.00  0.00           C
ATOM   4606  CG  ASP A 293      59.440  63.669  74.610  1.00  0.00           C
ATOM   4607  OD1 ASP A 293      59.139  64.519  73.720  1.00  0.00           O
ATOM   4608  OD2 ASP A 293      59.930  63.989  75.720  1.00  0.00           O
ATOM   4609  C   ASP A 293      58.130  60.349  72.850  1.00  0.00           C
ATOM   4610  O   ASP A 293      58.429  60.009  71.700  1.00  0.00           O
ATOM   4611  N   GLN A 294      57.639  59.409  73.690  1.00  0.00           N
ATOM   4613  CA  GLN A 294      57.389  58.029  73.280  1.00  0.00           C
ATOM   4615  CB  GLN A 294      57.010  57.119  74.480  1.00  0.00           C
ATOM   4618  CG  GLN A 294      58.229  56.889  75.420  1.00  0.00           C
ATOM   4621  CD  GLN A 294      57.939  56.109  76.710  1.00  0.00           C
ATOM   4622  OE1 GLN A 294      56.829  56.009  77.230  1.00  0.00           O
ATOM   4623  NE2 GLN A 294      59.029  55.579  77.320  1.00  0.00           N
ATOM   4626  C   GLN A 294      56.430  57.819  72.110  1.00  0.00           C
ATOM   4627  O   GLN A 294      56.660  56.989  71.230  1.00  0.00           O
ATOM   4628  N   VAL A 295      55.310  58.579  72.040  1.00  0.00           N
ATOM   4630  CA  VAL A 295      54.419  58.549  70.880  1.00  0.00           C
ATOM   4632  CB  VAL A 295      53.120  59.329  71.060  1.00  0.00           C
ATOM   4634  CG1 VAL A 295      52.189  59.149  69.850  1.00  0.00           C
ATOM   4638  CG2 VAL A 295      52.330  58.759  72.250  1.00  0.00           C
ATOM   4642  C   VAL A 295      55.110  58.989  69.600  1.00  0.00           C
ATOM   4643  O   VAL A 295      54.879  58.448  68.520  1.00  0.00           O
ATOM   4644  N   ASP A 296      55.970  60.018  69.700  1.00  0.00           N
ATOM   4646  CA  ASP A 296      56.750  60.469  68.580  1.00  0.00           C
ATOM   4648  CB  ASP A 296      57.479  61.779  68.960  1.00  0.00           C
ATOM   4651  CG  ASP A 296      57.889  62.499  67.690  1.00  0.00           C
ATOM   4652  OD1 ASP A 296      57.049  62.499  66.760  1.00  0.00           O
ATOM   4653  OD2 ASP A 296      59.000  63.079  67.620  1.00  0.00           O
ATOM   4654  C   ASP A 296      57.719  59.399  68.060  1.00  0.00           C
ATOM   4655  O   ASP A 296      57.829  59.158  66.860  1.00  0.00           O
ATOM   4656  N   SER A 297      58.379  58.659  68.970  1.00  0.00           N
ATOM   4658  CA  SER A 297      59.270  57.539  68.660  1.00  0.00           C
ATOM   4660  CB  SER A 297      59.900  56.949  69.970  1.00  0.00           C
ATOM   4663  OG  SER A 297      60.890  55.939  69.750  1.00  0.00           O
ATOM   4665  C   SER A 297      58.559  56.419  67.910  1.00  0.00           C
ATOM   4666  O   SER A 297      59.029  55.909  66.900  1.00  0.00           O
ATOM   4667  N   ALA A 298      57.330  56.059  68.350  1.00  0.00           N
ATOM   4669  CA  ALA A 298      56.439  55.158  67.640  1.00  0.00           C
ATOM   4671  CB  ALA A 298      55.200  54.879  68.520  1.00  0.00           C
ATOM   4675  C   ALA A 298      55.979  55.649  66.270  1.00  0.00           C
ATOM   4676  O   ALA A 298      55.970  54.889  65.310  1.00  0.00           O
ATOM   4677  N   ARG A 299      55.639  56.949  66.140  1.00  0.00           N
ATOM   4679  CA  ARG A 299      55.270  57.579  64.880  1.00  0.00           C
ATOM   4681  CB  ARG A 299      54.720  59.029  65.080  1.00  0.00           C
ATOM   4684  CG  ARG A 299      53.279  59.108  65.640  1.00  0.00           C
ATOM   4687  CD  ARG A 299      52.880  60.548  66.000  1.00  0.00           C
ATOM   4690  NE  ARG A 299      51.380  60.659  66.090  1.00  0.00           N
ATOM   4692  CZ  ARG A 299      50.679  61.239  67.080  1.00  0.00           C
ATOM   4693  NH1 ARG A 299      51.170  61.588  68.250  1.00  0.00           N
ATOM   4696  NH2 ARG A 299      49.410  61.518  66.840  1.00  0.00           N
ATOM   4699  C   ARG A 299      56.380  57.609  63.840  1.00  0.00           C
ATOM   4700  O   ARG A 299      56.119  57.609  62.650  1.00  0.00           O
ATOM   4701  N   ALA A 300      57.649  57.609  64.270  1.00  0.00           N
ATOM   4703  CA  ALA A 300      58.769  57.719  63.370  1.00  0.00           C
ATOM   4705  CB  ALA A 300      59.889  58.409  64.150  1.00  0.00           C
ATOM   4709  C   ALA A 300      59.250  56.389  62.780  1.00  0.00           C
ATOM   4710  O   ALA A 300      59.990  56.359  61.800  1.00  0.00           O
ATOM   4711  N   LEU A 301      58.769  55.249  63.310  1.00  0.00           N
ATOM   4713  CA  LEU A 301      59.110  53.899  62.830  1.00  0.00           C
ATOM   4715  CB  LEU A 301      58.610  52.838  63.830  1.00  0.00           C
ATOM   4718  CG  LEU A 301      59.270  52.869  65.210  1.00  0.00           C
ATOM   4720  CD1 LEU A 301      58.580  51.849  66.120  1.00  0.00           C
ATOM   4724  CD2 LEU A 301      60.770  52.569  65.140  1.00  0.00           C
ATOM   4728  C   LEU A 301      58.470  53.559  61.490  1.00  0.00           C
ATOM   4729  O   LEU A 301      58.920  52.679  60.750  1.00  0.00           O
ATOM   4730  N   PHE A 302      57.420  54.309  61.150  1.00  0.00           N
ATOM   4732  CA  PHE A 302      56.680  54.349  59.910  1.00  0.00           C
ATOM   4734  CB  PHE A 302      55.609  55.459  59.990  1.00  0.00           C
ATOM   4737  CG  PHE A 302      54.520  55.009  60.900  1.00  0.00           C
ATOM   4738  CD1 PHE A 302      54.700  54.929  62.300  1.00  0.00           C
ATOM   4740  CE1 PHE A 302      53.699  54.419  63.120  1.00  0.00           C
ATOM   4742  CZ  PHE A 302      52.490  54.018  62.550  1.00  0.00           C
ATOM   4744  CD2 PHE A 302      53.299  54.609  60.350  1.00  0.00           C
ATOM   4746  CE2 PHE A 302      52.290  54.119  61.170  1.00  0.00           C
ATOM   4748  C   PHE A 302      57.540  54.689  58.730  1.00  0.00           C
ATOM   4749  O   PHE A 302      57.340  54.249  57.600  1.00  0.00           O
ATOM   4750  N   TYR A 303      58.479  55.599  58.970  1.00  0.00           N
ATOM   4752  CA  TYR A 303      58.990  56.459  57.940  1.00  0.00           C
ATOM   4754  CB  TYR A 303      58.850  57.929  58.350  1.00  0.00           C
ATOM   4757  CG  TYR A 303      57.410  58.299  58.560  1.00  0.00           C
ATOM   4758  CD1 TYR A 303      56.430  58.019  57.590  1.00  0.00           C
ATOM   4760  CE1 TYR A 303      55.089  58.379  57.810  1.00  0.00           C
ATOM   4762  CZ  TYR A 303      54.739  59.059  58.980  1.00  0.00           C
ATOM   4763  OH  TYR A 303      53.429  59.509  59.180  1.00  0.00           O
ATOM   4765  CD2 TYR A 303      57.039  58.969  59.730  1.00  0.00           C
ATOM   4767  CE2 TYR A 303      55.709  59.349  59.950  1.00  0.00           C
ATOM   4769  C   TYR A 303      60.439  56.099  57.700  1.00  0.00           C
ATOM   4770  O   TYR A 303      61.189  55.948  58.660  1.00  0.00           O
ATOM   4771  N   PRO A 304      60.869  55.909  56.440  1.00  0.00           N
ATOM   4772  CD  PRO A 304      60.079  56.209  55.240  1.00  0.00           C
ATOM   4775  CA  PRO A 304      62.099  55.209  56.110  1.00  0.00           C
ATOM   4777  CB  PRO A 304      62.270  55.449  54.610  1.00  0.00           C
ATOM   4780  CG  PRO A 304      60.840  55.548  54.100  1.00  0.00           C
ATOM   4783  C   PRO A 304      63.340  55.589  56.880  1.00  0.00           C
ATOM   4784  O   PRO A 304      63.790  56.739  56.810  1.00  0.00           O
ATOM   4785  N   SER A 305      63.939  54.619  57.590  1.00  0.00           N
ATOM   4787  CA  SER A 305      65.090  54.859  58.420  1.00  0.00           C
ATOM   4789  CB  SER A 305      65.119  53.989  59.710  1.00  0.00           C
ATOM   4792  OG  SER A 305      65.090  52.599  59.400  1.00  0.00           O
ATOM   4794  C   SER A 305      66.340  54.659  57.600  1.00  0.00           C
ATOM   4795  O   SER A 305      66.509  53.679  56.870  1.00  0.00           O
ATOM   4796  N   PHE A 306      67.259  55.639  57.670  1.00  0.00           N
ATOM   4798  CA  PHE A 306      68.439  55.689  56.830  1.00  0.00           C
ATOM   4800  CB  PHE A 306      68.579  57.119  56.270  1.00  0.00           C
ATOM   4803  CG  PHE A 306      69.609  57.198  55.180  1.00  0.00           C
ATOM   4804  CD1 PHE A 306      69.279  56.769  53.890  1.00  0.00           C
ATOM   4806  CE1 PHE A 306      70.160  56.928  52.830  1.00  0.00           C
ATOM   4808  CZ  PHE A 306      71.369  57.588  53.030  1.00  0.00           C
ATOM   4810  CD2 PHE A 306      70.880  57.759  55.390  1.00  0.00           C
ATOM   4812  CE2 PHE A 306      71.750  57.978  54.320  1.00  0.00           C
ATOM   4814  C   PHE A 306      69.640  55.329  57.670  1.00  0.00           C
ATOM   4815  O   PHE A 306      69.829  55.879  58.760  1.00  0.00           O
ATOM   4816  N   ASP A 307      70.490  54.409  57.190  1.00  0.00           N
ATOM   4818  CA  ASP A 307      71.719  54.079  57.860  1.00  0.00           C
ATOM   4820  CB  ASP A 307      71.810  52.629  58.460  1.00  0.00           C
ATOM   4823  CG  ASP A 307      71.630  51.419  57.530  1.00  0.00           C
ATOM   4824  OD1 ASP A 307      71.590  51.579  56.290  1.00  0.00           O
ATOM   4825  OD2 ASP A 307      71.579  50.279  58.070  1.00  0.00           O
ATOM   4826  C   ASP A 307      72.889  54.479  56.970  1.00  0.00           C
ATOM   4827  O   ASP A 307      72.880  54.389  55.740  1.00  0.00           O
ATOM   4828  N   ILE A 308      73.939  54.979  57.620  1.00  0.00           N
ATOM   4830  CA  ILE A 308      75.209  55.229  56.980  1.00  0.00           C
ATOM   4832  CB  ILE A 308      75.710  56.669  57.060  1.00  0.00           C
ATOM   4834  CG2 ILE A 308      77.119  56.798  56.430  1.00  0.00           C
ATOM   4838  CG1 ILE A 308      74.689  57.569  56.350  1.00  0.00           C
ATOM   4841  CD  ILE A 308      75.069  59.038  56.410  1.00  0.00           C
ATOM   4845  C   ILE A 308      76.189  54.339  57.660  1.00  0.00           C
ATOM   4846  O   ILE A 308      76.290  54.288  58.890  1.00  0.00           O
ATOM   4847  N   LYS A 309      76.939  53.599  56.860  1.00  0.00           N
ATOM   4849  CA  LYS A 309      78.090  52.908  57.360  1.00  0.00           C
ATOM   4851  CB  LYS A 309      77.829  51.399  57.520  1.00  0.00           C
ATOM   4854  CG  LYS A 309      76.639  51.109  58.440  1.00  0.00           C
ATOM   4857  CD  LYS A 309      76.380  49.629  58.690  1.00  0.00           C
ATOM   4860  CE  LYS A 309      75.189  49.449  59.640  1.00  0.00           C
ATOM   4863  NZ  LYS A 309      74.850  48.029  59.810  1.00  0.00           N
ATOM   4867  C   LYS A 309      79.200  53.189  56.400  1.00  0.00           C
ATOM   4868  O   LYS A 309      79.029  53.239  55.180  1.00  0.00           O
ATOM   4869  N   ALA A 310      80.389  53.439  56.950  1.00  0.00           N
ATOM   4871  CA  ALA A 310      81.570  53.609  56.150  1.00  0.00           C
ATOM   4873  CB  ALA A 310      82.049  55.059  56.140  1.00  0.00           C
ATOM   4877  C   ALA A 310      82.630  52.719  56.710  1.00  0.00           C
ATOM   4878  O   ALA A 310      82.760  52.529  57.920  1.00  0.00           O
ATOM   4879  N   PHE A 311      83.399  52.119  55.800  1.00  0.00           N
ATOM   4881  CA  PHE A 311      84.340  51.109  56.180  1.00  0.00           C
ATOM   4883  CB  PHE A 311      83.890  49.669  55.840  1.00  0.00           C
ATOM   4886  CG  PHE A 311      82.490  49.399  56.290  1.00  0.00           C
ATOM   4887  CD1 PHE A 311      82.140  49.509  57.640  1.00  0.00           C
ATOM   4889  CE1 PHE A 311      80.840  49.239  58.080  1.00  0.00           C
ATOM   4891  CZ  PHE A 311      79.880  48.829  57.150  1.00  0.00           C
ATOM   4893  CD2 PHE A 311      81.510  48.989  55.370  1.00  0.00           C
ATOM   4895  CE2 PHE A 311      80.210  48.719  55.800  1.00  0.00           C
ATOM   4897  C   PHE A 311      85.610  51.389  55.440  1.00  0.00           C
ATOM   4898  O   PHE A 311      85.649  51.969  54.360  1.00  0.00           O
ATOM   4899  N   PHE A 312      86.699  50.899  56.000  1.00  0.00           N
ATOM   4901  CA  PHE A 312      87.840  50.548  55.200  1.00  0.00           C
ATOM   4903  CB  PHE A 312      89.100  51.089  55.890  1.00  0.00           C
ATOM   4906  CG  PHE A 312      89.109  52.609  55.930  1.00  0.00           C
ATOM   4907  CD1 PHE A 312      89.670  53.318  54.860  1.00  0.00           C
ATOM   4909  CE1 PHE A 312      89.719  54.719  54.880  1.00  0.00           C
ATOM   4911  CZ  PHE A 312      89.229  55.429  55.980  1.00  0.00           C
ATOM   4913  CD2 PHE A 312      88.639  53.329  57.050  1.00  0.00           C
ATOM   4915  CE2 PHE A 312      88.689  54.729  57.070  1.00  0.00           C
ATOM   4917  C   PHE A 312      87.760  49.018  55.050  1.00  0.00           C
ATOM   4918  O   PHE A 312      86.740  48.429  55.380  1.00  0.00           O
ATOM   4919  N   GLY A 313      88.799  48.318  54.550  1.00  0.00           N
ATOM   4921  CA  GLY A 313      88.729  46.868  54.450  1.00  0.00           C
ATOM   4924  C   GLY A 313      89.990  46.279  53.910  1.00  0.00           C
ATOM   4925  O   GLY A 313      90.740  46.969  53.240  1.00  0.00           O
ATOM   4926  N   LEU A 314      90.229  44.989  54.200  1.00  0.00           N
ATOM   4928  CA  LEU A 314      91.411  44.249  53.830  1.00  0.00           C
ATOM   4930  CB  LEU A 314      92.570  44.459  54.880  1.00  0.00           C
ATOM   4933  CG  LEU A 314      93.180  45.899  54.980  1.00  0.00           C
ATOM   4935  CD1 LEU A 314      92.630  46.669  56.170  1.00  0.00           C
ATOM   4939  CD2 LEU A 314      94.719  45.969  55.020  1.00  0.00           C
ATOM   4943  C   LEU A 314      90.969  42.768  53.750  1.00  0.00           C
ATOM   4944  O   LEU A 314      89.889  42.499  54.260  1.00  0.00           O
ATOM   4945  N   ASP A 315      91.779  41.849  53.140  1.00  0.00           N
ATOM   4947  CA  ASP A 315      91.679  40.389  52.820  1.00  0.00           C
ATOM   4949  CB  ASP A 315      90.229  40.089  52.300  1.00  0.00           C
ATOM   4952  CG  ASP A 315      89.670  41.079  51.270  1.00  0.00           C
ATOM   4953  OD1 ASP A 315      90.441  41.879  50.670  1.00  0.00           O
ATOM   4954  OD2 ASP A 315      88.429  41.049  51.070  1.00  0.00           O
ATOM   4955  C   ASP A 315      92.789  39.669  51.880  1.00  0.00           C
ATOM   4956  O   ASP A 315      92.560  39.429  50.700  1.00  0.00           O
ATOM   4957  N   SER A 316      94.051  39.269  52.300  1.00  0.00           N
ATOM   4959  CA  SER A 316      95.161  38.739  51.400  1.00  0.00           C
ATOM   4961  CB  SER A 316      96.489  39.539  51.020  1.00  0.00           C
ATOM   4964  OG  SER A 316      97.289  38.919  50.000  1.00  0.00           O
ATOM   4966  C   SER A 316      95.829  37.529  52.010  1.00  0.00           C
ATOM   4967  O   SER A 316      96.089  37.479  53.210  1.00  0.00           O
ATOM   4968  N   ILE A 317      96.160  36.529  51.170  1.00  0.00           N
ATOM   4970  CA  ILE A 317      96.580  35.169  51.490  1.00  0.00           C
ATOM   4972  CB  ILE A 317      97.199  34.469  50.270  1.00  0.00           C
ATOM   4974  CG2 ILE A 317      96.069  34.029  49.320  1.00  0.00           C
ATOM   4978  CG1 ILE A 317      98.230  35.359  49.550  1.00  0.00           C
ATOM   4981  CD  ILE A 317      98.939  34.609  48.420  1.00  0.00           C
ATOM   4985  C   ILE A 317      97.450  34.949  52.710  1.00  0.00           C
ATOM   4986  O   ILE A 317      97.149  34.099  53.520  1.00  0.00           O
ATOM   4987  N   HIS A 318      98.560  35.679  52.910  1.00  0.00           N
ATOM   4989  CA  HIS A 318      99.500  35.309  53.950  1.00  0.00           C
ATOM   4991  CB  HIS A 318     100.979  35.529  53.530  1.00  0.00           C
ATOM   4994  ND1 HIS A 318     101.279  33.179  53.490  1.00  0.00           N
ATOM   4995  CG  HIS A 318     101.329  34.339  52.760  1.00  0.00           C
ATOM   4996  CE1 HIS A 318     100.871  32.269  52.650  1.00  0.00           C
ATOM   4998  NE2 HIS A 318     100.689  32.789  51.420  1.00  0.00           N
ATOM   5000  CD2 HIS A 318     101.020  34.109  51.470  1.00  0.00           C
ATOM   5002  C   HIS A 318      99.270  36.019  55.220  1.00  0.00           C
ATOM   5003  O   HIS A 318      98.849  37.169  55.250  1.00  0.00           O
ATOM   5004  N   LEU A 319      99.710  35.409  56.330  1.00  0.00           N
ATOM   5006  CA  LEU A 319      99.699  36.169  57.550  1.00  0.00           C
ATOM   5008  CB  LEU A 319      99.570  35.279  58.800  1.00  0.00           C
ATOM   5011  CG  LEU A 319      98.939  36.079  59.960  1.00  0.00           C
ATOM   5013  CD1 LEU A 319      97.410  36.069  59.980  1.00  0.00           C
ATOM   5017  CD2 LEU A 319      99.490  35.579  61.270  1.00  0.00           C
ATOM   5021  C   LEU A 319     100.960  37.059  57.600  1.00  0.00           C
ATOM   5022  O   LEU A 319     101.240  37.768  58.550  1.00  0.00           O
ATOM   5023  N   HIS A 320     101.699  37.109  56.490  1.00  0.00           N
ATOM   5025  CA  HIS A 320     102.719  38.079  56.200  1.00  0.00           C
ATOM   5027  CB  HIS A 320     103.829  37.399  55.340  1.00  0.00           C
ATOM   5030  ND1 HIS A 320     105.669  38.948  55.960  1.00  0.00           N
ATOM   5031  CG  HIS A 320     104.979  38.279  54.970  1.00  0.00           C
ATOM   5032  CE1 HIS A 320     106.559  39.679  55.310  1.00  0.00           C
ATOM   5034  NE2 HIS A 320     106.489  39.499  53.970  1.00  0.00           N
ATOM   5036  CD2 HIS A 320     105.470  38.609  53.750  1.00  0.00           C
ATOM   5038  C   HIS A 320     102.191  39.269  55.410  1.00  0.00           C
ATOM   5039  O   HIS A 320     102.970  40.108  55.010  1.00  0.00           O
ATOM   5040  N   THR A 321     100.880  39.439  55.090  1.00  0.00           N
ATOM   5042  CA  THR A 321     100.490  40.489  54.120  1.00  0.00           C
ATOM   5044  CB  THR A 321     100.149  39.989  52.700  1.00  0.00           C
ATOM   5046  OG1 THR A 321      99.399  38.788  52.710  1.00  0.00           O
ATOM   5048  CG2 THR A 321     101.430  39.629  51.930  1.00  0.00           C
ATOM   5052  C   THR A 321      99.520  41.579  54.610  1.00  0.00           C
ATOM   5053  O   THR A 321      98.899  42.239  53.790  1.00  0.00           O
ATOM   5054  N   LEU A 322      99.389  41.868  55.940  1.00  0.00           N
ATOM   5056  CA  LEU A 322      98.410  42.879  56.400  1.00  0.00           C
ATOM   5058  CB  LEU A 322      97.719  42.698  57.800  1.00  0.00           C
ATOM   5061  CG  LEU A 322      96.240  42.249  57.650  1.00  0.00           C
ATOM   5063  CD1 LEU A 322      95.509  41.868  58.930  1.00  0.00           C
ATOM   5067  CD2 LEU A 322      95.389  43.318  56.980  1.00  0.00           C
ATOM   5071  C   LEU A 322      98.799  44.329  56.270  1.00  0.00           C
ATOM   5072  O   LEU A 322      98.309  45.039  55.400  1.00  0.00           O
ATOM   5073  N   PHE A 323      99.529  44.849  57.260  1.00  0.00           N
ATOM   5075  CA  PHE A 323      99.160  46.119  57.870  1.00  0.00           C
ATOM   5077  CB  PHE A 323      99.570  46.079  59.370  1.00  0.00           C
ATOM   5080  CG  PHE A 323      98.609  45.259  60.210  1.00  0.00           C
ATOM   5081  CD1 PHE A 323      97.430  45.859  60.700  1.00  0.00           C
ATOM   5083  CE1 PHE A 323      96.609  45.198  61.620  1.00  0.00           C
ATOM   5085  CZ  PHE A 323      96.930  43.899  62.030  1.00  0.00           C
ATOM   5087  CD2 PHE A 323      98.899  43.948  60.620  1.00  0.00           C
ATOM   5089  CE2 PHE A 323      98.069  43.269  61.520  1.00  0.00           C
ATOM   5091  C   PHE A 323      99.679  47.389  57.160  1.00  0.00           C
ATOM   5092  O   PHE A 323     100.060  48.379  57.780  1.00  0.00           O
ATOM   5093  N   LYS A 324      99.691  47.379  55.820  1.00  0.00           N
ATOM   5095  CA  LYS A 324     100.800  47.858  55.010  1.00  0.00           C
ATOM   5097  CB  LYS A 324     101.359  46.559  54.490  1.00  0.00           C
ATOM   5100  CG  LYS A 324     102.840  46.439  54.140  1.00  0.00           C
ATOM   5103  CD  LYS A 324     103.619  47.319  53.170  1.00  0.00           C
ATOM   5106  CE  LYS A 324     104.990  46.629  53.010  1.00  0.00           C
ATOM   5109  NZ  LYS A 324     105.859  47.289  52.020  1.00  0.00           N
ATOM   5113  C   LYS A 324     100.249  48.739  53.880  1.00  0.00           C
ATOM   5114  O   LYS A 324      99.380  49.549  54.200  1.00  0.00           O
ATOM   5115  N   LYS A 325     100.689  48.609  52.560  1.00  0.00           N
ATOM   5117  CA  LYS A 325     100.130  49.309  51.360  1.00  0.00           C
ATOM   5119  CB  LYS A 325     100.420  50.849  51.270  1.00  0.00           C
ATOM   5122  CG  LYS A 325      99.889  51.639  52.480  1.00  0.00           C
ATOM   5125  CD  LYS A 325      99.880  53.169  52.480  1.00  0.00           C
ATOM   5128  CE  LYS A 325      99.539  53.649  53.910  1.00  0.00           C
ATOM   5131  NZ  LYS A 325     100.169  54.939  54.240  1.00  0.00           N
ATOM   5135  C   LYS A 325     100.219  48.689  49.900  1.00  0.00           C
ATOM   5136  O   LYS A 325     100.759  49.319  49.010  1.00  0.00           O
ATOM   5137  N   THR A 326      99.630  47.499  49.570  1.00  0.00           N
ATOM   5139  CA  THR A 326      99.179  47.068  48.210  1.00  0.00           C
ATOM   5141  CB  THR A 326      99.950  45.818  47.760  1.00  0.00           C
ATOM   5143  OG1 THR A 326     101.290  46.179  47.500  1.00  0.00           O
ATOM   5145  CG2 THR A 326      99.450  45.119  46.480  1.00  0.00           C
ATOM   5149  C   THR A 326      97.680  46.699  48.060  1.00  0.00           C
ATOM   5150  O   THR A 326      97.100  46.759  46.980  1.00  0.00           O
ATOM   5151  N   SER A 327      97.009  46.329  49.160  1.00  0.00           N
ATOM   5153  CA  SER A 327      95.990  45.309  49.260  1.00  0.00           C
ATOM   5155  CB  SER A 327      96.710  43.979  49.690  1.00  0.00           C
ATOM   5158  OG  SER A 327      97.889  43.669  48.940  1.00  0.00           O
ATOM   5160  C   SER A 327      94.990  45.739  50.370  1.00  0.00           C
ATOM   5161  O   SER A 327      95.130  45.379  51.530  1.00  0.00           O
ATOM   5162  N   ARG A 328      93.960  46.588  50.080  1.00  0.00           N
ATOM   5164  CA  ARG A 328      93.090  47.249  51.070  1.00  0.00           C
ATOM   5166  CB  ARG A 328      93.810  48.108  52.180  1.00  0.00           C
ATOM   5169  CG  ARG A 328      93.029  49.099  53.100  1.00  0.00           C
ATOM   5172  CD  ARG A 328      93.880  50.268  53.650  1.00  0.00           C
ATOM   5175  NE  ARG A 328      94.950  49.729  54.550  1.00  0.00           N
ATOM   5177  CZ  ARG A 328      95.680  50.429  55.420  1.00  0.00           C
ATOM   5178  NH1 ARG A 328      95.689  51.739  55.410  1.00  0.00           N
ATOM   5181  NH2 ARG A 328      96.399  49.809  56.340  1.00  0.00           N
ATOM   5184  C   ARG A 328      92.149  48.189  50.360  1.00  0.00           C
ATOM   5185  O   ARG A 328      92.549  48.948  49.480  1.00  0.00           O
ATOM   5186  N   GLN A 329      90.871  48.199  50.750  1.00  0.00           N
ATOM   5188  CA  GLN A 329      89.799  48.919  50.110  1.00  0.00           C
ATOM   5190  CB  GLN A 329      88.740  47.879  49.640  1.00  0.00           C
ATOM   5193  CG  GLN A 329      87.500  48.429  48.900  1.00  0.00           C
ATOM   5196  CD  GLN A 329      86.710  47.349  48.150  1.00  0.00           C
ATOM   5197  OE1 GLN A 329      85.570  47.029  48.480  1.00  0.00           O
ATOM   5198  NE2 GLN A 329      87.310  46.759  47.100  1.00  0.00           N
ATOM   5201  C   GLN A 329      89.270  49.989  51.070  1.00  0.00           C
ATOM   5202  O   GLN A 329      89.410  49.899  52.290  1.00  0.00           O
ATOM   5203  N   PHE A 330      88.719  51.099  50.550  1.00  0.00           N
ATOM   5205  CA  PHE A 330      87.889  52.049  51.280  1.00  0.00           C
ATOM   5207  CB  PHE A 330      88.420  53.529  51.220  1.00  0.00           C
ATOM   5210  CG  PHE A 330      87.410  54.559  51.720  1.00  0.00           C
ATOM   5211  CD1 PHE A 330      86.980  54.568  53.060  1.00  0.00           C
ATOM   5213  CE1 PHE A 330      85.999  55.459  53.510  1.00  0.00           C
ATOM   5215  CZ  PHE A 330      85.430  56.369  52.610  1.00  0.00           C
ATOM   5217  CD2 PHE A 330      86.831  55.489  50.830  1.00  0.00           C
ATOM   5219  CE2 PHE A 330      85.840  56.379  51.270  1.00  0.00           C
ATOM   5221  C   PHE A 330      86.489  51.919  50.750  1.00  0.00           C
ATOM   5222  O   PHE A 330      86.279  51.499  49.610  1.00  0.00           O
ATOM   5223  N   ASN A 331      85.479  52.179  51.590  1.00  0.00           N
ATOM   5225  CA  ASN A 331      84.119  51.909  51.270  1.00  0.00           C
ATOM   5227  CB  ASN A 331      83.849  50.439  51.630  1.00  0.00           C
ATOM   5230  CG  ASN A 331      82.490  49.999  51.170  1.00  0.00           C
ATOM   5231  OD1 ASN A 331      81.539  49.969  51.950  1.00  0.00           O
ATOM   5232  ND2 ASN A 331      82.389  49.649  49.870  1.00  0.00           N
ATOM   5235  C   ASN A 331      83.169  52.858  51.990  1.00  0.00           C
ATOM   5236  O   ASN A 331      83.380  53.289  53.120  1.00  0.00           O
ATOM   5237  N   PHE A 332      82.090  53.219  51.300  1.00  0.00           N
ATOM   5239  CA  PHE A 332      81.119  54.169  51.780  1.00  0.00           C
ATOM   5241  CB  PHE A 332      81.530  55.559  51.230  1.00  0.00           C
ATOM   5244  CG  PHE A 332      80.600  56.679  51.600  1.00  0.00           C
ATOM   5245  CD1 PHE A 332      80.581  57.159  52.920  1.00  0.00           C
ATOM   5247  CE1 PHE A 332      79.829  58.299  53.250  1.00  0.00           C
ATOM   5249  CZ  PHE A 332      79.119  58.979  52.250  1.00  0.00           C
ATOM   5251  CD2 PHE A 332      79.859  57.349  50.620  1.00  0.00           C
ATOM   5253  CE2 PHE A 332      79.119  58.489  50.940  1.00  0.00           C
ATOM   5255  C   PHE A 332      79.770  53.659  51.300  1.00  0.00           C
ATOM   5256  O   PHE A 332      79.620  53.248  50.150  1.00  0.00           O
ATOM   5257  N   ILE A 333      78.790  53.599  52.210  1.00  0.00           N
ATOM   5259  CA  ILE A 333      77.479  53.048  51.930  1.00  0.00           C
ATOM   5261  CB  ILE A 333      77.200  51.699  52.580  1.00  0.00           C
ATOM   5263  CG2 ILE A 333      75.850  51.129  52.070  1.00  0.00           C
ATOM   5267  CG1 ILE A 333      78.350  50.729  52.300  1.00  0.00           C
ATOM   5270  CD  ILE A 333      78.200  49.489  53.160  1.00  0.00           C
ATOM   5274  C   ILE A 333      76.430  53.999  52.450  1.00  0.00           C
ATOM   5275  O   ILE A 333      76.469  54.419  53.610  1.00  0.00           O
ATOM   5276  N   PRO A 334      75.460  54.288  51.620  1.00  0.00           N
ATOM   5277  CD  PRO A 334      75.729  54.769  50.270  1.00  0.00           C
ATOM   5280  CA  PRO A 334      74.219  54.839  52.130  1.00  0.00           C
ATOM   5282  CB  PRO A 334      74.040  56.119  51.290  1.00  0.00           C
ATOM   5285  CG  PRO A 334      75.279  56.219  50.390  1.00  0.00           C
ATOM   5288  C   PRO A 334      73.119  53.819  51.880  1.00  0.00           C
ATOM   5289  O   PRO A 334      72.880  53.429  50.740  1.00  0.00           O
ATOM   5290  N   GLY A 335      72.439  53.369  52.950  1.00  0.00           N
ATOM   5292  CA  GLY A 335      71.380  52.379  52.870  1.00  0.00           C
ATOM   5295  C   GLY A 335      70.109  52.949  53.420  1.00  0.00           C
ATOM   5296  O   GLY A 335      70.100  53.838  54.260  1.00  0.00           O
ATOM   5297  N   LEU A 336      68.969  52.389  52.980  1.00  0.00           N
ATOM   5299  CA  LEU A 336      67.689  52.838  53.460  1.00  0.00           C
ATOM   5301  CB  LEU A 336      66.990  53.768  52.430  1.00  0.00           C
ATOM   5304  CG  LEU A 336      65.640  54.368  52.890  1.00  0.00           C
ATOM   5306  CD1 LEU A 336      65.859  55.469  53.930  1.00  0.00           C
ATOM   5310  CD2 LEU A 336      64.880  54.929  51.700  1.00  0.00           C
ATOM   5314  C   LEU A 336      66.850  51.608  53.640  1.00  0.00           C
ATOM   5315  O   LEU A 336      66.969  50.639  52.900  1.00  0.00           O
ATOM   5316  N   LYS A 337      65.950  51.639  54.630  1.00  0.00           N
ATOM   5318  CA  LYS A 337      64.910  50.649  54.720  1.00  0.00           C
ATOM   5320  CB  LYS A 337      65.090  49.759  55.980  1.00  0.00           C
ATOM   5323  CG  LYS A 337      66.410  48.948  55.970  1.00  0.00           C
ATOM   5326  CD  LYS A 337      66.770  48.399  57.360  1.00  0.00           C
ATOM   5329  CE  LYS A 337      68.229  47.939  57.530  1.00  0.00           C
ATOM   5332  NZ  LYS A 337      68.469  47.569  58.950  1.00  0.00           N
ATOM   5336  C   LYS A 337      63.580  51.379  54.720  1.00  0.00           C
ATOM   5337  O   LYS A 337      63.330  52.259  55.530  1.00  0.00           O
ATOM   5338  N   LEU A 338      62.680  51.029  53.770  1.00  0.00           N
ATOM   5340  CA  LEU A 338      61.339  51.579  53.650  1.00  0.00           C
ATOM   5342  CB  LEU A 338      61.040  52.009  52.170  1.00  0.00           C
ATOM   5345  CG  LEU A 338      59.549  52.139  51.740  1.00  0.00           C
ATOM   5347  CD1 LEU A 338      58.799  53.269  52.440  1.00  0.00           C
ATOM   5351  CD2 LEU A 338      59.410  52.329  50.220  1.00  0.00           C
ATOM   5355  C   LEU A 338      60.369  50.509  54.110  1.00  0.00           C
ATOM   5356  O   LEU A 338      60.310  49.449  53.490  1.00  0.00           O
ATOM   5357  N   PRO A 339      59.609  50.678  55.190  1.00  0.00           N
ATOM   5358  CD  PRO A 339      59.790  51.709  56.210  1.00  0.00           C
ATOM   5361  CA  PRO A 339      58.379  49.929  55.410  1.00  0.00           C
ATOM   5363  CB  PRO A 339      57.880  50.429  56.780  1.00  0.00           C
ATOM   5366  CG  PRO A 339      59.090  51.119  57.420  1.00  0.00           C
ATOM   5369  C   PRO A 339      57.319  50.079  54.310  1.00  0.00           C
ATOM   5370  O   PRO A 339      57.220  51.139  53.700  1.00  0.00           O
ATOM   5371  N   LEU A 340      56.529  49.038  54.030  1.00  0.00           N
ATOM   5373  CA  LEU A 340      55.459  49.029  53.050  1.00  0.00           C
ATOM   5375  CB  LEU A 340      55.970  48.399  51.730  1.00  0.00           C
ATOM   5378  CG  LEU A 340      54.900  48.219  50.630  1.00  0.00           C
ATOM   5380  CD1 LEU A 340      54.349  49.589  50.190  1.00  0.00           C
ATOM   5384  CD2 LEU A 340      55.469  47.389  49.470  1.00  0.00           C
ATOM   5388  C   LEU A 340      54.229  48.248  53.520  1.00  0.00           C
ATOM   5389  O   LEU A 340      53.169  48.809  53.800  1.00  0.00           O
ATOM   5390  N   PHE A 341      54.310  46.909  53.550  1.00  0.00           N
ATOM   5392  CA  PHE A 341      53.239  46.069  54.060  1.00  0.00           C
ATOM   5394  CB  PHE A 341      52.420  45.259  52.990  1.00  0.00           C
ATOM   5397  CG  PHE A 341      51.430  44.339  53.680  1.00  0.00           C
ATOM   5398  CD1 PHE A 341      50.369  44.909  54.400  1.00  0.00           C
ATOM   5400  CE1 PHE A 341      49.660  44.149  55.350  1.00  0.00           C
ATOM   5402  CZ  PHE A 341      49.970  42.799  55.540  1.00  0.00           C
ATOM   5404  CD2 PHE A 341      51.719  42.969  53.870  1.00  0.00           C
ATOM   5406  CE2 PHE A 341      50.999  42.209  54.810  1.00  0.00           C
ATOM   5408  C   PHE A 341      53.850  45.158  55.090  1.00  0.00           C
ATOM   5409  O   PHE A 341      55.000  44.739  54.990  1.00  0.00           O
ATOM   5410  N   ASP A 342      53.049  44.889  56.140  1.00  0.00           N
ATOM   5412  CA  ASP A 342      53.520  44.659  57.460  1.00  0.00           C
ATOM   5414  CB  ASP A 342      54.520  45.789  57.850  1.00  0.00           C
ATOM   5417  CG  ASP A 342      54.069  47.249  57.680  1.00  0.00           C
ATOM   5418  OD1 ASP A 342      53.020  47.539  57.070  1.00  0.00           O
ATOM   5419  OD2 ASP A 342      54.930  48.099  58.050  1.00  0.00           O
ATOM   5420  C   ASP A 342      52.299  44.549  58.360  1.00  0.00           C
ATOM   5421  O   ASP A 342      51.509  45.459  58.550  1.00  0.00           O
ATOM   5422  N   GLY A 343      52.080  43.359  58.960  1.00  0.00           N
ATOM   5424  CA  GLY A 343      50.919  43.149  59.800  1.00  0.00           C
ATOM   5427  C   GLY A 343      50.979  43.709  61.210  1.00  0.00           C
ATOM   5428  O   GLY A 343      51.389  43.019  62.140  1.00  0.00           O
ATOM   5429  N   GLY A 344      50.569  44.979  61.390  1.00  0.00           N
ATOM   5431  CA  GLY A 344      49.970  45.538  62.610  1.00  0.00           C
ATOM   5434  C   GLY A 344      50.739  45.618  63.890  1.00  0.00           C
ATOM   5435  O   GLY A 344      50.180  45.809  64.960  1.00  0.00           O
ATOM   5436  N   ARG A 345      52.070  45.509  63.830  1.00  0.00           N
ATOM   5438  CA  ARG A 345      52.910  45.599  65.010  1.00  0.00           C
ATOM   5440  CB  ARG A 345      54.229  44.829  64.790  1.00  0.00           C
ATOM   5443  CG  ARG A 345      54.000  43.339  64.440  1.00  0.00           C
ATOM   5446  CD  ARG A 345      55.240  42.619  63.930  1.00  0.00           C
ATOM   5449  NE  ARG A 345      54.879  41.239  63.450  1.00  0.00           N
ATOM   5451  CZ  ARG A 345      54.920  40.869  62.170  1.00  0.00           C
ATOM   5452  NH1 ARG A 345      54.469  41.629  61.200  1.00  0.00           N
ATOM   5455  NH2 ARG A 345      55.380  39.679  61.850  1.00  0.00           N
ATOM   5458  C   ARG A 345      53.109  47.049  65.430  1.00  0.00           C
ATOM   5459  O   ARG A 345      52.880  47.409  66.580  1.00  0.00           O
ATOM   5460  N   LEU A 346      53.419  47.978  64.510  1.00  0.00           N
ATOM   5462  CA  LEU A 346      53.309  49.419  64.700  1.00  0.00           C
ATOM   5464  CB  LEU A 346      53.860  50.279  63.530  1.00  0.00           C
ATOM   5467  CG  LEU A 346      55.360  50.189  63.190  1.00  0.00           C
ATOM   5469  CD1 LEU A 346      55.709  51.429  62.370  1.00  0.00           C
ATOM   5473  CD2 LEU A 346      56.280  50.069  64.410  1.00  0.00           C
ATOM   5477  C   LEU A 346      51.899  49.879  65.040  1.00  0.00           C
ATOM   5478  O   LEU A 346      51.759  50.769  65.880  1.00  0.00           O
ATOM   5479  N   ASN A 347      50.820  49.259  64.460  1.00  0.00           N
ATOM   5481  CA  ASN A 347      49.429  49.549  64.830  1.00  0.00           C
ATOM   5483  CB  ASN A 347      48.359  48.569  64.220  1.00  0.00           C
ATOM   5486  CG  ASN A 347      47.649  48.959  62.920  1.00  0.00           C
ATOM   5487  OD1 ASN A 347      46.500  49.389  62.980  1.00  0.00           O
ATOM   5488  ND2 ASN A 347      48.260  48.729  61.740  1.00  0.00           N
ATOM   5491  C   ASN A 347      49.270  49.449  66.340  1.00  0.00           C
ATOM   5492  O   ASN A 347      48.910  50.399  67.030  1.00  0.00           O
ATOM   5493  N   ALA A 348      49.660  48.279  66.870  1.00  0.00           N
ATOM   5495  CA  ALA A 348      49.700  47.978  68.280  1.00  0.00           C
ATOM   5497  CB  ALA A 348      50.000  46.479  68.460  1.00  0.00           C
ATOM   5501  C   ALA A 348      50.679  48.829  69.080  1.00  0.00           C
ATOM   5502  O   ALA A 348      50.380  49.288  70.180  1.00  0.00           O
ATOM   5503  N   ASN A 349      51.899  49.079  68.570  1.00  0.00           N
ATOM   5505  CA  ASN A 349      52.919  49.909  69.200  1.00  0.00           C
ATOM   5507  CB  ASN A 349      54.209  49.799  68.330  1.00  0.00           C
ATOM   5510  CG  ASN A 349      55.500  50.198  69.040  1.00  0.00           C
ATOM   5511  OD1 ASN A 349      56.049  51.279  68.810  1.00  0.00           O
ATOM   5512  ND2 ASN A 349      56.069  49.259  69.840  1.00  0.00           N
ATOM   5515  C   ASN A 349      52.500  51.369  69.390  1.00  0.00           C
ATOM   5516  O   ASN A 349      52.569  51.919  70.480  1.00  0.00           O
ATOM   5517  N   LEU A 350      51.979  51.998  68.320  1.00  0.00           N
ATOM   5519  CA  LEU A 350      51.479  53.359  68.270  1.00  0.00           C
ATOM   5521  CB  LEU A 350      51.240  53.809  66.800  1.00  0.00           C
ATOM   5524  CG  LEU A 350      50.760  55.268  66.590  1.00  0.00           C
ATOM   5526  CD1 LEU A 350      51.709  56.279  67.250  1.00  0.00           C
ATOM   5530  CD2 LEU A 350      50.620  55.559  65.090  1.00  0.00           C
ATOM   5534  C   LEU A 350      50.240  53.569  69.100  1.00  0.00           C
ATOM   5535  O   LEU A 350      50.119  54.549  69.840  1.00  0.00           O
ATOM   5536  N   GLU A 351      49.279  52.619  69.070  1.00  0.00           N
ATOM   5538  CA  GLU A 351      48.190  52.599  70.020  1.00  0.00           C
ATOM   5540  CB  GLU A 351      47.200  51.459  69.710  1.00  0.00           C
ATOM   5543  CG  GLU A 351      46.329  51.798  68.480  1.00  0.00           C
ATOM   5546  CD  GLU A 351      45.279  50.739  68.190  1.00  0.00           C
ATOM   5547  OE1 GLU A 351      45.000  49.909  69.080  1.00  0.00           O
ATOM   5548  OE2 GLU A 351      44.720  50.818  67.070  1.00  0.00           O
ATOM   5549  C   GLU A 351      48.629  52.499  71.460  1.00  0.00           C
ATOM   5550  O   GLU A 351      48.130  53.239  72.300  1.00  0.00           O
ATOM   5551  N   GLY A 352      49.629  51.649  71.730  1.00  0.00           N
ATOM   5553  CA  GLY A 352      50.219  51.469  73.050  1.00  0.00           C
ATOM   5556  C   GLY A 352      50.890  52.679  73.620  1.00  0.00           C
ATOM   5557  O   GLY A 352      50.679  53.009  74.780  1.00  0.00           O
ATOM   5558  N   THR A 353      51.740  53.389  72.840  1.00  0.00           N
ATOM   5560  CA  THR A 353      52.330  54.659  73.280  1.00  0.00           C
ATOM   5562  CB  THR A 353      53.390  55.268  72.370  1.00  0.00           C
ATOM   5564  OG1 THR A 353      52.919  55.489  71.050  1.00  0.00           O
ATOM   5566  CG2 THR A 353      54.580  54.309  72.270  1.00  0.00           C
ATOM   5570  C   THR A 353      51.280  55.719  73.540  1.00  0.00           C
ATOM   5571  O   THR A 353      51.310  56.439  74.530  1.00  0.00           O
ATOM   5572  N   ARG A 354      50.279  55.829  72.640  1.00  0.00           N
ATOM   5574  CA  ARG A 354      49.139  56.699  72.870  1.00  0.00           C
ATOM   5576  CB  ARG A 354      48.169  56.719  71.670  1.00  0.00           C
ATOM   5579  CG  ARG A 354      48.699  57.459  70.440  1.00  0.00           C
ATOM   5582  CD  ARG A 354      47.660  57.419  69.330  1.00  0.00           C
ATOM   5585  NE  ARG A 354      48.400  57.669  68.070  1.00  0.00           N
ATOM   5587  CZ  ARG A 354      47.849  58.019  66.910  1.00  0.00           C
ATOM   5588  NH1 ARG A 354      46.560  58.108  66.710  1.00  0.00           N
ATOM   5591  NH2 ARG A 354      48.670  58.309  65.930  1.00  0.00           N
ATOM   5594  C   ARG A 354      48.330  56.359  74.100  1.00  0.00           C
ATOM   5595  O   ARG A 354      47.950  57.239  74.870  1.00  0.00           O
ATOM   5596  N   ALA A 355      48.049  55.059  74.330  1.00  0.00           N
ATOM   5598  CA  ALA A 355      47.400  54.568  75.520  1.00  0.00           C
ATOM   5600  CB  ALA A 355      47.179  53.048  75.400  1.00  0.00           C
ATOM   5604  C   ALA A 355      48.190  54.899  76.770  1.00  0.00           C
ATOM   5605  O   ALA A 355      47.619  55.358  77.760  1.00  0.00           O
ATOM   5606  N   ALA A 356      49.529  54.759  76.730  1.00  0.00           N
ATOM   5608  CA  ALA A 356      50.450  55.229  77.740  1.00  0.00           C
ATOM   5610  CB  ALA A 356      51.889  54.819  77.350  1.00  0.00           C
ATOM   5614  C   ALA A 356      50.380  56.728  78.020  1.00  0.00           C
ATOM   5615  O   ALA A 356      50.340  57.149  79.170  1.00  0.00           O
ATOM   5616  N   SER A 357      50.290  57.588  76.990  1.00  0.00           N
ATOM   5618  CA  SER A 357      50.069  59.018  77.160  1.00  0.00           C
ATOM   5620  CB  SER A 357      50.100  59.769  75.820  1.00  0.00           C
ATOM   5623  OG  SER A 357      51.360  59.509  75.220  1.00  0.00           O
ATOM   5625  C   SER A 357      48.790  59.379  77.880  1.00  0.00           C
ATOM   5626  O   SER A 357      48.769  60.179  78.810  1.00  0.00           O
ATOM   5627  N   ASN A 358      47.689  58.698  77.510  1.00  0.00           N
ATOM   5629  CA  ASN A 358      46.420  58.779  78.200  1.00  0.00           C
ATOM   5631  CB  ASN A 358      45.290  58.069  77.400  1.00  0.00           C
ATOM   5634  CG  ASN A 358      45.130  58.709  76.010  1.00  0.00           C
ATOM   5635  OD1 ASN A 358      45.649  59.789  75.710  1.00  0.00           O
ATOM   5636  ND2 ASN A 358      44.380  58.038  75.110  1.00  0.00           N
ATOM   5639  C   ASN A 358      46.529  58.279  79.640  1.00  0.00           C
ATOM   5640  O   ASN A 358      46.020  58.889  80.580  1.00  0.00           O
ATOM   5641  N   MET A 359      47.270  57.179  79.900  1.00  0.00           N
ATOM   5643  CA  MET A 359      47.630  56.788  81.250  1.00  0.00           C
ATOM   5645  CB  MET A 359      48.320  55.408  81.330  1.00  0.00           C
ATOM   5648  CG  MET A 359      47.389  54.239  80.980  1.00  0.00           C
ATOM   5651  SD  MET A 359      48.179  52.619  81.130  1.00  0.00           S
ATOM   5652  CE  MET A 359      48.160  52.469  82.930  1.00  0.00           C
ATOM   5656  C   MET A 359      48.419  57.809  82.050  1.00  0.00           C
ATOM   5657  O   MET A 359      48.090  58.059  83.200  1.00  0.00           O
ATOM   5658  N   MET A 360      49.450  58.459  81.460  1.00  0.00           N
ATOM   5660  CA  MET A 360      50.189  59.539  82.110  1.00  0.00           C
ATOM   5662  CB  MET A 360      51.439  59.979  81.320  1.00  0.00           C
ATOM   5665  CG  MET A 360      52.509  58.879  81.140  1.00  0.00           C
ATOM   5668  SD  MET A 360      53.090  58.108  82.670  1.00  0.00           S
ATOM   5669  CE  MET A 360      54.340  57.039  81.890  1.00  0.00           C
ATOM   5673  C   MET A 360      49.329  60.748  82.450  1.00  0.00           C
ATOM   5674  O   MET A 360      49.489  61.349  83.510  1.00  0.00           O
ATOM   5675  N   ILE A 361      48.369  61.109  81.570  1.00  0.00           N
ATOM   5677  CA  ILE A 361      47.319  62.068  81.860  1.00  0.00           C
ATOM   5679  CB  ILE A 361      46.420  62.289  80.630  1.00  0.00           C
ATOM   5681  CG2 ILE A 361      45.089  62.978  80.980  1.00  0.00           C
ATOM   5685  CG1 ILE A 361      47.179  63.048  79.530  1.00  0.00           C
ATOM   5688  CD  ILE A 361      46.500  62.959  78.160  1.00  0.00           C
ATOM   5692  C   ILE A 361      46.490  61.649  83.060  1.00  0.00           C
ATOM   5693  O   ILE A 361      46.319  62.399  84.010  1.00  0.00           O
ATOM   5694  N   GLU A 362      46.020  60.389  83.100  1.00  0.00           N
ATOM   5696  CA  GLU A 362      45.329  59.859  84.260  1.00  0.00           C
ATOM   5698  CB  GLU A 362      44.690  58.479  83.950  1.00  0.00           C
ATOM   5701  CG  GLU A 362      43.470  58.589  83.000  1.00  0.00           C
ATOM   5704  CD  GLU A 362      42.449  59.559  83.590  1.00  0.00           C
ATOM   5705  OE1 GLU A 362      41.989  59.298  84.730  1.00  0.00           O
ATOM   5706  OE2 GLU A 362      42.140  60.599  82.960  1.00  0.00           O
ATOM   5707  C   GLU A 362      46.129  59.829  85.560  1.00  0.00           C
ATOM   5708  O   GLU A 362      45.599  60.129  86.630  1.00  0.00           O
ATOM   5709  N   ARG A 363      47.420  59.498  85.510  1.00  0.00           N
ATOM   5711  CA  ARG A 363      48.359  59.619  86.610  1.00  0.00           C
ATOM   5713  CB  ARG A 363      49.700  58.969  86.210  1.00  0.00           C
ATOM   5716  CG  ARG A 363      49.599  57.439  86.000  1.00  0.00           C
ATOM   5719  CD  ARG A 363      50.900  56.858  85.440  1.00  0.00           C
ATOM   5722  NE  ARG A 363      50.669  55.399  85.190  1.00  0.00           N
ATOM   5724  CZ  ARG A 363      51.509  54.579  84.580  1.00  0.00           C
ATOM   5725  NH1 ARG A 363      52.709  54.959  84.210  1.00  0.00           N
ATOM   5728  NH2 ARG A 363      51.139  53.339  84.360  1.00  0.00           N
ATOM   5731  C   ARG A 363      48.569  61.039  87.140  1.00  0.00           C
ATOM   5732  O   ARG A 363      48.580  61.268  88.350  1.00  0.00           O
ATOM   5733  N   TYR A 364      48.689  62.039  86.240  1.00  0.00           N
ATOM   5735  CA  TYR A 364      48.660  63.448  86.580  1.00  0.00           C
ATOM   5737  CB  TYR A 364      48.920  64.279  85.280  1.00  0.00           C
ATOM   5740  CG  TYR A 364      49.099  65.759  85.520  1.00  0.00           C
ATOM   5741  CD1 TYR A 364      48.009  66.649  85.520  1.00  0.00           C
ATOM   5743  CE1 TYR A 364      48.209  68.029  85.680  1.00  0.00           C
ATOM   5745  CZ  TYR A 364      49.500  68.539  85.840  1.00  0.00           C
ATOM   5746  OH  TYR A 364      49.759  69.929  85.940  1.00  0.00           O
ATOM   5748  CD2 TYR A 364      50.389  66.289  85.660  1.00  0.00           C
ATOM   5750  CE2 TYR A 364      50.590  67.669  85.840  1.00  0.00           C
ATOM   5752  C   TYR A 364      47.350  63.859  87.260  1.00  0.00           C
ATOM   5753  O   TYR A 364      47.340  64.519  88.300  1.00  0.00           O
ATOM   5754  N   ASN A 365      46.209  63.399  86.710  1.00  0.00           N
ATOM   5756  CA  ASN A 365      44.879  63.619  87.250  1.00  0.00           C
ATOM   5758  CB  ASN A 365      43.819  63.048  86.260  1.00  0.00           C
ATOM   5761  CG  ASN A 365      43.889  63.779  84.920  1.00  0.00           C
ATOM   5762  OD1 ASN A 365      44.629  64.749  84.740  1.00  0.00           O
ATOM   5763  ND2 ASN A 365      43.130  63.309  83.900  1.00  0.00           N
ATOM   5766  C   ASN A 365      44.669  63.019  88.640  1.00  0.00           C
ATOM   5767  O   ASN A 365      44.149  63.649  89.560  1.00  0.00           O
ATOM   5768  N   GLN A 366      45.139  61.769  88.810  1.00  0.00           N
ATOM   5770  CA  GLN A 366      45.160  61.049  90.070  1.00  0.00           C
ATOM   5772  CB  GLN A 366      45.750  59.629  89.840  1.00  0.00           C
ATOM   5775  CG  GLN A 366      44.739  58.599  89.290  1.00  0.00           C
ATOM   5778  CD  GLN A 366      45.410  57.239  89.080  1.00  0.00           C
ATOM   5779  OE1 GLN A 366      46.599  57.079  88.840  1.00  0.00           O
ATOM   5780  NE2 GLN A 366      44.580  56.179  89.190  1.00  0.00           N
ATOM   5783  C   GLN A 366      45.950  61.709  91.160  1.00  0.00           C
ATOM   5784  O   GLN A 366      45.490  61.879  92.290  1.00  0.00           O
ATOM   5785  N   SER A 367      47.179  62.149  90.840  1.00  0.00           N
ATOM   5787  CA  SER A 367      48.060  62.809  91.810  1.00  0.00           C
ATOM   5789  CB  SER A 367      49.489  63.019  91.270  1.00  0.00           C
ATOM   5792  OG  SER A 367      50.100  61.749  91.060  1.00  0.00           O
ATOM   5794  C   SER A 367      47.530  64.108  92.350  1.00  0.00           C
ATOM   5795  O   SER A 367      47.600  64.419  93.540  1.00  0.00           O
ATOM   5796  N   VAL A 368      46.929  64.929  91.470  1.00  0.00           N
ATOM   5798  CA  VAL A 368      46.490  66.249  91.860  1.00  0.00           C
ATOM   5800  CB  VAL A 368      46.420  67.139  90.640  1.00  0.00           C
ATOM   5802  CG1 VAL A 368      45.119  66.979  89.840  1.00  0.00           C
ATOM   5806  CG2 VAL A 368      46.599  68.589  91.100  1.00  0.00           C
ATOM   5810  C   VAL A 368      45.170  66.249  92.630  1.00  0.00           C
ATOM   5811  O   VAL A 368      44.889  67.149  93.430  1.00  0.00           O
ATOM   5812  N   LEU A 369      44.329  65.209  92.450  1.00  0.00           N
ATOM   5814  CA  LEU A 369      43.120  65.069  93.230  1.00  0.00           C
ATOM   5816  CB  LEU A 369      42.129  64.108  92.530  1.00  0.00           C
ATOM   5819  CG  LEU A 369      40.750  64.018  93.210  1.00  0.00           C
ATOM   5821  CD1 LEU A 369      40.079  65.399  93.260  1.00  0.00           C
ATOM   5825  CD2 LEU A 369      39.860  62.999  92.510  1.00  0.00           C
ATOM   5829  C   LEU A 369      43.410  64.559  94.630  1.00  0.00           C
ATOM   5830  O   LEU A 369      42.729  64.889  95.610  1.00  0.00           O
ATOM   5831  N   ASN A 370      44.489  63.779  94.770  1.00  0.00           N
ATOM   5833  CA  ASN A 370      45.079  63.448  96.050  1.00  0.00           C
ATOM   5835  CB  ASN A 370      46.170  62.359  95.830  1.00  0.00           C
ATOM   5838  CG  ASN A 370      47.010  62.089  97.080  1.00  0.00           C
ATOM   5839  OD1 ASN A 370      48.190  62.429  97.130  1.00  0.00           O
ATOM   5840  ND2 ASN A 370      46.380  61.509  98.130  1.00  0.00           N
ATOM   5843  C   ASN A 370      45.609  64.688  96.770  1.00  0.00           C
ATOM   5844  O   ASN A 370      45.329  64.919  97.940  1.00  0.00           O
ATOM   5845  N   ALA A 371      46.360  65.539  96.040  1.00  0.00           N
ATOM   5847  CA  ALA A 371      46.959  66.739  96.550  1.00  0.00           C
ATOM   5849  CB  ALA A 371      47.790  67.380  95.420  1.00  0.00           C
ATOM   5853  C   ALA A 371      45.989  67.759  97.110  1.00  0.00           C
ATOM   5854  O   ALA A 371      46.199  68.329  98.180  1.00  0.00           O
ATOM   5855  N   VAL A 372      44.869  67.989  96.390  1.00  0.00           N
ATOM   5857  CA  VAL A 372      43.769  68.828  96.860  1.00  0.00           C
ATOM   5859  CB  VAL A 372      42.829  69.189  95.710  1.00  0.00           C
ATOM   5861  CG1 VAL A 372      41.779  68.109  95.430  1.00  0.00           C
ATOM   5865  CG2 VAL A 372      42.129  70.509  96.040  1.00  0.00           C
ATOM   5869  C   VAL A 372      43.049  68.279  98.080  1.00  0.00           C
ATOM   5870  O   VAL A 372      42.750  69.018  99.010  1.00  0.00           O
ATOM   5871  N   ARG A 373      42.819  66.949  98.150  1.00  0.00           N
ATOM   5873  CA  ARG A 373      42.330  66.279  99.340  1.00  0.00           C
ATOM   5875  CB  ARG A 373      42.000  64.799  99.070  1.00  0.00           C
ATOM   5878  CG  ARG A 373      41.660  63.959 100.320  1.00  0.00           C
ATOM   5881  CD  ARG A 373      41.439  62.479 100.000  1.00  0.00           C
ATOM   5884  NE  ARG A 373      41.119  61.779 101.280  1.00  0.00           N
ATOM   5886  CZ  ARG A 373      41.979  61.219 102.110  1.00  0.00           C
ATOM   5887  NH1 ARG A 373      43.279  61.419 102.050  1.00  0.00           N
ATOM   5890  NH2 ARG A 373      41.520  60.408 103.030  1.00  0.00           N
ATOM   5893  C   ARG A 373      43.219  66.419 100.570  1.00  0.00           C
ATOM   5894  O   ARG A 373      42.719  66.709 101.650  1.00  0.00           O
ATOM   5895  N   ASP A 374      44.549  66.249 100.430  1.00  0.00           N
ATOM   5897  CA  ASP A 374      45.500  66.499 101.500  1.00  0.00           C
ATOM   5899  CB  ASP A 374      46.979  66.319 101.040  1.00  0.00           C
ATOM   5902  CG  ASP A 374      47.420  64.938 100.540  1.00  0.00           C
ATOM   5903  OD1 ASP A 374      46.660  63.948 100.640  1.00  0.00           O
ATOM   5904  OD2 ASP A 374      48.610  64.899 100.090  1.00  0.00           O
ATOM   5905  C   ASP A 374      45.399  67.939 102.010  1.00  0.00           C
ATOM   5906  O   ASP A 374      45.389  68.209 103.210  1.00  0.00           O
ATOM   5907  N   VAL A 375      45.340  68.929 101.100  1.00  0.00           N
ATOM   5909  CA  VAL A 375      45.139  70.319 101.490  1.00  0.00           C
ATOM   5911  CB  VAL A 375      45.349  71.289 100.330  1.00  0.00           C
ATOM   5913  CG1 VAL A 375      45.040  72.739 100.750  1.00  0.00           C
ATOM   5917  CG2 VAL A 375      46.819  71.198  99.910  1.00  0.00           C
ATOM   5921  C   VAL A 375      43.810  70.609 102.170  1.00  0.00           C
ATOM   5922  O   VAL A 375      43.799  71.188 103.260  1.00  0.00           O
ATOM   5923  N   ALA A 376      42.680  70.149 101.610  1.00  0.00           N
ATOM   5925  CA  ALA A 376      41.350  70.349 102.150  1.00  0.00           C
ATOM   5927  CB  ALA A 376      40.340  69.729 101.170  1.00  0.00           C
ATOM   5931  C   ALA A 376      41.170  69.758 103.540  1.00  0.00           C
ATOM   5932  O   ALA A 376      40.709  70.439 104.460  1.00  0.00           O
ATOM   5933  N   VAL A 377      41.599  68.499 103.730  1.00  0.00           N
ATOM   5935  CA  VAL A 377      41.560  67.768 104.980  1.00  0.00           C
ATOM   5937  CB  VAL A 377      42.059  66.338 104.780  1.00  0.00           C
ATOM   5939  CG1 VAL A 377      42.309  65.618 106.110  1.00  0.00           C
ATOM   5943  CG2 VAL A 377      40.989  65.569 103.990  1.00  0.00           C
ATOM   5947  C   VAL A 377      42.340  68.419 106.110  1.00  0.00           C
ATOM   5948  O   VAL A 377      41.870  68.520 107.240  1.00  0.00           O
ATOM   5949  N   ASN A 378      43.559  68.899 105.820  1.00  0.00           N
ATOM   5951  CA  ASN A 378      44.399  69.529 106.820  1.00  0.00           C
ATOM   5953  CB  ASN A 378      45.859  69.669 106.320  1.00  0.00           C
ATOM   5956  CG  ASN A 378      46.439  68.299 105.970  1.00  0.00           C
ATOM   5957  OD1 ASN A 378      45.929  67.229 106.280  1.00  0.00           O
ATOM   5958  ND2 ASN A 378      47.560  68.329 105.210  1.00  0.00           N
ATOM   5961  C   ASN A 378      43.799  70.859 107.290  1.00  0.00           C
ATOM   5962  O   ASN A 378      43.869  71.219 108.460  1.00  0.00           O
ATOM   5963  N   GLY A 379      43.139  71.599 106.370  1.00  0.00           N
ATOM   5965  CA  GLY A 379      42.490  72.858 106.730  1.00  0.00           C
ATOM   5968  C   GLY A 379      41.220  72.689 107.530  1.00  0.00           C
ATOM   5969  O   GLY A 379      41.010  73.359 108.530  1.00  0.00           O
ATOM   5970  N   THR A 380      40.349  71.749 107.140  1.00  0.00           N
ATOM   5972  CA  THR A 380      39.180  71.389 107.920  1.00  0.00           C
ATOM   5974  CB  THR A 380      38.229  70.449 107.160  1.00  0.00           C
ATOM   5976  OG1 THR A 380      38.869  69.249 106.750  1.00  0.00           O
ATOM   5978  CG2 THR A 380      37.729  71.139 105.880  1.00  0.00           C
ATOM   5982  C   THR A 380      39.539  70.819 109.290  1.00  0.00           C
ATOM   5983  O   THR A 380      38.939  71.130 110.320  1.00  0.00           O
ATOM   5984  N   ARG A 381      40.599  69.979 109.360  1.00  0.00           N
ATOM   5986  CA  ARG A 381      41.189  69.549 110.610  1.00  0.00           C
ATOM   5988  CB  ARG A 381      42.280  68.469 110.440  1.00  0.00           C
ATOM   5991  CG  ARG A 381      41.689  67.109 110.060  1.00  0.00           C
ATOM   5994  CD  ARG A 381      42.759  66.049 109.780  1.00  0.00           C
ATOM   5997  NE  ARG A 381      42.029  64.799 109.380  1.00  0.00           N
ATOM   5999  CZ  ARG A 381      42.600  63.799 108.740  1.00  0.00           C
ATOM   6000  NH1 ARG A 381      43.910  63.749 108.570  1.00  0.00           N
ATOM   6003  NH2 ARG A 381      41.870  62.788 108.300  1.00  0.00           N
ATOM   6006  C   ARG A 381      41.729  70.649 111.500  1.00  0.00           C
ATOM   6007  O   ARG A 381      41.529  70.600 112.710  1.00  0.00           O
ATOM   6008  N   LEU A 382      42.410  71.658 110.930  1.00  0.00           N
ATOM   6010  CA  LEU A 382      42.950  72.768 111.690  1.00  0.00           C
ATOM   6012  CB  LEU A 382      43.689  73.739 110.720  1.00  0.00           C
ATOM   6015  CG  LEU A 382      44.310  75.009 111.310  1.00  0.00           C
ATOM   6017  CD1 LEU A 382      45.459  74.740 112.290  1.00  0.00           C
ATOM   6021  CD2 LEU A 382      44.830  75.889 110.170  1.00  0.00           C
ATOM   6025  C   LEU A 382      41.880  73.499 112.500  1.00  0.00           C
ATOM   6026  O   LEU A 382      42.029  73.630 113.720  1.00  0.00           O
ATOM   6027  N   GLN A 383      40.729  73.819 111.860  1.00  0.00           N
ATOM   6029  CA  GLN A 383      39.539  74.359 112.500  1.00  0.00           C
ATOM   6031  CB  GLN A 383      38.459  74.579 111.410  1.00  0.00           C
ATOM   6034  CG  GLN A 383      37.169  75.339 111.830  1.00  0.00           C
ATOM   6037  CD  GLN A 383      37.459  76.739 112.380  1.00  0.00           C
ATOM   6038  OE1 GLN A 383      37.689  77.709 111.640  1.00  0.00           O
ATOM   6039  NE2 GLN A 383      37.360  76.879 113.720  1.00  0.00           N
ATOM   6042  C   GLN A 383      39.000  73.438 113.600  1.00  0.00           C
ATOM   6043  O   GLN A 383      38.889  73.849 114.760  1.00  0.00           O
ATOM   6044  N   THR A 384      38.810  72.130 113.280  1.00  0.00           N
ATOM   6046  CA  THR A 384      38.329  71.109 114.220  1.00  0.00           C
ATOM   6048  CB  THR A 384      38.250  69.709 113.570  1.00  0.00           C
ATOM   6050  OG1 THR A 384      37.209  69.649 112.620  1.00  0.00           O
ATOM   6052  CG2 THR A 384      37.910  68.578 114.550  1.00  0.00           C
ATOM   6056  C   THR A 384      39.189  70.969 115.450  1.00  0.00           C
ATOM   6057  O   THR A 384      38.700  70.969 116.570  1.00  0.00           O
ATOM   6058  N   LEU A 385      40.529  70.919 115.280  1.00  0.00           N
ATOM   6060  CA  LEU A 385      41.450  70.699 116.370  1.00  0.00           C
ATOM   6062  CB  LEU A 385      42.790  70.149 115.850  1.00  0.00           C
ATOM   6065  CG  LEU A 385      42.729  68.729 115.270  1.00  0.00           C
ATOM   6067  CD1 LEU A 385      44.020  68.419 114.520  1.00  0.00           C
ATOM   6071  CD2 LEU A 385      42.500  67.679 116.370  1.00  0.00           C
ATOM   6075  C   LEU A 385      41.729  71.949 117.190  1.00  0.00           C
ATOM   6076  O   LEU A 385      42.049  71.859 118.370  1.00  0.00           O
ATOM   6077  N   ASN A 386      41.579  73.169 116.610  1.00  0.00           N
ATOM   6079  CA  ASN A 386      41.469  74.399 117.380  1.00  0.00           C
ATOM   6081  CB  ASN A 386      41.420  75.649 116.460  1.00  0.00           C
ATOM   6084  CG  ASN A 386      42.719  75.880 115.730  1.00  0.00           C
ATOM   6085  OD1 ASN A 386      42.759  76.219 114.550  1.00  0.00           O
ATOM   6086  ND2 ASN A 386      43.860  75.689 116.430  1.00  0.00           N
ATOM   6089  C   ASN A 386      40.240  74.429 118.250  1.00  0.00           C
ATOM   6090  O   ASN A 386      40.310  74.698 119.450  1.00  0.00           O
ATOM   6091  N   ASP A 387      39.099  74.089 117.650  1.00  0.00           N
ATOM   6093  CA  ASP A 387      37.840  74.029 118.330  1.00  0.00           C
ATOM   6095  CB  ASP A 387      36.719  73.929 117.270  1.00  0.00           C
ATOM   6098  CG  ASP A 387      36.630  75.218 116.470  1.00  0.00           C
ATOM   6099  OD1 ASP A 387      37.060  76.299 116.950  1.00  0.00           O
ATOM   6100  OD2 ASP A 387      35.970  75.218 115.400  1.00  0.00           O
ATOM   6101  C   ASP A 387      37.770  72.949 119.420  1.00  0.00           C
ATOM   6102  O   ASP A 387      37.319  73.229 120.530  1.00  0.00           O
ATOM   6103  N   GLU A 388      38.229  71.689 119.180  1.00  0.00           N
ATOM   6105  CA  GLU A 388      38.319  70.649 120.210  1.00  0.00           C
ATOM   6107  CB  GLU A 388      38.900  69.298 119.660  1.00  0.00           C
ATOM   6110  CG  GLU A 388      37.959  68.479 118.740  1.00  0.00           C
ATOM   6113  CD  GLU A 388      38.520  67.099 118.390  1.00  0.00           C
ATOM   6114  OE1 GLU A 388      38.259  66.149 119.180  1.00  0.00           O
ATOM   6115  OE2 GLU A 388      39.169  66.949 117.330  1.00  0.00           O
ATOM   6116  C   GLU A 388      39.200  71.060 121.380  1.00  0.00           C
ATOM   6117  O   GLU A 388      38.869  70.938 122.560  1.00  0.00           O
ATOM   6118  N   ARG A 389      40.380  71.619 121.070  1.00  0.00           N
ATOM   6120  CA  ARG A 389      41.319  72.079 122.060  1.00  0.00           C
ATOM   6122  CB  ARG A 389      42.589  72.489 121.290  1.00  0.00           C
ATOM   6125  CG  ARG A 389      43.850  72.779 122.100  1.00  0.00           C
ATOM   6128  CD  ARG A 389      43.920  74.179 122.710  1.00  0.00           C
ATOM   6131  NE  ARG A 389      45.329  74.289 123.190  1.00  0.00           N
ATOM   6133  CZ  ARG A 389      45.729  75.109 124.140  1.00  0.00           C
ATOM   6134  NH1 ARG A 389      45.019  76.109 124.620  1.00  0.00           N
ATOM   6137  NH2 ARG A 389      46.910  74.889 124.660  1.00  0.00           N
ATOM   6140  C   ARG A 389      40.809  73.199 122.960  1.00  0.00           C
ATOM   6141  O   ARG A 389      41.049  73.169 124.160  1.00  0.00           O
ATOM   6142  N   GLU A 390      40.110  74.209 122.400  1.00  0.00           N
ATOM   6144  CA  GLU A 390      39.500  75.279 123.170  1.00  0.00           C
ATOM   6146  CB  GLU A 390      38.919  76.359 122.230  1.00  0.00           C
ATOM   6149  CG  GLU A 390      38.349  77.588 122.990  1.00  0.00           C
ATOM   6152  CD  GLU A 390      37.910  78.739 122.080  1.00  0.00           C
ATOM   6153  OE1 GLU A 390      38.270  78.749 120.870  1.00  0.00           O
ATOM   6154  OE2 GLU A 390      37.200  79.630 122.580  1.00  0.00           O
ATOM   6155  C   GLU A 390      38.450  74.789 124.140  1.00  0.00           C
ATOM   6156  O   GLU A 390      38.500  75.059 125.340  1.00  0.00           O
ATOM   6157  N   MET A 391      37.520  73.929 123.670  1.00  0.00           N
ATOM   6159  CA  MET A 391      36.529  73.299 124.540  1.00  0.00           C
ATOM   6161  CB  MET A 391      35.540  72.399 123.770  1.00  0.00           C
ATOM   6164  CG  MET A 391      34.750  73.100 122.650  1.00  0.00           C
ATOM   6167  SD  MET A 391      33.569  74.399 123.080  1.00  0.00           S
ATOM   6168  CE  MET A 391      34.500  75.740 122.290  1.00  0.00           C
ATOM   6172  C   MET A 391      37.150  72.438 125.610  1.00  0.00           C
ATOM   6173  O   MET A 391      36.759  72.479 126.770  1.00  0.00           O
ATOM   6174  N   GLN A 392      38.160  71.649 125.250  1.00  0.00           N
ATOM   6176  CA  GLN A 392      38.760  70.699 126.140  1.00  0.00           C
ATOM   6178  CB  GLN A 392      39.599  69.698 125.310  1.00  0.00           C
ATOM   6181  CG  GLN A 392      40.089  68.469 126.100  1.00  0.00           C
ATOM   6184  CD  GLN A 392      38.910  67.629 126.590  1.00  0.00           C
ATOM   6185  OE1 GLN A 392      37.729  67.899 126.330  1.00  0.00           O
ATOM   6186  NE2 GLN A 392      39.259  66.549 127.320  1.00  0.00           N
ATOM   6189  C   GLN A 392      39.629  71.359 127.190  1.00  0.00           C
ATOM   6190  O   GLN A 392      39.760  70.889 128.320  1.00  0.00           O
ATOM   6191  N   ALA A 393      40.229  72.509 126.860  1.00  0.00           N
ATOM   6193  CA  ALA A 393      40.859  73.389 127.820  1.00  0.00           C
ATOM   6195  CB  ALA A 393      41.599  74.490 127.040  1.00  0.00           C
ATOM   6199  C   ALA A 393      39.900  73.979 128.850  1.00  0.00           C
ATOM   6200  O   ALA A 393      40.209  74.009 130.040  1.00  0.00           O
ATOM   6201  N   GLU A 394      38.700  74.449 128.430  1.00  0.00           N
ATOM   6203  CA  GLU A 394      37.599  74.839 129.310  1.00  0.00           C
ATOM   6205  CB  GLU A 394      36.500  75.629 128.540  1.00  0.00           C
ATOM   6208  CG  GLU A 394      36.949  77.049 128.090  1.00  0.00           C
ATOM   6211  CD  GLU A 394      35.789  77.979 127.720  1.00  0.00           C
ATOM   6212  OE1 GLU A 394      34.650  77.469 127.580  1.00  0.00           O
ATOM   6213  OE2 GLU A 394      36.009  79.209 127.640  1.00  0.00           O
ATOM   6214  C   GLU A 394      36.990  73.698 130.130  1.00  0.00           C
ATOM   6215  O   GLU A 394      36.669  73.869 131.310  1.00  0.00           O
ATOM   6216  N   ARG A 395      36.849  72.499 129.550  1.00  0.00           N
ATOM   6218  CA  ARG A 395      36.470  71.299 130.270  1.00  0.00           C
ATOM   6220  CB  ARG A 395      36.289  70.139 129.270  1.00  0.00           C
ATOM   6223  CG  ARG A 395      35.759  68.838 129.890  1.00  0.00           C
ATOM   6226  CD  ARG A 395      35.789  67.679 128.900  1.00  0.00           C
ATOM   6229  NE  ARG A 395      35.399  66.439 129.640  1.00  0.00           N
ATOM   6231  CZ  ARG A 395      35.410  65.218 129.110  1.00  0.00           C
ATOM   6232  NH1 ARG A 395      35.689  65.029 127.840  1.00  0.00           N
ATOM   6235  NH2 ARG A 395      35.189  64.189 129.900  1.00  0.00           N
ATOM   6238  C   ARG A 395      37.439  70.909 131.400  1.00  0.00           C
ATOM   6239  O   ARG A 395      37.009  70.649 132.520  1.00  0.00           O
ATOM   6240  N   VAL A 396      38.770  70.948 131.160  1.00  0.00           N
ATOM   6242  CA  VAL A 396      39.770  70.719 132.220  1.00  0.00           C
ATOM   6244  CB  VAL A 396      41.209  70.709 131.680  1.00  0.00           C
ATOM   6246  CG1 VAL A 396      42.229  70.649 132.840  1.00  0.00           C
ATOM   6250  CG2 VAL A 396      41.430  69.469 130.800  1.00  0.00           C
ATOM   6254  C   VAL A 396      39.679  71.699 133.390  1.00  0.00           C
ATOM   6255  O   VAL A 396      39.749  71.319 134.560  1.00  0.00           O
ATOM   6256  N   GLU A 397      39.500  72.999 133.100  1.00  0.00           N
ATOM   6258  CA  GLU A 397      39.219  74.009 134.100  1.00  0.00           C
ATOM   6260  CB  GLU A 397      39.219  75.429 133.500  1.00  0.00           C
ATOM   6263  CG  GLU A 397      38.979  76.599 134.500  1.00  0.00           C
ATOM   6266  CD  GLU A 397      40.040  76.779 135.580  1.00  0.00           C
ATOM   6267  OE1 GLU A 397      40.929  75.909 135.750  1.00  0.00           O
ATOM   6268  OE2 GLU A 397      39.979  77.809 136.308  1.00  0.00           O
ATOM   6269  C   GLU A 397      37.939  73.759 134.880  1.00  0.00           C
ATOM   6270  O   GLU A 397      37.869  73.919 136.090  1.00  0.00           O
ATOM   6271  N   ALA A 398      36.860  73.309 134.220  1.00  0.00           N
ATOM   6273  CA  ALA A 398      35.660  72.899 134.930  1.00  0.00           C
ATOM   6275  CB  ALA A 398      34.539  72.578 133.910  1.00  0.00           C
ATOM   6279  C   ALA A 398      35.849  71.729 135.880  1.00  0.00           C
ATOM   6280  O   ALA A 398      35.410  71.729 137.028  1.00  0.00           O
ATOM   6281  N   THR A 399      36.569  70.699 135.420  1.00  0.00           N
ATOM   6283  CA  THR A 399      36.799  69.479 136.178  1.00  0.00           C
ATOM   6285  CB  THR A 399      37.160  68.309 135.270  1.00  0.00           C
ATOM   6287  OG1 THR A 399      36.270  68.259 134.160  1.00  0.00           O
ATOM   6289  CG2 THR A 399      36.959  66.979 136.000  1.00  0.00           C
ATOM   6293  C   THR A 399      37.829  69.688 137.298  1.00  0.00           C
ATOM   6294  O   THR A 399      37.779  69.039 138.348  1.00  0.00           O
ATOM   6295  N   ARG A 400      38.770  70.659 137.158  1.00  0.00           N
ATOM   6297  CA  ARG A 400      39.599  71.149 138.258  1.00  0.00           C
ATOM   6299  CB  ARG A 400      40.719  72.089 137.728  1.00  0.00           C
ATOM   6302  CG  ARG A 400      41.700  72.629 138.808  1.00  0.00           C
ATOM   6305  CD  ARG A 400      42.709  73.669 138.298  1.00  0.00           C
ATOM   6308  NE  ARG A 400      42.090  75.018 138.258  1.00  0.00           N
ATOM   6310  CZ  ARG A 400      41.829  75.809 139.288  1.00  0.00           C
ATOM   6311  NH1 ARG A 400      42.169  75.569 140.538  1.00  0.00           N
ATOM   6314  NH2 ARG A 400      41.129  76.909 139.048  1.00  0.00           N
ATOM   6317  C   ARG A 400      38.840  71.829 139.418  1.00  0.00           C
ATOM   6318  O   ARG A 400      39.090  71.579 140.598  1.00  0.00           O
ATOM   6319  N   PHE A 401      37.860  72.689 139.088  1.00  0.00           N
ATOM   6321  CA  PHE A 401      36.899  73.259 140.028  1.00  0.00           C
ATOM   6323  CB  PHE A 401      35.950  74.298 139.348  1.00  0.00           C
ATOM   6326  CG  PHE A 401      36.520  75.679 139.358  1.00  0.00           C
ATOM   6327  CD1 PHE A 401      36.829  76.289 140.588  1.00  0.00           C
ATOM   6329  CE1 PHE A 401      37.410  77.559 140.618  1.00  0.00           C
ATOM   6331  CZ  PHE A 401      37.680  78.240 139.428  1.00  0.00           C
ATOM   6333  CD2 PHE A 401      36.719  76.408 138.168  1.00  0.00           C
ATOM   6335  CE2 PHE A 401      37.329  77.669 138.198  1.00  0.00           C
ATOM   6337  C   PHE A 401      36.049  72.219 140.728  1.00  0.00           C
ATOM   6338  O   PHE A 401      35.869  72.240 141.948  1.00  0.00           O
ATOM   6339  N   THR A 402      35.569  71.239 139.928  1.00  0.00           N
ATOM   6341  CA  THR A 402      34.799  70.078 140.388  1.00  0.00           C
ATOM   6343  CB  THR A 402      34.279  69.209 139.258  1.00  0.00           C
ATOM   6345  OG1 THR A 402      33.380  69.979 138.468  1.00  0.00           O
ATOM   6347  CG2 THR A 402      33.500  67.979 139.768  1.00  0.00           C
ATOM   6351  C   THR A 402      35.590  69.249 141.358  1.00  0.00           C
ATOM   6352  O   THR A 402      35.099  68.899 142.428  1.00  0.00           O
ATOM   6353  N   GLN A 403      36.879  68.989 141.068  1.00  0.00           N
ATOM   6355  CA  GLN A 403      37.750  68.279 141.978  1.00  0.00           C
ATOM   6357  CB  GLN A 403      39.160  68.189 141.328  1.00  0.00           C
ATOM   6360  CG  GLN A 403      40.219  67.479 142.188  1.00  0.00           C
ATOM   6363  CD  GLN A 403      39.879  65.999 142.248  1.00  0.00           C
ATOM   6364  OE1 GLN A 403      40.030  65.319 141.238  1.00  0.00           O
ATOM   6365  NE2 GLN A 403      39.440  65.469 143.408  1.00  0.00           N
ATOM   6368  C   GLN A 403      37.889  68.919 143.348  1.00  0.00           C
ATOM   6369  O   GLN A 403      37.779  68.249 144.368  1.00  0.00           O
ATOM   6370  N   ARG A 404      38.099  70.249 143.408  1.00  0.00           N
ATOM   6372  CA  ARG A 404      38.129  71.008 144.648  1.00  0.00           C
ATOM   6374  CB  ARG A 404      38.520  72.489 144.348  1.00  0.00           C
ATOM   6377  CG  ARG A 404      39.949  72.709 143.808  1.00  0.00           C
ATOM   6380  CD  ARG A 404      41.069  72.179 144.718  1.00  0.00           C
ATOM   6383  NE  ARG A 404      41.290  70.719 144.448  1.00  0.00           N
ATOM   6385  CZ  ARG A 404      42.150  70.259 143.558  1.00  0.00           C
ATOM   6386  NH1 ARG A 404      42.579  70.979 142.538  1.00  0.00           N
ATOM   6389  NH2 ARG A 404      42.639  69.059 143.728  1.00  0.00           N
ATOM   6392  C   ARG A 404      36.840  71.008 145.458  1.00  0.00           C
ATOM   6393  O   ARG A 404      36.829  70.868 146.688  1.00  0.00           O
ATOM   6394  N   ALA A 405      35.689  71.160 144.778  1.00  0.00           N
ATOM   6396  CA  ALA A 405      34.389  71.109 145.408  1.00  0.00           C
ATOM   6398  CB  ALA A 405      33.359  71.539 144.358  1.00  0.00           C
ATOM   6402  C   ALA A 405      34.060  69.729 145.988  1.00  0.00           C
ATOM   6403  O   ALA A 405      33.670  69.599 147.148  1.00  0.00           O
ATOM   6404  N   ALA A 406      34.349  68.669 145.208  1.00  0.00           N
ATOM   6406  CA  ALA A 406      34.229  67.279 145.568  1.00  0.00           C
ATOM   6408  CB  ALA A 406      34.650  66.408 144.358  1.00  0.00           C
ATOM   6412  C   ALA A 406      35.069  66.879 146.768  1.00  0.00           C
ATOM   6413  O   ALA A 406      34.609  66.130 147.638  1.00  0.00           O
ATOM   6414  N   GLU A 407      36.319  67.380 146.848  1.00  0.00           N
ATOM   6416  CA  GLU A 407      37.150  67.258 148.038  1.00  0.00           C
ATOM   6418  CB  GLU A 407      38.569  67.869 147.798  1.00  0.00           C
ATOM   6421  CG  GLU A 407      39.450  67.018 146.858  1.00  0.00           C
ATOM   6424  CD  GLU A 407      40.830  67.599 146.548  1.00  0.00           C
ATOM   6425  OE1 GLU A 407      41.010  68.838 146.398  1.00  0.00           O
ATOM   6426  OE2 GLU A 407      41.750  66.749 146.398  1.00  0.00           O
ATOM   6427  C   GLU A 407      36.549  67.869 149.288  1.00  0.00           C
ATOM   6428  O   GLU A 407      36.459  67.219 150.328  1.00  0.00           O
ATOM   6429  N   ALA A 408      36.059  69.119 149.198  1.00  0.00           N
ATOM   6431  CA  ALA A 408      35.439  69.819 150.308  1.00  0.00           C
ATOM   6433  CB  ALA A 408      35.130  71.268 149.888  1.00  0.00           C
ATOM   6437  C   ALA A 408      34.189  69.149 150.868  1.00  0.00           C
ATOM   6438  O   ALA A 408      34.049  68.989 152.088  1.00  0.00           O
ATOM   6439  N   ALA A 409      33.289  68.719 149.968  1.00  0.00           N
ATOM   6441  CA  ALA A 409      32.069  67.989 150.258  1.00  0.00           C
ATOM   6443  CB  ALA A 409      31.250  67.858 148.958  1.00  0.00           C
ATOM   6447  C   ALA A 409      32.309  66.629 150.898  1.00  0.00           C
ATOM   6448  O   ALA A 409      31.700  66.289 151.908  1.00  0.00           O
ATOM   6449  N   TYR A 410      33.259  65.839 150.348  1.00  0.00           N
ATOM   6451  CA  TYR A 410      33.709  64.568 150.918  1.00  0.00           C
ATOM   6453  CB  TYR A 410      34.799  63.919 149.988  1.00  0.00           C
ATOM   6456  CG  TYR A 410      35.459  62.698 150.608  1.00  0.00           C
ATOM   6457  CD1 TYR A 410      34.679  61.559 150.818  1.00  0.00           C
ATOM   6459  CE1 TYR A 410      35.209  60.449 151.488  1.00  0.00           C
ATOM   6461  CZ  TYR A 410      36.520  60.449 151.958  1.00  0.00           C
ATOM   6462  OH  TYR A 410      36.949  59.288 152.638  1.00  0.00           O
ATOM   6464  CD2 TYR A 410      36.790  62.709 151.078  1.00  0.00           C
ATOM   6466  CE2 TYR A 410      37.309  61.588 151.768  1.00  0.00           C
ATOM   6468  C   TYR A 410      34.239  64.709 152.348  1.00  0.00           C
ATOM   6469  O   TYR A 410      33.830  63.969 153.238  1.00  0.00           O
ATOM   6470  N   GLN A 411      35.099  65.729 152.578  1.00  0.00           N
ATOM   6472  CA  GLN A 411      35.770  65.929 153.838  1.00  0.00           C
ATOM   6474  CB  GLN A 411      36.910  66.979 153.678  1.00  0.00           C
ATOM   6477  CG  GLN A 411      38.099  66.479 152.818  1.00  0.00           C
ATOM   6480  CD  GLN A 411      38.959  67.629 152.238  1.00  0.00           C
ATOM   6481  OE1 GLN A 411      38.670  68.819 152.398  1.00  0.00           O
ATOM   6482  NE2 GLN A 411      40.040  67.229 151.518  1.00  0.00           N
ATOM   6485  C   GLN A 411      34.809  66.359 154.938  1.00  0.00           C
ATOM   6486  O   GLN A 411      35.119  66.268 156.128  1.00  0.00           O
ATOM   6487  N   ARG A 412      33.610  66.829 154.578  1.00  0.00           N
ATOM   6489  CA  ARG A 412      32.610  67.249 155.518  1.00  0.00           C
ATOM   6491  CB  ARG A 412      32.099  68.630 155.068  1.00  0.00           C
ATOM   6494  CG  ARG A 412      33.219  69.669 155.238  1.00  0.00           C
ATOM   6497  CD  ARG A 412      32.950  70.979 154.538  1.00  0.00           C
ATOM   6500  NE  ARG A 412      34.079  71.899 154.908  1.00  0.00           N
ATOM   6502  CZ  ARG A 412      35.229  71.949 154.268  1.00  0.00           C
ATOM   6503  NH1 ARG A 412      35.610  71.089 153.358  1.00  0.00           N
ATOM   6506  NH2 ARG A 412      36.049  72.939 154.568  1.00  0.00           N
ATOM   6509  C   ARG A 412      31.479  66.249 155.658  1.00  0.00           C
ATOM   6510  O   ARG A 412      30.549  66.429 156.448  1.00  0.00           O
ATOM   6511  N   GLY A 413      31.549  65.119 154.908  1.00  0.00           N
ATOM   6513  CA  GLY A 413      30.529  64.069 154.928  1.00  0.00           C
ATOM   6516  C   GLY A 413      29.309  64.339 154.108  1.00  0.00           C
ATOM   6517  O   GLY A 413      28.250  63.749 154.338  1.00  0.00           O
ATOM   6518  N   LEU A 414      29.369  65.209 153.118  1.00  0.00           N
ATOM   6520  CA  LEU A 414      28.170  65.559 152.398  1.00  0.00           C
ATOM   6522  CB  LEU A 414      28.240  67.059 152.018  1.00  0.00           C
ATOM   6525  CG  LEU A 414      28.389  68.009 153.238  1.00  0.00           C
ATOM   6527  CD1 LEU A 414      28.610  69.459 152.778  1.00  0.00           C
ATOM   6531  CD2 LEU A 414      27.199  67.929 154.198  1.00  0.00           C
ATOM   6535  C   LEU A 414      28.010  64.659 151.178  1.00  0.00           C
ATOM   6536  O   LEU A 414      26.949  64.609 150.558  1.00  0.00           O
ATOM   6537  N   THR A 415      29.039  63.869 150.848  1.00  0.00           N
ATOM   6539  CA  THR A 415      29.039  63.029 149.658  1.00  0.00           C
ATOM   6541  CB  THR A 415      29.279  63.829 148.378  1.00  0.00           C
ATOM   6543  OG1 THR A 415      28.869  63.099 147.228  1.00  0.00           O
ATOM   6545  CG2 THR A 415      30.750  64.239 148.218  1.00  0.00           C
ATOM   6549  C   THR A 415      30.069  61.949 149.848  1.00  0.00           C
ATOM   6550  O   THR A 415      30.879  62.009 150.778  1.00  0.00           O
ATOM   6551  N   SER A 416      30.069  60.889 148.998  1.00  0.00           N
ATOM   6553  CA  SER A 416      30.959  59.759 149.218  1.00  0.00           C
ATOM   6555  CB  SER A 416      30.340  58.379 148.828  1.00  0.00           C
ATOM   6558  OG  SER A 416      30.380  58.059 147.438  1.00  0.00           O
ATOM   6560  C   SER A 416      32.280  60.029 148.518  1.00  0.00           C
ATOM   6561  O   SER A 416      32.469  61.039 147.828  1.00  0.00           O
ATOM   6562  N   ARG A 417      33.279  59.139 148.658  1.00  0.00           N
ATOM   6564  CA  ARG A 417      34.549  59.309 147.988  1.00  0.00           C
ATOM   6566  CB  ARG A 417      35.639  58.359 148.568  1.00  0.00           C
ATOM   6569  CG  ARG A 417      37.069  58.549 148.008  1.00  0.00           C
ATOM   6572  CD  ARG A 417      37.569  59.999 148.058  1.00  0.00           C
ATOM   6575  NE  ARG A 417      39.009  60.029 147.628  1.00  0.00           N
ATOM   6577  CZ  ARG A 417      39.869  60.948 148.048  1.00  0.00           C
ATOM   6578  NH1 ARG A 417      39.450  62.079 148.578  1.00  0.00           N
ATOM   6581  NH2 ARG A 417      41.160  60.709 147.948  1.00  0.00           N
ATOM   6584  C   ARG A 417      34.439  59.119 146.478  1.00  0.00           C
ATOM   6585  O   ARG A 417      35.310  59.568 145.728  1.00  0.00           O
ATOM   6586  N   LEU A 418      33.340  58.509 145.988  1.00  0.00           N
ATOM   6588  CA  LEU A 418      33.110  58.289 144.568  1.00  0.00           C
ATOM   6590  CB  LEU A 418      31.799  57.499 144.278  1.00  0.00           C
ATOM   6593  CG  LEU A 418      31.600  57.139 142.788  1.00  0.00           C
ATOM   6595  CD1 LEU A 418      32.779  56.329 142.228  1.00  0.00           C
ATOM   6599  CD2 LEU A 418      30.289  56.369 142.538  1.00  0.00           C
ATOM   6603  C   LEU A 418      33.110  59.599 143.788  1.00  0.00           C
ATOM   6604  O   LEU A 418      33.729  59.709 142.728  1.00  0.00           O
ATOM   6605  N   GLN A 419      32.520  60.659 144.378  1.00  0.00           N
ATOM   6607  CA  GLN A 419      32.479  61.998 143.818  1.00  0.00           C
ATOM   6609  CB  GLN A 419      31.819  62.939 144.858  1.00  0.00           C
ATOM   6612  CG  GLN A 419      31.509  64.368 144.368  1.00  0.00           C
ATOM   6615  CD  GLN A 419      30.629  64.309 143.118  1.00  0.00           C
ATOM   6616  OE1 GLN A 419      29.410  64.089 143.248  1.00  0.00           O
ATOM   6617  NE2 GLN A 419      31.229  64.459 141.928  1.00  0.00           N
ATOM   6620  C   GLN A 419      33.860  62.579 143.488  1.00  0.00           C
ATOM   6621  O   GLN A 419      34.069  63.219 142.458  1.00  0.00           O
ATOM   6622  N   ALA A 420      34.850  62.359 144.378  1.00  0.00           N
ATOM   6624  CA  ALA A 420      36.200  62.849 144.158  1.00  0.00           C
ATOM   6626  CB  ALA A 420      36.869  63.159 145.508  1.00  0.00           C
ATOM   6630  C   ALA A 420      37.069  61.868 143.378  1.00  0.00           C
ATOM   6631  O   ALA A 420      38.069  62.269 142.778  1.00  0.00           O
ATOM   6632  N   THR A 421      36.729  60.559 143.378  1.00  0.00           N
ATOM   6634  CA  THR A 421      37.270  59.539 142.468  1.00  0.00           C
ATOM   6636  CB  THR A 421      36.840  58.129 142.878  1.00  0.00           C
ATOM   6638  OG1 THR A 421      37.309  57.879 144.198  1.00  0.00           O
ATOM   6640  CG2 THR A 421      37.410  57.039 141.968  1.00  0.00           C
ATOM   6644  C   THR A 421      36.930  59.799 141.008  1.00  0.00           C
ATOM   6645  O   THR A 421      37.819  59.769 140.158  1.00  0.00           O
ATOM   6646  N   GLU A 422      35.670  60.158 140.738  1.00  0.00           N
ATOM   6648  CA  GLU A 422      35.119  60.499 139.428  1.00  0.00           C
ATOM   6650  CB  GLU A 422      33.649  60.029 139.358  1.00  0.00           C
ATOM   6653  CG  GLU A 422      32.979  60.018 137.948  1.00  0.00           C
ATOM   6656  CD  GLU A 422      33.689  59.139 136.918  1.00  0.00           C
ATOM   6657  OE1 GLU A 422      33.989  57.969 137.278  1.00  0.00           O
ATOM   6658  OE2 GLU A 422      33.880  59.559 135.750  1.00  0.00           O
ATOM   6659  C   GLU A 422      35.209  62.009 139.168  1.00  0.00           C
ATOM   6660  O   GLU A 422      34.750  62.549 138.168  1.00  0.00           O
ATOM   6661  N   ALA A 423      35.929  62.749 140.038  1.00  0.00           N
ATOM   6663  CA  ALA A 423      36.569  63.979 139.618  1.00  0.00           C
ATOM   6665  CB  ALA A 423      36.549  64.979 140.788  1.00  0.00           C
ATOM   6669  C   ALA A 423      37.989  63.679 139.158  1.00  0.00           C
ATOM   6670  O   ALA A 423      38.410  64.119 138.098  1.00  0.00           O
ATOM   6671  N   ARG A 424      38.760  62.869 139.918  1.00  0.00           N
ATOM   6673  CA  ARG A 424      40.119  62.518 139.548  1.00  0.00           C
ATOM   6675  CB  ARG A 424      40.859  61.709 140.638  1.00  0.00           C
ATOM   6678  CG  ARG A 424      41.360  62.588 141.808  1.00  0.00           C
ATOM   6681  CD  ARG A 424      42.340  61.868 142.738  1.00  0.00           C
ATOM   6684  NE  ARG A 424      41.680  60.608 143.208  1.00  0.00           N
ATOM   6686  CZ  ARG A 424      40.709  60.559 144.108  1.00  0.00           C
ATOM   6687  NH1 ARG A 424      40.270  61.608 144.748  1.00  0.00           N
ATOM   6690  NH2 ARG A 424      40.100  59.399 144.288  1.00  0.00           N
ATOM   6693  C   ARG A 424      40.310  61.788 138.238  1.00  0.00           C
ATOM   6694  O   ARG A 424      41.199  62.139 137.458  1.00  0.00           O
ATOM   6695  N   LEU A 425      39.479  60.748 137.978  1.00  0.00           N
ATOM   6697  CA  LEU A 425      39.549  59.989 136.748  1.00  0.00           C
ATOM   6699  CB  LEU A 425      38.709  58.689 136.838  1.00  0.00           C
ATOM   6702  CG  LEU A 425      38.639  57.829 135.560  1.00  0.00           C
ATOM   6704  CD1 LEU A 425      40.000  57.229 135.200  1.00  0.00           C
ATOM   6708  CD2 LEU A 425      37.610  56.719 135.750  1.00  0.00           C
ATOM   6712  C   LEU A 425      39.290  60.839 135.500  1.00  0.00           C
ATOM   6713  O   LEU A 425      40.100  60.748 134.590  1.00  0.00           O
ATOM   6714  N   PRO A 426      38.299  61.728 135.420  1.00  0.00           N
ATOM   6715  CD  PRO A 426      36.990  61.549 136.060  1.00  0.00           C
ATOM   6718  CA  PRO A 426      38.189  62.609 134.280  1.00  0.00           C
ATOM   6720  CB  PRO A 426      36.819  63.248 134.410  1.00  0.00           C
ATOM   6723  CG  PRO A 426      36.000  62.149 135.070  1.00  0.00           C
ATOM   6726  C   PRO A 426      39.259  63.669 134.180  1.00  0.00           C
ATOM   6727  O   PRO A 426      39.650  63.919 133.050  1.00  0.00           O
ATOM   6728  N   VAL A 427      39.770  64.269 135.290  1.00  0.00           N
ATOM   6730  CA  VAL A 427      40.859  65.259 135.170  1.00  0.00           C
ATOM   6732  CB  VAL A 427      41.360  65.768 136.538  1.00  0.00           C
ATOM   6734  CG1 VAL A 427      42.689  66.539 136.438  1.00  0.00           C
ATOM   6738  CG2 VAL A 427      40.310  66.689 137.178  1.00  0.00           C
ATOM   6742  C   VAL A 427      42.039  64.679 134.420  1.00  0.00           C
ATOM   6743  O   VAL A 427      42.509  65.218 133.420  1.00  0.00           O
ATOM   6744  N   LEU A 428      42.479  63.469 134.820  1.00  0.00           N
ATOM   6746  CA  LEU A 428      43.559  62.759 134.180  1.00  0.00           C
ATOM   6748  CB  LEU A 428      43.839  61.489 135.010  1.00  0.00           C
ATOM   6751  CG  LEU A 428      44.949  60.569 134.470  1.00  0.00           C
ATOM   6753  CD1 LEU A 428      46.269  61.338 134.290  1.00  0.00           C
ATOM   6757  CD2 LEU A 428      45.149  59.389 135.430  1.00  0.00           C
ATOM   6761  C   LEU A 428      43.299  62.379 132.730  1.00  0.00           C
ATOM   6762  O   LEU A 428      44.130  62.559 131.850  1.00  0.00           O
ATOM   6763  N   ALA A 429      42.090  61.849 132.440  1.00  0.00           N
ATOM   6765  CA  ALA A 429      41.689  61.459 131.110  1.00  0.00           C
ATOM   6767  CB  ALA A 429      40.329  60.748 131.220  1.00  0.00           C
ATOM   6771  C   ALA A 429      41.590  62.629 130.130  1.00  0.00           C
ATOM   6772  O   ALA A 429      41.969  62.549 128.960  1.00  0.00           O
ATOM   6773  N   GLU A 430      41.059  63.768 130.610  1.00  0.00           N
ATOM   6775  CA  GLU A 430      41.059  65.029 129.900  1.00  0.00           C
ATOM   6777  CB  GLU A 430      40.219  66.078 130.660  1.00  0.00           C
ATOM   6780  CG  GLU A 430      38.709  65.749 130.720  1.00  0.00           C
ATOM   6783  CD  GLU A 430      37.979  66.579 131.770  1.00  0.00           C
ATOM   6784  OE1 GLU A 430      38.419  67.699 132.110  1.00  0.00           O
ATOM   6785  OE2 GLU A 430      36.869  66.130 132.180  1.00  0.00           O
ATOM   6786  C   GLU A 430      42.449  65.569 129.650  1.00  0.00           C
ATOM   6787  O   GLU A 430      42.759  66.008 128.540  1.00  0.00           O
ATOM   6788  N   GLU A 431      43.340  65.519 130.670  1.00  0.00           N
ATOM   6790  CA  GLU A 431      44.720  65.969 130.580  1.00  0.00           C
ATOM   6792  CB  GLU A 431      45.419  65.979 131.970  1.00  0.00           C
ATOM   6795  CG  GLU A 431      44.959  67.149 132.900  1.00  0.00           C
ATOM   6798  CD  GLU A 431      45.760  67.249 134.200  1.00  0.00           C
ATOM   6799  OE1 GLU A 431      46.689  66.439 134.410  1.00  0.00           O
ATOM   6800  OE2 GLU A 431      45.539  68.249 134.940  1.00  0.00           O
ATOM   6801  C   GLU A 431      45.579  65.268 129.540  1.00  0.00           C
ATOM   6802  O   GLU A 431      46.269  65.929 128.760  1.00  0.00           O
ATOM   6803  N   MET A 432      45.479  63.929 129.440  1.00  0.00           N
ATOM   6805  CA  MET A 432      46.010  63.108 128.360  1.00  0.00           C
ATOM   6807  CB  MET A 432      45.760  61.629 128.690  1.00  0.00           C
ATOM   6810  CG  MET A 432      46.549  61.139 129.920  1.00  0.00           C
ATOM   6813  SD  MET A 432      46.119  59.469 130.480  1.00  0.00           S
ATOM   6814  CE  MET A 432      46.910  58.619 129.080  1.00  0.00           C
ATOM   6818  C   MET A 432      45.439  63.389 126.970  1.00  0.00           C
ATOM   6819  O   MET A 432      46.160  63.589 125.990  1.00  0.00           O
ATOM   6820  N   SER A 433      44.099  63.479 126.840  1.00  0.00           N
ATOM   6822  CA  SER A 433      43.419  63.879 125.610  1.00  0.00           C
ATOM   6824  CB  SER A 433      41.870  63.859 125.710  1.00  0.00           C
ATOM   6827  OG  SER A 433      41.389  62.518 125.750  1.00  0.00           O
ATOM   6829  C   SER A 433      43.829  65.249 125.110  1.00  0.00           C
ATOM   6830  O   SER A 433      44.029  65.459 123.920  1.00  0.00           O
ATOM   6831  N   LEU A 434      43.990  66.219 126.020  1.00  0.00           N
ATOM   6833  CA  LEU A 434      44.469  67.529 125.700  1.00  0.00           C
ATOM   6835  CB  LEU A 434      44.250  68.419 126.940  1.00  0.00           C
ATOM   6838  CG  LEU A 434      44.299  69.929 126.670  1.00  0.00           C
ATOM   6840  CD1 LEU A 434      43.379  70.339 125.500  1.00  0.00           C
ATOM   6844  CD2 LEU A 434      43.899  70.719 127.920  1.00  0.00           C
ATOM   6848  C   LEU A 434      45.910  67.578 125.180  1.00  0.00           C
ATOM   6849  O   LEU A 434      46.220  68.368 124.280  1.00  0.00           O
ATOM   6850  N   LEU A 435      46.849  66.749 125.700  1.00  0.00           N
ATOM   6852  CA  LEU A 435      48.139  66.499 125.050  1.00  0.00           C
ATOM   6854  CB  LEU A 435      49.020  65.499 125.850  1.00  0.00           C
ATOM   6857  CG  LEU A 435      49.580  66.039 127.170  1.00  0.00           C
ATOM   6859  CD1 LEU A 435      50.340  64.919 127.890  1.00  0.00           C
ATOM   6863  CD2 LEU A 435      50.539  67.209 126.910  1.00  0.00           C
ATOM   6867  C   LEU A 435      48.009  65.919 123.660  1.00  0.00           C
ATOM   6868  O   LEU A 435      48.639  66.408 122.720  1.00  0.00           O
ATOM   6869  N   MET A 436      47.150  64.899 123.500  1.00  0.00           N
ATOM   6871  CA  MET A 436      46.889  64.269 122.220  1.00  0.00           C
ATOM   6873  CB  MET A 436      45.960  63.029 122.370  1.00  0.00           C
ATOM   6876  CG  MET A 436      46.619  61.868 123.160  1.00  0.00           C
ATOM   6879  SD  MET A 436      48.149  61.229 122.440  1.00  0.00           S
ATOM   6880  CE  MET A 436      47.330  60.449 121.040  1.00  0.00           C
ATOM   6884  C   MET A 436      46.339  65.218 121.160  1.00  0.00           C
ATOM   6885  O   MET A 436      46.819  65.239 120.030  1.00  0.00           O
ATOM   6886  N   LEU A 437      45.360  66.078 121.500  1.00  0.00           N
ATOM   6888  CA  LEU A 437      44.910  67.159 120.640  1.00  0.00           C
ATOM   6890  CB  LEU A 437      43.709  67.908 121.260  1.00  0.00           C
ATOM   6893  CG  LEU A 437      42.430  67.059 121.370  1.00  0.00           C
ATOM   6895  CD1 LEU A 437      41.410  67.779 122.270  1.00  0.00           C
ATOM   6899  CD2 LEU A 437      41.799  66.789 120.000  1.00  0.00           C
ATOM   6903  C   LEU A 437      45.970  68.189 120.270  1.00  0.00           C
ATOM   6904  O   LEU A 437      46.129  68.490 119.090  1.00  0.00           O
ATOM   6905  N   ASP A 438      46.759  68.709 121.240  1.00  0.00           N
ATOM   6907  CA  ASP A 438      47.860  69.618 120.950  1.00  0.00           C
ATOM   6909  CB  ASP A 438      48.540  70.129 122.250  1.00  0.00           C
ATOM   6912  CG  ASP A 438      47.790  71.198 123.050  1.00  0.00           C
ATOM   6913  OD1 ASP A 438      47.119  72.118 122.520  1.00  0.00           O
ATOM   6914  OD2 ASP A 438      48.000  71.188 124.290  1.00  0.00           O
ATOM   6915  C   ASP A 438      48.930  68.999 120.030  1.00  0.00           C
ATOM   6916  O   ASP A 438      49.399  69.639 119.080  1.00  0.00           O
ATOM   6917  N   SER A 439      49.329  67.729 120.260  1.00  0.00           N
ATOM   6919  CA  SER A 439      50.180  66.929 119.370  1.00  0.00           C
ATOM   6921  CB  SER A 439      50.520  65.539 119.970  1.00  0.00           C
ATOM   6924  OG  SER A 439      51.119  65.699 121.250  1.00  0.00           O
ATOM   6926  C   SER A 439      49.619  66.679 117.980  1.00  0.00           C
ATOM   6927  O   SER A 439      50.329  66.779 116.980  1.00  0.00           O
ATOM   6928  N   ARG A 440      48.309  66.359 117.870  1.00  0.00           N
ATOM   6930  CA  ARG A 440      47.600  66.259 116.590  1.00  0.00           C
ATOM   6932  CB  ARG A 440      46.110  65.859 116.790  1.00  0.00           C
ATOM   6935  CG  ARG A 440      45.840  64.368 117.150  1.00  0.00           C
ATOM   6938  CD  ARG A 440      44.410  64.149 117.700  1.00  0.00           C
ATOM   6941  NE  ARG A 440      44.209  62.698 118.020  1.00  0.00           N
ATOM   6943  CZ  ARG A 440      43.090  62.198 118.540  1.00  0.00           C
ATOM   6944  NH1 ARG A 440      42.029  62.919 118.850  1.00  0.00           N
ATOM   6947  NH2 ARG A 440      42.979  60.899 118.800  1.00  0.00           N
ATOM   6950  C   ARG A 440      47.639  67.549 115.790  1.00  0.00           C
ATOM   6951  O   ARG A 440      47.919  67.559 114.590  1.00  0.00           O
ATOM   6952  N   ARG A 441      47.410  68.698 116.450  1.00  0.00           N
ATOM   6954  CA  ARG A 441      47.459  70.009 115.830  1.00  0.00           C
ATOM   6956  CB  ARG A 441      47.000  71.069 116.840  1.00  0.00           C
ATOM   6959  CG  ARG A 441      47.239  72.529 116.420  1.00  0.00           C
ATOM   6962  CD  ARG A 441      46.459  73.520 117.280  1.00  0.00           C
ATOM   6965  NE  ARG A 441      47.059  73.549 118.650  1.00  0.00           N
ATOM   6967  CZ  ARG A 441      46.660  74.409 119.560  1.00  0.00           C
ATOM   6968  NH1 ARG A 441      45.709  75.309 119.390  1.00  0.00           N
ATOM   6971  NH2 ARG A 441      47.249  74.429 120.730  1.00  0.00           N
ATOM   6974  C   ARG A 441      48.780  70.389 115.200  1.00  0.00           C
ATOM   6975  O   ARG A 441      48.829  70.889 114.080  1.00  0.00           O
ATOM   6976  N   VAL A 442      49.900  70.109 115.900  1.00  0.00           N
ATOM   6978  CA  VAL A 442      51.229  70.209 115.330  1.00  0.00           C
ATOM   6980  CB  VAL A 442      52.290  70.109 116.410  1.00  0.00           C
ATOM   6982  CG1 VAL A 442      53.699  70.139 115.800  1.00  0.00           C
ATOM   6986  CG2 VAL A 442      52.119  71.309 117.360  1.00  0.00           C
ATOM   6990  C   VAL A 442      51.479  69.249 114.170  1.00  0.00           C
ATOM   6991  O   VAL A 442      52.029  69.618 113.140  1.00  0.00           O
ATOM   6992  N   ILE A 443      51.030  67.979 114.260  1.00  0.00           N
ATOM   6994  CA  ILE A 443      51.069  67.079 113.100  1.00  0.00           C
ATOM   6996  CB  ILE A 443      50.609  65.669 113.490  1.00  0.00           C
ATOM   6998  CG2 ILE A 443      50.279  64.789 112.260  1.00  0.00           C
ATOM   7002  CG1 ILE A 443      51.660  64.989 114.390  1.00  0.00           C
ATOM   7005  CD  ILE A 443      51.170  63.639 114.930  1.00  0.00           C
ATOM   7009  C   ILE A 443      50.290  67.578 111.880  1.00  0.00           C
ATOM   7010  O   ILE A 443      50.820  67.588 110.770  1.00  0.00           O
ATOM   7011  N   GLN A 444      49.040  68.059 112.070  1.00  0.00           N
ATOM   7013  CA  GLN A 444      48.239  68.619 111.000  1.00  0.00           C
ATOM   7015  CB  GLN A 444      46.779  68.889 111.440  1.00  0.00           C
ATOM   7018  CG  GLN A 444      45.950  67.619 111.740  1.00  0.00           C
ATOM   7021  CD  GLN A 444      46.040  66.589 110.610  1.00  0.00           C
ATOM   7022  OE1 GLN A 444      45.679  66.839 109.460  1.00  0.00           O
ATOM   7023  NE2 GLN A 444      46.529  65.379 110.910  1.00  0.00           N
ATOM   7026  C   GLN A 444      48.810  69.859 110.330  1.00  0.00           C
ATOM   7027  O   GLN A 444      48.780  69.969 109.110  1.00  0.00           O
ATOM   7028  N   SER A 445      49.399  70.799 111.090  1.00  0.00           N
ATOM   7030  CA  SER A 445      50.149  71.909 110.500  1.00  0.00           C
ATOM   7032  CB  SER A 445      50.560  72.979 111.540  1.00  0.00           C
ATOM   7035  OG  SER A 445      51.299  72.429 112.620  1.00  0.00           O
ATOM   7037  C   SER A 445      51.360  71.539 109.680  1.00  0.00           C
ATOM   7038  O   SER A 445      51.569  72.059 108.580  1.00  0.00           O
ATOM   7039  N   ILE A 446      52.189  70.589 110.160  1.00  0.00           N
ATOM   7041  CA  ILE A 446      53.279  70.018 109.380  1.00  0.00           C
ATOM   7043  CB  ILE A 446      54.119  69.079 110.230  1.00  0.00           C
ATOM   7045  CG2 ILE A 446      55.270  68.438 109.420  1.00  0.00           C
ATOM   7049  CG1 ILE A 446      54.720  69.819 111.440  1.00  0.00           C
ATOM   7052  CD  ILE A 446      55.100  68.849 112.560  1.00  0.00           C
ATOM   7056  C   ILE A 446      52.779  69.339 108.100  1.00  0.00           C
ATOM   7057  O   ILE A 446      53.330  69.539 107.020  1.00  0.00           O
ATOM   7058  N   GLN A 447      51.669  68.578 108.180  1.00  0.00           N
ATOM   7060  CA  GLN A 447      50.979  68.079 107.000  1.00  0.00           C
ATOM   7062  CB  GLN A 447      49.860  67.069 107.370  1.00  0.00           C
ATOM   7065  CG  GLN A 447      50.389  65.749 108.000  1.00  0.00           C
ATOM   7068  CD  GLN A 447      49.270  64.749 108.290  1.00  0.00           C
ATOM   7069  OE1 GLN A 447      48.169  64.779 107.740  1.00  0.00           O
ATOM   7070  NE2 GLN A 447      49.580  63.749 109.150  1.00  0.00           N
ATOM   7073  C   GLN A 447      50.459  69.169 106.060  1.00  0.00           C
ATOM   7074  O   GLN A 447      50.590  69.059 104.840  1.00  0.00           O
ATOM   7075  N   LEU A 448      49.860  70.268 106.560  1.00  0.00           N
ATOM   7077  CA  LEU A 448      49.469  71.439 105.770  1.00  0.00           C
ATOM   7079  CB  LEU A 448      48.670  72.438 106.650  1.00  0.00           C
ATOM   7082  CG  LEU A 448      48.009  73.619 105.900  1.00  0.00           C
ATOM   7084  CD1 LEU A 448      47.080  73.139 104.770  1.00  0.00           C
ATOM   7088  CD2 LEU A 448      47.229  74.499 106.880  1.00  0.00           C
ATOM   7092  C   LEU A 448      50.620  72.169 105.070  1.00  0.00           C
ATOM   7093  O   LEU A 448      50.520  72.518 103.890  1.00  0.00           O
ATOM   7094  N   MET A 449      51.770  72.380 105.760  1.00  0.00           N
ATOM   7096  CA  MET A 449      52.990  72.899 105.160  1.00  0.00           C
ATOM   7098  CB  MET A 449      54.099  72.979 106.240  1.00  0.00           C
ATOM   7101  CG  MET A 449      53.869  74.049 107.320  1.00  0.00           C
ATOM   7104  SD  MET A 449      54.879  73.739 108.800  1.00  0.00           S
ATOM   7105  CE  MET A 449      54.459  75.279 109.650  1.00  0.00           C
ATOM   7109  C   MET A 449      53.499  72.049 104.020  1.00  0.00           C
ATOM   7110  O   MET A 449      53.790  72.549 102.940  1.00  0.00           O
ATOM   7111  N   LYS A 450      53.540  70.719 104.220  1.00  0.00           N
ATOM   7113  CA  LYS A 450      53.860  69.740 103.210  1.00  0.00           C
ATOM   7115  CB  LYS A 450      53.889  68.349 103.900  1.00  0.00           C
ATOM   7118  CG  LYS A 450      54.009  67.089 103.020  1.00  0.00           C
ATOM   7121  CD  LYS A 450      52.649  66.408 102.740  1.00  0.00           C
ATOM   7124  CE  LYS A 450      52.719  65.199 101.790  1.00  0.00           C
ATOM   7127  NZ  LYS A 450      51.369  64.630 101.570  1.00  0.00           N
ATOM   7131  C   LYS A 450      52.939  69.709 102.010  1.00  0.00           C
ATOM   7132  O   LYS A 450      53.390  69.659 100.860  1.00  0.00           O
ATOM   7133  N   SER A 451      51.619  69.770 102.250  1.00  0.00           N
ATOM   7135  CA  SER A 451      50.609  69.479 101.230  1.00  0.00           C
ATOM   7137  CB  SER A 451      49.240  69.009 101.810  1.00  0.00           C
ATOM   7140  OG  SER A 451      48.580  69.989 102.610  1.00  0.00           O
ATOM   7142  C   SER A 451      50.419  70.629 100.280  1.00  0.00           C
ATOM   7143  O   SER A 451      49.949  70.449  99.160  1.00  0.00           O
ATOM   7144  N   LEU A 452      50.869  71.819 100.690  1.00  0.00           N
ATOM   7146  CA  LEU A 452      50.910  73.009  99.880  1.00  0.00           C
ATOM   7148  CB  LEU A 452      50.660  74.219 100.820  1.00  0.00           C
ATOM   7151  CG  LEU A 452      49.229  74.249 101.410  1.00  0.00           C
ATOM   7153  CD1 LEU A 452      49.139  75.249 102.560  1.00  0.00           C
ATOM   7157  CD2 LEU A 452      48.179  74.589 100.350  1.00  0.00           C
ATOM   7161  C   LEU A 452      52.239  73.169  99.160  1.00  0.00           C
ATOM   7162  O   LEU A 452      52.439  74.129  98.420  1.00  0.00           O
ATOM   7163  N   GLY A 453      53.160  72.198  99.320  1.00  0.00           N
ATOM   7165  CA  GLY A 453      54.500  72.270  98.740  1.00  0.00           C
ATOM   7168  C   GLY A 453      55.419  72.908  99.730  1.00  0.00           C
ATOM   7169  O   GLY A 453      55.669  74.119  99.680  1.00  0.00           O
ATOM   7170  N   GLY A 454      55.929  72.089 100.670  1.00  0.00           N
ATOM   7172  CA  GLY A 454      56.859  72.499 101.720  1.00  0.00           C
ATOM   7175  C   GLY A 454      58.060  73.259 101.230  1.00  0.00           C
ATOM   7176  O   GLY A 454      58.590  72.989 100.150  1.00  0.00           O
ATOM   7177  N   GLY A 455      58.530  74.229 102.030  1.00  0.00           N
ATOM   7179  CA  GLY A 455      59.799  74.889 101.780  1.00  0.00           C
ATOM   7182  C   GLY A 455      60.939  74.229 102.570  1.00  0.00           C
ATOM   7183  OT1 GLY A 455      60.890  73.019 102.870  1.00  0.00           O
ATOM   7184  OT2 GLY A 455      61.910  74.959 102.900  1.00  0.00           O
ATOM   7185  NH3 POPEB 456     109.290  36.709  66.880  1.00  0.00           N
ATOM   7189  C12 POPEB 456     108.240  37.749  66.750  1.00  0.00           C
ATOM   7192  C11 POPEB 456     108.410  38.459  65.420  1.00  0.00           C
ATOM   7195  P   POPEB 456     106.089  39.619  65.280  1.00  0.00           P
ATOM   7196  O13 POPEB 456     105.569  38.239  65.490  1.00  0.00           O
ATOM   7197  O14 POPEB 456     105.540  40.678  66.140  1.00  0.00           O
ATOM   7198  O11 POPEB 456     105.910  40.019  63.750  1.00  0.00           O
ATOM   7199  O12 POPEB 456     107.661  39.659  65.450  1.00  0.00           O
ATOM   7200  C1  POPEB 456     107.020  40.608  63.060  1.00  0.00           C
ATOM   7203  C2  POPEB 456     106.650  41.099  61.630  1.00  0.00           C
ATOM   7205  O21 POPEB 456     107.840  41.268  60.830  1.00  0.00           O
ATOM   7206  C21 POPEB 456     108.600  42.339  61.070  1.00  0.00           C
ATOM   7207  O22 POPEB 456     108.619  42.999  62.100  1.00  0.00           O
ATOM   7208  C22 POPEB 456     109.480  42.609  59.840  1.00  0.00           C
ATOM   7211  C3  POPEB 456     105.730  42.369  61.610  1.00  0.00           C
ATOM   7214  O31 POPEB 456     105.660  42.989  60.310  1.00  0.00           O
ATOM   7215  C31 POPEB 456     104.740  42.489  59.490  1.00  0.00           C
ATOM   7216  O32 POPEB 456     103.820  41.749  59.790  1.00  0.00           O
ATOM   7217  C32 POPEB 456     105.070  42.929  58.040  1.00  0.00           C
ATOM   7220  C23 POPEB 456     110.990  42.639  60.160  1.00  0.00           C
ATOM   7223  C24 POPEB 456     111.919  42.119  59.040  1.00  0.00           C
ATOM   7226  C25 POPEB 456     113.020  43.089  58.550  1.00  0.00           C
ATOM   7229  C26 POPEB 456     113.911  43.679  59.660  1.00  0.00           C
ATOM   7232  C27 POPEB 456     115.099  44.529  59.170  1.00  0.00           C
ATOM   7235  C28 POPEB 456     116.460  43.779  59.210  1.00  0.00           C
ATOM   7238  C29 POPEB 456     117.630  44.639  58.790  1.00  0.00           C
ATOM   7240 0C21 POPEB 456     118.581  44.329  57.880  1.00  0.00           C
ATOM   7242 1C21 POPEB 456     118.709  43.029  57.130  1.00  0.00           C
ATOM   7245 2C21 POPEB 456     120.149  42.639  56.740  1.00  0.00           C
ATOM   7248 3C21 POPEB 456     120.680  43.389  55.500  1.00  0.00           C
ATOM   7251 4C21 POPEB 456     121.969  42.788  54.920  1.00  0.00           C
ATOM   7254 5C21 POPEB 456     121.790  41.479  54.120  1.00  0.00           C
ATOM   7257 6C21 POPEB 456     120.949  41.649  52.850  1.00  0.00           C
ATOM   7260 7C21 POPEB 456     121.160  40.519  51.830  1.00  0.00           C
ATOM   7263 8C21 POPEB 456     120.309  40.678  50.560  1.00  0.00           C
ATOM   7267  C33 POPEB 456     103.950  42.609  57.000  1.00  0.00           C
ATOM   7270  C34 POPEB 456     104.480  42.579  55.550  1.00  0.00           C
ATOM   7273  C35 POPEB 456     103.490  43.199  54.540  1.00  0.00           C
ATOM   7276  C36 POPEB 456     103.499  42.709  53.060  1.00  0.00           C
ATOM   7279  C37 POPEB 456     102.700  43.529  51.990  1.00  0.00           C
ATOM   7282  C38 POPEB 456     101.200  43.849  52.240  1.00  0.00           C
ATOM   7285  C39 POPEB 456     100.649  45.109  51.510  1.00  0.00           C
ATOM   7288 0C31 POPEB 456      99.090  45.268  51.480  1.00  0.00           C
ATOM   7291 1C31 POPEB 456      98.169  46.139  52.430  1.00  0.00           C
ATOM   7294 2C31 POPEB 456      97.479  47.569  52.310  1.00  0.00           C
ATOM   7297 3C31 POPEB 456      96.959  48.399  51.080  1.00  0.00           C
ATOM   7300 4C31 POPEB 456      96.650  49.909  51.270  1.00  0.00           C
ATOM   7303 5C31 POPEB 456      95.719  50.478  50.170  1.00  0.00           C
ATOM   7306 6C31 POPEB 456      96.411  50.829  48.840  1.00  0.00           C
ATOM   7310  NH3 POPEC 457      84.500  56.149  23.680  1.00  0.00           N
ATOM   7314  C12 POPEC 457      83.539  54.989  23.560  1.00  0.00           C
ATOM   7317  C11 POPEC 457      82.550  54.909  24.730  1.00  0.00           C
ATOM   7320  P   POPEC 457      80.369  56.399  24.470  1.00  0.00           P
ATOM   7321  O13 POPEC 457      80.219  57.819  24.090  1.00  0.00           O
ATOM   7322  O14 POPEC 457      79.930  55.408  23.460  1.00  0.00           O
ATOM   7323  O11 POPEC 457      79.520  56.279  25.810  1.00  0.00           O
ATOM   7324  O12 POPEC 457      81.860  56.139  24.920  1.00  0.00           O
ATOM   7325  C1  POPEC 457      79.829  55.429  26.910  1.00  0.00           C
ATOM   7328  C2  POPEC 457      79.359  56.049  28.250  1.00  0.00           C
ATOM   7330  O21 POPEC 457      79.469  55.049  29.290  1.00  0.00           O
ATOM   7331  C21 POPEC 457      80.169  55.399  30.370  1.00  0.00           C
ATOM   7332  O22 POPEC 457      80.840  56.408  30.470  1.00  0.00           O
ATOM   7333  C22 POPEC 457      79.859  54.449  31.520  1.00  0.00           C
ATOM   7336  C3  POPEC 457      77.880  56.529  28.180  1.00  0.00           C
ATOM   7339  O31 POPEC 457      77.490  57.349  29.320  1.00  0.00           O
ATOM   7340  C31 POPEC 457      76.910  56.689  30.330  1.00  0.00           C
ATOM   7341  O32 POPEC 457      76.570  55.519  30.320  1.00  0.00           O
ATOM   7342  C32 POPEC 457      76.789  57.609  31.550  1.00  0.00           C
ATOM   7345  C23 POPEC 457      80.960  54.439  32.600  1.00  0.00           C
ATOM   7348  C24 POPEC 457      80.420  53.889  33.930  1.00  0.00           C
ATOM   7351  C25 POPEC 457      81.479  53.689  35.020  1.00  0.00           C
ATOM   7354  C26 POPEC 457      82.319  54.939  35.300  1.00  0.00           C
ATOM   7357  C27 POPEC 457      83.189  54.799  36.560  1.00  0.00           C
ATOM   7360  C28 POPEC 457      84.030  56.059  36.890  1.00  0.00           C
ATOM   7363  C29 POPEC 457      85.169  56.289  35.920  1.00  0.00           C
ATOM   7365 0C21 POPEC 457      86.469  56.039  36.140  1.00  0.00           C
ATOM   7367 1C21 POPEC 457      87.109  55.478  37.390  1.00  0.00           C
ATOM   7370 2C21 POPEC 457      88.081  56.489  38.020  1.00  0.00           C
ATOM   7373 3C21 POPEC 457      88.670  56.039  39.360  1.00  0.00           C
ATOM   7376 4C21 POPEC 457      89.299  57.229  40.110  1.00  0.00           C
ATOM   7379 5C21 POPEC 457      89.979  56.879  41.440  1.00  0.00           C
ATOM   7382 6C21 POPEC 457      91.450  56.489  41.250  1.00  0.00           C
ATOM   7385 7C21 POPEC 457      92.240  56.479  42.570  1.00  0.00           C
ATOM   7388 8C21 POPEC 457      93.729  56.198  42.370  1.00  0.00           C
ATOM   7392  C33 POPEC 457      77.369  56.969  32.820  1.00  0.00           C
ATOM   7395  C34 POPEC 457      76.990  57.689  34.120  1.00  0.00           C
ATOM   7398  C35 POPEC 457      77.299  59.199  34.110  1.00  0.00           C
ATOM   7401  C36 POPEC 457      77.400  59.789  35.520  1.00  0.00           C
ATOM   7404  C37 POPEC 457      77.700  61.299  35.500  1.00  0.00           C
ATOM   7407  C38 POPEC 457      78.179  61.858  36.850  1.00  0.00           C
ATOM   7410  C39 POPEC 457      77.100  61.819  37.940  1.00  0.00           C
ATOM   7413 0C31 POPEC 457      77.609  62.198  39.330  1.00  0.00           C
ATOM   7416 1C31 POPEC 457      78.081  63.659  39.430  1.00  0.00           C
ATOM   7419 2C31 POPEC 457      78.549  64.069  40.830  1.00  0.00           C
ATOM   7422 3C31 POPEC 457      77.439  64.089  41.880  1.00  0.00           C
ATOM   7425 4C31 POPEC 457      77.950  64.498  43.260  1.00  0.00           C
ATOM   7428 5C31 POPEC 457      76.831  64.559  44.310  1.00  0.00           C
ATOM   7431 6C31 POPEC 457      77.340  64.959  45.700  1.00  0.00           C
ATOM   7435  NH3 POPED 458      44.559  69.409  21.580  1.00  0.00           N
ATOM   7439  C12 POPED 458      43.580  70.209  20.780  1.00  0.00           C
ATOM   7442  C11 POPED 458      42.210  70.088  21.450  1.00  0.00           C
ATOM   7445  P   POPED 458      40.760  67.979  20.920  1.00  0.00           P
ATOM   7446  O13 POPED 458      41.209  67.718  19.540  1.00  0.00           O
ATOM   7447  O14 POPED 458      40.389  66.789  21.700  1.00  0.00           O
ATOM   7448  O11 POPED 458      39.570  69.018  20.910  1.00  0.00           O
ATOM   7449  O12 POPED 458      41.919  68.719  21.700  1.00  0.00           O
ATOM   7450  C1  POPED 458      38.329  68.719  21.580  1.00  0.00           C
ATOM   7453  C2  POPED 458      38.400  69.059  23.100  1.00  0.00           C
ATOM   7455  O21 POPED 458      37.490  68.249  23.860  1.00  0.00           O
ATOM   7456  C21 POPED 458      36.189  68.469  23.720  1.00  0.00           C
ATOM   7457  O22 POPED 458      35.680  69.298  22.990  1.00  0.00           O
ATOM   7458  C22 POPED 458      35.410  67.459  24.560  1.00  0.00           C
ATOM   7461  C3  POPED 458      38.279  70.579  23.420  1.00  0.00           C
ATOM   7464  O31 POPED 458      38.400  70.779  24.850  1.00  0.00           O
ATOM   7465  C31 POPED 458      37.469  71.468  25.500  1.00  0.00           C
ATOM   7466  O32 POPED 458      36.540  72.069  25.000  1.00  0.00           O
ATOM   7467  C32 POPED 458      37.810  71.359  26.980  1.00  0.00           C
ATOM   7470  C23 POPED 458      34.299  68.109  25.420  1.00  0.00           C
ATOM   7473  C24 POPED 458      34.780  68.560  26.810  1.00  0.00           C
ATOM   7476  C25 POPED 458      33.649  68.368  27.830  1.00  0.00           C
ATOM   7479  C26 POPED 458      33.950  68.869  29.260  1.00  0.00           C
ATOM   7482  C27 POPED 458      32.739  68.599  30.170  1.00  0.00           C
ATOM   7485  C28 POPED 458      32.910  69.029  31.640  1.00  0.00           C
ATOM   7488  C29 POPED 458      31.790  68.419  32.460  1.00  0.00           C
ATOM   7490 0C21 POPED 458      31.069  68.999  33.430  1.00  0.00           C
ATOM   7492 1C21 POPED 458      31.260  70.369  34.020  1.00  0.00           C
ATOM   7495 2C21 POPED 458      30.989  70.369  35.550  1.00  0.00           C
ATOM   7498 3C21 POPED 458      31.969  69.499  36.360  1.00  0.00           C
ATOM   7501 4C21 POPED 458      31.460  69.169  37.770  1.00  0.00           C
ATOM   7504 5C21 POPED 458      31.630  70.299  38.790  1.00  0.00           C
ATOM   7507 6C21 POPED 458      31.000  69.948  40.150  1.00  0.00           C
ATOM   7510 7C21 POPED 458      31.369  70.919  41.270  1.00  0.00           C
ATOM   7513 8C21 POPED 458      30.619  70.639  42.580  1.00  0.00           C
ATOM   7517  C33 POPED 458      36.829  72.029  27.970  1.00  0.00           C
ATOM   7520  C34 POPED 458      37.060  71.489  29.390  1.00  0.00           C
ATOM   7523  C35 POPED 458      36.180  72.159  30.440  1.00  0.00           C
ATOM   7526  C36 POPED 458      36.209  71.429  31.790  1.00  0.00           C
ATOM   7529  C37 POPED 458      35.239  72.029  32.810  1.00  0.00           C
ATOM   7532  C38 POPED 458      35.029  71.149  34.040  1.00  0.00           C
ATOM   7535  C39 POPED 458      36.209  71.130  35.020  1.00  0.00           C
ATOM   7538 0C31 POPED 458      36.250  72.369  35.930  1.00  0.00           C
ATOM   7541 1C31 POPED 458      37.299  72.229  37.040  1.00  0.00           C
ATOM   7544 2C31 POPED 458      37.160  73.268  38.170  1.00  0.00           C
ATOM   7547 3C31 POPED 458      35.829  73.159  38.930  1.00  0.00           C
ATOM   7550 4C31 POPED 458      35.859  73.859  40.290  1.00  0.00           C
ATOM   7553 5C31 POPED 458      34.520  73.799  41.030  1.00  0.00           C
ATOM   7556 6C31 POPED 458      34.590  74.379  42.450  1.00  0.00           C
ATOM   7560  NH3 POPEE 459      63.880  40.079  24.510  1.00  0.00           N
ATOM   7564  C12 POPEE 459      63.759  41.538  24.810  1.00  0.00           C
ATOM   7567  C11 POPEE 459      65.149  42.179  25.040  1.00  0.00           C
ATOM   7570  P   POPEE 459      64.289  44.349  26.250  1.00  0.00           P
ATOM   7571  O13 POPEE 459      65.109  45.489  26.700  1.00  0.00           O
ATOM   7572  O14 POPEE 459      62.899  44.579  25.780  1.00  0.00           O
ATOM   7573  O11 POPEE 459      64.310  43.279  27.410  1.00  0.00           O
ATOM   7574  O12 POPEE 459      65.109  43.599  25.110  1.00  0.00           O
ATOM   7575  C1  POPEE 459      65.290  43.289  28.460  1.00  0.00           C
ATOM   7578  C2  POPEE 459      64.559  43.209  29.820  1.00  0.00           C
ATOM   7580  O21 POPEE 459      65.509  43.479  30.880  1.00  0.00           O
ATOM   7581  C21 POPEE 459      64.939  43.919  31.990  1.00  0.00           C
ATOM   7582  O22 POPEE 459      63.750  44.139  32.140  1.00  0.00           O
ATOM   7583  C22 POPEE 459      65.999  44.158  33.060  1.00  0.00           C
ATOM   7586  C3  POPEE 459      63.880  41.829  29.980  1.00  0.00           C
ATOM   7589  O31 POPEE 459      62.540  41.919  30.500  1.00  0.00           O
ATOM   7590  C31 POPEE 459      62.360  41.509  31.730  1.00  0.00           C
ATOM   7591  O32 POPEE 459      63.219  41.209  32.540  1.00  0.00           O
ATOM   7592  C32 POPEE 459      60.859  41.399  31.980  1.00  0.00           C
ATOM   7595  C23 POPEE 459      65.430  44.939  34.260  1.00  0.00           C
ATOM   7598  C24 POPEE 459      65.209  46.439  33.990  1.00  0.00           C
ATOM   7601  C25 POPEE 459      64.180  47.068  34.950  1.00  0.00           C
ATOM   7604  C26 POPEE 459      64.510  46.809  36.430  1.00  0.00           C
ATOM   7607  C27 POPEE 459      63.400  47.229  37.390  1.00  0.00           C
ATOM   7610  C28 POPEE 459      63.729  46.879  38.850  1.00  0.00           C
ATOM   7613  C29 POPEE 459      63.720  45.399  39.140  1.00  0.00           C
ATOM   7615 0C21 POPEE 459      63.330  44.829  40.290  1.00  0.00           C
ATOM   7617 1C21 POPEE 459      62.889  45.579  41.520  1.00  0.00           C
ATOM   7620 2C21 POPEE 459      64.090  45.969  42.400  1.00  0.00           C
ATOM   7623 3C21 POPEE 459      64.649  44.809  43.240  1.00  0.00           C
ATOM   7626 4C21 POPEE 459      65.830  44.049  42.610  1.00  0.00           C
ATOM   7629 5C21 POPEE 459      67.179  44.749  42.820  1.00  0.00           C
ATOM   7632 6C21 POPEE 459      68.350  43.948  42.210  1.00  0.00           C
ATOM   7635 7C21 POPEE 459      69.719  44.399  42.710  1.00  0.00           C
ATOM   7638 8C21 POPEE 459      70.240  43.549  43.880  1.00  0.00           C
ATOM   7642  C33 POPEE 459      60.579  41.289  33.480  1.00  0.00           C
ATOM   7645  C34 POPEE 459      60.809  42.629  34.190  1.00  0.00           C
ATOM   7648  C35 POPEE 459      60.549  42.639  35.700  1.00  0.00           C
ATOM   7651  C36 POPEE 459      60.750  44.059  36.260  1.00  0.00           C
ATOM   7654  C37 POPEE 459      60.669  44.169  37.790  1.00  0.00           C
ATOM   7657  C38 POPEE 459      59.250  44.149  38.380  1.00  0.00           C
ATOM   7660  C39 POPEE 459      58.670  42.749  38.630  1.00  0.00           C
ATOM   7663 0C31 POPEE 459      57.470  42.788  39.590  1.00  0.00           C
ATOM   7666 1C31 POPEE 459      56.779  41.429  39.730  1.00  0.00           C
ATOM   7669 2C31 POPEE 459      55.779  41.399  40.890  1.00  0.00           C
ATOM   7672 3C31 POPEE 459      54.720  42.509  40.840  1.00  0.00           C
ATOM   7675 4C31 POPEE 459      53.610  42.299  41.880  1.00  0.00           C
ATOM   7678 5C31 POPEE 459      52.540  43.389  41.820  1.00  0.00           C
ATOM   7681 6C31 POPEE 459      51.360  43.118  42.750  1.00  0.00           C
ATOM   7685  NH3 POPEF 460     117.801  72.099  21.550  1.00  0.00           N
ATOM   7689  C12 POPEF 460     118.149  72.270  20.100  1.00  0.00           C
ATOM   7692  C11 POPEF 460     119.579  72.789  19.910  1.00  0.00           C
ATOM   7695  P   POPEF 460     122.050  72.270  20.370  1.00  0.00           P
ATOM   7696  O13 POPEF 460     122.830  71.169  20.990  1.00  0.00           O
ATOM   7697  O14 POPEF 460     122.331  72.529  18.950  1.00  0.00           O
ATOM   7698  O11 POPEF 460     122.149  73.609  21.190  1.00  0.00           O
ATOM   7699  O12 POPEF 460     120.509  71.879  20.480  1.00  0.00           O
ATOM   7700  C1  POPEF 460     123.309  73.908  21.960  1.00  0.00           C
ATOM   7703  C2  POPEF 460     122.840  74.659  23.220  1.00  0.00           C
ATOM   7705  O21 POPEF 460     123.950  75.059  24.030  1.00  0.00           O
ATOM   7706  C21 POPEF 460     124.640  74.149  24.700  1.00  0.00           C
ATOM   7707  O22 POPEF 460     124.490  72.939  24.680  1.00  0.00           O
ATOM   7708  C22 POPEF 460     125.590  74.919  25.620  1.00  0.00           C
ATOM   7711  C3  POPEF 460     121.729  73.879  23.990  1.00  0.00           C
ATOM   7714  O31 POPEF 460     120.470  74.579  23.970  1.00  0.00           O
ATOM   7715  C31 POPEF 460     120.289  75.459  24.930  1.00  0.00           C
ATOM   7716  O32 POPEF 460     120.990  75.569  25.930  1.00  0.00           O
ATOM   7717  C32 POPEF 460     119.100  76.338  24.580  1.00  0.00           C
ATOM   7720  C23 POPEF 460     125.270  74.639  27.100  1.00  0.00           C
ATOM   7723  C24 POPEF 460     125.820  75.719  28.030  1.00  0.00           C
ATOM   7726  C25 POPEF 460     124.880  76.919  28.190  1.00  0.00           C
ATOM   7729  C26 POPEF 460     124.590  77.179  29.670  1.00  0.00           C
ATOM   7732  C27 POPEF 460     123.960  78.560  29.940  1.00  0.00           C
ATOM   7735  C28 POPEF 460     123.429  78.679  31.380  1.00  0.00           C
ATOM   7738  C29 POPEF 460     124.539  78.669  32.400  1.00  0.00           C
ATOM   7740 0C21 POPEF 460     124.649  79.499  33.440  1.00  0.00           C
ATOM   7742 1C21 POPEF 460     123.630  80.539  33.840  1.00  0.00           C
ATOM   7745 2C21 POPEF 460     123.840  81.019  35.280  1.00  0.00           C
ATOM   7748 3C21 POPEF 460     123.700  79.919  36.340  1.00  0.00           C
ATOM   7751 4C21 POPEF 460     123.911  80.469  37.750  1.00  0.00           C
ATOM   7754 5C21 POPEF 460     123.840  79.409  38.850  1.00  0.00           C
ATOM   7757 6C21 POPEF 460     122.410  78.939  39.160  1.00  0.00           C
ATOM   7760 7C21 POPEF 460     122.400  77.899  40.280  1.00  0.00           C
ATOM   7763 8C21 POPEF 460     120.999  77.499  40.750  1.00  0.00           C
ATOM   7767  C33 POPEF 460     119.059  77.559  25.520  1.00  0.00           C
ATOM   7770  C34 POPEF 460     117.801  78.409  25.320  1.00  0.00           C
ATOM   7773  C35 POPEF 460     117.809  79.639  26.230  1.00  0.00           C
ATOM   7776  C36 POPEF 460     117.570  79.298  27.710  1.00  0.00           C
ATOM   7779  C37 POPEF 460     117.669  80.529  28.610  1.00  0.00           C
ATOM   7782  C38 POPEF 460     117.529  80.129  30.070  1.00  0.00           C
ATOM   7785  C39 POPEF 460     117.661  81.299  31.060  1.00  0.00           C
ATOM   7788 0C31 POPEF 460     119.109  81.749  31.280  1.00  0.00           C
ATOM   7791 1C31 POPEF 460     119.229  83.279  31.300  1.00  0.00           C
ATOM   7794 2C31 POPEF 460     120.520  83.799  31.930  1.00  0.00           C
ATOM   7797 3C31 POPEF 460     120.479  83.729  33.470  1.00  0.00           C
ATOM   7800 4C31 POPEF 460     121.720  84.338  34.120  1.00  0.00           C
ATOM   7803 5C31 POPEF 460     121.600  84.410  35.650  1.00  0.00           C
ATOM   7806 6C31 POPEF 460     122.820  85.040  36.310  1.00  0.00           C
ATOM   7810  NH3 POPEG 461      87.240  41.089  25.530  1.00  0.00           N
ATOM   7814  C12 POPEG 461      86.290  40.069  26.070  1.00  0.00           C
ATOM   7817  C11 POPEG 461      86.551  38.709  25.410  1.00  0.00           C
ATOM   7820  P   POPEG 461      84.270  37.499  25.300  1.00  0.00           P
ATOM   7821  O13 POPEG 461      84.240  36.129  24.750  1.00  0.00           O
ATOM   7822  O14 POPEG 461      83.960  38.619  24.390  1.00  0.00           O
ATOM   7823  O11 POPEG 461      83.250  37.649  26.480  1.00  0.00           O
ATOM   7824  O12 POPEG 461      85.669  37.739  25.980  1.00  0.00           O
ATOM   7825  C1  POPEG 461      82.879  36.639  27.390  1.00  0.00           C
ATOM   7828  C2  POPEG 461      83.309  37.018  28.820  1.00  0.00           C
ATOM   7830  O21 POPEG 461      82.640  36.199  29.800  1.00  0.00           O
ATOM   7831  C21 POPEG 461      81.320  36.299  29.920  1.00  0.00           C
ATOM   7832  O22 POPEG 461      80.619  37.159  29.430  1.00  0.00           O
ATOM   7833  C22 POPEG 461      80.850  35.209  30.890  1.00  0.00           C
ATOM   7836  C3  POPEG 461      83.189  38.569  29.070  1.00  0.00           C
ATOM   7839  O31 POPEG 461      83.820  38.969  30.300  1.00  0.00           O
ATOM   7840  C31 POPEG 461      83.340  39.889  31.150  1.00  0.00           C
ATOM   7841  O32 POPEG 461      84.020  40.419  32.000  1.00  0.00           O
ATOM   7842  C32 POPEG 461      81.840  40.139  31.000  1.00  0.00           C
ATOM   7845  C23 POPEG 461      79.419  35.439  31.440  1.00  0.00           C
ATOM   7848  C24 POPEG 461      79.200  34.919  32.870  1.00  0.00           C
ATOM   7851  C25 POPEG 461      80.040  35.669  33.910  1.00  0.00           C
ATOM   7854  C26 POPEG 461      79.600  35.439  35.370  1.00  0.00           C
ATOM   7857  C27 POPEG 461      80.630  36.029  36.360  1.00  0.00           C
ATOM   7860  C28 POPEG 461      80.021  36.959  37.430  1.00  0.00           C
ATOM   7863  C29 POPEG 461      81.100  37.679  38.190  1.00  0.00           C
ATOM   7865 0C21 POPEG 461      81.109  37.959  39.510  1.00  0.00           C
ATOM   7867 1C21 POPEG 461      80.009  37.679  40.490  1.00  0.00           C
ATOM   7870 2C21 POPEG 461      80.289  36.429  41.340  1.00  0.00           C
ATOM   7873 3C21 POPEG 461      81.499  36.579  42.270  1.00  0.00           C
ATOM   7876 4C21 POPEG 461      81.629  35.409  43.250  1.00  0.00           C
ATOM   7879 5C21 POPEG 461      82.450  34.219  42.710  1.00  0.00           C
ATOM   7882 6C21 POPEG 461      83.380  33.719  43.820  1.00  0.00           C
ATOM   7885 7C21 POPEG 461      84.410  32.649  43.450  1.00  0.00           C
ATOM   7888 8C21 POPEG 461      85.449  32.539  44.560  1.00  0.00           C
ATOM   7892  C33 POPEG 461      81.259  40.849  32.240  1.00  0.00           C
ATOM   7895  C34 POPEG 461      79.729  40.748  32.360  1.00  0.00           C
ATOM   7898  C35 POPEG 461      79.250  39.309  32.610  1.00  0.00           C
ATOM   7901  C36 POPEG 461      77.759  39.219  32.930  1.00  0.00           C
ATOM   7904  C37 POPEG 461      77.479  39.359  34.430  1.00  0.00           C
ATOM   7907  C38 POPEG 461      75.990  39.379  34.760  1.00  0.00           C
ATOM   7910  C39 POPEG 461      75.729  39.199  36.260  1.00  0.00           C
ATOM   7913 0C31 POPEG 461      75.799  37.729  36.720  1.00  0.00           C
ATOM   7916 1C31 POPEG 461      75.669  37.619  38.250  1.00  0.00           C
ATOM   7919 2C31 POPEG 461      75.609  36.199  38.820  1.00  0.00           C
ATOM   7922 3C31 POPEG 461      74.191  35.609  38.840  1.00  0.00           C
ATOM   7925 4C31 POPEG 461      73.850  34.959  40.190  1.00  0.00           C
ATOM   7928 5C31 POPEG 461      72.389  34.499  40.340  1.00  0.00           C
ATOM   7931 6C31 POPEG 461      72.020  34.139  41.780  1.00  0.00           C
ATOM   7935  NH3 POPEH 462      49.599  79.059  20.340  1.00  0.00           N
ATOM   7939  C12 POPEH 462      48.629  78.908  19.210  1.00  0.00           C
ATOM   7942  C11 POPEH 462      47.479  77.969  19.620  1.00  0.00           C
ATOM   7945  P   POPEH 462      45.380  76.929  18.470  1.00  0.00           P
ATOM   7946  O13 POPEH 462      44.029  77.438  18.200  1.00  0.00           O
ATOM   7947  O14 POPEH 462      45.950  76.039  17.420  1.00  0.00           O
ATOM   7948  O11 POPEH 462      45.380  76.099  19.820  1.00  0.00           O
ATOM   7949  O12 POPEH 462      46.380  78.118  18.730  1.00  0.00           O
ATOM   7950  C1  POPEH 462      44.739  76.549  21.010  1.00  0.00           C
ATOM   7953  C2  POPEH 462      44.979  75.539  22.190  1.00  0.00           C
ATOM   7955  O21 POPEH 462      44.069  75.740  23.290  1.00  0.00           O
ATOM   7956  C21 POPEH 462      44.119  76.839  24.010  1.00  0.00           C
ATOM   7957  O22 POPEH 462      44.749  77.849  23.740  1.00  0.00           O
ATOM   7958  C22 POPEH 462      43.130  76.729  25.190  1.00  0.00           C
ATOM   7961  C3  POPEH 462      46.469  75.429  22.650  1.00  0.00           C
ATOM   7964  O31 POPEH 462      46.649  74.439  23.710  1.00  0.00           O
ATOM   7965  C31 POPEH 462      46.959  74.938  24.910  1.00  0.00           C
ATOM   7966  O32 POPEH 462      47.169  76.119  25.140  1.00  0.00           O
ATOM   7967  C32 POPEH 462      46.979  73.819  25.960  1.00  0.00           C
ATOM   7970  C23 POPEH 462      42.829  75.299  25.740  1.00  0.00           C
ATOM   7973  C24 POPEH 462      41.700  75.249  26.800  1.00  0.00           C
ATOM   7976  C25 POPEH 462      42.039  75.909  28.140  1.00  0.00           C
ATOM   7979  C26 POPEH 462      43.020  75.099  29.000  1.00  0.00           C
ATOM   7982  C27 POPEH 462      43.489  75.880  30.250  1.00  0.00           C
ATOM   7985  C28 POPEH 462      44.250  74.989  31.250  1.00  0.00           C
ATOM   7988  C29 POPEH 462      44.780  75.809  32.410  1.00  0.00           C
ATOM   7990 0C21 POPEH 462      44.959  75.399  33.680  1.00  0.00           C
ATOM   7992 1C21 POPEH 462      44.720  74.009  34.230  1.00  0.00           C
ATOM   7995 2C21 POPEH 462      45.989  73.419  34.870  1.00  0.00           C
ATOM   7998 3C21 POPEH 462      45.739  72.049  35.510  1.00  0.00           C
ATOM   8001 4C21 POPEH 462      47.029  71.289  35.880  1.00  0.00           C
ATOM   8004 5C21 POPEH 462      46.789  69.819  36.250  1.00  0.00           C
ATOM   8007 6C21 POPEH 462      46.189  69.599  37.640  1.00  0.00           C
ATOM   8010 7C21 POPEH 462      45.900  68.118  37.930  1.00  0.00           C
ATOM   8013 8C21 POPEH 462      45.319  67.858  39.320  1.00  0.00           C
ATOM   8017  C33 POPEH 462      47.369  74.329  27.370  1.00  0.00           C
ATOM   8020  C34 POPEH 462      47.140  73.349  28.550  1.00  0.00           C
ATOM   8023  C35 POPEH 462      48.029  72.099  28.560  1.00  0.00           C
ATOM   8026  C36 POPEH 462      47.660  71.109  29.690  1.00  0.00           C
ATOM   8029  C37 POPEH 462      48.619  69.910  29.770  1.00  0.00           C
ATOM   8032  C38 POPEH 462      49.889  70.189  30.590  1.00  0.00           C
ATOM   8035  C39 POPEH 462      51.150  69.499  30.050  1.00  0.00           C
ATOM   8038 0C31 POPEH 462      51.069  67.979  29.860  1.00  0.00           C
ATOM   8041 1C31 POPEH 462      50.809  67.149  31.130  1.00  0.00           C
ATOM   8044 2C31 POPEH 462      51.459  65.759  31.010  1.00  0.00           C
ATOM   8047 3C31 POPEH 462      50.840  64.649  31.870  1.00  0.00           C
ATOM   8050 4C31 POPEH 462      51.059  64.810  33.390  1.00  0.00           C
ATOM   8053 5C31 POPEH 462      50.910  63.469  34.120  1.00  0.00           C
ATOM   8056 6C31 POPEH 462      50.879  63.549  35.650  1.00  0.00           C
ATOM   8060  NH3 POPEI 463      64.719  78.059  21.810  1.00  0.00           N
ATOM   8064  C12 POPEI 463      63.969  78.879  20.790  1.00  0.00           C
ATOM   8067  C11 POPEI 463      62.619  78.279  20.340  1.00  0.00           C
ATOM   8070  P   POPEI 463      60.319  79.518  19.930  1.00  0.00           P
ATOM   8071  O13 POPEI 463      59.920  80.939  19.790  1.00  0.00           O
ATOM   8072  O14 POPEI 463      59.529  78.599  19.080  1.00  0.00           O
ATOM   8073  O11 POPEI 463      60.049  79.158  21.440  1.00  0.00           O
ATOM   8074  O12 POPEI 463      61.859  79.309  19.690  1.00  0.00           O
ATOM   8075  C1  POPEI 463      60.660  79.989  22.440  1.00  0.00           C
ATOM   8078  C2  POPEI 463      59.959  79.880  23.810  1.00  0.00           C
ATOM   8080  O21 POPEI 463      60.979  79.649  24.800  1.00  0.00           O
ATOM   8081  C21 POPEI 463      61.080  80.560  25.760  1.00  0.00           C
ATOM   8082  O22 POPEI 463      60.340  81.499  25.940  1.00  0.00           O
ATOM   8083  C22 POPEI 463      62.249  80.109  26.650  1.00  0.00           C
ATOM   8086  C3  POPEI 463      58.920  78.729  23.890  1.00  0.00           C
ATOM   8089  O31 POPEI 463      57.950  78.968  24.940  1.00  0.00           O
ATOM   8090  C31 POPEI 463      56.989  79.839  24.590  1.00  0.00           C
ATOM   8091  O32 POPEI 463      56.849  80.299  23.470  1.00  0.00           O
ATOM   8092  C32 POPEI 463      56.150  80.210  25.810  1.00  0.00           C
ATOM   8095  C23 POPEI 463      62.719  81.139  27.700  1.00  0.00           C
ATOM   8098  C24 POPEI 463      63.899  81.969  27.200  1.00  0.00           C
ATOM   8101  C25 POPEI 463      64.619  82.768  28.300  1.00  0.00           C
ATOM   8104  C26 POPEI 463      63.680  83.559  29.230  1.00  0.00           C
ATOM   8107  C27 POPEI 463      64.359  84.179  30.460  1.00  0.00           C
ATOM   8110  C28 POPEI 463      63.369  85.000  31.310  1.00  0.00           C
ATOM   8113  C29 POPEI 463      62.200  84.158  31.750  1.00  0.00           C
ATOM   8115 0C21 POPEI 463      62.000  83.619  32.970  1.00  0.00           C
ATOM   8117 1C21 POPEI 463      62.869  83.799  34.180  1.00  0.00           C
ATOM   8120 2C21 POPEI 463      62.249  84.788  35.180  1.00  0.00           C
ATOM   8123 3C21 POPEI 463      60.919  84.319  35.790  1.00  0.00           C
ATOM   8126 4C21 POPEI 463      59.660  84.729  35.000  1.00  0.00           C
ATOM   8129 5C21 POPEI 463      59.000  86.010  35.530  1.00  0.00           C
ATOM   8132 6C21 POPEI 463      57.700  86.320  34.770  1.00  0.00           C
ATOM   8135 7C21 POPEI 463      56.889  87.438  35.420  1.00  0.00           C
ATOM   8138 8C21 POPEI 463      55.560  87.719  34.730  1.00  0.00           C
ATOM   8142  C33 POPEI 463      56.979  81.010  26.840  1.00  0.00           C
ATOM   8145  C34 POPEI 463      56.350  81.038  28.240  1.00  0.00           C
ATOM   8148  C35 POPEI 463      57.410  81.299  29.330  1.00  0.00           C
ATOM   8151  C36 POPEI 463      56.940  80.919  30.740  1.00  0.00           C
ATOM   8154  C37 POPEI 463      56.009  81.929  31.410  1.00  0.00           C
ATOM   8157  C38 POPEI 463      55.509  81.439  32.770  1.00  0.00           C
ATOM   8160  C39 POPEI 463      54.619  82.449  33.490  1.00  0.00           C
ATOM   8163 0C31 POPEI 463      53.950  81.819  34.720  1.00  0.00           C
ATOM   8166 1C31 POPEI 463      52.939  82.729  35.420  1.00  0.00           C
ATOM   8169 2C31 POPEI 463      52.129  81.950  36.470  1.00  0.00           C
ATOM   8172 3C31 POPEI 463      51.040  82.768  37.180  1.00  0.00           C
ATOM   8175 4C31 POPEI 463      49.930  83.258  36.240  1.00  0.00           C
ATOM   8178 5C31 POPEI 463      48.769  83.909  37.010  1.00  0.00           C
ATOM   8181 6C31 POPEI 463      47.680  84.499  36.110  1.00  0.00           C
ATOM   8185  NH3 POPEJ 464      38.660  34.929  66.790  1.00  0.00           N
ATOM   8189  C12 POPEJ 464      39.869  35.538  66.130  1.00  0.00           C
ATOM   8192  C11 POPEJ 464      39.660  37.009  65.710  1.00  0.00           C
ATOM   8195  P   POPEJ 464      41.899  37.339  64.340  1.00  0.00           P
ATOM   8196  O13 POPEJ 464      42.619  38.559  63.960  1.00  0.00           O
ATOM   8197  O14 POPEJ 464      42.729  36.179  64.760  1.00  0.00           O
ATOM   8198  O11 POPEJ 464      40.929  36.849  63.210  1.00  0.00           O
ATOM   8199  O12 POPEJ 464      40.910  37.669  65.540  1.00  0.00           O
ATOM   8200  C1  POPEJ 464      41.399  36.429  61.940  1.00  0.00           C
ATOM   8203  C2  POPEJ 464      40.360  36.839  60.870  1.00  0.00           C
ATOM   8205  O21 POPEJ 464      40.649  36.089  59.670  1.00  0.00           O
ATOM   8206  C21 POPEJ 464      40.970  36.659  58.530  1.00  0.00           C
ATOM   8207  O22 POPEJ 464      41.220  37.819  58.330  1.00  0.00           O
ATOM   8208  C22 POPEJ 464      41.010  35.599  57.420  1.00  0.00           C
ATOM   8211  C3  POPEJ 464      40.229  38.409  60.850  1.00  0.00           C
ATOM   8214  O31 POPEJ 464      39.319  38.969  59.890  1.00  0.00           O
ATOM   8215  C31 POPEJ 464      38.020  38.809  60.120  1.00  0.00           C
ATOM   8216  O32 POPEJ 464      37.539  38.149  61.030  1.00  0.00           O
ATOM   8217  C32 POPEJ 464      37.179  39.509  59.050  1.00  0.00           C
ATOM   8220  C23 POPEJ 464      40.919  36.249  56.010  1.00  0.00           C
ATOM   8223  C24 POPEJ 464      40.940  35.189  54.910  1.00  0.00           C
ATOM   8226  C25 POPEJ 464      40.849  35.729  53.470  1.00  0.00           C
ATOM   8229  C26 POPEJ 464      39.510  36.389  53.120  1.00  0.00           C
ATOM   8232  C27 POPEJ 464      39.219  36.339  51.620  1.00  0.00           C
ATOM   8235  C28 POPEJ 464      37.989  37.169  51.210  1.00  0.00           C
ATOM   8238  C29 POPEJ 464      37.849  37.199  49.710  1.00  0.00           C
ATOM   8240 0C21 POPEJ 464      36.729  37.119  48.980  1.00  0.00           C
ATOM   8242 1C21 POPEJ 464      35.310  36.989  49.500  1.00  0.00           C
ATOM   8245 2C21 POPEJ 464      34.539  38.319  49.400  1.00  0.00           C
ATOM   8248 3C21 POPEJ 464      34.299  38.829  47.970  1.00  0.00           C
ATOM   8251 4C21 POPEJ 464      33.559  40.169  47.980  1.00  0.00           C
ATOM   8254 5C21 POPEJ 464      33.400  40.829  46.600  1.00  0.00           C
ATOM   8257 6C21 POPEJ 464      32.849  42.259  46.760  1.00  0.00           C
ATOM   8260 7C21 POPEJ 464      32.700  43.038  45.450  1.00  0.00           C
ATOM   8263 8C21 POPEJ 464      32.290  44.489  45.710  1.00  0.00           C
ATOM   8267  C33 POPEJ 464      37.770  39.489  57.620  1.00  0.00           C
ATOM   8270  C34 POPEJ 464      38.719  40.659  57.370  1.00  0.00           C
ATOM   8273  C35 POPEJ 464      39.229  40.719  55.920  1.00  0.00           C
ATOM   8276  C36 POPEJ 464      38.099  40.889  54.900  1.00  0.00           C
ATOM   8279  C37 POPEJ 464      38.579  41.319  53.510  1.00  0.00           C
ATOM   8282  C38 POPEJ 464      37.399  41.448  52.540  1.00  0.00           C
ATOM   8285  C39 POPEJ 464      37.709  42.139  51.200  1.00  0.00           C
ATOM   8288 0C31 POPEJ 464      38.319  41.219  50.130  1.00  0.00           C
ATOM   8291 1C31 POPEJ 464      38.069  41.749  48.710  1.00  0.00           C
ATOM   8294 2C31 POPEJ 464      38.549  40.799  47.600  1.00  0.00           C
ATOM   8297 3C31 POPEJ 464      38.090  41.259  46.210  1.00  0.00           C
ATOM   8300 4C31 POPEJ 464      38.240  40.179  45.130  1.00  0.00           C
ATOM   8303 5C31 POPEJ 464      37.580  40.579  43.810  1.00  0.00           C
ATOM   8306 6C31 POPEJ 464      37.590  39.479  42.750  1.00  0.00           C
ATOM   8310  NH3 POPEK 465      19.669 111.679  18.980  1.00  0.00           N
ATOM   8314  C12 POPEK 465      18.500 111.999  19.860  1.00  0.00           C
ATOM   8317  C11 POPEK 465      17.510 112.889  19.100  1.00  0.00           C
ATOM   8320  P   POPEK 465      15.009 112.148  19.180  1.00  0.00           P
ATOM   8321  O13 POPEK 465      14.029 113.209  18.870  1.00  0.00           O
ATOM   8322  O14 POPEK 465      15.420 111.250  18.100  1.00  0.00           O
ATOM   8323  O11 POPEK 465      14.479 111.290  20.380  1.00  0.00           O
ATOM   8324  O12 POPEK 465      16.260 112.939  19.820  1.00  0.00           O
ATOM   8325  C1  POPEK 465      13.289 111.609  21.100  1.00  0.00           C
ATOM   8328  C2  POPEK 465      13.540 111.328  22.600  1.00  0.00           C
ATOM   8330  O21 POPEK 465      12.340 111.399  23.390  1.00  0.00           O
ATOM   8331  C21 POPEK 465      11.670 112.529  23.480  1.00  0.00           C
ATOM   8332  O22 POPEK 465      12.010 113.608  23.030  1.00  0.00           O
ATOM   8333  C22 POPEK 465      10.459 112.358  24.400  1.00  0.00           C
ATOM   8336  C3  POPEK 465      14.710 112.209  23.140  1.00  0.00           C
ATOM   8339  O31 POPEK 465      15.259 111.670  24.350  1.00  0.00           O
ATOM   8340  C31 POPEK 465      15.079 112.158  25.570  1.00  0.00           C
ATOM   8341  O32 POPEK 465      15.450 111.600  26.590  1.00  0.00           O
ATOM   8342  C32 POPEK 465      14.460 113.559  25.620  1.00  0.00           C
ATOM   8345  C23 POPEK 465      10.739 111.399  25.580  1.00  0.00           C
ATOM   8348  C24 POPEK 465      10.049 111.779  26.900  1.00  0.00           C
ATOM   8351  C25 POPEK 465      10.459 113.169  27.420  1.00  0.00           C
ATOM   8354  C26 POPEK 465      10.300 113.328  28.940  1.00  0.00           C
ATOM   8357  C27 POPEK 465      10.569 114.769  29.370  1.00  0.00           C
ATOM   8360  C28 POPEK 465      10.409 115.049  30.870  1.00  0.00           C
ATOM   8363  C29 POPEK 465      10.589 116.518  31.120  1.00  0.00           C
ATOM   8365 0C21 POPEK 465      10.949 117.109  32.270  1.00  0.00           C
ATOM   8367 1C21 POPEK 465      11.199 116.430  33.590  1.00  0.00           C
ATOM   8370 2C21 POPEK 465      12.700 116.219  33.870  1.00  0.00           C
ATOM   8373 3C21 POPEK 465      12.979 116.010  35.360  1.00  0.00           C
ATOM   8376 4C21 POPEK 465      14.460 115.740  35.670  1.00  0.00           C
ATOM   8379 5C21 POPEK 465      14.819 114.249  35.530  1.00  0.00           C
ATOM   8382 6C21 POPEK 465      16.240 113.930  36.020  1.00  0.00           C
ATOM   8385 7C21 POPEK 465      16.420 112.479  36.490  1.00  0.00           C
ATOM   8388 8C21 POPEK 465      17.840 112.189  36.980  1.00  0.00           C
ATOM   8392  C33 POPEK 465      14.679 114.219  27.000  1.00  0.00           C
ATOM   8395  C34 POPEK 465      13.889 115.529  27.150  1.00  0.00           C
ATOM   8398  C35 POPEK 465      14.450 116.469  28.220  1.00  0.00           C
ATOM   8401  C36 POPEK 465      14.740 115.840  29.590  1.00  0.00           C
ATOM   8404  C37 POPEK 465      15.519 116.810  30.490  1.00  0.00           C
ATOM   8407  C38 POPEK 465      16.019 116.178  31.790  1.00  0.00           C
ATOM   8410  C39 POPEK 465      16.979 117.090  32.580  1.00  0.00           C
ATOM   8413 0C31 POPEK 465      16.369 118.459  32.930  1.00  0.00           C
ATOM   8416 1C31 POPEK 465      17.250 119.259  33.890  1.00  0.00           C
ATOM   8419 2C31 POPEK 465      16.709 120.669  34.200  1.00  0.00           C
ATOM   8422 3C31 POPEK 465      15.269 120.688  34.730  1.00  0.00           C
ATOM   8425 4C31 POPEK 465      15.079 119.949  36.060  1.00  0.00           C
ATOM   8428 5C31 POPEK 465      13.619 119.909  36.510  1.00  0.00           C
ATOM   8431 6C31 POPEK 465      13.410 119.210  37.850  1.00  0.00           C
ATOM   8435  NH3 POPEL 466      15.789  36.329  23.530  1.00  0.00           N
ATOM   8439  C12 POPEL 466      14.889  36.849  22.450  1.00  0.00           C
ATOM   8442  C11 POPEL 466      15.450  38.099  21.790  1.00  0.00           C
ATOM   8445  P   POPEL 466      13.829  40.130  21.380  1.00  0.00           P
ATOM   8446  O13 POPEL 466      14.719  41.169  20.850  1.00  0.00           O
ATOM   8447  O14 POPEL 466      12.410  40.158  21.020  1.00  0.00           O
ATOM   8448  O11 POPEL 466      13.859  40.089  22.930  1.00  0.00           O
ATOM   8449  O12 POPEL 466      14.410  38.689  21.010  1.00  0.00           O
ATOM   8450  C1  POPEL 466      13.390  41.219  23.670  1.00  0.00           C
ATOM   8453  C2  POPEL 466      13.879  40.999  25.100  1.00  0.00           C
ATOM   8455  O21 POPEL 466      13.130  41.868  25.960  1.00  0.00           O
ATOM   8456  C21 POPEL 466      13.260  41.739  27.260  1.00  0.00           C
ATOM   8457  O22 POPEL 466      14.250  41.429  27.890  1.00  0.00           O
ATOM   8458  C22 POPEL 466      11.869  41.899  27.890  1.00  0.00           C
ATOM   8461  C3  POPEL 466      15.439  41.069  25.150  1.00  0.00           C
ATOM   8464  O31 POPEL 466      15.969  40.389  26.290  1.00  0.00           O
ATOM   8465  C31 POPEL 466      15.940  39.079  26.290  1.00  0.00           C
ATOM   8466  O32 POPEL 466      15.789  38.349  25.320  1.00  0.00           O
ATOM   8467  C32 POPEL 466      16.149  38.579  27.710  1.00  0.00           C
ATOM   8470  C23 POPEL 466      11.859  41.809  29.430  1.00  0.00           C
ATOM   8473  C24 POPEL 466      12.249  40.429  29.980  1.00  0.00           C
ATOM   8476  C25 POPEL 466      11.819  40.239  31.430  1.00  0.00           C
ATOM   8479  C26 POPEL 466      12.540  41.159  32.400  1.00  0.00           C
ATOM   8482  C27 POPEL 466      11.819  41.249  33.750  1.00  0.00           C
ATOM   8485  C28 POPEL 466      12.590  42.119  34.760  1.00  0.00           C
ATOM   8488  C29 POPEL 466      13.799  41.399  35.290  1.00  0.00           C
ATOM   8490 0C21 POPEL 466      14.299  41.579  36.520  1.00  0.00           C
ATOM   8492 1C21 POPEL 466      13.740  42.579  37.490  1.00  0.00           C
ATOM   8495 2C21 POPEL 466      14.619  42.849  38.710  1.00  0.00           C
ATOM   8498 3C21 POPEL 466      14.640  41.699  39.710  1.00  0.00           C
ATOM   8501 4C21 POPEL 466      15.149  42.159  41.080  1.00  0.00           C
ATOM   8504 5C21 POPEL 466      16.609  42.599  41.070  1.00  0.00           C
ATOM   8507 6C21 POPEL 466      17.160  42.759  42.500  1.00  0.00           C
ATOM   8510 7C21 POPEL 466      18.649  43.099  42.550  1.00  0.00           C
ATOM   8513 8C21 POPEL 466      19.170  43.129  43.990  1.00  0.00           C
ATOM   8517  C33 POPEL 466      17.319  37.589  27.830  1.00  0.00           C
ATOM   8520  C34 POPEL 466      17.580  37.299  29.300  1.00  0.00           C
ATOM   8523  C35 POPEL 466      18.549  36.129  29.530  1.00  0.00           C
ATOM   8526  C36 POPEL 466      18.469  35.698  31.000  1.00  0.00           C
ATOM   8529  C37 POPEL 466      19.319  34.469  31.340  1.00  0.00           C
ATOM   8532  C38 POPEL 466      18.869  33.869  32.680  1.00  0.00           C
ATOM   8535  C39 POPEL 466      19.270  34.689  33.910  1.00  0.00           C
ATOM   8538 0C31 POPEL 466      18.379  34.359  35.110  1.00  0.00           C
ATOM   8541 1C31 POPEL 466      18.690  35.229  36.330  1.00  0.00           C
ATOM   8544 2C31 POPEL 466      17.819  34.859  37.530  1.00  0.00           C
ATOM   8547 3C31 POPEL 466      17.939  35.879  38.670  1.00  0.00           C
ATOM   8550 4C31 POPEL 466      17.190  35.439  39.930  1.00  0.00           C
ATOM   8553 5C31 POPEL 466      17.059  36.579  40.930  1.00  0.00           C
ATOM   8556 6C31 POPEL 466      16.439  36.189  42.270  1.00  0.00           C
ATOM   8560  NH3 POPEM 467     105.820  40.818  26.780  1.00  0.00           N
ATOM   8564  C12 POPEM 467     105.400  41.629  27.970  1.00  0.00           C
ATOM   8567  C11 POPEM 467     104.839  42.999  27.610  1.00  0.00           C
ATOM   8570  P   POPEM 467     106.130  45.018  28.560  1.00  0.00           P
ATOM   8571  O13 POPEM 467     107.420  44.479  28.090  1.00  0.00           O
ATOM   8572  O14 POPEM 467     105.460  46.099  27.770  1.00  0.00           O
ATOM   8573  O11 POPEM 467     106.320  45.639  30.010  1.00  0.00           O
ATOM   8574  O12 POPEM 467     105.070  43.879  28.710  1.00  0.00           O
ATOM   8575  C1  POPEM 467     105.520  45.268  31.130  1.00  0.00           C
ATOM   8578  C2  POPEM 467     106.320  44.419  32.160  1.00  0.00           C
ATOM   8580  O21 POPEM 467     105.581  44.339  33.390  1.00  0.00           O
ATOM   8581  C21 POPEM 467     104.630  43.409  33.370  1.00  0.00           C
ATOM   8582  O22 POPEM 467     104.331  42.729  32.410  1.00  0.00           O
ATOM   8583  C22 POPEM 467     103.979  43.299  34.750  1.00  0.00           C
ATOM   8586  C3  POPEM 467     107.710  45.029  32.480  1.00  0.00           C
ATOM   8589  O31 POPEM 467     108.219  44.649  33.780  1.00  0.00           O
ATOM   8590  C31 POPEM 467     108.650  43.389  33.840  1.00  0.00           C
ATOM   8591  O32 POPEM 467     108.820  42.669  32.880  1.00  0.00           O
ATOM   8592  C32 POPEM 467     108.979  42.969  35.270  1.00  0.00           C
ATOM   8595  C23 POPEM 467     104.090  44.589  35.610  1.00  0.00           C
ATOM   8598  C24 POPEM 467     103.259  44.539  36.910  1.00  0.00           C
ATOM   8601  C25 POPEM 467     103.820  45.519  37.950  1.00  0.00           C
ATOM   8604  C26 POPEM 467     103.040  45.569  39.280  1.00  0.00           C
ATOM   8607  C27 POPEM 467     103.960  45.369  40.510  1.00  0.00           C
ATOM   8610  C28 POPEM 467     103.410  45.929  41.840  1.00  0.00           C
ATOM   8613  C29 POPEM 467     103.380  47.439  41.830  1.00  0.00           C
ATOM   8615 0C21 POPEM 467     102.801  48.239  42.740  1.00  0.00           C
ATOM   8617 1C21 POPEM 467     102.070  47.819  43.990  1.00  0.00           C
ATOM   8620 2C21 POPEM 467     100.540  47.829  43.810  1.00  0.00           C
ATOM   8623 3C21 POPEM 467     100.040  46.649  42.980  1.00  0.00           C
ATOM   8626 4C21 POPEM 467      98.511  46.529  42.960  1.00  0.00           C
ATOM   8629 5C21 POPEM 467      97.999  45.219  42.330  1.00  0.00           C
ATOM   8632 6C21 POPEM 467      98.511  43.948  43.030  1.00  0.00           C
ATOM   8635 7C21 POPEM 467      97.680  42.709  42.690  1.00  0.00           C
ATOM   8638 8C21 POPEM 467      98.169  41.459  43.420  1.00  0.00           C
ATOM   8642  C33 POPEM 467     107.820  43.139  36.290  1.00  0.00           C
ATOM   8645  C34 POPEM 467     108.110  42.339  37.570  1.00  0.00           C
ATOM   8648  C35 POPEM 467     107.070  42.559  38.690  1.00  0.00           C
ATOM   8651  C36 POPEM 467     107.229  43.908  39.410  1.00  0.00           C
ATOM   8654  C37 POPEM 467     108.469  44.018  40.320  1.00  0.00           C
ATOM   8657  C38 POPEM 467     108.139  43.849  41.820  1.00  0.00           C
ATOM   8660  C39 POPEM 467     107.529  42.489  42.150  1.00  0.00           C
ATOM   8663 0C31 POPEM 467     107.339  42.269  43.650  1.00  0.00           C
ATOM   8666 1C31 POPEM 467     106.699  40.899  43.920  1.00  0.00           C
ATOM   8669 2C31 POPEM 467     106.570  40.559  45.410  1.00  0.00           C
ATOM   8672 3C31 POPEM 467     105.949  39.169  45.620  1.00  0.00           C
ATOM   8675 4C31 POPEM 467     104.509  39.229  46.130  1.00  0.00           C
ATOM   8678 5C31 POPEM 467     103.930  37.838  46.390  1.00  0.00           C
ATOM   8681 6C31 POPEM 467     102.560  37.899  47.070  1.00  0.00           C
ATOM   8685  NH3 POPEN 468     105.389 114.350  64.240  1.00  0.00           N
ATOM   8689  C12 POPEN 468     105.490 115.828  64.030  1.00  0.00           C
ATOM   8692  C11 POPEN 468     106.880 116.390  64.360  1.00  0.00           C
ATOM   8695  P   POPEN 468     108.029 118.750  64.250  1.00  0.00           P
ATOM   8696  O13 POPEN 468     107.420 120.000  64.760  1.00  0.00           O
ATOM   8697  O14 POPEN 468     109.059 118.069  65.060  1.00  0.00           O
ATOM   8698  O11 POPEN 468     108.689 119.018  62.830  1.00  0.00           O
ATOM   8699  O12 POPEN 468     106.869 117.740  63.930  1.00  0.00           O
ATOM   8700  C1  POPEN 468     108.460 118.160  61.710  1.00  0.00           C
ATOM   8703  C2  POPEN 468     109.789 117.899  60.970  1.00  0.00           C
ATOM   8705  O21 POPEN 468     109.600 117.680  59.560  1.00  0.00           O
ATOM   8706  C21 POPEN 468     108.790 116.689  59.200  1.00  0.00           C
ATOM   8707  O22 POPEN 468     108.250 115.889  59.950  1.00  0.00           O
ATOM   8708  C22 POPEN 468     108.680 116.658  57.670  1.00  0.00           C
ATOM   8711  C3  POPEN 468     110.660 116.798  61.640  1.00  0.00           C
ATOM   8714  O31 POPEN 468     112.020 116.868  61.160  1.00  0.00           O
ATOM   8715  C31 POPEN 468     112.331 116.129  60.110  1.00  0.00           C
ATOM   8716  O32 POPEN 468     111.609 115.289  59.600  1.00  0.00           O
ATOM   8717  C32 POPEN 468     113.709 116.539  59.620  1.00  0.00           C
ATOM   8720  C23 POPEN 468     107.339 116.099  57.110  1.00  0.00           C
ATOM   8723  C24 POPEN 468     107.109 116.570  55.660  1.00  0.00           C
ATOM   8726  C25 POPEN 468     105.779 116.108  55.050  1.00  0.00           C
ATOM   8729  C26 POPEN 468     105.369 116.929  53.820  1.00  0.00           C
ATOM   8732  C27 POPEN 468     106.020 116.499  52.500  1.00  0.00           C
ATOM   8735  C28 POPEN 468     105.700 117.500  51.370  1.00  0.00           C
ATOM   8738  C29 POPEN 468     105.759 116.919  49.980  1.00  0.00           C
ATOM   8740 0C21 POPEN 468     104.900 117.189  48.980  1.00  0.00           C
ATOM   8742 1C21 POPEN 468     103.750 118.179  49.030  1.00  0.00           C
ATOM   8745 2C21 POPEN 468     103.410 118.828  47.670  1.00  0.00           C
ATOM   8748 3C21 POPEN 468     102.869 117.850  46.630  1.00  0.00           C
ATOM   8751 4C21 POPEN 468     102.400 118.519  45.330  1.00  0.00           C
ATOM   8754 5C21 POPEN 468     101.770 117.489  44.370  1.00  0.00           C
ATOM   8757 6C21 POPEN 468     101.240 118.088  43.070  1.00  0.00           C
ATOM   8760 7C21 POPEN 468     100.540 117.029  42.200  1.00  0.00           C
ATOM   8763 8C21 POPEN 468      99.910 117.578  40.930  1.00  0.00           C
ATOM   8767  C33 POPEN 468     114.010 116.038  58.190  1.00  0.00           C
ATOM   8770  C34 POPEN 468     113.110 116.658  57.120  1.00  0.00           C
ATOM   8773  C35 POPEN 468     113.600 116.390  55.700  1.00  0.00           C
ATOM   8776  C36 POPEN 468     112.540 116.789  54.660  1.00  0.00           C
ATOM   8779  C37 POPEN 468     113.060 116.868  53.220  1.00  0.00           C
ATOM   8782  C38 POPEN 468     112.029 117.419  52.230  1.00  0.00           C
ATOM   8785  C39 POPEN 468     110.770 116.549  52.070  1.00  0.00           C
ATOM   8788 0C31 POPEN 468     111.081 115.089  51.680  1.00  0.00           C
ATOM   8791 1C31 POPEN 468     109.831 114.279  51.340  1.00  0.00           C
ATOM   8794 2C31 POPEN 468     109.590 114.109  49.830  1.00  0.00           C
ATOM   8797 3C31 POPEN 468     109.490 115.429  49.060  1.00  0.00           C
ATOM   8800 4C31 POPEN 468     109.020 115.240  47.620  1.00  0.00           C
ATOM   8803 5C31 POPEN 468     108.989 116.560  46.840  1.00  0.00           C
ATOM   8806 6C31 POPEN 468     108.449 116.399  45.410  1.00  0.00           C
ATOM   8810  NH3 POPEO 469     118.999  11.469  62.470  1.00  0.00           N
ATOM   8814  C12 POPEO 469     119.090  12.679  61.560  1.00  0.00           C
ATOM   8817  C11 POPEO 469     118.410  13.929  62.170  1.00  0.00           C
ATOM   8820  P   POPEO 469     115.999  12.979  62.610  1.00  0.00           P
ATOM   8821  O13 POPEO 469     116.710  12.309  63.730  1.00  0.00           O
ATOM   8822  O14 POPEO 469     114.649  13.559  62.880  1.00  0.00           O
ATOM   8823  O11 POPEO 469     115.890  11.919  61.470  1.00  0.00           O
ATOM   8824  O12 POPEO 469     116.990  14.029  61.950  1.00  0.00           O
ATOM   8825  C1  POPEO 469     115.079  10.769  61.720  1.00  0.00           C
ATOM   8828  C2  POPEO 469     115.140   9.849  60.480  1.00  0.00           C
ATOM   8830  O21 POPEO 469     114.939  10.619  59.280  1.00  0.00           O
ATOM   8831  C21 POPEO 469     113.759  11.169  59.080  1.00  0.00           C
ATOM   8832  O22 POPEO 469     112.729  10.939  59.700  1.00  0.00           O
ATOM   8833  C22 POPEO 469     113.849  12.139  57.900  1.00  0.00           C
ATOM   8836  C3  POPEO 469     114.240   8.589  60.600  1.00  0.00           C
ATOM   8839  O31 POPEO 469     114.310   7.789  59.400  1.00  0.00           O
ATOM   8840  C31 POPEO 469     115.379   7.019  59.330  1.00  0.00           C
ATOM   8841  O32 POPEO 469     116.229   6.879  60.190  1.00  0.00           O
ATOM   8842  C32 POPEO 469     115.441   6.369  57.960  1.00  0.00           C
ATOM   8845  C23 POPEO 469     112.479  12.359  57.230  1.00  0.00           C
ATOM   8848  C24 POPEO 469     112.560  12.889  55.790  1.00  0.00           C
ATOM   8851  C25 POPEO 469     111.160  13.029  55.200  1.00  0.00           C
ATOM   8854  C26 POPEO 469     111.109  12.959  53.670  1.00  0.00           C
ATOM   8857  C27 POPEO 469     109.660  12.919  53.170  1.00  0.00           C
ATOM   8860  C28 POPEO 469     109.520  12.809  51.640  1.00  0.00           C
ATOM   8863  C29 POPEO 469     109.810  14.099  50.920  1.00  0.00           C
ATOM   8865 0C21 POPEO 469     110.850  14.349  50.100  1.00  0.00           C
ATOM   8867 1C21 POPEO 469     111.919  13.359  49.730  1.00  0.00           C
ATOM   8870 2C21 POPEO 469     112.339  13.399  48.250  1.00  0.00           C
ATOM   8873 3C21 POPEO 469     111.189  13.129  47.270  1.00  0.00           C
ATOM   8876 4C21 POPEO 469     111.629  12.729  45.850  1.00  0.00           C
ATOM   8879 5C21 POPEO 469     112.630  13.699  45.190  1.00  0.00           C
ATOM   8882 6C21 POPEO 469     113.029  13.199  43.790  1.00  0.00           C
ATOM   8885 7C21 POPEO 469     114.319  13.809  43.250  1.00  0.00           C
ATOM   8888 8C21 POPEO 469     114.761  13.169  41.920  1.00  0.00           C
ATOM   8892  C33 POPEO 469     115.590   4.839  58.070  1.00  0.00           C
ATOM   8895  C34 POPEO 469     115.990   4.149  56.760  1.00  0.00           C
ATOM   8898  C35 POPEO 469     115.441   4.779  55.470  1.00  0.00           C
ATOM   8901  C36 POPEO 469     115.540   3.809  54.280  1.00  0.00           C
ATOM   8904  C37 POPEO 469     115.161   4.439  52.930  1.00  0.00           C
ATOM   8907  C38 POPEO 469     114.740   3.399  51.880  1.00  0.00           C
ATOM   8910  C39 POPEO 469     113.259   3.519  51.490  1.00  0.00           C
ATOM   8913 0C31 POPEO 469     112.700   2.269  50.800  1.00  0.00           C
ATOM   8916 1C31 POPEO 469     111.209   2.409  50.440  1.00  0.00           C
ATOM   8919 2C31 POPEO 469     110.490   1.059  50.270  1.00  0.00           C
ATOM   8922 3C31 POPEO 469     110.979   0.229  49.070  1.00  0.00           C
ATOM   8925 4C31 POPEO 469     110.549  -1.240  49.160  1.00  0.00           C
ATOM   8928 5C31 POPEO 469     111.229  -2.120  48.110  1.00  0.00           C
ATOM   8931 6C31 POPEO 469     111.219  -3.610  48.460  1.00  0.00           C
ATOM   8935  NH3 POPEP 470      95.229  47.529  23.450  1.00  0.00           N
ATOM   8939  C12 POPEP 470      94.129  48.549  23.370  1.00  0.00           C
ATOM   8942  C11 POPEP 470      92.749  47.879  23.360  1.00  0.00           C
ATOM   8945  P   POPEP 470      91.060  49.909  23.460  1.00  0.00           P
ATOM   8946  O13 POPEP 470      91.219  51.189  22.740  1.00  0.00           O
ATOM   8947  O14 POPEP 470      89.660  49.489  23.750  1.00  0.00           O
ATOM   8948  O11 POPEP 470      91.819  50.029  24.840  1.00  0.00           O
ATOM   8949  O12 POPEP 470      91.810  48.739  22.730  1.00  0.00           O
ATOM   8950  C1  POPEP 470      91.069  49.859  26.040  1.00  0.00           C
ATOM   8953  C2  POPEP 470      92.009  49.769  27.270  1.00  0.00           C
ATOM   8955  O21 POPEP 470      91.310  49.969  28.510  1.00  0.00           O
ATOM   8956  C21 POPEP 470      90.301  49.189  28.810  1.00  0.00           C
ATOM   8957  O22 POPEP 470      89.740  48.389  28.090  1.00  0.00           O
ATOM   8958  C22 POPEP 470      89.920  49.449  30.250  1.00  0.00           C
ATOM   8961  C3  POPEP 470      93.160  50.818  27.200  1.00  0.00           C
ATOM   8964  O31 POPEP 470      93.939  50.789  28.410  1.00  0.00           O
ATOM   8965  C31 POPEP 470      94.869  51.749  28.460  1.00  0.00           C
ATOM   8966  O32 POPEP 470      95.060  52.539  27.550  1.00  0.00           O
ATOM   8967  C32 POPEP 470      95.600  51.699  29.790  1.00  0.00           C
ATOM   8970  C23 POPEP 470      90.219  48.159  31.030  1.00  0.00           C
ATOM   8973  C24 POPEP 470      89.969  48.269  32.530  1.00  0.00           C
ATOM   8976  C25 POPEP 470      90.441  46.979  33.190  1.00  0.00           C
ATOM   8979  C26 POPEP 470      90.660  47.089  34.690  1.00  0.00           C
ATOM   8982  C27 POPEP 470      91.629  45.999  35.150  1.00  0.00           C
ATOM   8985  C28 POPEP 470      91.959  46.109  36.630  1.00  0.00           C
ATOM   8988  C29 POPEP 470      92.869  44.969  36.990  1.00  0.00           C
ATOM   8990 0C21 POPEP 470      92.540  43.869  37.690  1.00  0.00           C
ATOM   8992 1C21 POPEP 470      91.160  43.579  38.220  1.00  0.00           C
ATOM   8995 2C21 POPEP 470      90.809  42.089  38.180  1.00  0.00           C
ATOM   8998 3C21 POPEP 470      91.390  41.268  39.330  1.00  0.00           C
ATOM   9001 4C21 POPEP 470      90.750  39.869  39.400  1.00  0.00           C
ATOM   9004 5C21 POPEP 470      90.389  39.429  40.830  1.00  0.00           C
ATOM   9007 6C21 POPEP 470      88.890  39.109  40.980  1.00  0.00           C
ATOM   9010 7C21 POPEP 470      88.511  38.739  42.420  1.00  0.00           C
ATOM   9013 8C21 POPEP 470      87.039  38.369  42.610  1.00  0.00           C
ATOM   9017  C33 POPEP 470      95.090  52.749  30.790  1.00  0.00           C
ATOM   9020  C34 POPEP 470      95.490  52.369  32.220  1.00  0.00           C
ATOM   9023  C35 POPEP 470      95.040  53.359  33.300  1.00  0.00           C
ATOM   9026  C36 POPEP 470      95.270  52.799  34.710  1.00  0.00           C
ATOM   9029  C37 POPEP 470      95.229  53.859  35.810  1.00  0.00           C
ATOM   9032  C38 POPEP 470      95.330  53.239  37.200  1.00  0.00           C
ATOM   9035  C39 POPEP 470      95.400  54.269  38.340  1.00  0.00           C
ATOM   9038 0C31 POPEP 470      96.720  55.049  38.360  1.00  0.00           C
ATOM   9041 1C31 POPEP 470      96.889  55.909  39.620  1.00  0.00           C
ATOM   9044 2C31 POPEP 470      98.259  56.588  39.690  1.00  0.00           C
ATOM   9047 3C31 POPEP 470      98.441  57.429  40.960  1.00  0.00           C
ATOM   9050 4C31 POPEP 470      98.899  56.569  42.150  1.00  0.00           C
ATOM   9053 5C31 POPEP 470      99.030  57.369  43.450  1.00  0.00           C
ATOM   9056 6C31 POPEP 470      99.679  56.569  44.580  1.00  0.00           C
ATOM   9060  NH3 POPEQ 471      21.189  51.489  64.470  1.00  0.00           N
ATOM   9064  C12 POPEQ 471      21.180  52.949  64.170  1.00  0.00           C
ATOM   9067  C11 POPEQ 471      19.750  53.519  64.170  1.00  0.00           C
ATOM   9070  P   POPEQ 471      17.449  53.519  63.110  1.00  0.00           P
ATOM   9071  O13 POPEQ 471      16.689  52.899  62.000  1.00  0.00           O
ATOM   9072  O14 POPEQ 471      16.770  53.469  64.430  1.00  0.00           O
ATOM   9073  O11 POPEQ 471      17.789  55.009  62.740  1.00  0.00           O
ATOM   9074  O12 POPEQ 471      18.910  52.899  63.190  1.00  0.00           O
ATOM   9075  C1  POPEQ 471      16.879  55.899  62.080  1.00  0.00           C
ATOM   9078  C2  POPEQ 471      17.279  56.229  60.610  1.00  0.00           C
ATOM   9080  O21 POPEQ 471      16.090  56.469  59.840  1.00  0.00           O
ATOM   9081  C21 POPEQ 471      15.509  57.639  60.090  1.00  0.00           C
ATOM   9082  O22 POPEQ 471      15.899  58.479  60.870  1.00  0.00           O
ATOM   9083  C22 POPEQ 471      14.219  57.719  59.290  1.00  0.00           C
ATOM   9086  C3  POPEQ 471      18.080  55.119  59.880  1.00  0.00           C
ATOM   9089  O31 POPEQ 471      18.180  55.449  58.480  1.00  0.00           O
ATOM   9090  C31 POPEQ 471      19.250  55.049  57.840  1.00  0.00           C
ATOM   9091  O32 POPEQ 471      20.160  54.368  58.310  1.00  0.00           O
ATOM   9092  C32 POPEQ 471      19.189  55.548  56.390  1.00  0.00           C
ATOM   9095  C23 POPEQ 471      14.399  58.369  57.900  1.00  0.00           C
ATOM   9098  C24 POPEQ 471      13.200  58.029  57.010  1.00  0.00           C
ATOM   9101  C25 POPEQ 471      13.210  58.749  55.660  1.00  0.00           C
ATOM   9104  C26 POPEQ 471      12.649  57.879  54.520  1.00  0.00           C
ATOM   9107  C27 POPEQ 471      11.240  57.329  54.780  1.00  0.00           C
ATOM   9110  C28 POPEQ 471      10.660  56.559  53.570  1.00  0.00           C
ATOM   9113  C29 POPEQ 471      11.450  55.309  53.290  1.00  0.00           C
ATOM   9115 0C21 POPEQ 471      10.990  54.049  53.210  1.00  0.00           C
ATOM   9117 1C21 POPEQ 471       9.569  53.549  53.320  1.00  0.00           C
ATOM   9120 2C21 POPEQ 471       9.240  52.599  52.160  1.00  0.00           C
ATOM   9123 3C21 POPEQ 471       9.229  53.279  50.780  1.00  0.00           C
ATOM   9126 4C21 POPEQ 471       7.939  54.038  50.470  1.00  0.00           C
ATOM   9129 5C21 POPEQ 471       6.771  53.159  49.980  1.00  0.00           C
ATOM   9132 6C21 POPEQ 471       7.120  52.329  48.730  1.00  0.00           C
ATOM   9135 7C21 POPEQ 471       5.900  51.868  47.940  1.00  0.00           C
ATOM   9138 8C21 POPEQ 471       6.251  50.909  46.800  1.00  0.00           C
ATOM   9142  C33 POPEQ 471      20.510  56.139  55.830  1.00  0.00           C
ATOM   9145  C34 POPEQ 471      20.389  57.629  55.460  1.00  0.00           C
ATOM   9148  C35 POPEQ 471      20.319  58.589  56.650  1.00  0.00           C
ATOM   9151  C36 POPEQ 471      20.010  60.029  56.210  1.00  0.00           C
ATOM   9154  C37 POPEQ 471      20.299  61.059  57.310  1.00  0.00           C
ATOM   9157  C38 POPEQ 471      19.860  62.499  56.970  1.00  0.00           C
ATOM   9160  C39 POPEQ 471      20.229  62.978  55.560  1.00  0.00           C
ATOM   9163 0C31 POPEQ 471      21.749  63.029  55.310  1.00  0.00           C
ATOM   9166 1C31 POPEQ 471      22.069  63.529  53.900  1.00  0.00           C
ATOM   9169 2C31 POPEQ 471      23.569  63.549  53.600  1.00  0.00           C
ATOM   9172 3C31 POPEQ 471      23.899  63.908  52.140  1.00  0.00           C
ATOM   9175 4C31 POPEQ 471      23.289  65.229  51.660  1.00  0.00           C
ATOM   9178 5C31 POPEQ 471      23.700  65.579  50.220  1.00  0.00           C
ATOM   9181 6C31 POPEQ 471      23.029  66.850  49.690  1.00  0.00           C
ATOM   9185  NH3 POPER 472      35.189  77.949  62.060  1.00  0.00           N
ATOM   9189  C12 POPER 472      35.789  79.129  61.340  1.00  0.00           C
ATOM   9192  C11 POPER 472      36.969  79.839  62.090  1.00  0.00           C
ATOM   9195  P   POPER 472      39.290  79.169  63.210  1.00  0.00           P
ATOM   9196  O13 POPER 472      39.790  80.249  62.360  1.00  0.00           O
ATOM   9197  O14 POPER 472      39.720  79.169  64.640  1.00  0.00           O
ATOM   9198  O11 POPER 472      39.840  77.829  62.570  1.00  0.00           O
ATOM   9199  O12 POPER 472      37.700  79.018  63.030  1.00  0.00           O
ATOM   9200  C1  POPER 472      39.299  77.319  61.350  1.00  0.00           C
ATOM   9203  C2  POPER 472      40.200  77.578  60.100  1.00  0.00           C
ATOM   9205  O21 POPER 472      39.580  77.049  58.920  1.00  0.00           O
ATOM   9206  C21 POPER 472      38.450  77.569  58.490  1.00  0.00           C
ATOM   9207  O22 POPER 472      37.880  78.539  58.940  1.00  0.00           O
ATOM   9208  C22 POPER 472      37.969  76.729  57.310  1.00  0.00           C
ATOM   9211  C3  POPER 472      41.590  76.879  60.300  1.00  0.00           C
ATOM   9214  O31 POPER 472      42.160  76.359  59.070  1.00  0.00           O
ATOM   9215  C31 POPER 472      41.630  75.189  58.680  1.00  0.00           C
ATOM   9216  O32 POPER 472      40.849  74.509  59.340  1.00  0.00           O
ATOM   9217  C32 POPER 472      42.039  74.899  57.230  1.00  0.00           C
ATOM   9220  C23 POPER 472      38.709  77.069  56.000  1.00  0.00           C
ATOM   9223  C24 POPER 472      38.770  75.880  55.030  1.00  0.00           C
ATOM   9226  C25 POPER 472      38.750  76.259  53.540  1.00  0.00           C
ATOM   9229  C26 POPER 472      39.200  75.069  52.670  1.00  0.00           C
ATOM   9232  C27 POPER 472      39.580  75.408  51.220  1.00  0.00           C
ATOM   9235  C28 POPER 472      40.119  74.179  50.460  1.00  0.00           C
ATOM   9238  C29 POPER 472      41.020  74.529  49.310  1.00  0.00           C
ATOM   9240 0C21 POPER 472      40.809  74.309  48.000  1.00  0.00           C
ATOM   9242 1C21 POPER 472      39.570  73.679  47.400  1.00  0.00           C
ATOM   9245 2C21 POPER 472      39.520  73.838  45.860  1.00  0.00           C
ATOM   9248 3C21 POPER 472      40.599  73.039  45.120  1.00  0.00           C
ATOM   9251 4C21 POPER 472      41.520  73.879  44.220  1.00  0.00           C
ATOM   9254 5C21 POPER 472      41.020  74.018  42.770  1.00  0.00           C
ATOM   9257 6C21 POPER 472      39.900  75.039  42.590  1.00  0.00           C
ATOM   9260 7C21 POPER 472      39.510  75.229  41.120  1.00  0.00           C
ATOM   9263 8C21 POPER 472      38.520  76.369  40.910  1.00  0.00           C
ATOM   9267  C33 POPER 472      41.579  73.499  56.760  1.00  0.00           C
ATOM   9270  C34 POPER 472      42.119  73.100  55.380  1.00  0.00           C
ATOM   9273  C35 POPER 472      41.579  71.739  54.930  1.00  0.00           C
ATOM   9276  C36 POPER 472      41.080  71.739  53.480  1.00  0.00           C
ATOM   9279  C37 POPER 472      40.369  70.439  53.060  1.00  0.00           C
ATOM   9282  C38 POPER 472      39.479  70.679  51.840  1.00  0.00           C
ATOM   9285  C39 POPER 472      38.740  69.439  51.310  1.00  0.00           C
ATOM   9288 0C31 POPER 472      37.759  69.839  50.200  1.00  0.00           C
ATOM   9291 1C31 POPER 472      37.340  68.709  49.250  1.00  0.00           C
ATOM   9294 2C31 POPER 472      36.299  69.209  48.240  1.00  0.00           C
ATOM   9297 3C31 POPER 472      35.900  68.189  47.160  1.00  0.00           C
ATOM   9300 4C31 POPER 472      36.930  68.079  46.020  1.00  0.00           C
ATOM   9303 5C31 POPER 472      36.400  67.299  44.810  1.00  0.00           C
ATOM   9306 6C31 POPER 472      36.899  67.849  43.470  1.00  0.00           C
ATOM   9310  NH3 POPES 473      82.661  16.649  20.470  1.00  0.00           N
ATOM   9314  C12 POPES 473      82.739  18.019  21.090  1.00  0.00           C
ATOM   9317  C11 POPES 473      84.170  18.589  21.120  1.00  0.00           C
ATOM   9320  P   POPES 473      86.290  17.109  21.020  1.00  0.00           P
ATOM   9321  O13 POPES 473      85.710  16.359  19.880  1.00  0.00           O
ATOM   9322  O14 POPES 473      87.191  18.249  20.760  1.00  0.00           O
ATOM   9323  O11 POPES 473      86.960  16.159  22.100  1.00  0.00           O
ATOM   9324  O12 POPES 473      85.070  17.719  21.840  1.00  0.00           O
ATOM   9325  C1  POPES 473      88.230  15.509  21.840  1.00  0.00           C
ATOM   9328  C2  POPES 473      89.080  14.989  23.070  1.00  0.00           C
ATOM   9330  O21 POPES 473      89.039  15.859  24.230  1.00  0.00           O
ATOM   9331  C21 POPES 473      88.049  15.659  25.080  1.00  0.00           C
ATOM   9332  O22 POPES 473      86.869  15.849  24.860  1.00  0.00           O
ATOM   9333  C22 POPES 473      88.619  15.399  26.460  1.00  0.00           C
ATOM   9336  C3  POPES 473      90.600  14.789  22.690  1.00  0.00           C
ATOM   9339  O31 POPES 473      91.460  14.759  23.860  1.00  0.00           O
ATOM   9340  C31 POPES 473      92.739  14.469  23.700  1.00  0.00           C
ATOM   9341  O32 POPES 473      93.309  14.119  22.690  1.00  0.00           O
ATOM   9342  C32 POPES 473      93.479  14.749  24.990  1.00  0.00           C
ATOM   9345  C23 POPES 473      89.509  16.569  26.930  1.00  0.00           C
ATOM   9348  C24 POPES 473      89.819  16.539  28.430  1.00  0.00           C
ATOM   9351  C25 POPES 473      90.540  15.259  28.900  1.00  0.00           C
ATOM   9354  C26 POPES 473      90.669  15.209  30.420  1.00  0.00           C
ATOM   9357  C27 POPES 473      92.070  14.999  30.970  1.00  0.00           C
ATOM   9360  C28 POPES 473      92.749  16.359  31.210  1.00  0.00           C
ATOM   9363  C29 POPES 473      94.100  16.229  31.850  1.00  0.00           C
ATOM   9365 0C21 POPES 473      94.331  16.059  33.160  1.00  0.00           C
ATOM   9367 1C21 POPES 473      93.289  15.939  34.250  1.00  0.00           C
ATOM   9370 2C21 POPES 473      93.530  16.929  35.410  1.00  0.00           C
ATOM   9373 3C21 POPES 473      94.930  16.819  36.020  1.00  0.00           C
ATOM   9376 4C21 POPES 473      95.029  17.499  37.390  1.00  0.00           C
ATOM   9379 5C21 POPES 473      94.950  16.469  38.520  1.00  0.00           C
ATOM   9382 6C21 POPES 473      95.219  17.099  39.880  1.00  0.00           C
ATOM   9385 7C21 POPES 473      95.119  16.089  41.030  1.00  0.00           C
ATOM   9388 8C21 POPES 473      95.669  16.639  42.350  1.00  0.00           C
ATOM   9392  C33 POPES 473      93.429  13.559  25.960  1.00  0.00           C
ATOM   9395  C34 POPES 473      94.500  13.709  27.040  1.00  0.00           C
ATOM   9398  C35 POPES 473      94.259  12.769  28.230  1.00  0.00           C
ATOM   9401  C36 POPES 473      95.180  13.119  29.400  1.00  0.00           C
ATOM   9404  C37 POPES 473      94.930  12.259  30.630  1.00  0.00           C
ATOM   9407  C38 POPES 473      95.730  12.759  31.830  1.00  0.00           C
ATOM   9410  C39 POPES 473      95.669  11.859  33.070  1.00  0.00           C
ATOM   9413 0C31 POPES 473      94.240  11.529  33.530  1.00  0.00           C
ATOM   9416 1C31 POPES 473      94.229  10.729  34.840  1.00  0.00           C
ATOM   9419 2C31 POPES 473      92.900  10.019  35.090  1.00  0.00           C
ATOM   9422 3C31 POPES 473      92.859   9.259  36.420  1.00  0.00           C
ATOM   9425 4C31 POPES 473      93.930   8.159  36.550  1.00  0.00           C
ATOM   9428 5C31 POPES 473      93.799   7.379  37.860  1.00  0.00           C
ATOM   9431 6C31 POPES 473      94.819   6.259  38.010  1.00  0.00           C
ATOM   9435  NH3 POPET 474       6.730  86.469  64.890  1.00  0.00           N
ATOM   9439  C12 POPET 474       5.292  86.229  65.290  1.00  0.00           C
ATOM   9442  C11 POPET 474       4.301  86.108  64.130  1.00  0.00           C
ATOM   9445  P   POPET 474       1.891  85.029  63.910  1.00  0.00           P
ATOM   9446  O13 POPET 474       2.211  83.579  63.820  1.00  0.00           O
ATOM   9447  O14 POPET 474       0.621  85.420  64.550  1.00  0.00           O
ATOM   9448  O11 POPET 474       2.051  85.649  62.470  1.00  0.00           O
ATOM   9449  O12 POPET 474       3.080  85.688  64.720  1.00  0.00           O
ATOM   9450  C1  POPET 474       2.300  84.729  61.400  1.00  0.00           C
ATOM   9453  C2  POPET 474       2.000  85.399  60.040  1.00  0.00           C
ATOM   9455  O21 POPET 474       1.760  84.480  58.950  1.00  0.00           O
ATOM   9456  C21 POPET 474       2.431  83.349  58.800  1.00  0.00           C
ATOM   9457  O22 POPET 474       3.320  82.920  59.520  1.00  0.00           O
ATOM   9458  C22 POPET 474       1.900  82.670  57.510  1.00  0.00           C
ATOM   9461  C3  POPET 474       3.071  86.460  59.670  1.00  0.00           C
ATOM   9464  O31 POPET 474       2.750  87.059  58.400  1.00  0.00           O
ATOM   9465  C31 POPET 474       3.701  87.839  57.890  1.00  0.00           C
ATOM   9466  O32 POPET 474       4.531  88.449  58.520  1.00  0.00           O
ATOM   9467  C32 POPET 474       3.690  87.589  56.380  1.00  0.00           C
ATOM   9470  C23 POPET 474       2.840  81.630  56.840  1.00  0.00           C
ATOM   9473  C24 POPET 474       2.571  81.320  55.340  1.00  0.00           C
ATOM   9476  C25 POPET 474       2.730  82.500  54.370  1.00  0.00           C
ATOM   9479  C26 POPET 474       2.350  82.199  52.910  1.00  0.00           C
ATOM   9482  C27 POPET 474       2.260  83.489  52.080  1.00  0.00           C
ATOM   9485  C28 POPET 474       1.561  83.258  50.720  1.00  0.00           C
ATOM   9488  C29 POPET 474       1.500  84.508  49.870  1.00  0.00           C
ATOM   9490 0C21 POPET 474       1.491  84.539  48.530  1.00  0.00           C
ATOM   9492 1C21 POPET 474       1.480  83.349  47.600  1.00  0.00           C
ATOM   9495 2C21 POPET 474       0.401  83.468  46.510  1.00  0.00           C
ATOM   9498 3C21 POPET 474      -1.039  83.408  47.040  1.00  0.00           C
ATOM   9501 4C21 POPET 474      -2.090  83.859  46.010  1.00  0.00           C
ATOM   9504 5C21 POPET 474      -2.169  82.960  44.770  1.00  0.00           C
ATOM   9507 6C21 POPET 474      -3.190  83.459  43.740  1.00  0.00           C
ATOM   9510 7C21 POPET 474      -3.270  82.529  42.530  1.00  0.00           C
ATOM   9513 8C21 POPET 474      -4.219  83.009  41.430  1.00  0.00           C
ATOM   9517  C33 POPET 474       4.622  88.429  55.470  1.00  0.00           C
ATOM   9520  C34 POPET 474       5.580  87.519  54.680  1.00  0.00           C
ATOM   9523  C35 POPET 474       6.080  88.079  53.340  1.00  0.00           C
ATOM   9526  C36 POPET 474       4.970  88.149  52.290  1.00  0.00           C
ATOM   9529  C37 POPET 474       5.460  87.829  50.860  1.00  0.00           C
ATOM   9532  C38 POPET 474       4.321  87.859  49.820  1.00  0.00           C
ATOM   9535  C39 POPET 474       3.872  89.289  49.490  1.00  0.00           C
ATOM   9538 0C31 POPET 474       2.660  89.368  48.550  1.00  0.00           C
ATOM   9541 1C31 POPET 474       2.330  90.840  48.220  1.00  0.00           C
ATOM   9544 2C31 POPET 474       1.030  91.048  47.440  1.00  0.00           C
ATOM   9547 3C31 POPET 474       0.871  92.519  47.000  1.00  0.00           C
ATOM   9550 4C31 POPET 474      -0.500  92.810  46.370  1.00  0.00           C
ATOM   9553 5C31 POPET 474      -0.609  94.240  45.840  1.00  0.00           C
ATOM   9556 6C31 POPET 474      -1.999  94.590  45.300  1.00  0.00           C
ATOM   9560  NH3 POPEU 475      37.689  55.849  18.560  1.00  0.00           N
ATOM   9564  C12 POPEU 475      36.770  55.459  19.680  1.00  0.00           C
ATOM   9567  C11 POPEU 475      35.799  56.608  20.060  1.00  0.00           C
ATOM   9570  P   POPEU 475      33.950  58.139  18.850  1.00  0.00           P
ATOM   9571  O13 POPEU 475      34.599  59.209  19.630  1.00  0.00           O
ATOM   9572  O14 POPEU 475      33.779  58.359  17.400  1.00  0.00           O
ATOM   9573  O11 POPEU 475      32.520  57.858  19.440  1.00  0.00           O
ATOM   9574  O12 POPEU 475      34.809  56.809  19.040  1.00  0.00           O
ATOM   9575  C1  POPEU 475      32.189  56.569  19.970  1.00  0.00           C
ATOM   9578  C2  POPEU 475      32.510  56.469  21.490  1.00  0.00           C
ATOM   9580  O21 POPEU 475      32.520  55.129  22.030  1.00  0.00           O
ATOM   9581  C21 POPEU 475      31.449  54.389  21.870  1.00  0.00           C
ATOM   9582  O22 POPEU 475      30.499  54.619  21.140  1.00  0.00           O
ATOM   9583  C22 POPEU 475      31.479  53.209  22.840  1.00  0.00           C
ATOM   9586  C3  POPEU 475      31.649  57.409  22.360  1.00  0.00           C
ATOM   9589  O31 POPEU 475      32.340  57.669  23.610  1.00  0.00           O
ATOM   9590  C31 POPEU 475      32.959  58.838  23.660  1.00  0.00           C
ATOM   9591  O32 POPEU 475      32.959  59.679  22.770  1.00  0.00           O
ATOM   9592  C32 POPEU 475      33.619  59.108  25.000  1.00  0.00           C
ATOM   9595  C23 POPEU 475      31.700  53.698  24.290  1.00  0.00           C
ATOM   9598  C24 POPEU 475      31.530  52.619  25.370  1.00  0.00           C
ATOM   9601  C25 POPEU 475      31.619  53.259  26.770  1.00  0.00           C
ATOM   9604  C26 POPEU 475      32.350  52.409  27.820  1.00  0.00           C
ATOM   9607  C27 POPEU 475      32.490  53.159  29.150  1.00  0.00           C
ATOM   9610  C28 POPEU 475      33.369  52.419  30.170  1.00  0.00           C
ATOM   9613  C29 POPEU 475      33.610  53.279  31.380  1.00  0.00           C
ATOM   9615 0C21 POPEU 475      33.439  52.949  32.680  1.00  0.00           C
ATOM   9617 1C21 POPEU 475      32.969  51.619  33.220  1.00  0.00           C
ATOM   9620 2C21 POPEU 475      32.189  51.788  34.530  1.00  0.00           C
ATOM   9623 3C21 POPEU 475      31.969  50.449  35.260  1.00  0.00           C
ATOM   9626 4C21 POPEU 475      31.319  50.608  36.650  1.00  0.00           C
ATOM   9629 5C21 POPEU 475      29.869  51.109  36.580  1.00  0.00           C
ATOM   9632 6C21 POPEU 475      29.200  51.249  37.960  1.00  0.00           C
ATOM   9635 7C21 POPEU 475      27.750  51.709  37.840  1.00  0.00           C
ATOM   9638 8C21 POPEU 475      27.059  51.939  39.190  1.00  0.00           C
ATOM   9642  C33 POPEU 475      35.000  58.419  25.160  1.00  0.00           C
ATOM   9645  C34 POPEU 475      34.910  56.959  25.620  1.00  0.00           C
ATOM   9648  C35 POPEU 475      34.130  56.699  26.920  1.00  0.00           C
ATOM   9651  C36 POPEU 475      34.729  57.359  28.180  1.00  0.00           C
ATOM   9654  C37 POPEU 475      33.689  57.559  29.300  1.00  0.00           C
ATOM   9657  C38 POPEU 475      34.259  58.209  30.580  1.00  0.00           C
ATOM   9660  C39 POPEU 475      34.910  57.198  31.540  1.00  0.00           C
ATOM   9663 0C31 POPEU 475      35.430  57.829  32.840  1.00  0.00           C
ATOM   9666 1C31 POPEU 475      36.020  56.779  33.800  1.00  0.00           C
ATOM   9669 2C31 POPEU 475      36.790  57.379  34.980  1.00  0.00           C
ATOM   9672 3C31 POPEU 475      37.479  56.289  35.820  1.00  0.00           C
ATOM   9675 4C31 POPEU 475      38.380  56.858  36.930  1.00  0.00           C
ATOM   9678 5C31 POPEU 475      39.060  55.759  37.750  1.00  0.00           C
ATOM   9681 6C31 POPEU 475      39.949  56.309  38.880  1.00  0.00           C
ATOM   9685  NH3 POPEV 476      -2.329  31.849  64.710  1.00  0.00           N
ATOM   9689  C12 POPEV 476      -0.840  32.039  64.580  1.00  0.00           C
ATOM   9692  C11 POPEV 476      -0.069  30.769  64.950  1.00  0.00           C
ATOM   9695  P   POPEV 476       2.280  29.809  65.260  1.00  0.00           P
ATOM   9696  O13 POPEV 476       3.720  30.189  65.130  1.00  0.00           O
ATOM   9697  O14 POPEV 476       1.810  29.329  66.580  1.00  0.00           O
ATOM   9698  O11 POPEV 476       1.871  28.769  64.170  1.00  0.00           O
ATOM   9699  O12 POPEV 476       1.340  31.019  64.860  1.00  0.00           O
ATOM   9700  C1  POPEV 476       2.711  28.369  63.100  1.00  0.00           C
ATOM   9703  C2  POPEV 476       2.761  29.419  61.960  1.00  0.00           C
ATOM   9705  O21 POPEV 476       1.520  29.759  61.330  1.00  0.00           O
ATOM   9706  C21 POPEV 476       0.440  29.009  61.280  1.00  0.00           C
ATOM   9707  O22 POPEV 476       0.180  27.959  61.840  1.00  0.00           O
ATOM   9708  C22 POPEV 476      -0.500  29.709  60.280  1.00  0.00           C
ATOM   9711  C3  POPEV 476       3.821  29.099  60.860  1.00  0.00           C
ATOM   9714  O31 POPEV 476       4.341  30.309  60.270  1.00  0.00           O
ATOM   9715  C31 POPEV 476       3.500  31.039  59.510  1.00  0.00           C
ATOM   9716  O32 POPEV 476       3.382  32.249  59.600  1.00  0.00           O
ATOM   9717  C32 POPEV 476       2.761  30.249  58.430  1.00  0.00           C
ATOM   9720  C23 POPEV 476      -0.959  28.779  59.130  1.00  0.00           C
ATOM   9723  C24 POPEV 476      -1.509  29.579  57.940  1.00  0.00           C
ATOM   9726  C25 POPEV 476      -2.149  28.709  56.860  1.00  0.00           C
ATOM   9729  C26 POPEV 476      -1.269  28.499  55.610  1.00  0.00           C
ATOM   9732  C27 POPEV 476      -2.080  28.019  54.400  1.00  0.00           C
ATOM   9735  C28 POPEV 476      -1.249  27.619  53.170  1.00  0.00           C
ATOM   9738  C29 POPEV 476      -0.399  28.749  52.630  1.00  0.00           C
ATOM   9740 0C21 POPEV 476      -0.510  29.379  51.450  1.00  0.00           C
ATOM   9742 1C21 POPEV 476      -1.500  29.119  50.340  1.00  0.00           C
ATOM   9745 2C21 POPEV 476      -0.849  29.229  48.950  1.00  0.00           C
ATOM   9748 3C21 POPEV 476      -1.879  29.129  47.800  1.00  0.00           C
ATOM   9751 4C21 POPEV 476      -1.389  29.709  46.460  1.00  0.00           C
ATOM   9754 5C21 POPEV 476      -0.049  29.139  45.970  1.00  0.00           C
ATOM   9757 6C21 POPEV 476       0.311  29.609  44.550  1.00  0.00           C
ATOM   9760 7C21 POPEV 476       1.721  29.169  44.110  1.00  0.00           C
ATOM   9763 8C21 POPEV 476       2.081  29.589  42.680  1.00  0.00           C
ATOM   9767  C33 POPEV 476       3.701  29.509  57.450  1.00  0.00           C
ATOM   9770  C34 POPEV 476       2.940  29.039  56.210  1.00  0.00           C
ATOM   9773  C35 POPEV 476       3.830  28.289  55.210  1.00  0.00           C
ATOM   9776  C36 POPEV 476       3.021  27.799  54.010  1.00  0.00           C
ATOM   9779  C37 POPEV 476       3.840  26.969  53.010  1.00  0.00           C
ATOM   9782  C38 POPEV 476       2.940  26.219  52.020  1.00  0.00           C
ATOM   9785  C39 POPEV 476       2.330  24.949  52.640  1.00  0.00           C
ATOM   9788 0C31 POPEV 476       1.100  24.429  51.890  1.00  0.00           C
ATOM   9791 1C31 POPEV 476       0.510  23.169  52.540  1.00  0.00           C
ATOM   9794 2C31 POPEV 476      -0.989  22.969  52.310  1.00  0.00           C
ATOM   9797 3C31 POPEV 476      -1.430  22.759  50.850  1.00  0.00           C
ATOM   9800 4C31 POPEV 476      -1.009  21.429  50.180  1.00  0.00           C
ATOM   9803 5C31 POPEV 476      -1.459  20.189  50.970  1.00  0.00           C
ATOM   9806 6C31 POPEV 476      -1.500  18.899  50.160  1.00  0.00           C
ATOM   9810  NH3 POPEW 477     105.280  32.069  64.320  1.00  0.00           N
ATOM   9814  C12 POPEW 477     106.670  32.619  64.530  1.00  0.00           C
ATOM   9817  C11 POPEW 477     106.710  34.149  64.700  1.00  0.00           C
ATOM   9820  P   POPEW 477     109.331  34.249  64.420  1.00  0.00           P
ATOM   9821  O13 POPEW 477     110.079  35.509  64.540  1.00  0.00           O
ATOM   9822  O14 POPEW 477     109.839  33.029  65.090  1.00  0.00           O
ATOM   9823  O11 POPEW 477     108.930  33.989  62.920  1.00  0.00           O
ATOM   9824  O12 POPEW 477     107.979  34.589  65.160  1.00  0.00           O
ATOM   9825  C1  POPEW 477     108.771  35.099  62.020  1.00  0.00           C
ATOM   9828  C2  POPEW 477     108.119  34.649  60.690  1.00  0.00           C
ATOM   9830  O21 POPEW 477     107.889  35.779  59.830  1.00  0.00           O
ATOM   9831  C21 POPEW 477     108.581  35.839  58.710  1.00  0.00           C
ATOM   9832  O22 POPEW 477     109.490  35.079  58.400  1.00  0.00           O
ATOM   9833  C22 POPEW 477     108.049  36.959  57.820  1.00  0.00           C
ATOM   9836  C3  POPEW 477     106.749  33.979  60.990  1.00  0.00           C
ATOM   9839  O31 POPEW 477     105.960  33.739  59.810  1.00  0.00           O
ATOM   9840  C31 POPEW 477     106.240  32.639  59.150  1.00  0.00           C
ATOM   9841  O32 POPEW 477     107.109  31.829  59.430  1.00  0.00           O
ATOM   9842  C32 POPEW 477     105.289  32.529  57.960  1.00  0.00           C
ATOM   9845  C23 POPEW 477     108.680  36.979  56.410  1.00  0.00           C
ATOM   9848  C24 POPEW 477     108.300  35.739  55.590  1.00  0.00           C
ATOM   9851  C25 POPEW 477     108.279  35.969  54.080  1.00  0.00           C
ATOM   9854  C26 POPEW 477     109.590  36.489  53.460  1.00  0.00           C
ATOM   9857  C27 POPEW 477     109.439  36.579  51.930  1.00  0.00           C
ATOM   9860  C28 POPEW 477     110.680  37.099  51.190  1.00  0.00           C
ATOM   9863  C29 POPEW 477     110.389  37.209  49.710  1.00  0.00           C
ATOM   9865 0C21 POPEW 477     110.859  38.159  48.880  1.00  0.00           C
ATOM   9867 1C21 POPEW 477     111.850  39.229  49.270  1.00  0.00           C
ATOM   9870 2C21 POPEW 477     112.710  39.739  48.090  1.00  0.00           C
ATOM   9873 3C21 POPEW 477     112.050  40.869  47.280  1.00  0.00           C
ATOM   9876 4C21 POPEW 477     113.040  41.518  46.310  1.00  0.00           C
ATOM   9879 5C21 POPEW 477     112.590  42.869  45.740  1.00  0.00           C
ATOM   9882 6C21 POPEW 477     113.729  43.559  44.980  1.00  0.00           C
ATOM   9885 7C21 POPEW 477     113.359  44.939  44.410  1.00  0.00           C
ATOM   9888 8C21 POPEW 477     114.550  45.649  43.750  1.00  0.00           C
ATOM   9892  C33 POPEW 477     106.049  32.469  56.630  1.00  0.00           C
ATOM   9895  C34 POPEW 477     105.149  32.919  55.480  1.00  0.00           C
ATOM   9898  C35 POPEW 477     105.840  32.939  54.110  1.00  0.00           C
ATOM   9901  C36 POPEW 477     105.239  34.039  53.240  1.00  0.00           C
ATOM   9904  C37 POPEW 477     105.649  33.969  51.770  1.00  0.00           C
ATOM   9907  C38 POPEW 477     104.480  33.509  50.890  1.00  0.00           C
ATOM   9910  C39 POPEW 477     104.710  33.739  49.390  1.00  0.00           C
ATOM   9913 0C31 POPEW 477     103.460  33.449  48.550  1.00  0.00           C
ATOM   9916 1C31 POPEW 477     103.560  34.039  47.140  1.00  0.00           C
ATOM   9919 2C31 POPEW 477     102.359  33.699  46.260  1.00  0.00           C
ATOM   9922 3C31 POPEW 477     102.359  34.499  44.950  1.00  0.00           C
ATOM   9925 4C31 POPEW 477     101.539  33.819  43.840  1.00  0.00           C
ATOM   9928 5C31 POPEW 477     101.109  34.809  42.750  1.00  0.00           C
ATOM   9931 6C31 POPEW 477     100.309  34.149  41.640  1.00  0.00           C
ATOM   9935  NH3 POPEX 478      30.590 101.740  62.680  1.00  0.00           N
ATOM   9939  C12 POPEX 478      30.490 100.548  61.780  1.00  0.00           C
ATOM   9942  C11 POPEX 478      29.139  99.849  61.990  1.00  0.00           C
ATOM   9945  P   POPEX 478      29.439  97.298  61.390  1.00  0.00           P
ATOM   9946  O13 POPEX 478      30.599  97.309  62.320  1.00  0.00           O
ATOM   9947  O14 POPEX 478      28.240  96.508  61.790  1.00  0.00           O
ATOM   9948  O11 POPEX 478      29.939  96.889  59.940  1.00  0.00           O
ATOM   9949  O12 POPEX 478      28.989  98.790  61.070  1.00  0.00           O
ATOM   9950  C1  POPEX 478      29.149  97.179  58.770  1.00  0.00           C
ATOM   9953  C2  POPEX 478      29.920  98.069  57.760  1.00  0.00           C
ATOM   9955  O21 POPEX 478      29.090  98.309  56.600  1.00  0.00           O
ATOM   9956  C21 POPEX 478      29.139  99.469  55.930  1.00  0.00           C
ATOM   9957  O22 POPEX 478      28.860  99.590  54.750  1.00  0.00           O
ATOM   9958  C22 POPEX 478      29.529 100.688  56.750  1.00  0.00           C
ATOM   9961  C3  POPEX 478      31.250  97.369  57.350  1.00  0.00           C
ATOM   9964  O31 POPEX 478      32.060  98.139  56.430  1.00  0.00           O
ATOM   9965  C31 POPEX 478      32.109  97.680  55.170  1.00  0.00           C
ATOM   9966  O32 POPEX 478      31.460  96.759  54.720  1.00  0.00           O
ATOM   9967  C32 POPEX 478      33.129  98.510  54.380  1.00  0.00           C
ATOM   9970  C23 POPEX 478      28.899 101.990  56.220  1.00  0.00           C
ATOM   9973  C24 POPEX 478      29.309 103.200  57.070  1.00  0.00           C
ATOM   9976  C25 POPEX 478      28.309 104.359  56.950  1.00  0.00           C
ATOM   9979  C26 POPEX 478      28.960 105.730  56.780  1.00  0.00           C
ATOM   9982  C27 POPEX 478      27.910 106.819  56.500  1.00  0.00           C
ATOM   9985  C28 POPEX 478      28.500 108.200  56.170  1.00  0.00           C
ATOM   9988  C29 POPEX 478      29.319 108.188  54.910  1.00  0.00           C
ATOM   9990 0C21 POPEX 478      28.889 108.459  53.670  1.00  0.00           C
ATOM   9992 1C21 POPEX 478      27.490 108.809  53.220  1.00  0.00           C
ATOM   9995 2C21 POPEX 478      26.939 107.780  52.220  1.00  0.00           C
ATOM   9998 3C21 POPEX 478      25.639 108.249  51.540  1.00  0.00           C
ATOM  10001 4C21 POPEX 478      25.000 107.189  50.630  1.00  0.00           C
ATOM  10004 5C21 POPEX 478      25.740 106.950  49.310  1.00  0.00           C
ATOM  10007 6C21 POPEX 478      25.289 107.859  48.160  1.00  0.00           C
ATOM  10010 7C21 POPEX 478      26.089 107.578  46.880  1.00  0.00           C
ATOM  10013 8C21 POPEX 478      25.580 108.349  45.660  1.00  0.00           C
ATOM  10017  C33 POPEX 478      32.779  98.629  52.880  1.00  0.00           C
ATOM  10020  C34 POPEX 478      33.559  99.779  52.230  1.00  0.00           C
ATOM  10023  C35 POPEX 478      33.189 100.019  50.760  1.00  0.00           C
ATOM  10026  C36 POPEX 478      33.729 101.339  50.200  1.00  0.00           C
ATOM  10029  C37 POPEX 478      33.079 101.698  48.860  1.00  0.00           C
ATOM  10032  C38 POPEX 478      33.660 102.960  48.210  1.00  0.00           C
ATOM  10035  C39 POPEX 478      34.969 102.689  47.470  1.00  0.00           C
ATOM  10038 0C31 POPEX 478      35.410 103.868  46.600  1.00  0.00           C
ATOM  10041 1C31 POPEX 478      36.439 103.439  45.540  1.00  0.00           C
ATOM  10044 2C31 POPEX 478      37.079 104.620  44.790  1.00  0.00           C
ATOM  10047 3C31 POPEX 478      37.860 105.609  45.670  1.00  0.00           C
ATOM  10050 4C31 POPEX 478      38.840 104.928  46.640  1.00  0.00           C
ATOM  10053 5C31 POPEX 478      39.760 105.919  47.360  1.00  0.00           C
ATOM  10056 6C31 POPEX 478      40.630 105.249  48.420  1.00  0.00           C
ATOM  10060  NH3 POPEY 479      51.360 108.060  17.080  1.00  0.00           N
ATOM  10064  C12 POPEY 479      50.960 109.158  16.140  1.00  0.00           C
ATOM  10067  C11 POPEY 479      50.030 110.129  16.870  1.00  0.00           C
ATOM  10070  P   POPEY 479      50.630 112.199  18.330  1.00  0.00           P
ATOM  10071  O13 POPEY 479      51.789 112.789  17.610  1.00  0.00           O
ATOM  10072  O14 POPEY 479      49.279 112.758  18.090  1.00  0.00           O
ATOM  10073  O11 POPEY 479      50.929 112.249  19.870  1.00  0.00           O
ATOM  10074  O12 POPEY 479      50.660 110.649  18.040  1.00  0.00           O
ATOM  10075  C1  POPEY 479      51.950 111.460  20.470  1.00  0.00           C
ATOM  10078  C2  POPEY 479      51.299 110.569  21.540  1.00  0.00           C
ATOM  10080  O21 POPEY 479      52.319 110.000  22.390  1.00  0.00           O
ATOM  10081  C21 POPEY 479      52.860 110.889  23.210  1.00  0.00           C
ATOM  10082  O22 POPEY 479      52.459 112.029  23.370  1.00  0.00           O
ATOM  10083  C22 POPEY 479      54.079 110.320  23.920  1.00  0.00           C
ATOM  10086  C3  POPEY 479      50.419 109.450  20.910  1.00  0.00           C
ATOM  10089  O31 POPEY 479      51.170 108.599  20.030  1.00  0.00           O
ATOM  10090  C31 POPEY 479      51.569 107.358  20.330  1.00  0.00           C
ATOM  10091  O32 POPEY 479      52.169 106.649  19.520  1.00  0.00           O
ATOM  10092  C32 POPEY 479      51.240 106.868  21.730  1.00  0.00           C
ATOM  10095  C23 POPEY 479      54.200 108.790  23.800  1.00  0.00           C
ATOM  10098  C24 POPEY 479      54.979 108.169  24.970  1.00  0.00           C
ATOM  10101  C25 POPEY 479      54.069 108.060  26.210  1.00  0.00           C
ATOM  10104  C26 POPEY 479      54.770 107.529  27.450  1.00  0.00           C
ATOM  10107  C27 POPEY 479      53.759 107.339  28.600  1.00  0.00           C
ATOM  10110  C28 POPEY 479      54.419 106.929  29.930  1.00  0.00           C
ATOM  10113  C29 POPEY 479      55.209 108.060  30.530  1.00  0.00           C
ATOM  10115 0C21 POPEY 479      54.949 108.739  31.670  1.00  0.00           C
ATOM  10117 1C21 POPEY 479      53.790 108.519  32.610  1.00  0.00           C
ATOM  10120 2C21 POPEY 479      52.840 109.718  32.640  1.00  0.00           C
ATOM  10123 3C21 POPEY 479      51.649 109.480  33.580  1.00  0.00           C
ATOM  10126 4C21 POPEY 479      50.599 110.588  33.540  1.00  0.00           C
ATOM  10129 5C21 POPEY 479      51.110 111.929  34.090  1.00  0.00           C
ATOM  10132 6C21 POPEY 479      50.030 113.009  34.060  1.00  0.00           C
ATOM  10135 7C21 POPEY 479      50.490 114.319  34.710  1.00  0.00           C
ATOM  10138 8C21 POPEY 479      49.419 115.420  34.670  1.00  0.00           C
ATOM  10142  C33 POPEY 479      51.669 105.389  21.890  1.00  0.00           C
ATOM  10145  C34 POPEY 479      51.459 104.858  23.300  1.00  0.00           C
ATOM  10148  C35 POPEY 479      52.639 105.099  24.240  1.00  0.00           C
ATOM  10151  C36 POPEY 479      53.509 103.839  24.390  1.00  0.00           C
ATOM  10154  C37 POPEY 479      54.840 104.070  25.100  1.00  0.00           C
ATOM  10157  C38 POPEY 479      55.569 102.749  25.360  1.00  0.00           C
ATOM  10160  C39 POPEY 479      57.049 102.889  25.720  1.00  0.00           C
ATOM  10163 0C31 POPEY 479      57.959 102.078  24.770  1.00  0.00           C
ATOM  10166 1C31 POPEY 479      59.450 102.288  25.060  1.00  0.00           C
ATOM  10169 2C31 POPEY 479      60.349 101.449  24.130  1.00  0.00           C
ATOM  10172 3C31 POPEY 479      61.810 101.430  24.610  1.00  0.00           C
ATOM  10175 4C31 POPEY 479      62.740 100.639  23.690  1.00  0.00           C
ATOM  10178 5C31 POPEY 479      64.169 100.569  24.240  1.00  0.00           C
ATOM  10181 6C31 POPEY 479      65.189 100.118  23.200  1.00  0.00           C
ATOM  10185  NH3 POPEZ 480      23.419   0.729  19.860  1.00  0.00           N
ATOM  10189  C12 POPEZ 480      22.899   1.809  18.950  1.00  0.00           C
ATOM  10192  C11 POPEZ 480      21.360   1.759  18.830  1.00  0.00           C
ATOM  10195  P   POPEZ 480      19.209   2.419  20.180  1.00  0.00           P
ATOM  10196  O13 POPEZ 480      18.430   2.799  18.980  1.00  0.00           O
ATOM  10197  O14 POPEZ 480      18.950   1.129  20.860  1.00  0.00           O
ATOM  10198  O11 POPEZ 480      19.039   3.599  21.200  1.00  0.00           O
ATOM  10199  O12 POPEZ 480      20.750   2.549  19.850  1.00  0.00           O
ATOM  10200  C1  POPEZ 480      19.420   3.559  22.580  1.00  0.00           C
ATOM  10203  C2  POPEZ 480      18.170   3.559  23.510  1.00  0.00           C
ATOM  10205  O21 POPEZ 480      18.440   4.159  24.790  1.00  0.00           O
ATOM  10206  C21 POPEZ 480      19.330   3.589  25.570  1.00  0.00           C
ATOM  10207  O22 POPEZ 480      20.000   2.609  25.290  1.00  0.00           O
ATOM  10208  C22 POPEZ 480      19.420   4.269  26.940  1.00  0.00           C
ATOM  10211  C3  POPEZ 480      17.479   2.159  23.610  1.00  0.00           C
ATOM  10214  O31 POPEZ 480      16.199   2.249  24.270  1.00  0.00           O
ATOM  10215  C31 POPEZ 480      16.080   2.039  25.590  1.00  0.00           C
ATOM  10216  O32 POPEZ 480      15.289   2.659  26.290  1.00  0.00           O
ATOM  10217  C32 POPEZ 480      16.920   0.869  26.110  1.00  0.00           C
ATOM  10220  C23 POPEZ 480      18.889   3.359  28.080  1.00  0.00           C
ATOM  10223  C24 POPEZ 480      18.670   4.089  29.420  1.00  0.00           C
ATOM  10226  C25 POPEZ 480      18.049   3.169  30.490  1.00  0.00           C
ATOM  10229  C26 POPEZ 480      17.729   3.879  31.820  1.00  0.00           C
ATOM  10232  C27 POPEZ 480      16.819   3.059  32.750  1.00  0.00           C
ATOM  10235  C28 POPEZ 480      16.379   3.869  33.990  1.00  0.00           C
ATOM  10238  C29 POPEZ 480      15.599   3.059  35.000  1.00  0.00           C
ATOM  10240 0C21 POPEZ 480      14.929   3.589  36.050  1.00  0.00           C
ATOM  10242 1C21 POPEZ 480      14.859   5.069  36.340  1.00  0.00           C
ATOM  10245 2C21 POPEZ 480      14.130   5.449  37.640  1.00  0.00           C
ATOM  10248 3C21 POPEZ 480      13.889   6.969  37.680  1.00  0.00           C
ATOM  10251 4C21 POPEZ 480      13.349   7.519  39.000  1.00  0.00           C
ATOM  10254 5C21 POPEZ 480      11.950   7.009  39.370  1.00  0.00           C
ATOM  10257 6C21 POPEZ 480      11.139   8.049  40.160  1.00  0.00           C
ATOM  10260 7C21 POPEZ 480       9.889   7.449  40.820  1.00  0.00           C
ATOM  10263 8C21 POPEZ 480       8.979   8.489  41.480  1.00  0.00           C
ATOM  10267  C33 POPEZ 480      16.469   0.369  27.510  1.00  0.00           C
ATOM  10270  C34 POPEZ 480      17.360  -0.760  28.040  1.00  0.00           C
ATOM  10273  C35 POPEZ 480      16.949  -1.270  29.440  1.00  0.00           C
ATOM  10276  C36 POPEZ 480      17.510  -0.420  30.600  1.00  0.00           C
ATOM  10279  C37 POPEZ 480      18.180  -1.260  31.700  1.00  0.00           C
ATOM  10282  C38 POPEZ 480      18.990  -0.410  32.700  1.00  0.00           C
ATOM  10285  C39 POPEZ 480      19.979  -1.230  33.540  1.00  0.00           C
ATOM  10288 0C31 POPEZ 480      19.359  -2.000  34.710  1.00  0.00           C
ATOM  10291 1C31 POPEZ 480      20.399  -2.870  35.430  1.00  0.00           C
ATOM  10294 2C31 POPEZ 480      19.839  -3.540  36.690  1.00  0.00           C
ATOM  10297 3C31 POPEZ 480      20.789  -4.550  37.360  1.00  0.00           C
ATOM  10300 4C31 POPEZ 480      22.199  -4.010  37.630  1.00  0.00           C
ATOM  10303 5C31 POPEZ 480      22.990  -4.910  38.600  1.00  0.00           C
ATOM  10306 6C31 POPEZ 480      24.420  -4.420  38.880  1.00  0.00           C
ATOM  10310  NH3 POPEa 481      38.740 110.369  63.390  1.00  0.00           N
ATOM  10314  C12 POPEa 481      37.410 110.380  62.710  1.00  0.00           C
ATOM  10317  C11 POPEa 481      36.500 111.460  63.300  1.00  0.00           C
ATOM  10320  P   POPEa 481      34.180 110.350  62.800  1.00  0.00           P
ATOM  10321  O13 POPEa 481      32.880 110.889  62.360  1.00  0.00           O
ATOM  10322  O14 POPEa 481      34.209 109.779  64.170  1.00  0.00           O
ATOM  10323  O11 POPEa 481      34.709 109.298  61.750  1.00  0.00           O
ATOM  10324  O12 POPEa 481      35.250 111.499  62.630  1.00  0.00           O
ATOM  10325  C1  POPEa 481      34.169 109.310  60.420  1.00  0.00           C
ATOM  10328  C2  POPEa 481      35.049 110.118  59.410  1.00  0.00           C
ATOM  10330  O21 POPEa 481      34.420 110.609  58.210  1.00  0.00           O
ATOM  10331  C21 POPEa 481      33.229 110.249  57.800  1.00  0.00           C
ATOM  10332  O22 POPEa 481      32.510 109.359  58.210  1.00  0.00           O
ATOM  10333  C22 POPEa 481      32.790 111.150  56.650  1.00  0.00           C
ATOM  10336  C3  POPEa 481      36.360 109.359  59.040  1.00  0.00           C
ATOM  10339  O31 POPEa 481      36.119 108.349  58.040  1.00  0.00           O
ATOM  10340  C31 POPEa 481      35.959 108.699  56.750  1.00  0.00           C
ATOM  10341  O32 POPEa 481      35.189 108.109  56.010  1.00  0.00           O
ATOM  10342  C32 POPEa 481      37.009 109.709  56.290  1.00  0.00           C
ATOM  10345  C23 POPEa 481      33.649 110.959  55.380  1.00  0.00           C
ATOM  10348  C24 POPEa 481      33.069 111.679  54.160  1.00  0.00           C
ATOM  10351  C25 POPEa 481      31.799 111.038  53.610  1.00  0.00           C
ATOM  10354  C26 POPEa 481      31.449 111.609  52.230  1.00  0.00           C
ATOM  10357  C27 POPEa 481      30.239 110.898  51.610  1.00  0.00           C
ATOM  10360  C28 POPEa 481      29.930 111.399  50.190  1.00  0.00           C
ATOM  10363  C29 POPEa 481      28.740 110.660  49.630  1.00  0.00           C
ATOM  10365 0C21 POPEa 481      27.739 111.178  48.900  1.00  0.00           C
ATOM  10367 1C21 POPEa 481      27.599 112.609  48.440  1.00  0.00           C
ATOM  10370 2C21 POPEa 481      27.520 112.729  46.910  1.00  0.00           C
ATOM  10373 3C21 POPEa 481      26.149 112.298  46.370  1.00  0.00           C
ATOM  10376 4C21 POPEa 481      26.030 112.329  44.840  1.00  0.00           C
ATOM  10379 5C21 POPEa 481      26.270 113.729  44.250  1.00  0.00           C
ATOM  10382 6C21 POPEa 481      25.829 113.839  42.780  1.00  0.00           C
ATOM  10385 7C21 POPEa 481      26.110 115.229  42.200  1.00  0.00           C
ATOM  10388 8C21 POPEa 481      25.549 115.429  40.790  1.00  0.00           C
ATOM  10392  C33 POPEa 481      37.329 109.609  54.770  1.00  0.00           C
ATOM  10395  C34 POPEa 481      38.569 110.439  54.410  1.00  0.00           C
ATOM  10398  C35 POPEa 481      39.069 110.268  52.960  1.00  0.00           C
ATOM  10401  C36 POPEa 481      38.219 110.959  51.890  1.00  0.00           C
ATOM  10404  C37 POPEa 481      38.789 110.779  50.480  1.00  0.00           C
ATOM  10407  C38 POPEa 481      38.069 111.639  49.420  1.00  0.00           C
ATOM  10410  C39 POPEa 481      38.779 111.658  48.060  1.00  0.00           C
ATOM  10413 0C31 POPEa 481      38.590 110.380  47.240  1.00  0.00           C
ATOM  10416 1C31 POPEa 481      37.420 110.490  46.250  1.00  0.00           C
ATOM  10419 2C31 POPEa 481      37.259 109.219  45.400  1.00  0.00           C
ATOM  10422 3C31 POPEa 481      36.579 109.480  44.040  1.00  0.00           C
ATOM  10425 4C31 POPEa 481      36.470 108.200  43.200  1.00  0.00           C
ATOM  10428 5C31 POPEa 481      35.979 108.459  41.770  1.00  0.00           C
ATOM  10431 6C31 POPEa 481      35.900 107.179  40.930  1.00  0.00           C
ATOM  10435  NH3 POPEb 482      13.779  96.768  61.580  1.00  0.00           N
ATOM  10439  C12 POPEb 482      13.359  95.420  61.070  1.00  0.00           C
ATOM  10442  C11 POPEb 482      11.880  95.389  60.730  1.00  0.00           C
ATOM  10445  P   POPEb 482       9.549  95.799  61.780  1.00  0.00           P
ATOM  10446  O13 POPEb 482       9.160  94.578  61.030  1.00  0.00           O
ATOM  10447  O14 POPEb 482       9.030  95.989  63.140  1.00  0.00           O
ATOM  10448  O11 POPEb 482       9.369  97.099  60.870  1.00  0.00           O
ATOM  10449  O12 POPEb 482      11.129  95.789  61.880  1.00  0.00           O
ATOM  10450  C1  POPEb 482       8.149  97.850  60.790  1.00  0.00           C
ATOM  10453  C2  POPEb 482       7.559  97.789  59.350  1.00  0.00           C
ATOM  10455  O21 POPEb 482       6.621  98.859  59.180  1.00  0.00           O
ATOM  10456  C21 POPEb 482       5.970  98.990  58.010  1.00  0.00           C
ATOM  10457  O22 POPEb 482       4.750  99.130  57.950  1.00  0.00           O
ATOM  10458  C22 POPEb 482       6.911  99.079  56.790  1.00  0.00           C
ATOM  10461  C3  POPEb 482       6.890  96.420  59.090  1.00  0.00           C
ATOM  10464  O31 POPEb 482       6.641  96.199  57.700  1.00  0.00           O
ATOM  10465  C31 POPEb 482       7.319  95.359  56.900  1.00  0.00           C
ATOM  10466  O32 POPEb 482       6.980  95.129  55.750  1.00  0.00           O
ATOM  10467  C32 POPEb 482       8.549  94.658  57.490  1.00  0.00           C
ATOM  10470  C23 POPEb 482       6.460 100.159  55.770  1.00  0.00           C
ATOM  10473  C24 POPEb 482       6.830  99.839  54.310  1.00  0.00           C
ATOM  10476  C25 POPEb 482       8.330  99.798  53.990  1.00  0.00           C
ATOM  10479  C26 POPEb 482       8.660 100.630  52.750  1.00  0.00           C
ATOM  10482  C27 POPEb 482       9.939 100.240  52.000  1.00  0.00           C
ATOM  10485  C28 POPEb 482      10.139 101.169  50.790  1.00  0.00           C
ATOM  10488  C29 POPEb 482      11.420 100.919  50.040  1.00  0.00           C
ATOM  10490 0C21 POPEb 482      11.539 100.709  48.710  1.00  0.00           C
ATOM  10492 1C21 POPEb 482      10.430 100.700  47.690  1.00  0.00           C
ATOM  10495 2C21 POPEb 482       9.920  99.279  47.380  1.00  0.00           C
ATOM  10498 3C21 POPEb 482       8.830  99.289  46.300  1.00  0.00           C
ATOM  10501 4C21 POPEb 482       8.099  97.948  46.100  1.00  0.00           C
ATOM  10504 5C21 POPEb 482       8.969  96.810  45.540  1.00  0.00           C
ATOM  10507 6C21 POPEb 482       9.589  95.929  46.640  1.00  0.00           C
ATOM  10510 7C21 POPEb 482      10.549  94.869  46.080  1.00  0.00           C
ATOM  10513 8C21 POPEb 482      11.249  94.060  47.180  1.00  0.00           C
ATOM  10517  C33 POPEb 482       9.840  95.499  57.450  1.00  0.00           C
ATOM  10520  C34 POPEb 482      10.300  95.779  56.010  1.00  0.00           C
ATOM  10523  C35 POPEb 482      11.600  96.589  55.960  1.00  0.00           C
ATOM  10526  C36 POPEb 482      11.389  98.048  56.390  1.00  0.00           C
ATOM  10529  C37 POPEb 482      12.649  98.899  56.220  1.00  0.00           C
ATOM  10532  C38 POPEb 482      12.299 100.389  56.310  1.00  0.00           C
ATOM  10535  C39 POPEb 482      13.479 101.339  56.070  1.00  0.00           C
ATOM  10538 0C31 POPEb 482      14.009 101.430  54.630  1.00  0.00           C
ATOM  10541 1C31 POPEb 482      15.519 101.759  54.640  1.00  0.00           C
ATOM  10544 2C31 POPEb 482      16.119 102.298  53.330  1.00  0.00           C
ATOM  10547 3C31 POPEb 482      15.899 101.420  52.090  1.00  0.00           C
ATOM  10550 4C31 POPEb 482      16.450 102.099  50.830  1.00  0.00           C
ATOM  10553 5C31 POPEb 482      16.289 101.259  49.560  1.00  0.00           C
ATOM  10556 6C31 POPEb 482      16.780 101.990  48.300  1.00  0.00           C
ATOM  10560  NH3 POPEc 483       5.810  27.919  21.790  1.00  0.00           N
ATOM  10564  C12 POPEc 483       6.660  27.329  20.700  1.00  0.00           C
ATOM  10567  C11 POPEc 483       8.129  27.769  20.780  1.00  0.00           C
ATOM  10570  P   POPEc 483       9.389  25.579  20.030  1.00  0.00           P
ATOM  10571  O13 POPEc 483       8.639  24.669  19.140  1.00  0.00           O
ATOM  10572  O14 POPEc 483      10.879  25.529  20.040  1.00  0.00           O
ATOM  10573  O11 POPEc 483       8.880  25.289  21.520  1.00  0.00           O
ATOM  10574  O12 POPEc 483       8.889  27.059  19.800  1.00  0.00           O
ATOM  10575  C1  POPEc 483       8.719  23.909  21.870  1.00  0.00           C
ATOM  10578  C2  POPEc 483       8.090  23.749  23.270  1.00  0.00           C
ATOM  10580  O21 POPEc 483       8.099  22.359  23.640  1.00  0.00           O
ATOM  10581  C21 POPEc 483       8.700  21.999  24.740  1.00  0.00           C
ATOM  10582  O22 POPEc 483       9.319  22.719  25.500  1.00  0.00           O
ATOM  10583  C22 POPEc 483       8.479  20.489  24.920  1.00  0.00           C
ATOM  10586  C3  POPEc 483       6.610  24.189  23.200  1.00  0.00           C
ATOM  10589  O31 POPEc 483       5.981  24.159  24.500  1.00  0.00           O
ATOM  10590  C31 POPEc 483       6.170  25.279  25.190  1.00  0.00           C
ATOM  10591  O32 POPEc 483       6.800  26.259  24.810  1.00  0.00           O
ATOM  10592  C32 POPEc 483       5.500  25.119  26.550  1.00  0.00           C
ATOM  10595  C23 POPEc 483       8.959  20.009  26.300  1.00  0.00           C
ATOM  10598  C24 POPEc 483       8.669  18.519  26.540  1.00  0.00           C
ATOM  10601  C25 POPEc 483       9.149  18.069  27.920  1.00  0.00           C
ATOM  10604  C26 POPEc 483       8.950  16.569  28.200  1.00  0.00           C
ATOM  10607  C27 POPEc 483       9.649  16.119  29.500  1.00  0.00           C
ATOM  10610  C28 POPEc 483       9.080  16.699  30.800  1.00  0.00           C
ATOM  10613  C29 POPEc 483       7.810  16.019  31.250  1.00  0.00           C
ATOM  10615 0C21 POPEc 483       7.529  15.609  32.500  1.00  0.00           C
ATOM  10617 1C21 POPEc 483       8.420  15.799  33.710  1.00  0.00           C
ATOM  10620 2C21 POPEc 483       8.510  17.269  34.130  1.00  0.00           C
ATOM  10623 3C21 POPEc 483       9.430  17.509  35.340  1.00  0.00           C
ATOM  10626 4C21 POPEc 483       9.660  19.009  35.580  1.00  0.00           C
ATOM  10629 5C21 POPEc 483      10.380  19.319  36.900  1.00  0.00           C
ATOM  10632 6C21 POPEc 483       9.469  19.169  38.130  1.00  0.00           C
ATOM  10635 7C21 POPEc 483      10.209  19.399  39.460  1.00  0.00           C
ATOM  10638 8C21 POPEc 483       9.319  19.129  40.670  1.00  0.00           C
ATOM  10642  C33 POPEc 483       6.240  25.879  27.670  1.00  0.00           C
ATOM  10645  C34 POPEc 483       7.689  25.409  27.880  1.00  0.00           C
ATOM  10648  C35 POPEc 483       8.240  25.749  29.280  1.00  0.00           C
ATOM  10651  C36 POPEc 483       8.250  27.259  29.590  1.00  0.00           C
ATOM  10654  C37 POPEc 483       7.490  27.629  30.880  1.00  0.00           C
ATOM  10657  C38 POPEc 483       7.220  29.139  31.000  1.00  0.00           C
ATOM  10660  C39 POPEc 483       8.449  29.999  31.310  1.00  0.00           C
ATOM  10663 0C31 POPEc 483       8.990  29.799  32.730  1.00  0.00           C
ATOM  10666 1C31 POPEc 483      10.040  30.859  33.100  1.00  0.00           C
ATOM  10669 2C31 POPEc 483      10.459  30.799  34.580  1.00  0.00           C
ATOM  10672 3C31 POPEc 483      11.329  31.989  35.030  1.00  0.00           C
ATOM  10675 4C31 POPEc 483      10.660  33.349  34.810  1.00  0.00           C
ATOM  10678 5C31 POPEc 483      11.450  34.529  35.390  1.00  0.00           C
ATOM  10681 6C31 POPEc 483      10.830  35.869  35.010  1.00  0.00           C
ATOM  10685  NH3 POPEd 484      51.389  93.799  20.250  1.00  0.00           N
ATOM  10689  C12 POPEd 484      50.900  94.249  18.900  1.00  0.00           C
ATOM  10692  C11 POPEd 484      50.030  95.529  18.960  1.00  0.00           C
ATOM  10695  P   POPEd 484      48.130  96.479  20.480  1.00  0.00           P
ATOM  10696  O13 POPEd 484      48.880  96.630  21.730  1.00  0.00           O
ATOM  10697  O14 POPEd 484      47.990  97.629  19.550  1.00  0.00           O
ATOM  10698  O11 POPEd 484      46.660  96.019  20.730  1.00  0.00           O
ATOM  10699  O12 POPEd 484      48.790  95.289  19.660  1.00  0.00           O
ATOM  10700  C1  POPEd 484      46.220  94.679  20.630  1.00  0.00           C
ATOM  10703  C2  POPEd 484      45.950  94.049  22.010  1.00  0.00           C
ATOM  10705  O21 POPEd 484      47.140  94.079  22.830  1.00  0.00           O
ATOM  10706  C21 POPEd 484      46.919  94.060  24.140  1.00  0.00           C
ATOM  10707  O22 POPEd 484      45.820  94.119  24.670  1.00  0.00           O
ATOM  10708  C22 POPEd 484      48.219  93.868  24.920  1.00  0.00           C
ATOM  10711  C3  POPEd 484      45.529  92.578  21.760  1.00  0.00           C
ATOM  10714  O31 POPEd 484      45.130  91.980  22.990  1.00  0.00           O
ATOM  10715  C31 POPEd 484      45.399  90.700  23.140  1.00  0.00           C
ATOM  10716  O32 POPEd 484      45.660  89.909  22.240  1.00  0.00           O
ATOM  10717  C32 POPEd 484      45.259  90.399  24.630  1.00  0.00           C
ATOM  10720  C23 POPEd 484      48.369  94.879  26.090  1.00  0.00           C
ATOM  10723  C24 POPEd 484      47.530  94.599  27.360  1.00  0.00           C
ATOM  10726  C25 POPEd 484      47.819  93.240  28.020  1.00  0.00           C
ATOM  10729  C26 POPEd 484      47.670  93.179  29.550  1.00  0.00           C
ATOM  10732  C27 POPEd 484      46.329  92.629  30.080  1.00  0.00           C
ATOM  10735  C28 POPEd 484      46.329  92.599  31.620  1.00  0.00           C
ATOM  10738  C29 POPEd 484      45.250  91.749  32.250  1.00  0.00           C
ATOM  10740 0C21 POPEd 484      45.380  90.949  33.340  1.00  0.00           C
ATOM  10742 1C21 POPEd 484      46.639  90.740  34.160  1.00  0.00           C
ATOM  10745 2C21 POPEd 484      46.569  91.379  35.560  1.00  0.00           C
ATOM  10748 3C21 POPEd 484      45.809  90.529  36.590  1.00  0.00           C
ATOM  10751 4C21 POPEd 484      45.760  91.159  37.990  1.00  0.00           C
ATOM  10754 5C21 POPEd 484      44.780  92.329  38.150  1.00  0.00           C
ATOM  10757 6C21 POPEd 484      43.349  91.969  37.740  1.00  0.00           C
ATOM  10760 7C21 POPEd 484      42.299  92.929  38.320  1.00  0.00           C
ATOM  10763 8C21 POPEd 484      40.900  92.689  37.750  1.00  0.00           C
ATOM  10767  C33 POPEd 484      46.129  89.219  25.120  1.00  0.00           C
ATOM  10770  C34 POPEd 484      46.269  89.240  26.650  1.00  0.00           C
ATOM  10773  C35 POPEd 484      47.220  88.160  27.180  1.00  0.00           C
ATOM  10776  C36 POPEd 484      47.470  88.240  28.700  1.00  0.00           C
ATOM  10779  C37 POPEd 484      48.299  87.059  29.220  1.00  0.00           C
ATOM  10782  C38 POPEd 484      48.120  86.740  30.720  1.00  0.00           C
ATOM  10785  C39 POPEd 484      46.840  85.949  31.020  1.00  0.00           C
ATOM  10788 0C31 POPEd 484      46.329  86.059  32.460  1.00  0.00           C
ATOM  10791 1C31 POPEd 484      44.879  85.569  32.670  1.00  0.00           C
ATOM  10794 2C31 POPEd 484      44.720  84.049  32.900  1.00  0.00           C
ATOM  10797 3C31 POPEd 484      44.949  83.200  31.650  1.00  0.00           C
ATOM  10800 4C31 POPEd 484      44.359  81.789  31.770  1.00  0.00           C
ATOM  10803 5C31 POPEd 484      44.580  80.959  30.490  1.00  0.00           C
ATOM  10806 6C31 POPEd 484      43.869  79.609  30.520  1.00  0.00           C
ATOM  10810  NH3 POPEe 485      -1.079 104.549  22.340  1.00  0.00           N
ATOM  10814  C12 POPEe 485       0.300 105.149  22.170  1.00  0.00           C
ATOM  10817  C11 POPEe 485       1.240 104.679  23.300  1.00  0.00           C
ATOM  10820  P   POPEe 485       3.670 104.829  24.190  1.00  0.00           P
ATOM  10821  O13 POPEe 485       3.430 103.419  24.570  1.00  0.00           O
ATOM  10822  O14 POPEe 485       4.990 105.189  23.610  1.00  0.00           O
ATOM  10823  O11 POPEe 485       3.401 105.740  25.460  1.00  0.00           O
ATOM  10824  O12 POPEe 485       2.531 105.310  23.190  1.00  0.00           O
ATOM  10825  C1  POPEe 485       4.380 105.758  26.510  1.00  0.00           C
ATOM  10828  C2  POPEe 485       3.670 105.898  27.890  1.00  0.00           C
ATOM  10830  O21 POPEe 485       4.481 105.350  28.940  1.00  0.00           O
ATOM  10831  C21 POPEe 485       5.542 106.038  29.290  1.00  0.00           C
ATOM  10832  O22 POPEe 485       5.881 107.130  28.850  1.00  0.00           O
ATOM  10833  C22 POPEe 485       6.330 105.219  30.320  1.00  0.00           C
ATOM  10836  C3  POPEe 485       2.320 105.140  27.860  1.00  0.00           C
ATOM  10839  O31 POPEe 485       1.850 104.788  29.190  1.00  0.00           O
ATOM  10840  C31 POPEe 485       2.132 103.538  29.570  1.00  0.00           C
ATOM  10841  O32 POPEe 485       2.730 102.710  28.900  1.00  0.00           O
ATOM  10842  C32 POPEe 485       1.550 103.279  30.960  1.00  0.00           C
ATOM  10845  C23 POPEe 485       7.650 105.898  30.730  1.00  0.00           C
ATOM  10848  C24 POPEe 485       8.400 105.109  31.820  1.00  0.00           C
ATOM  10851  C25 POPEe 485       7.910 105.359  33.260  1.00  0.00           C
ATOM  10854  C26 POPEe 485       8.129 106.798  33.740  1.00  0.00           C
ATOM  10857  C27 POPEe 485       7.870 106.990  35.250  1.00  0.00           C
ATOM  10860  C28 POPEe 485       9.020 106.469  36.130  1.00  0.00           C
ATOM  10863  C29 POPEe 485       8.690 106.609  37.590  1.00  0.00           C
ATOM  10865 0C21 POPEe 485       8.450 105.618  38.470  1.00  0.00           C
ATOM  10867 1C21 POPEe 485       8.460 104.130  38.200  1.00  0.00           C
ATOM  10870 2C21 POPEe 485       9.611 103.408  38.940  1.00  0.00           C
ATOM  10873 3C21 POPEe 485       9.589 103.608  40.460  1.00  0.00           C
ATOM  10876 4C21 POPEe 485      10.570 102.689  41.210  1.00  0.00           C
ATOM  10879 5C21 POPEe 485      10.040 101.259  41.390  1.00  0.00           C
ATOM  10882 6C21 POPEe 485      11.099 100.310  41.970  1.00  0.00           C
ATOM  10885 7C21 POPEe 485      10.649  98.849  42.040  1.00  0.00           C
ATOM  10888 8C21 POPEe 485      11.809  97.869  42.290  1.00  0.00           C
ATOM  10892  C33 POPEe 485       1.710 101.798  31.390  1.00  0.00           C
ATOM  10895  C34 POPEe 485       3.150 101.368  31.730  1.00  0.00           C
ATOM  10898  C35 POPEe 485       3.790 102.218  32.830  1.00  0.00           C
ATOM  10901  C36 POPEe 485       5.040 101.570  33.440  1.00  0.00           C
ATOM  10904  C37 POPEe 485       5.561 102.369  34.640  1.00  0.00           C
ATOM  10907  C38 POPEe 485       6.920 101.880  35.160  1.00  0.00           C
ATOM  10910  C39 POPEe 485       6.901 100.469  35.750  1.00  0.00           C
ATOM  10913 0C31 POPEe 485       8.250 100.078  36.370  1.00  0.00           C
ATOM  10916 1C31 POPEe 485       8.229  98.669  36.980  1.00  0.00           C
ATOM  10919 2C31 POPEe 485       9.519  98.359  37.760  1.00  0.00           C
ATOM  10922 3C31 POPEe 485       9.519  96.990  38.450  1.00  0.00           C
ATOM  10925 4C31 POPEe 485       8.360  96.789  39.430  1.00  0.00           C
ATOM  10928 5C31 POPEe 485       8.580  95.588  40.360  1.00  0.00           C
ATOM  10931 6C31 POPEe 485       7.440  95.339  41.340  1.00  0.00           C
ATOM  10935  NH3 POPEf 486      51.610  31.139  21.790  1.00  0.00           N
ATOM  10939  C12 POPEf 486      52.080  32.289  20.940  1.00  0.00           C
ATOM  10942  C11 POPEf 486      53.569  32.119  20.580  1.00  0.00           C
ATOM  10945  P   POPEf 486      55.149  33.909  21.690  1.00  0.00           P
ATOM  10946  O13 POPEf 486      56.430  33.169  21.550  1.00  0.00           O
ATOM  10947  O14 POPEf 486      55.189  35.389  21.760  1.00  0.00           O
ATOM  10948  O11 POPEf 486      54.349  33.369  22.960  1.00  0.00           O
ATOM  10949  O12 POPEf 486      54.209  33.399  20.510  1.00  0.00           O
ATOM  10950  C1  POPEf 486      54.749  33.929  24.220  1.00  0.00           C
ATOM  10953  C2  POPEf 486      53.750  33.489  25.310  1.00  0.00           C
ATOM  10955  O21 POPEf 486      54.090  34.219  26.490  1.00  0.00           O
ATOM  10956  C21 POPEf 486      53.270  34.409  27.520  1.00  0.00           C
ATOM  10957  O22 POPEf 486      53.670  34.739  28.630  1.00  0.00           O
ATOM  10958  C22 POPEf 486      51.770  34.359  27.210  1.00  0.00           C
ATOM  10961  C3  POPEf 486      53.860  31.949  25.510  1.00  0.00           C
ATOM  10964  O31 POPEf 486      53.049  31.469  26.610  1.00  0.00           O
ATOM  10965  C31 POPEf 486      51.880  30.969  26.270  1.00  0.00           C
ATOM  10966  O32 POPEf 486      51.389  30.969  25.150  1.00  0.00           O
ATOM  10967  C32 POPEf 486      51.139  30.469  27.520  1.00  0.00           C
ATOM  10970  C23 POPEf 486      50.929  34.319  28.520  1.00  0.00           C
ATOM  10973  C24 POPEf 486      49.410  34.329  28.280  1.00  0.00           C
ATOM  10976  C25 POPEf 486      48.600  34.549  29.580  1.00  0.00           C
ATOM  10979  C26 POPEf 486      48.470  33.329  30.510  1.00  0.00           C
ATOM  10982  C27 POPEf 486      47.979  33.719  31.920  1.00  0.00           C
[truncated: 1,810,060 more chars]
